# Supplementary material for: Myddosome clustering in IL‐1 receptor signaling regulates the formation of an NF‐kB activating signalosome
Source: EMBO Rep. 2023 Aug 21;24(10):e57233. doi: 10.15252/embr.202357233 (PMC10561168; doi:10.15252/embr.202357233)
Supplement: Supplementary file 4 — Movie EV1 [file EMBR-24-e57233-s006.zip › Movie EV1/README.txt]

Movie EV1. Myddosome clustering on IL-1-functionalized supported lipid bilayers (relates to Fig. 1A). 

This movie shows an EL4-MyD88-GFP cell interacting with IL-1-functionalized supported lipid bilayers. This movie illustrates that MyD88- GFP is recruited to the plasma membrane upon stimulation. MyD88-GFP assembles into dynamic puncta that coalesce into large clusters at the cell:SLB interface.
