# Supplementary material for: Myddosome clustering in IL‐1 receptor signaling regulates the formation of an NF‐kB activating signalosome
Source: EMBO Rep. 2023 Aug 21;24(10):e57233. doi: 10.15252/embr.202357233 (PMC10561168; doi:10.15252/embr.202357233)
Supplement: Supplementary file 5 — Movie EV2 [file EMBR-24-e57233-s008.zip]

Archive with 6 entries (5 files):
- Movie EV2/
- Movie EV2/.DS_Store
- __MACOSX/Movie EV2/._.DS_Store
- Movie EV2/Movie EV2.mov
- Movie EV2/README.txt
- __MACOSX/Movie EV2/._README.txt
