# Supplementary material for: Myddosome clustering in IL‐1 receptor signaling regulates the formation of an NF‐kB activating signalosome
Source: EMBO Rep. 2023 Aug 21;24(10):e57233. doi: 10.15252/embr.202357233 (PMC10561168; doi:10.15252/embr.202357233)
Supplement: Supplementary file 5 — Movie EV2 [file EMBR-24-e57233-s008.zip › Movie EV2/README.txt]

Movie EV2. Myddosome clustering with or without the presence of extracellular physical barriers (relates to Fig. 1D). 

This movie shows an EL4- MyD88-GFP cell landing at the boundary between a continuous SLB (off grids) and a partitioned SLB formed on a nano-patterned chromium grid. The boundary between the continuous and gridded SLB is marked by the blue line on the movie. MyD88-GFP puncta off grid coalesce to form a large cluster. However, the mobility of MyD88-GFP puncta on grids is restricted to individual corrals and these puncta are unable to merge with MyD88-GFP puncta in adjacent corrals. This movie illustrates that Myddosomes are tethered to the cell surface and extracellular barriers that restrict the mobility of SLB tethered IL-1, can in turn restrict the coalescence of intracellular Myddosomes.
