# Supplementary material for: Myddosome clustering in IL‐1 receptor signaling regulates the formation of an NF‐kB activating signalosome
Source: EMBO Rep. 2023 Aug 21;24(10):e57233. doi: 10.15252/embr.202357233 (PMC10561168; doi:10.15252/embr.202357233)
Supplement: Supplementary file 6 — Movie EV3 [file EMBR-24-e57233-s003.zip › Movie EV3/README.txt]

Movie EV3: Recruitment of E3 ligase TRAF6 (relates to Fig. 5A). 

This movie shows an EL4 cell endogenously expressing MyD88-GFP and mScarlet-TRAF6 interacting with IL-1 functionalized SLBs imaged with TIRF microscopy. Yellow square region of interest corresponds to the colocalized puncta of MyD88 and TRAF6 shown in the montage in Fig. 5A. This movie illustrates that mScarlet-TRAF6 is recruited to Myddosomes on the plasma membrane.
