# Supplementary material for: Myddosome clustering in IL‐1 receptor signaling regulates the formation of an NF‐kB activating signalosome
Source: EMBO Rep. 2023 Aug 21;24(10):e57233. doi: 10.15252/embr.202357233 (PMC10561168; doi:10.15252/embr.202357233)
Supplement: Supplementary file 7 — Movie EV4 [file EMBR-24-e57233-s007.zip]

Archive with 4 entries (3 files):
- Movie EV4/
- Movie EV4/Movie EV4.mov
- Movie EV4/README.txt
- __MACOSX/Movie EV4/._README.txt
