# Supplementary material for: Myddosome clustering in IL‐1 receptor signaling regulates the formation of an NF‐kB activating signalosome
Source: EMBO Rep. 2023 Aug 21;24(10):e57233. doi: 10.15252/embr.202357233 (PMC10561168; doi:10.15252/embr.202357233)
Supplement: Supplementary file 7 — Movie EV4 [file EMBR-24-e57233-s007.zip › Movie EV4/README.txt]

Movie EV4: Recruitment of E3 ligase HOIL1 (relates to Fig. 5B). 

This movie shows an EL4 cell endogenously expressing MyD88-GFP and mScarlet-HOIL1 interacting with IL-1 functionalized SLBs and imaged with TIRF microscopy. Yellow circle region of interest is centered on the colocalized puncta of MyD88 and HOIL1 shown in the montage in Fig. 5B. This movie illustrates that mScarlet-HOIL1 is recruited to the Myddosome on the plasma membrane.
