# Supplementary material for: Myddosome clustering in IL‐1 receptor signaling regulates the formation of an NF‐kB activating signalosome
Source: EMBO Rep. 2023 Aug 21;24(10):e57233. doi: 10.15252/embr.202357233 (PMC10561168; doi:10.15252/embr.202357233)
Supplement: Supplementary file 9 — Movie EV6 [file EMBR-24-e57233-s010.zip › Movie EV6/README.txt]

Movie EV6: TRAF6 recruitment off and on 1 μm grids (relates to Fig. 6D and 6E). 

This movie shows EL4 cells endogenously expressing MyD88-GFP and mScarlet-TRAF6 interacting with continuous IL-1-functionalized SLBs (top movie) and partitioned SLBs (bottom movie) at a density of 10 IL-1/μm2. The movie was acquired using TIRF microscopy.
