# Supplementary material for: Myddosome clustering in IL‐1 receptor signaling regulates the formation of an NF‐kB activating signalosome
Source: EMBO Rep. 2023 Aug 21;24(10):e57233. doi: 10.15252/embr.202357233 (PMC10561168; doi:10.15252/embr.202357233)
Supplement: Supplementary file 10 — Movie EV7 [file EMBR-24-e57233-s001.zip]

Archive with 4 entries (3 files):
- Movie EV7/
- Movie EV7/Movie EV7.mov
- Movie EV7/README.txt
- __MACOSX/Movie EV7/._README.txt
