# Supplementary material for: Myddosome clustering in IL‐1 receptor signaling regulates the formation of an NF‐kB activating signalosome
Source: EMBO Rep. 2023 Aug 21;24(10):e57233. doi: 10.15252/embr.202357233 (PMC10561168; doi:10.15252/embr.202357233)
Supplement: Supplementary file 10 — Movie EV7 [file EMBR-24-e57233-s001.zip › Movie EV7/README.txt]

Movie EV7: HOIL1 recruitment off and on 1 μm grids (relates to Fig. 6G and 6H). 

This movie shows EL4 cells endogenously expressing MyD88-GFP and mScarlet-HOIL1 interacting with continuous IL-1-functionalized SLBs (top movie) and partitioned SLBs (bottom movie) at a density of 10 IL-1/μm2. This movie illustrates that 1 μm grids diminish the recruitment of mScarlet-HOIL1 to Myddosomes. The movie was acquired using TIRF microscopy.
