# Supplementary material for: Myddosome clustering in IL‐1 receptor signaling regulates the formation of an NF‐kB activating signalosome
Source: EMBO Rep. 2023 Aug 21;24(10):e57233. doi: 10.15252/embr.202357233 (PMC10561168; doi:10.15252/embr.202357233)
Supplement: Supplementary file 11 — Movie EV8 [file EMBR-24-e57233-s016.zip]

Archive with 4 entries (3 files):
- Movie EV8/
- Movie EV8/Movie EV8.mov
- Movie EV8/README.txt
- __MACOSX/Movie EV8/._README.txt
