# Supplementary material for: Myddosome clustering in IL‐1 receptor signaling regulates the formation of an NF‐kB activating signalosome
Source: EMBO Rep. 2023 Aug 21;24(10):e57233. doi: 10.15252/embr.202357233 (PMC10561168; doi:10.15252/embr.202357233)
Supplement: Supplementary file 11 — Movie EV8 [file EMBR-24-e57233-s016.zip › Movie EV8/README.txt]

Movie EV8: HOIL1 recruitment off and on 1 μm grids (relates to Fig. 6J and 6K).

This movie shows EL4 cells endogenously expressing MyD88-GFP and mScarlet- HOIL1 interacting with continuous IL-1-functionalized SLBs and partitioned SLBs at a density of 32 IL-1/μm2. This movie illustrates that increasing IL1 density can rescue the recruitment of mScarlet-HOIL1 to MyD88-GFP on 1 μm grids. The movie was acquired using TIRF microscopy.
