# Supplementary material for: Myddosome clustering in IL‐1 receptor signaling regulates the formation of an NF‐kB activating signalosome
Source: EMBO Rep. 2023 Aug 21;24(10):e57233. doi: 10.15252/embr.202357233 (PMC10561168; doi:10.15252/embr.202357233)
Supplement: Supplementary file 13 — Source Data for Figure 1 [file EMBR-24-e57233-s014.zip]

Archive with 145 entries (125 files):
- Figure 1/
- Figure 1/.DS_Store
- __MACOSX/Figure 1/._.DS_Store
- Figure 1/1H/
- Figure 1/1F/
- Figure 1/1A/
- __MACOSX/Figure 1/._1A
- Figure 1/1G/
- Figure 1/1D-E/
- __MACOSX/Figure 1/._1D-E
- Figure 1/1C/
- Figure 1/1H/.DS_Store
- __MACOSX/Figure 1/1H/._.DS_Store
- Figure 1/1H/Table for Fig1H.csv
- __MACOSX/Figure 1/1H/._Table for Fig1H.csv
- Figure 1/1H/MeanRatio.csv
- __MACOSX/Figure 1/1H/._MeanRatio.csv
- Figure 1/1H/MeanRatio_byReplicate.csv
- Figure 1/1H/stat.test.csv
- __MACOSX/Figure 1/1H/._stat.test.csv
- Figure 1/1H/RelACellNumberbyReplicate.csv
- Figure 1/1F/Mean_SEM_MaxNormalizedIntensity.csv
- __MACOSX/Figure 1/1F/._Mean_SEM_MaxNormalizedIntensity.csv
- Figure 1/1F/.DS_Store
- __MACOSX/Figure 1/1F/._.DS_Store
- Figure 1/1F/Mean_MaxNormalizedIntensity_byImage.csv
- __MACOSX/Figure 1/1F/._Mean_MaxNormalizedIntensity_byImage.csv
- Figure 1/1F/Table for Fig1F.csv
- Figure 1/1F/Cell Number.csv
- __MACOSX/Figure 1/1F/._Cell Number.csv
- Figure 1/1F/Cell Number by Image.csv
- __MACOSX/Figure 1/1F/._Cell Number by Image.csv
- Figure 1/1F/Puncta Counts.csv
- Figure 1/1A/.DS_Store
- __MACOSX/Figure 1/1A/._.DS_Store
- Figure 1/1A/20211217 MyD88-GFP_RawImage.tif
- Figure 1/1A/20211217 MyD88-GFP_BackgroundSubtracted.tif
- __MACOSX/Figure 1/1A/._20211217 MyD88-GFP_BackgroundSubtracted.tif
- Figure 1/1A/Montage_MyD88.tif
- Figure 1/1A/F1_8_15_22_29_34_39_44_49_54.tif
- __MACOSX/Figure 1/1A/._F1_8_15_22_29_34_39_44_49_54.tif
- Figure 1/1G/Unstimulated/
- __MACOSX/Figure 1/1G/._Unstimulated
- Figure 1/1G/.DS_Store
- __MACOSX/Figure 1/1G/._.DS_Store
- Figure 1/1G/Stimulated/
- Figure 1/1G/2.5um grid/
- __MACOSX/Figure 1/1G/._2.5um grid
- Figure 1/1G/1um grid/
- __MACOSX/Figure 1/1G/._1um grid
- Figure 1/1D-E/20210528 MyD88-GFP_RawImage.tif
- Figure 1/1D-E/20210528 MyD88-GFP_BackgroundSubtracted.tif
- __MACOSX/Figure 1/1D-E/._20210528 MyD88-GFP_BackgroundSubtracted.tif
- Figure 1/1D-E/.DS_Store
- __MACOSX/Figure 1/1D-E/._.DS_Store
- Figure 1/1D-E/Kymograph/
- Figure 1/1D-E/BF_F51_rgb.tif
- Figure 1/1D-E/BF_F51.tif
- Figure 1/1D-E/Montage_increment15_startfromF15_invertLUT_rgb.tif
- Figure 1/1C/2.5┬╡m/
- Figure 1/1C/MyD88_Off_2.5um_1um_inverted.tif
- Figure 1/1C/.DS_Store
- __MACOSX/Figure 1/1C/._.DS_Store
- Figure 1/1C/Brighfield_Off_2.5um_1um.tif
- Figure 1/1C/Montage_gridBF.tif
- __MACOSX/Figure 1/1C/._Montage_gridBF.tif
- Figure 1/1C/1┬╡m/
- Figure 1/1C/Montage_invert.tif
- Figure 1/1C/Off/
- Figure 1/1G/Unstimulated/Unstimulated_Montage.tif
- __MACOSX/Figure 1/1G/Unstimulated/._Unstimulated_Montage.tif
- Figure 1/1G/Unstimulated/20220222 568RelA_DAPI_unsti.tif
- __MACOSX/Figure 1/1G/Unstimulated/._20220222 568RelA_DAPI_unsti.tif
- Figure 1/1G/Unstimulated/20220222 568RelA_DAPI_unsti (RGB).tif
- Figure 1/1G/Stimulated/20220315 568RelA_DAPI_Off.tif
- __MACOSX/Figure 1/1G/Stimulated/._20220315 568RelA_DAPI_Off.tif
- Figure 1/1G/Stimulated/Montage.tif
- Figure 1/1G/Stimulated/20220315 568RelA_DAPI_Off (RGB).tif
- Figure 1/1G/2.5um grid/20220222_568RelA_DAPI_2.5um (RGB).tif
- Figure 1/1G/2.5um grid/.DS_Store
- __MACOSX/Figure 1/1G/2.5um grid/._.DS_Store
- Figure 1/1G/2.5um grid/20220222_568RelA_DAPI_2.5um.tif
- __MACOSX/Figure 1/1G/2.5um grid/._20220222_568RelA_DAPI_2.5um.tif
- Figure 1/1G/2.5um grid/2.5um_Montage.tif
- Figure 1/1G/1um grid/20220222 568RelA_DAPI 1um.tif
- __MACOSX/Figure 1/1G/1um grid/._20220222 568RelA_DAPI 1um.tif
- Figure 1/1G/1um grid/1um_grid_Montage.tif
- Figure 1/1G/1um grid/20220222 568RelA_DAPI 1um (RGB).tif
- __MACOSX/Figure 1/1G/1um grid/._20220222 568RelA_DAPI 1um (RGB).tif
- Figure 1/1D-E/Kymograph/.DS_Store
- __MACOSX/Figure 1/1D-E/Kymograph/._.DS_Store
- Figure 1/1D-E/Kymograph/on grid/
- Figure 1/1D-E/Kymograph/off grid/
- Figure 1/1C/2.5┬╡m/.DS_Store
- __MACOSX/Figure 1/1C/2.5┬╡m/._.DS_Store
- Figure 1/1C/2.5┬╡m/2.5┬╡m.tif
- __MACOSX/Figure 1/1C/2.5┬╡m/._2.5┬╡m.tif
- Figure 1/1C/2.5┬╡m/2.5┬╡m-BF.tif
- Figure 1/1C/2.5┬╡m/crop the cell/
- Figure 1/1C/2.5┬╡m/2.5┬╡m-BF_rgb.tif
- Figure 1/1C/2.5┬╡m/2.5┬╡m_rgb.tif
- __MACOSX/Figure 1/1C/2.5┬╡m/._2.5┬╡m_rgb.tif
- Figure 1/1C/1┬╡m/.DS_Store
- __MACOSX/Figure 1/1C/1┬╡m/._.DS_Store
- Figure 1/1C/1┬╡m/1┬╡m-BF.tif
- Figure 1/1C/1┬╡m/1┬╡m-BF_rgb.tif
- Figure 1/1C/1┬╡m/crop the cell/
- Figure 1/1C/1┬╡m/1┬╡m.tif
- __MACOSX/Figure 1/1C/1┬╡m/._1┬╡m.tif
- Figure 1/1C/1┬╡m/1┬╡m_rgb.tif
- __MACOSX/Figure 1/1C/1┬╡m/._1┬╡m_rgb.tif
- Figure 1/1C/Off/off grid_BF_rgb.tif
- Figure 1/1C/Off/off grid_BF.tif
- Figure 1/1C/Off/.DS_Store
- __MACOSX/Figure 1/1C/Off/._.DS_Store
- Figure 1/1C/Off/off grid_rgb.tif
- __MACOSX/Figure 1/1C/Off/._off grid_rgb.tif
- Figure 1/1C/Off/crop the cell/
- Figure 1/1C/Off/off grid.tif
- __MACOSX/Figure 1/1C/Off/._off grid.tif
- Figure 1/1D-E/Kymograph/on grid/reslice line width3.roi
- Figure 1/1D-E/Kymograph/on grid/Reslice of on F40-100 rgb.tif
- Figure 1/1D-E/Kymograph/on grid/.DS_Store
- __MACOSX/Figure 1/1D-E/Kymograph/on grid/._.DS_Store
- Figure 1/1D-E/Kymograph/on grid/on F40-100.tif
- Figure 1/1D-E/Kymograph/off grid/reslice line width3.roi
- Figure 1/1D-E/Kymograph/off grid/.DS_Store
- __MACOSX/Figure 1/1D-E/Kymograph/off grid/._.DS_Store
- Figure 1/1D-E/Kymograph/off grid/Reslice of F30-55_rgb.tif
- Figure 1/1D-E/Kymograph/off grid/F30-55.tif
- Figure 1/1C/2.5┬╡m/crop the cell/crop again 85*85.roi
- Figure 1/1C/2.5┬╡m/crop the cell/.DS_Store
- __MACOSX/Figure 1/1C/2.5┬╡m/crop the cell/._.DS_Store
- Figure 1/1C/2.5┬╡m/crop the cell/crop 90*90.roi
- Figure 1/1C/2.5┬╡m/crop the cell/20210731_MyD88_Brightfield_2.5um.tif
- Figure 1/1C/2.5┬╡m/crop the cell/crop the cell.tif
- Figure 1/1C/1┬╡m/crop the cell/crop again 85*85.roi
- Figure 1/1C/1┬╡m/crop the cell/.DS_Store
- __MACOSX/Figure 1/1C/1┬╡m/crop the cell/._.DS_Store
- Figure 1/1C/1┬╡m/crop the cell/90*90.roi
- Figure 1/1C/1┬╡m/crop the cell/20210731_MyD88_Brightfield_1um.tif
- Figure 1/1C/1┬╡m/crop the cell/crop the cell.tif
- Figure 1/1C/Off/crop the cell/crop the cell.tif
- Figure 1/1C/Off/crop the cell/20210731_MyD88_Brightfield_Off.tif
- Figure 1/1C/Off/crop the cell/85*85.roi
