# Supplementary material for: Myddosome clustering in IL‐1 receptor signaling regulates the formation of an NF‐kB activating signalosome
Source: EMBO Rep. 2023 Aug 21;24(10):e57233. doi: 10.15252/embr.202357233 (PMC10561168; doi:10.15252/embr.202357233)
Supplement: Supplementary file 13 — Source Data for Figure 1 [file EMBR-24-e57233-s014.zip › Figure 1/1H/Table for Fig1H.csv]

ImageNumber	ObjectNumber	ImageCategory	ImageReplicate	Normalized_Math_IntensityRatio
1	1	Unstimulated	1	0.101820079668975
1	2	Unstimulated	1	-0.21367099328826
1	3	Unstimulated	1	0.422989988674424
1	4	Unstimulated	1	-0.253483752005086
1	5	Unstimulated	1	0.322843605944378
1	6	Unstimulated	1	0.146071193408849
1	7	Unstimulated	1	0.0609388103929113
1	8	Unstimulated	1	0.207338109023995
1	9	Unstimulated	1	0.188767981728417
1	10	Unstimulated	1	0.146324609511726
1	11	Unstimulated	1	0.21600345741752
1	12	Unstimulated	1	0.101473186708876
1	13	Unstimulated	1	0.33470327837999
1	14	Unstimulated	1	0.242003373190946
1	15	Unstimulated	1	-0.0986580516190667
1	16	Unstimulated	1	-0.280383020936094
2	1	Unstimulated	1	0.373596225637685
2	2	Unstimulated	1	-0.0805883367761773
2	3	Unstimulated	1	0.0143998792258758
2	4	Unstimulated	1	0.084585491130336
2	5	Unstimulated	1	0.372647830946752
2	6	Unstimulated	1	0.44777153271822
2	7	Unstimulated	1	0.0718748084259326
2	8	Unstimulated	1	0.450866370667443
2	9	Unstimulated	1	-0.233332229999763
3	1	Unstimulated	1	0.120296715445994
3	2	Unstimulated	1	0.270347395087291
3	3	Unstimulated	1	0.173130403497861
3	4	Unstimulated	1	0.176620987255506
3	5	Unstimulated	1	-0.262209066540047
3	6	Unstimulated	1	-0.167927947039443
3	7	Unstimulated	1	0.231588177067624
3	8	Unstimulated	1	0.511180036139457
3	9	Unstimulated	1	0.147169699787794
3	10	Unstimulated	1	-0.0222601190631169
3	11	Unstimulated	1	-0.0221177256126301
3	12	Unstimulated	1	0.505897608209607
3	13	Unstimulated	1	0.205042915669644
3	14	Unstimulated	1	0.0691009772534857
3	15	Unstimulated	1	0.078427279097602
3	16	Unstimulated	1	0.156116860743318
3	17	Unstimulated	1	-0.0635104505150601
4	1	Unstimulated	1	0.192113359608753
4	2	Unstimulated	1	0.245543066051579
4	3	Unstimulated	1	0.445534693395734
4	4	Unstimulated	1	0.264527800008892
4	5	Unstimulated	1	0.373327383258947
4	6	Unstimulated	1	-0.0490000135286528
4	7	Unstimulated	1	-0.0672230897766762
4	8	Unstimulated	1	0.00935508670116794
4	9	Unstimulated	1	0.0741858086134453
4	10	Unstimulated	1	0.379351611073886
4	11	Unstimulated	1	0.000764309052644208
4	12	Unstimulated	1	0.107845656964327
4	13	Unstimulated	1	-0.0214544805313888
5	1	Unstimulated	1	0.041988556711945
5	2	Unstimulated	1	0.592013953044078
5	3	Unstimulated	1	0.234048476195145
5	4	Unstimulated	1	0.0303420454486069
5	5	Unstimulated	1	0.00314610947186372
5	6	Unstimulated	1	0.490859318485513
5	7	Unstimulated	1	0.371430036108843
5	8	Unstimulated	1	0.0575217035170699
5	9	Unstimulated	1	-0.00599025029494729
5	10	Unstimulated	1	-0.00858205906162997
5	11	Unstimulated	1	0.389017378317509
5	12	Unstimulated	1	-0.0319908130795305
5	13	Unstimulated	1	-0.143884614677976
5	14	Unstimulated	1	0.38423851439026
5	15	Unstimulated	1	0.214726418030912
6	1	Unstimulated	1	0.185318042382969
6	2	Unstimulated	1	-0.0394316358067654
6	3	Unstimulated	1	0.852715763619912
6	4	Unstimulated	1	0.242604206874791
6	5	Unstimulated	1	-0.0305352451474065
6	6	Unstimulated	1	-0.0647657662630287
6	7	Unstimulated	1	0.0743544994021289
6	8	Unstimulated	1	0.122156295630563
7	1	Unstimulated	1	-0.211060618169895
7	2	Unstimulated	1	0.31980738465618
7	3	Unstimulated	1	0.174894814397009
7	4	Unstimulated	1	-0.0272693916314812
7	5	Unstimulated	1	0.0187880280954919
7	6	Unstimulated	1	-0.100131252676929
7	7	Unstimulated	1	-0.0760484182126184
7	8	Unstimulated	1	-0.203995101435567
7	9	Unstimulated	1	0.163947269605271
7	10	Unstimulated	1	0.339769003468612
7	11	Unstimulated	1	0.100068162778375
7	12	Unstimulated	1	0.841144677283792
8	1	Unstimulated	1	-0.162439816732934
8	2	Unstimulated	1	-0.0790978436280146
8	3	Unstimulated	1	0.201886325445722
8	4	Unstimulated	1	0.420106802417259
8	5	Unstimulated	1	-0.0737530616712172
8	6	Unstimulated	1	0.624858950444276
8	7	Unstimulated	1	0.34841051954083
8	8	Unstimulated	1	0.0871136645967446
8	9	Unstimulated	1	0.804000314331152
8	10	Unstimulated	1	-0.118258336692335
8	11	Unstimulated	1	0.335143523894675
9	1	Unstimulated	1	-0.0227098001040539
9	2	Unstimulated	1	0.18183447885574
9	3	Unstimulated	1	-0.0527789819517737
9	4	Unstimulated	1	0.346436630652132
9	5	Unstimulated	1	0.000318578923185896
9	6	Unstimulated	1	-0.104700060448009
9	7	Unstimulated	1	0.205700402670313
9	8	Unstimulated	1	0.0300491297926838
9	9	Unstimulated	1	-0.126777752516217
9	10	Unstimulated	1	0.324460761566346
9	11	Unstimulated	1	0.426131676605906
9	12	Unstimulated	1	0.478095702619076
9	13	Unstimulated	1	0.39191427292436
10	1	Unstimulated	1	-0.0324030924134487
10	2	Unstimulated	1	-0.294053893695419
10	3	Unstimulated	1	-0.0819455169407802
10	4	Unstimulated	1	0.202532374691524
10	5	Unstimulated	1	0.219161511225301
10	6	Unstimulated	1	0.68131584487963
10	7	Unstimulated	1	-0.151534894358929
10	8	Unstimulated	1	0.261700198703329
10	9	Unstimulated	1	0.08069218850511
11	1	Unstimulated	1	-0.0506426728642949
11	2	Unstimulated	1	-0.0970125932430401
11	3	Unstimulated	1	-0.185153203956085
11	4	Unstimulated	1	-0.0272028705977022
11	5	Unstimulated	1	-0.0548200478096994
11	6	Unstimulated	1	0.0230120993978461
11	7	Unstimulated	1	1.45395345334333
11	8	Unstimulated	1	0.435256280530592
12	1	Unstimulated	1	-0.0702793263390796
12	2	Unstimulated	1	0.139193093814691
12	3	Unstimulated	1	0.237542588235306
12	4	Unstimulated	1	0.430536079798173
12	5	Unstimulated	1	-0.0575629881834599
12	6	Unstimulated	1	0.370476724770567
12	7	Unstimulated	1	-0.323972233338095
12	8	Unstimulated	1	0.0966674332529223
12	9	Unstimulated	1	-0.141388215515144
12	10	Unstimulated	1	0.119022936613148
12	11	Unstimulated	1	0.284701680552472
12	12	Unstimulated	1	0.121288792633038
12	13	Unstimulated	1	0.383173293707457
12	14	Unstimulated	1	0.198990898247426
13	1	Unstimulated	1	0.107956881688183
13	2	Unstimulated	1	-0.0910322729438564
13	3	Unstimulated	1	0.0346051503284842
13	4	Unstimulated	1	-0.0142046503980964
13	5	Unstimulated	1	0.197551382566489
13	6	Unstimulated	1	-0.0468182855328535
13	7	Unstimulated	1	0.581698485244399
13	8	Unstimulated	1	0.123618251443282
13	9	Unstimulated	1	-0.115713343485643
13	10	Unstimulated	1	0.61646377414897
14	1	Unstimulated	1	0.203592739284679
14	2	Unstimulated	1	0.482644282845296
14	3	Unstimulated	1	0.971253641195764
14	4	Unstimulated	1	-0.00885704900253317
14	5	Unstimulated	1	0.0706316558502657
14	6	Unstimulated	1	-0.0473619725140277
14	7	Unstimulated	1	0.325675053619716
14	8	Unstimulated	1	0.0110100143882653
14	9	Unstimulated	1	0.437938553568558
15	1	Unstimulated	1	0.0519855044250192
15	2	Unstimulated	1	0.0599646729447738
15	3	Unstimulated	1	0.0420224926064905
15	4	Unstimulated	1	0.256193686268018
15	5	Unstimulated	1	1.31304822604731
15	6	Unstimulated	1	0.231520938903253
15	7	Unstimulated	1	0.435188279976719
15	8	Unstimulated	1	-0.223949654758675
15	9	Unstimulated	1	-0.0265649743299271
15	10	Unstimulated	1	0.0614798487717632
15	11	Unstimulated	1	0.240111831930121
15	12	Unstimulated	1	0.395736230936079
15	13	Unstimulated	1	0.0444619598871044
15	14	Unstimulated	1	-0.0449951853034475
15	15	Unstimulated	1	0.202548802400417
15	16	Unstimulated	1	-0.023727400128255
15	17	Unstimulated	1	0.14521755111142
15	18	Unstimulated	1	-0.101962192896699
15	19	Unstimulated	1	0.00889892407457172
15	20	Unstimulated	1	0.148233687643427
15	21	Unstimulated	1	-0.225042021224847
15	22	Unstimulated	1	0.234687912540708
15	23	Unstimulated	1	0.26513034396952
15	24	Unstimulated	1	0.203792117525685
15	25	Unstimulated	1	-0.392351384355249
15	26	Unstimulated	1	0.1908816479752
15	27	Unstimulated	1	-0.164251437135811
15	28	Unstimulated	1	0.273069060586801
15	29	Unstimulated	1	-0.207824530354437
15	30	Unstimulated	1	0.187937784183049
15	31	Unstimulated	1	0.320832298774977
15	32	Unstimulated	1	0.284966371223165
15	33	Unstimulated	1	0.0703479564379953
15	34	Unstimulated	1	0.0147785898361121
16	1	Unstimulated	1	0.37810196607592
16	2	Unstimulated	1	-0.0239756203809444
16	3	Unstimulated	1	0.140524109868025
16	4	Unstimulated	1	0.105197766672947
16	5	Unstimulated	1	0.519014377426855
16	6	Unstimulated	1	-0.133131498969981
16	7	Unstimulated	1	0.110984865855031
16	8	Unstimulated	1	-0.190465532725677
16	9	Unstimulated	1	0.326531906112403
16	10	Unstimulated	1	0.189687112391572
16	11	Unstimulated	1	0.107191746054881
16	12	Unstimulated	1	0.000245444351718616
16	13	Unstimulated	1	0.113976623134134
16	14	Unstimulated	1	0.389836768545483
16	15	Unstimulated	1	-0.0466401917278384
16	16	Unstimulated	1	0.260293560750907
17	1	Unstimulated	1	0.101218905587141
17	2	Unstimulated	1	0.0891265239554736
17	3	Unstimulated	1	0.0209127432529973
17	4	Unstimulated	1	0.152461322925465
17	5	Unstimulated	1	0.210326532442654
17	6	Unstimulated	1	-0.0550424067395925
17	7	Unstimulated	1	0.340773266138687
17	8	Unstimulated	1	0.275947172746618
17	9	Unstimulated	1	0.0611755457194774
18	1	Unstimulated	1	-0.302668510677192
18	2	Unstimulated	1	0.467584029164133
18	3	Unstimulated	1	-0.163670725180223
18	4	Unstimulated	1	-0.148665204818243
18	5	Unstimulated	1	0.302224762122987
18	6	Unstimulated	1	-0.00430101954244101
18	7	Unstimulated	1	-0.00505278339934881
18	8	Unstimulated	1	-0.0408947033312654
18	9	Unstimulated	1	0.0365038628952362
18	10	Unstimulated	1	0.012956171677581
18	11	Unstimulated	1	0.0242764707522146
18	12	Unstimulated	1	-0.0335339557247364
18	13	Unstimulated	1	0.030274075492306
18	14	Unstimulated	1	0.0828371146337908
18	15	Unstimulated	1	0.382878029050436
18	16	Unstimulated	1	-0.205091321920907
18	17	Unstimulated	1	-0.0532748908243399
18	18	Unstimulated	1	0.590162625279645
18	19	Unstimulated	1	-0.00629269326983795
18	20	Unstimulated	1	0.213316062473498
18	21	Unstimulated	1	0.0887530391555475
18	22	Unstimulated	1	0.170545407153084
19	1	Unstimulated	1	-0.0134908326300084
19	2	Unstimulated	1	0.0401892116724659
19	3	Unstimulated	1	0.118889770880403
19	4	Unstimulated	1	0.110668420666274
19	5	Unstimulated	1	0.760229390598701
19	6	Unstimulated	1	-0.119478468419803
19	7	Unstimulated	1	0.051854982832451
19	8	Unstimulated	1	0.35843248969327
19	9	Unstimulated	1	0.287324815495792
19	10	Unstimulated	1	-0.0311139300138529
19	11	Unstimulated	1	0.144013290599506
20	1	Unstimulated	1	-0.009307756974479
20	2	Unstimulated	1	-0.208616671532236
20	3	Unstimulated	1	-0.304161065974215
20	4	Unstimulated	1	0.246666772080827
20	5	Unstimulated	1	0.181225721038207
20	6	Unstimulated	1	0.440912376845798
20	7	Unstimulated	1	0.0810974329472761
20	8	Unstimulated	1	0.446408472082757
20	9	Unstimulated	1	-0.206134781993005
21	1	Unstimulated	2	0.238737118081889
21	2	Unstimulated	2	0.0241586720125351
21	3	Unstimulated	2	0.18500238508169
21	4	Unstimulated	2	0.227811193661984
21	5	Unstimulated	2	0.124086412142782
21	6	Unstimulated	2	0.366072394247533
21	7	Unstimulated	2	0.1550204534853
21	8	Unstimulated	2	0.344961621787727
22	1	Unstimulated	2	0.122585653509228
22	2	Unstimulated	2	0.0894573876125647
22	3	Unstimulated	2	0.034225653105669
22	4	Unstimulated	2	0.185327115837953
22	5	Unstimulated	2	0.210092789941094
22	6	Unstimulated	2	0.423632127168061
22	7	Unstimulated	2	0.373802072715362
22	8	Unstimulated	2	-0.0358943040587681
22	9	Unstimulated	2	-0.0013726209105656
22	10	Unstimulated	2	0.205705400911182
23	1	Unstimulated	2	0.0018650955881492
23	2	Unstimulated	2	0.159984640531388
23	3	Unstimulated	2	0.278806560467296
23	4	Unstimulated	2	0.274155639649728
23	5	Unstimulated	2	0.00638762580654568
23	6	Unstimulated	2	0.0762063122655676
23	7	Unstimulated	2	0.392170349103649
23	8	Unstimulated	2	0.251588459736918
23	9	Unstimulated	2	0.1330783118481
23	10	Unstimulated	2	-0.0608903785161826
23	11	Unstimulated	2	0.288522440159288
23	12	Unstimulated	2	0.0429662715262035
23	13	Unstimulated	2	0.278162851298299
24	1	Unstimulated	2	0.143329768889799
24	2	Unstimulated	2	0.473727608545529
24	3	Unstimulated	2	0.166414844580423
24	4	Unstimulated	2	0.06818926650153
24	5	Unstimulated	2	-0.0328845095109975
24	6	Unstimulated	2	0.243534058799669
24	7	Unstimulated	2	-0.0309892104858667
24	8	Unstimulated	2	0.208496832061997
24	9	Unstimulated	2	0.547106587043053
24	10	Unstimulated	2	0.160000609276701
24	11	Unstimulated	2	-0.256220286649667
24	12	Unstimulated	2	0.512977494966114
24	13	Unstimulated	2	0.557947039058049
24	14	Unstimulated	2	0.434541241409423
24	15	Unstimulated	2	0.562011500676096
24	16	Unstimulated	2	-0.0872261370640862
24	17	Unstimulated	2	0.460248893637679
25	1	Unstimulated	2	0.429790691710322
25	2	Unstimulated	2	-0.441222802854702
25	3	Unstimulated	2	0.113649237401055
25	4	Unstimulated	2	0.0940731754055843
25	5	Unstimulated	2	-0.0615243659441403
25	6	Unstimulated	2	0.197361668058625
25	7	Unstimulated	2	0.097716706226243
25	8	Unstimulated	2	0.120886013845212
25	9	Unstimulated	2	0.0278606671438072
25	10	Unstimulated	2	-0.0564106237033795
25	11	Unstimulated	2	0.00235690757332042
25	12	Unstimulated	2	0.0437972282738257
25	13	Unstimulated	2	0.225666028489772
25	14	Unstimulated	2	0.485959869527188
25	15	Unstimulated	2	-0.0153148756471002
25	16	Unstimulated	2	-0.0261346883249132
25	17	Unstimulated	2	0.172045680050183
25	18	Unstimulated	2	0.0823442585064766
25	19	Unstimulated	2	0.357620384237219
26	1	Unstimulated	2	0.28796374443162
26	2	Unstimulated	2	0.302422245226881
26	3	Unstimulated	2	0.258839661661354
26	4	Unstimulated	2	0.00784358959475681
26	5	Unstimulated	2	0.0222499910118198
26	6	Unstimulated	2	0.0726877349168307
26	7	Unstimulated	2	0.0454679487701979
26	8	Unstimulated	2	-0.033942241438065
26	9	Unstimulated	2	0.0978982607441361
26	10	Unstimulated	2	0.0119003087522006
26	11	Unstimulated	2	0.120276009814072
27	1	Unstimulated	2	0.114516970517819
27	2	Unstimulated	2	-0.232715124144682
27	3	Unstimulated	2	0.242327409127345
27	4	Unstimulated	2	0.207470621371088
27	5	Unstimulated	2	0.557567658488477
27	6	Unstimulated	2	0.193256115176341
27	7	Unstimulated	2	0.088997892400423
27	8	Unstimulated	2	0.0611117140847834
27	9	Unstimulated	2	0.130366138607839
27	10	Unstimulated	2	0.188324437413005
27	11	Unstimulated	2	0.414191331122036
28	1	Unstimulated	2	0.365379358605296
28	2	Unstimulated	2	-0.0568896860627866
28	3	Unstimulated	2	-0.300331174267068
28	4	Unstimulated	2	-0.0080281945630841
28	5	Unstimulated	2	-0.0480127516344948
28	6	Unstimulated	2	0.263598916369676
28	7	Unstimulated	2	0.246580300155234
28	8	Unstimulated	2	0.0392192068088907
28	9	Unstimulated	2	0.450326006710073
28	10	Unstimulated	2	0.193238229620634
28	11	Unstimulated	2	0.210506789113536
28	12	Unstimulated	2	-0.0940962723652446
28	13	Unstimulated	2	0.00200269988117558
28	14	Unstimulated	2	0.0722172016306062
28	15	Unstimulated	2	0.050235599324775
28	16	Unstimulated	2	0.307504452207596
28	17	Unstimulated	2	0.410611051219654
29	1	Unstimulated	2	0.19245966547794
29	2	Unstimulated	2	0.104999081976905
29	3	Unstimulated	2	-0.0809337444791378
29	4	Unstimulated	2	0.233812283975481
29	5	Unstimulated	2	0.119591579738948
29	6	Unstimulated	2	0.265615689030368
29	7	Unstimulated	2	0.119107046151206
29	8	Unstimulated	2	0.405004945599977
29	9	Unstimulated	2	-0.28492345583368
29	10	Unstimulated	2	0.672643590359135
29	11	Unstimulated	2	-0.00797656562255552
29	12	Unstimulated	2	0.550612845681831
29	13	Unstimulated	2	0.117901441258474
29	14	Unstimulated	2	0.0338092883584453
30	1	Unstimulated	2	0.125815695116977
30	2	Unstimulated	2	0.00975882931251066
30	3	Unstimulated	2	0.473967541955814
30	4	Unstimulated	2	0.0794932551579631
30	5	Unstimulated	2	0.175842864865257
30	6	Unstimulated	2	-0.205276573645411
30	7	Unstimulated	2	0.1393270072756
30	8	Unstimulated	2	0.149846781437718
30	9	Unstimulated	2	0.249298077850758
30	10	Unstimulated	2	-0.0347354484312874
31	1	Unstimulated	2	0.280376873756398
31	2	Unstimulated	2	0.059027401746146
31	3	Unstimulated	2	0.321987722374803
31	4	Unstimulated	2	-0.151615492188156
31	5	Unstimulated	2	0.343340869676156
31	6	Unstimulated	2	0.203714552680778
32	1	Unstimulated	2	0.324355195480955
32	2	Unstimulated	2	0.11227217008958
32	3	Unstimulated	2	-0.00832583435662716
32	4	Unstimulated	2	0.145748698187688
32	5	Unstimulated	2	0.110860911266344
32	6	Unstimulated	2	0.245040152884833
32	7	Unstimulated	2	0.0786316543045784
32	8	Unstimulated	2	-0.091244143281063
33	1	Unstimulated	2	0.209075305295238
33	2	Unstimulated	2	0.247206525361656
33	3	Unstimulated	2	0.4459519397355
33	4	Unstimulated	2	0.343203124506809
33	5	Unstimulated	2	0.0455975639096968
33	6	Unstimulated	2	0.0324855959614485
33	7	Unstimulated	2	0.335274047399592
33	8	Unstimulated	2	-0.00869996170556426
33	9	Unstimulated	2	0.151849075072381
33	10	Unstimulated	2	0.0122076167410321
33	11	Unstimulated	2	0.209280460102849
33	12	Unstimulated	2	-0.306674803123705
34	1	Unstimulated	2	0.0625611809885494
34	2	Unstimulated	2	0.0965930690415322
34	3	Unstimulated	2	0.670432728375239
34	4	Unstimulated	2	0.0843561980256985
34	5	Unstimulated	2	0.217215855608675
34	6	Unstimulated	2	0.495835826791358
34	7	Unstimulated	2	0.0731552415932294
34	8	Unstimulated	2	0.577405522871338
34	9	Unstimulated	2	0.194250556025819
34	10	Unstimulated	2	-0.30504505341363
34	11	Unstimulated	2	-0.00809970363854123
34	12	Unstimulated	2	0.278832977645983
34	13	Unstimulated	2	-0.209176260963985
34	14	Unstimulated	2	-0.00955151508125829
34	15	Unstimulated	2	0.0984802883953185
34	16	Unstimulated	2	0.0634717507060509
34	17	Unstimulated	2	0.173921715991419
35	1	Unstimulated	2	0.0295953958483615
35	2	Unstimulated	2	0.408638152927348
35	3	Unstimulated	2	0.338887686304798
35	4	Unstimulated	2	0.18882971934178
35	5	Unstimulated	2	0.30822294311735
35	6	Unstimulated	2	0.395453016622814
35	7	Unstimulated	2	0.0623823133199437
35	8	Unstimulated	2	0.166950600415966
35	9	Unstimulated	2	-0.0922649834606442
35	10	Unstimulated	2	0.0758920707394411
35	11	Unstimulated	2	0.265548932140305
35	12	Unstimulated	2	-0.0936524080502261
35	13	Unstimulated	2	0.105823471083197
35	14	Unstimulated	2	0.0202441984173137
35	15	Unstimulated	2	-0.052520339401137
35	16	Unstimulated	2	0.235928399302918
35	17	Unstimulated	2	0.0507011738919946
35	18	Unstimulated	2	0.168996064037411
35	19	Unstimulated	2	0.215761660105143
35	20	Unstimulated	2	0.152963622865873
35	21	Unstimulated	2	0.0967600081192212
36	1	Unstimulated	2	0.0204013220488994
36	2	Unstimulated	2	0.459747138079071
36	3	Unstimulated	2	0.303649058699124
36	4	Unstimulated	2	0.209984880591651
36	5	Unstimulated	2	-0.00140096446138677
36	6	Unstimulated	2	0.128069726450206
36	7	Unstimulated	2	0.135212661416075
36	8	Unstimulated	2	0.0518670777976651
36	9	Unstimulated	2	0.0734729444696833
36	10	Unstimulated	2	0.009781433906242
36	11	Unstimulated	2	0.0419449934188737
36	12	Unstimulated	2	0.245950664594437
37	1	Unstimulated	3	0.399680636692493
37	2	Unstimulated	3	0.196688343701951
37	3	Unstimulated	3	0.168099466016178
37	4	Unstimulated	3	0.356459544280758
37	5	Unstimulated	3	0.239222007730834
37	6	Unstimulated	3	0.189741197040371
38	1	Unstimulated	3	0.682404969712737
38	2	Unstimulated	3	0.890968102010749
39	1	Unstimulated	3	0.165832638191408
39	2	Unstimulated	3	0.520551363494705
40	1	Unstimulated	3	0.873795667447647
40	2	Unstimulated	3	0.882477250093076
41	1	Unstimulated	3	0.675005458371971
41	2	Unstimulated	3	0.67909094694459
41	3	Unstimulated	3	0.623436659805843
41	4	Unstimulated	3	0.500360638855778
42	1	Unstimulated	3	0.397471655986493
42	2	Unstimulated	3	0.273138926167424
42	3	Unstimulated	3	0.175470409464841
43	1	Unstimulated	3	0.731413855237349
43	2	Unstimulated	3	0.729391932458281
43	3	Unstimulated	3	0.513896478228953
44	1	Unstimulated	3	0.378561484491087
44	2	Unstimulated	3	0.163363823720259
44	3	Unstimulated	3	0.365047264752246
44	4	Unstimulated	3	0.235656985827174
45	1	Unstimulated	3	0.55032200014948
45	2	Unstimulated	3	0.232074582758788
45	3	Unstimulated	3	0.715692177809177
45	4	Unstimulated	3	0.799936187899856
45	5	Unstimulated	3	0.0647510006711541
46	1	Unstimulated	3	0.201739530854956
46	2	Unstimulated	3	0.134007121874547
46	3	Unstimulated	3	0.162326445841287
46	4	Unstimulated	3	0.299314332263261
47	1	Unstimulated	3	0.195953916659391
47	2	Unstimulated	3	0.147848258517094
47	3	Unstimulated	3	0.0393834290791061
47	4	Unstimulated	3	0.0167218344630056
48	1	Unstimulated	3	0.168026765438615
48	2	Unstimulated	3	0.325881064220395
48	3	Unstimulated	3	0.0351236825554598
48	4	Unstimulated	3	0.114165322215745
48	5	Unstimulated	3	0.192756475476168
48	6	Unstimulated	3	0.227228952682312
49	1	Unstimulated	3	0.276791976735111
49	2	Unstimulated	3	0.258101186403506
49	3	Unstimulated	3	0.263875027566925
50	1	Unstimulated	3	0.205919876984354
50	2	Unstimulated	3	0.293177040813559
50	3	Unstimulated	3	0.160792481984318
51	1	Unstimulated	3	0.0325885800381424
51	2	Unstimulated	3	0.178125036825119
51	3	Unstimulated	3	0.140600833986189
51	4	Unstimulated	3	0.351088891433386
51	5	Unstimulated	3	0.237734376517251
51	6	Unstimulated	3	0.182189575016742
51	7	Unstimulated	3	0.282925502724366
51	8	Unstimulated	3	0.341648821804599
52	1	Unstimulated	3	0.429593969165133
52	2	Unstimulated	3	0.21596295358319
52	3	Unstimulated	3	0.252013100854726
52	4	Unstimulated	3	0.356562654208675
52	5	Unstimulated	3	0.254108393869324
52	6	Unstimulated	3	-0.0578384387076984
52	7	Unstimulated	3	0.195212498063956
53	1	Unstimulated	3	0.0767897866824592
53	2	Unstimulated	3	0.0879781382322351
53	3	Unstimulated	3	0.0366976676812122
53	4	Unstimulated	3	0.201326812759795
53	5	Unstimulated	3	0.139722216837624
53	6	Unstimulated	3	0.0707335703788631
53	7	Unstimulated	3	0.242221468076664
53	8	Unstimulated	3	0.298417154057141
54	1	Unstimulated	3	0.319406277698874
54	2	Unstimulated	3	0.251425570064686
54	3	Unstimulated	3	0.320078047010237
54	4	Unstimulated	3	0.347857194918555
55	1	Unstimulated	3	0.303070459579437
55	2	Unstimulated	3	0.398949998578755
55	3	Unstimulated	3	0.21546851860323
55	4	Unstimulated	3	0.165591702942874
55	5	Unstimulated	3	0.193856169581005
55	6	Unstimulated	3	0.288851016359424
56	1	Unstimulated	3	0.606459126867369
56	2	Unstimulated	3	0.213140619995025
56	3	Unstimulated	3	0.111091013935959
57	1	Unstimulated	3	0.196522855235584
57	2	Unstimulated	3	0.328824159192153
57	3	Unstimulated	3	0.356802561704196
58	1	Unstimulated	3	0.425880453136258
58	2	Unstimulated	3	0.179524923827576
58	3	Unstimulated	3	0.277604453526425
58	4	Unstimulated	3	0.190151467950407
58	5	Unstimulated	3	0.316647262598076
58	6	Unstimulated	3	0.267561348603687
58	7	Unstimulated	3	0.0633756793934584
59	1	Unstimulated	3	0.307674995388901
59	2	Unstimulated	3	0.187919356327591
59	3	Unstimulated	3	0.217878603059124
59	4	Unstimulated	3	0.439312146331333
59	5	Unstimulated	3	0.289756700637916
60	1	Unstimulated	3	0.234590584850533
60	2	Unstimulated	3	0.378640135515815
60	3	Unstimulated	3	0.146650923020546
60	4	Unstimulated	3	0.0131239879894122
60	5	Unstimulated	3	0.0620679280208066
60	6	Unstimulated	3	-0.0652409766596973
60	7	Unstimulated	3	0.118743405523952
60	8	Unstimulated	3	0.318370335032475
61	1	Unstimulated	3	0.219585224162034
61	2	Unstimulated	3	0.187506814245249
61	3	Unstimulated	3	0.143692911872784
61	4	Unstimulated	3	-0.0101334978233201
61	5	Unstimulated	3	0.138385598958018
62	1	Unstimulated	3	0.364031603618129
62	2	Unstimulated	3	0.371339627137189
62	3	Unstimulated	3	0.237242039529169
62	4	Unstimulated	3	0.237686535019147
63	1	Unstimulated	3	0.138463494948447
63	2	Unstimulated	3	0.211809001688735
63	3	Unstimulated	3	0.142399114472726
63	4	Unstimulated	3	0.298225266095678
64	1	Unstimulated	3	0.19806074316685
64	2	Unstimulated	3	0.40633374807273
64	3	Unstimulated	3	0.0296868039745037
65	1	Unstimulated	3	0.233981090897691
65	2	Unstimulated	3	0.127115154624803
65	3	Unstimulated	3	0.17638193979669
65	4	Unstimulated	3	0.0871275346365487
65	5	Unstimulated	3	0.303813875414585
65	6	Unstimulated	3	0.227799799075613
65	7	Unstimulated	3	0.135039880529743
66	1	Unstimulated	3	0.196779272328907
66	2	Unstimulated	3	0.133013980265591
66	3	Unstimulated	3	0.228694265875065
66	4	Unstimulated	3	0.272313929402208
67	1	Unstimulated	3	0.417121565660695
67	2	Unstimulated	3	0.218101485057202
67	3	Unstimulated	3	0.291714352032633
68	1	Unstimulated	3	0.269635579560192
68	2	Unstimulated	3	0.221178883474687
68	3	Unstimulated	3	0.270684875732464
69	1	Unstimulated	3	0.182875627262589
69	2	Unstimulated	3	0.157797206697311
69	3	Unstimulated	3	0.27264854271932
69	4	Unstimulated	3	0.254063689850298
69	5	Unstimulated	3	0.174569193888816
69	6	Unstimulated	3	0.20452979167047
69	7	Unstimulated	3	0.27385080981182
69	8	Unstimulated	3	0.279026152765749
69	9	Unstimulated	3	0.307127906679902
69	10	Unstimulated	3	0.147688597895861
69	11	Unstimulated	3	0.192042692511835
69	12	Unstimulated	3	-0.127715248683852
69	13	Unstimulated	3	0.354841903120351
69	14	Unstimulated	3	0.154047424339792
69	15	Unstimulated	3	0.371227452751404
69	16	Unstimulated	3	0.211216031091018
69	17	Unstimulated	3	0.206406687979172
69	18	Unstimulated	3	0.135536767145727
69	19	Unstimulated	3	0.177502536536516
69	20	Unstimulated	3	0.109627415957781
69	21	Unstimulated	3	0.372146888688905
69	22	Unstimulated	3	0.35322666908698
69	23	Unstimulated	3	0.168193070442611
69	24	Unstimulated	3	0.237237606838519
69	25	Unstimulated	3	0.155966724766683
69	26	Unstimulated	3	-0.0299858566327574
69	27	Unstimulated	3	0.22778513579159
70	1	Unstimulated	3	0.348369185052924
70	2	Unstimulated	3	0.196703959478333
70	3	Unstimulated	3	0.282324342472723
71	1	Unstimulated	4	0.219848450321379
71	2	Unstimulated	4	0.658137234249663
71	3	Unstimulated	4	0.00923931385826035
71	4	Unstimulated	4	0.195725342770908
72	1	Unstimulated	4	0.260399962375759
72	2	Unstimulated	4	0.173202814871583
72	3	Unstimulated	4	0.0504474293930347
72	4	Unstimulated	4	0.195582403367486
72	5	Unstimulated	4	0.227329316405625
73	1	Unstimulated	4	-0.0626702366043588
73	2	Unstimulated	4	0.222045700885713
73	3	Unstimulated	4	0.353674239338825
73	4	Unstimulated	4	0.485032335511639
73	5	Unstimulated	4	0.155693265586203
73	6	Unstimulated	4	0.213747825781219
73	7	Unstimulated	4	0.486127746233252
73	8	Unstimulated	4	0.447391411896039
73	9	Unstimulated	4	0.129900895754825
74	1	Unstimulated	4	0.0108598578139865
74	2	Unstimulated	4	0.160154542741407
74	3	Unstimulated	4	0.255197057028245
74	4	Unstimulated	4	0.218802575676458
74	5	Unstimulated	4	0.754180189619608
74	6	Unstimulated	4	0.0673163956015734
74	7	Unstimulated	4	0.305915588243866
74	8	Unstimulated	4	0.673963758265567
75	1	Unstimulated	4	0.492382141641555
75	2	Unstimulated	4	0.0950193635432916
75	3	Unstimulated	4	0.486482891951492
75	4	Unstimulated	4	0.176753852455612
75	5	Unstimulated	4	0.378984809887517
76	1	Unstimulated	4	0.116120079312312
76	2	Unstimulated	4	0.435858132273326
76	3	Unstimulated	4	0.0876232729206237
76	4	Unstimulated	4	-0.05124550388485
76	5	Unstimulated	4	0.331159640918156
76	6	Unstimulated	4	0.306654023927802
76	7	Unstimulated	4	0.109256230413884
76	8	Unstimulated	4	0.513955457899173
77	1	Unstimulated	4	0.172200950310091
77	2	Unstimulated	4	0.317932929015147
77	3	Unstimulated	4	0.085015946881177
77	4	Unstimulated	4	0.232731666531633
77	5	Unstimulated	4	0.203711342582123
77	6	Unstimulated	4	0.15273387749218
77	7	Unstimulated	4	0.0978813372414457
77	8	Unstimulated	4	0.120953189414885
78	1	Unstimulated	4	0.164984304958774
78	2	Unstimulated	4	0.24581229750587
78	3	Unstimulated	4	0.173408773338266
78	4	Unstimulated	4	0.278466620557383
78	5	Unstimulated	4	0.0766543895294908
79	1	Unstimulated	4	0.44937711892486
79	2	Unstimulated	4	0.173068364546193
79	3	Unstimulated	4	0.0967643849785422
79	4	Unstimulated	4	0.132667181601246
79	5	Unstimulated	4	0.125683136583383
79	6	Unstimulated	4	0.401809997291691
79	7	Unstimulated	4	0.434486588594892
80	1	Unstimulated	4	0.235211246513274
80	2	Unstimulated	4	0.18877780119321
80	3	Unstimulated	4	0.205839562941956
80	4	Unstimulated	4	0.119457163806028
80	5	Unstimulated	4	0.171553148684532
80	6	Unstimulated	4	0.156824960440055
81	1	Unstimulated	4	0.145931173828587
81	2	Unstimulated	4	-0.0211192764219473
81	3	Unstimulated	4	0.239571884394063
81	4	Unstimulated	4	0.186090820249025
81	5	Unstimulated	4	0.0125489197162166
81	6	Unstimulated	4	0.299957545821337
81	7	Unstimulated	4	0.0669503091692762
81	8	Unstimulated	4	0.0597955341446826
81	9	Unstimulated	4	0.186185399017685
81	10	Unstimulated	4	0.0281536186202106
81	11	Unstimulated	4	0.0827466864378594
81	12	Unstimulated	4	0.463776226724151
81	13	Unstimulated	4	0.115109748331909
81	14	Unstimulated	4	0.0493839045063201
81	15	Unstimulated	4	0.0288122707279678
81	16	Unstimulated	4	0.587191918830956
82	1	Unstimulated	4	-0.0811099691295106
82	2	Unstimulated	4	0.141026132344701
82	3	Unstimulated	4	0.25980710507365
82	4	Unstimulated	4	0.301166667702728
82	5	Unstimulated	4	0.410859948871285
82	6	Unstimulated	4	0.346517801296562
82	7	Unstimulated	4	0.121582656169479
82	8	Unstimulated	4	0.120167649868178
82	9	Unstimulated	4	0.148818254642656
82	10	Unstimulated	4	0.272279881239711
82	11	Unstimulated	4	-0.0120982989801348
82	12	Unstimulated	4	0.135074464013985
82	13	Unstimulated	4	0.138511450146786
83	1	Unstimulated	4	0.222914755480363
83	2	Unstimulated	4	0.235980914559228
83	3	Unstimulated	4	0.157410293699933
83	4	Unstimulated	4	0.145879827854562
83	5	Unstimulated	4	0.158848451958662
83	6	Unstimulated	4	0.206353101179878
83	7	Unstimulated	4	0.148690780494309
83	8	Unstimulated	4	0.163314251227121
83	9	Unstimulated	4	0.269302581110116
83	10	Unstimulated	4	0.0833657862397233
83	11	Unstimulated	4	0.279400742842656
83	12	Unstimulated	4	0.0211091546732832
83	13	Unstimulated	4	0.128472664214464
83	14	Unstimulated	4	0.0652177627943121
84	1	Unstimulated	4	0.290782895835784
84	2	Unstimulated	4	0.191742020940273
84	3	Unstimulated	4	0.150618167395198
84	4	Unstimulated	4	-0.0132177967525664
84	5	Unstimulated	4	0.0673530406612485
84	6	Unstimulated	4	0.114515571945225
84	7	Unstimulated	4	0.128207688042608
84	8	Unstimulated	4	0.0384653312436565
84	9	Unstimulated	4	0.11948623788672
85	1	Unstimulated	4	0.163122184015821
85	2	Unstimulated	4	-0.0334134408486293
85	3	Unstimulated	4	0.103591199970584
85	4	Unstimulated	4	0.384879958681208
85	5	Unstimulated	4	0.235964489528506
85	6	Unstimulated	4	0.112731629017839
85	7	Unstimulated	4	0.163485204992677
85	8	Unstimulated	4	0.156234229453725
85	9	Unstimulated	4	0.0463910929941522
85	10	Unstimulated	4	0.166220492351584
86	1	Unstimulated	4	0.165678794085747
86	2	Unstimulated	4	0.591701484192659
86	3	Unstimulated	4	0.286083976692584
86	4	Unstimulated	4	0.0813767790717018
86	5	Unstimulated	4	0.175637400716518
86	6	Unstimulated	4	0.178256906438417
86	7	Unstimulated	4	0.349487311543876
86	8	Unstimulated	4	0.234644855469745
86	9	Unstimulated	4	0.126511253024082
86	10	Unstimulated	4	0.101458082003483
86	11	Unstimulated	4	0.225697991563574
86	12	Unstimulated	4	0.350208442537621
86	13	Unstimulated	4	0.112574215291282
86	14	Unstimulated	4	0.143334056532646
87	1	Unstimulated	4	-0.0842460024748655
87	2	Unstimulated	4	0.022046148192957
87	3	Unstimulated	4	0.311943241915513
87	4	Unstimulated	4	0.461528214872052
87	5	Unstimulated	4	0.148792996600807
87	6	Unstimulated	4	0.262719463351672
87	7	Unstimulated	4	0.163500406835463
87	8	Unstimulated	4	0.259355338838049
87	9	Unstimulated	4	0.0675969321158887
87	10	Unstimulated	4	0.24307643719489
87	11	Unstimulated	4	0.25419333967894
87	12	Unstimulated	4	0.124523904827458
87	13	Unstimulated	4	0.0206012593658776
87	14	Unstimulated	4	0.228526926644022
87	15	Unstimulated	4	0.399009291430404
87	16	Unstimulated	4	0.0291139251389264
87	17	Unstimulated	4	0.33920175199758
88	1	Unstimulated	4	0.0272938987743781
88	2	Unstimulated	4	0.274541522148786
88	3	Unstimulated	4	0.174545246434371
88	4	Unstimulated	4	0.24623809234192
88	5	Unstimulated	4	0.110486559614523
88	6	Unstimulated	4	0.407444815438069
88	7	Unstimulated	4	0.234723858520112
88	8	Unstimulated	4	-0.131768399048396
89	1	Unstimulated	4	0.13109438243773
89	2	Unstimulated	4	0.257247344576576
89	3	Unstimulated	4	0.130106879308392
89	4	Unstimulated	4	0.125785501188052
89	5	Unstimulated	4	0.149358030929434
89	6	Unstimulated	4	0.186650898299444
89	7	Unstimulated	4	0.219047871996634
89	8	Unstimulated	4	0.214380462385064
89	9	Unstimulated	4	0.197393863370213
89	10	Unstimulated	4	0.387794919925817
89	11	Unstimulated	4	0.257555770018602
90	1	Unstimulated	4	0.378753867311579
90	2	Unstimulated	4	0.159043447456793
90	3	Unstimulated	4	0.262874280990305
90	4	Unstimulated	4	0.141874054071503
90	5	Unstimulated	4	-0.129390923496154
90	6	Unstimulated	4	0.249052889344412
91	1	Unstimulated	4	0.0265323673761908
91	2	Unstimulated	4	0.208097274516579
91	3	Unstimulated	4	0.105743958135903
91	4	Unstimulated	4	0.159860203989687
91	5	Unstimulated	4	0.0931299504977048
91	6	Unstimulated	4	0.364107860868519
91	7	Unstimulated	4	0.0127187211035911
91	8	Unstimulated	4	0.220861696640543
91	9	Unstimulated	4	0.0492675729809874
91	10	Unstimulated	4	0.127570253774405
91	11	Unstimulated	4	-0.0549940157130545
91	12	Unstimulated	4	0.124995271203187
91	13	Unstimulated	4	0.152597338885964
91	14	Unstimulated	4	0.232515209203764
91	15	Unstimulated	4	0.159828056361009
91	16	Unstimulated	4	0.051929233975366
91	17	Unstimulated	4	0.206368924934625
91	18	Unstimulated	4	0.694340359320088
91	19	Unstimulated	4	0.207584789523181
91	20	Unstimulated	4	1.03874967918406
91	21	Unstimulated	4	-0.076213757015107
91	22	Unstimulated	4	0.043727146665516
91	23	Unstimulated	4	-0.0118282018468124
91	24	Unstimulated	4	0.0153603975620303
91	25	Unstimulated	4	0.164129342719209
91	26	Unstimulated	4	0.196384215400473
91	27	Unstimulated	4	-0.0125197254612548
91	28	Unstimulated	4	0.23248165832806
92	1	Unstimulated	4	0.331842533835057
92	2	Unstimulated	4	0.432165917841829
92	3	Unstimulated	4	0.492566370010685
92	4	Unstimulated	4	0.397742040809733
93	1	Unstimulated	4	0.108089974330284
93	2	Unstimulated	4	0.285499912343512
93	3	Unstimulated	4	0.149030340378578
93	4	Unstimulated	4	0.208057687008122
93	5	Unstimulated	4	0.200113524027804
93	6	Unstimulated	4	0.162104409918622
93	7	Unstimulated	4	0.14571999971768
93	8	Unstimulated	4	0.120675560956043
93	9	Unstimulated	4	0.344197386267871
94	1	Unstimulated	4	0.167038881959737
94	2	Unstimulated	4	0.295988468080977
94	3	Unstimulated	4	0.15709651989597
94	4	Unstimulated	4	0.206943803842305
95	1	Unstimulated	4	0.564779774842188
95	2	Unstimulated	4	0.668319694792975
95	3	Unstimulated	4	0.129970842439867
95	4	Unstimulated	4	0.513564120708315
96	1	Unstimulated	5	0.175880544420148
96	2	Unstimulated	5	0.112268937444014
96	3	Unstimulated	5	0.118398523578513
96	4	Unstimulated	5	0.276731336879612
96	5	Unstimulated	5	0.153408423759813
96	6	Unstimulated	5	0.0935273227028069
96	7	Unstimulated	5	0.107157978765417
96	8	Unstimulated	5	0.117147084169147
96	9	Unstimulated	5	0.183484150514849
96	10	Unstimulated	5	0.198287482071116
96	11	Unstimulated	5	0.190648641042428
97	1	Unstimulated	5	0.166810729692765
97	2	Unstimulated	5	0.159135205974076
97	3	Unstimulated	5	0.642692042613205
97	4	Unstimulated	5	0.245180570908531
97	5	Unstimulated	5	0.212906922717312
97	6	Unstimulated	5	0.105985445295898
97	7	Unstimulated	5	0.345666523187383
97	8	Unstimulated	5	0.407339959948539
98	1	Unstimulated	5	0.116710688505863
98	2	Unstimulated	5	0.161882226307039
98	3	Unstimulated	5	0.301611441171572
98	4	Unstimulated	5	0.283359344380952
98	5	Unstimulated	5	0.372690319972912
98	6	Unstimulated	5	0.140644791872712
98	7	Unstimulated	5	0.0931001764120081
98	8	Unstimulated	5	0.227104749540009
98	9	Unstimulated	5	0.239224112601374
98	10	Unstimulated	5	0.426308874811897
98	11	Unstimulated	5	0.191048063493401
98	12	Unstimulated	5	0.213408123468186
98	13	Unstimulated	5	0.164700288246167
98	14	Unstimulated	5	0.16606143664797
98	15	Unstimulated	5	0.0856131466420774
99	1	Unstimulated	5	0.201950325425577
99	2	Unstimulated	5	0.164051688695828
99	3	Unstimulated	5	0.349285356053789
100	1	Unstimulated	5	0.172716444920382
100	2	Unstimulated	5	0.327218597771287
100	3	Unstimulated	5	0.191829542606456
100	4	Unstimulated	5	0.201547503701746
101	1	Unstimulated	5	0.652146731826281
101	2	Unstimulated	5	0.0930086432720594
101	3	Unstimulated	5	0.478302397165957
101	4	Unstimulated	5	0.225930608891369
102	1	Unstimulated	5	0.20804242730365
102	2	Unstimulated	5	0.331160912256725
102	3	Unstimulated	5	0.318882668695311
102	4	Unstimulated	5	0.151494574874786
102	5	Unstimulated	5	0.399460343903677
103	1	Unstimulated	5	0.275798497262468
103	2	Unstimulated	5	0.301902807936727
103	3	Unstimulated	5	0.195295089752696
103	4	Unstimulated	5	0.24213766007865
104	1	Unstimulated	5	0.485313915559427
104	2	Unstimulated	5	0.583492619377708
105	1	Unstimulated	5	0.257077623710009
105	2	Unstimulated	5	0.37599702141704
105	3	Unstimulated	5	0.262892001232599
105	4	Unstimulated	5	0.165784288481579
105	5	Unstimulated	5	0.371518290668847
106	1	Unstimulated	5	0.229577675023208
106	2	Unstimulated	5	0.300285640594737
106	3	Unstimulated	5	0.137344556370765
106	4	Unstimulated	5	0.215153827104846
106	5	Unstimulated	5	0.197391807864188
106	6	Unstimulated	5	0.282315213274508
106	7	Unstimulated	5	0.148242376305866
107	1	Unstimulated	5	0.10574998991313
107	2	Unstimulated	5	0.0829794579286064
107	3	Unstimulated	5	0.496943829861451
107	4	Unstimulated	5	0.309780308995371
107	5	Unstimulated	5	0.190870356905002
107	6	Unstimulated	5	0.474400863839128
108	1	Unstimulated	5	1.08856265479263
108	2	Unstimulated	5	0.501840368914608
108	3	Unstimulated	5	0.319115581805568
109	1	Unstimulated	5	0.851774159026223
109	2	Unstimulated	5	1.0823941843917
110	1	Unstimulated	5	0.289922428643568
110	2	Unstimulated	5	0.309086084899194
110	3	Unstimulated	5	0.221179752209221
110	4	Unstimulated	5	0.241567985890261
111	1	Unstimulated	5	0.262520258921716
111	2	Unstimulated	5	0.145496341644689
111	3	Unstimulated	5	0.303086305588679
111	4	Unstimulated	5	0.223582810314303
111	5	Unstimulated	5	0.645344720479776
111	6	Unstimulated	5	0.393869073351871
1	1	1um Grid	1	0.486766184392746
1	2	1um Grid	1	-0.331146315994766
1	3	1um Grid	1	0.459031527803226
1	4	1um Grid	1	0.0700388055829029
1	5	1um Grid	1	0.355822966207324
1	6	1um Grid	1	-0.00113303044806636
1	7	1um Grid	1	0.0627300107412056
1	8	1um Grid	1	0.155710619967715
1	9	1um Grid	1	0.555109201589768
1	10	1um Grid	1	0.781690122150295
1	11	1um Grid	1	0.275856804730196
1	12	1um Grid	1	0.650039129854696
1	13	1um Grid	1	0.249633677119558
1	14	1um Grid	1	0.199163271581384
1	15	1um Grid	1	0.477291757152996
1	16	1um Grid	1	0.724952378976458
1	17	1um Grid	1	0.167229394017533
1	18	1um Grid	1	-0.039627313016464
1	19	1um Grid	1	0.932480184468498
1	20	1um Grid	1	0.11245692460354
1	21	1um Grid	1	0.379231249787555
1	22	1um Grid	1	0.344681432809389
1	23	1um Grid	1	1.08905931823728
1	24	1um Grid	1	0.16871706836438
1	25	1um Grid	1	-0.19046466770682
1	26	1um Grid	1	0.222401125410926
1	27	1um Grid	1	0.15157197772371
1	28	1um Grid	1	0.183946330921485
1	29	1um Grid	1	0.571597365547805
1	30	1um Grid	1	0.451870172461591
1	31	1um Grid	1	0.386029425973969
1	32	1um Grid	1	0.20003559560884
1	33	1um Grid	1	-0.327830677679471
1	34	1um Grid	1	0.112157126406275
1	35	1um Grid	1	0.291120233938535
1	36	1um Grid	1	0.161009662379136
1	37	1um Grid	1	0.657095881022108
1	38	1um Grid	1	0.520112647312067
1	39	1um Grid	1	0.583963420787333
1	40	1um Grid	1	0.666975878440675
1	41	1um Grid	1	0.339094622146078
1	42	1um Grid	1	0.343990632702254
1	43	1um Grid	1	0.401949253419375
1	44	1um Grid	1	0.284053254257798
1	45	1um Grid	1	-0.0289863801187956
1	46	1um Grid	1	-0.281820710324455
1	47	1um Grid	1	0.00225287200397605
1	48	1um Grid	1	0.402923165847869
1	49	1um Grid	1	1.04146781784599
1	50	1um Grid	1	-0.133795853850655
1	51	1um Grid	1	0.0526211141617401
1	52	1um Grid	1	0.116021386198671
1	53	1um Grid	1	0.44355108977794
1	54	1um Grid	1	0.162196301239402
2	1	1um Grid	1	0.578026005933424
2	2	1um Grid	1	0.452865276895911
2	3	1um Grid	1	0.356874255433146
2	4	1um Grid	1	0.294039263338898
2	5	1um Grid	1	0.258881766470162
2	6	1um Grid	1	0.833943653465015
2	7	1um Grid	1	0.521911361276624
2	8	1um Grid	1	0.687197576614727
2	9	1um Grid	1	0.0886685732832662
2	10	1um Grid	1	0.492288548920127
2	11	1um Grid	1	0.447661756916887
2	12	1um Grid	1	-0.161172442991817
2	13	1um Grid	1	0.197957336489855
2	14	1um Grid	1	0.0823760404594463
2	15	1um Grid	1	0.520399591341863
2	16	1um Grid	1	-0.0530357535883753
2	17	1um Grid	1	0.282189102923468
2	18	1um Grid	1	0.292014863595947
2	19	1um Grid	1	-0.209753364318431
2	20	1um Grid	1	0.395287078978157
2	21	1um Grid	1	-0.0505315705307277
2	22	1um Grid	1	0.459051425786739
2	23	1um Grid	1	0.37019415619356
2	24	1um Grid	1	0.363875916947152
2	25	1um Grid	1	0.00188495149999992
2	26	1um Grid	1	0.156510715239324
2	27	1um Grid	1	0.133103778589708
2	28	1um Grid	1	0.547007312583395
2	29	1um Grid	1	0.944448063942431
2	30	1um Grid	1	0.565809184614063
2	31	1um Grid	1	0.554706793797502
2	32	1um Grid	1	0.573266140548561
2	33	1um Grid	1	0.38476203310937
2	34	1um Grid	1	0.307977273937223
2	35	1um Grid	1	0.254984483610784
2	36	1um Grid	1	0.21386470498643
3	1	1um Grid	1	0.21124955664684
3	2	1um Grid	1	0.67735334265818
3	3	1um Grid	1	0.255731202055566
3	4	1um Grid	1	0.339685101101614
3	5	1um Grid	1	0.842378169313563
3	6	1um Grid	1	0.0628009518492333
3	7	1um Grid	1	-0.338746410558117
3	8	1um Grid	1	-0.0600121357709012
3	9	1um Grid	1	0.304013645342655
3	10	1um Grid	1	0.302465373142001
3	11	1um Grid	1	0.122186281888529
3	12	1um Grid	1	0.0293189378614539
3	13	1um Grid	1	0.381335032381147
3	14	1um Grid	1	0.155261638208787
3	15	1um Grid	1	0.879400695921924
3	16	1um Grid	1	0.0114543051569429
4	1	1um Grid	1	0.0553838836744757
4	2	1um Grid	1	0.272953083677552
4	3	1um Grid	1	0.644724778458107
4	4	1um Grid	1	-0.189950244753424
4	5	1um Grid	1	0.145023007286782
4	6	1um Grid	1	0.664625335353556
4	7	1um Grid	1	-0.115393946268642
4	8	1um Grid	1	-0.484093820123478
4	9	1um Grid	1	0.722342863139905
4	10	1um Grid	1	-0.2711753439661
4	11	1um Grid	1	0.0522287506599176
4	12	1um Grid	1	0.269223444914917
4	13	1um Grid	1	0.155724937081593
4	14	1um Grid	1	-0.050774246248399
4	15	1um Grid	1	0.410016507886643
4	16	1um Grid	1	0.198281182466328
4	17	1um Grid	1	0.477401168333264
4	18	1um Grid	1	0.452125075733955
4	19	1um Grid	1	0.703229618105481
5	1	1um Grid	1	-0.387014369719582
5	2	1um Grid	1	0.363874717904801
5	3	1um Grid	1	0.61561008977988
5	4	1um Grid	1	-0.0946426022116965
5	5	1um Grid	1	0.330975574276332
5	6	1um Grid	1	0.588200076616053
5	7	1um Grid	1	-0.0020826547789217
5	8	1um Grid	1	0.550367850923185
5	9	1um Grid	1	0.892616108523909
5	10	1um Grid	1	0.663972380618233
5	11	1um Grid	1	0.758421383896561
5	12	1um Grid	1	-0.0488427477458475
5	13	1um Grid	1	-0.14559733799125
5	14	1um Grid	1	0.113598185989697
5	15	1um Grid	1	0.184987379522444
5	16	1um Grid	1	0.918582188482348
5	17	1um Grid	1	0.175668604043579
5	18	1um Grid	1	0.464987914426647
5	19	1um Grid	1	0.602984081393717
5	20	1um Grid	1	0.152753753482383
5	21	1um Grid	1	-0.242744992295382
5	22	1um Grid	1	0.153762461087234
6	1	1um Grid	1	0.164499411078047
6	2	1um Grid	1	0.22642935695398
6	3	1um Grid	1	0.42019013362958
6	4	1um Grid	1	0.275760241980352
6	5	1um Grid	1	0.221634385954894
6	6	1um Grid	1	0.213138201974969
6	7	1um Grid	1	0.0651441330330499
6	8	1um Grid	1	0.463582238385394
6	9	1um Grid	1	0.221990667907438
6	10	1um Grid	1	0.498409810560028
6	11	1um Grid	1	0.0121680292199667
7	1	1um Grid	1	0.146170407310813
7	2	1um Grid	1	0.160265941858956
7	3	1um Grid	1	0.0773376039428626
7	4	1um Grid	1	0.016199912710724
7	5	1um Grid	1	0.116994714086051
7	6	1um Grid	1	0.245714496597851
7	7	1um Grid	1	-0.0915852513877144
7	8	1um Grid	1	0.0417538261637913
7	9	1um Grid	1	0.204557782879451
7	10	1um Grid	1	0.927004159326394
7	11	1um Grid	1	0.212489812014912
7	12	1um Grid	1	0.253131968278089
7	13	1um Grid	1	0.250992360389884
7	14	1um Grid	1	-0.0204241570168497
7	15	1um Grid	1	0.265084348169478
7	16	1um Grid	1	0.32694121875674
7	17	1um Grid	1	0.38442768770357
7	18	1um Grid	1	0.263972324038223
7	19	1um Grid	1	0.146451201866096
7	20	1um Grid	1	0.192597752957624
7	21	1um Grid	1	0.115219676905142
7	22	1um Grid	1	0.724895542711652
7	23	1um Grid	1	0.780110642338595
7	24	1um Grid	1	0.331423695478548
7	25	1um Grid	1	0.299235710816654
7	26	1um Grid	1	0.640339633250138
7	27	1um Grid	1	0.0333943094262514
8	1	1um Grid	1	0.137446061698963
8	2	1um Grid	1	-0.255333161046778
8	3	1um Grid	1	-0.201086207480914
8	4	1um Grid	1	0.645979646079136
8	5	1um Grid	1	-0.0939969150371622
8	6	1um Grid	1	-0.155284102818627
8	7	1um Grid	1	0.402860512857144
8	8	1um Grid	1	-0.164058160560612
8	9	1um Grid	1	0.113765163951801
8	10	1um Grid	1	0.68482397825714
8	11	1um Grid	1	0.598509343307815
8	12	1um Grid	1	0.406724243566525
8	13	1um Grid	1	0.887886713221118
8	14	1um Grid	1	0.0729297024282013
8	15	1um Grid	1	0.647029043355093
9	1	1um Grid	1	0.965497019745145
9	2	1um Grid	1	-0.114511925360674
9	3	1um Grid	1	0.237524911763007
9	4	1um Grid	1	0.204633938961149
9	5	1um Grid	1	0.477829292747309
9	6	1um Grid	1	0.224251333176736
9	7	1um Grid	1	0.0768645967154557
9	8	1um Grid	1	0.372831179247301
9	9	1um Grid	1	0.162971098693498
9	10	1um Grid	1	0.281834973000152
9	11	1um Grid	1	0.216572338949401
9	12	1um Grid	1	0.133985193920732
9	13	1um Grid	1	0.580166624178953
9	14	1um Grid	1	0.33445410960257
9	15	1um Grid	1	0.955967208350359
9	16	1um Grid	1	0.222791129712461
9	17	1um Grid	1	0.433478107736007
9	18	1um Grid	1	0.575890720589706
10	1	1um Grid	1	0.406778604615249
10	2	1um Grid	1	-0.0374226731763149
10	3	1um Grid	1	0.647528154136074
10	4	1um Grid	1	0.427374631572254
10	5	1um Grid	1	0.303566060235397
10	6	1um Grid	1	-0.0849436270407604
10	7	1um Grid	1	0.0873535438238293
10	8	1um Grid	1	0.125397994913228
10	9	1um Grid	1	-0.436870692825254
10	10	1um Grid	1	0.247932603194357
10	11	1um Grid	1	0.908514782847903
10	12	1um Grid	1	0.103252891931856
10	13	1um Grid	1	0.159389636322449
10	14	1um Grid	1	0.381074037642166
10	15	1um Grid	1	0.390224045200968
10	16	1um Grid	1	-0.104830647060417
10	17	1um Grid	1	0.149338597201753
10	18	1um Grid	1	0.620875764901634
11	1	1um Grid	2	-0.319602628509433
11	2	1um Grid	2	0.380116187026601
11	3	1um Grid	2	0.143533614376311
11	4	1um Grid	2	0.181006446726037
11	5	1um Grid	2	1.16327740072341
11	6	1um Grid	2	0.268398012303931
11	7	1um Grid	2	0.0308697898198936
11	8	1um Grid	2	0.122377383486321
11	9	1um Grid	2	0.0551791738065561
11	10	1um Grid	2	0.547088605869934
11	11	1um Grid	2	0.865564339381927
11	12	1um Grid	2	0.280942225093416
11	13	1um Grid	2	0.442201516934665
11	14	1um Grid	2	0.59174974810984
11	15	1um Grid	2	0.100664390890192
11	16	1um Grid	2	0.0648392065552355
11	17	1um Grid	2	0.454624412263695
11	18	1um Grid	2	0.112248190517459
11	19	1um Grid	2	0.165063972615238
11	20	1um Grid	2	0.160974865927879
11	21	1um Grid	2	-0.0161408245921123
11	22	1um Grid	2	0.334361095533623
11	23	1um Grid	2	0.297907728385089
11	24	1um Grid	2	-0.31554593038782
11	25	1um Grid	2	0.401189270289701
11	26	1um Grid	2	0.326023676617529
11	27	1um Grid	2	0.11103177002049
11	28	1um Grid	2	0.726491276208555
11	29	1um Grid	2	0.329127357265047
11	30	1um Grid	2	-0.0788736877282186
11	31	1um Grid	2	0.296122723407667
11	32	1um Grid	2	0.0239667570292881
11	33	1um Grid	2	0.736390606193003
11	34	1um Grid	2	0.344153182940716
11	35	1um Grid	2	-0.00267430217923706
11	36	1um Grid	2	0.188771580130369
11	37	1um Grid	2	0.603613412891142
11	38	1um Grid	2	0.308876050840533
11	39	1um Grid	2	0.325575584100536
11	40	1um Grid	2	0.0987601688481392
11	41	1um Grid	2	0.377092619746754
11	42	1um Grid	2	0.351573839318235
11	43	1um Grid	2	0.338397040852058
11	44	1um Grid	2	0.0660627269637967
11	45	1um Grid	2	-0.00725392619200323
11	46	1um Grid	2	0.528568063852058
11	47	1um Grid	2	0.56873050054548
11	48	1um Grid	2	0.601606033047591
11	49	1um Grid	2	0.062979626370666
11	50	1um Grid	2	0.817772454217008
11	51	1um Grid	2	0.573786739749346
11	52	1um Grid	2	0.552201703649336
11	53	1um Grid	2	0.451023855095398
11	54	1um Grid	2	0.0531631954078361
11	55	1um Grid	2	0.11274519644047
11	56	1um Grid	2	0.581076459554727
11	57	1um Grid	2	0.0102570585009501
11	58	1um Grid	2	0.0113280321647305
11	59	1um Grid	2	0.361639755870844
11	60	1um Grid	2	0.434902358415785
11	61	1um Grid	2	0.29542310928746
11	62	1um Grid	2	0.216943031083437
11	63	1um Grid	2	0.84791624888139
11	64	1um Grid	2	-0.0973828538238213
11	65	1um Grid	2	0.301694682137041
11	66	1um Grid	2	0.0471999995497566
11	67	1um Grid	2	0.659174122929959
11	68	1um Grid	2	0.149093068260497
11	69	1um Grid	2	0.101073818912873
11	70	1um Grid	2	0.126369533480097
11	71	1um Grid	2	0.507823810782413
11	72	1um Grid	2	0.314131780476503
11	73	1um Grid	2	-0.0184077094553597
11	74	1um Grid	2	0.235783573345461
11	75	1um Grid	2	0.856436741994785
11	76	1um Grid	2	0.781521078214636
11	77	1um Grid	2	1.14022197535491
11	78	1um Grid	2	0.121033824340834
11	79	1um Grid	2	0.317799431745604
11	80	1um Grid	2	0.485387217482012
12	1	1um Grid	2	0.305775059592101
12	2	1um Grid	2	0.543427137860166
12	3	1um Grid	2	0.176656896693442
12	4	1um Grid	2	0.187352473029926
12	5	1um Grid	2	0.243269535140723
12	6	1um Grid	2	0.221073295967221
12	7	1um Grid	2	0.539947726678431
12	8	1um Grid	2	0.132147478888571
12	9	1um Grid	2	0.154794666352449
12	10	1um Grid	2	-0.172996205352043
12	11	1um Grid	2	0.36737525862232
12	12	1um Grid	2	0.285130750304
12	13	1um Grid	2	-0.134318065161013
12	14	1um Grid	2	0.600541240093345
12	15	1um Grid	2	0.117941535551825
12	16	1um Grid	2	0.60275799529709
12	17	1um Grid	2	0.677257396321922
12	18	1um Grid	2	0.832063922866965
12	19	1um Grid	2	0.69952764337259
12	20	1um Grid	2	0.073004754447511
12	21	1um Grid	2	0.314005590990164
12	22	1um Grid	2	0.136786686573125
12	23	1um Grid	2	0.215953126324001
12	24	1um Grid	2	0.382624491832171
12	25	1um Grid	2	0.138341973904599
12	26	1um Grid	2	0.471787923280131
12	27	1um Grid	2	0.563530487813142
12	28	1um Grid	2	0.216392785385224
12	29	1um Grid	2	0.171280235253915
12	30	1um Grid	2	0.729203066979166
12	31	1um Grid	2	0.329537415725201
12	32	1um Grid	2	-0.338767609575887
12	33	1um Grid	2	0.115997414913392
12	34	1um Grid	2	0.818343480128724
12	35	1um Grid	2	0.265755566468011
12	36	1um Grid	2	0.155110957915896
12	37	1um Grid	2	0.182891438194115
12	38	1um Grid	2	0.295554025461217
12	39	1um Grid	2	0.379593096673498
12	40	1um Grid	2	0.500063645658827
12	41	1um Grid	2	0.662152519906758
12	42	1um Grid	2	0.559952094123581
12	43	1um Grid	2	0.675050877918344
12	44	1um Grid	2	0.565438968654741
12	45	1um Grid	2	0.301386582436035
12	46	1um Grid	2	0.2239848888827
12	47	1um Grid	2	0.721259968534601
12	48	1um Grid	2	0.417367673991004
12	49	1um Grid	2	0.351638252944245
12	50	1um Grid	2	0.466579579083929
12	51	1um Grid	2	0.265295871734202
12	52	1um Grid	2	0.594807271682613
12	53	1um Grid	2	0.154214344515903
12	54	1um Grid	2	0.379986081051052
12	55	1um Grid	2	1.25781022923735
12	56	1um Grid	2	0.775762591587026
12	57	1um Grid	2	-0.0147396801787555
12	58	1um Grid	2	0.720376530576581
12	59	1um Grid	2	0.616812239059329
12	60	1um Grid	2	0.073944781339963
12	61	1um Grid	2	1.00783110508421
12	62	1um Grid	2	0.555360700882252
13	1	1um Grid	2	0.0464128253778048
13	2	1um Grid	2	0.17687063157019
13	3	1um Grid	2	0.241040352860619
13	4	1um Grid	2	0.300098214935861
13	5	1um Grid	2	0.262571115879924
13	6	1um Grid	2	0.0399036642943393
13	7	1um Grid	2	0.37995292603204
13	8	1um Grid	2	0.0343639828161305
13	9	1um Grid	2	0.32887114849628
13	10	1um Grid	2	0.407782890233504
13	11	1um Grid	2	0.25904197471947
13	12	1um Grid	2	0.279642760236363
13	13	1um Grid	2	0.726997996860661
13	14	1um Grid	2	-0.00579965610688965
13	15	1um Grid	2	0.269654688368953
13	16	1um Grid	2	-0.0302979705386347
13	17	1um Grid	2	-0.174573574568727
13	18	1um Grid	2	0.107453154498532
13	19	1um Grid	2	0.433719493256061
13	20	1um Grid	2	0.204605837003656
13	21	1um Grid	2	0.407384490723164
13	22	1um Grid	2	0.797578970828996
13	23	1um Grid	2	-0.100149463331837
13	24	1um Grid	2	0.600235335130678
13	25	1um Grid	2	0.0583719488465628
13	26	1um Grid	2	0.111700708162463
13	27	1um Grid	2	0.115671381210524
13	28	1um Grid	2	0.119259237836662
13	29	1um Grid	2	-0.113709493199507
13	30	1um Grid	2	0.1847716220187
13	31	1um Grid	2	0.429957758915344
13	32	1um Grid	2	0.153485199276613
13	33	1um Grid	2	0.701540741137401
13	34	1um Grid	2	0.232505731955824
13	35	1um Grid	2	0.0670401600254135
13	36	1um Grid	2	0.130016982702314
13	37	1um Grid	2	0.129017677476345
13	38	1um Grid	2	0.539212183359356
13	39	1um Grid	2	-0.112754849591952
13	40	1um Grid	2	0.120746379275797
13	41	1um Grid	2	0.258606869596873
13	42	1um Grid	2	-0.149071380574006
13	43	1um Grid	2	0.312152253985172
13	44	1um Grid	2	0.278805750906538
13	45	1um Grid	2	1.39203087128305
13	46	1um Grid	2	0.421485210284855
13	47	1um Grid	2	-0.177181797657865
13	48	1um Grid	2	0.048605546826228
13	49	1um Grid	2	0.552941228477461
13	50	1um Grid	2	0.265242570126407
13	51	1um Grid	2	0.629984801036689
13	52	1um Grid	2	-0.281813297425199
13	53	1um Grid	2	0.535572737952003
13	54	1um Grid	2	0.308689166608075
13	55	1um Grid	2	0.170558826100735
13	56	1um Grid	2	0.257980873234791
13	57	1um Grid	2	0.0377029326565581
13	58	1um Grid	2	0.574414045432529
13	59	1um Grid	2	0.899739336103641
13	60	1um Grid	2	0.0584856067148377
13	61	1um Grid	2	-0.0429654010252816
13	62	1um Grid	2	0.495641258106193
13	63	1um Grid	2	1.16539720497061
13	64	1um Grid	2	0.400682317606007
13	65	1um Grid	2	0.0282106408969327
13	66	1um Grid	2	0.577492551290271
13	67	1um Grid	2	0.252723020254817
13	68	1um Grid	2	0.540082692568326
13	69	1um Grid	2	-0.252902398775385
13	70	1um Grid	2	-0.0506002053467692
13	71	1um Grid	2	-0.218614586893524
13	72	1um Grid	2	0.362560334181622
13	73	1um Grid	2	0.264581286477018
13	74	1um Grid	2	0.384690520209216
13	75	1um Grid	2	0.551145118493767
13	76	1um Grid	2	0.773411733599896
13	77	1um Grid	2	0.19831308234744
13	78	1um Grid	2	0.345612138279035
13	79	1um Grid	2	0.676964793653662
13	80	1um Grid	2	0.217256892052262
13	81	1um Grid	2	0.593157365822013
13	82	1um Grid	2	0.174359553222212
13	83	1um Grid	2	0.492864019766619
13	84	1um Grid	2	0.240225853144563
13	85	1um Grid	2	0.588689696412683
13	86	1um Grid	2	0.0661359125312172
14	1	1um Grid	2	0.133181402079961
14	2	1um Grid	2	0.551091527483937
14	3	1um Grid	2	0.143912729766926
14	4	1um Grid	2	0.194892909339908
14	5	1um Grid	2	0.284749187107629
14	6	1um Grid	2	0.53188322471774
14	7	1um Grid	2	0.0398587623574949
14	8	1um Grid	2	-0.193667048472073
14	9	1um Grid	2	0.000135182813930763
14	10	1um Grid	2	0.336870895795523
14	11	1um Grid	2	0.178560002561568
14	12	1um Grid	2	0.102974552831722
14	13	1um Grid	2	0.215220749216174
14	14	1um Grid	2	0.66458403628081
14	15	1um Grid	2	0.0439014901377127
14	16	1um Grid	2	0.488016402457737
14	17	1um Grid	2	0.413584962464914
14	18	1um Grid	2	0.183528132232292
14	19	1um Grid	2	0.264355094563788
14	20	1um Grid	2	0.473400055163253
14	21	1um Grid	2	0.613814043541127
14	22	1um Grid	2	0.606900908452181
14	23	1um Grid	2	0.0996146436545055
14	24	1um Grid	2	0.459981782571554
14	25	1um Grid	2	0.506891206350958
14	26	1um Grid	2	0.553499166915223
14	27	1um Grid	2	0.465242574830784
14	28	1um Grid	2	0.428222900808558
14	29	1um Grid	2	0.134648086492446
14	30	1um Grid	2	0.850362232169932
14	31	1um Grid	2	0.125203532682115
14	32	1um Grid	2	0.166546079478887
14	33	1um Grid	2	0.75655105886464
14	34	1um Grid	2	-0.00080666144680555
14	35	1um Grid	2	0.107793956629464
14	36	1um Grid	2	0.110686480883121
14	37	1um Grid	2	0.315890722059665
14	38	1um Grid	2	0.172038385716519
14	39	1um Grid	2	0.353151494749707
14	40	1um Grid	2	0.537144794665257
14	41	1um Grid	2	0.784260701301636
14	42	1um Grid	2	0.0413489119204225
14	43	1um Grid	2	0.140000021906587
14	44	1um Grid	2	0.178778839583439
14	45	1um Grid	2	-0.128343347404744
14	46	1um Grid	2	0.379143121130931
14	47	1um Grid	2	-0.0964066950235866
14	48	1um Grid	2	0.600613820083821
14	49	1um Grid	2	0.142216408027119
14	50	1um Grid	2	0.400790495321655
14	51	1um Grid	2	0.404959919360497
14	52	1um Grid	2	0.206086016857722
14	53	1um Grid	2	-0.0053221249009792
14	54	1um Grid	2	0.399861387937694
14	55	1um Grid	2	0.0227850628641404
14	56	1um Grid	2	0.0082253497629979
14	57	1um Grid	2	0.429223892088232
14	58	1um Grid	2	0.324309512031127
14	59	1um Grid	2	0.470159812452504
14	60	1um Grid	2	0.514060497937819
14	61	1um Grid	2	0.706814083500727
14	62	1um Grid	2	-0.420482946911127
14	63	1um Grid	2	0.139877500941635
14	64	1um Grid	2	-0.213479247866558
14	65	1um Grid	2	0.369630562942031
14	66	1um Grid	2	0.358824086343445
14	67	1um Grid	2	0.136989387200486
14	68	1um Grid	2	0.127877041428065
14	69	1um Grid	2	-0.0394028250055224
14	70	1um Grid	2	-0.27678686854326
14	71	1um Grid	2	0.138450174568426
14	72	1um Grid	2	0.595215466878125
14	73	1um Grid	2	0.0249414018871604
14	74	1um Grid	2	0.446284266976449
14	75	1um Grid	2	0.534919576683069
14	76	1um Grid	2	0.287352589166835
14	77	1um Grid	2	0.647723683457508
14	78	1um Grid	2	-0.0517567106982542
14	79	1um Grid	2	0.381574057426014
14	80	1um Grid	2	2.79193347708243
14	81	1um Grid	2	0.411879588943404
14	82	1um Grid	2	0.711272016507682
14	83	1um Grid	2	0.184608118155912
14	84	1um Grid	2	0.98882396350503
14	85	1um Grid	2	1.30513438653093
15	1	1um Grid	2	0.177730870194173
15	2	1um Grid	2	0.132617776318512
15	3	1um Grid	2	0.181304733530737
15	4	1um Grid	2	0.00635308497250471
15	5	1um Grid	2	0.206050136105009
15	6	1um Grid	2	0.276078641589018
15	7	1um Grid	2	0.362669608947714
15	8	1um Grid	2	0.0175539629986956
15	9	1um Grid	2	0.345064432816744
15	10	1um Grid	2	0.448094286106395
15	11	1um Grid	2	0.399825883917586
15	12	1um Grid	2	0.720521940437703
15	13	1um Grid	2	0.456912641483178
15	14	1um Grid	2	0.423311313538458
15	15	1um Grid	2	0.650741291222768
15	16	1um Grid	2	0.102467468833449
15	17	1um Grid	2	0.953227363430962
15	18	1um Grid	2	0.311128006001015
15	19	1um Grid	2	0.379373962600199
15	20	1um Grid	2	0.5547107784938
15	21	1um Grid	2	0.200414028291131
15	22	1um Grid	2	0.538141360771087
15	23	1um Grid	2	0.595019869349603
15	24	1um Grid	2	0.289072726654263
15	25	1um Grid	2	0.267922795676849
15	26	1um Grid	2	0.404590152165563
15	27	1um Grid	2	0.47352020290403
15	28	1um Grid	2	0.681333754658415
15	29	1um Grid	2	0.4778035538148
15	30	1um Grid	2	0.59467924315471
15	31	1um Grid	2	-0.141276251987416
15	32	1um Grid	2	0.0707508263810878
15	33	1um Grid	2	0.430378525250783
15	34	1um Grid	2	0.0507825443099131
15	35	1um Grid	2	-0.50944655390349
15	36	1um Grid	2	0.06216657748948
15	37	1um Grid	2	0.0973366219125158
15	38	1um Grid	2	0.0267495297046895
15	39	1um Grid	2	0.354314716905686
15	40	1um Grid	2	0.129093958498128
15	41	1um Grid	2	0.613796498383408
15	42	1um Grid	2	0.0204654940815813
15	43	1um Grid	2	0.00545023094273119
15	44	1um Grid	2	0.361033845539852
15	45	1um Grid	2	0.25941535752749
15	46	1um Grid	2	0.34142367872574
15	47	1um Grid	2	0.972772194867207
15	48	1um Grid	2	0.415790267802253
15	49	1um Grid	2	-0.137622550661329
15	50	1um Grid	2	-0.030192960946583
15	51	1um Grid	2	0.167431329705596
15	52	1um Grid	2	0.0763551936762078
15	53	1um Grid	2	0.16222573865342
15	54	1um Grid	2	-0.103021935976673
15	55	1um Grid	2	-0.0191723644518019
15	56	1um Grid	2	0.577558354556008
15	57	1um Grid	2	0.1462816517956
15	58	1um Grid	2	0.296961231381068
15	59	1um Grid	2	-0.0690946884325299
15	60	1um Grid	2	0.244795898842408
15	61	1um Grid	2	0.242529264496781
15	62	1um Grid	2	0.368188069734874
15	63	1um Grid	2	0.688386344556041
15	64	1um Grid	2	0.0132739739961438
15	65	1um Grid	2	0.456188858468374
15	66	1um Grid	2	0.314286493911848
15	67	1um Grid	2	-0.158752681822441
15	68	1um Grid	2	-0.12027190935696
15	69	1um Grid	2	0.00156160528386853
15	70	1um Grid	2	-0.039431744173166
15	71	1um Grid	2	0.152555531574616
15	72	1um Grid	2	-0.0879323328495103
15	73	1um Grid	2	0.459531392049417
15	74	1um Grid	2	0.170432179563165
15	75	1um Grid	2	0.0883496579780235
15	76	1um Grid	2	-0.0364132363293317
15	77	1um Grid	2	0.458344173110183
15	78	1um Grid	2	0.0558023787776468
15	79	1um Grid	2	0.377978195072664
15	80	1um Grid	2	0.132204289017951
15	81	1um Grid	2	-0.185942445376492
15	82	1um Grid	2	0.369543220897986
15	83	1um Grid	2	0.639454638640645
15	84	1um Grid	2	0.808728727324393
15	85	1um Grid	2	0.214483576576393
15	86	1um Grid	2	0.333092390160677
16	1	1um Grid	2	0.341089034993614
16	2	1um Grid	2	0.224902306081825
16	3	1um Grid	2	0.668845572397675
16	4	1um Grid	2	0.186386861467724
16	5	1um Grid	2	-0.0498217833552954
16	6	1um Grid	2	-0.137546259440355
16	7	1um Grid	2	0.056347999142899
16	8	1um Grid	2	0.284083869040887
16	9	1um Grid	2	1.12272897820957
16	10	1um Grid	2	0.0766520882913839
16	11	1um Grid	2	0.241740133992572
16	12	1um Grid	2	0.218931460830757
16	13	1um Grid	2	0.10306937725701
16	14	1um Grid	2	0.524363345513966
16	15	1um Grid	2	0.0893670125841995
16	16	1um Grid	2	0.238481396961924
16	17	1um Grid	2	0.379304995035563
16	18	1um Grid	2	0.277058253452737
16	19	1um Grid	2	0.0886478026315039
16	20	1um Grid	2	0.0607348533527517
16	21	1um Grid	2	-0.082259188587129
16	22	1um Grid	2	0.249079085291229
16	23	1um Grid	2	0.0416565335343666
16	24	1um Grid	2	0.468933364238777
16	25	1um Grid	2	0.47164135517342
16	26	1um Grid	2	0.971959996980991
16	27	1um Grid	2	-0.16273922034901
16	28	1um Grid	2	0.743030536836859
16	29	1um Grid	2	0.583112940239006
16	30	1um Grid	2	0.782668584692719
16	31	1um Grid	2	0.284135336069264
16	32	1um Grid	2	0.587991804043348
16	33	1um Grid	2	0.570566277093967
16	34	1um Grid	2	0.756867509790441
16	35	1um Grid	2	0.0415362563913587
16	36	1um Grid	2	0.275295798885846
16	37	1um Grid	2	0.359620679467964
16	38	1um Grid	2	0.0669201697346427
16	39	1um Grid	2	0.196447404959209
16	40	1um Grid	2	0.999779325338953
16	41	1um Grid	2	0.112444696411398
16	42	1um Grid	2	0.0884735813316894
16	43	1um Grid	2	0.0157391062651341
16	44	1um Grid	2	0.104234878932099
16	45	1um Grid	2	0.743633865497717
16	46	1um Grid	2	0.489942098258257
16	47	1um Grid	2	0.141739594589251
16	48	1um Grid	2	0.362693160153828
16	49	1um Grid	2	-0.000383933679514001
16	50	1um Grid	2	0.182469918393466
16	51	1um Grid	2	-0.152930679735048
16	52	1um Grid	2	0.0788590866943712
16	53	1um Grid	2	0.211278520435942
16	54	1um Grid	2	-0.00777783184290842
16	55	1um Grid	2	-0.0522662399524863
16	56	1um Grid	2	0.197341720354058
16	57	1um Grid	2	0.633591974929921
16	58	1um Grid	2	0.487720157403515
16	59	1um Grid	2	0.707714478250655
16	60	1um Grid	2	0.133598962682288
16	61	1um Grid	2	0.387572948539027
16	62	1um Grid	2	0.307506961208496
16	63	1um Grid	2	0.115700361573312
16	64	1um Grid	2	0.639442501603769
16	65	1um Grid	2	0.319628473641014
16	66	1um Grid	2	0.394305839068629
16	67	1um Grid	2	0.813271629788667
16	68	1um Grid	2	0.513586820113627
16	69	1um Grid	2	0.152905970028366
16	70	1um Grid	2	0.613244745754777
17	1	1um Grid	2	0.075833879894627
17	2	1um Grid	2	0.483530406377704
17	3	1um Grid	2	0.434737685470769
17	4	1um Grid	2	0.0539613617575129
17	5	1um Grid	2	0.144524189732532
17	6	1um Grid	2	0.58367162895473
17	7	1um Grid	2	0.311185440193372
17	8	1um Grid	2	0.259931289323653
17	9	1um Grid	2	-0.102119250233545
17	10	1um Grid	2	-0.0476321012656865
17	11	1um Grid	2	0.383670161941393
17	12	1um Grid	2	-0.055654470369795
17	13	1um Grid	2	1.13625595058799
17	14	1um Grid	2	0.0317447018919778
17	15	1um Grid	2	0.141687099354967
17	16	1um Grid	2	0.310930442578495
17	17	1um Grid	2	0.0766852592466305
17	18	1um Grid	2	0.134411991165093
17	19	1um Grid	2	0.41909110900426
17	20	1um Grid	2	0.256718395742637
17	21	1um Grid	2	0.768348782691131
17	22	1um Grid	2	0.585577317130438
17	23	1um Grid	2	0.353966735819434
17	24	1um Grid	2	0.670954029407832
17	25	1um Grid	2	0.218369373234748
17	26	1um Grid	2	0.590901861343185
17	27	1um Grid	2	0.915172073789148
17	28	1um Grid	2	0.103685528850315
17	29	1um Grid	2	0.130823880196638
17	30	1um Grid	2	0.375516705189636
17	31	1um Grid	2	0.280970377409412
17	32	1um Grid	2	0.177849604709595
17	33	1um Grid	2	0.0849656959220026
17	34	1um Grid	2	0.170404337047584
17	35	1um Grid	2	-0.211972138961925
17	36	1um Grid	2	0.768876245947226
17	37	1um Grid	2	0.46993666945983
17	38	1um Grid	2	0.649856014223184
17	39	1um Grid	2	0.629004658177606
17	40	1um Grid	2	0.512873921547597
17	41	1um Grid	2	0.698499333560756
17	42	1um Grid	2	0.0850241283601453
17	43	1um Grid	2	0.310718556942502
17	44	1um Grid	2	0.0898629584288317
17	45	1um Grid	2	0.0271905529076621
17	46	1um Grid	2	0.948048790034823
17	47	1um Grid	2	1.66575396242855
17	48	1um Grid	2	0.302194345586666
17	49	1um Grid	2	0.608460684702441
17	50	1um Grid	2	0.182852721428952
17	51	1um Grid	2	0.586685055051822
17	52	1um Grid	2	0.351170906905099
17	53	1um Grid	2	1.05915294097034
17	54	1um Grid	2	-0.00753241636764818
17	55	1um Grid	2	0.725742060874411
18	1	1um Grid	2	0.294008029592426
18	2	1um Grid	2	0.00464105074204934
18	3	1um Grid	2	0.096993357314491
18	4	1um Grid	2	0.175026651047722
18	5	1um Grid	2	-0.015240163388329
18	6	1um Grid	2	-0.00885885617162683
18	7	1um Grid	2	0.020893962718311
18	8	1um Grid	2	0.310250454888349
18	9	1um Grid	2	0.849577691938966
18	10	1um Grid	2	-0.208806503968242
18	11	1um Grid	2	0.599191904381252
18	12	1um Grid	2	0.21771582375912
18	13	1um Grid	2	0.152326582692664
18	14	1um Grid	2	-0.189737229557066
18	15	1um Grid	2	0.229310392456818
18	16	1um Grid	2	-0.041441886722485
18	17	1um Grid	2	1.04606422207718
18	18	1um Grid	2	0.141423192109605
18	19	1um Grid	2	0.0844399780024085
18	20	1um Grid	2	-0.118218485267212
18	21	1um Grid	2	0.687924804406174
18	22	1um Grid	2	-0.319317241768559
18	23	1um Grid	2	0.268717609680049
18	24	1um Grid	2	-0.0937213271687071
18	25	1um Grid	2	NA
18	26	1um Grid	2	0.521822722023018
18	27	1um Grid	2	-0.190075434081629
18	28	1um Grid	2	-0.15396216723222
18	29	1um Grid	2	0.220642396735869
18	30	1um Grid	2	0.27448415749297
18	31	1um Grid	2	0.0467011157007673
18	32	1um Grid	2	0.0313513688295941
18	33	1um Grid	2	0.0268444414605465
18	34	1um Grid	2	0.0080249796507006
18	35	1um Grid	2	0.32638216541995
18	36	1um Grid	2	0.109795759428077
18	37	1um Grid	2	0.140543293270742
18	38	1um Grid	2	0.427099099799347
18	39	1um Grid	2	0.41941253649765
18	40	1um Grid	2	0.638888839176688
18	41	1um Grid	2	0.644785208662718
18	42	1um Grid	2	0.0347874296263629
18	43	1um Grid	2	-0.207867464484935
18	44	1um Grid	2	0.36886312484144
18	45	1um Grid	2	0.227378306863354
18	46	1um Grid	2	0.321544666345644
18	47	1um Grid	2	0.0594636963493526
18	48	1um Grid	2	0.334739903036171
18	49	1um Grid	2	0.239328558948593
18	50	1um Grid	2	-0.0572943408642432
18	51	1um Grid	2	0.190762042066427
18	52	1um Grid	2	0.357961216965723
18	53	1um Grid	2	0.319477934224443
18	54	1um Grid	2	-0.446001963833379
18	55	1um Grid	2	0.0747411794049606
18	56	1um Grid	2	0.304093457196752
18	57	1um Grid	2	0.630738039314095
18	58	1um Grid	2	0.622099088975775
18	59	1um Grid	2	0.168915742861231
18	60	1um Grid	2	0.4426820760253
18	61	1um Grid	2	0.118983855864368
18	62	1um Grid	2	0.600956531375753
18	63	1um Grid	2	-0.147699171264528
18	64	1um Grid	2	0.200181473357833
18	65	1um Grid	2	0.284397620368413
18	66	1um Grid	2	0.118281293540614
18	67	1um Grid	2	0.593434090262777
18	68	1um Grid	2	0.918246932161333
18	69	1um Grid	2	0.349476341338433
18	70	1um Grid	2	0.147401269861744
18	71	1um Grid	2	0.495549465390327
18	72	1um Grid	2	0.0532794024363245
18	73	1um Grid	2	0.385978199264022
18	74	1um Grid	2	0.271778891654578
19	1	1um Grid	2	0.188980762343389
19	2	1um Grid	2	0.30651653310309
19	3	1um Grid	2	0.657414338001221
19	4	1um Grid	2	0.110167215863962
19	5	1um Grid	2	0.279780954807548
19	6	1um Grid	2	0.466928260727089
19	7	1um Grid	2	0.0564970233422082
19	8	1um Grid	2	0.455719243109308
19	9	1um Grid	2	0.549029177827469
19	10	1um Grid	2	0.284916645706592
19	11	1um Grid	2	0.980752922588233
19	12	1um Grid	2	0.287862059138272
19	13	1um Grid	2	-0.239687596849941
19	14	1um Grid	2	0.265218763303077
19	15	1um Grid	2	0.451135943563211
19	16	1um Grid	2	0.192058391070735
19	17	1um Grid	2	0.0314494225736212
19	18	1um Grid	2	0.500782117445099
19	19	1um Grid	2	-0.0502269404668916
19	20	1um Grid	2	0.103145859075359
19	21	1um Grid	2	0.482160663360016
19	22	1um Grid	2	0.546629371374604
19	23	1um Grid	2	0.561050719068117
19	24	1um Grid	2	0.360193601791692
19	25	1um Grid	2	0.259516674375076
19	26	1um Grid	2	0.443278803897459
19	27	1um Grid	2	0.478154110834141
19	28	1um Grid	2	0.508030751085838
19	29	1um Grid	2	0.457485968587286
19	30	1um Grid	2	0.146073289979977
19	31	1um Grid	2	0.516209611471712
19	32	1um Grid	2	0.299753592570581
19	33	1um Grid	2	0.244484689025703
19	34	1um Grid	2	-0.214002914473932
19	35	1um Grid	2	0.465390990265901
19	36	1um Grid	2	0.677688509098828
19	37	1um Grid	2	-0.0528163339377381
19	38	1um Grid	2	0.245002619225785
19	39	1um Grid	2	0.105649248508484
19	40	1um Grid	2	0.0442031146275535
19	41	1um Grid	2	0.187373095793424
19	42	1um Grid	2	0.0879483019772933
19	43	1um Grid	2	0.238285353856261
19	44	1um Grid	2	0.0533856786403652
19	45	1um Grid	2	0.0437912974444617
19	46	1um Grid	2	0.288347353840616
19	47	1um Grid	2	0.333773791713627
19	48	1um Grid	2	0.321904298094867
19	49	1um Grid	2	0.36475140336116
19	50	1um Grid	2	0.0195271468683398
19	51	1um Grid	2	0.970874081502906
19	52	1um Grid	2	0.0611873735933864
19	53	1um Grid	2	0.439408267778116
19	54	1um Grid	2	-0.0337579707482115
19	55	1um Grid	2	0.824256836366785
19	56	1um Grid	2	0.37186422457918
19	57	1um Grid	2	0.0802393992608218
19	58	1um Grid	2	0.0895963369238583
19	59	1um Grid	2	0.250602055849674
19	60	1um Grid	2	0.0492844030436605
19	61	1um Grid	2	1.02031648575476
19	62	1um Grid	2	0.258043152042708
19	63	1um Grid	2	0.0681511419268737
19	64	1um Grid	2	0.0988972338589599
19	65	1um Grid	2	0.127659428946521
19	66	1um Grid	2	0.917913412889975
19	67	1um Grid	2	0.534843623310285
19	68	1um Grid	2	0.145389677115005
19	69	1um Grid	2	0.254276469182177
19	70	1um Grid	2	0.633884251861529
19	71	1um Grid	2	0.437667548961402
19	72	1um Grid	2	0.324343868642287
19	73	1um Grid	2	0.489147105769221
19	74	1um Grid	2	0.387357305138728
19	75	1um Grid	2	0.359866331436957
19	76	1um Grid	2	0.244873626874365
19	77	1um Grid	2	0.769197641568145
20	1	1um Grid	2	0.201389281913196
20	2	1um Grid	2	0.0677869001434759
20	3	1um Grid	2	0.5398351658606
20	4	1um Grid	2	0.161527782539144
20	5	1um Grid	2	0.409198748254275
20	6	1um Grid	2	1.18657326627448
20	7	1um Grid	2	0.702782006862797
20	8	1um Grid	2	0.216662560352457
20	9	1um Grid	2	0.155253946106688
20	10	1um Grid	2	0.108418558889674
20	11	1um Grid	2	0.529573319668324
20	12	1um Grid	2	0.725242483480458
20	13	1um Grid	2	1.08322373656498
20	14	1um Grid	2	0.215273174331023
20	15	1um Grid	2	0.0768274952471116
20	16	1um Grid	2	0.637367950528035
20	17	1um Grid	2	0.371224766560336
20	18	1um Grid	2	0.19989734047996
20	19	1um Grid	2	0.480306398228675
20	20	1um Grid	2	0.412856558579295
20	21	1um Grid	2	0.314640349731915
20	22	1um Grid	2	0.827970326623371
20	23	1um Grid	2	0.520579365463538
20	24	1um Grid	2	0.375391575144226
20	25	1um Grid	2	0.931674967928284
20	26	1um Grid	2	-0.122257275522389
20	27	1um Grid	2	0.56973731173832
20	28	1um Grid	2	0.172960722112785
20	29	1um Grid	2	0.0160131438566102
20	30	1um Grid	2	0.225709910507552
20	31	1um Grid	2	0.537870507876892
20	32	1um Grid	2	0.276931483249981
20	33	1um Grid	2	0.347707776181442
20	34	1um Grid	2	-0.0895549871101384
20	35	1um Grid	2	0.0662637530115428
20	36	1um Grid	2	0.397099539539364
20	37	1um Grid	2	0.279055947252416
20	38	1um Grid	2	0.460713219441493
20	39	1um Grid	2	0.209929393169809
20	40	1um Grid	2	0.723015561595981
20	41	1um Grid	2	0.573970490280477
20	42	1um Grid	2	0.829930972500457
20	43	1um Grid	2	0.457455486393674
20	44	1um Grid	2	0.174605482481702
20	45	1um Grid	2	0.669536486608255
20	46	1um Grid	2	0.28697372493129
20	47	1um Grid	2	0.282030149812059
20	48	1um Grid	2	0.105594528575738
20	49	1um Grid	2	0.678998882627732
20	50	1um Grid	2	0.192606761392767
20	51	1um Grid	2	0.0653744600806397
20	52	1um Grid	2	0.175034230321275
20	53	1um Grid	2	0.298102687826746
20	54	1um Grid	2	0.0583696444669249
20	55	1um Grid	2	0.508735814123651
20	56	1um Grid	2	0.319881982174056
20	57	1um Grid	2	0.652259360432655
21	1	1um Grid	2	0.282675671249746
21	2	1um Grid	2	0.094651025213296
21	3	1um Grid	2	0.200159443106026
21	4	1um Grid	2	0.263140741315274
21	5	1um Grid	2	0.691742644494666
21	6	1um Grid	2	0.346404802165355
21	7	1um Grid	2	0.597170494276061
21	8	1um Grid	2	0.361287714869264
21	9	1um Grid	2	0.732164341427209
21	10	1um Grid	2	0.0799847955896832
21	11	1um Grid	2	0.502939468100342
21	12	1um Grid	2	0.396483929778062
21	13	1um Grid	2	-0.0338483897605863
21	14	1um Grid	2	0.14492002733367
21	15	1um Grid	2	0.102691096925129
21	16	1um Grid	2	0.3571451529488
21	17	1um Grid	2	0.214936451876352
21	18	1um Grid	2	0.432360581141395
21	19	1um Grid	2	0.569949300641118
21	20	1um Grid	2	0.922781783639486
21	21	1um Grid	2	0.419799092197846
21	22	1um Grid	2	0.345363053644938
21	23	1um Grid	2	0.200510081718892
21	24	1um Grid	2	-0.0145870097687882
21	25	1um Grid	2	0.594866585713298
21	26	1um Grid	2	0.3880064421895
21	27	1um Grid	2	0.195431622303292
21	28	1um Grid	2	0.412905593738151
21	29	1um Grid	2	0.196998377349755
21	30	1um Grid	2	0.450210783903482
21	31	1um Grid	2	0.64131412512015
21	32	1um Grid	2	0.538010319657245
21	33	1um Grid	2	0.155200688482902
21	34	1um Grid	2	0.282170396332914
21	35	1um Grid	2	0.0501049623538626
21	36	1um Grid	2	0.526576488929321
21	37	1um Grid	2	0.725902506254902
21	38	1um Grid	2	0.837201748584101
21	39	1um Grid	2	0.388125852401303
21	40	1um Grid	2	0.0772025175750284
21	41	1um Grid	2	0.170284174645471
21	42	1um Grid	2	0.618080945707174
21	43	1um Grid	2	-0.0632253359650868
21	44	1um Grid	2	0.799574947977398
21	45	1um Grid	2	0.539462867991487
21	46	1um Grid	2	0.442171271234787
21	47	1um Grid	2	0.0147947944377095
21	48	1um Grid	2	0.23951158214994
21	49	1um Grid	2	0.217225821492841
21	50	1um Grid	2	0.327759986196635
21	51	1um Grid	2	0.297529368372032
22	1	1um Grid	2	0.445857254911635
22	2	1um Grid	2	0.428853909435396
22	3	1um Grid	2	0.0518976128995777
22	4	1um Grid	2	0.436946035266518
22	5	1um Grid	2	0.763238766979655
22	6	1um Grid	2	-0.084641121595827
22	7	1um Grid	2	-0.0338602590687074
22	8	1um Grid	2	-0.308699666929831
22	9	1um Grid	2	-0.0242846813556691
22	10	1um Grid	2	-0.15137935670149
22	11	1um Grid	2	-0.226923500346645
22	12	1um Grid	2	-0.0386964794194857
22	13	1um Grid	2	0.472837596571685
22	14	1um Grid	2	0.546003447044305
22	15	1um Grid	2	1.12009260025463
[truncated: 23,951 more rows]
