# Supplementary material for: Myddosome clustering in IL‐1 receptor signaling regulates the formation of an NF‐kB activating signalosome
Source: EMBO Rep. 2023 Aug 21;24(10):e57233. doi: 10.15252/embr.202357233 (PMC10561168; doi:10.15252/embr.202357233)
Supplement: Supplementary file 13 — Source Data for Figure 1 [file EMBR-24-e57233-s014.zip › Figure 1/1H/MeanRatio.csv]

ImageCategory	SE_Normalized_Math_IntensityRatio	Mean2Normalized_Math_IntensityRatio
Off Grid	0.0127530690857357	0.447190917198328
2.5um Grid	0.0196987152902356	0.340582410501271
1um Grid	0.016297689596505	0.315572340443201
Unstimulated	0.0288185055935565	0.207326839869003
