# Supplementary material for: Myddosome clustering in IL‐1 receptor signaling regulates the formation of an NF‐kB activating signalosome
Source: EMBO Rep. 2023 Aug 21;24(10):e57233. doi: 10.15252/embr.202357233 (PMC10561168; doi:10.15252/embr.202357233)
Supplement: Supplementary file 13 — Source Data for Figure 1 [file EMBR-24-e57233-s014.zip › Figure 1/1H/MeanRatio_byReplicate.csv]

ImageCategory	ImageReplicate	Mean1Normalized_Math_IntensityRatio
Off Grid	1	0.475655640729365
Off Grid	2	0.417890952012822
Off Grid	3	0.459495757914705
Off Grid	4	0.43572131813642
2.5um Grid	1	0.304532689376619
2.5um Grid	2	0.372370677523605
2.5um Grid	3	0.344843864603591
1um Grid	1	0.285356128872292
1um Grid	2	0.320093686701841
1um Grid	3	0.341267205755471
Unstimulated	1	0.13780696070003
Unstimulated	2	0.15155183774769
Unstimulated	3	0.260687065610148
Unstimulated	4	0.20309684306853
Unstimulated	5	0.28349149221862
