# Supplementary material for: Myddosome clustering in IL‐1 receptor signaling regulates the formation of an NF‐kB activating signalosome
Source: EMBO Rep. 2023 Aug 21;24(10):e57233. doi: 10.15252/embr.202357233 (PMC10561168; doi:10.15252/embr.202357233)
Supplement: Supplementary file 13 — Source Data for Figure 1 [file EMBR-24-e57233-s014.zip › Figure 1/1H/stat.test.csv]

.y.	group1	group2	p	p.adj	p.format	p.signif	method
Mean1Normalized_Math_IntensityRatio	Off Grid	2.5um Grid	0.0132962613249009	0.04	0.01330	*	T-test
Mean1Normalized_Math_IntensityRatio	Off Grid	1um Grid	0.00274034576933293	0.014	0.00274	**	T-test
Mean1Normalized_Math_IntensityRatio	Off Grid	Unstimulated	0.000424063302412645	0.0025	0.00042	***	T-test
Mean1Normalized_Math_IntensityRatio	2.5um Grid	1um Grid	0.385152627775891	0.39	0.38515	ns	T-test
Mean1Normalized_Math_IntensityRatio	2.5um Grid	Unstimulated	0.00880422986792884	0.035	0.00880	**	T-test
Mean1Normalized_Math_IntensityRatio	1um Grid	Unstimulated	0.0179689968227638	0.04	0.01797	*	T-test
