# Supplementary material for: Myddosome clustering in IL‐1 receptor signaling regulates the formation of an NF‐kB activating signalosome
Source: EMBO Rep. 2023 Aug 21;24(10):e57233. doi: 10.15252/embr.202357233 (PMC10561168; doi:10.15252/embr.202357233)
Supplement: Supplementary file 13 — Source Data for Figure 1 [file EMBR-24-e57233-s014.zip › Figure 1/1H/RelACellNumberbyReplicate.csv]

ImageCategory	ImageReplicate	CellNumberPerReplicate
1um Grid	1	236
1um Grid	2	853
1um Grid	3	1899
2.5um Grid	1	389
2.5um Grid	2	968
2.5um Grid	3	2270
Off Grid	1	583
Off Grid	2	3082
Off Grid	3	6069
Off Grid	4	8636
Unstimulated	1	265
Unstimulated	2	206
Unstimulated	3	173
Unstimulated	4	232
Unstimulated	5	89
