# Supplementary material for: Myddosome clustering in IL‐1 receptor signaling regulates the formation of an NF‐kB activating signalosome
Source: EMBO Rep. 2023 Aug 21;24(10):e57233. doi: 10.15252/embr.202357233 (PMC10561168; doi:10.15252/embr.202357233)
Supplement: Supplementary file 13 — Source Data for Figure 1 [file EMBR-24-e57233-s014.zip › Figure 1/1F/Mean_SEM_MaxNormalizedIntensity.csv]

GROUP	SE_MAX_NORMALIZED_INTENSITY	MAX_NORMALIZED_INTENSITY
MyD88 Goff	1.82652539373027	7.47268719209903
MyD88 G2p5on	1.68221258054449	5.19437092234583
MyD88 G1on	0.147315596991462	2.33531192708626
