# Supplementary material for: Myddosome clustering in IL‐1 receptor signaling regulates the formation of an NF‐kB activating signalosome
Source: EMBO Rep. 2023 Aug 21;24(10):e57233. doi: 10.15252/embr.202357233 (PMC10561168; doi:10.15252/embr.202357233)
Supplement: Supplementary file 13 — Source Data for Figure 1 [file EMBR-24-e57233-s014.zip › Figure 1/1F/Mean_MaxNormalizedIntensity_byImage.csv]

GROUP	IMAGE	MAX_NORMALIZED_INTENSITY
MyD88 Goff	20210518 0.5nM 120-1E1_HOIL1_MyD88 grid_2.5 IL1 Off 001_16	13.1515141604502
MyD88 Goff	20210528 0.5nM 120-1E1_HOIL1_MyD88 grid_2.5 IL1 Off 003_10	17.8364031110888
MyD88 Goff	20210804 0.5nM 120-1E1_HOIL1_MyD88 grid_2.5 IL1 Off 001_10	4.79173793842327
MyD88 Goff	20211203 0.5nM 069-1R_TRAF6_MyD88 NC_10 IL1 001	4.38492831695667
MyD88 Goff	20211206 0.5nM 069-1R_TRAF6_MyD88 NC_12mol 001	4.11797750213479
MyD88 Goff	20211207 0.5nM 069-1R_TRAF6_MyD88 NC_7p4mol 001	4.05493115381479
MyD88 Goff	20211207 0.8nM 069-1R_TRAF6_MyD88 Grid_off_11mol 001	4.88996672861775
MyD88 Goff	20211218 0.5nM 120-1E1_HOIL1_MyD88 NC_11p4mol 001	6.55403862530589
MyD88 G2p5on	20210518 0.5nM 120-1E1_HOIL1_MyD88 grid_2.5 IL1 On 001_13	5.13463485062257
MyD88 G2p5on	20210528 0.5nM 120-1E1_HOIL1_MyD88 grid_2.5 IL1 On 003_8	8.13745731592246
MyD88 G2p5on	20210804 0.5nM 120-1E1_HOIL1_MyD88 grid_2.5 IL1 On 001_9	2.31102060049244
MyD88 G1on	20210731 0.5nM 120-1E1_HOIL1_MyD88 grid_1 IL1 003_7	1.74103863461706
MyD88 G1on	20210731 0.5nM 120-1E1_HOIL1_MyD88 grid_1 IL1 005_6.7	1.81051657009614
MyD88 G1on	20211206 1.8nM 120-1E1_HOIL1_MyD88 Grid_1um_14mol 001	2.68617931843275
MyD88 G1on	20211210 1nM 069-1R_TRAF6_MyD88 Grid_1um_12mol 001	2.6006451785596
MyD88 G1on	20211213 0.8nM 069-1R_TRAF6_MyD88 Grid_1um_7p8mol 001	2.31744493003731
MyD88 G1on	20211214 0.8nM 069-1R_TRAF6_MyD88 Grid_1um_12p7mol 001	2.90014493363019
MyD88 G1on	20211217 0.8nM 120-1E1_HOIL1_MyD88 grid_1um_11p5mol 001	2.12234786437726
MyD88 G1on	20211218 0.8nM 069-1R_TRAF6_MyD88 Grid_1um_11mol 001	2.50417798693973
