# Supplementary material for: Myddosome clustering in IL‐1 receptor signaling regulates the formation of an NF‐kB activating signalosome
Source: EMBO Rep. 2023 Aug 21;24(10):e57233. doi: 10.15252/embr.202357233 (PMC10561168; doi:10.15252/embr.202357233)
Supplement: Supplementary file 13 — Source Data for Figure 1 [file EMBR-24-e57233-s014.zip › Figure 1/1F/Table for Fig1F.csv]

GROUP	PROTEIN	IMAGE	CELL	MAX_NORMALIZED_INTENSITY
MyD88 Goff	MyD88	20211203 0.5nM 069-1R_TRAF6_MyD88 NC_10 IL1 001	1	3.840009508
MyD88 Goff	MyD88	20211203 0.5nM 069-1R_TRAF6_MyD88 NC_10 IL1 001	1	3.068289929
MyD88 Goff	MyD88	20211203 0.5nM 069-1R_TRAF6_MyD88 NC_10 IL1 001	1	1.291818123
MyD88 Goff	MyD88	20211203 0.5nM 069-1R_TRAF6_MyD88 NC_10 IL1 001	1	4.975556002
MyD88 Goff	MyD88	20211203 0.5nM 069-1R_TRAF6_MyD88 NC_10 IL1 001	1	2.710254433
MyD88 Goff	MyD88	20211203 0.5nM 069-1R_TRAF6_MyD88 NC_10 IL1 001	1	3.629374608
MyD88 Goff	MyD88	20211203 0.5nM 069-1R_TRAF6_MyD88 NC_10 IL1 001	1	16.02752956
MyD88 Goff	MyD88	20211203 0.5nM 069-1R_TRAF6_MyD88 NC_10 IL1 001	1	6.266953333
MyD88 Goff	MyD88	20211203 0.5nM 069-1R_TRAF6_MyD88 NC_10 IL1 001	1	2.785429463
MyD88 Goff	MyD88	20211203 0.5nM 069-1R_TRAF6_MyD88 NC_10 IL1 001	1	9.033444851
MyD88 Goff	MyD88	20211203 0.5nM 069-1R_TRAF6_MyD88 NC_10 IL1 001	1	1.510411811
MyD88 Goff	MyD88	20211203 0.5nM 069-1R_TRAF6_MyD88 NC_10 IL1 001	1	10.77449
MyD88 Goff	MyD88	20211203 0.5nM 069-1R_TRAF6_MyD88 NC_10 IL1 001	1	2.131779293
MyD88 Goff	MyD88	20211203 0.5nM 069-1R_TRAF6_MyD88 NC_10 IL1 001	1	9.647769151
MyD88 Goff	MyD88	20211203 0.5nM 069-1R_TRAF6_MyD88 NC_10 IL1 001	1	8.027862042
MyD88 Goff	MyD88	20211203 0.5nM 069-1R_TRAF6_MyD88 NC_10 IL1 001	1	1.974800169
MyD88 Goff	MyD88	20211203 0.5nM 069-1R_TRAF6_MyD88 NC_10 IL1 001	1	7.496134513
MyD88 Goff	MyD88	20211203 0.5nM 069-1R_TRAF6_MyD88 NC_10 IL1 001	1	7.248101079
MyD88 Goff	MyD88	20211203 0.5nM 069-1R_TRAF6_MyD88 NC_10 IL1 001	1	2.385721012
MyD88 Goff	MyD88	20211203 0.5nM 069-1R_TRAF6_MyD88 NC_10 IL1 001	1	2.40663977
MyD88 Goff	MyD88	20211203 0.5nM 069-1R_TRAF6_MyD88 NC_10 IL1 001	1	1.447407328
MyD88 Goff	MyD88	20211203 0.5nM 069-1R_TRAF6_MyD88 NC_10 IL1 001	1	2.209551211
MyD88 Goff	MyD88	20211203 0.5nM 069-1R_TRAF6_MyD88 NC_10 IL1 001	1	2.703595576
MyD88 Goff	MyD88	20211203 0.5nM 069-1R_TRAF6_MyD88 NC_10 IL1 001	1	1.466397617
MyD88 Goff	MyD88	20211203 0.5nM 069-1R_TRAF6_MyD88 NC_10 IL1 001	1	3.126207434
MyD88 Goff	MyD88	20211203 0.5nM 069-1R_TRAF6_MyD88 NC_10 IL1 001	1	2.548844263
MyD88 Goff	MyD88	20211203 0.5nM 069-1R_TRAF6_MyD88 NC_10 IL1 001	1	5.19833602
MyD88 Goff	MyD88	20211203 0.5nM 069-1R_TRAF6_MyD88 NC_10 IL1 001	1	0.937265103
MyD88 Goff	MyD88	20211203 0.5nM 069-1R_TRAF6_MyD88 NC_10 IL1 001	1	5.759413071
MyD88 Goff	MyD88	20211203 0.5nM 069-1R_TRAF6_MyD88 NC_10 IL1 001	1	1.224041135
MyD88 Goff	MyD88	20211203 0.5nM 069-1R_TRAF6_MyD88 NC_10 IL1 001	1	4.531668517
MyD88 Goff	MyD88	20211203 0.5nM 069-1R_TRAF6_MyD88 NC_10 IL1 001	1	4.495261103
MyD88 Goff	MyD88	20211203 0.5nM 069-1R_TRAF6_MyD88 NC_10 IL1 001	1	6.259765891
MyD88 Goff	MyD88	20211203 0.5nM 069-1R_TRAF6_MyD88 NC_10 IL1 001	1	2.375223294
MyD88 Goff	MyD88	20211203 0.5nM 069-1R_TRAF6_MyD88 NC_10 IL1 001	1	6.236189597
MyD88 Goff	MyD88	20211203 0.5nM 069-1R_TRAF6_MyD88 NC_10 IL1 001	1	8.835352674
MyD88 Goff	MyD88	20211203 0.5nM 069-1R_TRAF6_MyD88 NC_10 IL1 001	1	1.266842295
MyD88 Goff	MyD88	20211203 0.5nM 069-1R_TRAF6_MyD88 NC_10 IL1 001	1	2.493230348
MyD88 Goff	MyD88	20211203 0.5nM 069-1R_TRAF6_MyD88 NC_10 IL1 001	1	3.155829489
MyD88 Goff	MyD88	20211203 0.5nM 069-1R_TRAF6_MyD88 NC_10 IL1 001	1	1.104544119
MyD88 Goff	MyD88	20211203 0.5nM 069-1R_TRAF6_MyD88 NC_10 IL1 001	1	1.495219789
MyD88 Goff	MyD88	20211203 0.5nM 069-1R_TRAF6_MyD88 NC_10 IL1 001	1	2.169801854
MyD88 Goff	MyD88	20211203 0.5nM 069-1R_TRAF6_MyD88 NC_10 IL1 001	1	6.222824013
MyD88 Goff	MyD88	20211203 0.5nM 069-1R_TRAF6_MyD88 NC_10 IL1 001	1	5.165563228
MyD88 Goff	MyD88	20211203 0.5nM 069-1R_TRAF6_MyD88 NC_10 IL1 001	1	7.429908104
MyD88 Goff	MyD88	20211203 0.5nM 069-1R_TRAF6_MyD88 NC_10 IL1 001	1	4.031897034
MyD88 Goff	MyD88	20211203 0.5nM 069-1R_TRAF6_MyD88 NC_10 IL1 001	1	0.983316169
MyD88 Goff	MyD88	20211203 0.5nM 069-1R_TRAF6_MyD88 NC_10 IL1 001	1	1.424923011
MyD88 Goff	MyD88	20211203 0.5nM 069-1R_TRAF6_MyD88 NC_10 IL1 001	1	3.02286918
MyD88 Goff	MyD88	20211203 0.5nM 069-1R_TRAF6_MyD88 NC_10 IL1 001	1	1.393039811
MyD88 Goff	MyD88	20211203 0.5nM 069-1R_TRAF6_MyD88 NC_10 IL1 001	1	1.127977459
MyD88 Goff	MyD88	20211203 0.5nM 069-1R_TRAF6_MyD88 NC_10 IL1 001	1	1.956218139
MyD88 Goff	MyD88	20211203 0.5nM 069-1R_TRAF6_MyD88 NC_10 IL1 001	1	2.023626255
MyD88 Goff	MyD88	20211203 0.5nM 069-1R_TRAF6_MyD88 NC_10 IL1 001	1	1.687942036
MyD88 Goff	MyD88	20211203 0.5nM 069-1R_TRAF6_MyD88 NC_10 IL1 001	1	4.032631937
MyD88 Goff	MyD88	20211203 0.5nM 069-1R_TRAF6_MyD88 NC_10 IL1 001	1	4.217278261
MyD88 Goff	MyD88	20211203 0.5nM 069-1R_TRAF6_MyD88 NC_10 IL1 001	1	1.115885071
MyD88 Goff	MyD88	20211203 0.5nM 069-1R_TRAF6_MyD88 NC_10 IL1 001	1	0.951085479
MyD88 Goff	MyD88	20211203 0.5nM 069-1R_TRAF6_MyD88 NC_10 IL1 001	1	2.970119097
MyD88 Goff	MyD88	20211203 0.5nM 069-1R_TRAF6_MyD88 NC_10 IL1 001	1	0.836433751
MyD88 Goff	MyD88	20211203 0.5nM 069-1R_TRAF6_MyD88 NC_10 IL1 001	1	7.80728453
MyD88 Goff	MyD88	20211203 0.5nM 069-1R_TRAF6_MyD88 NC_10 IL1 001	1	6.570428028
MyD88 Goff	MyD88	20211203 0.5nM 069-1R_TRAF6_MyD88 NC_10 IL1 001	1	4.215763261
MyD88 Goff	MyD88	20211203 0.5nM 069-1R_TRAF6_MyD88 NC_10 IL1 001	1	1.332934759
MyD88 Goff	MyD88	20211203 0.5nM 069-1R_TRAF6_MyD88 NC_10 IL1 001	1	3.735652144
MyD88 Goff	MyD88	20211203 0.5nM 069-1R_TRAF6_MyD88 NC_10 IL1 001	1	1.381727273
MyD88 Goff	MyD88	20211203 0.5nM 069-1R_TRAF6_MyD88 NC_10 IL1 001	1	3.05391034
MyD88 Goff	MyD88	20211203 0.5nM 069-1R_TRAF6_MyD88 NC_10 IL1 001	1	1.648228794
MyD88 Goff	MyD88	20211203 0.5nM 069-1R_TRAF6_MyD88 NC_10 IL1 001	1	1.151892739
MyD88 Goff	MyD88	20211203 0.5nM 069-1R_TRAF6_MyD88 NC_10 IL1 001	1	4.572895431
MyD88 Goff	MyD88	20211203 0.5nM 069-1R_TRAF6_MyD88 NC_10 IL1 001	1	1.629299778
MyD88 Goff	MyD88	20211203 0.5nM 069-1R_TRAF6_MyD88 NC_10 IL1 001	1	6.832349423
MyD88 Goff	MyD88	20211203 0.5nM 069-1R_TRAF6_MyD88 NC_10 IL1 001	1	1.262225932
MyD88 Goff	MyD88	20211203 0.5nM 069-1R_TRAF6_MyD88 NC_10 IL1 001	1	1.849490887
MyD88 Goff	MyD88	20211203 0.5nM 069-1R_TRAF6_MyD88 NC_10 IL1 001	1	3.653525505
MyD88 Goff	MyD88	20211203 0.5nM 069-1R_TRAF6_MyD88 NC_10 IL1 001	1	0.92002686
MyD88 Goff	MyD88	20211203 0.5nM 069-1R_TRAF6_MyD88 NC_10 IL1 001	1	1.502369872
MyD88 Goff	MyD88	20211203 0.5nM 069-1R_TRAF6_MyD88 NC_10 IL1 001	1	2.556135662
MyD88 Goff	MyD88	20211203 0.5nM 069-1R_TRAF6_MyD88 NC_10 IL1 001	1	1.298453971
MyD88 Goff	MyD88	20211203 0.5nM 069-1R_TRAF6_MyD88 NC_10 IL1 001	1	1.61318901
MyD88 Goff	MyD88	20211203 0.5nM 069-1R_TRAF6_MyD88 NC_10 IL1 001	1	4.107027961
MyD88 Goff	MyD88	20211203 0.5nM 069-1R_TRAF6_MyD88 NC_10 IL1 001	1	3.627596474
MyD88 Goff	MyD88	20211203 0.5nM 069-1R_TRAF6_MyD88 NC_10 IL1 001	1	2.546234146
MyD88 Goff	MyD88	20211203 0.5nM 069-1R_TRAF6_MyD88 NC_10 IL1 001	1	3.593466974
MyD88 Goff	MyD88	20211203 0.5nM 069-1R_TRAF6_MyD88 NC_10 IL1 001	1	6.953719297
MyD88 Goff	MyD88	20211203 0.5nM 069-1R_TRAF6_MyD88 NC_10 IL1 001	1	3.335390215
MyD88 Goff	MyD88	20211203 0.5nM 069-1R_TRAF6_MyD88 NC_10 IL1 001	1	1.728234225
MyD88 Goff	MyD88	20211203 0.5nM 069-1R_TRAF6_MyD88 NC_10 IL1 001	1	2.831837285
MyD88 Goff	MyD88	20211203 0.5nM 069-1R_TRAF6_MyD88 NC_10 IL1 001	1	5.657194972
MyD88 Goff	MyD88	20211203 0.5nM 069-1R_TRAF6_MyD88 NC_10 IL1 001	1	3.718589397
MyD88 Goff	MyD88	20211203 0.5nM 069-1R_TRAF6_MyD88 NC_10 IL1 001	1	2.164894757
MyD88 Goff	MyD88	20211203 0.5nM 069-1R_TRAF6_MyD88 NC_10 IL1 001	1	1.396238337
MyD88 Goff	MyD88	20211203 0.5nM 069-1R_TRAF6_MyD88 NC_10 IL1 001	1	5.258989053
MyD88 Goff	MyD88	20211203 0.5nM 069-1R_TRAF6_MyD88 NC_10 IL1 001	1	2.892494127
MyD88 Goff	MyD88	20211203 0.5nM 069-1R_TRAF6_MyD88 NC_10 IL1 001	1	1.531913285
MyD88 Goff	MyD88	20211203 0.5nM 069-1R_TRAF6_MyD88 NC_10 IL1 001	1	1.533256136
MyD88 Goff	MyD88	20211203 0.5nM 069-1R_TRAF6_MyD88 NC_10 IL1 001	1	4.378864646
MyD88 Goff	MyD88	20211203 0.5nM 069-1R_TRAF6_MyD88 NC_10 IL1 001	1	1.737302338
MyD88 Goff	MyD88	20211203 0.5nM 069-1R_TRAF6_MyD88 NC_10 IL1 001	1	6.669377227
MyD88 Goff	MyD88	20211203 0.5nM 069-1R_TRAF6_MyD88 NC_10 IL1 001	1	1.304286559
MyD88 Goff	MyD88	20211203 0.5nM 069-1R_TRAF6_MyD88 NC_10 IL1 001	1	1.935975933
MyD88 Goff	MyD88	20211203 0.5nM 069-1R_TRAF6_MyD88 NC_10 IL1 001	1	4.299123153
MyD88 Goff	MyD88	20211203 0.5nM 069-1R_TRAF6_MyD88 NC_10 IL1 001	1	1.352808238
MyD88 Goff	MyD88	20211203 0.5nM 069-1R_TRAF6_MyD88 NC_10 IL1 001	1	1.395762646
MyD88 Goff	MyD88	20211203 0.5nM 069-1R_TRAF6_MyD88 NC_10 IL1 001	1	3.333781707
MyD88 Goff	MyD88	20211203 0.5nM 069-1R_TRAF6_MyD88 NC_10 IL1 001	1	2.900206572
MyD88 Goff	MyD88	20211203 0.5nM 069-1R_TRAF6_MyD88 NC_10 IL1 001	1	2.457252802
MyD88 Goff	MyD88	20211203 0.5nM 069-1R_TRAF6_MyD88 NC_10 IL1 001	1	2.162453814
MyD88 Goff	MyD88	20211203 0.5nM 069-1R_TRAF6_MyD88 NC_10 IL1 001	1	1.323490619
MyD88 Goff	MyD88	20211203 0.5nM 069-1R_TRAF6_MyD88 NC_10 IL1 001	1	2.921003945
MyD88 Goff	MyD88	20211203 0.5nM 069-1R_TRAF6_MyD88 NC_10 IL1 001	1	0.987343537
MyD88 Goff	MyD88	20211203 0.5nM 069-1R_TRAF6_MyD88 NC_10 IL1 001	1	1.157116802
MyD88 Goff	MyD88	20211203 0.5nM 069-1R_TRAF6_MyD88 NC_10 IL1 001	1	5.662084692
MyD88 Goff	MyD88	20211203 0.5nM 069-1R_TRAF6_MyD88 NC_10 IL1 001	1	1.709984181
MyD88 Goff	MyD88	20211203 0.5nM 069-1R_TRAF6_MyD88 NC_10 IL1 001	1	5.529652845
MyD88 Goff	MyD88	20211203 0.5nM 069-1R_TRAF6_MyD88 NC_10 IL1 001	1	1.901270935
MyD88 Goff	MyD88	20211203 0.5nM 069-1R_TRAF6_MyD88 NC_10 IL1 001	1	5.374058771
MyD88 Goff	MyD88	20211203 0.5nM 069-1R_TRAF6_MyD88 NC_10 IL1 001	1	5.360790245
MyD88 Goff	MyD88	20211203 0.5nM 069-1R_TRAF6_MyD88 NC_10 IL1 001	1	3.234350218
MyD88 Goff	MyD88	20211203 0.5nM 069-1R_TRAF6_MyD88 NC_10 IL1 001	1	2.642282277
MyD88 Goff	MyD88	20211203 0.5nM 069-1R_TRAF6_MyD88 NC_10 IL1 001	1	5.392035509
MyD88 Goff	MyD88	20211203 0.5nM 069-1R_TRAF6_MyD88 NC_10 IL1 001	1	2.846021273
MyD88 Goff	MyD88	20211203 0.5nM 069-1R_TRAF6_MyD88 NC_10 IL1 001	1	2.620545784
MyD88 Goff	MyD88	20211203 0.5nM 069-1R_TRAF6_MyD88 NC_10 IL1 001	1	2.648893861
MyD88 Goff	MyD88	20211203 0.5nM 069-1R_TRAF6_MyD88 NC_10 IL1 001	1	3.346460486
MyD88 Goff	MyD88	20211203 0.5nM 069-1R_TRAF6_MyD88 NC_10 IL1 001	1	5.685481939
MyD88 Goff	MyD88	20211203 0.5nM 069-1R_TRAF6_MyD88 NC_10 IL1 001	1	3.542329887
MyD88 Goff	MyD88	20211203 0.5nM 069-1R_TRAF6_MyD88 NC_10 IL1 001	1	2.499961732
MyD88 Goff	MyD88	20211203 0.5nM 069-1R_TRAF6_MyD88 NC_10 IL1 001	1	2.707030768
MyD88 Goff	MyD88	20211203 0.5nM 069-1R_TRAF6_MyD88 NC_10 IL1 001	1	2.490691306
MyD88 Goff	MyD88	20211203 0.5nM 069-1R_TRAF6_MyD88 NC_10 IL1 001	1	2.092572965
MyD88 Goff	MyD88	20211203 0.5nM 069-1R_TRAF6_MyD88 NC_10 IL1 001	1	1.184246091
MyD88 Goff	MyD88	20211203 0.5nM 069-1R_TRAF6_MyD88 NC_10 IL1 001	1	4.013710138
MyD88 Goff	MyD88	20211203 0.5nM 069-1R_TRAF6_MyD88 NC_10 IL1 001	1	2.34412155
MyD88 Goff	MyD88	20211203 0.5nM 069-1R_TRAF6_MyD88 NC_10 IL1 001	1	1.304618164
MyD88 Goff	MyD88	20211203 0.5nM 069-1R_TRAF6_MyD88 NC_10 IL1 001	1	1.862063609
MyD88 Goff	MyD88	20211203 0.5nM 069-1R_TRAF6_MyD88 NC_10 IL1 001	1	2.564408534
MyD88 Goff	MyD88	20211203 0.5nM 069-1R_TRAF6_MyD88 NC_10 IL1 001	1	4.611294463
MyD88 Goff	MyD88	20211203 0.5nM 069-1R_TRAF6_MyD88 NC_10 IL1 001	1	5.982134337
MyD88 Goff	MyD88	20211203 0.5nM 069-1R_TRAF6_MyD88 NC_10 IL1 001	1	1.913921629
MyD88 Goff	MyD88	20211203 0.5nM 069-1R_TRAF6_MyD88 NC_10 IL1 001	1	5.261439396
MyD88 Goff	MyD88	20211203 0.5nM 069-1R_TRAF6_MyD88 NC_10 IL1 001	1	1.422680881
MyD88 Goff	MyD88	20211203 0.5nM 069-1R_TRAF6_MyD88 NC_10 IL1 001	1	0.945428891
MyD88 Goff	MyD88	20211203 0.5nM 069-1R_TRAF6_MyD88 NC_10 IL1 001	1	2.866678627
MyD88 Goff	MyD88	20211203 0.5nM 069-1R_TRAF6_MyD88 NC_10 IL1 001	1	4.44628526
MyD88 Goff	MyD88	20211203 0.5nM 069-1R_TRAF6_MyD88 NC_10 IL1 001	1	2.113195296
MyD88 Goff	MyD88	20211203 0.5nM 069-1R_TRAF6_MyD88 NC_10 IL1 001	1	3.995100992
MyD88 Goff	MyD88	20211203 0.5nM 069-1R_TRAF6_MyD88 NC_10 IL1 001	1	0.805478604
MyD88 Goff	MyD88	20211203 0.5nM 069-1R_TRAF6_MyD88 NC_10 IL1 001	1	1.199228038
MyD88 Goff	MyD88	20211203 0.5nM 069-1R_TRAF6_MyD88 NC_10 IL1 001	1	4.135067019
MyD88 Goff	MyD88	20211203 0.5nM 069-1R_TRAF6_MyD88 NC_10 IL1 001	1	3.953220782
MyD88 Goff	MyD88	20211203 0.5nM 069-1R_TRAF6_MyD88 NC_10 IL1 001	1	1.575261396
MyD88 Goff	MyD88	20211203 0.5nM 069-1R_TRAF6_MyD88 NC_10 IL1 001	1	4.509669198
MyD88 Goff	MyD88	20211203 0.5nM 069-1R_TRAF6_MyD88 NC_10 IL1 001	1	2.854860152
MyD88 Goff	MyD88	20211203 0.5nM 069-1R_TRAF6_MyD88 NC_10 IL1 001	1	2.581205542
MyD88 Goff	MyD88	20211203 0.5nM 069-1R_TRAF6_MyD88 NC_10 IL1 001	1	3.04812799
MyD88 Goff	MyD88	20211203 0.5nM 069-1R_TRAF6_MyD88 NC_10 IL1 001	1	1.783553329
MyD88 Goff	MyD88	20211203 0.5nM 069-1R_TRAF6_MyD88 NC_10 IL1 001	1	2.070691295
MyD88 Goff	MyD88	20211203 0.5nM 069-1R_TRAF6_MyD88 NC_10 IL1 001	1	2.084450593
MyD88 Goff	MyD88	20211203 0.5nM 069-1R_TRAF6_MyD88 NC_10 IL1 001	1	1.278532354
MyD88 Goff	MyD88	20211203 0.5nM 069-1R_TRAF6_MyD88 NC_10 IL1 001	1	1.118559046
MyD88 Goff	MyD88	20211203 0.5nM 069-1R_TRAF6_MyD88 NC_10 IL1 001	1	2.559303437
MyD88 Goff	MyD88	20211203 0.5nM 069-1R_TRAF6_MyD88 NC_10 IL1 001	1	4.18597199
MyD88 Goff	MyD88	20211203 0.5nM 069-1R_TRAF6_MyD88 NC_10 IL1 001	1	3.804627196
MyD88 Goff	MyD88	20211203 0.5nM 069-1R_TRAF6_MyD88 NC_10 IL1 001	1	2.344777575
MyD88 Goff	MyD88	20211203 0.5nM 069-1R_TRAF6_MyD88 NC_10 IL1 001	1	4.097009589
MyD88 Goff	MyD88	20211203 0.5nM 069-1R_TRAF6_MyD88 NC_10 IL1 001	1	1.694321832
MyD88 Goff	MyD88	20211203 0.5nM 069-1R_TRAF6_MyD88 NC_10 IL1 001	1	1.24188784
MyD88 Goff	MyD88	20211203 0.5nM 069-1R_TRAF6_MyD88 NC_10 IL1 001	1	1.576175593
MyD88 Goff	MyD88	20211203 0.5nM 069-1R_TRAF6_MyD88 NC_10 IL1 001	1	1.516817293
MyD88 Goff	MyD88	20211203 0.5nM 069-1R_TRAF6_MyD88 NC_10 IL1 001	1	1.380828539
MyD88 Goff	MyD88	20211203 0.5nM 069-1R_TRAF6_MyD88 NC_10 IL1 001	1	3.127348764
MyD88 Goff	MyD88	20211203 0.5nM 069-1R_TRAF6_MyD88 NC_10 IL1 001	1	1.49509724
MyD88 Goff	MyD88	20211203 0.5nM 069-1R_TRAF6_MyD88 NC_10 IL1 001	1	1.932962858
MyD88 Goff	MyD88	20211203 0.5nM 069-1R_TRAF6_MyD88 NC_10 IL1 001	1	6.125790867
MyD88 Goff	MyD88	20211203 0.5nM 069-1R_TRAF6_MyD88 NC_10 IL1 001	1	2.393142145
MyD88 Goff	MyD88	20211203 0.5nM 069-1R_TRAF6_MyD88 NC_10 IL1 001	1	3.753486207
MyD88 Goff	MyD88	20211203 0.5nM 069-1R_TRAF6_MyD88 NC_10 IL1 001	1	4.531495112
MyD88 Goff	MyD88	20211203 0.5nM 069-1R_TRAF6_MyD88 NC_10 IL1 001	1	4.983286442
MyD88 Goff	MyD88	20211203 0.5nM 069-1R_TRAF6_MyD88 NC_10 IL1 001	1	4.25064292
MyD88 Goff	MyD88	20211203 0.5nM 069-1R_TRAF6_MyD88 NC_10 IL1 001	1	0.921437739
MyD88 Goff	MyD88	20211203 0.5nM 069-1R_TRAF6_MyD88 NC_10 IL1 001	1	2.425049394
MyD88 Goff	MyD88	20211203 0.5nM 069-1R_TRAF6_MyD88 NC_10 IL1 001	1	1.532445432
MyD88 Goff	MyD88	20211203 0.5nM 069-1R_TRAF6_MyD88 NC_10 IL1 001	1	0.609659349
MyD88 Goff	MyD88	20211203 0.5nM 069-1R_TRAF6_MyD88 NC_10 IL1 001	1	1.849981824
MyD88 Goff	MyD88	20211203 0.5nM 069-1R_TRAF6_MyD88 NC_10 IL1 001	1	1.078476767
MyD88 Goff	MyD88	20211203 0.5nM 069-1R_TRAF6_MyD88 NC_10 IL1 001	1	2.751198786
MyD88 Goff	MyD88	20211203 0.5nM 069-1R_TRAF6_MyD88 NC_10 IL1 001	1	8.668648138
MyD88 Goff	MyD88	20211203 0.5nM 069-1R_TRAF6_MyD88 NC_10 IL1 001	1	1.519593022
MyD88 Goff	MyD88	20211203 0.5nM 069-1R_TRAF6_MyD88 NC_10 IL1 001	1	1.31475475
MyD88 Goff	MyD88	20211203 0.5nM 069-1R_TRAF6_MyD88 NC_10 IL1 001	1	1.655788598
MyD88 Goff	MyD88	20211203 0.5nM 069-1R_TRAF6_MyD88 NC_10 IL1 001	1	5.112564897
MyD88 Goff	MyD88	20211203 0.5nM 069-1R_TRAF6_MyD88 NC_10 IL1 001	1	2.565514347
MyD88 Goff	MyD88	20211203 0.5nM 069-1R_TRAF6_MyD88 NC_10 IL1 001	1	0.404595601
MyD88 Goff	MyD88	20211203 0.5nM 069-1R_TRAF6_MyD88 NC_10 IL1 001	1	0.996341192
MyD88 Goff	MyD88	20211203 0.5nM 069-1R_TRAF6_MyD88 NC_10 IL1 001	1	4.661550441
MyD88 Goff	MyD88	20211203 0.5nM 069-1R_TRAF6_MyD88 NC_10 IL1 001	1	2.689053021
MyD88 Goff	MyD88	20211203 0.5nM 069-1R_TRAF6_MyD88 NC_10 IL1 001	1	4.201277286
MyD88 Goff	MyD88	20211203 0.5nM 069-1R_TRAF6_MyD88 NC_10 IL1 001	1	0.898415633
MyD88 Goff	MyD88	20211203 0.5nM 069-1R_TRAF6_MyD88 NC_10 IL1 001	1	1.801282159
MyD88 Goff	MyD88	20211203 0.5nM 069-1R_TRAF6_MyD88 NC_10 IL1 001	1	2.787372324
MyD88 Goff	MyD88	20211203 0.5nM 069-1R_TRAF6_MyD88 NC_10 IL1 001	1	3.023861751
MyD88 Goff	MyD88	20211203 0.5nM 069-1R_TRAF6_MyD88 NC_10 IL1 001	1	3.196728278
MyD88 Goff	MyD88	20211203 0.5nM 069-1R_TRAF6_MyD88 NC_10 IL1 001	1	2.32572567
MyD88 Goff	MyD88	20211203 0.5nM 069-1R_TRAF6_MyD88 NC_10 IL1 001	1	2.149091318
MyD88 Goff	MyD88	20211203 0.5nM 069-1R_TRAF6_MyD88 NC_10 IL1 001	1	1.303563484
MyD88 Goff	MyD88	20211203 0.5nM 069-1R_TRAF6_MyD88 NC_10 IL1 001	1	1.333130895
MyD88 Goff	MyD88	20211203 0.5nM 069-1R_TRAF6_MyD88 NC_10 IL1 001	1	2.212881879
MyD88 Goff	MyD88	20211203 0.5nM 069-1R_TRAF6_MyD88 NC_10 IL1 001	1	4.162749425
MyD88 Goff	MyD88	20211203 0.5nM 069-1R_TRAF6_MyD88 NC_10 IL1 001	1	15.65410894
MyD88 Goff	MyD88	20211203 0.5nM 069-1R_TRAF6_MyD88 NC_10 IL1 001	1	1.813937208
MyD88 Goff	MyD88	20211203 0.5nM 069-1R_TRAF6_MyD88 NC_10 IL1 001	1	3.732439402
MyD88 Goff	MyD88	20211203 0.5nM 069-1R_TRAF6_MyD88 NC_10 IL1 001	1	3.967304931
MyD88 Goff	MyD88	20211203 0.5nM 069-1R_TRAF6_MyD88 NC_10 IL1 001	1	4.244864287
MyD88 Goff	MyD88	20211203 0.5nM 069-1R_TRAF6_MyD88 NC_10 IL1 001	1	1.868084941
MyD88 Goff	MyD88	20211203 0.5nM 069-1R_TRAF6_MyD88 NC_10 IL1 001	1	3.343322422
MyD88 Goff	MyD88	20211203 0.5nM 069-1R_TRAF6_MyD88 NC_10 IL1 001	1	3.247607965
MyD88 Goff	MyD88	20211203 0.5nM 069-1R_TRAF6_MyD88 NC_10 IL1 001	1	2.109971055
MyD88 Goff	MyD88	20211203 0.5nM 069-1R_TRAF6_MyD88 NC_10 IL1 001	1	7.413572528
MyD88 Goff	MyD88	20211203 0.5nM 069-1R_TRAF6_MyD88 NC_10 IL1 001	1	4.266741171
MyD88 Goff	MyD88	20211203 0.5nM 069-1R_TRAF6_MyD88 NC_10 IL1 001	1	9.805074588
MyD88 Goff	MyD88	20211203 0.5nM 069-1R_TRAF6_MyD88 NC_10 IL1 001	1	1.105288122
MyD88 Goff	MyD88	20211203 0.5nM 069-1R_TRAF6_MyD88 NC_10 IL1 001	1	3.234092314
MyD88 Goff	MyD88	20211203 0.5nM 069-1R_TRAF6_MyD88 NC_10 IL1 001	1	2.060010588
MyD88 Goff	MyD88	20211203 0.5nM 069-1R_TRAF6_MyD88 NC_10 IL1 001	1	2.71238119
MyD88 Goff	MyD88	20211203 0.5nM 069-1R_TRAF6_MyD88 NC_10 IL1 001	1	3.056547604
MyD88 Goff	MyD88	20211203 0.5nM 069-1R_TRAF6_MyD88 NC_10 IL1 001	1	1.443098912
MyD88 Goff	MyD88	20211203 0.5nM 069-1R_TRAF6_MyD88 NC_10 IL1 001	1	2.249111266
MyD88 Goff	MyD88	20211203 0.5nM 069-1R_TRAF6_MyD88 NC_10 IL1 001	1	2.407902775
MyD88 Goff	MyD88	20211203 0.5nM 069-1R_TRAF6_MyD88 NC_10 IL1 001	1	11.48039244
MyD88 Goff	MyD88	20211203 0.5nM 069-1R_TRAF6_MyD88 NC_10 IL1 001	1	4.301329869
MyD88 Goff	MyD88	20211203 0.5nM 069-1R_TRAF6_MyD88 NC_10 IL1 001	1	0.77090926
MyD88 Goff	MyD88	20211203 0.5nM 069-1R_TRAF6_MyD88 NC_10 IL1 001	1	9.481171423
MyD88 Goff	MyD88	20211203 0.5nM 069-1R_TRAF6_MyD88 NC_10 IL1 001	1	10.46172777
MyD88 Goff	MyD88	20211203 0.5nM 069-1R_TRAF6_MyD88 NC_10 IL1 001	1	0.883232753
MyD88 Goff	MyD88	20211203 0.5nM 069-1R_TRAF6_MyD88 NC_10 IL1 001	1	8.436253911
MyD88 Goff	MyD88	20211203 0.5nM 069-1R_TRAF6_MyD88 NC_10 IL1 001	1	3.438283559
MyD88 Goff	MyD88	20211203 0.5nM 069-1R_TRAF6_MyD88 NC_10 IL1 001	1	4.343698617
MyD88 Goff	MyD88	20211203 0.5nM 069-1R_TRAF6_MyD88 NC_10 IL1 001	10	2.085181017
MyD88 Goff	MyD88	20211203 0.5nM 069-1R_TRAF6_MyD88 NC_10 IL1 001	10	1.454594317
MyD88 Goff	MyD88	20211203 0.5nM 069-1R_TRAF6_MyD88 NC_10 IL1 001	10	4.407156555
MyD88 Goff	MyD88	20211203 0.5nM 069-1R_TRAF6_MyD88 NC_10 IL1 001	10	2.674534504
MyD88 Goff	MyD88	20211203 0.5nM 069-1R_TRAF6_MyD88 NC_10 IL1 001	10	6.108379559
MyD88 Goff	MyD88	20211203 0.5nM 069-1R_TRAF6_MyD88 NC_10 IL1 001	10	3.413777225
MyD88 Goff	MyD88	20211203 0.5nM 069-1R_TRAF6_MyD88 NC_10 IL1 001	10	2.398117415
MyD88 Goff	MyD88	20211203 0.5nM 069-1R_TRAF6_MyD88 NC_10 IL1 001	10	5.071785744
MyD88 Goff	MyD88	20211203 0.5nM 069-1R_TRAF6_MyD88 NC_10 IL1 001	10	10.14704069
MyD88 Goff	MyD88	20211203 0.5nM 069-1R_TRAF6_MyD88 NC_10 IL1 001	10	2.216949037
MyD88 Goff	MyD88	20211203 0.5nM 069-1R_TRAF6_MyD88 NC_10 IL1 001	10	3.872849268
MyD88 Goff	MyD88	20211203 0.5nM 069-1R_TRAF6_MyD88 NC_10 IL1 001	10	4.108713844
MyD88 Goff	MyD88	20211203 0.5nM 069-1R_TRAF6_MyD88 NC_10 IL1 001	10	1.95446952
MyD88 Goff	MyD88	20211203 0.5nM 069-1R_TRAF6_MyD88 NC_10 IL1 001	10	2.472471838
MyD88 Goff	MyD88	20211203 0.5nM 069-1R_TRAF6_MyD88 NC_10 IL1 001	10	5.747250957
MyD88 Goff	MyD88	20211203 0.5nM 069-1R_TRAF6_MyD88 NC_10 IL1 001	10	6.344961032
MyD88 Goff	MyD88	20211203 0.5nM 069-1R_TRAF6_MyD88 NC_10 IL1 001	10	1.360705947
MyD88 Goff	MyD88	20211203 0.5nM 069-1R_TRAF6_MyD88 NC_10 IL1 001	10	12.83088768
MyD88 Goff	MyD88	20211203 0.5nM 069-1R_TRAF6_MyD88 NC_10 IL1 001	10	0.868787937
MyD88 Goff	MyD88	20211203 0.5nM 069-1R_TRAF6_MyD88 NC_10 IL1 001	10	4.986885054
MyD88 Goff	MyD88	20211203 0.5nM 069-1R_TRAF6_MyD88 NC_10 IL1 001	10	5.319630906
MyD88 Goff	MyD88	20211203 0.5nM 069-1R_TRAF6_MyD88 NC_10 IL1 001	10	1.638174812
MyD88 Goff	MyD88	20211203 0.5nM 069-1R_TRAF6_MyD88 NC_10 IL1 001	10	3.649978295
MyD88 Goff	MyD88	20211203 0.5nM 069-1R_TRAF6_MyD88 NC_10 IL1 001	10	3.313319131
MyD88 Goff	MyD88	20211203 0.5nM 069-1R_TRAF6_MyD88 NC_10 IL1 001	10	6.693978242
MyD88 Goff	MyD88	20211203 0.5nM 069-1R_TRAF6_MyD88 NC_10 IL1 001	10	3.138721764
MyD88 Goff	MyD88	20211203 0.5nM 069-1R_TRAF6_MyD88 NC_10 IL1 001	10	7.334012624
MyD88 Goff	MyD88	20211203 0.5nM 069-1R_TRAF6_MyD88 NC_10 IL1 001	10	6.074730455
MyD88 Goff	MyD88	20211203 0.5nM 069-1R_TRAF6_MyD88 NC_10 IL1 001	10	9.796768269
MyD88 Goff	MyD88	20211203 0.5nM 069-1R_TRAF6_MyD88 NC_10 IL1 001	10	1.829590477
MyD88 Goff	MyD88	20211203 0.5nM 069-1R_TRAF6_MyD88 NC_10 IL1 001	10	3.154130676
MyD88 Goff	MyD88	20211203 0.5nM 069-1R_TRAF6_MyD88 NC_10 IL1 001	10	5.320719744
MyD88 Goff	MyD88	20211203 0.5nM 069-1R_TRAF6_MyD88 NC_10 IL1 001	10	3.611684507
MyD88 Goff	MyD88	20211203 0.5nM 069-1R_TRAF6_MyD88 NC_10 IL1 001	10	2.454031659
MyD88 Goff	MyD88	20211203 0.5nM 069-1R_TRAF6_MyD88 NC_10 IL1 001	10	3.34374493
MyD88 Goff	MyD88	20211203 0.5nM 069-1R_TRAF6_MyD88 NC_10 IL1 001	10	5.892750859
MyD88 Goff	MyD88	20211203 0.5nM 069-1R_TRAF6_MyD88 NC_10 IL1 001	10	6.742846484
MyD88 Goff	MyD88	20211203 0.5nM 069-1R_TRAF6_MyD88 NC_10 IL1 001	10	4.326903421
MyD88 Goff	MyD88	20211203 0.5nM 069-1R_TRAF6_MyD88 NC_10 IL1 001	10	7.451548609
MyD88 Goff	MyD88	20211203 0.5nM 069-1R_TRAF6_MyD88 NC_10 IL1 001	10	2.629828275
MyD88 Goff	MyD88	20211203 0.5nM 069-1R_TRAF6_MyD88 NC_10 IL1 001	10	1.145497346
MyD88 Goff	MyD88	20211203 0.5nM 069-1R_TRAF6_MyD88 NC_10 IL1 001	10	3.799965474
MyD88 Goff	MyD88	20211203 0.5nM 069-1R_TRAF6_MyD88 NC_10 IL1 001	10	1.918517197
MyD88 Goff	MyD88	20211203 0.5nM 069-1R_TRAF6_MyD88 NC_10 IL1 001	10	4.827330805
MyD88 Goff	MyD88	20211203 0.5nM 069-1R_TRAF6_MyD88 NC_10 IL1 001	10	3.825234857
MyD88 Goff	MyD88	20211203 0.5nM 069-1R_TRAF6_MyD88 NC_10 IL1 001	10	1.165574414
MyD88 Goff	MyD88	20211203 0.5nM 069-1R_TRAF6_MyD88 NC_10 IL1 001	10	21.30859876
MyD88 Goff	MyD88	20211203 0.5nM 069-1R_TRAF6_MyD88 NC_10 IL1 001	10	3.389473729
MyD88 Goff	MyD88	20211203 0.5nM 069-1R_TRAF6_MyD88 NC_10 IL1 001	10	2.250362885
MyD88 Goff	MyD88	20211203 0.5nM 069-1R_TRAF6_MyD88 NC_10 IL1 001	10	2.827141539
MyD88 Goff	MyD88	20211203 0.5nM 069-1R_TRAF6_MyD88 NC_10 IL1 001	10	2.796514343
MyD88 Goff	MyD88	20211203 0.5nM 069-1R_TRAF6_MyD88 NC_10 IL1 001	10	0.616729235
MyD88 Goff	MyD88	20211203 0.5nM 069-1R_TRAF6_MyD88 NC_10 IL1 001	10	2.236173821
MyD88 Goff	MyD88	20211203 0.5nM 069-1R_TRAF6_MyD88 NC_10 IL1 001	10	2.703267327
MyD88 Goff	MyD88	20211203 0.5nM 069-1R_TRAF6_MyD88 NC_10 IL1 001	10	1.157252004
MyD88 Goff	MyD88	20211203 0.5nM 069-1R_TRAF6_MyD88 NC_10 IL1 001	10	4.477272392
MyD88 Goff	MyD88	20211203 0.5nM 069-1R_TRAF6_MyD88 NC_10 IL1 001	10	11.96910892
MyD88 Goff	MyD88	20211203 0.5nM 069-1R_TRAF6_MyD88 NC_10 IL1 001	10	3.266885819
MyD88 Goff	MyD88	20211203 0.5nM 069-1R_TRAF6_MyD88 NC_10 IL1 001	10	9.014932671
MyD88 Goff	MyD88	20211203 0.5nM 069-1R_TRAF6_MyD88 NC_10 IL1 001	10	18.38713539
MyD88 Goff	MyD88	20211203 0.5nM 069-1R_TRAF6_MyD88 NC_10 IL1 001	10	4.248844618
MyD88 Goff	MyD88	20211203 0.5nM 069-1R_TRAF6_MyD88 NC_10 IL1 001	10	7.220374282
MyD88 Goff	MyD88	20211203 0.5nM 069-1R_TRAF6_MyD88 NC_10 IL1 001	10	9.551064481
MyD88 Goff	MyD88	20211203 0.5nM 069-1R_TRAF6_MyD88 NC_10 IL1 001	10	4.199540228
MyD88 Goff	MyD88	20211203 0.5nM 069-1R_TRAF6_MyD88 NC_10 IL1 001	10	6.817354135
MyD88 Goff	MyD88	20211203 0.5nM 069-1R_TRAF6_MyD88 NC_10 IL1 001	10	1.537255502
MyD88 Goff	MyD88	20211203 0.5nM 069-1R_TRAF6_MyD88 NC_10 IL1 001	10	3.470547501
MyD88 Goff	MyD88	20211203 0.5nM 069-1R_TRAF6_MyD88 NC_10 IL1 001	10	0.863018075
MyD88 Goff	MyD88	20211203 0.5nM 069-1R_TRAF6_MyD88 NC_10 IL1 001	10	9.605921421
MyD88 Goff	MyD88	20211203 0.5nM 069-1R_TRAF6_MyD88 NC_10 IL1 001	10	8.277661987
MyD88 Goff	MyD88	20211203 0.5nM 069-1R_TRAF6_MyD88 NC_10 IL1 001	10	4.854543337
MyD88 Goff	MyD88	20211203 0.5nM 069-1R_TRAF6_MyD88 NC_10 IL1 001	10	1.690382721
MyD88 Goff	MyD88	20211203 0.5nM 069-1R_TRAF6_MyD88 NC_10 IL1 001	10	2.383629195
MyD88 Goff	MyD88	20211203 0.5nM 069-1R_TRAF6_MyD88 NC_10 IL1 001	10	1.99307875
MyD88 Goff	MyD88	20211203 0.5nM 069-1R_TRAF6_MyD88 NC_10 IL1 001	10	3.016238274
MyD88 Goff	MyD88	20211203 0.5nM 069-1R_TRAF6_MyD88 NC_10 IL1 001	10	2.213687332
MyD88 Goff	MyD88	20211203 0.5nM 069-1R_TRAF6_MyD88 NC_10 IL1 001	10	0.779131842
MyD88 Goff	MyD88	20211203 0.5nM 069-1R_TRAF6_MyD88 NC_10 IL1 001	10	10.81679128
MyD88 Goff	MyD88	20211203 0.5nM 069-1R_TRAF6_MyD88 NC_10 IL1 001	10	3.39336185
MyD88 Goff	MyD88	20211203 0.5nM 069-1R_TRAF6_MyD88 NC_10 IL1 001	10	20.89282731
MyD88 Goff	MyD88	20211203 0.5nM 069-1R_TRAF6_MyD88 NC_10 IL1 001	10	1.554272242
MyD88 Goff	MyD88	20211203 0.5nM 069-1R_TRAF6_MyD88 NC_10 IL1 001	10	4.835624493
MyD88 Goff	MyD88	20211203 0.5nM 069-1R_TRAF6_MyD88 NC_10 IL1 001	10	3.777201295
MyD88 Goff	MyD88	20211203 0.5nM 069-1R_TRAF6_MyD88 NC_10 IL1 001	10	1.796273276
MyD88 Goff	MyD88	20211203 0.5nM 069-1R_TRAF6_MyD88 NC_10 IL1 001	10	3.324658641
MyD88 Goff	MyD88	20211203 0.5nM 069-1R_TRAF6_MyD88 NC_10 IL1 001	10	7.859358133
MyD88 Goff	MyD88	20211203 0.5nM 069-1R_TRAF6_MyD88 NC_10 IL1 001	10	6.303277318
MyD88 Goff	MyD88	20211203 0.5nM 069-1R_TRAF6_MyD88 NC_10 IL1 001	10	5.365452461
MyD88 Goff	MyD88	20211203 0.5nM 069-1R_TRAF6_MyD88 NC_10 IL1 001	10	1.977625107
MyD88 Goff	MyD88	20211203 0.5nM 069-1R_TRAF6_MyD88 NC_10 IL1 001	10	1.754213608
MyD88 Goff	MyD88	20211203 0.5nM 069-1R_TRAF6_MyD88 NC_10 IL1 001	10	9.580865367
MyD88 Goff	MyD88	20211203 0.5nM 069-1R_TRAF6_MyD88 NC_10 IL1 001	10	2.65830972
MyD88 Goff	MyD88	20211203 0.5nM 069-1R_TRAF6_MyD88 NC_10 IL1 001	10	1.446107468
MyD88 Goff	MyD88	20211203 0.5nM 069-1R_TRAF6_MyD88 NC_10 IL1 001	10	11.50592964
MyD88 Goff	MyD88	20211203 0.5nM 069-1R_TRAF6_MyD88 NC_10 IL1 001	10	2.701169303
MyD88 Goff	MyD88	20211203 0.5nM 069-1R_TRAF6_MyD88 NC_10 IL1 001	10	1.232898925
MyD88 Goff	MyD88	20211203 0.5nM 069-1R_TRAF6_MyD88 NC_10 IL1 001	10	2.316543389
MyD88 Goff	MyD88	20211203 0.5nM 069-1R_TRAF6_MyD88 NC_10 IL1 001	10	2.787369688
MyD88 Goff	MyD88	20211203 0.5nM 069-1R_TRAF6_MyD88 NC_10 IL1 001	10	3.65995591
MyD88 Goff	MyD88	20211203 0.5nM 069-1R_TRAF6_MyD88 NC_10 IL1 001	10	3.533842142
MyD88 Goff	MyD88	20211203 0.5nM 069-1R_TRAF6_MyD88 NC_10 IL1 001	10	3.140148764
MyD88 Goff	MyD88	20211203 0.5nM 069-1R_TRAF6_MyD88 NC_10 IL1 001	10	1.285397847
MyD88 Goff	MyD88	20211203 0.5nM 069-1R_TRAF6_MyD88 NC_10 IL1 001	10	3.139535576
MyD88 Goff	MyD88	20211203 0.5nM 069-1R_TRAF6_MyD88 NC_10 IL1 001	10	1.326285497
MyD88 Goff	MyD88	20211203 0.5nM 069-1R_TRAF6_MyD88 NC_10 IL1 001	10	1.679646382
MyD88 Goff	MyD88	20211203 0.5nM 069-1R_TRAF6_MyD88 NC_10 IL1 001	10	3.843050225
MyD88 Goff	MyD88	20211203 0.5nM 069-1R_TRAF6_MyD88 NC_10 IL1 001	10	1.730072512
MyD88 Goff	MyD88	20211203 0.5nM 069-1R_TRAF6_MyD88 NC_10 IL1 001	10	17.44341367
MyD88 Goff	MyD88	20211203 0.5nM 069-1R_TRAF6_MyD88 NC_10 IL1 001	10	3.847811126
MyD88 Goff	MyD88	20211203 0.5nM 069-1R_TRAF6_MyD88 NC_10 IL1 001	10	1.49530364
MyD88 Goff	MyD88	20211203 0.5nM 069-1R_TRAF6_MyD88 NC_10 IL1 001	10	2.836556523
MyD88 Goff	MyD88	20211203 0.5nM 069-1R_TRAF6_MyD88 NC_10 IL1 001	10	10.07850591
MyD88 Goff	MyD88	20211203 0.5nM 069-1R_TRAF6_MyD88 NC_10 IL1 001	10	5.350164657
MyD88 Goff	MyD88	20211203 0.5nM 069-1R_TRAF6_MyD88 NC_10 IL1 001	10	3.796358576
MyD88 Goff	MyD88	20211203 0.5nM 069-1R_TRAF6_MyD88 NC_10 IL1 001	10	6.98739493
MyD88 Goff	MyD88	20211203 0.5nM 069-1R_TRAF6_MyD88 NC_10 IL1 001	10	11.77436546
MyD88 Goff	MyD88	20211203 0.5nM 069-1R_TRAF6_MyD88 NC_10 IL1 001	10	5.103270845
MyD88 Goff	MyD88	20211203 0.5nM 069-1R_TRAF6_MyD88 NC_10 IL1 001	10	3.709627228
MyD88 Goff	MyD88	20211203 0.5nM 069-1R_TRAF6_MyD88 NC_10 IL1 001	10	1.976177528
MyD88 Goff	MyD88	20211203 0.5nM 069-1R_TRAF6_MyD88 NC_10 IL1 001	10	1.554283906
MyD88 Goff	MyD88	20211203 0.5nM 069-1R_TRAF6_MyD88 NC_10 IL1 001	10	5.716512062
MyD88 Goff	MyD88	20211203 0.5nM 069-1R_TRAF6_MyD88 NC_10 IL1 001	10	4.489248377
MyD88 Goff	MyD88	20211203 0.5nM 069-1R_TRAF6_MyD88 NC_10 IL1 001	10	2.122069527
MyD88 Goff	MyD88	20211203 0.5nM 069-1R_TRAF6_MyD88 NC_10 IL1 001	10	1.99151345
MyD88 Goff	MyD88	20211203 0.5nM 069-1R_TRAF6_MyD88 NC_10 IL1 001	10	2.102954537
MyD88 Goff	MyD88	20211203 0.5nM 069-1R_TRAF6_MyD88 NC_10 IL1 001	10	2.531350803
MyD88 Goff	MyD88	20211203 0.5nM 069-1R_TRAF6_MyD88 NC_10 IL1 001	10	2.369211722
MyD88 Goff	MyD88	20211203 0.5nM 069-1R_TRAF6_MyD88 NC_10 IL1 001	10	2.423726824
MyD88 Goff	MyD88	20211203 0.5nM 069-1R_TRAF6_MyD88 NC_10 IL1 001	10	3.710340511
MyD88 Goff	MyD88	20211203 0.5nM 069-1R_TRAF6_MyD88 NC_10 IL1 001	10	2.616565823
MyD88 Goff	MyD88	20211203 0.5nM 069-1R_TRAF6_MyD88 NC_10 IL1 001	10	2.775802529
MyD88 Goff	MyD88	20211203 0.5nM 069-1R_TRAF6_MyD88 NC_10 IL1 001	10	3.083546798
MyD88 Goff	MyD88	20211203 0.5nM 069-1R_TRAF6_MyD88 NC_10 IL1 001	10	6.313113555
MyD88 Goff	MyD88	20211203 0.5nM 069-1R_TRAF6_MyD88 NC_10 IL1 001	10	3.822211271
MyD88 Goff	MyD88	20211203 0.5nM 069-1R_TRAF6_MyD88 NC_10 IL1 001	10	3.627612616
MyD88 Goff	MyD88	20211203 0.5nM 069-1R_TRAF6_MyD88 NC_10 IL1 001	10	3.880401763
MyD88 Goff	MyD88	20211203 0.5nM 069-1R_TRAF6_MyD88 NC_10 IL1 001	10	1.938351421
MyD88 Goff	MyD88	20211203 0.5nM 069-1R_TRAF6_MyD88 NC_10 IL1 001	10	3.224965202
MyD88 Goff	MyD88	20211203 0.5nM 069-1R_TRAF6_MyD88 NC_10 IL1 001	10	3.120220249
MyD88 Goff	MyD88	20211203 0.5nM 069-1R_TRAF6_MyD88 NC_10 IL1 001	10	3.795362186
MyD88 Goff	MyD88	20211203 0.5nM 069-1R_TRAF6_MyD88 NC_10 IL1 001	10	2.38324066
MyD88 Goff	MyD88	20211203 0.5nM 069-1R_TRAF6_MyD88 NC_10 IL1 001	10	1.367492109
MyD88 Goff	MyD88	20211203 0.5nM 069-1R_TRAF6_MyD88 NC_10 IL1 001	10	2.525061734
MyD88 Goff	MyD88	20211203 0.5nM 069-1R_TRAF6_MyD88 NC_10 IL1 001	10	4.783257355
MyD88 Goff	MyD88	20211203 0.5nM 069-1R_TRAF6_MyD88 NC_10 IL1 001	10	1.743291715
MyD88 Goff	MyD88	20211203 0.5nM 069-1R_TRAF6_MyD88 NC_10 IL1 001	10	2.338048291
MyD88 Goff	MyD88	20211203 0.5nM 069-1R_TRAF6_MyD88 NC_10 IL1 001	10	0.949484034
MyD88 Goff	MyD88	20211203 0.5nM 069-1R_TRAF6_MyD88 NC_10 IL1 001	10	2.455526605
MyD88 Goff	MyD88	20211203 0.5nM 069-1R_TRAF6_MyD88 NC_10 IL1 001	10	1.760454054
MyD88 Goff	MyD88	20211203 0.5nM 069-1R_TRAF6_MyD88 NC_10 IL1 001	10	2.428485316
MyD88 Goff	MyD88	20211203 0.5nM 069-1R_TRAF6_MyD88 NC_10 IL1 001	10	2.744687155
MyD88 Goff	MyD88	20211203 0.5nM 069-1R_TRAF6_MyD88 NC_10 IL1 001	10	3.596987458
MyD88 Goff	MyD88	20211203 0.5nM 069-1R_TRAF6_MyD88 NC_10 IL1 001	10	2.657130196
MyD88 Goff	MyD88	20211203 0.5nM 069-1R_TRAF6_MyD88 NC_10 IL1 001	10	4.402790726
MyD88 Goff	MyD88	20211203 0.5nM 069-1R_TRAF6_MyD88 NC_10 IL1 001	10	2.585226898
MyD88 Goff	MyD88	20211203 0.5nM 069-1R_TRAF6_MyD88 NC_10 IL1 001	10	6.761804747
MyD88 Goff	MyD88	20211203 0.5nM 069-1R_TRAF6_MyD88 NC_10 IL1 001	10	0.937467745
MyD88 Goff	MyD88	20211203 0.5nM 069-1R_TRAF6_MyD88 NC_10 IL1 001	10	7.442703347
MyD88 Goff	MyD88	20211203 0.5nM 069-1R_TRAF6_MyD88 NC_10 IL1 001	10	1.324850281
MyD88 Goff	MyD88	20211203 0.5nM 069-1R_TRAF6_MyD88 NC_10 IL1 001	10	4.415138496
MyD88 Goff	MyD88	20211203 0.5nM 069-1R_TRAF6_MyD88 NC_10 IL1 001	10	4.07592912
MyD88 Goff	MyD88	20211203 0.5nM 069-1R_TRAF6_MyD88 NC_10 IL1 001	10	2.149702436
MyD88 Goff	MyD88	20211203 0.5nM 069-1R_TRAF6_MyD88 NC_10 IL1 001	10	5.751444863
MyD88 Goff	MyD88	20211203 0.5nM 069-1R_TRAF6_MyD88 NC_10 IL1 001	10	2.844911671
MyD88 Goff	MyD88	20211203 0.5nM 069-1R_TRAF6_MyD88 NC_10 IL1 001	10	1.750508075
MyD88 Goff	MyD88	20211203 0.5nM 069-1R_TRAF6_MyD88 NC_10 IL1 001	10	4.191947315
MyD88 Goff	MyD88	20211203 0.5nM 069-1R_TRAF6_MyD88 NC_10 IL1 001	10	3.418596127
MyD88 Goff	MyD88	20211203 0.5nM 069-1R_TRAF6_MyD88 NC_10 IL1 001	10	4.570032505
MyD88 Goff	MyD88	20211203 0.5nM 069-1R_TRAF6_MyD88 NC_10 IL1 001	10	2.5108447
MyD88 Goff	MyD88	20211203 0.5nM 069-1R_TRAF6_MyD88 NC_10 IL1 001	10	3.493815219
MyD88 Goff	MyD88	20211203 0.5nM 069-1R_TRAF6_MyD88 NC_10 IL1 001	10	1.688764938
MyD88 Goff	MyD88	20211203 0.5nM 069-1R_TRAF6_MyD88 NC_10 IL1 001	10	1.75748642
MyD88 Goff	MyD88	20211203 0.5nM 069-1R_TRAF6_MyD88 NC_10 IL1 001	10	1.701845121
MyD88 Goff	MyD88	20211203 0.5nM 069-1R_TRAF6_MyD88 NC_10 IL1 001	10	5.789001319
MyD88 Goff	MyD88	20211203 0.5nM 069-1R_TRAF6_MyD88 NC_10 IL1 001	10	4.056275455
MyD88 Goff	MyD88	20211203 0.5nM 069-1R_TRAF6_MyD88 NC_10 IL1 001	10	6.394772039
MyD88 Goff	MyD88	20211203 0.5nM 069-1R_TRAF6_MyD88 NC_10 IL1 001	10	1.968009838
MyD88 Goff	MyD88	20211203 0.5nM 069-1R_TRAF6_MyD88 NC_10 IL1 001	10	3.454127878
MyD88 Goff	MyD88	20211203 0.5nM 069-1R_TRAF6_MyD88 NC_10 IL1 001	10	0.60249822
MyD88 Goff	MyD88	20211203 0.5nM 069-1R_TRAF6_MyD88 NC_10 IL1 001	10	1.088997195
MyD88 Goff	MyD88	20211203 0.5nM 069-1R_TRAF6_MyD88 NC_10 IL1 001	10	1.231975855
MyD88 Goff	MyD88	20211203 0.5nM 069-1R_TRAF6_MyD88 NC_10 IL1 001	10	7.4783759
MyD88 Goff	MyD88	20211203 0.5nM 069-1R_TRAF6_MyD88 NC_10 IL1 001	10	6.690673845
MyD88 Goff	MyD88	20211203 0.5nM 069-1R_TRAF6_MyD88 NC_10 IL1 001	10	3.995173487
MyD88 Goff	MyD88	20211203 0.5nM 069-1R_TRAF6_MyD88 NC_10 IL1 001	10	3.536125864
MyD88 Goff	MyD88	20211203 0.5nM 069-1R_TRAF6_MyD88 NC_10 IL1 001	10	6.428494452
MyD88 Goff	MyD88	20211203 0.5nM 069-1R_TRAF6_MyD88 NC_10 IL1 001	10	6.178131527
MyD88 Goff	MyD88	20211203 0.5nM 069-1R_TRAF6_MyD88 NC_10 IL1 001	10	3.300140345
MyD88 Goff	MyD88	20211203 0.5nM 069-1R_TRAF6_MyD88 NC_10 IL1 001	10	3.307448761
MyD88 Goff	MyD88	20211203 0.5nM 069-1R_TRAF6_MyD88 NC_10 IL1 001	10	2.555484466
MyD88 Goff	MyD88	20211203 0.5nM 069-1R_TRAF6_MyD88 NC_10 IL1 001	10	1.954838392
MyD88 Goff	MyD88	20211203 0.5nM 069-1R_TRAF6_MyD88 NC_10 IL1 001	10	1.189213022
MyD88 Goff	MyD88	20211203 0.5nM 069-1R_TRAF6_MyD88 NC_10 IL1 001	10	2.400351742
MyD88 Goff	MyD88	20211203 0.5nM 069-1R_TRAF6_MyD88 NC_10 IL1 001	10	2.000486285
MyD88 Goff	MyD88	20211203 0.5nM 069-1R_TRAF6_MyD88 NC_10 IL1 001	10	3.422561397
MyD88 Goff	MyD88	20211203 0.5nM 069-1R_TRAF6_MyD88 NC_10 IL1 001	10	7.981489984
MyD88 Goff	MyD88	20211203 0.5nM 069-1R_TRAF6_MyD88 NC_10 IL1 001	10	1.63486811
MyD88 Goff	MyD88	20211203 0.5nM 069-1R_TRAF6_MyD88 NC_10 IL1 001	10	1.928226725
MyD88 Goff	MyD88	20211203 0.5nM 069-1R_TRAF6_MyD88 NC_10 IL1 001	10	12.65889942
MyD88 Goff	MyD88	20211203 0.5nM 069-1R_TRAF6_MyD88 NC_10 IL1 001	10	2.588262179
MyD88 Goff	MyD88	20211203 0.5nM 069-1R_TRAF6_MyD88 NC_10 IL1 001	10	1.569498834
MyD88 Goff	MyD88	20211203 0.5nM 069-1R_TRAF6_MyD88 NC_10 IL1 001	10	3.953924399
MyD88 Goff	MyD88	20211203 0.5nM 069-1R_TRAF6_MyD88 NC_10 IL1 001	10	1.457187972
MyD88 Goff	MyD88	20211203 0.5nM 069-1R_TRAF6_MyD88 NC_10 IL1 001	10	3.330022817
MyD88 Goff	MyD88	20211203 0.5nM 069-1R_TRAF6_MyD88 NC_10 IL1 001	10	5.519286551
MyD88 Goff	MyD88	20211203 0.5nM 069-1R_TRAF6_MyD88 NC_10 IL1 001	10	2.353602576
MyD88 Goff	MyD88	20211203 0.5nM 069-1R_TRAF6_MyD88 NC_10 IL1 001	10	2.154638308
MyD88 Goff	MyD88	20211203 0.5nM 069-1R_TRAF6_MyD88 NC_10 IL1 001	10	4.883778958
MyD88 Goff	MyD88	20211203 0.5nM 069-1R_TRAF6_MyD88 NC_10 IL1 001	10	4.224795321
MyD88 Goff	MyD88	20211203 0.5nM 069-1R_TRAF6_MyD88 NC_10 IL1 001	10	2.98989495
MyD88 Goff	MyD88	20211203 0.5nM 069-1R_TRAF6_MyD88 NC_10 IL1 001	10	2.238081927
MyD88 Goff	MyD88	20211203 0.5nM 069-1R_TRAF6_MyD88 NC_10 IL1 001	10	4.197199648
MyD88 Goff	MyD88	20211203 0.5nM 069-1R_TRAF6_MyD88 NC_10 IL1 001	10	1.479953902
MyD88 Goff	MyD88	20211203 0.5nM 069-1R_TRAF6_MyD88 NC_10 IL1 001	10	1.771449482
MyD88 Goff	MyD88	20211203 0.5nM 069-1R_TRAF6_MyD88 NC_10 IL1 001	10	3.12740832
MyD88 Goff	MyD88	20211203 0.5nM 069-1R_TRAF6_MyD88 NC_10 IL1 001	10	4.411538197
MyD88 Goff	MyD88	20211203 0.5nM 069-1R_TRAF6_MyD88 NC_10 IL1 001	10	4.108223411
MyD88 Goff	MyD88	20211203 0.5nM 069-1R_TRAF6_MyD88 NC_10 IL1 001	10	4.54928883
MyD88 Goff	MyD88	20211203 0.5nM 069-1R_TRAF6_MyD88 NC_10 IL1 001	10	1.851772312
MyD88 Goff	MyD88	20211203 0.5nM 069-1R_TRAF6_MyD88 NC_10 IL1 001	10	2.588788283
MyD88 Goff	MyD88	20211203 0.5nM 069-1R_TRAF6_MyD88 NC_10 IL1 001	10	3.885364895
MyD88 Goff	MyD88	20211203 0.5nM 069-1R_TRAF6_MyD88 NC_10 IL1 001	10	2.62108943
MyD88 Goff	MyD88	20211203 0.5nM 069-1R_TRAF6_MyD88 NC_10 IL1 001	10	1.311610952
MyD88 Goff	MyD88	20211203 0.5nM 069-1R_TRAF6_MyD88 NC_10 IL1 001	10	0.706471332
MyD88 Goff	MyD88	20211203 0.5nM 069-1R_TRAF6_MyD88 NC_10 IL1 001	10	2.571823326
MyD88 Goff	MyD88	20211203 0.5nM 069-1R_TRAF6_MyD88 NC_10 IL1 001	10	7.092402348
MyD88 Goff	MyD88	20211203 0.5nM 069-1R_TRAF6_MyD88 NC_10 IL1 001	10	5.442776361
MyD88 Goff	MyD88	20211203 0.5nM 069-1R_TRAF6_MyD88 NC_10 IL1 001	10	7.935022772
MyD88 Goff	MyD88	20211203 0.5nM 069-1R_TRAF6_MyD88 NC_10 IL1 001	10	10.21052335
MyD88 Goff	MyD88	20211203 0.5nM 069-1R_TRAF6_MyD88 NC_10 IL1 001	10	2.367646267
MyD88 Goff	MyD88	20211203 0.5nM 069-1R_TRAF6_MyD88 NC_10 IL1 001	10	1.062668449
MyD88 Goff	MyD88	20211203 0.5nM 069-1R_TRAF6_MyD88 NC_10 IL1 001	10	3.483359658
MyD88 Goff	MyD88	20211203 0.5nM 069-1R_TRAF6_MyD88 NC_10 IL1 001	10	2.768438089
MyD88 Goff	MyD88	20211203 0.5nM 069-1R_TRAF6_MyD88 NC_10 IL1 001	10	2.999334498
MyD88 Goff	MyD88	20211203 0.5nM 069-1R_TRAF6_MyD88 NC_10 IL1 001	10	3.263970256
MyD88 Goff	MyD88	20211203 0.5nM 069-1R_TRAF6_MyD88 NC_10 IL1 001	10	6.891948199
MyD88 Goff	MyD88	20211203 0.5nM 069-1R_TRAF6_MyD88 NC_10 IL1 001	10	15.99681233
MyD88 Goff	MyD88	20211203 0.5nM 069-1R_TRAF6_MyD88 NC_10 IL1 001	10	2.584427262
MyD88 Goff	MyD88	20211203 0.5nM 069-1R_TRAF6_MyD88 NC_10 IL1 001	10	3.451157032
MyD88 Goff	MyD88	20211203 0.5nM 069-1R_TRAF6_MyD88 NC_10 IL1 001	10	7.113222781
MyD88 Goff	MyD88	20211203 0.5nM 069-1R_TRAF6_MyD88 NC_10 IL1 001	10	2.16916957
MyD88 Goff	MyD88	20211203 0.5nM 069-1R_TRAF6_MyD88 NC_10 IL1 001	10	5.814284074
MyD88 Goff	MyD88	20211203 0.5nM 069-1R_TRAF6_MyD88 NC_10 IL1 001	10	1.642524695
MyD88 Goff	MyD88	20211203 0.5nM 069-1R_TRAF6_MyD88 NC_10 IL1 001	10	9.45813823
MyD88 Goff	MyD88	20211203 0.5nM 069-1R_TRAF6_MyD88 NC_10 IL1 001	10	4.764918477
MyD88 Goff	MyD88	20211203 0.5nM 069-1R_TRAF6_MyD88 NC_10 IL1 001	10	3.781294868
MyD88 Goff	MyD88	20211203 0.5nM 069-1R_TRAF6_MyD88 NC_10 IL1 001	10	1.468622339
MyD88 Goff	MyD88	20211203 0.5nM 069-1R_TRAF6_MyD88 NC_10 IL1 001	10	2.443171865
MyD88 Goff	MyD88	20211203 0.5nM 069-1R_TRAF6_MyD88 NC_10 IL1 001	10	10.64493303
MyD88 Goff	MyD88	20211203 0.5nM 069-1R_TRAF6_MyD88 NC_10 IL1 001	10	1.838508739
MyD88 Goff	MyD88	20211203 0.5nM 069-1R_TRAF6_MyD88 NC_10 IL1 001	10	1.255709329
MyD88 Goff	MyD88	20211203 0.5nM 069-1R_TRAF6_MyD88 NC_10 IL1 001	10	3.884111557
MyD88 Goff	MyD88	20211203 0.5nM 069-1R_TRAF6_MyD88 NC_10 IL1 001	10	3.9867443
MyD88 Goff	MyD88	20211203 0.5nM 069-1R_TRAF6_MyD88 NC_10 IL1 001	10	17.95985013
MyD88 Goff	MyD88	20211203 0.5nM 069-1R_TRAF6_MyD88 NC_10 IL1 001	10	3.214093022
MyD88 Goff	MyD88	20211203 0.5nM 069-1R_TRAF6_MyD88 NC_10 IL1 001	10	2.988790722
MyD88 Goff	MyD88	20211203 0.5nM 069-1R_TRAF6_MyD88 NC_10 IL1 001	10	2.938182313
MyD88 Goff	MyD88	20211203 0.5nM 069-1R_TRAF6_MyD88 NC_10 IL1 001	10	2.940154771
MyD88 Goff	MyD88	20211203 0.5nM 069-1R_TRAF6_MyD88 NC_10 IL1 001	10	3.803816184
MyD88 Goff	MyD88	20211203 0.5nM 069-1R_TRAF6_MyD88 NC_10 IL1 001	10	4.060261541
MyD88 Goff	MyD88	20211203 0.5nM 069-1R_TRAF6_MyD88 NC_10 IL1 001	10	5.658652012
MyD88 Goff	MyD88	20211203 0.5nM 069-1R_TRAF6_MyD88 NC_10 IL1 001	10	9.827686374
MyD88 Goff	MyD88	20211203 0.5nM 069-1R_TRAF6_MyD88 NC_10 IL1 001	10	2.631251878
MyD88 Goff	MyD88	20211203 0.5nM 069-1R_TRAF6_MyD88 NC_10 IL1 001	10	3.995726214
MyD88 Goff	MyD88	20211203 0.5nM 069-1R_TRAF6_MyD88 NC_10 IL1 001	10	1.099160692
MyD88 Goff	MyD88	20211203 0.5nM 069-1R_TRAF6_MyD88 NC_10 IL1 001	10	5.659087028
MyD88 Goff	MyD88	20211203 0.5nM 069-1R_TRAF6_MyD88 NC_10 IL1 001	10	2.565735211
MyD88 Goff	MyD88	20211203 0.5nM 069-1R_TRAF6_MyD88 NC_10 IL1 001	10	3.490368569
MyD88 Goff	MyD88	20211203 0.5nM 069-1R_TRAF6_MyD88 NC_10 IL1 001	10	3.664287077
MyD88 Goff	MyD88	20211203 0.5nM 069-1R_TRAF6_MyD88 NC_10 IL1 001	10	2.824205304
MyD88 Goff	MyD88	20211203 0.5nM 069-1R_TRAF6_MyD88 NC_10 IL1 001	10	3.750702664
MyD88 Goff	MyD88	20211203 0.5nM 069-1R_TRAF6_MyD88 NC_10 IL1 001	10	3.964891671
MyD88 Goff	MyD88	20211203 0.5nM 069-1R_TRAF6_MyD88 NC_10 IL1 001	10	2.190682728
MyD88 Goff	MyD88	20211203 0.5nM 069-1R_TRAF6_MyD88 NC_10 IL1 001	10	1.480560285
MyD88 Goff	MyD88	20211203 0.5nM 069-1R_TRAF6_MyD88 NC_10 IL1 001	10	5.553577576
MyD88 Goff	MyD88	20211203 0.5nM 069-1R_TRAF6_MyD88 NC_10 IL1 001	10	4.613099487
MyD88 Goff	MyD88	20211203 0.5nM 069-1R_TRAF6_MyD88 NC_10 IL1 001	10	3.06516496
MyD88 Goff	MyD88	20211203 0.5nM 069-1R_TRAF6_MyD88 NC_10 IL1 001	10	5.55389797
MyD88 Goff	MyD88	20211203 0.5nM 069-1R_TRAF6_MyD88 NC_10 IL1 001	10	4.236637382
MyD88 Goff	MyD88	20211203 0.5nM 069-1R_TRAF6_MyD88 NC_10 IL1 001	10	2.595524958
MyD88 Goff	MyD88	20211203 0.5nM 069-1R_TRAF6_MyD88 NC_10 IL1 001	10	4.363719466
MyD88 Goff	MyD88	20211203 0.5nM 069-1R_TRAF6_MyD88 NC_10 IL1 001	10	4.13487463
MyD88 Goff	MyD88	20211203 0.5nM 069-1R_TRAF6_MyD88 NC_10 IL1 001	10	13.54152479
MyD88 Goff	MyD88	20211203 0.5nM 069-1R_TRAF6_MyD88 NC_10 IL1 001	10	1.153152675
MyD88 Goff	MyD88	20211203 0.5nM 069-1R_TRAF6_MyD88 NC_10 IL1 001	10	3.823733168
MyD88 Goff	MyD88	20211203 0.5nM 069-1R_TRAF6_MyD88 NC_10 IL1 001	10	2.286045382
MyD88 Goff	MyD88	20211203 0.5nM 069-1R_TRAF6_MyD88 NC_10 IL1 001	10	4.408500435
MyD88 Goff	MyD88	20211203 0.5nM 069-1R_TRAF6_MyD88 NC_10 IL1 001	10	5.788120652
MyD88 Goff	MyD88	20211203 0.5nM 069-1R_TRAF6_MyD88 NC_10 IL1 001	10	0.90047358
MyD88 Goff	MyD88	20211203 0.5nM 069-1R_TRAF6_MyD88 NC_10 IL1 001	10	7.139444946
MyD88 Goff	MyD88	20211203 0.5nM 069-1R_TRAF6_MyD88 NC_10 IL1 001	10	3.183118851
MyD88 Goff	MyD88	20211203 0.5nM 069-1R_TRAF6_MyD88 NC_10 IL1 001	10	1.860683687
MyD88 Goff	MyD88	20211203 0.5nM 069-1R_TRAF6_MyD88 NC_10 IL1 001	10	5.402528666
MyD88 Goff	MyD88	20211203 0.5nM 069-1R_TRAF6_MyD88 NC_10 IL1 001	10	3.671084965
MyD88 Goff	MyD88	20211203 0.5nM 069-1R_TRAF6_MyD88 NC_10 IL1 001	10	5.746146584
MyD88 Goff	MyD88	20211203 0.5nM 069-1R_TRAF6_MyD88 NC_10 IL1 001	10	1.145735876
MyD88 Goff	MyD88	20211203 0.5nM 069-1R_TRAF6_MyD88 NC_10 IL1 001	10	5.52646654
MyD88 Goff	MyD88	20211203 0.5nM 069-1R_TRAF6_MyD88 NC_10 IL1 001	10	1.403557212
MyD88 Goff	MyD88	20211203 0.5nM 069-1R_TRAF6_MyD88 NC_10 IL1 001	10	3.415204595
MyD88 Goff	MyD88	20211203 0.5nM 069-1R_TRAF6_MyD88 NC_10 IL1 001	10	3.703904217
MyD88 Goff	MyD88	20211203 0.5nM 069-1R_TRAF6_MyD88 NC_10 IL1 001	10	3.434704641
MyD88 Goff	MyD88	20211203 0.5nM 069-1R_TRAF6_MyD88 NC_10 IL1 001	10	2.102834067
MyD88 Goff	MyD88	20211203 0.5nM 069-1R_TRAF6_MyD88 NC_10 IL1 001	10	5.18936017
MyD88 Goff	MyD88	20211203 0.5nM 069-1R_TRAF6_MyD88 NC_10 IL1 001	10	3.046128004
MyD88 Goff	MyD88	20211203 0.5nM 069-1R_TRAF6_MyD88 NC_10 IL1 001	10	1.730107988
MyD88 Goff	MyD88	20211203 0.5nM 069-1R_TRAF6_MyD88 NC_10 IL1 001	10	1.774448289
MyD88 Goff	MyD88	20211203 0.5nM 069-1R_TRAF6_MyD88 NC_10 IL1 001	10	2.518021528
MyD88 Goff	MyD88	20211203 0.5nM 069-1R_TRAF6_MyD88 NC_10 IL1 001	10	3.249110951
MyD88 Goff	MyD88	20211203 0.5nM 069-1R_TRAF6_MyD88 NC_10 IL1 001	10	6.742771487
MyD88 Goff	MyD88	20211203 0.5nM 069-1R_TRAF6_MyD88 NC_10 IL1 001	10	1.73801976
MyD88 Goff	MyD88	20211203 0.5nM 069-1R_TRAF6_MyD88 NC_10 IL1 001	10	13.80764065
MyD88 Goff	MyD88	20211203 0.5nM 069-1R_TRAF6_MyD88 NC_10 IL1 001	10	5.91600785
MyD88 Goff	MyD88	20211203 0.5nM 069-1R_TRAF6_MyD88 NC_10 IL1 001	10	2.488394964
MyD88 Goff	MyD88	20211203 0.5nM 069-1R_TRAF6_MyD88 NC_10 IL1 001	10	3.363550381
MyD88 Goff	MyD88	20211203 0.5nM 069-1R_TRAF6_MyD88 NC_10 IL1 001	10	2.406051712
MyD88 Goff	MyD88	20211203 0.5nM 069-1R_TRAF6_MyD88 NC_10 IL1 001	10	2.161505613
MyD88 Goff	MyD88	20211203 0.5nM 069-1R_TRAF6_MyD88 NC_10 IL1 001	10	1.378392733
MyD88 Goff	MyD88	20211203 0.5nM 069-1R_TRAF6_MyD88 NC_10 IL1 001	10	1.796293763
MyD88 Goff	MyD88	20211203 0.5nM 069-1R_TRAF6_MyD88 NC_10 IL1 001	10	2.344697265
MyD88 Goff	MyD88	20211203 0.5nM 069-1R_TRAF6_MyD88 NC_10 IL1 001	10	3.926012563
MyD88 Goff	MyD88	20211203 0.5nM 069-1R_TRAF6_MyD88 NC_10 IL1 001	10	4.903925639
MyD88 Goff	MyD88	20211203 0.5nM 069-1R_TRAF6_MyD88 NC_10 IL1 001	10	6.28061795
MyD88 Goff	MyD88	20211203 0.5nM 069-1R_TRAF6_MyD88 NC_10 IL1 001	10	5.813975118
MyD88 Goff	MyD88	20211203 0.5nM 069-1R_TRAF6_MyD88 NC_10 IL1 001	10	15.84344574
MyD88 Goff	MyD88	20211203 0.5nM 069-1R_TRAF6_MyD88 NC_10 IL1 001	10	1.189728656
MyD88 Goff	MyD88	20211203 0.5nM 069-1R_TRAF6_MyD88 NC_10 IL1 001	10	7.53762663
MyD88 Goff	MyD88	20211203 0.5nM 069-1R_TRAF6_MyD88 NC_10 IL1 001	10	1.939894897
MyD88 Goff	MyD88	20211203 0.5nM 069-1R_TRAF6_MyD88 NC_10 IL1 001	10	1.383134394
MyD88 Goff	MyD88	20211203 0.5nM 069-1R_TRAF6_MyD88 NC_10 IL1 001	10	0.804258786
MyD88 Goff	MyD88	20211203 0.5nM 069-1R_TRAF6_MyD88 NC_10 IL1 001	10	15.13842682
MyD88 Goff	MyD88	20211203 0.5nM 069-1R_TRAF6_MyD88 NC_10 IL1 001	10	0.411123828
MyD88 Goff	MyD88	20211203 0.5nM 069-1R_TRAF6_MyD88 NC_10 IL1 001	10	19.61882462
MyD88 Goff	MyD88	20211203 0.5nM 069-1R_TRAF6_MyD88 NC_10 IL1 001	10	4.004178349
MyD88 Goff	MyD88	20211203 0.5nM 069-1R_TRAF6_MyD88 NC_10 IL1 001	10	2.799710294
MyD88 Goff	MyD88	20211203 0.5nM 069-1R_TRAF6_MyD88 NC_10 IL1 001	10	5.447668562
MyD88 Goff	MyD88	20211203 0.5nM 069-1R_TRAF6_MyD88 NC_10 IL1 001	10	5.319220814
MyD88 Goff	MyD88	20211203 0.5nM 069-1R_TRAF6_MyD88 NC_10 IL1 001	10	2.170586965
MyD88 Goff	MyD88	20211203 0.5nM 069-1R_TRAF6_MyD88 NC_10 IL1 001	10	11.19845508
MyD88 Goff	MyD88	20211203 0.5nM 069-1R_TRAF6_MyD88 NC_10 IL1 001	10	6.049030956
MyD88 Goff	MyD88	20211203 0.5nM 069-1R_TRAF6_MyD88 NC_10 IL1 001	10	3.495303133
MyD88 Goff	MyD88	20211203 0.5nM 069-1R_TRAF6_MyD88 NC_10 IL1 001	10	4.698580813
MyD88 Goff	MyD88	20211203 0.5nM 069-1R_TRAF6_MyD88 NC_10 IL1 001	10	3.798491232
MyD88 Goff	MyD88	20211203 0.5nM 069-1R_TRAF6_MyD88 NC_10 IL1 001	10	4.340071665
MyD88 Goff	MyD88	20211203 0.5nM 069-1R_TRAF6_MyD88 NC_10 IL1 001	10	6.421365855
MyD88 Goff	MyD88	20211203 0.5nM 069-1R_TRAF6_MyD88 NC_10 IL1 001	10	1.350837478
MyD88 Goff	MyD88	20211203 0.5nM 069-1R_TRAF6_MyD88 NC_10 IL1 001	10	12.38322426
MyD88 Goff	MyD88	20211203 0.5nM 069-1R_TRAF6_MyD88 NC_10 IL1 001	10	1.103829538
MyD88 Goff	MyD88	20211203 0.5nM 069-1R_TRAF6_MyD88 NC_10 IL1 001	10	1.742924315
MyD88 Goff	MyD88	20211203 0.5nM 069-1R_TRAF6_MyD88 NC_10 IL1 001	10	3.447341129
MyD88 Goff	MyD88	20211203 0.5nM 069-1R_TRAF6_MyD88 NC_10 IL1 001	10	2.399618506
MyD88 Goff	MyD88	20211203 0.5nM 069-1R_TRAF6_MyD88 NC_10 IL1 001	10	3.072676811
MyD88 Goff	MyD88	20211203 0.5nM 069-1R_TRAF6_MyD88 NC_10 IL1 001	10	1.104920341
MyD88 Goff	MyD88	20211203 0.5nM 069-1R_TRAF6_MyD88 NC_10 IL1 001	10	5.808390891
MyD88 Goff	MyD88	20211203 0.5nM 069-1R_TRAF6_MyD88 NC_10 IL1 001	10	3.791779388
MyD88 Goff	MyD88	20211203 0.5nM 069-1R_TRAF6_MyD88 NC_10 IL1 001	10	3.162352064
MyD88 Goff	MyD88	20211203 0.5nM 069-1R_TRAF6_MyD88 NC_10 IL1 001	11	2.602798084
MyD88 Goff	MyD88	20211203 0.5nM 069-1R_TRAF6_MyD88 NC_10 IL1 001	11	2.444674789
MyD88 Goff	MyD88	20211203 0.5nM 069-1R_TRAF6_MyD88 NC_10 IL1 001	11	9.169864256
MyD88 Goff	MyD88	20211203 0.5nM 069-1R_TRAF6_MyD88 NC_10 IL1 001	11	3.309498039
MyD88 Goff	MyD88	20211203 0.5nM 069-1R_TRAF6_MyD88 NC_10 IL1 001	11	1.642287277
MyD88 Goff	MyD88	20211203 0.5nM 069-1R_TRAF6_MyD88 NC_10 IL1 001	11	4.284389053
MyD88 Goff	MyD88	20211203 0.5nM 069-1R_TRAF6_MyD88 NC_10 IL1 001	11	2.198823611
MyD88 Goff	MyD88	20211203 0.5nM 069-1R_TRAF6_MyD88 NC_10 IL1 001	11	0.721266583
MyD88 Goff	MyD88	20211203 0.5nM 069-1R_TRAF6_MyD88 NC_10 IL1 001	11	4.169032544
MyD88 Goff	MyD88	20211203 0.5nM 069-1R_TRAF6_MyD88 NC_10 IL1 001	11	3.754678589
MyD88 Goff	MyD88	20211203 0.5nM 069-1R_TRAF6_MyD88 NC_10 IL1 001	11	2.237381223
MyD88 Goff	MyD88	20211203 0.5nM 069-1R_TRAF6_MyD88 NC_10 IL1 001	11	4.676811067
MyD88 Goff	MyD88	20211203 0.5nM 069-1R_TRAF6_MyD88 NC_10 IL1 001	11	18.46986831
MyD88 Goff	MyD88	20211203 0.5nM 069-1R_TRAF6_MyD88 NC_10 IL1 001	11	2.906588324
MyD88 Goff	MyD88	20211203 0.5nM 069-1R_TRAF6_MyD88 NC_10 IL1 001	11	6.585044685
MyD88 Goff	MyD88	20211203 0.5nM 069-1R_TRAF6_MyD88 NC_10 IL1 001	11	7.212318743
MyD88 Goff	MyD88	20211203 0.5nM 069-1R_TRAF6_MyD88 NC_10 IL1 001	11	2.44271386
MyD88 Goff	MyD88	20211203 0.5nM 069-1R_TRAF6_MyD88 NC_10 IL1 001	11	2.641041695
MyD88 Goff	MyD88	20211203 0.5nM 069-1R_TRAF6_MyD88 NC_10 IL1 001	11	0.761341553
MyD88 Goff	MyD88	20211203 0.5nM 069-1R_TRAF6_MyD88 NC_10 IL1 001	11	11.35690845
MyD88 Goff	MyD88	20211203 0.5nM 069-1R_TRAF6_MyD88 NC_10 IL1 001	11	2.838337252
MyD88 Goff	MyD88	20211203 0.5nM 069-1R_TRAF6_MyD88 NC_10 IL1 001	11	1.937104642
MyD88 Goff	MyD88	20211203 0.5nM 069-1R_TRAF6_MyD88 NC_10 IL1 001	11	1.851375891
MyD88 Goff	MyD88	20211203 0.5nM 069-1R_TRAF6_MyD88 NC_10 IL1 001	11	1.344385288
MyD88 Goff	MyD88	20211203 0.5nM 069-1R_TRAF6_MyD88 NC_10 IL1 001	11	6.280560989
MyD88 Goff	MyD88	20211203 0.5nM 069-1R_TRAF6_MyD88 NC_10 IL1 001	11	3.47433081
MyD88 Goff	MyD88	20211203 0.5nM 069-1R_TRAF6_MyD88 NC_10 IL1 001	11	1.623591634
MyD88 Goff	MyD88	20211203 0.5nM 069-1R_TRAF6_MyD88 NC_10 IL1 001	11	1.745000215
MyD88 Goff	MyD88	20211203 0.5nM 069-1R_TRAF6_MyD88 NC_10 IL1 001	11	2.380059976
MyD88 Goff	MyD88	20211203 0.5nM 069-1R_TRAF6_MyD88 NC_10 IL1 001	11	1.186654822
MyD88 Goff	MyD88	20211203 0.5nM 069-1R_TRAF6_MyD88 NC_10 IL1 001	11	1.82375165
MyD88 Goff	MyD88	20211203 0.5nM 069-1R_TRAF6_MyD88 NC_10 IL1 001	11	4.345688093
MyD88 Goff	MyD88	20211203 0.5nM 069-1R_TRAF6_MyD88 NC_10 IL1 001	11	1.489622231
MyD88 Goff	MyD88	20211203 0.5nM 069-1R_TRAF6_MyD88 NC_10 IL1 001	11	1.091728378
MyD88 Goff	MyD88	20211203 0.5nM 069-1R_TRAF6_MyD88 NC_10 IL1 001	11	2.065012068
MyD88 Goff	MyD88	20211203 0.5nM 069-1R_TRAF6_MyD88 NC_10 IL1 001	11	2.356799495
MyD88 Goff	MyD88	20211203 0.5nM 069-1R_TRAF6_MyD88 NC_10 IL1 001	11	3.046708526
MyD88 Goff	MyD88	20211203 0.5nM 069-1R_TRAF6_MyD88 NC_10 IL1 001	11	1.668696837
MyD88 Goff	MyD88	20211203 0.5nM 069-1R_TRAF6_MyD88 NC_10 IL1 001	11	3.385950867
MyD88 Goff	MyD88	20211203 0.5nM 069-1R_TRAF6_MyD88 NC_10 IL1 001	11	5.929446321
MyD88 Goff	MyD88	20211203 0.5nM 069-1R_TRAF6_MyD88 NC_10 IL1 001	11	2.224817746
MyD88 Goff	MyD88	20211203 0.5nM 069-1R_TRAF6_MyD88 NC_10 IL1 001	11	5.355311438
MyD88 Goff	MyD88	20211203 0.5nM 069-1R_TRAF6_MyD88 NC_10 IL1 001	11	3.447581183
MyD88 Goff	MyD88	20211203 0.5nM 069-1R_TRAF6_MyD88 NC_10 IL1 001	11	4.545095788
MyD88 Goff	MyD88	20211203 0.5nM 069-1R_TRAF6_MyD88 NC_10 IL1 001	11	1.410788809
MyD88 Goff	MyD88	20211203 0.5nM 069-1R_TRAF6_MyD88 NC_10 IL1 001	11	2.160949119
MyD88 Goff	MyD88	20211203 0.5nM 069-1R_TRAF6_MyD88 NC_10 IL1 001	11	5.283355955
MyD88 Goff	MyD88	20211203 0.5nM 069-1R_TRAF6_MyD88 NC_10 IL1 001	11	2.064302058
MyD88 Goff	MyD88	20211203 0.5nM 069-1R_TRAF6_MyD88 NC_10 IL1 001	11	1.844825582
MyD88 Goff	MyD88	20211203 0.5nM 069-1R_TRAF6_MyD88 NC_10 IL1 001	11	2.359051827
MyD88 Goff	MyD88	20211203 0.5nM 069-1R_TRAF6_MyD88 NC_10 IL1 001	11	4.665792239
MyD88 Goff	MyD88	20211203 0.5nM 069-1R_TRAF6_MyD88 NC_10 IL1 001	11	7.83681807
MyD88 Goff	MyD88	20211203 0.5nM 069-1R_TRAF6_MyD88 NC_10 IL1 001	11	3.531355099
MyD88 Goff	MyD88	20211203 0.5nM 069-1R_TRAF6_MyD88 NC_10 IL1 001	11	4.231087447
MyD88 Goff	MyD88	20211203 0.5nM 069-1R_TRAF6_MyD88 NC_10 IL1 001	11	7.032410456
MyD88 Goff	MyD88	20211203 0.5nM 069-1R_TRAF6_MyD88 NC_10 IL1 001	11	6.577912958
MyD88 Goff	MyD88	20211203 0.5nM 069-1R_TRAF6_MyD88 NC_10 IL1 001	11	1.967933348
MyD88 Goff	MyD88	20211203 0.5nM 069-1R_TRAF6_MyD88 NC_10 IL1 001	11	1.437951401
MyD88 Goff	MyD88	20211203 0.5nM 069-1R_TRAF6_MyD88 NC_10 IL1 001	11	6.208844273
MyD88 Goff	MyD88	20211203 0.5nM 069-1R_TRAF6_MyD88 NC_10 IL1 001	11	6.956567182
MyD88 Goff	MyD88	20211203 0.5nM 069-1R_TRAF6_MyD88 NC_10 IL1 001	11	6.755339607
MyD88 Goff	MyD88	20211203 0.5nM 069-1R_TRAF6_MyD88 NC_10 IL1 001	11	8.673195701
MyD88 Goff	MyD88	20211203 0.5nM 069-1R_TRAF6_MyD88 NC_10 IL1 001	11	2.856219361
MyD88 Goff	MyD88	20211203 0.5nM 069-1R_TRAF6_MyD88 NC_10 IL1 001	11	1.771081691
MyD88 Goff	MyD88	20211203 0.5nM 069-1R_TRAF6_MyD88 NC_10 IL1 001	11	4.741534665
MyD88 Goff	MyD88	20211203 0.5nM 069-1R_TRAF6_MyD88 NC_10 IL1 001	11	3.870363121
MyD88 Goff	MyD88	20211203 0.5nM 069-1R_TRAF6_MyD88 NC_10 IL1 001	11	2.414829532
MyD88 Goff	MyD88	20211203 0.5nM 069-1R_TRAF6_MyD88 NC_10 IL1 001	11	3.277176498
MyD88 Goff	MyD88	20211203 0.5nM 069-1R_TRAF6_MyD88 NC_10 IL1 001	11	2.596111987
MyD88 Goff	MyD88	20211203 0.5nM 069-1R_TRAF6_MyD88 NC_10 IL1 001	11	2.192548657
MyD88 Goff	MyD88	20211203 0.5nM 069-1R_TRAF6_MyD88 NC_10 IL1 001	11	1.237944138
MyD88 Goff	MyD88	20211203 0.5nM 069-1R_TRAF6_MyD88 NC_10 IL1 001	11	1.840364568
MyD88 Goff	MyD88	20211203 0.5nM 069-1R_TRAF6_MyD88 NC_10 IL1 001	11	1.801519916
MyD88 Goff	MyD88	20211203 0.5nM 069-1R_TRAF6_MyD88 NC_10 IL1 001	11	1.729963264
MyD88 Goff	MyD88	20211203 0.5nM 069-1R_TRAF6_MyD88 NC_10 IL1 001	11	7.560307412
MyD88 Goff	MyD88	20211203 0.5nM 069-1R_TRAF6_MyD88 NC_10 IL1 001	11	3.527685557
MyD88 Goff	MyD88	20211203 0.5nM 069-1R_TRAF6_MyD88 NC_10 IL1 001	11	7.137383365
MyD88 Goff	MyD88	20211203 0.5nM 069-1R_TRAF6_MyD88 NC_10 IL1 001	11	2.417717433
MyD88 Goff	MyD88	20211203 0.5nM 069-1R_TRAF6_MyD88 NC_10 IL1 001	11	5.979955901
MyD88 Goff	MyD88	20211203 0.5nM 069-1R_TRAF6_MyD88 NC_10 IL1 001	11	1.548150587
MyD88 Goff	MyD88	20211203 0.5nM 069-1R_TRAF6_MyD88 NC_10 IL1 001	11	2.495368789
MyD88 Goff	MyD88	20211203 0.5nM 069-1R_TRAF6_MyD88 NC_10 IL1 001	11	2.108288096
MyD88 Goff	MyD88	20211203 0.5nM 069-1R_TRAF6_MyD88 NC_10 IL1 001	11	0.676120911
MyD88 Goff	MyD88	20211203 0.5nM 069-1R_TRAF6_MyD88 NC_10 IL1 001	11	6.578396205
MyD88 Goff	MyD88	20211203 0.5nM 069-1R_TRAF6_MyD88 NC_10 IL1 001	11	6.287640922
MyD88 Goff	MyD88	20211203 0.5nM 069-1R_TRAF6_MyD88 NC_10 IL1 001	11	6.087593881
MyD88 Goff	MyD88	20211203 0.5nM 069-1R_TRAF6_MyD88 NC_10 IL1 001	11	4.372277915
MyD88 Goff	MyD88	20211203 0.5nM 069-1R_TRAF6_MyD88 NC_10 IL1 001	11	4.803513933
MyD88 Goff	MyD88	20211203 0.5nM 069-1R_TRAF6_MyD88 NC_10 IL1 001	11	2.446227303
MyD88 Goff	MyD88	20211203 0.5nM 069-1R_TRAF6_MyD88 NC_10 IL1 001	11	1.308437392
MyD88 Goff	MyD88	20211203 0.5nM 069-1R_TRAF6_MyD88 NC_10 IL1 001	11	2.693084064
MyD88 Goff	MyD88	20211203 0.5nM 069-1R_TRAF6_MyD88 NC_10 IL1 001	11	2.89310366
MyD88 Goff	MyD88	20211203 0.5nM 069-1R_TRAF6_MyD88 NC_10 IL1 001	11	2.497954374
MyD88 Goff	MyD88	20211203 0.5nM 069-1R_TRAF6_MyD88 NC_10 IL1 001	11	1.512869174
MyD88 Goff	MyD88	20211203 0.5nM 069-1R_TRAF6_MyD88 NC_10 IL1 001	11	2.497072369
MyD88 Goff	MyD88	20211203 0.5nM 069-1R_TRAF6_MyD88 NC_10 IL1 001	11	2.758834731
MyD88 Goff	MyD88	20211203 0.5nM 069-1R_TRAF6_MyD88 NC_10 IL1 001	11	0.839753785
MyD88 Goff	MyD88	20211203 0.5nM 069-1R_TRAF6_MyD88 NC_10 IL1 001	11	2.522881857
MyD88 Goff	MyD88	20211203 0.5nM 069-1R_TRAF6_MyD88 NC_10 IL1 001	11	1.120464177
MyD88 Goff	MyD88	20211203 0.5nM 069-1R_TRAF6_MyD88 NC_10 IL1 001	11	0.507899656
MyD88 Goff	MyD88	20211203 0.5nM 069-1R_TRAF6_MyD88 NC_10 IL1 001	11	0.963062031
MyD88 Goff	MyD88	20211203 0.5nM 069-1R_TRAF6_MyD88 NC_10 IL1 001	11	3.807658236
MyD88 Goff	MyD88	20211203 0.5nM 069-1R_TRAF6_MyD88 NC_10 IL1 001	11	10.61109935
MyD88 Goff	MyD88	20211203 0.5nM 069-1R_TRAF6_MyD88 NC_10 IL1 001	11	7.499095115
MyD88 Goff	MyD88	20211203 0.5nM 069-1R_TRAF6_MyD88 NC_10 IL1 001	11	3.421822263
MyD88 Goff	MyD88	20211203 0.5nM 069-1R_TRAF6_MyD88 NC_10 IL1 001	11	2.291054069
MyD88 Goff	MyD88	20211203 0.5nM 069-1R_TRAF6_MyD88 NC_10 IL1 001	11	2.977549928
MyD88 Goff	MyD88	20211203 0.5nM 069-1R_TRAF6_MyD88 NC_10 IL1 001	11	2.202377985
MyD88 Goff	MyD88	20211203 0.5nM 069-1R_TRAF6_MyD88 NC_10 IL1 001	11	8.152346929
MyD88 Goff	MyD88	20211203 0.5nM 069-1R_TRAF6_MyD88 NC_10 IL1 001	11	5.09634874
MyD88 Goff	MyD88	20211203 0.5nM 069-1R_TRAF6_MyD88 NC_10 IL1 001	11	2.576190545
MyD88 Goff	MyD88	20211203 0.5nM 069-1R_TRAF6_MyD88 NC_10 IL1 001	11	3.91686936
MyD88 Goff	MyD88	20211203 0.5nM 069-1R_TRAF6_MyD88 NC_10 IL1 001	11	8.771466474
MyD88 Goff	MyD88	20211203 0.5nM 069-1R_TRAF6_MyD88 NC_10 IL1 001	11	0.903019993
MyD88 Goff	MyD88	20211203 0.5nM 069-1R_TRAF6_MyD88 NC_10 IL1 001	11	6.463296139
MyD88 Goff	MyD88	20211203 0.5nM 069-1R_TRAF6_MyD88 NC_10 IL1 001	11	12.94548159
MyD88 Goff	MyD88	20211203 0.5nM 069-1R_TRAF6_MyD88 NC_10 IL1 001	11	3.326767495
MyD88 Goff	MyD88	20211203 0.5nM 069-1R_TRAF6_MyD88 NC_10 IL1 001	11	5.102514189
MyD88 Goff	MyD88	20211203 0.5nM 069-1R_TRAF6_MyD88 NC_10 IL1 001	11	1.006313948
MyD88 Goff	MyD88	20211203 0.5nM 069-1R_TRAF6_MyD88 NC_10 IL1 001	11	4.641184512
MyD88 Goff	MyD88	20211203 0.5nM 069-1R_TRAF6_MyD88 NC_10 IL1 001	11	7.939938167
MyD88 Goff	MyD88	20211203 0.5nM 069-1R_TRAF6_MyD88 NC_10 IL1 001	11	2.354483397
MyD88 Goff	MyD88	20211203 0.5nM 069-1R_TRAF6_MyD88 NC_10 IL1 001	11	0.959556989
MyD88 Goff	MyD88	20211203 0.5nM 069-1R_TRAF6_MyD88 NC_10 IL1 001	11	1.708812965
MyD88 Goff	MyD88	20211203 0.5nM 069-1R_TRAF6_MyD88 NC_10 IL1 001	11	2.340610898
MyD88 Goff	MyD88	20211203 0.5nM 069-1R_TRAF6_MyD88 NC_10 IL1 001	11	1.23569755
MyD88 Goff	MyD88	20211203 0.5nM 069-1R_TRAF6_MyD88 NC_10 IL1 001	11	2.789253375
MyD88 Goff	MyD88	20211203 0.5nM 069-1R_TRAF6_MyD88 NC_10 IL1 001	11	3.787898175
MyD88 Goff	MyD88	20211203 0.5nM 069-1R_TRAF6_MyD88 NC_10 IL1 001	11	3.022692224
MyD88 Goff	MyD88	20211203 0.5nM 069-1R_TRAF6_MyD88 NC_10 IL1 001	11	0.689673881
MyD88 Goff	MyD88	20211203 0.5nM 069-1R_TRAF6_MyD88 NC_10 IL1 001	11	2.353780398
MyD88 Goff	MyD88	20211203 0.5nM 069-1R_TRAF6_MyD88 NC_10 IL1 001	11	6.283779517
MyD88 Goff	MyD88	20211203 0.5nM 069-1R_TRAF6_MyD88 NC_10 IL1 001	11	5.991500113
MyD88 Goff	MyD88	20211203 0.5nM 069-1R_TRAF6_MyD88 NC_10 IL1 001	11	5.367161456
MyD88 Goff	MyD88	20211203 0.5nM 069-1R_TRAF6_MyD88 NC_10 IL1 001	11	2.841601623
MyD88 Goff	MyD88	20211203 0.5nM 069-1R_TRAF6_MyD88 NC_10 IL1 001	11	0.622511245
MyD88 Goff	MyD88	20211203 0.5nM 069-1R_TRAF6_MyD88 NC_10 IL1 001	11	4.771859761
MyD88 Goff	MyD88	20211203 0.5nM 069-1R_TRAF6_MyD88 NC_10 IL1 001	11	0.500137199
MyD88 Goff	MyD88	20211203 0.5nM 069-1R_TRAF6_MyD88 NC_10 IL1 001	11	3.80568167
MyD88 Goff	MyD88	20211203 0.5nM 069-1R_TRAF6_MyD88 NC_10 IL1 001	11	1.909326556
MyD88 Goff	MyD88	20211203 0.5nM 069-1R_TRAF6_MyD88 NC_10 IL1 001	11	6.115528169
MyD88 Goff	MyD88	20211203 0.5nM 069-1R_TRAF6_MyD88 NC_10 IL1 001	11	2.120890714
MyD88 Goff	MyD88	20211203 0.5nM 069-1R_TRAF6_MyD88 NC_10 IL1 001	11	9.929183119
MyD88 Goff	MyD88	20211203 0.5nM 069-1R_TRAF6_MyD88 NC_10 IL1 001	11	4.987517328
MyD88 Goff	MyD88	20211203 0.5nM 069-1R_TRAF6_MyD88 NC_10 IL1 001	11	3.589091262
MyD88 Goff	MyD88	20211203 0.5nM 069-1R_TRAF6_MyD88 NC_10 IL1 001	11	2.846450483
MyD88 Goff	MyD88	20211203 0.5nM 069-1R_TRAF6_MyD88 NC_10 IL1 001	11	2.253427567
MyD88 Goff	MyD88	20211203 0.5nM 069-1R_TRAF6_MyD88 NC_10 IL1 001	11	1.442259219
MyD88 Goff	MyD88	20211203 0.5nM 069-1R_TRAF6_MyD88 NC_10 IL1 001	11	0.634736415
MyD88 Goff	MyD88	20211203 0.5nM 069-1R_TRAF6_MyD88 NC_10 IL1 001	11	2.48395913
MyD88 Goff	MyD88	20211203 0.5nM 069-1R_TRAF6_MyD88 NC_10 IL1 001	11	2.528829221
MyD88 Goff	MyD88	20211203 0.5nM 069-1R_TRAF6_MyD88 NC_10 IL1 001	11	3.67232808
MyD88 Goff	MyD88	20211203 0.5nM 069-1R_TRAF6_MyD88 NC_10 IL1 001	11	4.000034578
MyD88 Goff	MyD88	20211203 0.5nM 069-1R_TRAF6_MyD88 NC_10 IL1 001	11	4.850013749
MyD88 Goff	MyD88	20211203 0.5nM 069-1R_TRAF6_MyD88 NC_10 IL1 001	11	2.195011177
MyD88 Goff	MyD88	20211203 0.5nM 069-1R_TRAF6_MyD88 NC_10 IL1 001	11	4.318490705
MyD88 Goff	MyD88	20211203 0.5nM 069-1R_TRAF6_MyD88 NC_10 IL1 001	11	1.812495764
MyD88 Goff	MyD88	20211203 0.5nM 069-1R_TRAF6_MyD88 NC_10 IL1 001	11	3.108401393
MyD88 Goff	MyD88	20211203 0.5nM 069-1R_TRAF6_MyD88 NC_10 IL1 001	11	0.9163497
MyD88 Goff	MyD88	20211203 0.5nM 069-1R_TRAF6_MyD88 NC_10 IL1 001	11	2.47571111
MyD88 Goff	MyD88	20211203 0.5nM 069-1R_TRAF6_MyD88 NC_10 IL1 001	11	11.08525444
MyD88 Goff	MyD88	20211203 0.5nM 069-1R_TRAF6_MyD88 NC_10 IL1 001	11	3.557492805
MyD88 Goff	MyD88	20211203 0.5nM 069-1R_TRAF6_MyD88 NC_10 IL1 001	11	2.284893469
MyD88 Goff	MyD88	20211203 0.5nM 069-1R_TRAF6_MyD88 NC_10 IL1 001	11	5.163518994
MyD88 Goff	MyD88	20211203 0.5nM 069-1R_TRAF6_MyD88 NC_10 IL1 001	11	3.782403904
MyD88 Goff	MyD88	20211203 0.5nM 069-1R_TRAF6_MyD88 NC_10 IL1 001	11	9.281427398
MyD88 Goff	MyD88	20211203 0.5nM 069-1R_TRAF6_MyD88 NC_10 IL1 001	11	1.570027965
MyD88 Goff	MyD88	20211203 0.5nM 069-1R_TRAF6_MyD88 NC_10 IL1 001	11	1.220642521
MyD88 Goff	MyD88	20211203 0.5nM 069-1R_TRAF6_MyD88 NC_10 IL1 001	11	2.572612812
MyD88 Goff	MyD88	20211203 0.5nM 069-1R_TRAF6_MyD88 NC_10 IL1 001	11	5.016585246
MyD88 Goff	MyD88	20211203 0.5nM 069-1R_TRAF6_MyD88 NC_10 IL1 001	11	3.664799808
MyD88 Goff	MyD88	20211203 0.5nM 069-1R_TRAF6_MyD88 NC_10 IL1 001	11	1.408627678
MyD88 Goff	MyD88	20211203 0.5nM 069-1R_TRAF6_MyD88 NC_10 IL1 001	11	5.388129928
MyD88 Goff	MyD88	20211203 0.5nM 069-1R_TRAF6_MyD88 NC_10 IL1 001	11	2.922596094
MyD88 Goff	MyD88	20211203 0.5nM 069-1R_TRAF6_MyD88 NC_10 IL1 001	11	2.582935312
MyD88 Goff	MyD88	20211203 0.5nM 069-1R_TRAF6_MyD88 NC_10 IL1 001	11	2.027358132
MyD88 Goff	MyD88	20211203 0.5nM 069-1R_TRAF6_MyD88 NC_10 IL1 001	11	0.992795012
MyD88 Goff	MyD88	20211203 0.5nM 069-1R_TRAF6_MyD88 NC_10 IL1 001	11	2.970737031
MyD88 Goff	MyD88	20211203 0.5nM 069-1R_TRAF6_MyD88 NC_10 IL1 001	11	0.448306346
MyD88 Goff	MyD88	20211203 0.5nM 069-1R_TRAF6_MyD88 NC_10 IL1 001	11	5.482085173
MyD88 Goff	MyD88	20211203 0.5nM 069-1R_TRAF6_MyD88 NC_10 IL1 001	11	2.978748837
MyD88 Goff	MyD88	20211203 0.5nM 069-1R_TRAF6_MyD88 NC_10 IL1 001	11	4.016607098
MyD88 Goff	MyD88	20211203 0.5nM 069-1R_TRAF6_MyD88 NC_10 IL1 001	11	0.865514115
MyD88 Goff	MyD88	20211203 0.5nM 069-1R_TRAF6_MyD88 NC_10 IL1 001	11	2.817583714
MyD88 Goff	MyD88	20211203 0.5nM 069-1R_TRAF6_MyD88 NC_10 IL1 001	11	16.82512128
MyD88 Goff	MyD88	20211203 0.5nM 069-1R_TRAF6_MyD88 NC_10 IL1 001	11	3.484860019
MyD88 Goff	MyD88	20211203 0.5nM 069-1R_TRAF6_MyD88 NC_10 IL1 001	11	1.469783116
MyD88 Goff	MyD88	20211203 0.5nM 069-1R_TRAF6_MyD88 NC_10 IL1 001	11	1.051413911
MyD88 Goff	MyD88	20211203 0.5nM 069-1R_TRAF6_MyD88 NC_10 IL1 001	11	3.410091561
MyD88 Goff	MyD88	20211203 0.5nM 069-1R_TRAF6_MyD88 NC_10 IL1 001	11	9.183615123
MyD88 Goff	MyD88	20211203 0.5nM 069-1R_TRAF6_MyD88 NC_10 IL1 001	11	1.985264974
MyD88 Goff	MyD88	20211203 0.5nM 069-1R_TRAF6_MyD88 NC_10 IL1 001	11	5.016305342
MyD88 Goff	MyD88	20211203 0.5nM 069-1R_TRAF6_MyD88 NC_10 IL1 001	11	3.326279183
MyD88 Goff	MyD88	20211203 0.5nM 069-1R_TRAF6_MyD88 NC_10 IL1 001	11	2.316664733
MyD88 Goff	MyD88	20211203 0.5nM 069-1R_TRAF6_MyD88 NC_10 IL1 001	11	4.696219119
MyD88 Goff	MyD88	20211203 0.5nM 069-1R_TRAF6_MyD88 NC_10 IL1 001	11	1.762214183
MyD88 Goff	MyD88	20211203 0.5nM 069-1R_TRAF6_MyD88 NC_10 IL1 001	11	1.514534704
MyD88 Goff	MyD88	20211203 0.5nM 069-1R_TRAF6_MyD88 NC_10 IL1 001	11	1.627448881
MyD88 Goff	MyD88	20211203 0.5nM 069-1R_TRAF6_MyD88 NC_10 IL1 001	11	6.343194963
MyD88 Goff	MyD88	20211203 0.5nM 069-1R_TRAF6_MyD88 NC_10 IL1 001	11	1.994779797
MyD88 Goff	MyD88	20211203 0.5nM 069-1R_TRAF6_MyD88 NC_10 IL1 001	11	6.44435164
MyD88 Goff	MyD88	20211203 0.5nM 069-1R_TRAF6_MyD88 NC_10 IL1 001	11	4.260141643
MyD88 Goff	MyD88	20211203 0.5nM 069-1R_TRAF6_MyD88 NC_10 IL1 001	11	1.894272885
MyD88 Goff	MyD88	20211203 0.5nM 069-1R_TRAF6_MyD88 NC_10 IL1 001	11	2.764778677
MyD88 Goff	MyD88	20211203 0.5nM 069-1R_TRAF6_MyD88 NC_10 IL1 001	11	6.903968359
MyD88 Goff	MyD88	20211203 0.5nM 069-1R_TRAF6_MyD88 NC_10 IL1 001	11	2.892181402
MyD88 Goff	MyD88	20211203 0.5nM 069-1R_TRAF6_MyD88 NC_10 IL1 001	11	2.353657653
MyD88 Goff	MyD88	20211203 0.5nM 069-1R_TRAF6_MyD88 NC_10 IL1 001	11	3.081332144
MyD88 Goff	MyD88	20211203 0.5nM 069-1R_TRAF6_MyD88 NC_10 IL1 001	11	1.733777375
MyD88 Goff	MyD88	20211203 0.5nM 069-1R_TRAF6_MyD88 NC_10 IL1 001	11	2.463127516
MyD88 Goff	MyD88	20211203 0.5nM 069-1R_TRAF6_MyD88 NC_10 IL1 001	11	3.365408135
MyD88 Goff	MyD88	20211203 0.5nM 069-1R_TRAF6_MyD88 NC_10 IL1 001	11	6.325061631
MyD88 Goff	MyD88	20211203 0.5nM 069-1R_TRAF6_MyD88 NC_10 IL1 001	11	2.168579916
MyD88 Goff	MyD88	20211203 0.5nM 069-1R_TRAF6_MyD88 NC_10 IL1 001	11	8.220043247
MyD88 Goff	MyD88	20211203 0.5nM 069-1R_TRAF6_MyD88 NC_10 IL1 001	11	2.51043225
MyD88 Goff	MyD88	20211203 0.5nM 069-1R_TRAF6_MyD88 NC_10 IL1 001	11	2.239457021
MyD88 Goff	MyD88	20211203 0.5nM 069-1R_TRAF6_MyD88 NC_10 IL1 001	11	0.782213964
MyD88 Goff	MyD88	20211203 0.5nM 069-1R_TRAF6_MyD88 NC_10 IL1 001	11	3.604928386
MyD88 Goff	MyD88	20211203 0.5nM 069-1R_TRAF6_MyD88 NC_10 IL1 001	11	1.486418816
MyD88 Goff	MyD88	20211203 0.5nM 069-1R_TRAF6_MyD88 NC_10 IL1 001	11	2.058399672
MyD88 Goff	MyD88	20211203 0.5nM 069-1R_TRAF6_MyD88 NC_10 IL1 001	11	2.600625896
MyD88 Goff	MyD88	20211203 0.5nM 069-1R_TRAF6_MyD88 NC_10 IL1 001	11	1.910142407
MyD88 Goff	MyD88	20211203 0.5nM 069-1R_TRAF6_MyD88 NC_10 IL1 001	11	2.112881676
MyD88 Goff	MyD88	20211203 0.5nM 069-1R_TRAF6_MyD88 NC_10 IL1 001	11	1.71851434
MyD88 Goff	MyD88	20211203 0.5nM 069-1R_TRAF6_MyD88 NC_10 IL1 001	11	2.393229362
MyD88 Goff	MyD88	20211203 0.5nM 069-1R_TRAF6_MyD88 NC_10 IL1 001	11	3.570131105
MyD88 Goff	MyD88	20211203 0.5nM 069-1R_TRAF6_MyD88 NC_10 IL1 001	11	0.894145597
MyD88 Goff	MyD88	20211203 0.5nM 069-1R_TRAF6_MyD88 NC_10 IL1 001	11	5.146652558
MyD88 Goff	MyD88	20211203 0.5nM 069-1R_TRAF6_MyD88 NC_10 IL1 001	11	2.723656749
MyD88 Goff	MyD88	20211203 0.5nM 069-1R_TRAF6_MyD88 NC_10 IL1 001	11	11.11464915
MyD88 Goff	MyD88	20211203 0.5nM 069-1R_TRAF6_MyD88 NC_10 IL1 001	11	8.607376409
MyD88 Goff	MyD88	20211203 0.5nM 069-1R_TRAF6_MyD88 NC_10 IL1 001	11	6.673242905
MyD88 Goff	MyD88	20211203 0.5nM 069-1R_TRAF6_MyD88 NC_10 IL1 001	11	6.062036986
MyD88 Goff	MyD88	20211203 0.5nM 069-1R_TRAF6_MyD88 NC_10 IL1 001	11	3.926878065
MyD88 Goff	MyD88	20211203 0.5nM 069-1R_TRAF6_MyD88 NC_10 IL1 001	11	2.069683858
MyD88 Goff	MyD88	20211203 0.5nM 069-1R_TRAF6_MyD88 NC_10 IL1 001	11	1.965897813
MyD88 Goff	MyD88	20211203 0.5nM 069-1R_TRAF6_MyD88 NC_10 IL1 001	11	1.591346871
MyD88 Goff	MyD88	20211203 0.5nM 069-1R_TRAF6_MyD88 NC_10 IL1 001	11	6.933663837
MyD88 Goff	MyD88	20211203 0.5nM 069-1R_TRAF6_MyD88 NC_10 IL1 001	11	4.09037232
MyD88 Goff	MyD88	20211203 0.5nM 069-1R_TRAF6_MyD88 NC_10 IL1 001	11	1.913247352
MyD88 Goff	MyD88	20211203 0.5nM 069-1R_TRAF6_MyD88 NC_10 IL1 001	11	1.061629489
MyD88 Goff	MyD88	20211203 0.5nM 069-1R_TRAF6_MyD88 NC_10 IL1 001	11	1.447504273
MyD88 Goff	MyD88	20211203 0.5nM 069-1R_TRAF6_MyD88 NC_10 IL1 001	11	0.534247035
MyD88 Goff	MyD88	20211203 0.5nM 069-1R_TRAF6_MyD88 NC_10 IL1 001	11	2.724291813
MyD88 Goff	MyD88	20211203 0.5nM 069-1R_TRAF6_MyD88 NC_10 IL1 001	11	5.886669323
MyD88 Goff	MyD88	20211203 0.5nM 069-1R_TRAF6_MyD88 NC_10 IL1 001	11	0.609539889
MyD88 Goff	MyD88	20211203 0.5nM 069-1R_TRAF6_MyD88 NC_10 IL1 001	11	1.224051533
MyD88 Goff	MyD88	20211203 0.5nM 069-1R_TRAF6_MyD88 NC_10 IL1 001	11	1.336238013
MyD88 Goff	MyD88	20211203 0.5nM 069-1R_TRAF6_MyD88 NC_10 IL1 001	11	5.321348868
MyD88 Goff	MyD88	20211203 0.5nM 069-1R_TRAF6_MyD88 NC_10 IL1 001	11	1.627968746
MyD88 Goff	MyD88	20211203 0.5nM 069-1R_TRAF6_MyD88 NC_10 IL1 001	11	3.257415531
MyD88 Goff	MyD88	20211203 0.5nM 069-1R_TRAF6_MyD88 NC_10 IL1 001	11	2.097945088
MyD88 Goff	MyD88	20211203 0.5nM 069-1R_TRAF6_MyD88 NC_10 IL1 001	11	0.973553448
MyD88 Goff	MyD88	20211203 0.5nM 069-1R_TRAF6_MyD88 NC_10 IL1 001	11	4.70735956
MyD88 Goff	MyD88	20211203 0.5nM 069-1R_TRAF6_MyD88 NC_10 IL1 001	11	1.902514636
MyD88 Goff	MyD88	20211203 0.5nM 069-1R_TRAF6_MyD88 NC_10 IL1 001	11	0.669707173
MyD88 Goff	MyD88	20211203 0.5nM 069-1R_TRAF6_MyD88 NC_10 IL1 001	11	1.707429018
MyD88 Goff	MyD88	20211203 0.5nM 069-1R_TRAF6_MyD88 NC_10 IL1 001	11	6.467243331
MyD88 Goff	MyD88	20211203 0.5nM 069-1R_TRAF6_MyD88 NC_10 IL1 001	11	4.351568614
MyD88 Goff	MyD88	20211203 0.5nM 069-1R_TRAF6_MyD88 NC_10 IL1 001	11	5.854659528
MyD88 Goff	MyD88	20211203 0.5nM 069-1R_TRAF6_MyD88 NC_10 IL1 001	11	2.926525713
MyD88 Goff	MyD88	20211203 0.5nM 069-1R_TRAF6_MyD88 NC_10 IL1 001	11	1.582441478
MyD88 Goff	MyD88	20211203 0.5nM 069-1R_TRAF6_MyD88 NC_10 IL1 001	11	3.533381914
MyD88 Goff	MyD88	20211203 0.5nM 069-1R_TRAF6_MyD88 NC_10 IL1 001	11	3.737972103
MyD88 Goff	MyD88	20211203 0.5nM 069-1R_TRAF6_MyD88 NC_10 IL1 001	11	4.20048431
MyD88 Goff	MyD88	20211203 0.5nM 069-1R_TRAF6_MyD88 NC_10 IL1 001	11	2.110476117
MyD88 Goff	MyD88	20211203 0.5nM 069-1R_TRAF6_MyD88 NC_10 IL1 001	11	4.198900788
MyD88 Goff	MyD88	20211203 0.5nM 069-1R_TRAF6_MyD88 NC_10 IL1 001	11	3.0865109
MyD88 Goff	MyD88	20211203 0.5nM 069-1R_TRAF6_MyD88 NC_10 IL1 001	11	3.07361309
MyD88 Goff	MyD88	20211203 0.5nM 069-1R_TRAF6_MyD88 NC_10 IL1 001	11	9.038671375
MyD88 Goff	MyD88	20211203 0.5nM 069-1R_TRAF6_MyD88 NC_10 IL1 001	11	5.12256167
MyD88 Goff	MyD88	20211203 0.5nM 069-1R_TRAF6_MyD88 NC_10 IL1 001	11	1.083401057
MyD88 Goff	MyD88	20211203 0.5nM 069-1R_TRAF6_MyD88 NC_10 IL1 001	11	3.939261662
MyD88 Goff	MyD88	20211203 0.5nM 069-1R_TRAF6_MyD88 NC_10 IL1 001	11	2.864982181
MyD88 Goff	MyD88	20211203 0.5nM 069-1R_TRAF6_MyD88 NC_10 IL1 001	11	3.773684609
MyD88 Goff	MyD88	20211203 0.5nM 069-1R_TRAF6_MyD88 NC_10 IL1 001	11	1.807905375
MyD88 Goff	MyD88	20211203 0.5nM 069-1R_TRAF6_MyD88 NC_10 IL1 001	11	3.621483837
MyD88 Goff	MyD88	20211203 0.5nM 069-1R_TRAF6_MyD88 NC_10 IL1 001	11	3.145445015
MyD88 Goff	MyD88	20211203 0.5nM 069-1R_TRAF6_MyD88 NC_10 IL1 001	11	4.910971137
MyD88 Goff	MyD88	20211203 0.5nM 069-1R_TRAF6_MyD88 NC_10 IL1 001	11	1.907641672
MyD88 Goff	MyD88	20211203 0.5nM 069-1R_TRAF6_MyD88 NC_10 IL1 001	11	3.96181762
MyD88 Goff	MyD88	20211203 0.5nM 069-1R_TRAF6_MyD88 NC_10 IL1 001	11	0.867691924
MyD88 Goff	MyD88	20211203 0.5nM 069-1R_TRAF6_MyD88 NC_10 IL1 001	11	8.992719592
MyD88 Goff	MyD88	20211203 0.5nM 069-1R_TRAF6_MyD88 NC_10 IL1 001	11	2.504457841
MyD88 Goff	MyD88	20211203 0.5nM 069-1R_TRAF6_MyD88 NC_10 IL1 001	11	1.262715233
MyD88 Goff	MyD88	20211203 0.5nM 069-1R_TRAF6_MyD88 NC_10 IL1 001	11	1.967277529
MyD88 Goff	MyD88	20211203 0.5nM 069-1R_TRAF6_MyD88 NC_10 IL1 001	11	4.039062723
MyD88 Goff	MyD88	20211203 0.5nM 069-1R_TRAF6_MyD88 NC_10 IL1 001	11	1.607179557
MyD88 Goff	MyD88	20211203 0.5nM 069-1R_TRAF6_MyD88 NC_10 IL1 001	11	5.509592846
MyD88 Goff	MyD88	20211203 0.5nM 069-1R_TRAF6_MyD88 NC_10 IL1 001	11	4.002649297
MyD88 Goff	MyD88	20211203 0.5nM 069-1R_TRAF6_MyD88 NC_10 IL1 001	11	9.313709139
MyD88 Goff	MyD88	20211203 0.5nM 069-1R_TRAF6_MyD88 NC_10 IL1 001	11	7.534899431
MyD88 Goff	MyD88	20211203 0.5nM 069-1R_TRAF6_MyD88 NC_10 IL1 001	11	7.202012817
MyD88 Goff	MyD88	20211203 0.5nM 069-1R_TRAF6_MyD88 NC_10 IL1 001	11	5.28269013
MyD88 Goff	MyD88	20211203 0.5nM 069-1R_TRAF6_MyD88 NC_10 IL1 001	11	5.336580483
MyD88 Goff	MyD88	20211203 0.5nM 069-1R_TRAF6_MyD88 NC_10 IL1 001	11	4.88436367
MyD88 Goff	MyD88	20211203 0.5nM 069-1R_TRAF6_MyD88 NC_10 IL1 001	11	5.243386723
MyD88 Goff	MyD88	20211203 0.5nM 069-1R_TRAF6_MyD88 NC_10 IL1 001	11	5.253237403
MyD88 Goff	MyD88	20211203 0.5nM 069-1R_TRAF6_MyD88 NC_10 IL1 001	11	1.962214785
MyD88 Goff	MyD88	20211203 0.5nM 069-1R_TRAF6_MyD88 NC_10 IL1 001	11	3.353542489
MyD88 Goff	MyD88	20211203 0.5nM 069-1R_TRAF6_MyD88 NC_10 IL1 001	11	1.719984311
MyD88 Goff	MyD88	20211203 0.5nM 069-1R_TRAF6_MyD88 NC_10 IL1 001	11	3.345020648
MyD88 Goff	MyD88	20211203 0.5nM 069-1R_TRAF6_MyD88 NC_10 IL1 001	11	5.314636983
MyD88 Goff	MyD88	20211203 0.5nM 069-1R_TRAF6_MyD88 NC_10 IL1 001	11	7.974220719
MyD88 Goff	MyD88	20211203 0.5nM 069-1R_TRAF6_MyD88 NC_10 IL1 001	11	2.151749439
MyD88 Goff	MyD88	20211203 0.5nM 069-1R_TRAF6_MyD88 NC_10 IL1 001	11	1.494780768
MyD88 Goff	MyD88	20211203 0.5nM 069-1R_TRAF6_MyD88 NC_10 IL1 001	11	4.52439846
MyD88 Goff	MyD88	20211203 0.5nM 069-1R_TRAF6_MyD88 NC_10 IL1 001	11	5.823996928
MyD88 Goff	MyD88	20211203 0.5nM 069-1R_TRAF6_MyD88 NC_10 IL1 001	11	6.688661237
MyD88 Goff	MyD88	20211203 0.5nM 069-1R_TRAF6_MyD88 NC_10 IL1 001	11	2.07318646
MyD88 Goff	MyD88	20211203 0.5nM 069-1R_TRAF6_MyD88 NC_10 IL1 001	11	2.456716372
MyD88 Goff	MyD88	20211203 0.5nM 069-1R_TRAF6_MyD88 NC_10 IL1 001	11	3.687050289
MyD88 Goff	MyD88	20211203 0.5nM 069-1R_TRAF6_MyD88 NC_10 IL1 001	11	5.344109208
MyD88 Goff	MyD88	20211203 0.5nM 069-1R_TRAF6_MyD88 NC_10 IL1 001	11	4.802290574
MyD88 Goff	MyD88	20211203 0.5nM 069-1R_TRAF6_MyD88 NC_10 IL1 001	11	3.67569092
MyD88 Goff	MyD88	20211203 0.5nM 069-1R_TRAF6_MyD88 NC_10 IL1 001	11	3.745012896
MyD88 Goff	MyD88	20211203 0.5nM 069-1R_TRAF6_MyD88 NC_10 IL1 001	11	1.341760954
MyD88 Goff	MyD88	20211203 0.5nM 069-1R_TRAF6_MyD88 NC_10 IL1 001	11	0.829596907
MyD88 Goff	MyD88	20211203 0.5nM 069-1R_TRAF6_MyD88 NC_10 IL1 001	11	4.843498154
MyD88 Goff	MyD88	20211203 0.5nM 069-1R_TRAF6_MyD88 NC_10 IL1 001	11	2.827143804
MyD88 Goff	MyD88	20211203 0.5nM 069-1R_TRAF6_MyD88 NC_10 IL1 001	11	1.513027261
MyD88 Goff	MyD88	20211203 0.5nM 069-1R_TRAF6_MyD88 NC_10 IL1 001	11	3.571886416
MyD88 Goff	MyD88	20211203 0.5nM 069-1R_TRAF6_MyD88 NC_10 IL1 001	11	0.508838271
MyD88 Goff	MyD88	20211203 0.5nM 069-1R_TRAF6_MyD88 NC_10 IL1 001	11	0.691014745
MyD88 Goff	MyD88	20211203 0.5nM 069-1R_TRAF6_MyD88 NC_10 IL1 001	11	2.990484573
MyD88 Goff	MyD88	20211203 0.5nM 069-1R_TRAF6_MyD88 NC_10 IL1 001	11	6.949794393
MyD88 Goff	MyD88	20211203 0.5nM 069-1R_TRAF6_MyD88 NC_10 IL1 001	11	8.414664025
MyD88 Goff	MyD88	20211203 0.5nM 069-1R_TRAF6_MyD88 NC_10 IL1 001	11	2.094797625
MyD88 Goff	MyD88	20211203 0.5nM 069-1R_TRAF6_MyD88 NC_10 IL1 001	11	2.204032006
MyD88 Goff	MyD88	20211203 0.5nM 069-1R_TRAF6_MyD88 NC_10 IL1 001	11	1.625582963
MyD88 Goff	MyD88	20211203 0.5nM 069-1R_TRAF6_MyD88 NC_10 IL1 001	11	2.269182281
MyD88 Goff	MyD88	20211203 0.5nM 069-1R_TRAF6_MyD88 NC_10 IL1 001	11	1.663183943
MyD88 Goff	MyD88	20211203 0.5nM 069-1R_TRAF6_MyD88 NC_10 IL1 001	11	2.286663326
MyD88 Goff	MyD88	20211203 0.5nM 069-1R_TRAF6_MyD88 NC_10 IL1 001	11	1.305563399
MyD88 Goff	MyD88	20211203 0.5nM 069-1R_TRAF6_MyD88 NC_10 IL1 001	11	0.857657317
MyD88 Goff	MyD88	20211203 0.5nM 069-1R_TRAF6_MyD88 NC_10 IL1 001	11	7.915337863
MyD88 Goff	MyD88	20211203 0.5nM 069-1R_TRAF6_MyD88 NC_10 IL1 001	11	0.894987061
MyD88 Goff	MyD88	20211203 0.5nM 069-1R_TRAF6_MyD88 NC_10 IL1 001	11	3.120046432
MyD88 Goff	MyD88	20211203 0.5nM 069-1R_TRAF6_MyD88 NC_10 IL1 001	11	2.396394049
MyD88 Goff	MyD88	20211203 0.5nM 069-1R_TRAF6_MyD88 NC_10 IL1 001	11	2.549652022
MyD88 Goff	MyD88	20211203 0.5nM 069-1R_TRAF6_MyD88 NC_10 IL1 001	11	1.988717914
MyD88 Goff	MyD88	20211203 0.5nM 069-1R_TRAF6_MyD88 NC_10 IL1 001	11	2.233544412
MyD88 Goff	MyD88	20211203 0.5nM 069-1R_TRAF6_MyD88 NC_10 IL1 001	11	4.025639704
MyD88 Goff	MyD88	20211203 0.5nM 069-1R_TRAF6_MyD88 NC_10 IL1 001	11	1.049731786
MyD88 Goff	MyD88	20211203 0.5nM 069-1R_TRAF6_MyD88 NC_10 IL1 001	11	3.036818057
MyD88 Goff	MyD88	20211203 0.5nM 069-1R_TRAF6_MyD88 NC_10 IL1 001	11	5.370033328
MyD88 Goff	MyD88	20211203 0.5nM 069-1R_TRAF6_MyD88 NC_10 IL1 001	11	6.709676221
MyD88 Goff	MyD88	20211203 0.5nM 069-1R_TRAF6_MyD88 NC_10 IL1 001	11	8.613246274
MyD88 Goff	MyD88	20211203 0.5nM 069-1R_TRAF6_MyD88 NC_10 IL1 001	11	1.667328548
MyD88 Goff	MyD88	20211203 0.5nM 069-1R_TRAF6_MyD88 NC_10 IL1 001	11	1.485212083
MyD88 Goff	MyD88	20211203 0.5nM 069-1R_TRAF6_MyD88 NC_10 IL1 001	11	5.376572631
MyD88 Goff	MyD88	20211203 0.5nM 069-1R_TRAF6_MyD88 NC_10 IL1 001	11	2.680605972
MyD88 Goff	MyD88	20211203 0.5nM 069-1R_TRAF6_MyD88 NC_10 IL1 001	11	2.180661876
MyD88 Goff	MyD88	20211203 0.5nM 069-1R_TRAF6_MyD88 NC_10 IL1 001	11	2.892516394
MyD88 Goff	MyD88	20211203 0.5nM 069-1R_TRAF6_MyD88 NC_10 IL1 001	11	2.740670669
MyD88 Goff	MyD88	20211203 0.5nM 069-1R_TRAF6_MyD88 NC_10 IL1 001	11	4.069638795
MyD88 Goff	MyD88	20211203 0.5nM 069-1R_TRAF6_MyD88 NC_10 IL1 001	11	4.55818608
MyD88 Goff	MyD88	20211203 0.5nM 069-1R_TRAF6_MyD88 NC_10 IL1 001	11	1.428275505
MyD88 Goff	MyD88	20211203 0.5nM 069-1R_TRAF6_MyD88 NC_10 IL1 001	11	4.456887983
MyD88 Goff	MyD88	20211203 0.5nM 069-1R_TRAF6_MyD88 NC_10 IL1 001	11	1.755252927
MyD88 Goff	MyD88	20211203 0.5nM 069-1R_TRAF6_MyD88 NC_10 IL1 001	11	3.284448944
MyD88 Goff	MyD88	20211203 0.5nM 069-1R_TRAF6_MyD88 NC_10 IL1 001	11	4.588411152
MyD88 Goff	MyD88	20211203 0.5nM 069-1R_TRAF6_MyD88 NC_10 IL1 001	11	4.116994364
MyD88 Goff	MyD88	20211203 0.5nM 069-1R_TRAF6_MyD88 NC_10 IL1 001	11	1.945158482
MyD88 Goff	MyD88	20211203 0.5nM 069-1R_TRAF6_MyD88 NC_10 IL1 001	11	1.933769875
MyD88 Goff	MyD88	20211203 0.5nM 069-1R_TRAF6_MyD88 NC_10 IL1 001	11	2.321429135
MyD88 Goff	MyD88	20211203 0.5nM 069-1R_TRAF6_MyD88 NC_10 IL1 001	11	0.854033041
MyD88 Goff	MyD88	20211203 0.5nM 069-1R_TRAF6_MyD88 NC_10 IL1 001	11	1.016262531
MyD88 Goff	MyD88	20211203 0.5nM 069-1R_TRAF6_MyD88 NC_10 IL1 001	11	1.681534361
MyD88 Goff	MyD88	20211203 0.5nM 069-1R_TRAF6_MyD88 NC_10 IL1 001	11	0.867345299
MyD88 Goff	MyD88	20211203 0.5nM 069-1R_TRAF6_MyD88 NC_10 IL1 001	11	3.351174124
MyD88 Goff	MyD88	20211203 0.5nM 069-1R_TRAF6_MyD88 NC_10 IL1 001	11	0.819208593
MyD88 Goff	MyD88	20211203 0.5nM 069-1R_TRAF6_MyD88 NC_10 IL1 001	11	6.509917021
MyD88 Goff	MyD88	20211203 0.5nM 069-1R_TRAF6_MyD88 NC_10 IL1 001	11	2.299019333
MyD88 Goff	MyD88	20211203 0.5nM 069-1R_TRAF6_MyD88 NC_10 IL1 001	11	2.630872772
MyD88 Goff	MyD88	20211203 0.5nM 069-1R_TRAF6_MyD88 NC_10 IL1 001	11	2.129040048
MyD88 Goff	MyD88	20211203 0.5nM 069-1R_TRAF6_MyD88 NC_10 IL1 001	11	2.983765883
MyD88 Goff	MyD88	20211203 0.5nM 069-1R_TRAF6_MyD88 NC_10 IL1 001	11	0.558948033
MyD88 Goff	MyD88	20211203 0.5nM 069-1R_TRAF6_MyD88 NC_10 IL1 001	11	1.601895969
MyD88 Goff	MyD88	20211203 0.5nM 069-1R_TRAF6_MyD88 NC_10 IL1 001	11	0.882719528
MyD88 Goff	MyD88	20211203 0.5nM 069-1R_TRAF6_MyD88 NC_10 IL1 001	11	1.871687824
MyD88 Goff	MyD88	20211203 0.5nM 069-1R_TRAF6_MyD88 NC_10 IL1 001	11	1.551920524
MyD88 Goff	MyD88	20211203 0.5nM 069-1R_TRAF6_MyD88 NC_10 IL1 001	11	14.3843604
MyD88 Goff	MyD88	20211203 0.5nM 069-1R_TRAF6_MyD88 NC_10 IL1 001	11	1.577206049
MyD88 Goff	MyD88	20211203 0.5nM 069-1R_TRAF6_MyD88 NC_10 IL1 001	11	2.255898828
MyD88 Goff	MyD88	20211203 0.5nM 069-1R_TRAF6_MyD88 NC_10 IL1 001	11	3.549259496
MyD88 Goff	MyD88	20211203 0.5nM 069-1R_TRAF6_MyD88 NC_10 IL1 001	11	1.711757981
MyD88 Goff	MyD88	20211203 0.5nM 069-1R_TRAF6_MyD88 NC_10 IL1 001	11	3.227095242
MyD88 Goff	MyD88	20211203 0.5nM 069-1R_TRAF6_MyD88 NC_10 IL1 001	11	3.819657364
MyD88 Goff	MyD88	20211203 0.5nM 069-1R_TRAF6_MyD88 NC_10 IL1 001	11	3.66642768
MyD88 Goff	MyD88	20211203 0.5nM 069-1R_TRAF6_MyD88 NC_10 IL1 001	11	19.1589336
MyD88 Goff	MyD88	20211203 0.5nM 069-1R_TRAF6_MyD88 NC_10 IL1 001	11	4.060604635
MyD88 Goff	MyD88	20211203 0.5nM 069-1R_TRAF6_MyD88 NC_10 IL1 001	11	3.018353027
MyD88 Goff	MyD88	20211203 0.5nM 069-1R_TRAF6_MyD88 NC_10 IL1 001	11	6.132254205
MyD88 Goff	MyD88	20211203 0.5nM 069-1R_TRAF6_MyD88 NC_10 IL1 001	11	4.037056292
MyD88 Goff	MyD88	20211203 0.5nM 069-1R_TRAF6_MyD88 NC_10 IL1 001	11	1.170668774
MyD88 Goff	MyD88	20211203 0.5nM 069-1R_TRAF6_MyD88 NC_10 IL1 001	11	9.340088639
MyD88 Goff	MyD88	20211203 0.5nM 069-1R_TRAF6_MyD88 NC_10 IL1 001	11	3.388039491
MyD88 Goff	MyD88	20211203 0.5nM 069-1R_TRAF6_MyD88 NC_10 IL1 001	11	2.378988032
MyD88 Goff	MyD88	20211203 0.5nM 069-1R_TRAF6_MyD88 NC_10 IL1 001	11	7.380533544
MyD88 Goff	MyD88	20211203 0.5nM 069-1R_TRAF6_MyD88 NC_10 IL1 001	11	4.805630251
MyD88 Goff	MyD88	20211203 0.5nM 069-1R_TRAF6_MyD88 NC_10 IL1 001	11	1.413373456
MyD88 Goff	MyD88	20211203 0.5nM 069-1R_TRAF6_MyD88 NC_10 IL1 001	11	2.330189681
MyD88 Goff	MyD88	20211203 0.5nM 069-1R_TRAF6_MyD88 NC_10 IL1 001	11	2.130646723
MyD88 Goff	MyD88	20211203 0.5nM 069-1R_TRAF6_MyD88 NC_10 IL1 001	11	7.25911442
MyD88 Goff	MyD88	20211203 0.5nM 069-1R_TRAF6_MyD88 NC_10 IL1 001	11	6.740990923
MyD88 Goff	MyD88	20211203 0.5nM 069-1R_TRAF6_MyD88 NC_10 IL1 001	11	6.557155467
MyD88 Goff	MyD88	20211203 0.5nM 069-1R_TRAF6_MyD88 NC_10 IL1 001	11	3.805199308
MyD88 Goff	MyD88	20211203 0.5nM 069-1R_TRAF6_MyD88 NC_10 IL1 001	11	10.48244195
MyD88 Goff	MyD88	20211203 0.5nM 069-1R_TRAF6_MyD88 NC_10 IL1 001	11	7.970617105
MyD88 Goff	MyD88	20211203 0.5nM 069-1R_TRAF6_MyD88 NC_10 IL1 001	11	7.265637211
MyD88 Goff	MyD88	20211203 0.5nM 069-1R_TRAF6_MyD88 NC_10 IL1 001	11	13.18028405
MyD88 Goff	MyD88	20211203 0.5nM 069-1R_TRAF6_MyD88 NC_10 IL1 001	11	6.259403412
MyD88 Goff	MyD88	20211203 0.5nM 069-1R_TRAF6_MyD88 NC_10 IL1 001	11	18.60762788
MyD88 Goff	MyD88	20211203 0.5nM 069-1R_TRAF6_MyD88 NC_10 IL1 001	11	10.79639804
MyD88 Goff	MyD88	20211203 0.5nM 069-1R_TRAF6_MyD88 NC_10 IL1 001	11	1.797715935
MyD88 Goff	MyD88	20211203 0.5nM 069-1R_TRAF6_MyD88 NC_10 IL1 001	11	1.582580797
MyD88 Goff	MyD88	20211203 0.5nM 069-1R_TRAF6_MyD88 NC_10 IL1 001	11	5.04382263
MyD88 Goff	MyD88	20211203 0.5nM 069-1R_TRAF6_MyD88 NC_10 IL1 001	11	1.91334087
MyD88 Goff	MyD88	20211203 0.5nM 069-1R_TRAF6_MyD88 NC_10 IL1 001	11	2.007815393
MyD88 Goff	MyD88	20211203 0.5nM 069-1R_TRAF6_MyD88 NC_10 IL1 001	11	11.78074114
MyD88 Goff	MyD88	20211203 0.5nM 069-1R_TRAF6_MyD88 NC_10 IL1 001	11	5.805787981
MyD88 Goff	MyD88	20211203 0.5nM 069-1R_TRAF6_MyD88 NC_10 IL1 001	11	4.188917573
MyD88 Goff	MyD88	20211203 0.5nM 069-1R_TRAF6_MyD88 NC_10 IL1 001	11	9.874619024
MyD88 Goff	MyD88	20211203 0.5nM 069-1R_TRAF6_MyD88 NC_10 IL1 001	11	24.35439333
MyD88 Goff	MyD88	20211203 0.5nM 069-1R_TRAF6_MyD88 NC_10 IL1 001	11	6.98871506
MyD88 Goff	MyD88	20211203 0.5nM 069-1R_TRAF6_MyD88 NC_10 IL1 001	11	1.14655987
MyD88 Goff	MyD88	20211203 0.5nM 069-1R_TRAF6_MyD88 NC_10 IL1 001	11	7.561851237
MyD88 Goff	MyD88	20211203 0.5nM 069-1R_TRAF6_MyD88 NC_10 IL1 001	11	8.102006431
MyD88 Goff	MyD88	20211203 0.5nM 069-1R_TRAF6_MyD88 NC_10 IL1 001	11	6.14356313
MyD88 Goff	MyD88	20211203 0.5nM 069-1R_TRAF6_MyD88 NC_10 IL1 001	11	3.43469272
MyD88 Goff	MyD88	20211203 0.5nM 069-1R_TRAF6_MyD88 NC_10 IL1 001	11	3.240195633
MyD88 Goff	MyD88	20211203 0.5nM 069-1R_TRAF6_MyD88 NC_10 IL1 001	11	2.375416723
MyD88 Goff	MyD88	20211203 0.5nM 069-1R_TRAF6_MyD88 NC_10 IL1 001	11	5.560169588
MyD88 Goff	MyD88	20211203 0.5nM 069-1R_TRAF6_MyD88 NC_10 IL1 001	11	1.731942115
MyD88 Goff	MyD88	20211203 0.5nM 069-1R_TRAF6_MyD88 NC_10 IL1 001	11	2.262531959
MyD88 Goff	MyD88	20211203 0.5nM 069-1R_TRAF6_MyD88 NC_10 IL1 001	11	1.725421486
MyD88 Goff	MyD88	20211203 0.5nM 069-1R_TRAF6_MyD88 NC_10 IL1 001	11	0.358540334
MyD88 Goff	MyD88	20211203 0.5nM 069-1R_TRAF6_MyD88 NC_10 IL1 001	11	4.499330834
MyD88 Goff	MyD88	20211203 0.5nM 069-1R_TRAF6_MyD88 NC_10 IL1 001	11	13.25168634
MyD88 Goff	MyD88	20211203 0.5nM 069-1R_TRAF6_MyD88 NC_10 IL1 001	11	3.213014315
MyD88 Goff	MyD88	20211203 0.5nM 069-1R_TRAF6_MyD88 NC_10 IL1 001	11	12.0091816
MyD88 Goff	MyD88	20211203 0.5nM 069-1R_TRAF6_MyD88 NC_10 IL1 001	11	25.57229528
MyD88 Goff	MyD88	20211203 0.5nM 069-1R_TRAF6_MyD88 NC_10 IL1 001	11	4.513979147
MyD88 Goff	MyD88	20211203 0.5nM 069-1R_TRAF6_MyD88 NC_10 IL1 001	11	9.902626076
MyD88 Goff	MyD88	20211203 0.5nM 069-1R_TRAF6_MyD88 NC_10 IL1 001	11	7.468788632
MyD88 Goff	MyD88	20211203 0.5nM 069-1R_TRAF6_MyD88 NC_10 IL1 001	11	6.092651004
MyD88 Goff	MyD88	20211203 0.5nM 069-1R_TRAF6_MyD88 NC_10 IL1 001	11	2.474913254
MyD88 Goff	MyD88	20211203 0.5nM 069-1R_TRAF6_MyD88 NC_10 IL1 001	11	5.77559298
MyD88 Goff	MyD88	20211203 0.5nM 069-1R_TRAF6_MyD88 NC_10 IL1 001	11	4.218142343
MyD88 Goff	MyD88	20211203 0.5nM 069-1R_TRAF6_MyD88 NC_10 IL1 001	11	3.03023745
MyD88 Goff	MyD88	20211203 0.5nM 069-1R_TRAF6_MyD88 NC_10 IL1 001	11	10.03133239
MyD88 Goff	MyD88	20211203 0.5nM 069-1R_TRAF6_MyD88 NC_10 IL1 001	11	6.76242754
MyD88 Goff	MyD88	20211203 0.5nM 069-1R_TRAF6_MyD88 NC_10 IL1 001	11	4.935783915
MyD88 Goff	MyD88	20211203 0.5nM 069-1R_TRAF6_MyD88 NC_10 IL1 001	11	5.560047688
MyD88 Goff	MyD88	20211203 0.5nM 069-1R_TRAF6_MyD88 NC_10 IL1 001	11	4.012770235
MyD88 Goff	MyD88	20211203 0.5nM 069-1R_TRAF6_MyD88 NC_10 IL1 001	11	7.265967179
MyD88 Goff	MyD88	20211203 0.5nM 069-1R_TRAF6_MyD88 NC_10 IL1 001	11	0.982614755
MyD88 Goff	MyD88	20211203 0.5nM 069-1R_TRAF6_MyD88 NC_10 IL1 001	11	1.894531727
MyD88 Goff	MyD88	20211203 0.5nM 069-1R_TRAF6_MyD88 NC_10 IL1 001	11	9.593467419
MyD88 Goff	MyD88	20211203 0.5nM 069-1R_TRAF6_MyD88 NC_10 IL1 001	11	5.789825889
MyD88 Goff	MyD88	20211203 0.5nM 069-1R_TRAF6_MyD88 NC_10 IL1 001	11	2.326843148
MyD88 Goff	MyD88	20211203 0.5nM 069-1R_TRAF6_MyD88 NC_10 IL1 001	11	1.164795439
MyD88 Goff	MyD88	20211203 0.5nM 069-1R_TRAF6_MyD88 NC_10 IL1 001	11	3.964666534
MyD88 Goff	MyD88	20211203 0.5nM 069-1R_TRAF6_MyD88 NC_10 IL1 001	11	6.587771359
MyD88 Goff	MyD88	20211203 0.5nM 069-1R_TRAF6_MyD88 NC_10 IL1 001	11	8.524549715
MyD88 Goff	MyD88	20211203 0.5nM 069-1R_TRAF6_MyD88 NC_10 IL1 001	11	2.182480108
MyD88 Goff	MyD88	20211203 0.5nM 069-1R_TRAF6_MyD88 NC_10 IL1 001	11	6.981461402
MyD88 Goff	MyD88	20211203 0.5nM 069-1R_TRAF6_MyD88 NC_10 IL1 001	11	1.309958877
MyD88 Goff	MyD88	20211203 0.5nM 069-1R_TRAF6_MyD88 NC_10 IL1 001	11	5.091620607
MyD88 Goff	MyD88	20211203 0.5nM 069-1R_TRAF6_MyD88 NC_10 IL1 001	11	2.401864909
MyD88 Goff	MyD88	20211203 0.5nM 069-1R_TRAF6_MyD88 NC_10 IL1 001	11	5.670930705
MyD88 Goff	MyD88	20211203 0.5nM 069-1R_TRAF6_MyD88 NC_10 IL1 001	11	0.557038208
MyD88 Goff	MyD88	20211203 0.5nM 069-1R_TRAF6_MyD88 NC_10 IL1 001	11	3.255692669
MyD88 Goff	MyD88	20211203 0.5nM 069-1R_TRAF6_MyD88 NC_10 IL1 001	11	6.040404284
MyD88 Goff	MyD88	20211203 0.5nM 069-1R_TRAF6_MyD88 NC_10 IL1 001	11	2.863757886
MyD88 Goff	MyD88	20211203 0.5nM 069-1R_TRAF6_MyD88 NC_10 IL1 001	11	1.285745594
MyD88 Goff	MyD88	20211203 0.5nM 069-1R_TRAF6_MyD88 NC_10 IL1 001	11	10.5726646
MyD88 Goff	MyD88	20211203 0.5nM 069-1R_TRAF6_MyD88 NC_10 IL1 001	11	5.040281762
MyD88 Goff	MyD88	20211203 0.5nM 069-1R_TRAF6_MyD88 NC_10 IL1 001	11	5.840795182
MyD88 Goff	MyD88	20211203 0.5nM 069-1R_TRAF6_MyD88 NC_10 IL1 001	11	1.244599855
MyD88 Goff	MyD88	20211203 0.5nM 069-1R_TRAF6_MyD88 NC_10 IL1 001	11	9.686709348
MyD88 Goff	MyD88	20211203 0.5nM 069-1R_TRAF6_MyD88 NC_10 IL1 001	11	2.557224067
MyD88 Goff	MyD88	20211203 0.5nM 069-1R_TRAF6_MyD88 NC_10 IL1 001	11	10.68983787
MyD88 Goff	MyD88	20211203 0.5nM 069-1R_TRAF6_MyD88 NC_10 IL1 001	11	1.604808825
MyD88 Goff	MyD88	20211203 0.5nM 069-1R_TRAF6_MyD88 NC_10 IL1 001	11	3.585175623
MyD88 Goff	MyD88	20211203 0.5nM 069-1R_TRAF6_MyD88 NC_10 IL1 001	11	1.696055071
MyD88 Goff	MyD88	20211203 0.5nM 069-1R_TRAF6_MyD88 NC_10 IL1 001	11	1.711044296
MyD88 Goff	MyD88	20211203 0.5nM 069-1R_TRAF6_MyD88 NC_10 IL1 001	11	11.48438929
MyD88 Goff	MyD88	20211203 0.5nM 069-1R_TRAF6_MyD88 NC_10 IL1 001	11	1.86100547
MyD88 Goff	MyD88	20211203 0.5nM 069-1R_TRAF6_MyD88 NC_10 IL1 001	11	3.042980623
MyD88 Goff	MyD88	20211203 0.5nM 069-1R_TRAF6_MyD88 NC_10 IL1 001	11	5.463605926
MyD88 Goff	MyD88	20211203 0.5nM 069-1R_TRAF6_MyD88 NC_10 IL1 001	11	4.515865078
MyD88 Goff	MyD88	20211203 0.5nM 069-1R_TRAF6_MyD88 NC_10 IL1 001	11	4.184578016
MyD88 Goff	MyD88	20211203 0.5nM 069-1R_TRAF6_MyD88 NC_10 IL1 001	11	9.295593916
MyD88 Goff	MyD88	20211203 0.5nM 069-1R_TRAF6_MyD88 NC_10 IL1 001	11	4.830407615
MyD88 Goff	MyD88	20211203 0.5nM 069-1R_TRAF6_MyD88 NC_10 IL1 001	11	9.835240661
MyD88 Goff	MyD88	20211203 0.5nM 069-1R_TRAF6_MyD88 NC_10 IL1 001	11	2.451823389
MyD88 Goff	MyD88	20211203 0.5nM 069-1R_TRAF6_MyD88 NC_10 IL1 001	11	6.510243047
MyD88 Goff	MyD88	20211203 0.5nM 069-1R_TRAF6_MyD88 NC_10 IL1 001	11	3.167724856
MyD88 Goff	MyD88	20211203 0.5nM 069-1R_TRAF6_MyD88 NC_10 IL1 001	11	13.63012796
MyD88 Goff	MyD88	20211203 0.5nM 069-1R_TRAF6_MyD88 NC_10 IL1 001	11	6.580720416
MyD88 Goff	MyD88	20211203 0.5nM 069-1R_TRAF6_MyD88 NC_10 IL1 001	11	5.361968544
MyD88 Goff	MyD88	20211203 0.5nM 069-1R_TRAF6_MyD88 NC_10 IL1 001	11	6.469636743
MyD88 Goff	MyD88	20211203 0.5nM 069-1R_TRAF6_MyD88 NC_10 IL1 001	11	0.437904298
MyD88 Goff	MyD88	20211203 0.5nM 069-1R_TRAF6_MyD88 NC_10 IL1 001	11	3.806146798
MyD88 Goff	MyD88	20211203 0.5nM 069-1R_TRAF6_MyD88 NC_10 IL1 001	11	5.840795131
MyD88 Goff	MyD88	20211203 0.5nM 069-1R_TRAF6_MyD88 NC_10 IL1 001	11	2.602189941
MyD88 Goff	MyD88	20211203 0.5nM 069-1R_TRAF6_MyD88 NC_10 IL1 001	11	10.68248829
MyD88 Goff	MyD88	20211203 0.5nM 069-1R_TRAF6_MyD88 NC_10 IL1 001	11	2.452891801
MyD88 Goff	MyD88	20211203 0.5nM 069-1R_TRAF6_MyD88 NC_10 IL1 001	11	4.413871282
MyD88 Goff	MyD88	20211203 0.5nM 069-1R_TRAF6_MyD88 NC_10 IL1 001	11	14.89642882
MyD88 Goff	MyD88	20211203 0.5nM 069-1R_TRAF6_MyD88 NC_10 IL1 001	11	1.043941952
MyD88 Goff	MyD88	20211203 0.5nM 069-1R_TRAF6_MyD88 NC_10 IL1 001	11	1.418689607
MyD88 Goff	MyD88	20211203 0.5nM 069-1R_TRAF6_MyD88 NC_10 IL1 001	11	2.917149395
MyD88 Goff	MyD88	20211203 0.5nM 069-1R_TRAF6_MyD88 NC_10 IL1 001	11	1.849508903
MyD88 Goff	MyD88	20211203 0.5nM 069-1R_TRAF6_MyD88 NC_10 IL1 001	11	7.468278207
MyD88 Goff	MyD88	20211203 0.5nM 069-1R_TRAF6_MyD88 NC_10 IL1 001	11	8.118794442
MyD88 Goff	MyD88	20211203 0.5nM 069-1R_TRAF6_MyD88 NC_10 IL1 001	11	4.683741119
MyD88 Goff	MyD88	20211203 0.5nM 069-1R_TRAF6_MyD88 NC_10 IL1 001	11	7.500418303
MyD88 Goff	MyD88	20211203 0.5nM 069-1R_TRAF6_MyD88 NC_10 IL1 001	11	7.735323817
MyD88 Goff	MyD88	20211203 0.5nM 069-1R_TRAF6_MyD88 NC_10 IL1 001	11	9.677391238
MyD88 Goff	MyD88	20211203 0.5nM 069-1R_TRAF6_MyD88 NC_10 IL1 001	11	10.21709347
MyD88 Goff	MyD88	20211203 0.5nM 069-1R_TRAF6_MyD88 NC_10 IL1 001	11	9.846260745
MyD88 Goff	MyD88	20211203 0.5nM 069-1R_TRAF6_MyD88 NC_10 IL1 001	11	5.157570127
MyD88 Goff	MyD88	20211203 0.5nM 069-1R_TRAF6_MyD88 NC_10 IL1 001	11	6.386065819
MyD88 Goff	MyD88	20211203 0.5nM 069-1R_TRAF6_MyD88 NC_10 IL1 001	11	3.684372608
MyD88 Goff	MyD88	20211203 0.5nM 069-1R_TRAF6_MyD88 NC_10 IL1 001	11	1.807649138
MyD88 Goff	MyD88	20211203 0.5nM 069-1R_TRAF6_MyD88 NC_10 IL1 001	11	1.118265964
MyD88 Goff	MyD88	20211203 0.5nM 069-1R_TRAF6_MyD88 NC_10 IL1 001	11	2.836408268
MyD88 Goff	MyD88	20211203 0.5nM 069-1R_TRAF6_MyD88 NC_10 IL1 001	11	1.233934106
MyD88 Goff	MyD88	20211203 0.5nM 069-1R_TRAF6_MyD88 NC_10 IL1 001	11	3.967544233
MyD88 Goff	MyD88	20211203 0.5nM 069-1R_TRAF6_MyD88 NC_10 IL1 001	11	1.817265622
MyD88 Goff	MyD88	20211203 0.5nM 069-1R_TRAF6_MyD88 NC_10 IL1 001	11	3.034529641
MyD88 Goff	MyD88	20211203 0.5nM 069-1R_TRAF6_MyD88 NC_10 IL1 001	11	2.47900167
MyD88 Goff	MyD88	20211203 0.5nM 069-1R_TRAF6_MyD88 NC_10 IL1 001	11	2.220213119
MyD88 Goff	MyD88	20211203 0.5nM 069-1R_TRAF6_MyD88 NC_10 IL1 001	11	2.940302985
MyD88 Goff	MyD88	20211203 0.5nM 069-1R_TRAF6_MyD88 NC_10 IL1 001	11	6.907820603
MyD88 Goff	MyD88	20211203 0.5nM 069-1R_TRAF6_MyD88 NC_10 IL1 001	11	6.935588878
MyD88 Goff	MyD88	20211203 0.5nM 069-1R_TRAF6_MyD88 NC_10 IL1 001	11	3.101705197
MyD88 Goff	MyD88	20211203 0.5nM 069-1R_TRAF6_MyD88 NC_10 IL1 001	11	2.68205001
MyD88 Goff	MyD88	20211203 0.5nM 069-1R_TRAF6_MyD88 NC_10 IL1 001	11	12.88500082
MyD88 Goff	MyD88	20211203 0.5nM 069-1R_TRAF6_MyD88 NC_10 IL1 001	11	4.675406922
MyD88 Goff	MyD88	20211203 0.5nM 069-1R_TRAF6_MyD88 NC_10 IL1 001	11	7.140755337
MyD88 Goff	MyD88	20211203 0.5nM 069-1R_TRAF6_MyD88 NC_10 IL1 001	11	2.765835776
MyD88 Goff	MyD88	20211203 0.5nM 069-1R_TRAF6_MyD88 NC_10 IL1 001	11	1.848168193
MyD88 Goff	MyD88	20211203 0.5nM 069-1R_TRAF6_MyD88 NC_10 IL1 001	11	1.316579541
MyD88 Goff	MyD88	20211203 0.5nM 069-1R_TRAF6_MyD88 NC_10 IL1 001	11	7.458727208
MyD88 Goff	MyD88	20211203 0.5nM 069-1R_TRAF6_MyD88 NC_10 IL1 001	11	1.767743137
MyD88 Goff	MyD88	20211203 0.5nM 069-1R_TRAF6_MyD88 NC_10 IL1 001	11	4.849487326
MyD88 Goff	MyD88	20211203 0.5nM 069-1R_TRAF6_MyD88 NC_10 IL1 001	11	1.743589419
MyD88 Goff	MyD88	20211203 0.5nM 069-1R_TRAF6_MyD88 NC_10 IL1 001	11	6.777089226
MyD88 Goff	MyD88	20211203 0.5nM 069-1R_TRAF6_MyD88 NC_10 IL1 001	11	5.463122504
MyD88 Goff	MyD88	20211203 0.5nM 069-1R_TRAF6_MyD88 NC_10 IL1 001	11	3.061608032
MyD88 Goff	MyD88	20211203 0.5nM 069-1R_TRAF6_MyD88 NC_10 IL1 001	11	7.203924629
MyD88 Goff	MyD88	20211203 0.5nM 069-1R_TRAF6_MyD88 NC_10 IL1 001	11	8.65690186
MyD88 Goff	MyD88	20211203 0.5nM 069-1R_TRAF6_MyD88 NC_10 IL1 001	11	8.357865809
MyD88 Goff	MyD88	20211203 0.5nM 069-1R_TRAF6_MyD88 NC_10 IL1 001	11	1.843888747
MyD88 Goff	MyD88	20211203 0.5nM 069-1R_TRAF6_MyD88 NC_10 IL1 001	11	2.361155925
MyD88 Goff	MyD88	20211203 0.5nM 069-1R_TRAF6_MyD88 NC_10 IL1 001	11	0.985010597
MyD88 Goff	MyD88	20211203 0.5nM 069-1R_TRAF6_MyD88 NC_10 IL1 001	11	6.441869621
MyD88 Goff	MyD88	20211203 0.5nM 069-1R_TRAF6_MyD88 NC_10 IL1 001	11	2.735877112
MyD88 Goff	MyD88	20211203 0.5nM 069-1R_TRAF6_MyD88 NC_10 IL1 001	11	5.402741942
MyD88 Goff	MyD88	20211203 0.5nM 069-1R_TRAF6_MyD88 NC_10 IL1 001	11	3.853387755
MyD88 Goff	MyD88	20211203 0.5nM 069-1R_TRAF6_MyD88 NC_10 IL1 001	11	0.475853427
MyD88 Goff	MyD88	20211203 0.5nM 069-1R_TRAF6_MyD88 NC_10 IL1 001	11	4.435082783
MyD88 Goff	MyD88	20211203 0.5nM 069-1R_TRAF6_MyD88 NC_10 IL1 001	11	13.56910934
MyD88 Goff	MyD88	20211203 0.5nM 069-1R_TRAF6_MyD88 NC_10 IL1 001	11	2.666480334
MyD88 Goff	MyD88	20211203 0.5nM 069-1R_TRAF6_MyD88 NC_10 IL1 001	11	7.880508215
MyD88 Goff	MyD88	20211203 0.5nM 069-1R_TRAF6_MyD88 NC_10 IL1 001	11	3.333900344
MyD88 Goff	MyD88	20211203 0.5nM 069-1R_TRAF6_MyD88 NC_10 IL1 001	11	3.744119062
MyD88 Goff	MyD88	20211203 0.5nM 069-1R_TRAF6_MyD88 NC_10 IL1 001	11	5.627459612
MyD88 Goff	MyD88	20211203 0.5nM 069-1R_TRAF6_MyD88 NC_10 IL1 001	11	11.95029887
MyD88 Goff	MyD88	20211203 0.5nM 069-1R_TRAF6_MyD88 NC_10 IL1 001	11	10.59774887
MyD88 Goff	MyD88	20211203 0.5nM 069-1R_TRAF6_MyD88 NC_10 IL1 001	11	3.335488303
MyD88 Goff	MyD88	20211203 0.5nM 069-1R_TRAF6_MyD88 NC_10 IL1 001	11	4.163880862
MyD88 Goff	MyD88	20211203 0.5nM 069-1R_TRAF6_MyD88 NC_10 IL1 001	11	3.551278168
MyD88 Goff	MyD88	20211203 0.5nM 069-1R_TRAF6_MyD88 NC_10 IL1 001	11	2.973702287
MyD88 Goff	MyD88	20211203 0.5nM 069-1R_TRAF6_MyD88 NC_10 IL1 001	11	6.838647376
MyD88 Goff	MyD88	20211203 0.5nM 069-1R_TRAF6_MyD88 NC_10 IL1 001	11	3.757191698
MyD88 Goff	MyD88	20211203 0.5nM 069-1R_TRAF6_MyD88 NC_10 IL1 001	11	1.928266525
MyD88 Goff	MyD88	20211203 0.5nM 069-1R_TRAF6_MyD88 NC_10 IL1 001	11	1.98769275
MyD88 Goff	MyD88	20211203 0.5nM 069-1R_TRAF6_MyD88 NC_10 IL1 001	11	1.725801364
MyD88 Goff	MyD88	20211203 0.5nM 069-1R_TRAF6_MyD88 NC_10 IL1 001	11	8.470964128
MyD88 Goff	MyD88	20211203 0.5nM 069-1R_TRAF6_MyD88 NC_10 IL1 001	11	7.189397969
MyD88 Goff	MyD88	20211203 0.5nM 069-1R_TRAF6_MyD88 NC_10 IL1 001	11	2.400552407
MyD88 Goff	MyD88	20211203 0.5nM 069-1R_TRAF6_MyD88 NC_10 IL1 001	11	4.409137888
MyD88 Goff	MyD88	20211203 0.5nM 069-1R_TRAF6_MyD88 NC_10 IL1 001	11	3.065364853
MyD88 Goff	MyD88	20211203 0.5nM 069-1R_TRAF6_MyD88 NC_10 IL1 001	11	2.747329587
MyD88 Goff	MyD88	20211203 0.5nM 069-1R_TRAF6_MyD88 NC_10 IL1 001	11	3.959324493
MyD88 Goff	MyD88	20211203 0.5nM 069-1R_TRAF6_MyD88 NC_10 IL1 001	11	5.309313574
MyD88 Goff	MyD88	20211203 0.5nM 069-1R_TRAF6_MyD88 NC_10 IL1 001	11	3.288677688
MyD88 Goff	MyD88	20211203 0.5nM 069-1R_TRAF6_MyD88 NC_10 IL1 001	11	1.403036142
MyD88 Goff	MyD88	20211203 0.5nM 069-1R_TRAF6_MyD88 NC_10 IL1 001	11	4.576072327
MyD88 Goff	MyD88	20211203 0.5nM 069-1R_TRAF6_MyD88 NC_10 IL1 001	11	1.419759059
MyD88 Goff	MyD88	20211203 0.5nM 069-1R_TRAF6_MyD88 NC_10 IL1 001	11	3.439673683
MyD88 Goff	MyD88	20211203 0.5nM 069-1R_TRAF6_MyD88 NC_10 IL1 001	11	11.24014587
MyD88 Goff	MyD88	20211203 0.5nM 069-1R_TRAF6_MyD88 NC_10 IL1 001	11	8.344330165
MyD88 Goff	MyD88	20211203 0.5nM 069-1R_TRAF6_MyD88 NC_10 IL1 001	11	3.456184826
MyD88 Goff	MyD88	20211203 0.5nM 069-1R_TRAF6_MyD88 NC_10 IL1 001	11	12.78594498
MyD88 Goff	MyD88	20211203 0.5nM 069-1R_TRAF6_MyD88 NC_10 IL1 001	11	6.467576429
MyD88 Goff	MyD88	20211203 0.5nM 069-1R_TRAF6_MyD88 NC_10 IL1 001	11	3.343723774
MyD88 Goff	MyD88	20211203 0.5nM 069-1R_TRAF6_MyD88 NC_10 IL1 001	11	6.556366022
MyD88 Goff	MyD88	20211203 0.5nM 069-1R_TRAF6_MyD88 NC_10 IL1 001	11	4.965856264
MyD88 Goff	MyD88	20211203 0.5nM 069-1R_TRAF6_MyD88 NC_10 IL1 001	11	5.239024857
MyD88 Goff	MyD88	20211203 0.5nM 069-1R_TRAF6_MyD88 NC_10 IL1 001	11	21.58852229
MyD88 Goff	MyD88	20211203 0.5nM 069-1R_TRAF6_MyD88 NC_10 IL1 001	11	2.147990641
MyD88 Goff	MyD88	20211203 0.5nM 069-1R_TRAF6_MyD88 NC_10 IL1 001	11	0.98690186
MyD88 Goff	MyD88	20211203 0.5nM 069-1R_TRAF6_MyD88 NC_10 IL1 001	11	2.604012744
MyD88 Goff	MyD88	20211203 0.5nM 069-1R_TRAF6_MyD88 NC_10 IL1 001	11	5.479811962
MyD88 Goff	MyD88	20211203 0.5nM 069-1R_TRAF6_MyD88 NC_10 IL1 001	11	13.61164036
MyD88 Goff	MyD88	20211203 0.5nM 069-1R_TRAF6_MyD88 NC_10 IL1 001	11	0.389837175
MyD88 Goff	MyD88	20211203 0.5nM 069-1R_TRAF6_MyD88 NC_10 IL1 001	11	1.854471726
MyD88 Goff	MyD88	20211203 0.5nM 069-1R_TRAF6_MyD88 NC_10 IL1 001	11	0.869260333
MyD88 Goff	MyD88	20211203 0.5nM 069-1R_TRAF6_MyD88 NC_10 IL1 001	11	1.02781083
MyD88 Goff	MyD88	20211203 0.5nM 069-1R_TRAF6_MyD88 NC_10 IL1 001	11	6.725577224
MyD88 Goff	MyD88	20211203 0.5nM 069-1R_TRAF6_MyD88 NC_10 IL1 001	11	7.364151374
MyD88 Goff	MyD88	20211203 0.5nM 069-1R_TRAF6_MyD88 NC_10 IL1 001	11	5.896951889
MyD88 Goff	MyD88	20211203 0.5nM 069-1R_TRAF6_MyD88 NC_10 IL1 001	11	1.884430915
MyD88 Goff	MyD88	20211203 0.5nM 069-1R_TRAF6_MyD88 NC_10 IL1 001	11	4.50359807
MyD88 Goff	MyD88	20211203 0.5nM 069-1R_TRAF6_MyD88 NC_10 IL1 001	11	8.77127286
MyD88 Goff	MyD88	20211203 0.5nM 069-1R_TRAF6_MyD88 NC_10 IL1 001	11	5.536453039
MyD88 Goff	MyD88	20211203 0.5nM 069-1R_TRAF6_MyD88 NC_10 IL1 001	11	8.780150344
MyD88 Goff	MyD88	20211203 0.5nM 069-1R_TRAF6_MyD88 NC_10 IL1 001	11	9.055646205
MyD88 Goff	MyD88	20211203 0.5nM 069-1R_TRAF6_MyD88 NC_10 IL1 001	11	2.433075036
MyD88 Goff	MyD88	20211203 0.5nM 069-1R_TRAF6_MyD88 NC_10 IL1 001	11	7.323206701
MyD88 Goff	MyD88	20211203 0.5nM 069-1R_TRAF6_MyD88 NC_10 IL1 001	11	6.426865458
MyD88 Goff	MyD88	20211203 0.5nM 069-1R_TRAF6_MyD88 NC_10 IL1 001	11	3.233079987
MyD88 Goff	MyD88	20211203 0.5nM 069-1R_TRAF6_MyD88 NC_10 IL1 001	11	5.838596228
MyD88 Goff	MyD88	20211203 0.5nM 069-1R_TRAF6_MyD88 NC_10 IL1 001	11	9.730368506
MyD88 Goff	MyD88	20211203 0.5nM 069-1R_TRAF6_MyD88 NC_10 IL1 001	11	2.945381213
MyD88 Goff	MyD88	20211203 0.5nM 069-1R_TRAF6_MyD88 NC_10 IL1 001	11	8.105581415
MyD88 Goff	MyD88	20211203 0.5nM 069-1R_TRAF6_MyD88 NC_10 IL1 001	11	3.05699308
MyD88 Goff	MyD88	20211203 0.5nM 069-1R_TRAF6_MyD88 NC_10 IL1 001	11	8.817239479
MyD88 Goff	MyD88	20211203 0.5nM 069-1R_TRAF6_MyD88 NC_10 IL1 001	11	0.90555399
MyD88 Goff	MyD88	20211203 0.5nM 069-1R_TRAF6_MyD88 NC_10 IL1 001	11	3.090662145
MyD88 Goff	MyD88	20211203 0.5nM 069-1R_TRAF6_MyD88 NC_10 IL1 001	11	0.831099996
MyD88 Goff	MyD88	20211203 0.5nM 069-1R_TRAF6_MyD88 NC_10 IL1 001	11	1.920288392
MyD88 Goff	MyD88	20211203 0.5nM 069-1R_TRAF6_MyD88 NC_10 IL1 001	11	0.691986088
MyD88 Goff	MyD88	20211203 0.5nM 069-1R_TRAF6_MyD88 NC_10 IL1 001	11	3.854598637
MyD88 Goff	MyD88	20211203 0.5nM 069-1R_TRAF6_MyD88 NC_10 IL1 001	11	4.629597597
MyD88 Goff	MyD88	20211203 0.5nM 069-1R_TRAF6_MyD88 NC_10 IL1 001	11	4.307223484
MyD88 Goff	MyD88	20211203 0.5nM 069-1R_TRAF6_MyD88 NC_10 IL1 001	11	5.874512314
MyD88 Goff	MyD88	20211203 0.5nM 069-1R_TRAF6_MyD88 NC_10 IL1 001	11	6.171938735
MyD88 Goff	MyD88	20211203 0.5nM 069-1R_TRAF6_MyD88 NC_10 IL1 001	11	0.398985545
MyD88 Goff	MyD88	20211203 0.5nM 069-1R_TRAF6_MyD88 NC_10 IL1 001	11	4.076525887
MyD88 Goff	MyD88	20211203 0.5nM 069-1R_TRAF6_MyD88 NC_10 IL1 001	11	1.323500739
MyD88 Goff	MyD88	20211203 0.5nM 069-1R_TRAF6_MyD88 NC_10 IL1 001	11	4.202779644
MyD88 Goff	MyD88	20211203 0.5nM 069-1R_TRAF6_MyD88 NC_10 IL1 001	11	4.982595735
MyD88 Goff	MyD88	20211203 0.5nM 069-1R_TRAF6_MyD88 NC_10 IL1 001	11	2.429120978
MyD88 Goff	MyD88	20211203 0.5nM 069-1R_TRAF6_MyD88 NC_10 IL1 001	11	6.540173204
MyD88 Goff	MyD88	20211203 0.5nM 069-1R_TRAF6_MyD88 NC_10 IL1 001	11	5.541965984
MyD88 Goff	MyD88	20211203 0.5nM 069-1R_TRAF6_MyD88 NC_10 IL1 001	11	3.231028454
MyD88 Goff	MyD88	20211203 0.5nM 069-1R_TRAF6_MyD88 NC_10 IL1 001	11	3.147340355
MyD88 Goff	MyD88	20211203 0.5nM 069-1R_TRAF6_MyD88 NC_10 IL1 001	11	1.999909602
MyD88 Goff	MyD88	20211203 0.5nM 069-1R_TRAF6_MyD88 NC_10 IL1 001	11	1.133068432
MyD88 Goff	MyD88	20211203 0.5nM 069-1R_TRAF6_MyD88 NC_10 IL1 001	11	1.716980058
MyD88 Goff	MyD88	20211203 0.5nM 069-1R_TRAF6_MyD88 NC_10 IL1 001	11	2.459504538
MyD88 Goff	MyD88	20211203 0.5nM 069-1R_TRAF6_MyD88 NC_10 IL1 001	11	1.934774398
MyD88 Goff	MyD88	20211203 0.5nM 069-1R_TRAF6_MyD88 NC_10 IL1 001	11	8.330592311
MyD88 Goff	MyD88	20211203 0.5nM 069-1R_TRAF6_MyD88 NC_10 IL1 001	11	5.308475724
MyD88 Goff	MyD88	20211203 0.5nM 069-1R_TRAF6_MyD88 NC_10 IL1 001	11	6.121851416
MyD88 Goff	MyD88	20211203 0.5nM 069-1R_TRAF6_MyD88 NC_10 IL1 001	11	3.874198542
MyD88 Goff	MyD88	20211203 0.5nM 069-1R_TRAF6_MyD88 NC_10 IL1 001	11	2.878211206
MyD88 Goff	MyD88	20211203 0.5nM 069-1R_TRAF6_MyD88 NC_10 IL1 001	11	2.053293803
MyD88 Goff	MyD88	20211203 0.5nM 069-1R_TRAF6_MyD88 NC_10 IL1 001	11	8.399736774
MyD88 Goff	MyD88	20211203 0.5nM 069-1R_TRAF6_MyD88 NC_10 IL1 001	11	5.625600818
MyD88 Goff	MyD88	20211203 0.5nM 069-1R_TRAF6_MyD88 NC_10 IL1 001	11	5.646182598
MyD88 Goff	MyD88	20211203 0.5nM 069-1R_TRAF6_MyD88 NC_10 IL1 001	11	2.79774881
MyD88 Goff	MyD88	20211203 0.5nM 069-1R_TRAF6_MyD88 NC_10 IL1 001	11	0.772721779
MyD88 Goff	MyD88	20211203 0.5nM 069-1R_TRAF6_MyD88 NC_10 IL1 001	11	3.128228649
MyD88 Goff	MyD88	20211203 0.5nM 069-1R_TRAF6_MyD88 NC_10 IL1 001	11	1.796218364
MyD88 Goff	MyD88	20211203 0.5nM 069-1R_TRAF6_MyD88 NC_10 IL1 001	11	1.411491746
MyD88 Goff	MyD88	20211203 0.5nM 069-1R_TRAF6_MyD88 NC_10 IL1 001	11	8.098934809
MyD88 Goff	MyD88	20211203 0.5nM 069-1R_TRAF6_MyD88 NC_10 IL1 001	11	1.667530562
MyD88 Goff	MyD88	20211203 0.5nM 069-1R_TRAF6_MyD88 NC_10 IL1 001	11	6.91103876
MyD88 Goff	MyD88	20211203 0.5nM 069-1R_TRAF6_MyD88 NC_10 IL1 001	11	2.177419567
MyD88 Goff	MyD88	20211203 0.5nM 069-1R_TRAF6_MyD88 NC_10 IL1 001	11	0.720233646
MyD88 Goff	MyD88	20211203 0.5nM 069-1R_TRAF6_MyD88 NC_10 IL1 001	11	2.748776806
MyD88 Goff	MyD88	20211203 0.5nM 069-1R_TRAF6_MyD88 NC_10 IL1 001	11	6.406945622
MyD88 Goff	MyD88	20211203 0.5nM 069-1R_TRAF6_MyD88 NC_10 IL1 001	11	7.013502226
MyD88 Goff	MyD88	20211203 0.5nM 069-1R_TRAF6_MyD88 NC_10 IL1 001	11	0.808318336
MyD88 Goff	MyD88	20211203 0.5nM 069-1R_TRAF6_MyD88 NC_10 IL1 001	11	4.561298376
MyD88 Goff	MyD88	20211203 0.5nM 069-1R_TRAF6_MyD88 NC_10 IL1 001	11	0.811743933
MyD88 Goff	MyD88	20211203 0.5nM 069-1R_TRAF6_MyD88 NC_10 IL1 001	11	3.566600934
MyD88 Goff	MyD88	20211203 0.5nM 069-1R_TRAF6_MyD88 NC_10 IL1 001	11	1.919717331
MyD88 Goff	MyD88	20211203 0.5nM 069-1R_TRAF6_MyD88 NC_10 IL1 001	11	5.173541309
MyD88 Goff	MyD88	20211203 0.5nM 069-1R_TRAF6_MyD88 NC_10 IL1 001	11	3.538146883
MyD88 Goff	MyD88	20211203 0.5nM 069-1R_TRAF6_MyD88 NC_10 IL1 001	11	3.05856676
MyD88 Goff	MyD88	20211203 0.5nM 069-1R_TRAF6_MyD88 NC_10 IL1 001	11	1.243229219
MyD88 Goff	MyD88	20211203 0.5nM 069-1R_TRAF6_MyD88 NC_10 IL1 001	11	4.999983602
MyD88 Goff	MyD88	20211203 0.5nM 069-1R_TRAF6_MyD88 NC_10 IL1 001	11	2.290233626
MyD88 Goff	MyD88	20211203 0.5nM 069-1R_TRAF6_MyD88 NC_10 IL1 001	11	2.923714508
MyD88 Goff	MyD88	20211203 0.5nM 069-1R_TRAF6_MyD88 NC_10 IL1 001	11	1.121773425
MyD88 Goff	MyD88	20211203 0.5nM 069-1R_TRAF6_MyD88 NC_10 IL1 001	11	1.30785655
MyD88 Goff	MyD88	20211203 0.5nM 069-1R_TRAF6_MyD88 NC_10 IL1 001	11	1.629329922
MyD88 Goff	MyD88	20211203 0.5nM 069-1R_TRAF6_MyD88 NC_10 IL1 001	11	3.515907551
MyD88 Goff	MyD88	20211203 0.5nM 069-1R_TRAF6_MyD88 NC_10 IL1 001	11	2.317984472
MyD88 Goff	MyD88	20211203 0.5nM 069-1R_TRAF6_MyD88 NC_10 IL1 001	11	0.548788911
MyD88 Goff	MyD88	20211203 0.5nM 069-1R_TRAF6_MyD88 NC_10 IL1 001	11	3.166213068
MyD88 Goff	MyD88	20211203 0.5nM 069-1R_TRAF6_MyD88 NC_10 IL1 001	11	1.830164678
MyD88 Goff	MyD88	20211203 0.5nM 069-1R_TRAF6_MyD88 NC_10 IL1 001	11	2.439631862
MyD88 Goff	MyD88	20211203 0.5nM 069-1R_TRAF6_MyD88 NC_10 IL1 001	11	3.630284636
MyD88 Goff	MyD88	20211203 0.5nM 069-1R_TRAF6_MyD88 NC_10 IL1 001	11	3.775453952
MyD88 Goff	MyD88	20211203 0.5nM 069-1R_TRAF6_MyD88 NC_10 IL1 001	11	1.208517097
MyD88 Goff	MyD88	20211203 0.5nM 069-1R_TRAF6_MyD88 NC_10 IL1 001	11	5.279682604
MyD88 Goff	MyD88	20211203 0.5nM 069-1R_TRAF6_MyD88 NC_10 IL1 001	11	4.322862155
MyD88 Goff	MyD88	20211203 0.5nM 069-1R_TRAF6_MyD88 NC_10 IL1 001	11	0.986427621
MyD88 Goff	MyD88	20211203 0.5nM 069-1R_TRAF6_MyD88 NC_10 IL1 001	11	0.51285482
MyD88 Goff	MyD88	20211203 0.5nM 069-1R_TRAF6_MyD88 NC_10 IL1 001	11	1.014813562
MyD88 Goff	MyD88	20211203 0.5nM 069-1R_TRAF6_MyD88 NC_10 IL1 001	11	5.759980674
MyD88 Goff	MyD88	20211203 0.5nM 069-1R_TRAF6_MyD88 NC_10 IL1 001	11	3.892373702
MyD88 Goff	MyD88	20211203 0.5nM 069-1R_TRAF6_MyD88 NC_10 IL1 001	11	5.161636893
MyD88 Goff	MyD88	20211203 0.5nM 069-1R_TRAF6_MyD88 NC_10 IL1 001	11	2.66949202
MyD88 Goff	MyD88	20211203 0.5nM 069-1R_TRAF6_MyD88 NC_10 IL1 001	11	2.100663455
MyD88 Goff	MyD88	20211203 0.5nM 069-1R_TRAF6_MyD88 NC_10 IL1 001	11	3.172320413
MyD88 Goff	MyD88	20211203 0.5nM 069-1R_TRAF6_MyD88 NC_10 IL1 001	11	12.89242779
MyD88 Goff	MyD88	20211203 0.5nM 069-1R_TRAF6_MyD88 NC_10 IL1 001	11	1.059696604
MyD88 Goff	MyD88	20211203 0.5nM 069-1R_TRAF6_MyD88 NC_10 IL1 001	11	5.570644873
MyD88 Goff	MyD88	20211203 0.5nM 069-1R_TRAF6_MyD88 NC_10 IL1 001	11	6.131436512
MyD88 Goff	MyD88	20211203 0.5nM 069-1R_TRAF6_MyD88 NC_10 IL1 001	11	4.917525296
MyD88 Goff	MyD88	20211203 0.5nM 069-1R_TRAF6_MyD88 NC_10 IL1 001	11	4.963980144
MyD88 Goff	MyD88	20211203 0.5nM 069-1R_TRAF6_MyD88 NC_10 IL1 001	11	6.310317144
MyD88 Goff	MyD88	20211203 0.5nM 069-1R_TRAF6_MyD88 NC_10 IL1 001	11	2.771879056
MyD88 Goff	MyD88	20211203 0.5nM 069-1R_TRAF6_MyD88 NC_10 IL1 001	11	1.858748505
MyD88 Goff	MyD88	20211203 0.5nM 069-1R_TRAF6_MyD88 NC_10 IL1 001	11	1.899722477
MyD88 Goff	MyD88	20211203 0.5nM 069-1R_TRAF6_MyD88 NC_10 IL1 001	11	2.239591398
MyD88 Goff	MyD88	20211203 0.5nM 069-1R_TRAF6_MyD88 NC_10 IL1 001	11	3.247857006
MyD88 Goff	MyD88	20211203 0.5nM 069-1R_TRAF6_MyD88 NC_10 IL1 001	11	2.777427045
MyD88 Goff	MyD88	20211203 0.5nM 069-1R_TRAF6_MyD88 NC_10 IL1 001	11	1.73254542
MyD88 Goff	MyD88	20211203 0.5nM 069-1R_TRAF6_MyD88 NC_10 IL1 001	11	9.01863281
MyD88 Goff	MyD88	20211203 0.5nM 069-1R_TRAF6_MyD88 NC_10 IL1 001	11	3.117748062
MyD88 Goff	MyD88	20211203 0.5nM 069-1R_TRAF6_MyD88 NC_10 IL1 001	11	0.615181652
MyD88 Goff	MyD88	20211203 0.5nM 069-1R_TRAF6_MyD88 NC_10 IL1 001	11	1.082313105
MyD88 Goff	MyD88	20211203 0.5nM 069-1R_TRAF6_MyD88 NC_10 IL1 001	11	0.735609482
MyD88 Goff	MyD88	20211203 0.5nM 069-1R_TRAF6_MyD88 NC_10 IL1 001	11	6.800884243
MyD88 Goff	MyD88	20211203 0.5nM 069-1R_TRAF6_MyD88 NC_10 IL1 001	11	9.152892113
MyD88 Goff	MyD88	20211203 0.5nM 069-1R_TRAF6_MyD88 NC_10 IL1 001	11	7.363878768
MyD88 Goff	MyD88	20211203 0.5nM 069-1R_TRAF6_MyD88 NC_10 IL1 001	11	10.05489642
MyD88 Goff	MyD88	20211203 0.5nM 069-1R_TRAF6_MyD88 NC_10 IL1 001	11	7.799333452
MyD88 Goff	MyD88	20211203 0.5nM 069-1R_TRAF6_MyD88 NC_10 IL1 001	11	1.891504805
MyD88 Goff	MyD88	20211203 0.5nM 069-1R_TRAF6_MyD88 NC_10 IL1 001	11	3.081394232
MyD88 Goff	MyD88	20211203 0.5nM 069-1R_TRAF6_MyD88 NC_10 IL1 001	11	2.177330785
MyD88 Goff	MyD88	20211203 0.5nM 069-1R_TRAF6_MyD88 NC_10 IL1 001	11	8.418804141
MyD88 Goff	MyD88	20211203 0.5nM 069-1R_TRAF6_MyD88 NC_10 IL1 001	11	7.689946513
MyD88 Goff	MyD88	20211203 0.5nM 069-1R_TRAF6_MyD88 NC_10 IL1 001	11	5.67028513
MyD88 Goff	MyD88	20211203 0.5nM 069-1R_TRAF6_MyD88 NC_10 IL1 001	11	4.103490243
MyD88 Goff	MyD88	20211203 0.5nM 069-1R_TRAF6_MyD88 NC_10 IL1 001	11	7.269670375
MyD88 Goff	MyD88	20211203 0.5nM 069-1R_TRAF6_MyD88 NC_10 IL1 001	11	2.891028295
MyD88 Goff	MyD88	20211203 0.5nM 069-1R_TRAF6_MyD88 NC_10 IL1 001	11	1.016594836
MyD88 Goff	MyD88	20211203 0.5nM 069-1R_TRAF6_MyD88 NC_10 IL1 001	11	3.467492907
MyD88 Goff	MyD88	20211203 0.5nM 069-1R_TRAF6_MyD88 NC_10 IL1 001	11	6.624403498
MyD88 Goff	MyD88	20211203 0.5nM 069-1R_TRAF6_MyD88 NC_10 IL1 001	11	2.047866654
MyD88 Goff	MyD88	20211203 0.5nM 069-1R_TRAF6_MyD88 NC_10 IL1 001	11	7.154112335
MyD88 Goff	MyD88	20211203 0.5nM 069-1R_TRAF6_MyD88 NC_10 IL1 001	11	7.886339002
MyD88 Goff	MyD88	20211203 0.5nM 069-1R_TRAF6_MyD88 NC_10 IL1 001	11	0.91168142
MyD88 Goff	MyD88	20211203 0.5nM 069-1R_TRAF6_MyD88 NC_10 IL1 001	11	1.812334332
MyD88 Goff	MyD88	20211203 0.5nM 069-1R_TRAF6_MyD88 NC_10 IL1 001	11	0.680236454
MyD88 Goff	MyD88	20211203 0.5nM 069-1R_TRAF6_MyD88 NC_10 IL1 001	11	2.723481131
MyD88 Goff	MyD88	20211203 0.5nM 069-1R_TRAF6_MyD88 NC_10 IL1 001	11	1.43712717
MyD88 Goff	MyD88	20211203 0.5nM 069-1R_TRAF6_MyD88 NC_10 IL1 001	11	1.282283585
MyD88 Goff	MyD88	20211203 0.5nM 069-1R_TRAF6_MyD88 NC_10 IL1 001	11	0.505863524
MyD88 Goff	MyD88	20211203 0.5nM 069-1R_TRAF6_MyD88 NC_10 IL1 001	11	1.312468044
MyD88 Goff	MyD88	20211203 0.5nM 069-1R_TRAF6_MyD88 NC_10 IL1 001	11	1.268024918
MyD88 Goff	MyD88	20211203 0.5nM 069-1R_TRAF6_MyD88 NC_10 IL1 001	11	1.530909565
MyD88 Goff	MyD88	20211203 0.5nM 069-1R_TRAF6_MyD88 NC_10 IL1 001	11	1.916272266
MyD88 Goff	MyD88	20211203 0.5nM 069-1R_TRAF6_MyD88 NC_10 IL1 001	11	2.108945263
MyD88 Goff	MyD88	20211203 0.5nM 069-1R_TRAF6_MyD88 NC_10 IL1 001	11	1.217153487
MyD88 Goff	MyD88	20211203 0.5nM 069-1R_TRAF6_MyD88 NC_10 IL1 001	11	12.84386756
MyD88 Goff	MyD88	20211203 0.5nM 069-1R_TRAF6_MyD88 NC_10 IL1 001	11	7.824911534
MyD88 Goff	MyD88	20211203 0.5nM 069-1R_TRAF6_MyD88 NC_10 IL1 001	11	2.604083634
MyD88 Goff	MyD88	20211203 0.5nM 069-1R_TRAF6_MyD88 NC_10 IL1 001	11	0.603325344
MyD88 Goff	MyD88	20211203 0.5nM 069-1R_TRAF6_MyD88 NC_10 IL1 001	11	3.904552196
MyD88 Goff	MyD88	20211203 0.5nM 069-1R_TRAF6_MyD88 NC_10 IL1 001	11	9.692873552
MyD88 Goff	MyD88	20211203 0.5nM 069-1R_TRAF6_MyD88 NC_10 IL1 001	11	5.699092786
MyD88 Goff	MyD88	20211203 0.5nM 069-1R_TRAF6_MyD88 NC_10 IL1 001	11	2.134781939
MyD88 Goff	MyD88	20211203 0.5nM 069-1R_TRAF6_MyD88 NC_10 IL1 001	11	4.115277144
MyD88 Goff	MyD88	20211203 0.5nM 069-1R_TRAF6_MyD88 NC_10 IL1 001	11	5.382664473
MyD88 Goff	MyD88	20211203 0.5nM 069-1R_TRAF6_MyD88 NC_10 IL1 001	11	3.83050604
MyD88 Goff	MyD88	20211203 0.5nM 069-1R_TRAF6_MyD88 NC_10 IL1 001	11	2.237143311
MyD88 Goff	MyD88	20211203 0.5nM 069-1R_TRAF6_MyD88 NC_10 IL1 001	11	21.67632371
MyD88 Goff	MyD88	20211203 0.5nM 069-1R_TRAF6_MyD88 NC_10 IL1 001	11	3.395147437
MyD88 Goff	MyD88	20211203 0.5nM 069-1R_TRAF6_MyD88 NC_10 IL1 001	11	4.568969539
MyD88 Goff	MyD88	20211203 0.5nM 069-1R_TRAF6_MyD88 NC_10 IL1 001	11	2.34983861
MyD88 Goff	MyD88	20211203 0.5nM 069-1R_TRAF6_MyD88 NC_10 IL1 001	11	1.653239406
MyD88 Goff	MyD88	20211203 0.5nM 069-1R_TRAF6_MyD88 NC_10 IL1 001	11	2.067536409
MyD88 Goff	MyD88	20211203 0.5nM 069-1R_TRAF6_MyD88 NC_10 IL1 001	11	4.780830886
MyD88 Goff	MyD88	20211203 0.5nM 069-1R_TRAF6_MyD88 NC_10 IL1 001	11	7.344412345
MyD88 Goff	MyD88	20211203 0.5nM 069-1R_TRAF6_MyD88 NC_10 IL1 001	11	9.315203879
MyD88 Goff	MyD88	20211203 0.5nM 069-1R_TRAF6_MyD88 NC_10 IL1 001	11	3.951166027
MyD88 Goff	MyD88	20211203 0.5nM 069-1R_TRAF6_MyD88 NC_10 IL1 001	11	2.566234209
MyD88 Goff	MyD88	20211203 0.5nM 069-1R_TRAF6_MyD88 NC_10 IL1 001	11	4.590447973
MyD88 Goff	MyD88	20211203 0.5nM 069-1R_TRAF6_MyD88 NC_10 IL1 001	11	5.244801586
MyD88 Goff	MyD88	20211203 0.5nM 069-1R_TRAF6_MyD88 NC_10 IL1 001	11	8.843179299
MyD88 Goff	MyD88	20211203 0.5nM 069-1R_TRAF6_MyD88 NC_10 IL1 001	11	1.871958361
MyD88 Goff	MyD88	20211203 0.5nM 069-1R_TRAF6_MyD88 NC_10 IL1 001	11	2.154078488
MyD88 Goff	MyD88	20211203 0.5nM 069-1R_TRAF6_MyD88 NC_10 IL1 001	11	0.919352511
MyD88 Goff	MyD88	20211203 0.5nM 069-1R_TRAF6_MyD88 NC_10 IL1 001	11	11.20749249
MyD88 Goff	MyD88	20211203 0.5nM 069-1R_TRAF6_MyD88 NC_10 IL1 001	11	1.725302798
MyD88 Goff	MyD88	20211203 0.5nM 069-1R_TRAF6_MyD88 NC_10 IL1 001	11	2.600350563
MyD88 Goff	MyD88	20211203 0.5nM 069-1R_TRAF6_MyD88 NC_10 IL1 001	11	3.966666027
MyD88 Goff	MyD88	20211203 0.5nM 069-1R_TRAF6_MyD88 NC_10 IL1 001	11	4.068245696
MyD88 Goff	MyD88	20211203 0.5nM 069-1R_TRAF6_MyD88 NC_10 IL1 001	11	5.392074619
MyD88 Goff	MyD88	20211203 0.5nM 069-1R_TRAF6_MyD88 NC_10 IL1 001	11	8.905653086
MyD88 Goff	MyD88	20211203 0.5nM 069-1R_TRAF6_MyD88 NC_10 IL1 001	11	2.834570043
MyD88 Goff	MyD88	20211203 0.5nM 069-1R_TRAF6_MyD88 NC_10 IL1 001	11	9.389646981
MyD88 Goff	MyD88	20211203 0.5nM 069-1R_TRAF6_MyD88 NC_10 IL1 001	11	3.334832969
MyD88 Goff	MyD88	20211203 0.5nM 069-1R_TRAF6_MyD88 NC_10 IL1 001	11	2.64833541
MyD88 Goff	MyD88	20211203 0.5nM 069-1R_TRAF6_MyD88 NC_10 IL1 001	11	8.069375429
MyD88 Goff	MyD88	20211203 0.5nM 069-1R_TRAF6_MyD88 NC_10 IL1 001	11	2.167205738
MyD88 Goff	MyD88	20211203 0.5nM 069-1R_TRAF6_MyD88 NC_10 IL1 001	11	3.012169583
MyD88 Goff	MyD88	20211203 0.5nM 069-1R_TRAF6_MyD88 NC_10 IL1 001	11	2.691214584
MyD88 Goff	MyD88	20211203 0.5nM 069-1R_TRAF6_MyD88 NC_10 IL1 001	11	2.436641837
MyD88 Goff	MyD88	20211203 0.5nM 069-1R_TRAF6_MyD88 NC_10 IL1 001	11	3.694673921
MyD88 Goff	MyD88	20211203 0.5nM 069-1R_TRAF6_MyD88 NC_10 IL1 001	11	3.979512261
MyD88 Goff	MyD88	20211203 0.5nM 069-1R_TRAF6_MyD88 NC_10 IL1 001	11	2.415481449
MyD88 Goff	MyD88	20211203 0.5nM 069-1R_TRAF6_MyD88 NC_10 IL1 001	11	1.06604042
MyD88 Goff	MyD88	20211203 0.5nM 069-1R_TRAF6_MyD88 NC_10 IL1 001	11	2.705973258
MyD88 Goff	MyD88	20211203 0.5nM 069-1R_TRAF6_MyD88 NC_10 IL1 001	11	2.220087513
MyD88 Goff	MyD88	20211203 0.5nM 069-1R_TRAF6_MyD88 NC_10 IL1 001	11	0.355956284
MyD88 Goff	MyD88	20211203 0.5nM 069-1R_TRAF6_MyD88 NC_10 IL1 001	11	2.249944258
MyD88 Goff	MyD88	20211203 0.5nM 069-1R_TRAF6_MyD88 NC_10 IL1 001	11	2.067710504
MyD88 Goff	MyD88	20211203 0.5nM 069-1R_TRAF6_MyD88 NC_10 IL1 001	11	1.965861462
MyD88 Goff	MyD88	20211203 0.5nM 069-1R_TRAF6_MyD88 NC_10 IL1 001	11	2.672206886
MyD88 Goff	MyD88	20211203 0.5nM 069-1R_TRAF6_MyD88 NC_10 IL1 001	11	2.235516222
MyD88 Goff	MyD88	20211203 0.5nM 069-1R_TRAF6_MyD88 NC_10 IL1 001	11	2.594663244
MyD88 Goff	MyD88	20211203 0.5nM 069-1R_TRAF6_MyD88 NC_10 IL1 001	11	0.344761549
MyD88 Goff	MyD88	20211203 0.5nM 069-1R_TRAF6_MyD88 NC_10 IL1 001	11	3.241383208
MyD88 Goff	MyD88	20211203 0.5nM 069-1R_TRAF6_MyD88 NC_10 IL1 001	11	1.837167916
MyD88 Goff	MyD88	20211203 0.5nM 069-1R_TRAF6_MyD88 NC_10 IL1 001	11	6.199445204
MyD88 Goff	MyD88	20211203 0.5nM 069-1R_TRAF6_MyD88 NC_10 IL1 001	11	5.116530043
MyD88 Goff	MyD88	20211203 0.5nM 069-1R_TRAF6_MyD88 NC_10 IL1 001	11	0.336849375
MyD88 Goff	MyD88	20211203 0.5nM 069-1R_TRAF6_MyD88 NC_10 IL1 001	11	4.02415423
MyD88 Goff	MyD88	20211203 0.5nM 069-1R_TRAF6_MyD88 NC_10 IL1 001	11	4.107449707
MyD88 Goff	MyD88	20211203 0.5nM 069-1R_TRAF6_MyD88 NC_10 IL1 001	11	2.850696059
MyD88 Goff	MyD88	20211203 0.5nM 069-1R_TRAF6_MyD88 NC_10 IL1 001	11	3.099641846
MyD88 Goff	MyD88	20211203 0.5nM 069-1R_TRAF6_MyD88 NC_10 IL1 001	11	2.016775194
MyD88 Goff	MyD88	20211203 0.5nM 069-1R_TRAF6_MyD88 NC_10 IL1 001	11	2.965131381
MyD88 Goff	MyD88	20211203 0.5nM 069-1R_TRAF6_MyD88 NC_10 IL1 001	11	3.311997621
MyD88 Goff	MyD88	20211203 0.5nM 069-1R_TRAF6_MyD88 NC_10 IL1 001	11	0.82554999
MyD88 Goff	MyD88	20211203 0.5nM 069-1R_TRAF6_MyD88 NC_10 IL1 001	11	2.295120114
MyD88 Goff	MyD88	20211203 0.5nM 069-1R_TRAF6_MyD88 NC_10 IL1 001	11	4.181782737
MyD88 Goff	MyD88	20211203 0.5nM 069-1R_TRAF6_MyD88 NC_10 IL1 001	11	1.869536875
MyD88 Goff	MyD88	20211203 0.5nM 069-1R_TRAF6_MyD88 NC_10 IL1 001	11	1.57432311
MyD88 Goff	MyD88	20211203 0.5nM 069-1R_TRAF6_MyD88 NC_10 IL1 001	11	1.979986935
MyD88 Goff	MyD88	20211203 0.5nM 069-1R_TRAF6_MyD88 NC_10 IL1 001	11	2.585901813
MyD88 Goff	MyD88	20211203 0.5nM 069-1R_TRAF6_MyD88 NC_10 IL1 001	11	5.268788826
MyD88 Goff	MyD88	20211203 0.5nM 069-1R_TRAF6_MyD88 NC_10 IL1 001	11	0.67751958
MyD88 Goff	MyD88	20211203 0.5nM 069-1R_TRAF6_MyD88 NC_10 IL1 001	11	1.939500267
MyD88 Goff	MyD88	20211203 0.5nM 069-1R_TRAF6_MyD88 NC_10 IL1 001	11	2.758834267
MyD88 Goff	MyD88	20211203 0.5nM 069-1R_TRAF6_MyD88 NC_10 IL1 001	11	7.683287306
MyD88 Goff	MyD88	20211203 0.5nM 069-1R_TRAF6_MyD88 NC_10 IL1 001	11	2.395392552
MyD88 Goff	MyD88	20211203 0.5nM 069-1R_TRAF6_MyD88 NC_10 IL1 001	11	12.23780946
MyD88 Goff	MyD88	20211203 0.5nM 069-1R_TRAF6_MyD88 NC_10 IL1 001	11	1.493341271
MyD88 Goff	MyD88	20211203 0.5nM 069-1R_TRAF6_MyD88 NC_10 IL1 001	11	1.913308688
MyD88 Goff	MyD88	20211203 0.5nM 069-1R_TRAF6_MyD88 NC_10 IL1 001	11	3.709221366
MyD88 Goff	MyD88	20211203 0.5nM 069-1R_TRAF6_MyD88 NC_10 IL1 001	11	5.804623271
MyD88 Goff	MyD88	20211203 0.5nM 069-1R_TRAF6_MyD88 NC_10 IL1 001	11	2.408722929
MyD88 Goff	MyD88	20211203 0.5nM 069-1R_TRAF6_MyD88 NC_10 IL1 001	11	2.356905717
MyD88 Goff	MyD88	20211203 0.5nM 069-1R_TRAF6_MyD88 NC_10 IL1 001	11	2.836204329
MyD88 Goff	MyD88	20211203 0.5nM 069-1R_TRAF6_MyD88 NC_10 IL1 001	11	2.419348661
MyD88 Goff	MyD88	20211203 0.5nM 069-1R_TRAF6_MyD88 NC_10 IL1 001	11	9.56158252
MyD88 Goff	MyD88	20211203 0.5nM 069-1R_TRAF6_MyD88 NC_10 IL1 001	11	2.617595064
MyD88 Goff	MyD88	20211203 0.5nM 069-1R_TRAF6_MyD88 NC_10 IL1 001	11	3.087650419
MyD88 Goff	MyD88	20211203 0.5nM 069-1R_TRAF6_MyD88 NC_10 IL1 001	11	2.862711463
MyD88 Goff	MyD88	20211203 0.5nM 069-1R_TRAF6_MyD88 NC_10 IL1 001	11	4.869946773
MyD88 Goff	MyD88	20211203 0.5nM 069-1R_TRAF6_MyD88 NC_10 IL1 001	11	3.025742267
MyD88 Goff	MyD88	20211203 0.5nM 069-1R_TRAF6_MyD88 NC_10 IL1 001	11	2.871350211
MyD88 Goff	MyD88	20211203 0.5nM 069-1R_TRAF6_MyD88 NC_10 IL1 001	11	6.191534255
MyD88 Goff	MyD88	20211203 0.5nM 069-1R_TRAF6_MyD88 NC_10 IL1 001	11	4.995150626
MyD88 Goff	MyD88	20211203 0.5nM 069-1R_TRAF6_MyD88 NC_10 IL1 001	11	2.680344845
MyD88 Goff	MyD88	20211203 0.5nM 069-1R_TRAF6_MyD88 NC_10 IL1 001	11	2.598009644
MyD88 Goff	MyD88	20211203 0.5nM 069-1R_TRAF6_MyD88 NC_10 IL1 001	11	3.709416339
MyD88 Goff	MyD88	20211203 0.5nM 069-1R_TRAF6_MyD88 NC_10 IL1 001	11	1.481995315
MyD88 Goff	MyD88	20211203 0.5nM 069-1R_TRAF6_MyD88 NC_10 IL1 001	11	4.026678087
MyD88 Goff	MyD88	20211203 0.5nM 069-1R_TRAF6_MyD88 NC_10 IL1 001	11	1.639948335
MyD88 Goff	MyD88	20211203 0.5nM 069-1R_TRAF6_MyD88 NC_10 IL1 001	11	12.71687486
MyD88 Goff	MyD88	20211203 0.5nM 069-1R_TRAF6_MyD88 NC_10 IL1 001	11	1.360825562
MyD88 Goff	MyD88	20211203 0.5nM 069-1R_TRAF6_MyD88 NC_10 IL1 001	11	1.984175076
MyD88 Goff	MyD88	20211203 0.5nM 069-1R_TRAF6_MyD88 NC_10 IL1 001	11	2.26327169
MyD88 Goff	MyD88	20211203 0.5nM 069-1R_TRAF6_MyD88 NC_10 IL1 001	11	1.30483981
MyD88 Goff	MyD88	20211203 0.5nM 069-1R_TRAF6_MyD88 NC_10 IL1 001	11	2.256555543
MyD88 Goff	MyD88	20211203 0.5nM 069-1R_TRAF6_MyD88 NC_10 IL1 001	11	1.702952159
MyD88 Goff	MyD88	20211203 0.5nM 069-1R_TRAF6_MyD88 NC_10 IL1 001	11	3.463600339
MyD88 Goff	MyD88	20211203 0.5nM 069-1R_TRAF6_MyD88 NC_10 IL1 001	11	8.546581874
MyD88 Goff	MyD88	20211203 0.5nM 069-1R_TRAF6_MyD88 NC_10 IL1 001	11	12.37535685
MyD88 Goff	MyD88	20211203 0.5nM 069-1R_TRAF6_MyD88 NC_10 IL1 001	11	7.687660043
MyD88 Goff	MyD88	20211203 0.5nM 069-1R_TRAF6_MyD88 NC_10 IL1 001	11	5.79275431
MyD88 Goff	MyD88	20211203 0.5nM 069-1R_TRAF6_MyD88 NC_10 IL1 001	11	2.135027624
MyD88 Goff	MyD88	20211203 0.5nM 069-1R_TRAF6_MyD88 NC_10 IL1 001	11	4.015692716
MyD88 Goff	MyD88	20211203 0.5nM 069-1R_TRAF6_MyD88 NC_10 IL1 001	11	7.014112726
MyD88 Goff	MyD88	20211203 0.5nM 069-1R_TRAF6_MyD88 NC_10 IL1 001	11	3.233031921
MyD88 Goff	MyD88	20211203 0.5nM 069-1R_TRAF6_MyD88 NC_10 IL1 001	11	5.516727156
MyD88 Goff	MyD88	20211203 0.5nM 069-1R_TRAF6_MyD88 NC_10 IL1 001	11	2.718244693
MyD88 Goff	MyD88	20211203 0.5nM 069-1R_TRAF6_MyD88 NC_10 IL1 001	11	7.614395127
MyD88 Goff	MyD88	20211203 0.5nM 069-1R_TRAF6_MyD88 NC_10 IL1 001	11	0.82766185
MyD88 Goff	MyD88	20211203 0.5nM 069-1R_TRAF6_MyD88 NC_10 IL1 001	11	3.892950899
MyD88 Goff	MyD88	20211203 0.5nM 069-1R_TRAF6_MyD88 NC_10 IL1 001	11	3.233816496
MyD88 Goff	MyD88	20211203 0.5nM 069-1R_TRAF6_MyD88 NC_10 IL1 001	11	3.468167019
MyD88 Goff	MyD88	20211203 0.5nM 069-1R_TRAF6_MyD88 NC_10 IL1 001	11	13.27253015
MyD88 Goff	MyD88	20211203 0.5nM 069-1R_TRAF6_MyD88 NC_10 IL1 001	11	1.816504303
MyD88 Goff	MyD88	20211203 0.5nM 069-1R_TRAF6_MyD88 NC_10 IL1 001	11	2.272225242
MyD88 Goff	MyD88	20211203 0.5nM 069-1R_TRAF6_MyD88 NC_10 IL1 001	11	4.602886173
MyD88 Goff	MyD88	20211203 0.5nM 069-1R_TRAF6_MyD88 NC_10 IL1 001	11	1.873202237
MyD88 Goff	MyD88	20211203 0.5nM 069-1R_TRAF6_MyD88 NC_10 IL1 001	11	3.285100933
MyD88 Goff	MyD88	20211203 0.5nM 069-1R_TRAF6_MyD88 NC_10 IL1 001	11	1.09448604
MyD88 Goff	MyD88	20211203 0.5nM 069-1R_TRAF6_MyD88 NC_10 IL1 001	11	5.321345347
MyD88 Goff	MyD88	20211203 0.5nM 069-1R_TRAF6_MyD88 NC_10 IL1 001	11	2.671320598
MyD88 Goff	MyD88	20211203 0.5nM 069-1R_TRAF6_MyD88 NC_10 IL1 001	11	3.197740007
MyD88 Goff	MyD88	20211203 0.5nM 069-1R_TRAF6_MyD88 NC_10 IL1 001	11	3.366503612
MyD88 Goff	MyD88	20211203 0.5nM 069-1R_TRAF6_MyD88 NC_10 IL1 001	11	3.808713852
MyD88 Goff	MyD88	20211203 0.5nM 069-1R_TRAF6_MyD88 NC_10 IL1 001	11	1.752168386
MyD88 Goff	MyD88	20211203 0.5nM 069-1R_TRAF6_MyD88 NC_10 IL1 001	11	8.153228553
MyD88 Goff	MyD88	20211203 0.5nM 069-1R_TRAF6_MyD88 NC_10 IL1 001	11	1.959881422
MyD88 Goff	MyD88	20211203 0.5nM 069-1R_TRAF6_MyD88 NC_10 IL1 001	11	2.535158573
MyD88 Goff	MyD88	20211203 0.5nM 069-1R_TRAF6_MyD88 NC_10 IL1 001	11	3.827997728
MyD88 Goff	MyD88	20211203 0.5nM 069-1R_TRAF6_MyD88 NC_10 IL1 001	11	2.352407672
MyD88 Goff	MyD88	20211203 0.5nM 069-1R_TRAF6_MyD88 NC_10 IL1 001	11	4.542096868
MyD88 Goff	MyD88	20211203 0.5nM 069-1R_TRAF6_MyD88 NC_10 IL1 001	11	1.435302802
MyD88 Goff	MyD88	20211203 0.5nM 069-1R_TRAF6_MyD88 NC_10 IL1 001	11	3.534799587
MyD88 Goff	MyD88	20211203 0.5nM 069-1R_TRAF6_MyD88 NC_10 IL1 001	11	0.753227745
MyD88 Goff	MyD88	20211203 0.5nM 069-1R_TRAF6_MyD88 NC_10 IL1 001	11	2.33125727
MyD88 Goff	MyD88	20211203 0.5nM 069-1R_TRAF6_MyD88 NC_10 IL1 001	11	2.503979834
MyD88 Goff	MyD88	20211203 0.5nM 069-1R_TRAF6_MyD88 NC_10 IL1 001	11	4.359628332
MyD88 Goff	MyD88	20211203 0.5nM 069-1R_TRAF6_MyD88 NC_10 IL1 001	11	7.339353173
MyD88 Goff	MyD88	20211203 0.5nM 069-1R_TRAF6_MyD88 NC_10 IL1 001	11	2.405414661
MyD88 Goff	MyD88	20211203 0.5nM 069-1R_TRAF6_MyD88 NC_10 IL1 001	11	7.88072422
MyD88 Goff	MyD88	20211203 0.5nM 069-1R_TRAF6_MyD88 NC_10 IL1 001	11	0.424242852
MyD88 Goff	MyD88	20211203 0.5nM 069-1R_TRAF6_MyD88 NC_10 IL1 001	11	2.175504162
MyD88 Goff	MyD88	20211203 0.5nM 069-1R_TRAF6_MyD88 NC_10 IL1 001	11	5.671864894
MyD88 Goff	MyD88	20211203 0.5nM 069-1R_TRAF6_MyD88 NC_10 IL1 001	11	6.489462413
MyD88 Goff	MyD88	20211203 0.5nM 069-1R_TRAF6_MyD88 NC_10 IL1 001	11	8.142607886
MyD88 Goff	MyD88	20211203 0.5nM 069-1R_TRAF6_MyD88 NC_10 IL1 001	11	5.356822299
MyD88 Goff	MyD88	20211203 0.5nM 069-1R_TRAF6_MyD88 NC_10 IL1 001	11	8.215861663
MyD88 Goff	MyD88	20211203 0.5nM 069-1R_TRAF6_MyD88 NC_10 IL1 001	11	2.645657533
MyD88 Goff	MyD88	20211203 0.5nM 069-1R_TRAF6_MyD88 NC_10 IL1 001	11	4.55916675
MyD88 Goff	MyD88	20211203 0.5nM 069-1R_TRAF6_MyD88 NC_10 IL1 001	11	3.546538906
MyD88 Goff	MyD88	20211203 0.5nM 069-1R_TRAF6_MyD88 NC_10 IL1 001	11	5.287244457
MyD88 Goff	MyD88	20211203 0.5nM 069-1R_TRAF6_MyD88 NC_10 IL1 001	11	4.324846761
MyD88 Goff	MyD88	20211203 0.5nM 069-1R_TRAF6_MyD88 NC_10 IL1 001	11	4.991348405
MyD88 Goff	MyD88	20211203 0.5nM 069-1R_TRAF6_MyD88 NC_10 IL1 001	12	1.870506334
MyD88 Goff	MyD88	20211203 0.5nM 069-1R_TRAF6_MyD88 NC_10 IL1 001	12	5.370939773
MyD88 Goff	MyD88	20211203 0.5nM 069-1R_TRAF6_MyD88 NC_10 IL1 001	12	10.82543441
MyD88 Goff	MyD88	20211203 0.5nM 069-1R_TRAF6_MyD88 NC_10 IL1 001	12	10.42280414
MyD88 Goff	MyD88	20211203 0.5nM 069-1R_TRAF6_MyD88 NC_10 IL1 001	12	8.008599816
MyD88 Goff	MyD88	20211203 0.5nM 069-1R_TRAF6_MyD88 NC_10 IL1 001	12	13.53445648
MyD88 Goff	MyD88	20211203 0.5nM 069-1R_TRAF6_MyD88 NC_10 IL1 001	12	11.54301704
MyD88 Goff	MyD88	20211203 0.5nM 069-1R_TRAF6_MyD88 NC_10 IL1 001	12	11.73595452
MyD88 Goff	MyD88	20211203 0.5nM 069-1R_TRAF6_MyD88 NC_10 IL1 001	12	12.26598415
MyD88 Goff	MyD88	20211203 0.5nM 069-1R_TRAF6_MyD88 NC_10 IL1 001	12	4.986954605
MyD88 Goff	MyD88	20211203 0.5nM 069-1R_TRAF6_MyD88 NC_10 IL1 001	12	7.216872133
MyD88 Goff	MyD88	20211203 0.5nM 069-1R_TRAF6_MyD88 NC_10 IL1 001	12	8.021831105
MyD88 Goff	MyD88	20211203 0.5nM 069-1R_TRAF6_MyD88 NC_10 IL1 001	12	16.44124373
MyD88 Goff	MyD88	20211203 0.5nM 069-1R_TRAF6_MyD88 NC_10 IL1 001	12	4.695423178
MyD88 Goff	MyD88	20211203 0.5nM 069-1R_TRAF6_MyD88 NC_10 IL1 001	12	1.614897582
MyD88 Goff	MyD88	20211203 0.5nM 069-1R_TRAF6_MyD88 NC_10 IL1 001	12	4.978037435
MyD88 Goff	MyD88	20211203 0.5nM 069-1R_TRAF6_MyD88 NC_10 IL1 001	12	8.220040694
MyD88 Goff	MyD88	20211203 0.5nM 069-1R_TRAF6_MyD88 NC_10 IL1 001	12	6.606823819
MyD88 Goff	MyD88	20211203 0.5nM 069-1R_TRAF6_MyD88 NC_10 IL1 001	12	20.02744846
MyD88 Goff	MyD88	20211203 0.5nM 069-1R_TRAF6_MyD88 NC_10 IL1 001	12	11.81069967
MyD88 Goff	MyD88	20211203 0.5nM 069-1R_TRAF6_MyD88 NC_10 IL1 001	12	7.431740389
MyD88 Goff	MyD88	20211203 0.5nM 069-1R_TRAF6_MyD88 NC_10 IL1 001	12	1.500727505
MyD88 Goff	MyD88	20211203 0.5nM 069-1R_TRAF6_MyD88 NC_10 IL1 001	12	4.466048893
MyD88 Goff	MyD88	20211203 0.5nM 069-1R_TRAF6_MyD88 NC_10 IL1 001	12	21.15799745
MyD88 Goff	MyD88	20211203 0.5nM 069-1R_TRAF6_MyD88 NC_10 IL1 001	12	5.832819664
MyD88 Goff	MyD88	20211203 0.5nM 069-1R_TRAF6_MyD88 NC_10 IL1 001	12	6.67523758
MyD88 Goff	MyD88	20211203 0.5nM 069-1R_TRAF6_MyD88 NC_10 IL1 001	12	9.047607231
MyD88 Goff	MyD88	20211203 0.5nM 069-1R_TRAF6_MyD88 NC_10 IL1 001	12	8.129106956
MyD88 Goff	MyD88	20211203 0.5nM 069-1R_TRAF6_MyD88 NC_10 IL1 001	12	10.70906319
MyD88 Goff	MyD88	20211203 0.5nM 069-1R_TRAF6_MyD88 NC_10 IL1 001	12	9.459761212
MyD88 Goff	MyD88	20211203 0.5nM 069-1R_TRAF6_MyD88 NC_10 IL1 001	12	3.72187341
MyD88 Goff	MyD88	20211203 0.5nM 069-1R_TRAF6_MyD88 NC_10 IL1 001	12	1.485562991
MyD88 Goff	MyD88	20211203 0.5nM 069-1R_TRAF6_MyD88 NC_10 IL1 001	12	3.472082853
MyD88 Goff	MyD88	20211203 0.5nM 069-1R_TRAF6_MyD88 NC_10 IL1 001	12	5.882932463
MyD88 Goff	MyD88	20211203 0.5nM 069-1R_TRAF6_MyD88 NC_10 IL1 001	12	5.255546099
MyD88 Goff	MyD88	20211203 0.5nM 069-1R_TRAF6_MyD88 NC_10 IL1 001	12	20.00105192
MyD88 Goff	MyD88	20211203 0.5nM 069-1R_TRAF6_MyD88 NC_10 IL1 001	12	2.383677684
MyD88 Goff	MyD88	20211203 0.5nM 069-1R_TRAF6_MyD88 NC_10 IL1 001	12	4.340670522
MyD88 Goff	MyD88	20211203 0.5nM 069-1R_TRAF6_MyD88 NC_10 IL1 001	12	3.371838602
MyD88 Goff	MyD88	20211203 0.5nM 069-1R_TRAF6_MyD88 NC_10 IL1 001	12	11.30377516
MyD88 Goff	MyD88	20211203 0.5nM 069-1R_TRAF6_MyD88 NC_10 IL1 001	12	4.762684037
MyD88 Goff	MyD88	20211203 0.5nM 069-1R_TRAF6_MyD88 NC_10 IL1 001	12	7.307615366
MyD88 Goff	MyD88	20211203 0.5nM 069-1R_TRAF6_MyD88 NC_10 IL1 001	12	1.931081518
MyD88 Goff	MyD88	20211203 0.5nM 069-1R_TRAF6_MyD88 NC_10 IL1 001	12	10.85368187
MyD88 Goff	MyD88	20211203 0.5nM 069-1R_TRAF6_MyD88 NC_10 IL1 001	12	7.179327012
MyD88 Goff	MyD88	20211203 0.5nM 069-1R_TRAF6_MyD88 NC_10 IL1 001	12	7.037335806
MyD88 Goff	MyD88	20211203 0.5nM 069-1R_TRAF6_MyD88 NC_10 IL1 001	12	1.561108385
MyD88 Goff	MyD88	20211203 0.5nM 069-1R_TRAF6_MyD88 NC_10 IL1 001	12	4.271743547
MyD88 Goff	MyD88	20211203 0.5nM 069-1R_TRAF6_MyD88 NC_10 IL1 001	12	2.114163047
MyD88 Goff	MyD88	20211203 0.5nM 069-1R_TRAF6_MyD88 NC_10 IL1 001	12	3.676865317
MyD88 Goff	MyD88	20211203 0.5nM 069-1R_TRAF6_MyD88 NC_10 IL1 001	12	6.111751479
MyD88 Goff	MyD88	20211203 0.5nM 069-1R_TRAF6_MyD88 NC_10 IL1 001	12	0.357339438
MyD88 Goff	MyD88	20211203 0.5nM 069-1R_TRAF6_MyD88 NC_10 IL1 001	12	0.622862873
MyD88 Goff	MyD88	20211203 0.5nM 069-1R_TRAF6_MyD88 NC_10 IL1 001	12	5.61678989
MyD88 Goff	MyD88	20211203 0.5nM 069-1R_TRAF6_MyD88 NC_10 IL1 001	12	1.917701995
MyD88 Goff	MyD88	20211203 0.5nM 069-1R_TRAF6_MyD88 NC_10 IL1 001	12	9.074948808
MyD88 Goff	MyD88	20211203 0.5nM 069-1R_TRAF6_MyD88 NC_10 IL1 001	12	8.29182762
MyD88 Goff	MyD88	20211203 0.5nM 069-1R_TRAF6_MyD88 NC_10 IL1 001	12	4.495823589
MyD88 Goff	MyD88	20211203 0.5nM 069-1R_TRAF6_MyD88 NC_10 IL1 001	12	5.874600046
MyD88 Goff	MyD88	20211203 0.5nM 069-1R_TRAF6_MyD88 NC_10 IL1 001	12	2.67974609
MyD88 Goff	MyD88	20211203 0.5nM 069-1R_TRAF6_MyD88 NC_10 IL1 001	12	7.027697692
MyD88 Goff	MyD88	20211203 0.5nM 069-1R_TRAF6_MyD88 NC_10 IL1 001	12	7.38460205
MyD88 Goff	MyD88	20211203 0.5nM 069-1R_TRAF6_MyD88 NC_10 IL1 001	12	2.961300221
MyD88 Goff	MyD88	20211203 0.5nM 069-1R_TRAF6_MyD88 NC_10 IL1 001	12	5.878192727
MyD88 Goff	MyD88	20211203 0.5nM 069-1R_TRAF6_MyD88 NC_10 IL1 001	12	2.382146902
MyD88 Goff	MyD88	20211203 0.5nM 069-1R_TRAF6_MyD88 NC_10 IL1 001	12	2.209187908
MyD88 Goff	MyD88	20211203 0.5nM 069-1R_TRAF6_MyD88 NC_10 IL1 001	12	4.671397333
MyD88 Goff	MyD88	20211203 0.5nM 069-1R_TRAF6_MyD88 NC_10 IL1 001	12	13.55747269
MyD88 Goff	MyD88	20211203 0.5nM 069-1R_TRAF6_MyD88 NC_10 IL1 001	12	5.031916124
MyD88 Goff	MyD88	20211203 0.5nM 069-1R_TRAF6_MyD88 NC_10 IL1 001	12	2.682395647
MyD88 Goff	MyD88	20211203 0.5nM 069-1R_TRAF6_MyD88 NC_10 IL1 001	12	1.667111874
MyD88 Goff	MyD88	20211203 0.5nM 069-1R_TRAF6_MyD88 NC_10 IL1 001	12	0.743084405
MyD88 Goff	MyD88	20211203 0.5nM 069-1R_TRAF6_MyD88 NC_10 IL1 001	12	1.143751908
MyD88 Goff	MyD88	20211203 0.5nM 069-1R_TRAF6_MyD88 NC_10 IL1 001	12	1.648404814
MyD88 Goff	MyD88	20211203 0.5nM 069-1R_TRAF6_MyD88 NC_10 IL1 001	12	4.922349891
MyD88 Goff	MyD88	20211203 0.5nM 069-1R_TRAF6_MyD88 NC_10 IL1 001	12	4.359134327
MyD88 Goff	MyD88	20211203 0.5nM 069-1R_TRAF6_MyD88 NC_10 IL1 001	12	1.739620186
MyD88 Goff	MyD88	20211203 0.5nM 069-1R_TRAF6_MyD88 NC_10 IL1 001	12	1.579712919
MyD88 Goff	MyD88	20211203 0.5nM 069-1R_TRAF6_MyD88 NC_10 IL1 001	12	2.503019774
MyD88 Goff	MyD88	20211203 0.5nM 069-1R_TRAF6_MyD88 NC_10 IL1 001	12	7.972928756
MyD88 Goff	MyD88	20211203 0.5nM 069-1R_TRAF6_MyD88 NC_10 IL1 001	12	3.054887849
MyD88 Goff	MyD88	20211203 0.5nM 069-1R_TRAF6_MyD88 NC_10 IL1 001	12	6.503421409
MyD88 Goff	MyD88	20211203 0.5nM 069-1R_TRAF6_MyD88 NC_10 IL1 001	12	9.618832615
MyD88 Goff	MyD88	20211203 0.5nM 069-1R_TRAF6_MyD88 NC_10 IL1 001	12	3.832324324
MyD88 Goff	MyD88	20211203 0.5nM 069-1R_TRAF6_MyD88 NC_10 IL1 001	12	2.432636798
MyD88 Goff	MyD88	20211203 0.5nM 069-1R_TRAF6_MyD88 NC_10 IL1 001	12	4.318292098
MyD88 Goff	MyD88	20211203 0.5nM 069-1R_TRAF6_MyD88 NC_10 IL1 001	12	6.402260408
MyD88 Goff	MyD88	20211203 0.5nM 069-1R_TRAF6_MyD88 NC_10 IL1 001	12	3.202064657
MyD88 Goff	MyD88	20211203 0.5nM 069-1R_TRAF6_MyD88 NC_10 IL1 001	12	4.941183289
MyD88 Goff	MyD88	20211203 0.5nM 069-1R_TRAF6_MyD88 NC_10 IL1 001	12	8.765037201
MyD88 Goff	MyD88	20211203 0.5nM 069-1R_TRAF6_MyD88 NC_10 IL1 001	12	2.580033091
MyD88 Goff	MyD88	20211203 0.5nM 069-1R_TRAF6_MyD88 NC_10 IL1 001	12	1.646715791
MyD88 Goff	MyD88	20211203 0.5nM 069-1R_TRAF6_MyD88 NC_10 IL1 001	12	4.45582479
MyD88 Goff	MyD88	20211203 0.5nM 069-1R_TRAF6_MyD88 NC_10 IL1 001	12	16.00108055
MyD88 Goff	MyD88	20211203 0.5nM 069-1R_TRAF6_MyD88 NC_10 IL1 001	12	5.273215539
MyD88 Goff	MyD88	20211203 0.5nM 069-1R_TRAF6_MyD88 NC_10 IL1 001	12	2.167500581
MyD88 Goff	MyD88	20211203 0.5nM 069-1R_TRAF6_MyD88 NC_10 IL1 001	12	6.667815571
MyD88 Goff	MyD88	20211203 0.5nM 069-1R_TRAF6_MyD88 NC_10 IL1 001	12	1.887965955
MyD88 Goff	MyD88	20211203 0.5nM 069-1R_TRAF6_MyD88 NC_10 IL1 001	12	4.869103064
MyD88 Goff	MyD88	20211203 0.5nM 069-1R_TRAF6_MyD88 NC_10 IL1 001	12	1.738191796
MyD88 Goff	MyD88	20211203 0.5nM 069-1R_TRAF6_MyD88 NC_10 IL1 001	12	8.75758122
MyD88 Goff	MyD88	20211203 0.5nM 069-1R_TRAF6_MyD88 NC_10 IL1 001	12	9.442141023
MyD88 Goff	MyD88	20211203 0.5nM 069-1R_TRAF6_MyD88 NC_10 IL1 001	12	3.860583886
MyD88 Goff	MyD88	20211203 0.5nM 069-1R_TRAF6_MyD88 NC_10 IL1 001	12	4.621319228
MyD88 Goff	MyD88	20211203 0.5nM 069-1R_TRAF6_MyD88 NC_10 IL1 001	12	1.728148501
MyD88 Goff	MyD88	20211203 0.5nM 069-1R_TRAF6_MyD88 NC_10 IL1 001	12	0.843412404
MyD88 Goff	MyD88	20211203 0.5nM 069-1R_TRAF6_MyD88 NC_10 IL1 001	12	5.033930266
MyD88 Goff	MyD88	20211203 0.5nM 069-1R_TRAF6_MyD88 NC_10 IL1 001	12	9.410630721
MyD88 Goff	MyD88	20211203 0.5nM 069-1R_TRAF6_MyD88 NC_10 IL1 001	12	5.129799865
MyD88 Goff	MyD88	20211203 0.5nM 069-1R_TRAF6_MyD88 NC_10 IL1 001	12	4.733810433
MyD88 Goff	MyD88	20211203 0.5nM 069-1R_TRAF6_MyD88 NC_10 IL1 001	12	11.27378272
MyD88 Goff	MyD88	20211203 0.5nM 069-1R_TRAF6_MyD88 NC_10 IL1 001	12	2.012519838
MyD88 Goff	MyD88	20211203 0.5nM 069-1R_TRAF6_MyD88 NC_10 IL1 001	12	6.496606905
MyD88 Goff	MyD88	20211203 0.5nM 069-1R_TRAF6_MyD88 NC_10 IL1 001	12	0.375685872
MyD88 Goff	MyD88	20211203 0.5nM 069-1R_TRAF6_MyD88 NC_10 IL1 001	12	6.062194403
MyD88 Goff	MyD88	20211203 0.5nM 069-1R_TRAF6_MyD88 NC_10 IL1 001	12	2.046577357
MyD88 Goff	MyD88	20211203 0.5nM 069-1R_TRAF6_MyD88 NC_10 IL1 001	12	3.943925577
MyD88 Goff	MyD88	20211203 0.5nM 069-1R_TRAF6_MyD88 NC_10 IL1 001	12	6.865548471
MyD88 Goff	MyD88	20211203 0.5nM 069-1R_TRAF6_MyD88 NC_10 IL1 001	12	4.628884787
MyD88 Goff	MyD88	20211203 0.5nM 069-1R_TRAF6_MyD88 NC_10 IL1 001	12	3.35309165
MyD88 Goff	MyD88	20211203 0.5nM 069-1R_TRAF6_MyD88 NC_10 IL1 001	12	5.32213789
MyD88 Goff	MyD88	20211203 0.5nM 069-1R_TRAF6_MyD88 NC_10 IL1 001	12	5.547311372
MyD88 Goff	MyD88	20211203 0.5nM 069-1R_TRAF6_MyD88 NC_10 IL1 001	12	4.782792093
MyD88 Goff	MyD88	20211203 0.5nM 069-1R_TRAF6_MyD88 NC_10 IL1 001	12	6.524384796
MyD88 Goff	MyD88	20211203 0.5nM 069-1R_TRAF6_MyD88 NC_10 IL1 001	12	4.249957113
MyD88 Goff	MyD88	20211203 0.5nM 069-1R_TRAF6_MyD88 NC_10 IL1 001	12	1.769198344
MyD88 Goff	MyD88	20211203 0.5nM 069-1R_TRAF6_MyD88 NC_10 IL1 001	12	4.162070207
MyD88 Goff	MyD88	20211203 0.5nM 069-1R_TRAF6_MyD88 NC_10 IL1 001	12	5.327837233
MyD88 Goff	MyD88	20211203 0.5nM 069-1R_TRAF6_MyD88 NC_10 IL1 001	12	4.3629656
MyD88 Goff	MyD88	20211203 0.5nM 069-1R_TRAF6_MyD88 NC_10 IL1 001	12	2.5966894
MyD88 Goff	MyD88	20211203 0.5nM 069-1R_TRAF6_MyD88 NC_10 IL1 001	12	2.609041783
MyD88 Goff	MyD88	20211203 0.5nM 069-1R_TRAF6_MyD88 NC_10 IL1 001	12	9.753126581
MyD88 Goff	MyD88	20211203 0.5nM 069-1R_TRAF6_MyD88 NC_10 IL1 001	12	1.974395296
MyD88 Goff	MyD88	20211203 0.5nM 069-1R_TRAF6_MyD88 NC_10 IL1 001	12	2.946985057
MyD88 Goff	MyD88	20211203 0.5nM 069-1R_TRAF6_MyD88 NC_10 IL1 001	12	1.101403296
MyD88 Goff	MyD88	20211203 0.5nM 069-1R_TRAF6_MyD88 NC_10 IL1 001	12	3.999882174
MyD88 Goff	MyD88	20211203 0.5nM 069-1R_TRAF6_MyD88 NC_10 IL1 001	12	17.68867473
MyD88 Goff	MyD88	20211203 0.5nM 069-1R_TRAF6_MyD88 NC_10 IL1 001	12	2.401692791
MyD88 Goff	MyD88	20211203 0.5nM 069-1R_TRAF6_MyD88 NC_10 IL1 001	12	3.02082366
MyD88 Goff	MyD88	20211203 0.5nM 069-1R_TRAF6_MyD88 NC_10 IL1 001	12	2.41966537
MyD88 Goff	MyD88	20211203 0.5nM 069-1R_TRAF6_MyD88 NC_10 IL1 001	12	1.941077509
MyD88 Goff	MyD88	20211203 0.5nM 069-1R_TRAF6_MyD88 NC_10 IL1 001	12	4.884685577
MyD88 Goff	MyD88	20211203 0.5nM 069-1R_TRAF6_MyD88 NC_10 IL1 001	12	1.564449514
MyD88 Goff	MyD88	20211203 0.5nM 069-1R_TRAF6_MyD88 NC_10 IL1 001	12	4.862535574
MyD88 Goff	MyD88	20211203 0.5nM 069-1R_TRAF6_MyD88 NC_10 IL1 001	12	7.448977612
MyD88 Goff	MyD88	20211203 0.5nM 069-1R_TRAF6_MyD88 NC_10 IL1 001	12	8.303252454
MyD88 Goff	MyD88	20211203 0.5nM 069-1R_TRAF6_MyD88 NC_10 IL1 001	12	2.411892628
MyD88 Goff	MyD88	20211203 0.5nM 069-1R_TRAF6_MyD88 NC_10 IL1 001	12	2.511329625
MyD88 Goff	MyD88	20211203 0.5nM 069-1R_TRAF6_MyD88 NC_10 IL1 001	12	7.714352411
MyD88 Goff	MyD88	20211203 0.5nM 069-1R_TRAF6_MyD88 NC_10 IL1 001	12	13.75614513
MyD88 Goff	MyD88	20211203 0.5nM 069-1R_TRAF6_MyD88 NC_10 IL1 001	12	3.938765516
MyD88 Goff	MyD88	20211203 0.5nM 069-1R_TRAF6_MyD88 NC_10 IL1 001	12	3.945948665
MyD88 Goff	MyD88	20211203 0.5nM 069-1R_TRAF6_MyD88 NC_10 IL1 001	12	4.608346595
MyD88 Goff	MyD88	20211203 0.5nM 069-1R_TRAF6_MyD88 NC_10 IL1 001	12	7.213128612
MyD88 Goff	MyD88	20211203 0.5nM 069-1R_TRAF6_MyD88 NC_10 IL1 001	12	9.853007653
MyD88 Goff	MyD88	20211203 0.5nM 069-1R_TRAF6_MyD88 NC_10 IL1 001	12	8.264133879
MyD88 Goff	MyD88	20211203 0.5nM 069-1R_TRAF6_MyD88 NC_10 IL1 001	12	3.211968109
MyD88 Goff	MyD88	20211203 0.5nM 069-1R_TRAF6_MyD88 NC_10 IL1 001	12	1.658948405
MyD88 Goff	MyD88	20211203 0.5nM 069-1R_TRAF6_MyD88 NC_10 IL1 001	12	2.950811522
MyD88 Goff	MyD88	20211203 0.5nM 069-1R_TRAF6_MyD88 NC_10 IL1 001	12	14.92179265
MyD88 Goff	MyD88	20211203 0.5nM 069-1R_TRAF6_MyD88 NC_10 IL1 001	12	6.582027111
MyD88 Goff	MyD88	20211203 0.5nM 069-1R_TRAF6_MyD88 NC_10 IL1 001	12	2.117578318
MyD88 Goff	MyD88	20211203 0.5nM 069-1R_TRAF6_MyD88 NC_10 IL1 001	12	2.300097669
MyD88 Goff	MyD88	20211203 0.5nM 069-1R_TRAF6_MyD88 NC_10 IL1 001	12	2.252855137
MyD88 Goff	MyD88	20211203 0.5nM 069-1R_TRAF6_MyD88 NC_10 IL1 001	12	2.486962734
MyD88 Goff	MyD88	20211203 0.5nM 069-1R_TRAF6_MyD88 NC_10 IL1 001	12	3.344529752
MyD88 Goff	MyD88	20211203 0.5nM 069-1R_TRAF6_MyD88 NC_10 IL1 001	12	10.88304285
MyD88 Goff	MyD88	20211203 0.5nM 069-1R_TRAF6_MyD88 NC_10 IL1 001	12	1.489546554
MyD88 Goff	MyD88	20211203 0.5nM 069-1R_TRAF6_MyD88 NC_10 IL1 001	12	0.797488478
MyD88 Goff	MyD88	20211203 0.5nM 069-1R_TRAF6_MyD88 NC_10 IL1 001	12	2.852298832
MyD88 Goff	MyD88	20211203 0.5nM 069-1R_TRAF6_MyD88 NC_10 IL1 001	12	6.658266868
MyD88 Goff	MyD88	20211203 0.5nM 069-1R_TRAF6_MyD88 NC_10 IL1 001	12	3.570249145
MyD88 Goff	MyD88	20211203 0.5nM 069-1R_TRAF6_MyD88 NC_10 IL1 001	12	5.469355877
MyD88 Goff	MyD88	20211203 0.5nM 069-1R_TRAF6_MyD88 NC_10 IL1 001	12	6.688327069
MyD88 Goff	MyD88	20211203 0.5nM 069-1R_TRAF6_MyD88 NC_10 IL1 001	12	1.701646411
MyD88 Goff	MyD88	20211203 0.5nM 069-1R_TRAF6_MyD88 NC_10 IL1 001	12	6.853424405
MyD88 Goff	MyD88	20211203 0.5nM 069-1R_TRAF6_MyD88 NC_10 IL1 001	12	3.401261392
MyD88 Goff	MyD88	20211203 0.5nM 069-1R_TRAF6_MyD88 NC_10 IL1 001	12	5.617278007
MyD88 Goff	MyD88	20211203 0.5nM 069-1R_TRAF6_MyD88 NC_10 IL1 001	12	9.595361781
MyD88 Goff	MyD88	20211203 0.5nM 069-1R_TRAF6_MyD88 NC_10 IL1 001	12	3.060757725
MyD88 Goff	MyD88	20211203 0.5nM 069-1R_TRAF6_MyD88 NC_10 IL1 001	12	2.80491033
MyD88 Goff	MyD88	20211203 0.5nM 069-1R_TRAF6_MyD88 NC_10 IL1 001	12	4.321560144
MyD88 Goff	MyD88	20211203 0.5nM 069-1R_TRAF6_MyD88 NC_10 IL1 001	12	1.905041427
MyD88 Goff	MyD88	20211203 0.5nM 069-1R_TRAF6_MyD88 NC_10 IL1 001	12	1.724115893
MyD88 Goff	MyD88	20211203 0.5nM 069-1R_TRAF6_MyD88 NC_10 IL1 001	12	4.068009801
MyD88 Goff	MyD88	20211203 0.5nM 069-1R_TRAF6_MyD88 NC_10 IL1 001	12	8.521943912
MyD88 Goff	MyD88	20211203 0.5nM 069-1R_TRAF6_MyD88 NC_10 IL1 001	12	8.386884261
MyD88 Goff	MyD88	20211203 0.5nM 069-1R_TRAF6_MyD88 NC_10 IL1 001	12	1.162137184
MyD88 Goff	MyD88	20211203 0.5nM 069-1R_TRAF6_MyD88 NC_10 IL1 001	12	6.728975951
MyD88 Goff	MyD88	20211203 0.5nM 069-1R_TRAF6_MyD88 NC_10 IL1 001	12	3.825541539
MyD88 Goff	MyD88	20211203 0.5nM 069-1R_TRAF6_MyD88 NC_10 IL1 001	12	1.339065525
MyD88 Goff	MyD88	20211203 0.5nM 069-1R_TRAF6_MyD88 NC_10 IL1 001	12	9.380288185
MyD88 Goff	MyD88	20211203 0.5nM 069-1R_TRAF6_MyD88 NC_10 IL1 001	12	2.39288144
MyD88 Goff	MyD88	20211203 0.5nM 069-1R_TRAF6_MyD88 NC_10 IL1 001	12	1.61627423
MyD88 Goff	MyD88	20211203 0.5nM 069-1R_TRAF6_MyD88 NC_10 IL1 001	12	11.74628252
MyD88 Goff	MyD88	20211203 0.5nM 069-1R_TRAF6_MyD88 NC_10 IL1 001	12	4.107386641
MyD88 Goff	MyD88	20211203 0.5nM 069-1R_TRAF6_MyD88 NC_10 IL1 001	12	9.900591488
MyD88 Goff	MyD88	20211203 0.5nM 069-1R_TRAF6_MyD88 NC_10 IL1 001	12	5.038188649
MyD88 Goff	MyD88	20211203 0.5nM 069-1R_TRAF6_MyD88 NC_10 IL1 001	12	0.589318714
MyD88 Goff	MyD88	20211203 0.5nM 069-1R_TRAF6_MyD88 NC_10 IL1 001	12	1.420905887
MyD88 Goff	MyD88	20211203 0.5nM 069-1R_TRAF6_MyD88 NC_10 IL1 001	12	7.150782017
MyD88 Goff	MyD88	20211203 0.5nM 069-1R_TRAF6_MyD88 NC_10 IL1 001	12	1.809504421
MyD88 Goff	MyD88	20211203 0.5nM 069-1R_TRAF6_MyD88 NC_10 IL1 001	12	7.40966111
MyD88 Goff	MyD88	20211203 0.5nM 069-1R_TRAF6_MyD88 NC_10 IL1 001	12	2.183740446
MyD88 Goff	MyD88	20211203 0.5nM 069-1R_TRAF6_MyD88 NC_10 IL1 001	12	7.10529182
MyD88 Goff	MyD88	20211203 0.5nM 069-1R_TRAF6_MyD88 NC_10 IL1 001	12	3.083139155
MyD88 Goff	MyD88	20211203 0.5nM 069-1R_TRAF6_MyD88 NC_10 IL1 001	12	2.417416116
MyD88 Goff	MyD88	20211203 0.5nM 069-1R_TRAF6_MyD88 NC_10 IL1 001	12	4.533256198
MyD88 Goff	MyD88	20211203 0.5nM 069-1R_TRAF6_MyD88 NC_10 IL1 001	12	14.37185185
MyD88 Goff	MyD88	20211203 0.5nM 069-1R_TRAF6_MyD88 NC_10 IL1 001	12	2.543300464
MyD88 Goff	MyD88	20211203 0.5nM 069-1R_TRAF6_MyD88 NC_10 IL1 001	12	2.743704869
MyD88 Goff	MyD88	20211203 0.5nM 069-1R_TRAF6_MyD88 NC_10 IL1 001	12	2.280438682
MyD88 Goff	MyD88	20211203 0.5nM 069-1R_TRAF6_MyD88 NC_10 IL1 001	12	7.11000938
MyD88 Goff	MyD88	20211203 0.5nM 069-1R_TRAF6_MyD88 NC_10 IL1 001	12	1.891375812
MyD88 Goff	MyD88	20211203 0.5nM 069-1R_TRAF6_MyD88 NC_10 IL1 001	12	2.318968529
MyD88 Goff	MyD88	20211203 0.5nM 069-1R_TRAF6_MyD88 NC_10 IL1 001	12	0.513291195
MyD88 Goff	MyD88	20211203 0.5nM 069-1R_TRAF6_MyD88 NC_10 IL1 001	12	5.238603533
MyD88 Goff	MyD88	20211203 0.5nM 069-1R_TRAF6_MyD88 NC_10 IL1 001	12	0.987936403
MyD88 Goff	MyD88	20211203 0.5nM 069-1R_TRAF6_MyD88 NC_10 IL1 001	12	1.447964574
MyD88 Goff	MyD88	20211203 0.5nM 069-1R_TRAF6_MyD88 NC_10 IL1 001	12	8.687912886
MyD88 Goff	MyD88	20211203 0.5nM 069-1R_TRAF6_MyD88 NC_10 IL1 001	12	1.379436243
MyD88 Goff	MyD88	20211203 0.5nM 069-1R_TRAF6_MyD88 NC_10 IL1 001	12	5.101737952
MyD88 Goff	MyD88	20211203 0.5nM 069-1R_TRAF6_MyD88 NC_10 IL1 001	12	5.473370089
MyD88 Goff	MyD88	20211203 0.5nM 069-1R_TRAF6_MyD88 NC_10 IL1 001	12	6.931130591
MyD88 Goff	MyD88	20211203 0.5nM 069-1R_TRAF6_MyD88 NC_10 IL1 001	12	1.007077501
MyD88 Goff	MyD88	20211203 0.5nM 069-1R_TRAF6_MyD88 NC_10 IL1 001	12	3.235089713
MyD88 Goff	MyD88	20211203 0.5nM 069-1R_TRAF6_MyD88 NC_10 IL1 001	12	2.791332735
MyD88 Goff	MyD88	20211203 0.5nM 069-1R_TRAF6_MyD88 NC_10 IL1 001	12	2.696831002
MyD88 Goff	MyD88	20211203 0.5nM 069-1R_TRAF6_MyD88 NC_10 IL1 001	12	1.88702839
MyD88 Goff	MyD88	20211203 0.5nM 069-1R_TRAF6_MyD88 NC_10 IL1 001	12	1.103720351
MyD88 Goff	MyD88	20211203 0.5nM 069-1R_TRAF6_MyD88 NC_10 IL1 001	12	5.41678832
MyD88 Goff	MyD88	20211203 0.5nM 069-1R_TRAF6_MyD88 NC_10 IL1 001	12	3.511796085
MyD88 Goff	MyD88	20211203 0.5nM 069-1R_TRAF6_MyD88 NC_10 IL1 001	12	5.130866106
MyD88 Goff	MyD88	20211203 0.5nM 069-1R_TRAF6_MyD88 NC_10 IL1 001	12	7.595412249
MyD88 Goff	MyD88	20211203 0.5nM 069-1R_TRAF6_MyD88 NC_10 IL1 001	12	1.486150174
MyD88 Goff	MyD88	20211203 0.5nM 069-1R_TRAF6_MyD88 NC_10 IL1 001	12	5.100964619
MyD88 Goff	MyD88	20211203 0.5nM 069-1R_TRAF6_MyD88 NC_10 IL1 001	12	6.209942489
MyD88 Goff	MyD88	20211203 0.5nM 069-1R_TRAF6_MyD88 NC_10 IL1 001	12	6.587726886
MyD88 Goff	MyD88	20211203 0.5nM 069-1R_TRAF6_MyD88 NC_10 IL1 001	12	1.39278306
MyD88 Goff	MyD88	20211203 0.5nM 069-1R_TRAF6_MyD88 NC_10 IL1 001	12	3.390131266
MyD88 Goff	MyD88	20211203 0.5nM 069-1R_TRAF6_MyD88 NC_10 IL1 001	12	1.080326152
MyD88 Goff	MyD88	20211203 0.5nM 069-1R_TRAF6_MyD88 NC_10 IL1 001	12	1.302562709
MyD88 Goff	MyD88	20211203 0.5nM 069-1R_TRAF6_MyD88 NC_10 IL1 001	12	2.736139845
MyD88 Goff	MyD88	20211203 0.5nM 069-1R_TRAF6_MyD88 NC_10 IL1 001	12	1.718518067
MyD88 Goff	MyD88	20211203 0.5nM 069-1R_TRAF6_MyD88 NC_10 IL1 001	12	2.460215145
MyD88 Goff	MyD88	20211203 0.5nM 069-1R_TRAF6_MyD88 NC_10 IL1 001	12	3.00728397
MyD88 Goff	MyD88	20211203 0.5nM 069-1R_TRAF6_MyD88 NC_10 IL1 001	12	4.780256263
MyD88 Goff	MyD88	20211203 0.5nM 069-1R_TRAF6_MyD88 NC_10 IL1 001	12	8.172074232
MyD88 Goff	MyD88	20211203 0.5nM 069-1R_TRAF6_MyD88 NC_10 IL1 001	12	2.266823954
MyD88 Goff	MyD88	20211203 0.5nM 069-1R_TRAF6_MyD88 NC_10 IL1 001	12	2.399407968
MyD88 Goff	MyD88	20211203 0.5nM 069-1R_TRAF6_MyD88 NC_10 IL1 001	12	1.157542306
MyD88 Goff	MyD88	20211203 0.5nM 069-1R_TRAF6_MyD88 NC_10 IL1 001	12	5.10051935
MyD88 Goff	MyD88	20211203 0.5nM 069-1R_TRAF6_MyD88 NC_10 IL1 001	12	2.638876683
MyD88 Goff	MyD88	20211203 0.5nM 069-1R_TRAF6_MyD88 NC_10 IL1 001	12	6.090159524
MyD88 Goff	MyD88	20211203 0.5nM 069-1R_TRAF6_MyD88 NC_10 IL1 001	12	5.691260222
MyD88 Goff	MyD88	20211203 0.5nM 069-1R_TRAF6_MyD88 NC_10 IL1 001	12	1.418476659
MyD88 Goff	MyD88	20211203 0.5nM 069-1R_TRAF6_MyD88 NC_10 IL1 001	12	3.241520087
MyD88 Goff	MyD88	20211203 0.5nM 069-1R_TRAF6_MyD88 NC_10 IL1 001	12	2.840326059
MyD88 Goff	MyD88	20211203 0.5nM 069-1R_TRAF6_MyD88 NC_10 IL1 001	12	3.460303086
MyD88 Goff	MyD88	20211203 0.5nM 069-1R_TRAF6_MyD88 NC_10 IL1 001	12	1.815507254
MyD88 Goff	MyD88	20211203 0.5nM 069-1R_TRAF6_MyD88 NC_10 IL1 001	12	1.226219644
MyD88 Goff	MyD88	20211203 0.5nM 069-1R_TRAF6_MyD88 NC_10 IL1 001	12	2.73343027
MyD88 Goff	MyD88	20211203 0.5nM 069-1R_TRAF6_MyD88 NC_10 IL1 001	12	1.211342457
MyD88 Goff	MyD88	20211203 0.5nM 069-1R_TRAF6_MyD88 NC_10 IL1 001	12	1.038832222
MyD88 Goff	MyD88	20211203 0.5nM 069-1R_TRAF6_MyD88 NC_10 IL1 001	12	1.478132015
MyD88 Goff	MyD88	20211203 0.5nM 069-1R_TRAF6_MyD88 NC_10 IL1 001	12	2.169044056
MyD88 Goff	MyD88	20211203 0.5nM 069-1R_TRAF6_MyD88 NC_10 IL1 001	12	4.186357612
MyD88 Goff	MyD88	20211203 0.5nM 069-1R_TRAF6_MyD88 NC_10 IL1 001	12	4.339078384
MyD88 Goff	MyD88	20211203 0.5nM 069-1R_TRAF6_MyD88 NC_10 IL1 001	12	5.61270795
MyD88 Goff	MyD88	20211203 0.5nM 069-1R_TRAF6_MyD88 NC_10 IL1 001	12	2.815086109
MyD88 Goff	MyD88	20211203 0.5nM 069-1R_TRAF6_MyD88 NC_10 IL1 001	12	1.362382493
MyD88 Goff	MyD88	20211203 0.5nM 069-1R_TRAF6_MyD88 NC_10 IL1 001	12	8.914990593
MyD88 Goff	MyD88	20211203 0.5nM 069-1R_TRAF6_MyD88 NC_10 IL1 001	12	12.52390549
MyD88 Goff	MyD88	20211203 0.5nM 069-1R_TRAF6_MyD88 NC_10 IL1 001	12	11.54441506
MyD88 Goff	MyD88	20211203 0.5nM 069-1R_TRAF6_MyD88 NC_10 IL1 001	12	4.996814211
MyD88 Goff	MyD88	20211203 0.5nM 069-1R_TRAF6_MyD88 NC_10 IL1 001	12	1.972658835
MyD88 Goff	MyD88	20211203 0.5nM 069-1R_TRAF6_MyD88 NC_10 IL1 001	12	2.264384926
MyD88 Goff	MyD88	20211203 0.5nM 069-1R_TRAF6_MyD88 NC_10 IL1 001	12	1.4193861
MyD88 Goff	MyD88	20211203 0.5nM 069-1R_TRAF6_MyD88 NC_10 IL1 001	12	3.010326766
MyD88 Goff	MyD88	20211203 0.5nM 069-1R_TRAF6_MyD88 NC_10 IL1 001	12	3.897524117
MyD88 Goff	MyD88	20211203 0.5nM 069-1R_TRAF6_MyD88 NC_10 IL1 001	12	6.790887778
MyD88 Goff	MyD88	20211203 0.5nM 069-1R_TRAF6_MyD88 NC_10 IL1 001	12	0.900872698
MyD88 Goff	MyD88	20211203 0.5nM 069-1R_TRAF6_MyD88 NC_10 IL1 001	12	1.207870049
MyD88 Goff	MyD88	20211203 0.5nM 069-1R_TRAF6_MyD88 NC_10 IL1 001	12	10.20146047
MyD88 Goff	MyD88	20211203 0.5nM 069-1R_TRAF6_MyD88 NC_10 IL1 001	12	4.368209883
MyD88 Goff	MyD88	20211203 0.5nM 069-1R_TRAF6_MyD88 NC_10 IL1 001	12	7.190857738
MyD88 Goff	MyD88	20211203 0.5nM 069-1R_TRAF6_MyD88 NC_10 IL1 001	12	5.097579439
MyD88 Goff	MyD88	20211203 0.5nM 069-1R_TRAF6_MyD88 NC_10 IL1 001	12	6.460326034
MyD88 Goff	MyD88	20211203 0.5nM 069-1R_TRAF6_MyD88 NC_10 IL1 001	12	4.617068906
MyD88 Goff	MyD88	20211203 0.5nM 069-1R_TRAF6_MyD88 NC_10 IL1 001	12	1.758287776
MyD88 Goff	MyD88	20211203 0.5nM 069-1R_TRAF6_MyD88 NC_10 IL1 001	12	4.073614535
MyD88 Goff	MyD88	20211203 0.5nM 069-1R_TRAF6_MyD88 NC_10 IL1 001	12	1.163304107
MyD88 Goff	MyD88	20211203 0.5nM 069-1R_TRAF6_MyD88 NC_10 IL1 001	12	3.416663098
MyD88 Goff	MyD88	20211203 0.5nM 069-1R_TRAF6_MyD88 NC_10 IL1 001	12	1.463666949
MyD88 Goff	MyD88	20211203 0.5nM 069-1R_TRAF6_MyD88 NC_10 IL1 001	12	1.896033951
MyD88 Goff	MyD88	20211203 0.5nM 069-1R_TRAF6_MyD88 NC_10 IL1 001	12	8.663020715
MyD88 Goff	MyD88	20211203 0.5nM 069-1R_TRAF6_MyD88 NC_10 IL1 001	12	3.065023942
MyD88 Goff	MyD88	20211203 0.5nM 069-1R_TRAF6_MyD88 NC_10 IL1 001	12	2.936915263
MyD88 Goff	MyD88	20211203 0.5nM 069-1R_TRAF6_MyD88 NC_10 IL1 001	12	3.228433677
MyD88 Goff	MyD88	20211203 0.5nM 069-1R_TRAF6_MyD88 NC_10 IL1 001	12	1.849261097
MyD88 Goff	MyD88	20211203 0.5nM 069-1R_TRAF6_MyD88 NC_10 IL1 001	12	1.767239135
MyD88 Goff	MyD88	20211203 0.5nM 069-1R_TRAF6_MyD88 NC_10 IL1 001	12	4.984191446
MyD88 Goff	MyD88	20211203 0.5nM 069-1R_TRAF6_MyD88 NC_10 IL1 001	12	4.081262648
MyD88 Goff	MyD88	20211203 0.5nM 069-1R_TRAF6_MyD88 NC_10 IL1 001	12	4.968314276
MyD88 Goff	MyD88	20211203 0.5nM 069-1R_TRAF6_MyD88 NC_10 IL1 001	12	1.445107639
MyD88 Goff	MyD88	20211203 0.5nM 069-1R_TRAF6_MyD88 NC_10 IL1 001	12	2.482600569
MyD88 Goff	MyD88	20211203 0.5nM 069-1R_TRAF6_MyD88 NC_10 IL1 001	12	2.688293874
MyD88 Goff	MyD88	20211203 0.5nM 069-1R_TRAF6_MyD88 NC_10 IL1 001	12	2.157461609
MyD88 Goff	MyD88	20211203 0.5nM 069-1R_TRAF6_MyD88 NC_10 IL1 001	12	3.602021954
MyD88 Goff	MyD88	20211203 0.5nM 069-1R_TRAF6_MyD88 NC_10 IL1 001	12	2.33264761
MyD88 Goff	MyD88	20211203 0.5nM 069-1R_TRAF6_MyD88 NC_10 IL1 001	12	1.143012835
MyD88 Goff	MyD88	20211203 0.5nM 069-1R_TRAF6_MyD88 NC_10 IL1 001	12	5.55558447
MyD88 Goff	MyD88	20211203 0.5nM 069-1R_TRAF6_MyD88 NC_10 IL1 001	12	5.738239476
MyD88 Goff	MyD88	20211203 0.5nM 069-1R_TRAF6_MyD88 NC_10 IL1 001	12	1.51180281
MyD88 Goff	MyD88	20211203 0.5nM 069-1R_TRAF6_MyD88 NC_10 IL1 001	12	2.870456398
MyD88 Goff	MyD88	20211203 0.5nM 069-1R_TRAF6_MyD88 NC_10 IL1 001	12	3.054510958
MyD88 Goff	MyD88	20211203 0.5nM 069-1R_TRAF6_MyD88 NC_10 IL1 001	12	0.517326891
MyD88 Goff	MyD88	20211203 0.5nM 069-1R_TRAF6_MyD88 NC_10 IL1 001	12	2.628060518
MyD88 Goff	MyD88	20211203 0.5nM 069-1R_TRAF6_MyD88 NC_10 IL1 001	12	3.760160444
MyD88 Goff	MyD88	20211203 0.5nM 069-1R_TRAF6_MyD88 NC_10 IL1 001	12	6.319639846
MyD88 Goff	MyD88	20211203 0.5nM 069-1R_TRAF6_MyD88 NC_10 IL1 001	12	1.441704608
MyD88 Goff	MyD88	20211203 0.5nM 069-1R_TRAF6_MyD88 NC_10 IL1 001	12	8.058039068
MyD88 Goff	MyD88	20211203 0.5nM 069-1R_TRAF6_MyD88 NC_10 IL1 001	12	5.281024765
MyD88 Goff	MyD88	20211203 0.5nM 069-1R_TRAF6_MyD88 NC_10 IL1 001	12	1.216930997
MyD88 Goff	MyD88	20211203 0.5nM 069-1R_TRAF6_MyD88 NC_10 IL1 001	12	1.6637667
MyD88 Goff	MyD88	20211203 0.5nM 069-1R_TRAF6_MyD88 NC_10 IL1 001	12	4.501308738
MyD88 Goff	MyD88	20211203 0.5nM 069-1R_TRAF6_MyD88 NC_10 IL1 001	12	3.489143295
MyD88 Goff	MyD88	20211203 0.5nM 069-1R_TRAF6_MyD88 NC_10 IL1 001	12	1.942586703
MyD88 Goff	MyD88	20211203 0.5nM 069-1R_TRAF6_MyD88 NC_10 IL1 001	12	3.617822809
MyD88 Goff	MyD88	20211203 0.5nM 069-1R_TRAF6_MyD88 NC_10 IL1 001	12	2.482343571
MyD88 Goff	MyD88	20211203 0.5nM 069-1R_TRAF6_MyD88 NC_10 IL1 001	12	1.401564823
MyD88 Goff	MyD88	20211203 0.5nM 069-1R_TRAF6_MyD88 NC_10 IL1 001	12	1.303310223
MyD88 Goff	MyD88	20211203 0.5nM 069-1R_TRAF6_MyD88 NC_10 IL1 001	12	1.449124846
MyD88 Goff	MyD88	20211203 0.5nM 069-1R_TRAF6_MyD88 NC_10 IL1 001	12	0.971473625
MyD88 Goff	MyD88	20211203 0.5nM 069-1R_TRAF6_MyD88 NC_10 IL1 001	12	2.813128423
MyD88 Goff	MyD88	20211203 0.5nM 069-1R_TRAF6_MyD88 NC_10 IL1 001	12	1.937261843
MyD88 Goff	MyD88	20211203 0.5nM 069-1R_TRAF6_MyD88 NC_10 IL1 001	12	4.219612859
MyD88 Goff	MyD88	20211203 0.5nM 069-1R_TRAF6_MyD88 NC_10 IL1 001	12	1.075468489
MyD88 Goff	MyD88	20211203 0.5nM 069-1R_TRAF6_MyD88 NC_10 IL1 001	12	1.935692425
MyD88 Goff	MyD88	20211203 0.5nM 069-1R_TRAF6_MyD88 NC_10 IL1 001	12	0.9377365
MyD88 Goff	MyD88	20211203 0.5nM 069-1R_TRAF6_MyD88 NC_10 IL1 001	12	0.862801246
MyD88 Goff	MyD88	20211203 0.5nM 069-1R_TRAF6_MyD88 NC_10 IL1 001	12	1.728033889
MyD88 Goff	MyD88	20211203 0.5nM 069-1R_TRAF6_MyD88 NC_10 IL1 001	12	1.864761828
MyD88 Goff	MyD88	20211203 0.5nM 069-1R_TRAF6_MyD88 NC_10 IL1 001	12	5.866806159
MyD88 Goff	MyD88	20211203 0.5nM 069-1R_TRAF6_MyD88 NC_10 IL1 001	12	1.252586264
MyD88 Goff	MyD88	20211203 0.5nM 069-1R_TRAF6_MyD88 NC_10 IL1 001	12	2.453669088
MyD88 Goff	MyD88	20211203 0.5nM 069-1R_TRAF6_MyD88 NC_10 IL1 001	12	1.362065578
MyD88 Goff	MyD88	20211203 0.5nM 069-1R_TRAF6_MyD88 NC_10 IL1 001	12	18.97976632
MyD88 Goff	MyD88	20211203 0.5nM 069-1R_TRAF6_MyD88 NC_10 IL1 001	12	2.0871627
MyD88 Goff	MyD88	20211203 0.5nM 069-1R_TRAF6_MyD88 NC_10 IL1 001	12	1.695139567
MyD88 Goff	MyD88	20211203 0.5nM 069-1R_TRAF6_MyD88 NC_10 IL1 001	12	0.666867143
MyD88 Goff	MyD88	20211203 0.5nM 069-1R_TRAF6_MyD88 NC_10 IL1 001	12	2.90438866
MyD88 Goff	MyD88	20211203 0.5nM 069-1R_TRAF6_MyD88 NC_10 IL1 001	12	2.674675563
MyD88 Goff	MyD88	20211203 0.5nM 069-1R_TRAF6_MyD88 NC_10 IL1 001	12	2.717933894
MyD88 Goff	MyD88	20211203 0.5nM 069-1R_TRAF6_MyD88 NC_10 IL1 001	12	3.365494148
MyD88 Goff	MyD88	20211203 0.5nM 069-1R_TRAF6_MyD88 NC_10 IL1 001	12	3.335223079
MyD88 Goff	MyD88	20211203 0.5nM 069-1R_TRAF6_MyD88 NC_10 IL1 001	12	0.698800046
MyD88 Goff	MyD88	20211203 0.5nM 069-1R_TRAF6_MyD88 NC_10 IL1 001	12	2.16969622
MyD88 Goff	MyD88	20211203 0.5nM 069-1R_TRAF6_MyD88 NC_10 IL1 001	12	6.708002219
MyD88 Goff	MyD88	20211203 0.5nM 069-1R_TRAF6_MyD88 NC_10 IL1 001	12	6.618374013
MyD88 Goff	MyD88	20211203 0.5nM 069-1R_TRAF6_MyD88 NC_10 IL1 001	12	3.390686402
MyD88 Goff	MyD88	20211203 0.5nM 069-1R_TRAF6_MyD88 NC_10 IL1 001	12	2.429924773
MyD88 Goff	MyD88	20211203 0.5nM 069-1R_TRAF6_MyD88 NC_10 IL1 001	12	1.462790287
MyD88 Goff	MyD88	20211203 0.5nM 069-1R_TRAF6_MyD88 NC_10 IL1 001	12	2.211635892
MyD88 Goff	MyD88	20211203 0.5nM 069-1R_TRAF6_MyD88 NC_10 IL1 001	12	1.741310568
MyD88 Goff	MyD88	20211203 0.5nM 069-1R_TRAF6_MyD88 NC_10 IL1 001	12	2.016830457
MyD88 Goff	MyD88	20211203 0.5nM 069-1R_TRAF6_MyD88 NC_10 IL1 001	12	1.155130425
MyD88 Goff	MyD88	20211203 0.5nM 069-1R_TRAF6_MyD88 NC_10 IL1 001	12	1.150109848
MyD88 Goff	MyD88	20211203 0.5nM 069-1R_TRAF6_MyD88 NC_10 IL1 001	12	1.07745602
MyD88 Goff	MyD88	20211203 0.5nM 069-1R_TRAF6_MyD88 NC_10 IL1 001	12	4.342223283
MyD88 Goff	MyD88	20211203 0.5nM 069-1R_TRAF6_MyD88 NC_10 IL1 001	12	1.074207297
MyD88 Goff	MyD88	20211203 0.5nM 069-1R_TRAF6_MyD88 NC_10 IL1 001	12	1.637571178
MyD88 Goff	MyD88	20211203 0.5nM 069-1R_TRAF6_MyD88 NC_10 IL1 001	12	2.379533933
MyD88 Goff	MyD88	20211203 0.5nM 069-1R_TRAF6_MyD88 NC_10 IL1 001	12	1.951450248
MyD88 Goff	MyD88	20211203 0.5nM 069-1R_TRAF6_MyD88 NC_10 IL1 001	12	2.101484916
MyD88 Goff	MyD88	20211203 0.5nM 069-1R_TRAF6_MyD88 NC_10 IL1 001	12	3.239925179
MyD88 Goff	MyD88	20211203 0.5nM 069-1R_TRAF6_MyD88 NC_10 IL1 001	12	2.245601509
MyD88 Goff	MyD88	20211203 0.5nM 069-1R_TRAF6_MyD88 NC_10 IL1 001	12	1.295952361
MyD88 Goff	MyD88	20211203 0.5nM 069-1R_TRAF6_MyD88 NC_10 IL1 001	12	3.574874289
MyD88 Goff	MyD88	20211203 0.5nM 069-1R_TRAF6_MyD88 NC_10 IL1 001	12	2.847996089
MyD88 Goff	MyD88	20211203 0.5nM 069-1R_TRAF6_MyD88 NC_10 IL1 001	12	3.267136425
MyD88 Goff	MyD88	20211203 0.5nM 069-1R_TRAF6_MyD88 NC_10 IL1 001	12	5.259244096
MyD88 Goff	MyD88	20211203 0.5nM 069-1R_TRAF6_MyD88 NC_10 IL1 001	12	3.544798862
MyD88 Goff	MyD88	20211203 0.5nM 069-1R_TRAF6_MyD88 NC_10 IL1 001	12	1.667778924
MyD88 Goff	MyD88	20211203 0.5nM 069-1R_TRAF6_MyD88 NC_10 IL1 001	12	3.433252831
MyD88 Goff	MyD88	20211203 0.5nM 069-1R_TRAF6_MyD88 NC_10 IL1 001	12	2.884089688
MyD88 Goff	MyD88	20211203 0.5nM 069-1R_TRAF6_MyD88 NC_10 IL1 001	12	2.801253584
MyD88 Goff	MyD88	20211203 0.5nM 069-1R_TRAF6_MyD88 NC_10 IL1 001	12	2.090238903
MyD88 Goff	MyD88	20211203 0.5nM 069-1R_TRAF6_MyD88 NC_10 IL1 001	12	1.713108419
MyD88 Goff	MyD88	20211203 0.5nM 069-1R_TRAF6_MyD88 NC_10 IL1 001	12	2.431896892
MyD88 Goff	MyD88	20211203 0.5nM 069-1R_TRAF6_MyD88 NC_10 IL1 001	12	2.357367108
MyD88 Goff	MyD88	20211203 0.5nM 069-1R_TRAF6_MyD88 NC_10 IL1 001	12	16.20456635
MyD88 Goff	MyD88	20211203 0.5nM 069-1R_TRAF6_MyD88 NC_10 IL1 001	12	2.59610931
MyD88 Goff	MyD88	20211203 0.5nM 069-1R_TRAF6_MyD88 NC_10 IL1 001	12	2.39838059
MyD88 Goff	MyD88	20211203 0.5nM 069-1R_TRAF6_MyD88 NC_10 IL1 001	12	3.330463443
MyD88 Goff	MyD88	20211203 0.5nM 069-1R_TRAF6_MyD88 NC_10 IL1 001	12	2.057980129
MyD88 Goff	MyD88	20211203 0.5nM 069-1R_TRAF6_MyD88 NC_10 IL1 001	12	1.265966622
MyD88 Goff	MyD88	20211203 0.5nM 069-1R_TRAF6_MyD88 NC_10 IL1 001	12	2.562429167
MyD88 Goff	MyD88	20211203 0.5nM 069-1R_TRAF6_MyD88 NC_10 IL1 001	12	2.004151678
MyD88 Goff	MyD88	20211203 0.5nM 069-1R_TRAF6_MyD88 NC_10 IL1 001	12	4.649836931
MyD88 Goff	MyD88	20211203 0.5nM 069-1R_TRAF6_MyD88 NC_10 IL1 001	12	2.226873973
MyD88 Goff	MyD88	20211203 0.5nM 069-1R_TRAF6_MyD88 NC_10 IL1 001	12	3.323988523
MyD88 Goff	MyD88	20211203 0.5nM 069-1R_TRAF6_MyD88 NC_10 IL1 001	12	1.928010041
MyD88 Goff	MyD88	20211203 0.5nM 069-1R_TRAF6_MyD88 NC_10 IL1 001	12	2.224089885
MyD88 Goff	MyD88	20211203 0.5nM 069-1R_TRAF6_MyD88 NC_10 IL1 001	12	3.63324844
MyD88 Goff	MyD88	20211203 0.5nM 069-1R_TRAF6_MyD88 NC_10 IL1 001	12	1.185397768
MyD88 Goff	MyD88	20211203 0.5nM 069-1R_TRAF6_MyD88 NC_10 IL1 001	12	6.485413323
MyD88 Goff	MyD88	20211203 0.5nM 069-1R_TRAF6_MyD88 NC_10 IL1 001	12	1.976138624
MyD88 Goff	MyD88	20211203 0.5nM 069-1R_TRAF6_MyD88 NC_10 IL1 001	12	4.594140617
MyD88 Goff	MyD88	20211203 0.5nM 069-1R_TRAF6_MyD88 NC_10 IL1 001	12	2.923808005
MyD88 Goff	MyD88	20211203 0.5nM 069-1R_TRAF6_MyD88 NC_10 IL1 001	12	1.137613328
MyD88 Goff	MyD88	20211203 0.5nM 069-1R_TRAF6_MyD88 NC_10 IL1 001	12	1.461462291
MyD88 Goff	MyD88	20211203 0.5nM 069-1R_TRAF6_MyD88 NC_10 IL1 001	12	3.647374438
MyD88 Goff	MyD88	20211203 0.5nM 069-1R_TRAF6_MyD88 NC_10 IL1 001	12	1.258621742
MyD88 Goff	MyD88	20211203 0.5nM 069-1R_TRAF6_MyD88 NC_10 IL1 001	12	12.19865077
MyD88 Goff	MyD88	20211203 0.5nM 069-1R_TRAF6_MyD88 NC_10 IL1 001	12	1.620251854
MyD88 Goff	MyD88	20211203 0.5nM 069-1R_TRAF6_MyD88 NC_10 IL1 001	12	1.678213565
MyD88 Goff	MyD88	20211203 0.5nM 069-1R_TRAF6_MyD88 NC_10 IL1 001	12	1.873603909
MyD88 Goff	MyD88	20211203 0.5nM 069-1R_TRAF6_MyD88 NC_10 IL1 001	12	4.872276573
MyD88 Goff	MyD88	20211203 0.5nM 069-1R_TRAF6_MyD88 NC_10 IL1 001	12	3.340482361
MyD88 Goff	MyD88	20211203 0.5nM 069-1R_TRAF6_MyD88 NC_10 IL1 001	12	1.421949303
MyD88 Goff	MyD88	20211203 0.5nM 069-1R_TRAF6_MyD88 NC_10 IL1 001	12	0.901193761
MyD88 Goff	MyD88	20211203 0.5nM 069-1R_TRAF6_MyD88 NC_10 IL1 001	12	3.095170321
MyD88 Goff	MyD88	20211203 0.5nM 069-1R_TRAF6_MyD88 NC_10 IL1 001	12	1.521519154
MyD88 Goff	MyD88	20211203 0.5nM 069-1R_TRAF6_MyD88 NC_10 IL1 001	12	2.039405233
MyD88 Goff	MyD88	20211203 0.5nM 069-1R_TRAF6_MyD88 NC_10 IL1 001	12	3.346320848
MyD88 Goff	MyD88	20211203 0.5nM 069-1R_TRAF6_MyD88 NC_10 IL1 001	12	1.871649209
MyD88 Goff	MyD88	20211203 0.5nM 069-1R_TRAF6_MyD88 NC_10 IL1 001	12	0.448633638
MyD88 Goff	MyD88	20211203 0.5nM 069-1R_TRAF6_MyD88 NC_10 IL1 001	12	1.74534717
MyD88 Goff	MyD88	20211203 0.5nM 069-1R_TRAF6_MyD88 NC_10 IL1 001	12	2.397934837
MyD88 Goff	MyD88	20211203 0.5nM 069-1R_TRAF6_MyD88 NC_10 IL1 001	12	0.79519052
MyD88 Goff	MyD88	20211203 0.5nM 069-1R_TRAF6_MyD88 NC_10 IL1 001	12	7.984254121
MyD88 Goff	MyD88	20211203 0.5nM 069-1R_TRAF6_MyD88 NC_10 IL1 001	12	8.470506392
MyD88 Goff	MyD88	20211203 0.5nM 069-1R_TRAF6_MyD88 NC_10 IL1 001	12	1.904757075
MyD88 Goff	MyD88	20211203 0.5nM 069-1R_TRAF6_MyD88 NC_10 IL1 001	12	5.489933581
MyD88 Goff	MyD88	20211203 0.5nM 069-1R_TRAF6_MyD88 NC_10 IL1 001	12	5.681849952
MyD88 Goff	MyD88	20211203 0.5nM 069-1R_TRAF6_MyD88 NC_10 IL1 001	12	1.246488802
MyD88 Goff	MyD88	20211203 0.5nM 069-1R_TRAF6_MyD88 NC_10 IL1 001	12	8.282598415
MyD88 Goff	MyD88	20211203 0.5nM 069-1R_TRAF6_MyD88 NC_10 IL1 001	12	7.13419463
MyD88 Goff	MyD88	20211203 0.5nM 069-1R_TRAF6_MyD88 NC_10 IL1 001	12	6.242012045
MyD88 Goff	MyD88	20211203 0.5nM 069-1R_TRAF6_MyD88 NC_10 IL1 001	12	16.907393
MyD88 Goff	MyD88	20211203 0.5nM 069-1R_TRAF6_MyD88 NC_10 IL1 001	12	0.778766934
MyD88 Goff	MyD88	20211203 0.5nM 069-1R_TRAF6_MyD88 NC_10 IL1 001	12	15.9638397
MyD88 Goff	MyD88	20211203 0.5nM 069-1R_TRAF6_MyD88 NC_10 IL1 001	12	6.69649688
MyD88 Goff	MyD88	20211203 0.5nM 069-1R_TRAF6_MyD88 NC_10 IL1 001	12	4.278881409
MyD88 Goff	MyD88	20211203 0.5nM 069-1R_TRAF6_MyD88 NC_10 IL1 001	12	12.80191639
MyD88 Goff	MyD88	20211203 0.5nM 069-1R_TRAF6_MyD88 NC_10 IL1 001	12	4.261235164
MyD88 Goff	MyD88	20211203 0.5nM 069-1R_TRAF6_MyD88 NC_10 IL1 001	12	3.777412327
MyD88 Goff	MyD88	20211203 0.5nM 069-1R_TRAF6_MyD88 NC_10 IL1 001	12	8.121202482
MyD88 Goff	MyD88	20211203 0.5nM 069-1R_TRAF6_MyD88 NC_10 IL1 001	12	7.812529481
MyD88 Goff	MyD88	20211203 0.5nM 069-1R_TRAF6_MyD88 NC_10 IL1 001	12	6.921041309
MyD88 Goff	MyD88	20211203 0.5nM 069-1R_TRAF6_MyD88 NC_10 IL1 001	13	4.368238636
MyD88 Goff	MyD88	20211203 0.5nM 069-1R_TRAF6_MyD88 NC_10 IL1 001	13	1.676409694
MyD88 Goff	MyD88	20211203 0.5nM 069-1R_TRAF6_MyD88 NC_10 IL1 001	13	4.948661394
MyD88 Goff	MyD88	20211203 0.5nM 069-1R_TRAF6_MyD88 NC_10 IL1 001	13	13.04112379
MyD88 Goff	MyD88	20211203 0.5nM 069-1R_TRAF6_MyD88 NC_10 IL1 001	13	2.886379977
MyD88 Goff	MyD88	20211203 0.5nM 069-1R_TRAF6_MyD88 NC_10 IL1 001	13	2.648533338
MyD88 Goff	MyD88	20211203 0.5nM 069-1R_TRAF6_MyD88 NC_10 IL1 001	13	4.030742207
MyD88 Goff	MyD88	20211203 0.5nM 069-1R_TRAF6_MyD88 NC_10 IL1 001	13	3.126666396
MyD88 Goff	MyD88	20211203 0.5nM 069-1R_TRAF6_MyD88 NC_10 IL1 001	13	8.77942725
MyD88 Goff	MyD88	20211203 0.5nM 069-1R_TRAF6_MyD88 NC_10 IL1 001	13	1.031737268
MyD88 Goff	MyD88	20211203 0.5nM 069-1R_TRAF6_MyD88 NC_10 IL1 001	13	6.634646955
MyD88 Goff	MyD88	20211203 0.5nM 069-1R_TRAF6_MyD88 NC_10 IL1 001	13	1.071969347
MyD88 Goff	MyD88	20211203 0.5nM 069-1R_TRAF6_MyD88 NC_10 IL1 001	13	0.942178738
MyD88 Goff	MyD88	20211203 0.5nM 069-1R_TRAF6_MyD88 NC_10 IL1 001	13	2.299628577
MyD88 Goff	MyD88	20211203 0.5nM 069-1R_TRAF6_MyD88 NC_10 IL1 001	13	1.685908797
[truncated: 226,069 more rows]
