# Supplementary material for: Myddosome clustering in IL‐1 receptor signaling regulates the formation of an NF‐kB activating signalosome
Source: EMBO Rep. 2023 Aug 21;24(10):e57233. doi: 10.15252/embr.202357233 (PMC10561168; doi:10.15252/embr.202357233)
Supplement: Supplementary file 13 — Source Data for Figure 1 [file EMBR-24-e57233-s014.zip › Figure 1/1F/Cell Number.csv]

LIGAND_DENSITY_CAT	GROUP	CellNumber
10	MyD88 G1on	254
10	MyD88 G2p5on	31
10	MyD88 Goff	161
