# Supplementary material for: Myddosome clustering in IL‐1 receptor signaling regulates the formation of an NF‐kB activating signalosome
Source: EMBO Rep. 2023 Aug 21;24(10):e57233. doi: 10.15252/embr.202357233 (PMC10561168; doi:10.15252/embr.202357233)
Supplement: Supplementary file 13 — Source Data for Figure 1 [file EMBR-24-e57233-s014.zip › Figure 1/1F/Cell Number by Image.csv]

LIGAND_DENSITY_CAT	GROUP	IMAGE	CellNumber
10	MyD88 HOIL1G1on	20210731 0.5nM 120-1E1_HOIL1_MyD88 grid_1 IL1 003_7	50
10	MyD88 HOIL1G1on	20210731 0.5nM 120-1E1_HOIL1_MyD88 grid_1 IL1 005_6.7	40
10	MyD88 HOIL1G1on	20211206 1.8nM 120-1E1_HOIL1_MyD88 Grid_1um_14mol 001	25
10	MyD88 HOIL1G1on	20211217 0.8nM 120-1E1_HOIL1_MyD88 grid_1um_11p5mol 001	39
10	MyD88 HOIL1Goff	20210518 0.5nM 120-1E1_HOIL1_MyD88 grid_2.5 IL1 Off 001_16	15
10	MyD88 HOIL1Goff	20210528 0.5nM 120-1E1_HOIL1_MyD88 grid_2.5 IL1 Off 003_10	12
10	MyD88 HOIL1Goff	20210804 0.5nM 120-1E1_HOIL1_MyD88 grid_2.5 IL1 Off 001_10	14
10	MyD88 HOIL1Goff	20211218 0.5nM 120-1E1_HOIL1_MyD88 NC_11p4mol 001	33
10	MyD88 TRAF6G1on	20211210 1nM 069-1R_TRAF6_MyD88 Grid_1um_12mol 001	24
10	MyD88 TRAF6G1on	20211213 0.8nM 069-1R_TRAF6_MyD88 Grid_1um_7p8mol 001	33
10	MyD88 TRAF6G1on	20211214 0.8nM 069-1R_TRAF6_MyD88 Grid_1um_12p7mol 001	17
10	MyD88 TRAF6G1on	20211218 0.8nM 069-1R_TRAF6_MyD88 Grid_1um_11mol 001	26
10	MyD88 TRAF6Goff	20211203 0.5nM 069-1R_TRAF6_MyD88 NC_10 IL1 001	27
10	MyD88 TRAF6Goff	20211206 0.5nM 069-1R_TRAF6_MyD88 NC_12mol 001	9
10	MyD88 TRAF6Goff	20211207 0.5nM 069-1R_TRAF6_MyD88 NC_7p4mol 001	18
10	MyD88 TRAF6Goff	20211207 0.8nM 069-1R_TRAF6_MyD88 Grid_off_11mol 001	33
10	MyD88 G2p5on	20210518 0.5nM 120-1E1_HOIL1_MyD88 grid_2.5 IL1 On 001_13	6
10	MyD88 G2p5on	20210528 0.5nM 120-1E1_HOIL1_MyD88 grid_2.5 IL1 On 003_8	10
10	MyD88 G2p5on	20210804 0.5nM 120-1E1_HOIL1_MyD88 grid_2.5 IL1 On 001_9	15
