# Supplementary material for: Myddosome clustering in IL‐1 receptor signaling regulates the formation of an NF‐kB activating signalosome
Source: EMBO Rep. 2023 Aug 21;24(10):e57233. doi: 10.15252/embr.202357233 (PMC10561168; doi:10.15252/embr.202357233)
Supplement: Supplementary file 14 — Source Data for Figure 2 [file EMBR-24-e57233-s005.zip]

Archive with 95 entries (80 files):
- Figure 2/
- Figure 2/.DS_Store
- __MACOSX/Figure 2/._.DS_Store
- Figure 2/2A/
- Figure 2/2C/
- __MACOSX/Figure 2/._2C
- Figure 2/2B/
- Figure 2/2A/pIKK/
- __MACOSX/Figure 2/2A/._pIKK
- Figure 2/2A/M1/
- __MACOSX/Figure 2/2A/._M1
- Figure 2/2A/.DS_Store
- __MACOSX/Figure 2/2A/._.DS_Store
- Figure 2/2A/pp65/
- __MACOSX/Figure 2/2A/._pp65
- Figure 2/2A/K63/
- __MACOSX/Figure 2/2A/._K63
- Figure 2/2C/.DS_Store
- __MACOSX/Figure 2/2C/._.DS_Store
- Figure 2/2C/xy view/
- Figure 2/2C/xz view/
- Figure 2/2B/pIKK/
- Figure 2/2B/M1/
- Figure 2/2B/.DS_Store
- __MACOSX/Figure 2/2B/._.DS_Store
- Figure 2/2B/pp65/
- Figure 2/2B/K63/
- Figure 2/2A/pIKK/Composite.tif
- Figure 2/2A/pIKK/MyD88.tif
- __MACOSX/Figure 2/2A/pIKK/._MyD88.tif
- Figure 2/2A/pIKK/pIKK.tif
- Figure 2/2A/pIKK/20210301_028-3E10_gfpMyD88_647pIKK_Brightfield.tif
- Figure 2/2A/M1/Composite.tif
- Figure 2/2A/M1/M1.tif
- Figure 2/2A/M1/MyD88.tif
- Figure 2/2A/M1/20200929_028-3E10_AF647-M1_MyD88-GFP_Brightfield.tif
- __MACOSX/Figure 2/2A/M1/._20200929_028-3E10_AF647-M1_MyD88-GFP_Brightfield.tif
- Figure 2/2A/pp65/pp65.tif
- Figure 2/2A/pp65/.DS_Store
- __MACOSX/Figure 2/2A/pp65/._.DS_Store
- Figure 2/2A/pp65/Composite.tif
- Figure 2/2A/pp65/MyD88.tif
- Figure 2/2A/pp65/20220209 568pp65_gfpMyD88_Brightfield.tif
- __MACOSX/Figure 2/2A/pp65/._20220209 568pp65_gfpMyD88_Brightfield.tif
- Figure 2/2A/K63/K63.tif
- __MACOSX/Figure 2/2A/K63/._K63.tif
- Figure 2/2A/K63/.DS_Store
- __MACOSX/Figure 2/2A/K63/._.DS_Store
- Figure 2/2A/K63/Composite.tif
- Figure 2/2A/K63/MyD88.tif
- __MACOSX/Figure 2/2A/K63/._MyD88.tif
- Figure 2/2A/K63/20210301_028-3E10_gfpMyD88_647K63_Brightfield.tif
- Figure 2/2C/xy view/crop spots/
- Figure 2/2C/xy view/.DS_Store
- __MACOSX/Figure 2/2C/xy view/._.DS_Store
- Figure 2/2C/xy view/pIKK_MyD88_Merge_160*160 (RGB).tif
- __MACOSX/Figure 2/2C/xy view/._pIKK_MyD88_Merge_160*160 (RGB).tif
- Figure 2/2C/xy view/20210820_028-3E10_568pIKK_gfpMyD88_DAPI_SIM3Dleap_220*220.tif
- __MACOSX/Figure 2/2C/xy view/._20210820_028-3E10_568pIKK_gfpMyD88_DAPI_SIM3Dleap_220*220.tif
- Figure 2/2C/xy view/crop220_160*160.roi
- Figure 2/2C/xy view/Montage_pIKK_MyD88_Merge.tif
- Figure 2/2C/xz view/Reslice-flipped (RGB).tif
- __MACOSX/Figure 2/2C/xz view/._Reslice-flipped (RGB).tif
- Figure 2/2C/xz view/Montage_reslice.tif
- __MACOSX/Figure 2/2C/xz view/._Montage_reslice.tif
- Figure 2/2C/xz view/C2-Reslice-flipped.tif
- Figure 2/2C/xz view/C3-Reslice-flipped.tif
- Figure 2/2C/xz view/reslice.roi
- __MACOSX/Figure 2/2C/xz view/._reslice.roi
- Figure 2/2C/xz view/C1-Reslice-flipped.tif
- __MACOSX/Figure 2/2C/xz view/._C1-Reslice-flipped.tif
- Figure 2/2B/pIKK/Inset_Composite.tif
- Figure 2/2B/pIKK/Inset_pIKK.tif
- Figure 2/2B/pIKK/Inset_MyD88.tif
- Figure 2/2B/M1/Inset_M1.tif
- Figure 2/2B/M1/Composite (RGB).tif
- Figure 2/2B/M1/Inset_MyD88.tif
- __MACOSX/Figure 2/2B/M1/._Inset_MyD88.tif
- Figure 2/2B/pp65/Inset_pp65.tif
- Figure 2/2B/pp65/Composite.tif
- Figure 2/2B/pp65/Inset_MyD88.tif
- Figure 2/2B/K63/Inset_K63.tif
- __MACOSX/Figure 2/2B/K63/._Inset_K63.tif
- Figure 2/2B/K63/Inset_MyD88.tif
- Figure 2/2B/K63/Inset_Composite (RGB).tif
- __MACOSX/Figure 2/2B/K63/._Inset_Composite (RGB).tif
- Figure 2/2C/xy view/crop spots/crop1.tif
- Figure 2/2C/xy view/crop spots/crop 2_20*20.roi
- Figure 2/2C/xy view/crop spots/crop2.tif
- Figure 2/2C/xy view/crop spots/crop1 (RGB).tif
- Figure 2/2C/xy view/crop spots/crop2 (RGB).tif
- __MACOSX/Figure 2/2C/xy view/crop spots/._crop2 (RGB).tif
- Figure 2/2C/xy view/crop spots/Montage_crop1.tif
- Figure 2/2C/xy view/crop spots/Montage_crop2.tif
- Figure 2/2C/xy view/crop spots/crop 1_20*20.roi
