# Supplementary material for: Myddosome clustering in IL‐1 receptor signaling regulates the formation of an NF‐kB activating signalosome
Source: EMBO Rep. 2023 Aug 21;24(10):e57233. doi: 10.15252/embr.202357233 (PMC10561168; doi:10.15252/embr.202357233)
Supplement: Supplementary file 15 — Source Data for Figure 3 [file EMBR-24-e57233-s018.zip]

Archive with 135 entries (114 files):
- Figure 3/
- Figure 3/3E/
- Figure 3/3B/
- Figure 3/3C/
- Figure 3/3D/
- Figure 3/.DS_Store
- __MACOSX/Figure 3/._.DS_Store
- Figure 3/3H/
- Figure 3/3A/
- Figure 3/3F/
- Figure 3/3G/
- Figure 3/3E/Table for Fig3E_pp65 on grids.csv
- __MACOSX/Figure 3/3E/._Table for Fig3E_pp65 on grids.csv
- Figure 3/3B/.DS_Store
- __MACOSX/Figure 3/3B/._.DS_Store
- Figure 3/3B/pIKK_off grid/
- Figure 3/3B/Table for Fig3B_pIKK off grid.csv
- __MACOSX/Figure 3/3B/._Table for Fig3B_pIKK off grid.csv
- Figure 3/3C/.DS_Store
- __MACOSX/Figure 3/3C/._.DS_Store
- Figure 3/3C/on 1um grid/
- __MACOSX/Figure 3/3C/._on 1um grid
- Figure 3/3C/on 2.5um grid/
- Figure 3/3D/.DS_Store
- __MACOSX/Figure 3/3D/._.DS_Store
- Figure 3/3D/2.5um grid/
- Figure 3/3D/1um grid/
- Figure 3/3H/pIKKPunctaNumberbyReplicate.csv
- Figure 3/3H/pIKK Mean Int_by Replicate.csv
- __MACOSX/Figure 3/3H/._pIKK Mean Int_by Replicate.csv
- Figure 3/3H/pIKK Mean Int.csv
- __MACOSX/Figure 3/3H/._pIKK Mean Int.csv
- Figure 3/3H/pIKKPunctaNumberAll.csv
- __MACOSX/Figure 3/3H/._pIKKPunctaNumberAll.csv
- Figure 3/3H/Table for Fig3H.csv
- __MACOSX/Figure 3/3H/._Table for Fig3H.csv
- Figure 3/3H/stat.test.MeanInt_pIKK.csv
- __MACOSX/Figure 3/3H/._stat.test.MeanInt_pIKK.csv
- Figure 3/3A/.DS_Store
- __MACOSX/Figure 3/3A/._.DS_Store
- Figure 3/3A/Table for Fig3A_pp65 off grid.csv
- __MACOSX/Figure 3/3A/._Table for Fig3A_pp65 off grid.csv
- Figure 3/3A/pp65_off grid/
- __MACOSX/Figure 3/3A/._pp65_off grid
- Figure 3/3F/Table for Fig3F_pIKK on grids.csv
- __MACOSX/Figure 3/3F/._Table for Fig3F_pIKK on grids.csv
- Figure 3/3G/.DS_Store
- __MACOSX/Figure 3/3G/._.DS_Store
- Figure 3/3G/stat.test.MeanInt_pp65.csv
- __MACOSX/Figure 3/3G/._stat.test.MeanInt_pp65.csv
- Figure 3/3G/Table for Fig3G.csv
- __MACOSX/Figure 3/3G/._Table for Fig3G.csv
- Figure 3/3G/pp65PunctaNumberbyReplicate.csv
- __MACOSX/Figure 3/3G/._pp65PunctaNumberbyReplicate.csv
- Figure 3/3G/pp65 Mean Int_by Replicate.csv
- __MACOSX/Figure 3/3G/._pp65 Mean Int_by Replicate.csv
- Figure 3/3G/pp65 Mean Int.csv
- __MACOSX/Figure 3/3G/._pp65 Mean Int.csv
- Figure 3/3G/pp65PunctaNumberAll.csv
- __MACOSX/Figure 3/3G/._pp65PunctaNumberAll.csv
- Figure 3/3B/pIKK_off grid/.DS_Store
- __MACOSX/Figure 3/3B/pIKK_off grid/._.DS_Store
- Figure 3/3B/pIKK_off grid/Background subtracted pIKK_fire LUT/
- Figure 3/3B/pIKK_off grid/montage_myd88_pikk_merge-rgb.tif
- Figure 3/3B/pIKK_off grid/Inset MyD88-rgb.tif
- Figure 3/3B/pIKK_off grid/20220513 568pIKK_gfpMyD88_NC1 005_ggggg_crop.tif
- __MACOSX/Figure 3/3B/pIKK_off grid/._20220513 568pIKK_gfpMyD88_NC1 005_ggggg_crop.tif
- Figure 3/3C/on 1um grid/.DS_Store
- __MACOSX/Figure 3/3C/on 1um grid/._.DS_Store
- Figure 3/3C/on 1um grid/montage_myd88_pp65_merge.tif
- Figure 3/3C/on 1um grid/Background subtracted pp65_fire LUT/
- Figure 3/3C/on 1um grid/20220209 568pp65_gfpMyD88_grid3_1um 045_ggg-crop.tif
- __MACOSX/Figure 3/3C/on 1um grid/._20220209 568pp65_gfpMyD88_grid3_1um 045_ggg-crop.tif
- Figure 3/3C/on 2.5um grid/.DS_Store
- __MACOSX/Figure 3/3C/on 2.5um grid/._.DS_Store
- Figure 3/3C/on 2.5um grid/20220216 568pp65_gfpMyD88_grid3_2p5um 009_ggggg_crop.tif
- __MACOSX/Figure 3/3C/on 2.5um grid/._20220216 568pp65_gfpMyD88_grid3_2p5um 009_ggggg_crop.tif
- Figure 3/3C/on 2.5um grid/Background subtracted pp65_fire LUT/
- Figure 3/3C/on 2.5um grid/myd88_pp65_merge.tif
- __MACOSX/Figure 3/3C/on 2.5um grid/._myd88_pp65_merge.tif
- Figure 3/3D/2.5um grid/.DS_Store
- __MACOSX/Figure 3/3D/2.5um grid/._.DS_Store
- Figure 3/3D/2.5um grid/Background subtracted pIKK_fire LUT/
- __MACOSX/Figure 3/3D/2.5um grid/._Background subtracted pIKK_fire LUT
- Figure 3/3D/2.5um grid/montage_myd88+pikk+merge-rgb.tif
- __MACOSX/Figure 3/3D/2.5um grid/._montage_myd88+pikk+merge-rgb.tif
- Figure 3/3D/2.5um grid/20220513 568pIKK_gfpMyD88_Grid2_2p5um 041_gg_crop.tif
- __MACOSX/Figure 3/3D/2.5um grid/._20220513 568pIKK_gfpMyD88_Grid2_2p5um 041_gg_crop.tif
- Figure 3/3D/1um grid/.DS_Store
- __MACOSX/Figure 3/3D/1um grid/._.DS_Store
- Figure 3/3D/1um grid/20220513 568pIKK_gfpMyD88_Grid3_1um 025_gg_crop.tif
- __MACOSX/Figure 3/3D/1um grid/._20220513 568pIKK_gfpMyD88_Grid3_1um 025_gg_crop.tif
- Figure 3/3D/1um grid/Background subtracted pIKK_fire LUT/
- Figure 3/3D/1um grid/montage_myd88_pikk_merge-rgb.tif
- __MACOSX/Figure 3/3D/1um grid/._montage_myd88_pikk_merge-rgb.tif
- Figure 3/3A/pp65_off grid/20220216 568pp65_gfpMyD88_NC4 008_ggg_crop.tif
- __MACOSX/Figure 3/3A/pp65_off grid/._20220216 568pp65_gfpMyD88_NC4 008_ggg_crop.tif
- Figure 3/3A/pp65_off grid/.DS_Store
- __MACOSX/Figure 3/3A/pp65_off grid/._.DS_Store
- Figure 3/3A/pp65_off grid/montage_myd88_pp65_merge.tif
- Figure 3/3A/pp65_off grid/Background subtracted pp65_fire LUT/
- Figure 3/3A/pp65_off grid/Inset MyD88-rgb.tif
- Figure 3/3B/pIKK_off grid/Background subtracted pIKK_fire LUT/.DS_Store
- __MACOSX/Figure 3/3B/pIKK_off grid/Background subtracted pIKK_fire LUT/._.DS_Store
- Figure 3/3B/pIKK_off grid/Background subtracted pIKK_fire LUT/fire_0-15000-crop.tif
- __MACOSX/Figure 3/3B/pIKK_off grid/Background subtracted pIKK_fire LUT/._fire_0-15000-crop.tif
- Figure 3/3B/pIKK_off grid/Background subtracted pIKK_fire LUT/fire_0-15000-crop-crop-rgb.tif
- Figure 3/3C/on 1um grid/Background subtracted pp65_fire LUT/.DS_Store
- __MACOSX/Figure 3/3C/on 1um grid/Background subtracted pp65_fire LUT/._.DS_Store
- Figure 3/3C/on 1um grid/Background subtracted pp65_fire LUT/1um crop 0-4000_crop rgb-crop.tif
- Figure 3/3C/on 1um grid/Background subtracted pp65_fire LUT/1um crop 0-4000_crop.tif
- __MACOSX/Figure 3/3C/on 1um grid/Background subtracted pp65_fire LUT/._1um crop 0-4000_crop.tif
- Figure 3/3C/on 2.5um grid/Background subtracted pp65_fire LUT/.DS_Store
- __MACOSX/Figure 3/3C/on 2.5um grid/Background subtracted pp65_fire LUT/._.DS_Store
- Figure 3/3C/on 2.5um grid/Background subtracted pp65_fire LUT/2.5um fire 0-4000_crop rgb-crop.tif
- Figure 3/3C/on 2.5um grid/Background subtracted pp65_fire LUT/2.5um fire 0-4000_crop.tif
- Figure 3/3D/2.5um grid/Background subtracted pIKK_fire LUT/.DS_Store
- __MACOSX/Figure 3/3D/2.5um grid/Background subtracted pIKK_fire LUT/._.DS_Store
- Figure 3/3D/2.5um grid/Background subtracted pIKK_fire LUT/crop_0-15000.tif
- __MACOSX/Figure 3/3D/2.5um grid/Background subtracted pIKK_fire LUT/._crop_0-15000.tif
- Figure 3/3D/2.5um grid/Background subtracted pIKK_fire LUT/crop_0-15000-rgb-crop.tif
- Figure 3/3D/1um grid/Background subtracted pIKK_fire LUT/.DS_Store
- __MACOSX/Figure 3/3D/1um grid/Background subtracted pIKK_fire LUT/._.DS_Store
- Figure 3/3D/1um grid/Background subtracted pIKK_fire LUT/crop 0-15000.tif
- __MACOSX/Figure 3/3D/1um grid/Background subtracted pIKK_fire LUT/._crop 0-15000.tif
- Figure 3/3D/1um grid/Background subtracted pIKK_fire LUT/crop 0-15000-rgb-crop.tif
- __MACOSX/Figure 3/3D/1um grid/Background subtracted pIKK_fire LUT/._crop 0-15000-rgb-crop.tif
- Figure 3/3A/pp65_off grid/Background subtracted pp65_fire LUT/.DS_Store
- __MACOSX/Figure 3/3A/pp65_off grid/Background subtracted pp65_fire LUT/._.DS_Store
- Figure 3/3A/pp65_off grid/Background subtracted pp65_fire LUT/Screen Shot 2022-05-27 at 15.15.53.png
- __MACOSX/Figure 3/3A/pp65_off grid/Background subtracted pp65_fire LUT/._Screen Shot 2022-05-27 at 15.15.53.png
- Figure 3/3A/pp65_off grid/Background subtracted pp65_fire LUT/off fire 0-4000_crop.tif
- __MACOSX/Figure 3/3A/pp65_off grid/Background subtracted pp65_fire LUT/._off fire 0-4000_crop.tif
- Figure 3/3A/pp65_off grid/Background subtracted pp65_fire LUT/off fire 0-4000_crop rgb_crop.tif
- __MACOSX/Figure 3/3A/pp65_off grid/Background subtracted pp65_fire LUT/._off fire 0-4000_crop rgb_crop.tif
