# Supplementary material for: Myddosome clustering in IL‐1 receptor signaling regulates the formation of an NF‐kB activating signalosome
Source: EMBO Rep. 2023 Aug 21;24(10):e57233. doi: 10.15252/embr.202357233 (PMC10561168; doi:10.15252/embr.202357233)
Supplement: Supplementary file 15 — Source Data for Figure 3 [file EMBR-24-e57233-s018.zip › Figure 3/3E/Table for Fig3E_pp65 on grids.csv]

GROUP	DATE	REP	ImageNumber	ObjectNumber	FileName_Staining	Normalized_Integrated_MyD88	Normalized_Integrated_pp65
1um_grid	20220209	Rep1	249	1	20220209 568pp65_gfpMyD88_grid1_1um 001 crop.tif	0.007606646	0.005702853
1um_grid	20220209	Rep1	249	2	20220209 568pp65_gfpMyD88_grid1_1um 001 crop.tif	0.007765611	0.043459642
1um_grid	20220209	Rep1	249	3	20220209 568pp65_gfpMyD88_grid1_1um 001 crop.tif	0.014619094	0.090402161
1um_grid	20220209	Rep1	249	4	20220209 568pp65_gfpMyD88_grid1_1um 001 crop.tif	0.008914357	0.03425104
1um_grid	20220209	Rep1	249	5	20220209 568pp65_gfpMyD88_grid1_1um 001 crop.tif	0.003809487	0.028366073
1um_grid	20220209	Rep1	249	6	20220209 568pp65_gfpMyD88_grid1_1um 001 crop.tif	0.003692513	0.053156115
1um_grid	20220209	Rep1	249	7	20220209 568pp65_gfpMyD88_grid1_1um 001 crop.tif	0.00483226	0.020056988
1um_grid	20220209	Rep1	249	8	20220209 568pp65_gfpMyD88_grid1_1um 001 crop.tif	9.03E-05	-5.25E-05
1um_grid	20220209	Rep1	249	9	20220209 568pp65_gfpMyD88_grid1_1um 001 crop.tif	-2.07E-05	4.66E-05
1um_grid	20220209	Rep1	249	10	20220209 568pp65_gfpMyD88_grid1_1um 001 crop.tif	0.000471226	0.000442973
1um_grid	20220209	Rep1	249	11	20220209 568pp65_gfpMyD88_grid1_1um 001 crop.tif	0.000855141	0.000381989
1um_grid	20220209	Rep1	249	12	20220209 568pp65_gfpMyD88_grid1_1um 001 crop.tif	3.30E-07	6.94E-05
1um_grid	20220209	Rep1	249	13	20220209 568pp65_gfpMyD88_grid1_1um 001 crop.tif	0.002135857	0.012258645
1um_grid	20220209	Rep1	249	14	20220209 568pp65_gfpMyD88_grid1_1um 001 crop.tif	0.000825147	0.00250881
1um_grid	20220209	Rep1	249	15	20220209 568pp65_gfpMyD88_grid1_1um 001 crop.tif	0.000465227	9.99E-05
1um_grid	20220209	Rep1	249	16	20220209 568pp65_gfpMyD88_grid1_1um 001 crop.tif	-5.67E-05	0.000168545
1um_grid	20220209	Rep1	249	17	20220209 568pp65_gfpMyD88_grid1_1um 001 crop.tif	0.005504112	0.001281505
1um_grid	20220209	Rep1	249	18	20220209 568pp65_gfpMyD88_grid1_1um 001 crop.tif	0.000738167	-7.54E-05
1um_grid	20220209	Rep1	249	19	20220209 568pp65_gfpMyD88_grid1_1um 001 crop.tif	6.63E-05	0.000244775
1um_grid	20220209	Rep1	249	20	20220209 568pp65_gfpMyD88_grid1_1um 001 crop.tif	0.001389023	0.000503957
1um_grid	20220209	Rep1	249	21	20220209 568pp65_gfpMyD88_grid1_1um 001 crop.tif	0.000552208	0.003530294
1um_grid	20220209	Rep1	249	22	20220209 568pp65_gfpMyD88_grid1_1um 001 crop.tif	-0.000305602	0.000229529
1um_grid	20220209	Rep1	249	23	20220209 568pp65_gfpMyD88_grid1_1um 001 crop.tif	-0.000131641	0.000343874
1um_grid	20220209	Rep1	249	24	20220209 568pp65_gfpMyD88_grid1_1um 001 crop.tif	0.000372248	0.000664041
1um_grid	20220209	Rep1	249	25	20220209 568pp65_gfpMyD88_grid1_1um 001 crop.tif	0.002237835	0.005222603
1um_grid	20220209	Rep1	249	26	20220209 568pp65_gfpMyD88_grid1_1um 001 crop.tif	0.000900131	0.000115184
1um_grid	20220209	Rep1	249	27	20220209 568pp65_gfpMyD88_grid1_1um 001 crop.tif	-8.97E-05	0.000122807
1um_grid	20220209	Rep1	249	28	20220209 568pp65_gfpMyD88_grid1_1um 001 crop.tif	0.000612194	8.46E-06
1um_grid	20220209	Rep1	249	29	20220209 568pp65_gfpMyD88_grid1_1um 001 crop.tif	6.03E-05	0.000244775
1um_grid	20220209	Rep1	249	30	20220209 568pp65_gfpMyD88_grid1_1um 001 crop.tif	0.001529991	0.000420104
1um_grid	20220209	Rep1	249	31	20220209 568pp65_gfpMyD88_grid1_1um 001 crop.tif	0.000909129	3.13E-05
1um_grid	20220209	Rep1	249	32	20220209 568pp65_gfpMyD88_grid1_1um 001 crop.tif	0.014793055	0.001251013
1um_grid	20220209	Rep1	249	33	20220209 568pp65_gfpMyD88_grid1_1um 001 crop.tif	0.005207177	0.000953715
1um_grid	20220209	Rep1	249	34	20220209 568pp65_gfpMyD88_grid1_1um 001 crop.tif	-0.000110646	0.001037568
1um_grid	20220209	Rep1	249	35	20220209 568pp65_gfpMyD88_grid1_1um 001 crop.tif	0.00049522	0.000115184
1um_grid	20220209	Rep1	249	36	20220209 568pp65_gfpMyD88_grid1_1um 001 crop.tif	0.000333256	0.002943322
1um_grid	20220209	Rep1	249	37	20220209 568pp65_gfpMyD88_grid1_1um 001 crop.tif	0.010938909	0.001174783
1um_grid	20220209	Rep1	249	38	20220209 568pp65_gfpMyD88_grid1_1um 001 crop.tif	0.00429238	0.000953715
1um_grid	20220209	Rep1	249	39	20220209 568pp65_gfpMyD88_grid1_1um 001 crop.tif	-0.000128642	0.009979364
1um_grid	20220209	Rep1	249	40	20220209 568pp65_gfpMyD88_grid1_1um 001 crop.tif	0.019657979	0.048978703
1um_grid	20220209	Rep1	249	41	20220209 568pp65_gfpMyD88_grid1_1um 001 crop.tif	0.00397445	0.000732648
1um_grid	20220209	Rep1	249	42	20220209 568pp65_gfpMyD88_grid1_1um 001 crop.tif	0.006157967	0.000313382
1um_grid	20220209	Rep1	249	43	20220209 568pp65_gfpMyD88_grid1_1um 001 crop.tif	0.000810151	2.37E-05
1um_grid	20220209	Rep1	249	44	20220209 568pp65_gfpMyD88_grid1_1um 001 crop.tif	0.001694955	1.61E-05
1um_grid	20220209	Rep1	249	45	20220209 568pp65_gfpMyD88_grid1_1um 001 crop.tif	0.00478727	8.39E-07
1um_grid	20220209	Rep1	249	46	20220209 568pp65_gfpMyD88_grid1_1um 001 crop.tif	0.000144298	8.39E-07
1um_grid	20220209	Rep1	249	47	20220209 568pp65_gfpMyD88_grid1_1um 001 crop.tif	0.000447231	0.001045191
1um_grid	20220209	Rep1	249	48	20220209 568pp65_gfpMyD88_grid1_1um 001 crop.tif	0.003320595	0.000267644
1um_grid	20220209	Rep1	249	49	20220209 568pp65_gfpMyD88_grid1_1um 001 crop.tif	-7.17E-05	1.61E-05
1um_grid	20220209	Rep1	249	50	20220209 568pp65_gfpMyD88_grid1_1um 001 crop.tif	0.000123303	0.000244775
1um_grid	20220209	Rep1	250	1	20220209 568pp65_gfpMyD88_grid1_1um 006 crop.tif	0.006175963	0.000351497
1um_grid	20220209	Rep1	250	2	20220209 568pp65_gfpMyD88_grid1_1um 006 crop.tif	0.001167072	0.00053445
1um_grid	20220209	Rep1	250	3	20220209 568pp65_gfpMyD88_grid1_1um 006 crop.tif	0.000561206	-8.30E-05
1um_grid	20220209	Rep1	250	4	20220209 568pp65_gfpMyD88_grid1_1um 006 crop.tif	0.000429235	0.000145676
1um_grid	20220209	Rep1	250	5	20220209 568pp65_gfpMyD88_grid1_1um 006 crop.tif	3.93E-05	-6.78E-05
1um_grid	20220209	Rep1	250	6	20220209 568pp65_gfpMyD88_grid1_1um 006 crop.tif	-3.27E-05	0.008104102
1um_grid	20220209	Rep1	250	7	20220209 568pp65_gfpMyD88_grid1_1um 006 crop.tif	0.006463899	0.000938469
1um_grid	20220209	Rep1	250	8	20220209 568pp65_gfpMyD88_grid1_1um 006 crop.tif	5.73E-05	-2.20E-05
1um_grid	20220209	Rep1	250	9	20220209 568pp65_gfpMyD88_grid1_1um 006 crop.tif	0.000579202	0.000747894
1um_grid	20220209	Rep1	250	10	20220209 568pp65_gfpMyD88_grid1_1um 006 crop.tif	0.009232286	0.000481088
1um_grid	20220209	Rep1	250	11	20220209 568pp65_gfpMyD88_grid1_1um 006 crop.tif	3.30E-07	-4.49E-05
1um_grid	20220209	Rep1	250	12	20220209 568pp65_gfpMyD88_grid1_1um 006 crop.tif	0.000174291	7.71E-05
1um_grid	20220209	Rep1	250	13	20220209 568pp65_gfpMyD88_grid1_1um 006 crop.tif	0.000552208	0.000122807
1um_grid	20220209	Rep1	250	14	20220209 568pp65_gfpMyD88_grid1_1um 006 crop.tif	0.01134082	0.086796475
1um_grid	20220209	Rep1	250	15	20220209 568pp65_gfpMyD88_grid1_1um 006 crop.tif	0.00953222	0.121465943
1um_grid	20220209	Rep1	250	16	20220209 568pp65_gfpMyD88_grid1_1um 006 crop.tif	0.008425465	0.196354431
1um_grid	20220209	Rep1	250	17	20220209 568pp65_gfpMyD88_grid1_1um 006 crop.tif	0.005327151	0.032398648
1um_grid	20220209	Rep1	250	18	20220209 568pp65_gfpMyD88_grid1_1um 006 crop.tif	0.002015884	0.060115927
1um_grid	20220209	Rep1	250	19	20220209 568pp65_gfpMyD88_grid1_1um 006 crop.tif	0.025968582	0.242679486
1um_grid	20220209	Rep1	250	20	20220209 568pp65_gfpMyD88_grid1_1um 006 crop.tif	0.017894369	0.016580894
1um_grid	20220209	Rep1	250	21	20220209 568pp65_gfpMyD88_grid1_1um 006 crop.tif	0.009814157	0.236108449
1um_grid	20220209	Rep1	250	22	20220209 568pp65_gfpMyD88_grid1_1um 006 crop.tif	0.002363807	0.008485253
1um_grid	20220209	Rep1	250	23	20220209 568pp65_gfpMyD88_grid1_1um 006 crop.tif	0.000936123	0.008104102
1um_grid	20220209	Rep1	250	24	20220209 568pp65_gfpMyD88_grid1_1um 006 crop.tif	0.0177564	0.041950284
1um_grid	20220209	Rep1	250	25	20220209 568pp65_gfpMyD88_grid1_1um 006 crop.tif	-4.47E-05	0.00276037
1um_grid	20220209	Rep1	250	26	20220209 568pp65_gfpMyD88_grid1_1um 006 crop.tif	0.006043992	0.008988372
1um_grid	20220209	Rep1	250	27	20220209 568pp65_gfpMyD88_grid1_1um 006 crop.tif	0.004082426	0.016862945
1um_grid	20220209	Rep1	250	28	20220209 568pp65_gfpMyD88_grid1_1um 006 crop.tif	0.014286168	0.030637731
1um_grid	20220209	Rep1	250	29	20220209 568pp65_gfpMyD88_grid1_1um 006 crop.tif	0.003155632	0.002493564
1um_grid	20220209	Rep1	250	30	20220209 568pp65_gfpMyD88_grid1_1um 006 crop.tif	0.004712287	0.002150528
1um_grid	20220209	Rep1	250	31	20220209 568pp65_gfpMyD88_grid1_1um 006 crop.tif	0.001721949	0.000107561
1um_grid	20220209	Rep1	250	32	20220209 568pp65_gfpMyD88_grid1_1um 006 crop.tif	0.0010411	6.18E-05
1um_grid	20220209	Rep1	250	33	20220209 568pp65_gfpMyD88_grid1_1um 006 crop.tif	-0.000143638	5.42E-05
1um_grid	20220209	Rep1	251	1	20220209 568pp65_gfpMyD88_grid1_1um 009 crop.tif	0.00040824	0.00020666
1um_grid	20220209	Rep1	251	2	20220209 568pp65_gfpMyD88_grid1_1um 009 crop.tif	0.001053097	-6.78E-06
1um_grid	20220209	Rep1	251	3	20220209 568pp65_gfpMyD88_grid1_1um 009 crop.tif	0.00311664	0.000298136
1um_grid	20220209	Rep1	251	4	20220209 568pp65_gfpMyD88_grid1_1um 009 crop.tif	0.000825147	-1.44E-05
1um_grid	20220209	Rep1	251	5	20220209 568pp65_gfpMyD88_grid1_1um 009 crop.tif	0.004205399	0.000633549
1um_grid	20220209	Rep1	251	6	20220209 568pp65_gfpMyD88_grid1_1um 009 crop.tif	0.01409421	0.000671664
1um_grid	20220209	Rep1	251	7	20220209 568pp65_gfpMyD88_grid1_1um 009 crop.tif	0.025599663	0.002478318
1um_grid	20220209	Rep1	251	8	20220209 568pp65_gfpMyD88_grid1_1um 009 crop.tif	0.001664961	0.000404858
1um_grid	20220209	Rep1	251	9	20220209 568pp65_gfpMyD88_grid1_1um 009 crop.tif	0.007321709	0.000397235
1um_grid	20220209	Rep1	251	10	20220209 568pp65_gfpMyD88_grid1_1um 009 crop.tif	0.012777502	0.011221915
1um_grid	20220209	Rep1	251	11	20220209 568pp65_gfpMyD88_grid1_1um 009 crop.tif	0.018956134	0.006183103
1um_grid	20220209	Rep1	251	12	20220209 568pp65_gfpMyD88_grid1_1um 009 crop.tif	0.013431357	0.007029257
1um_grid	20220209	Rep1	251	13	20220209 568pp65_gfpMyD88_grid1_1um 009 crop.tif	0.016439691	0.008081233
1um_grid	20220209	Rep1	251	14	20220209 568pp65_gfpMyD88_grid1_1um 009 crop.tif	0.019532007	0.006709091
1um_grid	20220209	Rep1	251	15	20220209 568pp65_gfpMyD88_grid1_1um 009 crop.tif	0.015458908	0.000656418
1um_grid	20220209	Rep1	251	16	20220209 568pp65_gfpMyD88_grid1_1um 009 crop.tif	0.00085814	0.00099183
1um_grid	20220209	Rep1	251	17	20220209 568pp65_gfpMyD88_grid1_1um 009 crop.tif	0.003455565	0.002935699
1um_grid	20220209	Rep1	251	18	20220209 568pp65_gfpMyD88_grid1_1um 009 crop.tif	0.020491794	0.026803355
1um_grid	20220209	Rep1	251	19	20220209 568pp65_gfpMyD88_grid1_1um 009 crop.tif	0.029153877	0.011656427
1um_grid	20220209	Rep1	251	20	20220209 568pp65_gfpMyD88_grid1_1um 009 crop.tif	0.009859148	0.003057667
1um_grid	20220209	Rep1	251	21	20220209 568pp65_gfpMyD88_grid1_1um 009 crop.tif	0.019085105	0.022915618
1um_grid	20220209	Rep1	251	22	20220209 568pp65_gfpMyD88_grid1_1um 009 crop.tif	0.03442371	0.03417481
1um_grid	20220209	Rep1	251	23	20220209 568pp65_gfpMyD88_grid1_1um 009 crop.tif	0.013875259	0.010901748
1um_grid	20220209	Rep1	251	24	20220209 568pp65_gfpMyD88_grid1_1um 009 crop.tif	0.015344933	0.019142226
1um_grid	20220209	Rep1	251	25	20220209 568pp65_gfpMyD88_grid1_1um 009 crop.tif	0.004262386	0.016443679
1um_grid	20220209	Rep1	251	26	20220209 568pp65_gfpMyD88_grid1_1um 009 crop.tif	0.00560309	0.002150528
1um_grid	20220209	Rep1	251	27	20220209 568pp65_gfpMyD88_grid1_1um 009 crop.tif	0.00406443	0.008698697
1um_grid	20220209	Rep1	251	28	20220209 568pp65_gfpMyD88_grid1_1um 009 crop.tif	0.010761948	0.010581582
1um_grid	20220209	Rep1	251	29	20220209 568pp65_gfpMyD88_grid1_1um 009 crop.tif	0.039960484	0.02828222
1um_grid	20220209	Rep1	251	30	20220209 568pp65_gfpMyD88_grid1_1um 009 crop.tif	0.066249665	0.06470498
1um_grid	20220209	Rep1	251	31	20220209 568pp65_gfpMyD88_grid1_1um 009 crop.tif	0.009607203	0.011953724
1um_grid	20220209	Rep1	251	32	20220209 568pp65_gfpMyD88_grid1_1um 009 crop.tif	0.007570654	0.032490124
1um_grid	20220209	Rep1	251	33	20220209 568pp65_gfpMyD88_grid1_1um 009 crop.tif	0.00551311	0.011641181
1um_grid	20220209	Rep1	251	34	20220209 568pp65_gfpMyD88_grid1_1um 009 crop.tif	0.006715843	0.061571922
1um_grid	20220209	Rep1	251	35	20220209 568pp65_gfpMyD88_grid1_1um 009 crop.tif	0.005999002	0.012098562
1um_grid	20220209	Rep1	251	36	20220209 568pp65_gfpMyD88_grid1_1um 009 crop.tif	0.000291266	0.006312694
1um_grid	20220209	Rep1	251	37	20220209 568pp65_gfpMyD88_grid1_1um 009 crop.tif	0.002537768	0.001304374
1um_grid	20220209	Rep1	251	38	20220209 568pp65_gfpMyD88_grid1_1um 009 crop.tif	0.033841839	0.037170654
1um_grid	20220209	Rep1	251	39	20220209 568pp65_gfpMyD88_grid1_1um 009 crop.tif	0.050413171	0.018524762
1um_grid	20220209	Rep1	251	40	20220209 568pp65_gfpMyD88_grid1_1um 009 crop.tif	0.015018006	0.001174783
1um_grid	20220209	Rep1	251	41	20220209 568pp65_gfpMyD88_grid1_1um 009 crop.tif	0.002462785	0.11510835
1um_grid	20220209	Rep1	251	42	20220209 568pp65_gfpMyD88_grid1_1um 009 crop.tif	0.006115976	0.039472805
1um_grid	20220209	Rep1	251	43	20220209 568pp65_gfpMyD88_grid1_1um 009 crop.tif	0.001107085	0.000786009
1um_grid	20220209	Rep1	251	44	20220209 568pp65_gfpMyD88_grid1_1um 009 crop.tif	0.001290044	0.034228171
1um_grid	20220209	Rep1	251	45	20220209 568pp65_gfpMyD88_grid1_1um 009 crop.tif	3.93E-05	0.022816519
1um_grid	20220209	Rep1	251	46	20220209 568pp65_gfpMyD88_grid1_1um 009 crop.tif	0.021616545	0.174339166
1um_grid	20220209	Rep1	251	47	20220209 568pp65_gfpMyD88_grid1_1um 009 crop.tif	0.019361044	0.023456852
1um_grid	20220209	Rep1	251	48	20220209 568pp65_gfpMyD88_grid1_1um 009 crop.tif	0.006337927	0.147742471
1um_grid	20220209	Rep1	251	49	20220209 568pp65_gfpMyD88_grid1_1um 009 crop.tif	0.000684179	0.013775625
1um_grid	20220209	Rep1	251	50	20220209 568pp65_gfpMyD88_grid1_1um 009 crop.tif	0.01784638	0.000732648
1um_grid	20220209	Rep1	251	51	20220209 568pp65_gfpMyD88_grid1_1um 009 crop.tif	0.000687178	0.006792944
1um_grid	20220209	Rep1	251	52	20220209 568pp65_gfpMyD88_grid1_1um 009 crop.tif	0.013488344	0.001106176
1um_grid	20220209	Rep1	251	53	20220209 568pp65_gfpMyD88_grid1_1um 009 crop.tif	0.013323381	0.000519203
1um_grid	20220209	Rep1	251	54	20220209 568pp65_gfpMyD88_grid1_1um 009 crop.tif	0.001008107	0.006838682
1um_grid	20220209	Rep1	251	55	20220209 568pp65_gfpMyD88_grid1_1um 009 crop.tif	0.016733626	0.051181754
1um_grid	20220209	Rep1	251	56	20220209 568pp65_gfpMyD88_grid1_1um 009 crop.tif	0.00018029	0.00051158
1um_grid	20220209	Rep1	251	57	20220209 568pp65_gfpMyD88_grid1_1um 009 crop.tif	0.010012114	0.011038963
1um_grid	20220209	Rep1	251	58	20220209 568pp65_gfpMyD88_grid1_1um 009 crop.tif	0.008083541	0.026246876
1um_grid	20220209	Rep1	251	59	20220209 568pp65_gfpMyD88_grid1_1um 009 crop.tif	0.011484788	0.037284999
1um_grid	20220209	Rep1	251	60	20220209 568pp65_gfpMyD88_grid1_1um 009 crop.tif	0.000231279	0.004002921
1um_grid	20220209	Rep1	251	61	20220209 568pp65_gfpMyD88_grid1_1um 009 crop.tif	0.001008107	0.009857395
1um_grid	20220209	Rep1	251	62	20220209 568pp65_gfpMyD88_grid1_1um 009 crop.tif	0.005474118	0.004818583
1um_grid	20220209	Rep1	251	63	20220209 568pp65_gfpMyD88_grid1_1um 009 crop.tif	0.006772831	0.001098553
1um_grid	20220209	Rep1	251	64	20220209 568pp65_gfpMyD88_grid1_1um 009 crop.tif	0.000456229	0.001205275
1um_grid	20220209	Rep1	251	65	20220209 568pp65_gfpMyD88_grid1_1um 009 crop.tif	0.000123303	0.002219136
1um_grid	20220209	Rep1	251	66	20220209 568pp65_gfpMyD88_grid1_1um 009 crop.tif	0.002129859	0.000648795
1um_grid	20220209	Rep1	251	67	20220209 568pp65_gfpMyD88_grid1_1um 009 crop.tif	0.001847921	0.000298136
1um_grid	20220209	Rep1	251	68	20220209 568pp65_gfpMyD88_grid1_1um 009 crop.tif	0.008641417	0.042087498
1um_grid	20220209	Rep1	251	69	20220209 568pp65_gfpMyD88_grid1_1um 009 crop.tif	0.007066766	0.014324482
1um_grid	20220209	Rep1	251	70	20220209 568pp65_gfpMyD88_grid1_1um 009 crop.tif	0.000816149	0.000564942
1um_grid	20220209	Rep1	251	71	20220209 568pp65_gfpMyD88_grid1_1um 009 crop.tif	-0.000107646	-2.20E-05
1um_grid	20220209	Rep1	251	72	20220209 568pp65_gfpMyD88_grid1_1um 009 crop.tif	0.002522772	0.003781853
1um_grid	20220209	Rep1	251	73	20220209 568pp65_gfpMyD88_grid1_1um 009 crop.tif	0.001089089	0.000892731
1um_grid	20220209	Rep1	251	74	20220209 568pp65_gfpMyD88_grid1_1um 009 crop.tif	0.024837832	0.089952402
1um_grid	20220209	Rep1	251	75	20220209 568pp65_gfpMyD88_grid1_1um 009 crop.tif	0.008722399	0.045731299
1um_grid	20220209	Rep1	251	76	20220209 568pp65_gfpMyD88_grid1_1um 009 crop.tif	0.000264271	0.010916994
1um_grid	20220209	Rep1	251	77	20220209 568pp65_gfpMyD88_grid1_1um 009 crop.tif	0.089710472	0.212477105
1um_grid	20220209	Rep1	251	78	20220209 568pp65_gfpMyD88_grid1_1um 009 crop.tif	0.041037246	0.013996692
1um_grid	20220209	Rep1	251	79	20220209 568pp65_gfpMyD88_grid1_1um 009 crop.tif	0.00361453	0.000816501
1um_grid	20220209	Rep1	251	80	20220209 568pp65_gfpMyD88_grid1_1um 009 crop.tif	0.000336256	0.004277349
1um_grid	20220209	Rep1	251	81	20220209 568pp65_gfpMyD88_grid1_1um 009 crop.tif	7.53E-05	1.61E-05
1um_grid	20220209	Rep1	251	82	20220209 568pp65_gfpMyD88_grid1_1um 009 crop.tif	0.000174291	6.18E-05
1um_grid	20220209	Rep1	251	83	20220209 568pp65_gfpMyD88_grid1_1um 009 crop.tif	0.000828147	0.00020666
1um_grid	20220209	Rep1	252	1	20220209 568pp65_gfpMyD88_grid1_1um 010.tif	9.93E-05	0.000145676
1um_grid	20220209	Rep1	252	2	20220209 568pp65_gfpMyD88_grid1_1um 010.tif	0.000936123	0.001129045
1um_grid	20220209	Rep1	252	3	20220209 568pp65_gfpMyD88_grid1_1um 010.tif	0.001964895	0.000869862
1um_grid	20220209	Rep1	252	4	20220209 568pp65_gfpMyD88_grid1_1um 010.tif	0.000108306	2.37E-05
1um_grid	20220209	Rep1	252	5	20220209 568pp65_gfpMyD88_grid1_1um 010.tif	9.33E-06	9.99E-05
1um_grid	20220209	Rep1	252	6	20220209 568pp65_gfpMyD88_grid1_1um 010.tif	3.33E-06	2.37E-05
1um_grid	20220209	Rep1	252	7	20220209 568pp65_gfpMyD88_grid1_1um 010.tif	0.000474225	0.000420104
1um_grid	20220209	Rep1	252	8	20220209 568pp65_gfpMyD88_grid1_1um 010.tif	0.00018029	6.18E-05
1um_grid	20220209	Rep1	252	9	20220209 568pp65_gfpMyD88_grid1_1um 010.tif	0.001742944	0.000862239
1um_grid	20220209	Rep1	252	10	20220209 568pp65_gfpMyD88_grid1_1um 010.tif	0.000603196	0.000191414
1um_grid	20220209	Rep1	252	11	20220209 568pp65_gfpMyD88_grid1_1um 010.tif	0.008350482	0.000260021
1um_grid	20220209	Rep1	252	12	20220209 568pp65_gfpMyD88_grid1_1um 010.tif	0.002852699	0.000313382
1um_grid	20220209	Rep1	252	13	20220209 568pp65_gfpMyD88_grid1_1um 010.tif	0.009196294	0.000671664
1um_grid	20220209	Rep1	252	14	20220209 568pp65_gfpMyD88_grid1_1um 010.tif	0.036103338	0.00202856
1um_grid	20220209	Rep1	252	15	20220209 568pp65_gfpMyD88_grid1_1um 010.tif	0.005480117	0.003088159
1um_grid	20220209	Rep1	252	16	20220209 568pp65_gfpMyD88_grid1_1um 010.tif	0.072884197	0.006236464
1um_grid	20220209	Rep1	252	17	20220209 568pp65_gfpMyD88_grid1_1um 010.tif	0.01712054	0.000892731
1um_grid	20220209	Rep1	252	18	20220209 568pp65_gfpMyD88_grid1_1um 010.tif	0.002021882	0.000275267
1um_grid	20220209	Rep1	252	19	20220209 568pp65_gfpMyD88_grid1_1um 010.tif	0.043400723	0.01603966
1um_grid	20220209	Rep1	252	20	20220209 568pp65_gfpMyD88_grid1_1um 010.tif	0.032747081	0.037124917
1um_grid	20220209	Rep1	252	21	20220209 568pp65_gfpMyD88_grid1_1um 010.tif	0.030785515	0.018174104
1um_grid	20220209	Rep1	252	22	20220209 568pp65_gfpMyD88_grid1_1um 010.tif	0.031412377	0.013028569
1um_grid	20220209	Rep1	252	23	20220209 568pp65_gfpMyD88_grid1_1um 010.tif	0.039327625	0.00218102
1um_grid	20220209	Rep1	252	24	20220209 568pp65_gfpMyD88_grid1_1um 010.tif	0.037737976	0.019531
1um_grid	20220209	Rep1	252	25	20220209 568pp65_gfpMyD88_grid1_1um 010.tif	0.004124417	0.003004306
1um_grid	20220209	Rep1	252	26	20220209 568pp65_gfpMyD88_grid1_1um 010.tif	0.006037993	0.004056282
1um_grid	20220209	Rep1	252	27	20220209 568pp65_gfpMyD88_grid1_1um 010.tif	0.049009482	0.072343241
1um_grid	20220209	Rep1	252	28	20220209 568pp65_gfpMyD88_grid1_1um 010.tif	0.044819409	0.061023065
1um_grid	20220209	Rep1	252	29	20220209 568pp65_gfpMyD88_grid1_1um 010.tif	0.067968285	0.025644657
1um_grid	20220209	Rep1	252	30	20220209 568pp65_gfpMyD88_grid1_1um 010.tif	0.013356374	0.006716714
1um_grid	20220209	Rep1	252	31	20220209 568pp65_gfpMyD88_grid1_1um 010.tif	0.075199685	0.08182627
1um_grid	20220209	Rep1	252	32	20220209 568pp65_gfpMyD88_grid1_1um 010.tif	0.024765848	0.015955807
1um_grid	20220209	Rep1	252	33	20220209 568pp65_gfpMyD88_grid1_1um 010.tif	0.032690094	0.043833168
1um_grid	20220209	Rep1	252	34	20220209 568pp65_gfpMyD88_grid1_1um 010.tif	0.013161417	0.029776331
1um_grid	20220209	Rep1	252	35	20220209 568pp65_gfpMyD88_grid1_1um 010.tif	0.016961575	0.015925314
1um_grid	20220209	Rep1	252	36	20220209 568pp65_gfpMyD88_grid1_1um 010.tif	0.026418482	0.027580903
1um_grid	20220209	Rep1	252	37	20220209 568pp65_gfpMyD88_grid1_1um 010.tif	0.007639639	0.023494967
1um_grid	20220209	Rep1	252	38	20220209 568pp65_gfpMyD88_grid1_1um 010.tif	0.085394427	0.057280165
1um_grid	20220209	Rep1	252	39	20220209 568pp65_gfpMyD88_grid1_1um 010.tif	0.017819386	0.051783972
1um_grid	20220209	Rep1	252	40	20220209 568pp65_gfpMyD88_grid1_1um 010.tif	0.113156282	0.076444421
1um_grid	20220209	Rep1	252	41	20220209 568pp65_gfpMyD88_grid1_1um 010.tif	0.002129859	0.005466539
1um_grid	20220209	Rep1	252	42	20220209 568pp65_gfpMyD88_grid1_1um 010.tif	0.021055669	0.024684157
1um_grid	20220209	Rep1	252	43	20220209 568pp65_gfpMyD88_grid1_1um 010.tif	0.003215618	0.022145694
1um_grid	20220209	Rep1	252	44	20220209 568pp65_gfpMyD88_grid1_1um 010.tif	0.012924469	0.01571187
1um_grid	20220209	Rep1	252	45	20220209 568pp65_gfpMyD88_grid1_1um 010.tif	0.013500342	0.033671691
1um_grid	20220209	Rep1	252	46	20220209 568pp65_gfpMyD88_grid1_1um 010.tif	0.007057768	0.00321775
1um_grid	20220209	Rep1	252	47	20220209 568pp65_gfpMyD88_grid1_1um 010.tif	0.066105697	0.066443028
1um_grid	20220209	Rep1	252	48	20220209 568pp65_gfpMyD88_grid1_1um 010.tif	0.02041981	0.000747894
1um_grid	20220209	Rep1	252	49	20220209 568pp65_gfpMyD88_grid1_1um 010.tif	0.063457283	0.027260736
1um_grid	20220209	Rep1	252	50	20220209 568pp65_gfpMyD88_grid1_1um 010.tif	0.003077649	0.00235635
1um_grid	20220209	Rep1	252	51	20220209 568pp65_gfpMyD88_grid1_1um 010.tif	-0.00017963	0.001487326
1um_grid	20220209	Rep1	252	52	20220209 568pp65_gfpMyD88_grid1_1um 010.tif	0.028497022	0.00402579
1um_grid	20220209	Rep1	252	53	20220209 568pp65_gfpMyD88_grid1_1um 010.tif	0.020395815	0.001868477
1um_grid	20220209	Rep1	252	54	20220209 568pp65_gfpMyD88_grid1_1um 010.tif	0.017960354	0.000938469
1um_grid	20220209	Rep1	252	55	20220209 568pp65_gfpMyD88_grid1_1um 010.tif	-0.000104647	0.000122807
1um_grid	20220209	Rep1	252	56	20220209 568pp65_gfpMyD88_grid1_1um 010.tif	-5.07E-05	8.47E-05
1um_grid	20220209	Rep1	252	57	20220209 568pp65_gfpMyD88_grid1_1um 010.tif	0.000240277	6.94E-05
1um_grid	20220209	Rep1	252	58	20220209 568pp65_gfpMyD88_grid1_1um 010.tif	0.006508889	0.029616248
1um_grid	20220209	Rep1	252	59	20220209 568pp65_gfpMyD88_grid1_1um 010.tif	0.005180183	0.009247554
1um_grid	20220209	Rep1	252	60	20220209 568pp65_gfpMyD88_grid1_1um 010.tif	-2.07E-05	8.47E-05
1um_grid	20220209	Rep1	252	61	20220209 568pp65_gfpMyD88_grid1_1um 010.tif	0.001017105	0.001883723
1um_grid	20220209	Rep1	252	62	20220209 568pp65_gfpMyD88_grid1_1um 010.tif	0.008155525	0.038580912
1um_grid	20220209	Rep1	252	63	20220209 568pp65_gfpMyD88_grid1_1um 010.tif	0.005414132	0.024348745
1um_grid	20220209	Rep1	252	64	20220209 568pp65_gfpMyD88_grid1_1um 010.tif	0.003686514	0.001197652
1um_grid	20220209	Rep1	252	65	20220209 568pp65_gfpMyD88_grid1_1um 010.tif	0.042623895	0.087825582
1um_grid	20220209	Rep1	252	66	20220209 568pp65_gfpMyD88_grid1_1um 010.tif	0.015797833	0.004269726
1um_grid	20220209	Rep1	252	67	20220209 568pp65_gfpMyD88_grid1_1um 010.tif	0.001901909	0.000740271
1um_grid	20220209	Rep1	253	1	20220209 568pp65_gfpMyD88_grid1_1um 022.tif	0.000915127	0.000321005
1um_grid	20220209	Rep1	253	2	20220209 568pp65_gfpMyD88_grid1_1um 022.tif	0.001272048	0.000824124
1um_grid	20220209	Rep1	253	3	20220209 568pp65_gfpMyD88_grid1_1um 022.tif	0.007573654	0.019386163
1um_grid	20220209	Rep1	253	4	20220209 568pp65_gfpMyD88_grid1_1um 022.tif	0.000510217	0.000191414
1um_grid	20220209	Rep1	253	5	20220209 568pp65_gfpMyD88_grid1_1um 022.tif	8.13E-05	8.47E-05
1um_grid	20220209	Rep1	253	6	20220209 568pp65_gfpMyD88_grid1_1um 022.tif	0.000243276	0.000442973
1um_grid	20220209	Rep1	253	7	20220209 568pp65_gfpMyD88_grid1_1um 022.tif	-7.17E-05	0.000580188
1um_grid	20220209	Rep1	253	8	20220209 568pp65_gfpMyD88_grid1_1um 022.tif	0.000504218	0.000183791
1um_grid	20220209	Rep1	253	9	20220209 568pp65_gfpMyD88_grid1_1um 022.tif	0.0010381	9.23E-05
1um_grid	20220209	Rep1	253	10	20220209 568pp65_gfpMyD88_grid1_1um 022.tif	2.43E-05	0.000214283
1um_grid	20220209	Rep1	253	11	20220209 568pp65_gfpMyD88_grid1_1um 022.tif	-6.57E-05	0.000542073
1um_grid	20220209	Rep1	253	12	20220209 568pp65_gfpMyD88_grid1_1um 022.tif	0.010099094	0.023624558
1um_grid	20220209	Rep1	253	13	20220209 568pp65_gfpMyD88_grid1_1um 022.tif	0.000186289	0.003179635
1um_grid	20220209	Rep1	253	14	20220209 568pp65_gfpMyD88_grid1_1um 022.tif	0.002015884	0.009178947
1um_grid	20220209	Rep1	253	15	20220209 568pp65_gfpMyD88_grid1_1um 022.tif	0.011775723	0.107195661
1um_grid	20220209	Rep1	253	16	20220209 568pp65_gfpMyD88_grid1_1um 022.tif	0.001664961	0.009293292
1um_grid	20220209	Rep1	253	17	20220209 568pp65_gfpMyD88_grid1_1um 022.tif	0.002156853	0.005306456
1um_grid	20220209	Rep1	253	18	20220209 568pp65_gfpMyD88_grid1_1um 022.tif	0.000717171	0.000930846
1um_grid	20220209	Rep1	253	19	20220209 568pp65_gfpMyD88_grid1_1um 022.tif	3.63E-05	8.46E-06
1um_grid	20220209	Rep1	253	20	20220209 568pp65_gfpMyD88_grid1_1um 022.tif	0.001122082	0.000115184
1um_grid	20220209	Rep1	253	21	20220209 568pp65_gfpMyD88_grid1_1um 022.tif	0.000399242	0.00013043
1um_grid	20220209	Rep1	253	22	20220209 568pp65_gfpMyD88_grid1_1um 022.tif	0.002114862	0.000237152
1um_grid	20220209	Rep1	253	23	20220209 568pp65_gfpMyD88_grid1_1um 022.tif	0.00198589	0.000465842
1um_grid	20220209	Rep1	253	24	20220209 568pp65_gfpMyD88_grid1_1um 022.tif	0.000354252	0.000176168
1um_grid	20220209	Rep1	253	25	20220209 568pp65_gfpMyD88_grid1_1um 022.tif	9.03E-05	0.000199037
1um_grid	20220209	Rep1	253	26	20220209 568pp65_gfpMyD88_grid1_1um 022.tif	0.000465227	2.37E-05
2.5um_grid	20220209	Rep1	158	1	20220209 568pp65_gfpMyD88_grid1_2p5um-p1 001_crop.tif	0.008482452	0.000260021
2.5um_grid	20220209	Rep1	158	2	20220209 568pp65_gfpMyD88_grid1_2p5um-p1 001_crop.tif	0.010767947	0.002882338
2.5um_grid	20220209	Rep1	158	3	20220209 568pp65_gfpMyD88_grid1_2p5um-p1 001_crop.tif	0.001721949	-1.44E-05
2.5um_grid	20220209	Rep1	158	4	20220209 568pp65_gfpMyD88_grid1_2p5um-p1 001_crop.tif	0.0222704	0.000549696
2.5um_grid	20220209	Rep1	158	5	20220209 568pp65_gfpMyD88_grid1_2p5um-p1 001_crop.tif	0.002084868	0.000473465
2.5um_grid	20220209	Rep1	158	6	20220209 568pp65_gfpMyD88_grid1_2p5um-p1 001_crop.tif	0.019600991	0.000229529
2.5um_grid	20220209	Rep1	158	7	20220209 568pp65_gfpMyD88_grid1_2p5um-p1 001_crop.tif	0.004616308	0.000717402
2.5um_grid	20220209	Rep1	158	8	20220209 568pp65_gfpMyD88_grid1_2p5um-p1 001_crop.tif	0.009226288	0.000221906
2.5um_grid	20220209	Rep1	158	9	20220209 568pp65_gfpMyD88_grid1_2p5um-p1 001_crop.tif	0.017873373	0.000694533
2.5um_grid	20220209	Rep1	158	10	20220209 568pp65_gfpMyD88_grid1_2p5um-p1 001_crop.tif	0.023758071	0.000740271
2.5um_grid	20220209	Rep1	158	11	20220209 568pp65_gfpMyD88_grid1_2p5um-p1 001_crop.tif	0.0154949	0.001083306
2.5um_grid	20220209	Rep1	158	12	20220209 568pp65_gfpMyD88_grid1_2p5um-p1 001_crop.tif	0.004304377	0.006625238
2.5um_grid	20220209	Rep1	158	13	20220209 568pp65_gfpMyD88_grid1_2p5um-p1 001_crop.tif	0.266665303	0.048277385
2.5um_grid	20220209	Rep1	158	14	20220209 568pp65_gfpMyD88_grid1_2p5um-p1 001_crop.tif	0.061834643	0.042247582
2.5um_grid	20220209	Rep1	158	15	20220209 568pp65_gfpMyD88_grid1_2p5um-p1 001_crop.tif	0.006493893	0.053163738
2.5um_grid	20220209	Rep1	158	16	20220209 568pp65_gfpMyD88_grid1_2p5um-p1 001_crop.tif	0.005612088	0.000107561
2.5um_grid	20220209	Rep1	158	17	20220209 568pp65_gfpMyD88_grid1_2p5um-p1 001_crop.tif	0.004226394	0.005428424
2.5um_grid	20220209	Rep1	158	18	20220209 568pp65_gfpMyD88_grid1_2p5um-p1 001_crop.tif	0.020629764	0.008264186
2.5um_grid	20220209	Rep1	158	19	20220209 568pp65_gfpMyD88_grid1_2p5um-p1 001_crop.tif	0.131038324	0.093580957
2.5um_grid	20220209	Rep1	158	20	20220209 568pp65_gfpMyD88_grid1_2p5um-p1 001_crop.tif	0.153353384	0.021490115
2.5um_grid	20220209	Rep1	158	21	20220209 568pp65_gfpMyD88_grid1_2p5um-p1 001_crop.tif	0.020638761	0.000846993
2.5um_grid	20220209	Rep1	158	22	20220209 568pp65_gfpMyD88_grid1_2p5um-p1 001_crop.tif	0.004541325	0.002569794
2.5um_grid	20220209	Rep1	158	23	20220209 568pp65_gfpMyD88_grid1_2p5um-p1 001_crop.tif	0.020362822	0.032368155
2.5um_grid	20220209	Rep1	158	24	20220209 568pp65_gfpMyD88_grid1_2p5um-p1 001_crop.tif	0.00135603	0.003400703
2.5um_grid	20220209	Rep1	158	25	20220209 568pp65_gfpMyD88_grid1_2p5um-p1 001_crop.tif	0.022333386	0.000564942
2.5um_grid	20220209	Rep1	158	26	20220209 568pp65_gfpMyD88_grid1_2p5um-p1 001_crop.tif	0.011961682	0.011267653
2.5um_grid	20220209	Rep1	158	27	20220209 568pp65_gfpMyD88_grid1_2p5um-p1 001_crop.tif	0.007204735	0.001205275
2.5um_grid	20220209	Rep1	158	28	20220209 568pp65_gfpMyD88_grid1_2p5um-p1 001_crop.tif	0.049180444	0.042087498
2.5um_grid	20220209	Rep1	158	29	20220209 568pp65_gfpMyD88_grid1_2p5um-p1 001_crop.tif	0.004502333	0.000153299
2.5um_grid	20220209	Rep1	158	30	20220209 568pp65_gfpMyD88_grid1_2p5um-p1 001_crop.tif	0.025851608	0.006594746
2.5um_grid	20220209	Rep1	158	31	20220209 568pp65_gfpMyD88_grid1_2p5um-p1 001_crop.tif	0.144568328	0.091461759
2.5um_grid	20220209	Rep1	158	32	20220209 568pp65_gfpMyD88_grid1_2p5um-p1 001_crop.tif	0.001775937	0.000930846
2.5um_grid	20220209	Rep1	158	33	20220209 568pp65_gfpMyD88_grid1_2p5um-p1 001_crop.tif	0.024147985	0.001632163
2.5um_grid	20220209	Rep1	158	34	20220209 568pp65_gfpMyD88_grid1_2p5um-p1 001_crop.tif	0.042806854	0.025057685
2.5um_grid	20220209	Rep1	158	35	20220209 568pp65_gfpMyD88_grid1_2p5um-p1 001_crop.tif	0.00492524	6.18E-05
2.5um_grid	20220209	Rep1	158	36	20220209 568pp65_gfpMyD88_grid1_2p5um-p1 001_crop.tif	0.022345384	0.016054906
2.5um_grid	20220209	Rep1	158	37	20220209 568pp65_gfpMyD88_grid1_2p5um-p1 001_crop.tif	0.077260228	0.002943322
2.5um_grid	20220209	Rep1	158	38	20220209 568pp65_gfpMyD88_grid1_2p5um-p1 001_crop.tif	0.251764599	0.290757836
2.5um_grid	20220209	Rep1	158	39	20220209 568pp65_gfpMyD88_grid1_2p5um-p1 001_crop.tif	0.03772298	0.001761755
2.5um_grid	20220209	Rep1	158	40	20220209 568pp65_gfpMyD88_grid1_2p5um-p1 001_crop.tif	0.038925714	0.001060437
2.5um_grid	20220209	Rep1	158	41	20220209 568pp65_gfpMyD88_grid1_2p5um-p1 001_crop.tif	0.00519518	5.42E-05
2.5um_grid	20220209	Rep1	158	42	20220209 568pp65_gfpMyD88_grid1_2p5um-p1 001_crop.tif	0.023167202	0.00099183
2.5um_grid	20220209	Rep1	158	43	20220209 568pp65_gfpMyD88_grid1_2p5um-p1 001_crop.tif	0.001694955	-6.78E-06
2.5um_grid	20220209	Rep1	158	44	20220209 568pp65_gfpMyD88_grid1_2p5um-p1 001_crop.tif	0.001796932	0.001433965
2.5um_grid	20220209	Rep1	158	45	20220209 568pp65_gfpMyD88_grid1_2p5um-p1 001_crop.tif	0.001952898	0.000176168
2.5um_grid	20220209	Rep1	158	46	20220209 568pp65_gfpMyD88_grid1_2p5um-p1 001_crop.tif	0.001622971	3.90E-05
2.5um_grid	20220209	Rep1	158	47	20220209 568pp65_gfpMyD88_grid1_2p5um-p1 001_crop.tif	0.020926698	0.014682763
2.5um_grid	20220209	Rep1	158	48	20220209 568pp65_gfpMyD88_grid1_2p5um-p1 001_crop.tif	0.011472791	0.003225373
2.5um_grid	20220209	Rep1	159	1	20220209 568pp65_gfpMyD88_grid1_2p5um-p1 002.tif	0.012000674	0.000168545
2.5um_grid	20220209	Rep1	159	2	20220209 568pp65_gfpMyD88_grid1_2p5um-p1 002.tif	0.022018456	0.000526826
2.5um_grid	20220209	Rep1	159	3	20220209 568pp65_gfpMyD88_grid1_2p5um-p1 002.tif	0.001931902	0.000160922
2.5um_grid	20220209	Rep1	159	4	20220209 568pp65_gfpMyD88_grid1_2p5um-p1 002.tif	0.011862704	0.003454064
2.5um_grid	20220209	Rep1	159	5	20220209 568pp65_gfpMyD88_grid1_2p5um-p1 002.tif	0.054402287	0.000732648
2.5um_grid	20220209	Rep1	159	6	20220209 568pp65_gfpMyD88_grid1_2p5um-p1 002.tif	0.004136414	0.001578802
2.5um_grid	20220209	Rep1	159	7	20220209 568pp65_gfpMyD88_grid1_2p5um-p1 002.tif	0.024441919	0.001693148
2.5um_grid	20220209	Rep1	159	8	20220209 568pp65_gfpMyD88_grid1_2p5um-p1 002.tif	0.002015884	0.00506252
2.5um_grid	20220209	Rep1	159	9	20220209 568pp65_gfpMyD88_grid1_2p5um-p1 002.tif	0.124721722	0.009209439
2.5um_grid	20220209	Rep1	159	10	20220209 568pp65_gfpMyD88_grid1_2p5um-p1 002.tif	0.008551437	0.000961338
2.5um_grid	20220209	Rep1	159	11	20220209 568pp65_gfpMyD88_grid1_2p5um-p1 002.tif	0.211669476	0.017259342
2.5um_grid	20220209	Rep1	159	12	20220209 568pp65_gfpMyD88_grid1_2p5um-p1 002.tif	0.002951677	0.000191414
2.5um_grid	20220209	Rep1	159	13	20220209 568pp65_gfpMyD88_grid1_2p5um-p1 002.tif	0.054624238	0.002295366
2.5um_grid	20220209	Rep1	159	14	20220209 568pp65_gfpMyD88_grid1_2p5um-p1 002.tif	0.082359099	0.009811657
2.5um_grid	20220209	Rep1	159	15	20220209 568pp65_gfpMyD88_grid1_2p5um-p1 002.tif	0.019588994	0.000305759
2.5um_grid	20220209	Rep1	159	16	20220209 568pp65_gfpMyD88_grid1_2p5um-p1 002.tif	0.013242399	0.001975199
2.5um_grid	20220209	Rep1	159	17	20220209 568pp65_gfpMyD88_grid1_2p5um-p1 002.tif	0.032810068	0.005336948
2.5um_grid	20220209	Rep1	159	18	20220209 568pp65_gfpMyD88_grid1_2p5um-p1 002.tif	0.019633984	0.00139585
2.5um_grid	20220209	Rep1	159	19	20220209 568pp65_gfpMyD88_grid1_2p5um-p1 002.tif	0.00266674	0.000115184
2.5um_grid	20220209	Rep1	159	20	20220209 568pp65_gfpMyD88_grid1_2p5um-p1 002.tif	0.016367707	0.05610622
2.5um_grid	20220209	Rep1	159	21	20220209 568pp65_gfpMyD88_grid1_2p5um-p1 002.tif	0.220166593	0.066755571
2.5um_grid	20220209	Rep1	159	22	20220209 568pp65_gfpMyD88_grid1_2p5um-p1 002.tif	0.071489505	0.014149152
2.5um_grid	20220209	Rep1	159	23	20220209 568pp65_gfpMyD88_grid1_2p5um-p1 002.tif	0.213037173	0.080316913
2.5um_grid	20220209	Rep1	159	24	20220209 568pp65_gfpMyD88_grid1_2p5um-p1 002.tif	0.233192711	0.071565693
2.5um_grid	20220209	Rep1	159	25	20220209 568pp65_gfpMyD88_grid1_2p5um-p1 002.tif	0.008299493	0.013142914
2.5um_grid	20220209	Rep1	159	26	20220209 568pp65_gfpMyD88_grid1_2p5um-p1 002.tif	0.008119533	-1.44E-05
2.5um_grid	20220209	Rep1	159	27	20220209 568pp65_gfpMyD88_grid1_2p5um-p1 002.tif	0.018554223	0.076116632
2.5um_grid	20220209	Rep1	159	28	20220209 568pp65_gfpMyD88_grid1_2p5um-p1 002.tif	0.040590345	0.169513799
2.5um_grid	20220209	Rep1	159	29	20220209 568pp65_gfpMyD88_grid1_2p5um-p1 002.tif	0.05746461	0.008980749
2.5um_grid	20220209	Rep1	159	30	20220209 568pp65_gfpMyD88_grid1_2p5um-p1 002.tif	0.279202526	0.067708448
2.5um_grid	20220209	Rep1	159	31	20220209 568pp65_gfpMyD88_grid1_2p5um-p1 002.tif	0.02435194	0.051791595
2.5um_grid	20220209	Rep1	159	32	20220209 568pp65_gfpMyD88_grid1_2p5um-p1 002.tif	0.028763963	0.000869862
2.5um_grid	20220209	Rep1	159	33	20220209 568pp65_gfpMyD88_grid1_2p5um-p1 002.tif	0.327713788	0.129119449
2.5um_grid	20220209	Rep1	159	34	20220209 568pp65_gfpMyD88_grid1_2p5um-p1 002.tif	0.153701308	0.040890685
2.5um_grid	20220209	Rep1	159	35	20220209 568pp65_gfpMyD88_grid1_2p5um-p1 002.tif	0.029321839	0.00721221
2.5um_grid	20220209	Rep1	159	36	20220209 568pp65_gfpMyD88_grid1_2p5um-p1 002.tif	0.10399931	0.007623852
2.5um_grid	20220209	Rep1	159	37	20220209 568pp65_gfpMyD88_grid1_2p5um-p1 002.tif	0.003959454	2.37E-05
2.5um_grid	20220209	Rep1	159	38	20220209 568pp65_gfpMyD88_grid1_2p5um-p1 002.tif	0.12585847	0.013996692
2.5um_grid	20220209	Rep1	159	39	20220209 568pp65_gfpMyD88_grid1_2p5um-p1 002.tif	0.079932636	0.010955109
2.5um_grid	20220209	Rep1	159	40	20220209 568pp65_gfpMyD88_grid1_2p5um-p1 002.tif	0.026808396	0.023944725
2.5um_grid	20220209	Rep1	159	41	20220209 568pp65_gfpMyD88_grid1_2p5um-p1 002.tif	0.107724484	0.004856698
2.5um_grid	20220209	Rep1	159	42	20220209 568pp65_gfpMyD88_grid1_2p5um-p1 002.tif	0.009586208	0.000252398
2.5um_grid	20220209	Rep1	159	43	20220209 568pp65_gfpMyD88_grid1_2p5um-p1 002.tif	0.012084655	0.000252398
2.5um_grid	20220209	Rep1	159	44	20220209 568pp65_gfpMyD88_grid1_2p5um-p1 002.tif	0.13006354	0.003095782
2.5um_grid	20220209	Rep1	159	45	20220209 568pp65_gfpMyD88_grid1_2p5um-p1 002.tif	0.002705731	0.000115184
2.5um_grid	20220209	Rep1	159	46	20220209 568pp65_gfpMyD88_grid1_2p5um-p1 002.tif	0.002321816	0.00020666
2.5um_grid	20220209	Rep1	159	47	20220209 568pp65_gfpMyD88_grid1_2p5um-p1 002.tif	0.007366699	0.000313382
2.5um_grid	20220209	Rep1	159	48	20220209 568pp65_gfpMyD88_grid1_2p5um-p1 002.tif	0.002474782	0.000313382
2.5um_grid	20220209	Rep1	159	49	20220209 568pp65_gfpMyD88_grid1_2p5um-p1 002.tif	0.006466898	0.000557319
2.5um_grid	20220209	Rep1	159	50	20220209 568pp65_gfpMyD88_grid1_2p5um-p1 002.tif	0.013608318	0.027352213
2.5um_grid	20220209	Rep1	159	51	20220209 568pp65_gfpMyD88_grid1_2p5um-p1 002.tif	0.009367256	0.000343874
2.5um_grid	20220209	Rep1	159	52	20220209 568pp65_gfpMyD88_grid1_2p5um-p1 002.tif	0.016343712	0.022260039
2.5um_grid	20220209	Rep1	159	53	20220209 568pp65_gfpMyD88_grid1_2p5um-p1 002.tif	0.04490639	0.00043535
2.5um_grid	20220209	Rep1	159	54	20220209 568pp65_gfpMyD88_grid1_2p5um-p1 002.tif	0.074353871	0.007875412
2.5um_grid	20220209	Rep1	159	55	20220209 568pp65_gfpMyD88_grid1_2p5um-p1 002.tif	0.042857843	0.001144291
2.5um_grid	20220209	Rep1	159	56	20220209 568pp65_gfpMyD88_grid1_2p5um-p1 002.tif	0.045608235	0.000290513
2.5um_grid	20220209	Rep1	159	57	20220209 568pp65_gfpMyD88_grid1_2p5um-p1 002.tif	0.067287436	0.000930846
2.5um_grid	20220209	Rep1	159	58	20220209 568pp65_gfpMyD88_grid1_2p5um-p1 002.tif	0.003317596	0.000366743
2.5um_grid	20220209	Rep1	159	59	20220209 568pp65_gfpMyD88_grid1_2p5um-p1 002.tif	0.007600648	0.000145676
2.5um_grid	20220209	Rep1	159	60	20220209 568pp65_gfpMyD88_grid1_2p5um-p1 002.tif	0.004631305	0.005763837
2.5um_grid	20220209	Rep1	159	61	20220209 568pp65_gfpMyD88_grid1_2p5um-p1 002.tif	0.016877594	0.000961338
2.5um_grid	20220209	Rep1	159	62	20220209 568pp65_gfpMyD88_grid1_2p5um-p1 002.tif	0.008245505	0.000587811
2.5um_grid	20220209	Rep1	159	63	20220209 568pp65_gfpMyD88_grid1_2p5um-p1 002.tif	0.007288717	0.000214283
2.5um_grid	20220209	Rep1	159	64	20220209 568pp65_gfpMyD88_grid1_2p5um-p1 002.tif	0.025743632	0.000549696
2.5um_grid	20220209	Rep1	159	65	20220209 568pp65_gfpMyD88_grid1_2p5um-p1 002.tif	0.035062569	0.00354554
2.5um_grid	20220209	Rep1	159	66	20220209 568pp65_gfpMyD88_grid1_2p5um-p1 002.tif	0.011541775	0.00051158
2.5um_grid	20220209	Rep1	159	67	20220209 568pp65_gfpMyD88_grid1_2p5um-p1 002.tif	0.029312841	0.056342535
2.5um_grid	20220209	Rep1	159	68	20220209 568pp65_gfpMyD88_grid1_2p5um-p1 002.tif	0.012747508	0.001304374
2.5um_grid	20220209	Rep1	159	69	20220209 568pp65_gfpMyD88_grid1_2p5um-p1 002.tif	0.840819206	0.173241454
2.5um_grid	20220209	Rep1	159	70	20220209 568pp65_gfpMyD88_grid1_2p5um-p1 002.tif	0.026628435	-2.20E-05
2.5um_grid	20220209	Rep1	159	71	20220209 568pp65_gfpMyD88_grid1_2p5um-p1 002.tif	0.013917249	0.010429121
2.5um_grid	20220209	Rep1	159	72	20220209 568pp65_gfpMyD88_grid1_2p5um-p1 002.tif	0.004895246	0.000328628
2.5um_grid	20220209	Rep1	159	73	20220209 568pp65_gfpMyD88_grid1_2p5um-p1 002.tif	0.019681973	0.001403473
2.5um_grid	20220209	Rep1	159	74	20220209 568pp65_gfpMyD88_grid1_2p5um-p1 002.tif	0.019570998	0.022877503
2.5um_grid	20220209	Rep1	159	75	20220209 568pp65_gfpMyD88_grid1_2p5um-p1 002.tif	0.026142543	0.081124952
2.5um_grid	20220209	Rep1	159	76	20220209 568pp65_gfpMyD88_grid1_2p5um-p1 002.tif	0.02760022	0.001517818
2.5um_grid	20220209	Rep1	159	77	20220209 568pp65_gfpMyD88_grid1_2p5um-p1 002.tif	0.010318046	0.001449211
2.5um_grid	20220209	Rep1	159	78	20220209 568pp65_gfpMyD88_grid1_2p5um-p1 002.tif	0.027177314	0.002722254
2.5um_grid	20220209	Rep1	159	79	20220209 568pp65_gfpMyD88_grid1_2p5um-p1 002.tif	0.016238735	0.056624586
2.5um_grid	20220209	Rep1	159	80	20220209 568pp65_gfpMyD88_grid1_2p5um-p1 002.tif	0.038334844	0.001662656
2.5um_grid	20220209	Rep1	159	81	20220209 568pp65_gfpMyD88_grid1_2p5um-p1 002.tif	0.043577684	0.046844259
2.5um_grid	20220209	Rep1	159	82	20220209 568pp65_gfpMyD88_grid1_2p5um-p1 002.tif	0.026772404	0.01507916
2.5um_grid	20220209	Rep1	159	83	20220209 568pp65_gfpMyD88_grid1_2p5um-p1 002.tif	0.076009505	0.056746554
2.5um_grid	20220209	Rep1	159	84	20220209 568pp65_gfpMyD88_grid1_2p5um-p1 002.tif	0.005990004	0.000824124
2.5um_grid	20220209	Rep1	159	85	20220209 568pp65_gfpMyD88_grid1_2p5um-p1 002.tif	0.008341484	0.003995298
2.5um_grid	20220209	Rep1	159	86	20220209 568pp65_gfpMyD88_grid1_2p5um-p1 002.tif	0.006601869	0.005977281
2.5um_grid	20220209	Rep1	159	87	20220209 568pp65_gfpMyD88_grid1_2p5um-p1 002.tif	0.011673746	0.004315464
2.5um_grid	20220209	Rep1	159	88	20220209 568pp65_gfpMyD88_grid1_2p5um-p1 002.tif	0.011919692	0.004048659
2.5um_grid	20220209	Rep1	159	89	20220209 568pp65_gfpMyD88_grid1_2p5um-p1 002.tif	0.007990561	0.005458916
2.5um_grid	20220209	Rep1	159	90	20220209 568pp65_gfpMyD88_grid1_2p5um-p1 002.tif	0.004826262	0.015094406
2.5um_grid	20220209	Rep1	159	91	20220209 568pp65_gfpMyD88_grid1_2p5um-p1 002.tif	0.06171167	0.13974593
2.5um_grid	20220209	Rep1	159	92	20220209 568pp65_gfpMyD88_grid1_2p5um-p1 002.tif	0.029177872	0.010985601
2.5um_grid	20220209	Rep1	159	93	20220209 568pp65_gfpMyD88_grid1_2p5um-p1 002.tif	0.005327151	0.006213595
2.5um_grid	20220209	Rep1	159	94	20220209 568pp65_gfpMyD88_grid1_2p5um-p1 002.tif	0.00524017	0.001784624
2.5um_grid	20220209	Rep1	159	95	20220209 568pp65_gfpMyD88_grid1_2p5um-p1 002.tif	0.04481341	0.035889988
2.5um_grid	20220209	Rep1	159	96	20220209 568pp65_gfpMyD88_grid1_2p5um-p1 002.tif	0.034912602	0.000808878
2.5um_grid	20220209	Rep1	159	97	20220209 568pp65_gfpMyD88_grid1_2p5um-p1 002.tif	0.019954913	0.002981437
2.5um_grid	20220209	Rep1	159	98	20220209 568pp65_gfpMyD88_grid1_2p5um-p1 002.tif	0.032669099	0.001761755
2.5um_grid	20220209	Rep1	159	99	20220209 568pp65_gfpMyD88_grid1_2p5um-p1 002.tif	0.011757727	0.001906592
2.5um_grid	20220209	Rep1	159	100	20220209 568pp65_gfpMyD88_grid1_2p5um-p1 002.tif	0.016391702	0.000854616
2.5um_grid	20220209	Rep1	159	101	20220209 568pp65_gfpMyD88_grid1_2p5um-p1 002.tif	0.024945808	0.00035912
2.5um_grid	20220209	Rep1	159	102	20220209 568pp65_gfpMyD88_grid1_2p5um-p1 002.tif	0.010857927	0.002600286
2.5um_grid	20220209	Rep1	159	103	20220209 568pp65_gfpMyD88_grid1_2p5um-p1 002.tif	0.010042107	0.013989069
2.5um_grid	20220209	Rep1	159	104	20220209 568pp65_gfpMyD88_grid1_2p5um-p1 002.tif	0.037710983	0.020041742
2.5um_grid	20220209	Rep1	159	105	20220209 568pp65_gfpMyD88_grid1_2p5um-p1 002.tif	0.006193959	0.008393777
2.5um_grid	20220209	Rep1	159	106	20220209 568pp65_gfpMyD88_grid1_2p5um-p1 002.tif	0.282708751	0.478863328
2.5um_grid	20220209	Rep1	159	107	20220209 568pp65_gfpMyD88_grid1_2p5um-p1 002.tif	0.006754835	0.016367449
2.5um_grid	20220209	Rep1	159	108	20220209 568pp65_gfpMyD88_grid1_2p5um-p1 002.tif	0.004031438	0.00083937
2.5um_grid	20220209	Rep1	159	109	20220209 568pp65_gfpMyD88_grid1_2p5um-p1 002.tif	0.016091768	0.000854616
2.5um_grid	20220209	Rep1	159	110	20220209 568pp65_gfpMyD88_grid1_2p5um-p1 002.tif	0.019996904	0.031232326
2.5um_grid	20220209	Rep1	159	111	20220209 568pp65_gfpMyD88_grid1_2p5um-p1 002.tif	0.023032232	0.022686928
2.5um_grid	20220209	Rep1	159	112	20220209 568pp65_gfpMyD88_grid1_2p5um-p1 002.tif	0.010629977	0.000115184
2.5um_grid	20220209	Rep1	159	113	20220209 568pp65_gfpMyD88_grid1_2p5um-p1 002.tif	0.002354809	0.000755517
2.5um_grid	20220209	Rep1	159	114	20220209 568pp65_gfpMyD88_grid1_2p5um-p1 002.tif	0.071456512	0.099061905
2.5um_grid	20220209	Rep1	159	115	20220209 568pp65_gfpMyD88_grid1_2p5um-p1 002.tif	0.02873097	0.021398638
2.5um_grid	20220209	Rep1	159	116	20220209 568pp65_gfpMyD88_grid1_2p5um-p1 002.tif	0.029108887	0.054772193
2.5um_grid	20220209	Rep1	159	117	20220209 568pp65_gfpMyD88_grid1_2p5um-p1 002.tif	0.013716294	0.000404858
2.5um_grid	20220209	Rep1	159	118	20220209 568pp65_gfpMyD88_grid1_2p5um-p1 002.tif	0.008782386	0.01356218
2.5um_grid	20220209	Rep1	159	119	20220209 568pp65_gfpMyD88_grid1_2p5um-p1 002.tif	0.017051555	0.001563556
2.5um_grid	20220209	Rep1	159	120	20220209 568pp65_gfpMyD88_grid1_2p5um-p1 002.tif	0.016751622	0.000725025
2.5um_grid	20220209	Rep1	159	121	20220209 568pp65_gfpMyD88_grid1_2p5um-p1 002.tif	0.009544217	0.00053445
2.5um_grid	20220209	Rep1	159	122	20220209 568pp65_gfpMyD88_grid1_2p5um-p1 002.tif	0.004919241	0.000221906
2.5um_grid	20220209	Rep1	159	123	20220209 568pp65_gfpMyD88_grid1_2p5um-p1 002.tif	0.119280925	0.00099183
2.5um_grid	20220209	Rep1	159	124	20220209 568pp65_gfpMyD88_grid1_2p5um-p1 002.tif	0.128002995	0.002310612
2.5um_grid	20220209	Rep1	159	125	20220209 568pp65_gfpMyD88_grid1_2p5um-p1 002.tif	0.333421524	0.020110349
2.5um_grid	20220209	Rep1	159	126	20220209 568pp65_gfpMyD88_grid1_2p5um-p1 002.tif	0.09779968	0.015551787
2.5um_grid	20220209	Rep1	159	127	20220209 568pp65_gfpMyD88_grid1_2p5um-p1 002.tif	0.208931081	0.009400015
2.5um_grid	20220209	Rep1	159	128	20220209 568pp65_gfpMyD88_grid1_2p5um-p1 002.tif	0.021349604	0.001555933
2.5um_grid	20220209	Rep1	159	129	20220209 568pp65_gfpMyD88_grid1_2p5um-p1 002.tif	0.278941583	0.02764951
2.5um_grid	20220209	Rep1	159	130	20220209 568pp65_gfpMyD88_grid1_2p5um-p1 002.tif	0.044270531	0.001456834
2.5um_grid	20220209	Rep1	159	131	20220209 568pp65_gfpMyD88_grid1_2p5um-p1 002.tif	0.419205535	0.051265607
2.5um_grid	20220209	Rep1	159	132	20220209 568pp65_gfpMyD88_grid1_2p5um-p1 002.tif	0.244746154	0.023921856
2.5um_grid	20220209	Rep1	159	133	20220209 568pp65_gfpMyD88_grid1_2p5um-p1 002.tif	0.15987994	0.014210136
2.5um_grid	20220209	Rep1	159	134	20220209 568pp65_gfpMyD88_grid1_2p5um-p1 002.tif	0.28637094	0.021711182
2.5um_grid	20220209	Rep1	159	135	20220209 568pp65_gfpMyD88_grid1_2p5um-p1 002.tif	0.340790892	0.031232326
2.5um_grid	20220209	Rep1	159	136	20220209 568pp65_gfpMyD88_grid1_2p5um-p1 002.tif	0.426427938	0.011557328
2.5um_grid	20220209	Rep1	159	137	20220209 568pp65_gfpMyD88_grid1_2p5um-p1 002.tif	0.011139864	0.008119348
2.5um_grid	20220209	Rep1	159	138	20220209 568pp65_gfpMyD88_grid1_2p5um-p1 002.tif	0.53722341	0.066580242
2.5um_grid	20220209	Rep1	159	139	20220209 568pp65_gfpMyD88_grid1_2p5um-p1 002.tif	0.002693734	0.000260021
2.5um_grid	20220209	Rep1	159	140	20220209 568pp65_gfpMyD88_grid1_2p5um-p1 002.tif	0.003542546	0.001655033
2.5um_grid	20220209	Rep1	159	141	20220209 568pp65_gfpMyD88_grid1_2p5um-p1 002.tif	0.016340713	0.004269726
2.5um_grid	20220209	Rep1	159	142	20220209 568pp65_gfpMyD88_grid1_2p5um-p1 002.tif	0.158059343	0.018677222
2.5um_grid	20220209	Rep1	159	143	20220209 568pp65_gfpMyD88_grid1_2p5um-p1 002.tif	0.0069108	0.000115184
2.5um_grid	20220209	Rep1	159	144	20220209 568pp65_gfpMyD88_grid1_2p5um-p1 002.tif	0.11740934	0.006625238
2.5um_grid	20220209	Rep1	159	145	20220209 568pp65_gfpMyD88_grid1_2p5um-p1 002.tif	0.025137765	0.002333481
2.5um_grid	20220209	Rep1	159	146	20220209 568pp65_gfpMyD88_grid1_2p5um-p1 002.tif	0.084440639	0.003530294
2.5um_grid	20220209	Rep1	159	147	20220209 568pp65_gfpMyD88_grid1_2p5um-p1 002.tif	0.003155631	2.37E-05
2.5um_grid	20220209	Rep1	159	148	20220209 568pp65_gfpMyD88_grid1_2p5um-p1 002.tif	0.013257396	0.00053445
2.5um_grid	20220209	Rep1	159	149	20220209 568pp65_gfpMyD88_grid1_2p5um-p1 002.tif	0.005438126	0.000168545
2.5um_grid	20220209	Rep1	159	150	20220209 568pp65_gfpMyD88_grid1_2p5um-p1 002.tif	0.010935909	0.006625238
2.5um_grid	20220209	Rep1	159	151	20220209 568pp65_gfpMyD88_grid1_2p5um-p1 002.tif	0.043445713	0.002005691
2.5um_grid	20220209	Rep1	159	152	20220209 568pp65_gfpMyD88_grid1_2p5um-p1 002.tif	0.01572285	0.000214283
2.5um_grid	20220209	Rep1	159	153	20220209 568pp65_gfpMyD88_grid1_2p5um-p1 002.tif	0.016661642	0.000846993
2.5um_grid	20220209	Rep1	159	154	20220209 568pp65_gfpMyD88_grid1_2p5um-p1 002.tif	1.061684315	0.183799327
2.5um_grid	20220209	Rep1	159	155	20220209 568pp65_gfpMyD88_grid1_2p5um-p1 002.tif	0.043478706	0.009293292
2.5um_grid	20220209	Rep1	159	156	20220209 568pp65_gfpMyD88_grid1_2p5um-p1 002.tif	0.007705624	0.000298136
2.5um_grid	20220209	Rep1	159	157	20220209 568pp65_gfpMyD88_grid1_2p5um-p1 002.tif	0.025077779	0.011275276
2.5um_grid	20220209	Rep1	159	158	20220209 568pp65_gfpMyD88_grid1_2p5um-p1 002.tif	0.053010596	0.004277349
2.5um_grid	20220209	Rep1	159	159	20220209 568pp65_gfpMyD88_grid1_2p5um-p1 002.tif	0.024384932	0.00068691
2.5um_grid	20220209	Rep1	159	160	20220209 568pp65_gfpMyD88_grid1_2p5um-p1 002.tif	0.006574875	-6.01E-05
2.5um_grid	20220209	Rep1	159	161	20220209 568pp65_gfpMyD88_grid1_2p5um-p1 002.tif	0.026874381	0.000961338
2.5um_grid	20220209	Rep1	159	162	20220209 568pp65_gfpMyD88_grid1_2p5um-p1 002.tif	0.004514331	0.000313382
2.5um_grid	20220209	Rep1	159	163	20220209 568pp65_gfpMyD88_grid1_2p5um-p1 002.tif	0.005519108	0.000267644
2.5um_grid	20220209	Rep1	159	164	20220209 568pp65_gfpMyD88_grid1_2p5um-p1 002.tif	0.007366699	0.000580188
2.5um_grid	20220209	Rep1	159	165	20220209 568pp65_gfpMyD88_grid1_2p5um-p1 002.tif	0.004616308	0.002920453
2.5um_grid	20220209	Rep1	159	166	20220209 568pp65_gfpMyD88_grid1_2p5um-p1 002.tif	0.008452459	0.002165774
2.5um_grid	20220209	Rep1	159	167	20220209 568pp65_gfpMyD88_grid1_2p5um-p1 002.tif	0.003758498	0.000138053
2.5um_grid	20220209	Rep1	159	168	20220209 568pp65_gfpMyD88_grid1_2p5um-p1 002.tif	0.003770495	0.00020666
2.5um_grid	20220209	Rep1	159	169	20220209 568pp65_gfpMyD88_grid1_2p5um-p1 002.tif	0.005363143	0.00013043
2.5um_grid	20220209	Rep1	159	170	20220209 568pp65_gfpMyD88_grid1_2p5um-p1 002.tif	0.018260288	0.000801255
2.5um_grid	20220209	Rep1	159	171	20220209 568pp65_gfpMyD88_grid1_2p5um-p1 002.tif	0.003767496	0.006137365
2.5um_grid	20220209	Rep1	159	172	20220209 568pp65_gfpMyD88_grid1_2p5um-p1 002.tif	0.00894435	0.00433071
2.5um_grid	20220209	Rep1	159	173	20220209 568pp65_gfpMyD88_grid1_2p5um-p1 002.tif	0.025878602	0.016641878
2.5um_grid	20220209	Rep1	159	174	20220209 568pp65_gfpMyD88_grid1_2p5um-p1 002.tif	0.030641547	0.001510195
2.5um_grid	20220209	Rep1	159	175	20220209 568pp65_gfpMyD88_grid1_2p5um-p1 002.tif	0.046256091	0.001868477
2.5um_grid	20220209	Rep1	159	176	20220209 568pp65_gfpMyD88_grid1_2p5um-p1 002.tif	0.054534259	0.075316216
2.5um_grid	20220209	Rep1	159	177	20220209 568pp65_gfpMyD88_grid1_2p5um-p1 002.tif	0.086081276	0.039617642
2.5um_grid	20220209	Rep1	159	178	20220209 568pp65_gfpMyD88_grid1_2p5um-p1 002.tif	0.12273916	0.139349534
2.5um_grid	20220209	Rep1	159	179	20220209 568pp65_gfpMyD88_grid1_2p5um-p1 002.tif	0.090040399	0.077542136
2.5um_grid	20220209	Rep1	159	180	20220209 568pp65_gfpMyD88_grid1_2p5um-p1 002.tif	0.002780714	0.000229529
2.5um_grid	20220209	Rep1	159	181	20220209 568pp65_gfpMyD88_grid1_2p5um-p1 002.tif	0.106095845	0.115085479
2.5um_grid	20220209	Rep1	159	182	20220209 568pp65_gfpMyD88_grid1_2p5um-p1 002.tif	0.012003673	0.000260021
2.5um_grid	20220209	Rep1	159	183	20220209 568pp65_gfpMyD88_grid1_2p5um-p1 002.tif	0.211975408	0.069271166
2.5um_grid	20220209	Rep1	159	184	20220209 568pp65_gfpMyD88_grid1_2p5um-p1 002.tif	0.03026963	0.002813731
2.5um_grid	20220209	Rep1	159	185	20220209 568pp65_gfpMyD88_grid1_2p5um-p1 002.tif	0.416929039	0.134508919
2.5um_grid	20220209	Rep1	159	186	20220209 568pp65_gfpMyD88_grid1_2p5um-p1 002.tif	0.028563007	0.110054291
2.5um_grid	20220209	Rep1	159	187	20220209 568pp65_gfpMyD88_grid1_2p5um-p1 002.tif	0.006874808	0.000244775
2.5um_grid	20220209	Rep1	159	188	20220209 568pp65_gfpMyD88_grid1_2p5um-p1 002.tif	0.003149633	0.000107561
2.5um_grid	20220209	Rep1	159	189	20220209 568pp65_gfpMyD88_grid1_2p5um-p1 002.tif	0.003473561	0.002066675
2.5um_grid	20220209	Rep1	159	190	20220209 568pp65_gfpMyD88_grid1_2p5um-p1 002.tif	0.006262944	0.024211531
2.5um_grid	20220209	Rep1	159	191	20220209 568pp65_gfpMyD88_grid1_2p5um-p1 002.tif	0.006880807	0.027024423
2.5um_grid	20220209	Rep1	159	192	20220209 568pp65_gfpMyD88_grid1_2p5um-p1 002.tif	0.025896598	0.093192184
2.5um_grid	20220209	Rep1	159	193	20220209 568pp65_gfpMyD88_grid1_2p5um-p1 002.tif	0.04974132	0.11609934
2.5um_grid	20220209	Rep1	159	194	20220209 568pp65_gfpMyD88_grid1_2p5um-p1 002.tif	0.002630748	0.000519203
2.5um_grid	20220209	Rep1	160	1	20220209 568pp65_gfpMyD88_grid1_2p5um-p1 003.tif	-0.000110646	0.000580188
2.5um_grid	20220209	Rep1	160	2	20220209 568pp65_gfpMyD88_grid1_2p5um-p1 003.tif	0.026448475	0.037681396
2.5um_grid	20220209	Rep1	160	3	20220209 568pp65_gfpMyD88_grid1_2p5um-p1 003.tif	0.001772938	0.014995307
2.5um_grid	20220209	Rep1	160	4	20220209 568pp65_gfpMyD88_grid1_2p5um-p1 003.tif	0.016247733	0.019142226
2.5um_grid	20220209	Rep1	160	5	20220209 568pp65_gfpMyD88_grid1_2p5um-p1 003.tif	0.028152098	0.088427799
2.5um_grid	20220209	Rep1	160	6	20220209 568pp65_gfpMyD88_grid1_2p5um-p1 003.tif	0.008347482	0.012967585
2.5um_grid	20220209	Rep1	160	7	20220209 568pp65_gfpMyD88_grid1_2p5um-p1 003.tif	0.004814264	0.001761755
2.5um_grid	20220209	Rep1	160	8	20220209 568pp65_gfpMyD88_grid1_2p5um-p1 003.tif	0.04933041	0.016214989
2.5um_grid	20220209	Rep1	160	9	20220209 568pp65_gfpMyD88_grid1_2p5um-p1 003.tif	-0.000155636	0.006183103
2.5um_grid	20220209	Rep1	160	10	20220209 568pp65_gfpMyD88_grid1_2p5um-p1 003.tif	0.005900024	0.001837985
2.5um_grid	20220209	Rep1	160	11	20220209 568pp65_gfpMyD88_grid1_2p5um-p1 003.tif	0.003440568	0.000953715
2.5um_grid	20220209	Rep1	160	12	20220209 568pp65_gfpMyD88_grid1_2p5um-p1 003.tif	0.017066552	0.015490803
2.5um_grid	20220209	Rep1	160	13	20220209 568pp65_gfpMyD88_grid1_2p5um-p1 003.tif	0.002867695	0.01419489
2.5um_grid	20220209	Rep1	160	14	20220209 568pp65_gfpMyD88_grid1_2p5um-p1 003.tif	0.009427243	0.014233005
2.5um_grid	20220209	Rep1	160	15	20220209 568pp65_gfpMyD88_grid1_2p5um-p1 003.tif	0.009559214	0.000793632
2.5um_grid	20220209	Rep1	160	16	20220209 568pp65_gfpMyD88_grid1_2p5um-p1 003.tif	0.000384245	8.47E-05
2.5um_grid	20220209	Rep1	160	17	20220209 568pp65_gfpMyD88_grid1_2p5um-p1 003.tif	0.007096759	0.000770763
2.5um_grid	20220209	Rep1	160	18	20220209 568pp65_gfpMyD88_grid1_2p5um-p1 003.tif	0.020506791	0.004300218
2.5um_grid	20220209	Rep1	160	19	20220209 568pp65_gfpMyD88_grid1_2p5um-p1 003.tif	0.00203088	0.000648795
2.5um_grid	20220209	Rep1	160	20	20220209 568pp65_gfpMyD88_grid1_2p5um-p1 003.tif	0.009325266	0.002257251
2.5um_grid	20220209	Rep1	160	21	20220209 568pp65_gfpMyD88_grid1_2p5um-p1 003.tif	0.006745837	0.001944707
2.5um_grid	20220209	Rep1	160	22	20220209 568pp65_gfpMyD88_grid1_2p5um-p1 003.tif	0.000204285	0.000252398
2.5um_grid	20220209	Rep1	160	23	20220209 568pp65_gfpMyD88_grid1_2p5um-p1 003.tif	0.005075207	0.000633549
2.5um_grid	20220209	Rep1	160	24	20220209 568pp65_gfpMyD88_grid1_2p5um-p1 003.tif	0.0023938	0.000747894
2.5um_grid	20220209	Rep1	160	25	20220209 568pp65_gfpMyD88_grid1_2p5um-p1 003.tif	0.009346261	0.000923223
2.5um_grid	20220209	Rep1	160	26	20220209 568pp65_gfpMyD88_grid1_2p5um-p1 003.tif	0.013323381	0.027108276
2.5um_grid	20220209	Rep1	160	27	20220209 568pp65_gfpMyD88_grid1_2p5um-p1 003.tif	0.000879135	0.002851846
2.5um_grid	20220209	Rep1	160	28	20220209 568pp65_gfpMyD88_grid1_2p5um-p1 003.tif	0.00930427	0.000633549
2.5um_grid	20220209	Rep1	160	29	20220209 568pp65_gfpMyD88_grid1_2p5um-p1 003.tif	0.009043328	0.000397235
2.5um_grid	20220209	Rep1	160	30	20220209 568pp65_gfpMyD88_grid1_2p5um-p1 003.tif	0.000828147	4.66E-05
2.5um_grid	20220209	Rep1	160	31	20220209 568pp65_gfpMyD88_grid1_2p5um-p1 003.tif	0.004205399	0.000877485
2.5um_grid	20220209	Rep1	160	32	20220209 568pp65_gfpMyD88_grid1_2p5um-p1 003.tif	2.43E-05	0.000519203
2.5um_grid	20220209	Rep1	160	33	20220209 568pp65_gfpMyD88_grid1_2p5um-p1 003.tif	0.000120303	0.000519203
2.5um_grid	20220209	Rep1	160	34	20220209 568pp65_gfpMyD88_grid1_2p5um-p1 003.tif	0.010273056	0.033153326
2.5um_grid	20220209	Rep1	160	35	20220209 568pp65_gfpMyD88_grid1_2p5um-p1 003.tif	0.067863308	0.064354322
2.5um_grid	20220209	Rep1	160	36	20220209 568pp65_gfpMyD88_grid1_2p5um-p1 003.tif	0.014595099	0.053956531
2.5um_grid	20220209	Rep1	160	37	20220209 568pp65_gfpMyD88_grid1_2p5um-p1 003.tif	0.00406443	0.011282899
2.5um_grid	20220209	Rep1	160	38	20220209 568pp65_gfpMyD88_grid1_2p5um-p1 003.tif	0.032864055	0.138579608
2.5um_grid	20220209	Rep1	160	39	20220209 568pp65_gfpMyD88_grid1_2p5um-p1 003.tif	0.013218404	0.054322436
2.5um_grid	20220209	Rep1	160	40	20220209 568pp65_gfpMyD88_grid1_2p5um-p1 003.tif	0.0037495	0.021634952
2.5um_grid	20220209	Rep1	160	41	20220209 568pp65_gfpMyD88_grid1_2p5um-p1 003.tif	0.013698298	0.001289128
2.5um_grid	20220209	Rep1	160	42	20220209 568pp65_gfpMyD88_grid1_2p5um-p1 003.tif	0.012957462	0.002310612
2.5um_grid	20220209	Rep1	160	43	20220209 568pp65_gfpMyD88_grid1_2p5um-p1 003.tif	0.006745837	0.002493564
2.5um_grid	20220209	Rep1	160	44	20220209 568pp65_gfpMyD88_grid1_2p5um-p1 003.tif	0.017129538	0.001441588
2.5um_grid	20220209	Rep1	160	45	20220209 568pp65_gfpMyD88_grid1_2p5um-p1 003.tif	-0.000413578	9.99E-05
2.5um_grid	20220209	Rep1	160	46	20220209 568pp65_gfpMyD88_grid1_2p5um-p1 003.tif	0.001275048	0.001685525
2.5um_grid	20220209	Rep1	160	47	20220209 568pp65_gfpMyD88_grid1_2p5um-p1 003.tif	0.02367109	0.001159537
2.5um_grid	20220209	Rep1	160	48	20220209 568pp65_gfpMyD88_grid1_2p5um-p1 003.tif	0.023194196	0.007898281
2.5um_grid	20220209	Rep1	160	49	20220209 568pp65_gfpMyD88_grid1_2p5um-p1 003.tif	0.006253946	0.000603057
2.5um_grid	20220209	Rep1	160	50	20220209 568pp65_gfpMyD88_grid1_2p5um-p1 003.tif	0.004031438	0.000770763
2.5um_grid	20220209	Rep1	160	51	20220209 568pp65_gfpMyD88_grid1_2p5um-p1 003.tif	0.002195844	0.00051158
2.5um_grid	20220209	Rep1	160	52	20220209 568pp65_gfpMyD88_grid1_2p5um-p1 003.tif	0.038280856	0.002417334
2.5um_grid	20220209	Rep1	160	53	20220209 568pp65_gfpMyD88_grid1_2p5um-p1 003.tif	0.009754171	0.014743747
2.5um_grid	20220209	Rep1	160	54	20220209 568pp65_gfpMyD88_grid1_2p5um-p1 003.tif	0.02990671	0.006289825
2.5um_grid	20220209	Rep1	160	55	20220209 568pp65_gfpMyD88_grid1_2p5um-p1 003.tif	0.051438944	0.044709815
2.5um_grid	20220209	Rep1	160	56	20220209 568pp65_gfpMyD88_grid1_2p5um-p1 003.tif	0.025317726	0.026399335
2.5um_grid	20220209	Rep1	160	57	20220209 568pp65_gfpMyD88_grid1_2p5um-p1 003.tif	0.012120647	0.009209439
2.5um_grid	20220209	Rep1	160	58	20220209 568pp65_gfpMyD88_grid1_2p5um-p1 003.tif	0.007084762	0.009354277
2.5um_grid	20220209	Rep1	160	59	20220209 568pp65_gfpMyD88_grid1_2p5um-p1 003.tif	0.003077649	0.000648795
2.5um_grid	20220209	Rep1	160	60	20220209 568pp65_gfpMyD88_grid1_2p5um-p1 003.tif	0.018404256	0.015902445
2.5um_grid	20220209	Rep1	160	61	20220209 568pp65_gfpMyD88_grid1_2p5um-p1 003.tif	0.004931238	0.00051158
2.5um_grid	20220209	Rep1	160	62	20220209 568pp65_gfpMyD88_grid1_2p5um-p1 003.tif	0.013032445	0.001456834
2.5um_grid	20220209	Rep1	160	63	20220209 568pp65_gfpMyD88_grid1_2p5um-p1 003.tif	0.000747165	4.66E-05
2.5um_grid	20220209	Rep1	160	64	20220209 568pp65_gfpMyD88_grid1_2p5um-p1 003.tif	0.000255273	1.61E-05
2.5um_grid	20220209	Rep1	160	65	20220209 568pp65_gfpMyD88_grid1_2p5um-p1 003.tif	-1.17E-05	-5.25E-05
2.5um_grid	20220209	Rep1	160	66	20220209 568pp65_gfpMyD88_grid1_2p5um-p1 003.tif	0.001104086	0.000252398
2.5um_grid	20220209	Rep1	160	67	20220209 568pp65_gfpMyD88_grid1_2p5um-p1 003.tif	0.014706075	0.001212898
2.5um_grid	20220209	Rep1	160	68	20220209 568pp65_gfpMyD88_grid1_2p5um-p1 003.tif	0.006697847	0.001029945
2.5um_grid	20220209	Rep1	160	69	20220209 568pp65_gfpMyD88_grid1_2p5um-p1 003.tif	0.081525284	0.017488032
2.5um_grid	20220209	Rep1	160	70	20220209 568pp65_gfpMyD88_grid1_2p5um-p1 003.tif	0.001278047	0.000153299
2.5um_grid	20220209	Rep1	160	71	20220209 568pp65_gfpMyD88_grid1_2p5um-p1 003.tif	0.001712951	0.000564942
2.5um_grid	20220209	Rep1	160	72	20220209 568pp65_gfpMyD88_grid1_2p5um-p1 003.tif	0.004100422	0.000816501
2.5um_grid	20220209	Rep1	160	73	20220209 568pp65_gfpMyD88_grid1_2p5um-p1 003.tif	0.002096866	0.00020666
2.5um_grid	20220209	Rep1	160	74	20220209 568pp65_gfpMyD88_grid1_2p5um-p1 003.tif	0.01359632	0.032314794
2.5um_grid	20220209	Rep1	160	75	20220209 568pp65_gfpMyD88_grid1_2p5um-p1 003.tif	0.037896941	0.03799394
2.5um_grid	20220209	Rep1	160	76	20220209 568pp65_gfpMyD88_grid1_2p5um-p1 003.tif	0.000183289	7.71E-05
2.5um_grid	20220209	Rep1	160	77	20220209 568pp65_gfpMyD88_grid1_2p5um-p1 003.tif	0.000198286	0.000229529
2.5um_grid	20220209	Rep1	160	78	20220209 568pp65_gfpMyD88_grid1_2p5um-p1 003.tif	0.011694741	0.003293981
2.5um_grid	20220209	Rep1	160	79	20220209 568pp65_gfpMyD88_grid1_2p5um-p1 003.tif	-0.0003146	0.000801255
2.5um_grid	20220209	Rep1	160	80	20220209 568pp65_gfpMyD88_grid1_2p5um-p1 003.tif	0.015239956	0.050518551
2.5um_grid	20220209	Rep1	160	81	20220209 568pp65_gfpMyD88_grid1_2p5um-p1 003.tif	0.016859598	0.051357083
2.5um_grid	20220209	Rep1	160	82	20220209 568pp65_gfpMyD88_grid1_2p5um-p1 003.tif	0.002675738	0.000984207
2.5um_grid	20220209	Rep1	160	83	20220209 568pp65_gfpMyD88_grid1_2p5um-p1 003.tif	0.006847814	0.019508131
2.5um_grid	20220209	Rep1	160	84	20220209 568pp65_gfpMyD88_grid1_2p5um-p1 003.tif	0.000378246	0.000488711
2.5um_grid	20220209	Rep1	160	85	20220209 568pp65_gfpMyD88_grid1_2p5um-p1 003.tif	0.131887137	0.106265652
2.5um_grid	20220209	Rep1	160	86	20220209 568pp65_gfpMyD88_grid1_2p5um-p1 003.tif	0.069872863	0.088519275
2.5um_grid	20220209	Rep1	160	87	20220209 568pp65_gfpMyD88_grid1_2p5um-p1 003.tif	0.19909026	0.182533905
2.5um_grid	20220209	Rep1	160	88	20220209 568pp65_gfpMyD88_grid1_2p5um-p1 003.tif	0.001476003	0.000221906
2.5um_grid	20220209	Rep1	160	89	20220209 568pp65_gfpMyD88_grid1_2p5um-p1 003.tif	0.005540104	0.001693148
2.5um_grid	20220209	Rep1	160	90	20220209 568pp65_gfpMyD88_grid1_2p5um-p1 003.tif	0.05764457	0.128334277
2.5um_grid	20220209	Rep1	160	91	20220209 568pp65_gfpMyD88_grid1_2p5um-p1 003.tif	0.000915127	0.00061068
2.5um_grid	20220209	Rep1	160	92	20220209 568pp65_gfpMyD88_grid1_2p5um-p1 003.tif	0.000255273	0.004231611
2.5um_grid	20220209	Rep1	160	93	20220209 568pp65_gfpMyD88_grid1_2p5um-p1 003.tif	0.002021882	0.00106806
2.5um_grid	20220209	Rep1	160	94	20220209 568pp65_gfpMyD88_grid1_2p5um-p1 003.tif	-0.000323598	0.000321005
2.5um_grid	20220209	Rep1	160	95	20220209 568pp65_gfpMyD88_grid1_2p5um-p1 003.tif	0.002396799	0.000793632
2.5um_grid	20220209	Rep1	160	96	20220209 568pp65_gfpMyD88_grid1_2p5um-p1 003.tif	0.000960117	6.94E-05
2.5um_grid	20220209	Rep1	160	97	20220209 568pp65_gfpMyD88_grid1_2p5um-p1 003.tif	0.000879135	0.000115184
2.5um_grid	20220209	Rep1	160	98	20220209 568pp65_gfpMyD88_grid1_2p5um-p1 003.tif	0.00198889	0.00164741
2.5um_grid	20220209	Rep1	160	99	20220209 568pp65_gfpMyD88_grid1_2p5um-p1 003.tif	0.000966116	3.13E-05
2.5um_grid	20220209	Rep1	160	100	20220209 568pp65_gfpMyD88_grid1_2p5um-p1 003.tif	0.001386023	0.003423572
2.5um_grid	20220209	Rep1	160	101	20220209 568pp65_gfpMyD88_grid1_2p5um-p1 003.tif	0.002222838	0.003941937
2.5um_grid	20220209	Rep1	160	102	20220209 568pp65_gfpMyD88_grid1_2p5um-p1 003.tif	0.00542013	0.000564942
2.5um_grid	20220209	Rep1	160	103	20220209 568pp65_gfpMyD88_grid1_2p5um-p1 003.tif	0.004499334	0.000572565
2.5um_grid	20220209	Rep1	160	104	20220209 568pp65_gfpMyD88_grid1_2p5um-p1 003.tif	0.001613973	0.000153299
2.5um_grid	20220209	Rep1	160	105	20220209 568pp65_gfpMyD88_grid1_2p5um-p1 003.tif	0.000417238	0.000153299
2.5um_grid	20220209	Rep1	160	106	20220209 568pp65_gfpMyD88_grid1_2p5um-p1 003.tif	0.003311597	0.000770763
2.5um_grid	20220209	Rep1	160	107	20220209 568pp65_gfpMyD88_grid1_2p5um-p1 003.tif	0.027870161	0.00521498
2.5um_grid	20220209	Rep1	160	108	20220209 568pp65_gfpMyD88_grid1_2p5um-p1 003.tif	0.025893598	0.007097864
2.5um_grid	20220209	Rep1	160	109	20220209 568pp65_gfpMyD88_grid1_2p5um-p1 003.tif	0.04494838	0.017922544
2.5um_grid	20220209	Rep1	160	110	20220209 568pp65_gfpMyD88_grid1_2p5um-p1 003.tif	0.002804709	0.006419416
2.5um_grid	20220209	Rep1	160	111	20220209 568pp65_gfpMyD88_grid1_2p5um-p1 003.tif	0.044837405	0.007966888
2.5um_grid	20220209	Rep1	160	112	20220209 568pp65_gfpMyD88_grid1_2p5um-p1 003.tif	0.041916052	0.020628714
2.5um_grid	20220209	Rep1	160	113	20220209 568pp65_gfpMyD88_grid1_2p5um-p1 003.tif	0.048805527	0.019614853
2.5um_grid	20220209	Rep1	160	114	20220209 568pp65_gfpMyD88_grid1_2p5um-p1 003.tif	0.010866925	0.001449211
2.5um_grid	20220209	Rep1	160	115	20220209 568pp65_gfpMyD88_grid1_2p5um-p1 003.tif	0.048811525	0.019874036
2.5um_grid	20220209	Rep1	160	116	20220209 568pp65_gfpMyD88_grid1_2p5um-p1 003.tif	0.169339845	0.065917039
2.5um_grid	20220209	Rep1	160	117	20220209 568pp65_gfpMyD88_grid1_2p5um-p1 003.tif	0.003284603	0.002302989
2.5um_grid	20220209	Rep1	160	118	20220209 568pp65_gfpMyD88_grid1_2p5um-p1 003.tif	0.007948571	0.000488711
2.5um_grid	20220209	Rep1	160	119	20220209 568pp65_gfpMyD88_grid1_2p5um-p1 003.tif	0.013962239	0.01411866
2.5um_grid	20220209	Rep1	160	120	20220209 568pp65_gfpMyD88_grid1_2p5um-p1 003.tif	0.021673532	0.024806126
2.5um_grid	20220209	Rep1	160	121	20220209 568pp65_gfpMyD88_grid1_2p5um-p1 003.tif	0.002420794	0.002592663
2.5um_grid	20220209	Rep1	160	122	20220209 568pp65_gfpMyD88_grid1_2p5um-p1 003.tif	0.016214741	0.013020946
2.5um_grid	20220209	Rep1	160	123	20220209 568pp65_gfpMyD88_grid1_2p5um-p1 003.tif	0.032312178	0.028000169
2.5um_grid	20220209	Rep1	160	124	20220209 568pp65_gfpMyD88_grid1_2p5um-p1 003.tif	0.034789629	0.003370211
2.5um_grid	20220209	Rep1	160	125	20220209 568pp65_gfpMyD88_grid1_2p5um-p1 003.tif	0.032768077	0.030957898
2.5um_grid	20220209	Rep1	160	126	20220209 568pp65_gfpMyD88_grid1_2p5um-p1 003.tif	0.015116984	0.006465154
2.5um_grid	20220209	Rep1	160	127	20220209 568pp65_gfpMyD88_grid1_2p5um-p1 003.tif	0.001691955	0.000260021
2.5um_grid	20220209	Rep1	160	128	20220209 568pp65_gfpMyD88_grid1_2p5um-p1 003.tif	0.086213246	0.048673782
2.5um_grid	20220209	Rep1	160	129	20220209 568pp65_gfpMyD88_grid1_2p5um-p1 003.tif	0.027204308	0.016786715
2.5um_grid	20220209	Rep1	160	130	20220209 568pp65_gfpMyD88_grid1_2p5um-p1 003.tif	0.007531663	0.016314088
2.5um_grid	20220209	Rep1	160	131	20220209 568pp65_gfpMyD88_grid1_2p5um-p1 003.tif	0.000357251	-6.01E-05
2.5um_grid	20220209	Rep1	160	132	20220209 568pp65_gfpMyD88_grid1_2p5um-p1 003.tif	0.005678073	0.010985601
2.5um_grid	20220209	Rep1	160	133	20220209 568pp65_gfpMyD88_grid1_2p5um-p1 003.tif	0.00352155	0.007776313
2.5um_grid	20220209	Rep1	160	134	20220209 568pp65_gfpMyD88_grid1_2p5um-p1 003.tif	0.007348703	0.012273891
2.5um_grid	20220209	Rep1	160	135	20220209 568pp65_gfpMyD88_grid1_2p5um-p1 003.tif	0.006226952	0.010101332
2.5um_grid	20220209	Rep1	160	136	20220209 568pp65_gfpMyD88_grid1_2p5um-p1 003.tif	0.001964895	0.001022322
2.5um_grid	20220209	Rep1	160	137	20220209 568pp65_gfpMyD88_grid1_2p5um-p1 003.tif	0.008146527	0.000732648
2.5um_grid	20220209	Rep1	160	138	20220209 568pp65_gfpMyD88_grid1_2p5um-p1 003.tif	0.002435791	0.000968961
2.5um_grid	20220209	Rep1	160	139	20220209 568pp65_gfpMyD88_grid1_2p5um-p1 003.tif	0.018887149	0.001136668
2.5um_grid	20220209	Rep1	160	140	20220209 568pp65_gfpMyD88_grid1_2p5um-p1 003.tif	0.001967894	0.000107561
2.5um_grid	20220209	Rep1	160	141	20220209 568pp65_gfpMyD88_grid1_2p5um-p1 003.tif	0.000288266	0.00028289
2.5um_grid	20220209	Rep1	160	142	20220209 568pp65_gfpMyD88_grid1_2p5um-p1 003.tif	0.011118869	0.006640484
2.5um_grid	20220209	Rep1	160	143	20220209 568pp65_gfpMyD88_grid1_2p5um-p1 003.tif	0.000156295	0.001151914
2.5um_grid	20220209	Rep1	160	144	20220209 568pp65_gfpMyD88_grid1_2p5um-p1 003.tif	0.001958896	0.001677902
2.5um_grid	20220209	Rep1	161	1	20220209 568pp65_gfpMyD88_grid1_2p5um-p1 004_crop.tif	0.000489222	8.46E-06
2.5um_grid	20220209	Rep1	161	2	20220209 568pp65_gfpMyD88_grid1_2p5um-p1 004_crop.tif	0.000870137	0.001860854
2.5um_grid	20220209	Rep1	161	3	20220209 568pp65_gfpMyD88_grid1_2p5um-p1 004_crop.tif	0.000744165	0.000427727
2.5um_grid	20220209	Rep1	161	4	20220209 568pp65_gfpMyD88_grid1_2p5um-p1 004_crop.tif	0.090658262	0.028861569
2.5um_grid	20220209	Rep1	161	5	20220209 568pp65_gfpMyD88_grid1_2p5um-p1 004_crop.tif	0.011229844	0.03473129
2.5um_grid	20220209	Rep1	161	6	20220209 568pp65_gfpMyD88_grid1_2p5um-p1 004_crop.tif	0.011613759	0.02954764
2.5um_grid	20220209	Rep1	161	7	20220209 568pp65_gfpMyD88_grid1_2p5um-p1 004_crop.tif	0.000726169	0.001289128
2.5um_grid	20220209	Rep1	161	8	20220209 568pp65_gfpMyD88_grid1_2p5um-p1 004_crop.tif	0.002543767	0.007242702
2.5um_grid	20220209	Rep1	161	9	20220209 568pp65_gfpMyD88_grid1_2p5um-p1 004_crop.tif	0.009277276	0.009529606
2.5um_grid	20220209	Rep1	161	10	20220209 568pp65_gfpMyD88_grid1_2p5um-p1 004_crop.tif	0.01305644	0.001129045
2.5um_grid	20220209	Rep1	161	11	20220209 568pp65_gfpMyD88_grid1_2p5um-p1 004_crop.tif	0.008026553	0.000603057
2.5um_grid	20220209	Rep1	161	12	20220209 568pp65_gfpMyD88_grid1_2p5um-p1 004_crop.tif	0.001158074	0.000199037
2.5um_grid	20220209	Rep1	161	13	20220209 568pp65_gfpMyD88_grid1_2p5um-p1 004_crop.tif	0.002978671	0.002318235
2.5um_grid	20220209	Rep1	161	14	20220209 568pp65_gfpMyD88_grid1_2p5um-p1 004_crop.tif	0.003650522	0.007806805
2.5um_grid	20220209	Rep1	161	15	20220209 568pp65_gfpMyD88_grid1_2p5um-p1 004_crop.tif	0.000735167	0.000664041
2.5um_grid	20220209	Rep1	161	16	20220209 568pp65_gfpMyD88_grid1_2p5um-p1 004_crop.tif	0.007672632	0.002905207
2.5um_grid	20220209	Rep1	161	17	20220209 568pp65_gfpMyD88_grid1_2p5um-p1 004_crop.tif	0.002222838	6.94E-05
2.5um_grid	20220209	Rep1	161	18	20220209 568pp65_gfpMyD88_grid1_2p5um-p1 004_crop.tif	0.001796932	0.000381989
2.5um_grid	20220209	Rep1	161	19	20220209 568pp65_gfpMyD88_grid1_2p5um-p1 004_crop.tif	0.005726063	0.000778386
2.5um_grid	20220209	Rep1	161	20	20220209 568pp65_gfpMyD88_grid1_2p5um-p1 004_crop.tif	0.000798153	9.99E-05
2.5um_grid	20220209	Rep1	161	21	20220209 568pp65_gfpMyD88_grid1_2p5um-p1 004_crop.tif	0.018665198	0.001754132
2.5um_grid	20220209	Rep1	161	22	20220209 568pp65_gfpMyD88_grid1_2p5um-p1 004_crop.tif	0.001586979	0.000191414
2.5um_grid	20220209	Rep1	161	23	20220209 568pp65_gfpMyD88_grid1_2p5um-p1 004_crop.tif	0.022990241	0.009453376
2.5um_grid	20220209	Rep1	161	24	20220209 568pp65_gfpMyD88_grid1_2p5um-p1 004_crop.tif	0.007195737	0.00035912
2.5um_grid	20220209	Rep1	161	25	20220209 568pp65_gfpMyD88_grid1_2p5um-p1 004_crop.tif	0.014307163	0.000381989
2.5um_grid	20220209	Rep1	161	26	20220209 568pp65_gfpMyD88_grid1_2p5um-p1 004_crop.tif	0.005129195	0.003095782
2.5um_grid	20220209	Rep1	161	27	20220209 568pp65_gfpMyD88_grid1_2p5um-p1 004_crop.tif	0.008071543	0.000747894
2.5um_grid	20220209	Rep1	161	28	20220209 568pp65_gfpMyD88_grid1_2p5um-p1 004_crop.tif	0.005384138	0.000542073
2.5um_grid	20220209	Rep1	161	29	20220209 568pp65_gfpMyD88_grid1_2p5um-p1 004_crop.tif	0.000729169	3.13E-05
2.5um_grid	20220209	Rep1	161	30	20220209 568pp65_gfpMyD88_grid1_2p5um-p1 004_crop.tif	0.005273163	2.37E-05
2.5um_grid	20220209	Rep1	161	31	20220209 568pp65_gfpMyD88_grid1_2p5um-p1 004_crop.tif	0.002852699	0.000381989
2.5um_grid	20220209	Rep1	161	32	20220209 568pp65_gfpMyD88_grid1_2p5um-p1 004_crop.tif	0.248210388	0.070124943
2.5um_grid	20220209	Rep1	161	33	20220209 568pp65_gfpMyD88_grid1_2p5um-p1 004_crop.tif	0.011325823	0.005573262
2.5um_grid	20220209	Rep1	161	34	20220209 568pp65_gfpMyD88_grid1_2p5um-p1 004_crop.tif	0.002534769	2.37E-05
2.5um_grid	20220209	Rep1	161	35	20220209 568pp65_gfpMyD88_grid1_2p5um-p1 004_crop.tif	0.045935162	0.010924617
2.5um_grid	20220209	Rep1	161	36	20220209 568pp65_gfpMyD88_grid1_2p5um-p1 004_crop.tif	0.014115205	0.005093012
2.5um_grid	20220209	Rep1	161	37	20220209 568pp65_gfpMyD88_grid1_2p5um-p1 004_crop.tif	0.002201843	0.000328628
2.5um_grid	20220209	Rep1	161	38	20220209 568pp65_gfpMyD88_grid1_2p5um-p1 004_crop.tif	0.004979228	0.019210834
2.5um_grid	20220209	Rep1	161	39	20220209 568pp65_gfpMyD88_grid1_2p5um-p1 004_crop.tif	0.028581003	0.003126274
2.5um_grid	20220209	Rep1	161	40	20220209 568pp65_gfpMyD88_grid1_2p5um-p1 004_crop.tif	0.017150534	0.002546925
2.5um_grid	20220209	Rep1	161	41	20220209 568pp65_gfpMyD88_grid1_2p5um-p1 004_crop.tif	0.095862111	0.021505361
2.5um_grid	20220209	Rep1	161	42	20220209 568pp65_gfpMyD88_grid1_2p5um-p1 004_crop.tif	0.012393587	0.003240619
2.5um_grid	20220209	Rep1	161	43	20220209 568pp65_gfpMyD88_grid1_2p5um-p1 004_crop.tif	0.000423236	0.000183791
2.5um_grid	20220209	Rep1	161	44	20220209 568pp65_gfpMyD88_grid1_2p5um-p1 004_crop.tif	0.021127653	0.001998068
2.5um_grid	20220209	Rep1	161	45	20220209 568pp65_gfpMyD88_grid1_2p5um-p1 004_crop.tif	0.005771052	0.01133626
2.5um_grid	20220209	Rep1	161	46	20220209 568pp65_gfpMyD88_grid1_2p5um-p1 004_crop.tif	0.096054067	0.054452027
2.5um_grid	20220209	Rep1	161	47	20220209 568pp65_gfpMyD88_grid1_2p5um-p1 004_crop.tif	0.522001779	0.190095935
2.5um_grid	20220209	Rep1	161	48	20220209 568pp65_gfpMyD88_grid1_2p5um-p1 004_crop.tif	0.011937687	0.002234382
2.5um_grid	20220209	Rep1	161	49	20220209 568pp65_gfpMyD88_grid1_2p5um-p1 004_crop.tif	0.018878151	0.002371596
2.5um_grid	20220209	Rep1	161	50	20220209 568pp65_gfpMyD88_grid1_2p5um-p1 004_crop.tif	0.033086006	0.004117266
2.5um_grid	20220209	Rep1	161	51	20220209 568pp65_gfpMyD88_grid1_2p5um-p1 004_crop.tif	0.014652087	0.004239234
2.5um_grid	20220209	Rep1	161	52	20220209 568pp65_gfpMyD88_grid1_2p5um-p1 004_crop.tif	0.013761284	0.014385466
2.5um_grid	20220209	Rep1	161	53	20220209 568pp65_gfpMyD88_grid1_2p5um-p1 004_crop.tif	0.013083434	0.001860854
2.5um_grid	20220209	Rep1	161	54	20220209 568pp65_gfpMyD88_grid1_2p5um-p1 004_crop.tif	0.003788491	0.001792247
2.5um_grid	20220209	Rep1	161	55	20220209 568pp65_gfpMyD88_grid1_2p5um-p1 004_crop.tif	0.00040824	0.001060437
2.5um_grid	20220209	Rep1	161	56	20220209 568pp65_gfpMyD88_grid1_2p5um-p1 004_crop.tif	6.33E-06	0.000160922
2.5um_grid	20220209	Rep1	161	57	20220209 568pp65_gfpMyD88_grid1_2p5um-p1 004_crop.tif	0.000990111	5.42E-05
2.5um_grid	20220209	Rep1	161	58	20220209 568pp65_gfpMyD88_grid1_2p5um-p1 004_crop.tif	0.004055432	0.000549696
2.5um_grid	20220209	Rep1	161	59	20220209 568pp65_gfpMyD88_grid1_2p5um-p1 004_crop.tif	0.006466899	0.001007076
2.5um_grid	20220209	Rep1	161	60	20220209 568pp65_gfpMyD88_grid1_2p5um-p1 004_crop.tif	0.012717515	0.005748591
2.5um_grid	20220209	Rep1	161	61	20220209 568pp65_gfpMyD88_grid1_2p5um-p1 004_crop.tif	0.019445026	0.022351515
2.5um_grid	20220209	Rep1	161	62	20220209 568pp65_gfpMyD88_grid1_2p5um-p1 004_crop.tif	0.00040524	0.000176168
2.5um_grid	20220209	Rep1	161	63	20220209 568pp65_gfpMyD88_grid1_2p5um-p1 004_crop.tif	0.00356654	0.000580188
2.5um_grid	20220209	Rep1	161	64	20220209 568pp65_gfpMyD88_grid1_2p5um-p1 004_crop.tif	0.013053441	0.014781862
2.5um_grid	20220209	Rep1	161	65	20220209 568pp65_gfpMyD88_grid1_2p5um-p1 004_crop.tif	0.004469341	0.002310612
2.5um_grid	20220209	Rep1	161	66	20220209 568pp65_gfpMyD88_grid1_2p5um-p1 004_crop.tif	0.005549102	5.42E-05
2.5um_grid	20220209	Rep1	161	67	20220209 568pp65_gfpMyD88_grid1_2p5um-p1 004_crop.tif	0.001511995	-1.44E-05
2.5um_grid	20220209	Rep1	161	68	20220209 568pp65_gfpMyD88_grid1_2p5um-p1 004_crop.tif	0.007204735	0.003842838
2.5um_grid	20220209	Rep1	161	69	20220209 568pp65_gfpMyD88_grid1_2p5um-p1 004_crop.tif	0.002150854	0.000389612
2.5um_grid	20220209	Rep1	161	70	20220209 568pp65_gfpMyD88_grid1_2p5um-p1 004_crop.tif	0.002864696	0.004551778
2.5um_grid	20220209	Rep1	161	71	20220209 568pp65_gfpMyD88_grid1_2p5um-p1 004_crop.tif	0.003407576	0.027146391
2.5um_grid	20220209	Rep1	161	72	20220209 568pp65_gfpMyD88_grid1_2p5um-p1 004_crop.tif	0.008395472	0.03695721
2.5um_grid	20220209	Rep1	161	73	20220209 568pp65_gfpMyD88_grid1_2p5um-p1 004_crop.tif	0.001697954	0.006670976
2.5um_grid	20220209	Rep1	161	74	20220209 568pp65_gfpMyD88_grid1_2p5um-p1 004_crop.tif	0.001994888	0.016214989
2.5um_grid	20220209	Rep1	161	75	20220209 568pp65_gfpMyD88_grid1_2p5um-p1 004_crop.tif	0.002351809	0.021810281
2.5um_grid	20220209	Rep1	161	76	20220209 568pp65_gfpMyD88_grid1_2p5um-p1 004_crop.tif	0.02177551	0.001479703
2.5um_grid	20220209	Rep1	161	77	20220209 568pp65_gfpMyD88_grid1_2p5um-p1 004_crop.tif	0.008365478	-1.44E-05
2.5um_grid	20220209	Rep1	161	78	20220209 568pp65_gfpMyD88_grid1_2p5um-p1 004_crop.tif	0.018830162	0.000793632
2.5um_grid	20220209	Rep1	161	79	20220209 568pp65_gfpMyD88_grid1_2p5um-p1 004_crop.tif	0.001757941	0.000290513
2.5um_grid	20220209	Rep1	161	80	20220209 568pp65_gfpMyD88_grid1_2p5um-p1 004_crop.tif	0.001359029	4.66E-05
2.5um_grid	20220209	Rep1	161	81	20220209 568pp65_gfpMyD88_grid1_2p5um-p1 004_crop.tif	0.002096866	0.000603057
2.5um_grid	20220209	Rep1	161	82	20220209 568pp65_gfpMyD88_grid1_2p5um-p1 004_crop.tif	0.002051876	0.004094397
2.5um_grid	20220209	Rep1	161	83	20220209 568pp65_gfpMyD88_grid1_2p5um-p1 004_crop.tif	0.002873694	0.00109093
2.5um_grid	20220209	Rep1	161	84	20220209 568pp65_gfpMyD88_grid1_2p5um-p1 004_crop.tif	0.000594198	0.008995995
2.5um_grid	20220209	Rep1	161	85	20220209 568pp65_gfpMyD88_grid1_2p5um-p1 004_crop.tif	0.000612194	0.000938469
2.5um_grid	20220209	Rep1	161	86	20220209 568pp65_gfpMyD88_grid1_2p5um-p1 004_crop.tif	0.001514995	0.004551778
2.5um_grid	20220209	Rep1	161	87	20220209 568pp65_gfpMyD88_grid1_2p5um-p1 004_crop.tif	0.008695405	0.020476254
2.5um_grid	20220209	Rep1	161	88	20220209 568pp65_gfpMyD88_grid1_2p5um-p1 004_crop.tif	0.007279719	0.00068691
2.5um_grid	20220209	Rep1	161	89	20220209 568pp65_gfpMyD88_grid1_2p5um-p1 004_crop.tif	0.014706075	0.047263525
2.5um_grid	20220209	Rep1	161	90	20220209 568pp65_gfpMyD88_grid1_2p5um-p1 004_crop.tif	0.000510217	0.003743738
2.5um_grid	20220209	Rep1	161	91	20220209 568pp65_gfpMyD88_grid1_2p5um-p1 004_crop.tif	0.001973893	0.000252398
2.5um_grid	20220209	Rep1	161	92	20220209 568pp65_gfpMyD88_grid1_2p5um-p1 004_crop.tif	0.00243879	0.000580188
2.5um_grid	20220209	Rep1	161	93	20220209 568pp65_gfpMyD88_grid1_2p5um-p1 004_crop.tif	0.003095645	0.000542073
2.5um_grid	20220209	Rep1	161	94	20220209 568pp65_gfpMyD88_grid1_2p5um-p1 004_crop.tif	0.003323594	0.002424957
2.5um_grid	20220209	Rep1	161	95	20220209 568pp65_gfpMyD88_grid1_2p5um-p1 004_crop.tif	0.017579439	0.006221218
2.5um_grid	20220209	Rep1	161	96	20220209 568pp65_gfpMyD88_grid1_2p5um-p1 004_crop.tif	0.076564382	0.05843124
2.5um_grid	20220209	Rep1	161	97	20220209 568pp65_gfpMyD88_grid1_2p5um-p1 004_crop.tif	0.120894569	0.068348781
2.5um_grid	20220209	Rep1	161	98	20220209 568pp65_gfpMyD88_grid1_2p5um-p1 004_crop.tif	0.161922488	0.065795071
2.5um_grid	20220209	Rep1	161	99	20220209 568pp65_gfpMyD88_grid1_2p5um-p1 004_crop.tif	0.196387858	0.099016166
2.5um_grid	20220209	Rep1	161	100	20220209 568pp65_gfpMyD88_grid1_2p5um-p1 004_crop.tif	0.002192845	0.000397235
2.5um_grid	20220209	Rep1	161	101	20220209 568pp65_gfpMyD88_grid1_2p5um-p1 004_crop.tif	0.040119449	0.011099947
2.5um_grid	20220209	Rep1	161	102	20220209 568pp65_gfpMyD88_grid1_2p5um-p1 004_crop.tif	0.15807134	0.12421785
2.5um_grid	20220209	Rep1	161	103	20220209 568pp65_gfpMyD88_grid1_2p5um-p1 004_crop.tif	0.060197005	0.101097249
2.5um_grid	20220209	Rep1	161	104	20220209 568pp65_gfpMyD88_grid1_2p5um-p1 004_crop.tif	0.02855101	0.002257251
2.5um_grid	20220209	Rep1	161	105	20220209 568pp65_gfpMyD88_grid1_2p5um-p1 004_crop.tif	0.003185625	0.001967576
2.5um_grid	20220209	Rep1	161	106	20220209 568pp65_gfpMyD88_grid1_2p5um-p1 004_crop.tif	0.008803381	0.00258504
2.5um_grid	20220209	Rep1	161	107	20220209 568pp65_gfpMyD88_grid1_2p5um-p1 004_crop.tif	0.001748943	0.003019552
2.5um_grid	20220209	Rep1	161	108	20220209 568pp65_gfpMyD88_grid1_2p5um-p1 004_crop.tif	0.00844646	0.000923223
2.5um_grid	20220209	Rep1	161	109	20220209 568pp65_gfpMyD88_grid1_2p5um-p1 004_crop.tif	0.002813707	0.001052814
2.5um_grid	20220209	Rep1	161	110	20220209 568pp65_gfpMyD88_grid1_2p5um-p1 004_crop.tif	0.004610309	0.003835214
2.5um_grid	20220209	Rep1	161	111	20220209 568pp65_gfpMyD88_grid1_2p5um-p1 004_crop.tif	0.026841389	0.012822748
2.5um_grid	20220209	Rep1	161	112	20220209 568pp65_gfpMyD88_grid1_2p5um-p1 004_crop.tif	0.003017662	0.001022322
2.5um_grid	20220209	Rep1	161	113	20220209 568pp65_gfpMyD88_grid1_2p5um-p1 004_crop.tif	0.051978824	0.106052208
2.5um_grid	20220209	Rep1	161	114	20220209 568pp65_gfpMyD88_grid1_2p5um-p1 004_crop.tif	0.014214184	0.051547658
2.5um_grid	20220209	Rep1	161	115	20220209 568pp65_gfpMyD88_grid1_2p5um-p1 004_crop.tif	0.042596901	0.047362624
2.5um_grid	20220209	Rep1	161	116	20220209 568pp65_gfpMyD88_grid1_2p5um-p1 004_crop.tif	0.028616996	0.052431928
2.5um_grid	20220209	Rep1	161	117	20220209 568pp65_gfpMyD88_grid1_2p5um-p1 004_crop.tif	0.015257953	0.000656418
2.5um_grid	20220209	Rep1	161	118	20220209 568pp65_gfpMyD88_grid1_2p5um-p1 004_crop.tif	0.025110772	0.00202856
2.5um_grid	20220209	Rep1	161	119	20220209 568pp65_gfpMyD88_grid1_2p5um-p1 004_crop.tif	0.006286938	0.00402579
2.5um_grid	20220209	Rep1	161	120	20220209 568pp65_gfpMyD88_grid1_2p5um-p1 004_crop.tif	0.103879336	0.114772936
2.5um_grid	20220209	Rep1	161	121	20220209 568pp65_gfpMyD88_grid1_2p5um-p1 004_crop.tif	0.038919715	0.003187258
2.5um_grid	20220209	Rep1	161	122	20220209 568pp65_gfpMyD88_grid1_2p5um-p1 004_crop.tif	0.000564205	0.004345956
2.5um_grid	20220209	Rep1	161	123	20220209 568pp65_gfpMyD88_grid1_2p5um-p1 004_crop.tif	0.017939359	0.001311997
2.5um_grid	20220209	Rep1	161	124	20220209 568pp65_gfpMyD88_grid1_2p5um-p1 004_crop.tif	0.01463709	0.000831747
2.5um_grid	20220209	Rep1	161	125	20220209 568pp65_gfpMyD88_grid1_2p5um-p1 004_crop.tif	0.005780051	0.008668205
2.5um_grid	20220209	Rep1	161	126	20220209 568pp65_gfpMyD88_grid1_2p5um-p1 004_crop.tif	0.180725325	0.144815233
2.5um_grid	20220209	Rep1	161	127	20220209 568pp65_gfpMyD88_grid1_2p5um-p1 004_crop.tif	0.002399799	0.000694533
2.5um_grid	20220209	Rep1	161	128	20220209 568pp65_gfpMyD88_grid1_2p5um-p1 004_crop.tif	0.002873694	0.000153299
2.5um_grid	20220209	Rep1	161	129	20220209 568pp65_gfpMyD88_grid1_2p5um-p1 004_crop.tif	0.00899234	0.018600992
2.5um_grid	20220209	Rep1	161	130	20220209 568pp65_gfpMyD88_grid1_2p5um-p1 004_crop.tif	0.002273827	0.000374366
2.5um_grid	20220209	Rep1	161	131	20220209 568pp65_gfpMyD88_grid1_2p5um-p1 004_crop.tif	0.046151114	0.008119348
2.5um_grid	20220209	Rep1	161	132	20220209 568pp65_gfpMyD88_grid1_2p5um-p1 004_crop.tif	0.137780831	0.025850478
2.5um_grid	20220209	Rep1	161	133	20220209 568pp65_gfpMyD88_grid1_2p5um-p1 004_crop.tif	0.014271171	0.000953715
2.5um_grid	20220209	Rep1	161	134	20220209 568pp65_gfpMyD88_grid1_2p5um-p1 004_crop.tif	0.004103422	0.000694533
2.5um_grid	20220209	Rep1	161	135	20220209 568pp65_gfpMyD88_grid1_2p5um-p1 004_crop.tif	0.025326724	0.0410279
2.5um_grid	20220209	Rep1	161	136	20220209 568pp65_gfpMyD88_grid1_2p5um-p1 004_crop.tif	0.000537211	0.000458219
2.5um_grid	20220209	Rep1	161	137	20220209 568pp65_gfpMyD88_grid1_2p5um-p1 004_crop.tif	0.002492778	0.000176168
2.5um_grid	20220209	Rep1	161	138	20220209 568pp65_gfpMyD88_grid1_2p5um-p1 004_crop.tif	0.027717195	0.054581618
2.5um_grid	20220209	Rep1	161	139	20220209 568pp65_gfpMyD88_grid1_2p5um-p1 004_crop.tif	0.026313505	0.027809593
2.5um_grid	20220209	Rep1	161	140	20220209 568pp65_gfpMyD88_grid1_2p5um-p1 004_crop.tif	0.045896171	0.046775652
2.5um_grid	20220209	Rep1	161	141	20220209 568pp65_gfpMyD88_grid1_2p5um-p1 004_crop.tif	0.041328182	0.002264874
2.5um_grid	20220209	Rep1	161	142	20220209 568pp65_gfpMyD88_grid1_2p5um-p1 004_crop.tif	0.012033666	0.00083937
2.5um_grid	20220209	Rep1	161	143	20220209 568pp65_gfpMyD88_grid1_2p5um-p1 004_crop.tif	0.000597198	3.90E-05
2.5um_grid	20220209	Rep1	161	144	20220209 568pp65_gfpMyD88_grid1_2p5um-p1 004_crop.tif	0.001416017	6.18E-05
2.5um_grid	20220209	Rep1	161	145	20220209 568pp65_gfpMyD88_grid1_2p5um-p1 004_crop.tif	0.108807245	0.010124201
2.5um_grid	20220209	Rep1	161	146	20220209 568pp65_gfpMyD88_grid1_2p5um-p1 004_crop.tif	0.000420237	6.18E-05
2.5um_grid	20220209	Rep1	161	147	20220209 568pp65_gfpMyD88_grid1_2p5um-p1 004_crop.tif	0.004190402	0.000244775
2.5um_grid	20220209	Rep1	161	148	20220209 568pp65_gfpMyD88_grid1_2p5um-p1 004_crop.tif	0.040812296	0.004902436
2.5um_grid	20220209	Rep1	161	149	20220209 568pp65_gfpMyD88_grid1_2p5um-p1 004_crop.tif	0.002048876	-6.78E-06
2.5um_grid	20220209	Rep1	161	150	20220209 568pp65_gfpMyD88_grid1_2p5um-p1 004_crop.tif	0.006721842	0.001914215
2.5um_grid	20220209	Rep1	161	151	20220209 568pp65_gfpMyD88_grid1_2p5um-p1 004_crop.tif	0.047146893	0.010131824
2.5um_grid	20220209	Rep1	161	152	20220209 568pp65_gfpMyD88_grid1_2p5um-p1 004_crop.tif	0.009121311	0.006114496
2.5um_grid	20220209	Rep1	161	153	20220209 568pp65_gfpMyD88_grid1_2p5um-p1 004_crop.tif	0.007525664	0.002249628
2.5um_grid	20220209	Rep1	161	154	20220209 568pp65_gfpMyD88_grid1_2p5um-p1 004_crop.tif	0.006724841	0.001212898
2.5um_grid	20220209	Rep1	161	155	20220209 568pp65_gfpMyD88_grid1_2p5um-p1 004_crop.tif	0.13200111	0.014316859
2.5um_grid	20220209	Rep1	161	156	20220209 568pp65_gfpMyD88_grid1_2p5um-p1 004_crop.tif	0.026097553	0.002470695
2.5um_grid	20220209	Rep1	161	157	20220209 568pp65_gfpMyD88_grid1_2p5um-p1 004_crop.tif	0.008080541	0.002249628
2.5um_grid	20220209	Rep1	161	158	20220209 568pp65_gfpMyD88_grid1_2p5um-p1 004_crop.tif	0.088702695	0.015117275
2.5um_grid	20220209	Rep1	161	159	20220209 568pp65_gfpMyD88_grid1_2p5um-p1 004_crop.tif	0.001197065	0.000168545
2.5um_grid	20220209	Rep1	161	160	20220209 568pp65_gfpMyD88_grid1_2p5um-p1 004_crop.tif	0.003632526	0.003103405
2.5um_grid	20220209	Rep1	161	161	20220209 568pp65_gfpMyD88_grid1_2p5um-p1 004_crop.tif	0.014568105	0.004452679
2.5um_grid	20220209	Rep1	161	162	20220209 568pp65_gfpMyD88_grid1_2p5um-p1 004_crop.tif	0.036673212	0.025949578
2.5um_grid	20220209	Rep1	161	163	20220209 568pp65_gfpMyD88_grid1_2p5um-p1 004_crop.tif	0.018302279	0.000450596
2.5um_grid	20220209	Rep1	161	164	20220209 568pp65_gfpMyD88_grid1_2p5um-p1 004_crop.tif	0.025917593	0.024577435
2.5um_grid	20220209	Rep1	161	165	20220209 568pp65_gfpMyD88_grid1_2p5um-p1 004_crop.tif	0.272885924	0.058141565
2.5um_grid	20220209	Rep1	161	166	20220209 568pp65_gfpMyD88_grid1_2p5um-p1 004_crop.tif	0.000777158	0.001731263
2.5um_grid	20220209	Rep1	161	167	20220209 568pp65_gfpMyD88_grid1_2p5um-p1 004_crop.tif	0.001907908	0.002112413
2.5um_grid	20220209	Rep1	161	168	20220209 568pp65_gfpMyD88_grid1_2p5um-p1 004_crop.tif	0.014103208	0.041927415
2.5um_grid	20220209	Rep1	161	169	20220209 568pp65_gfpMyD88_grid1_2p5um-p1 004_crop.tif	0.003737503	0.005413178
2.5um_grid	20220209	Rep1	161	170	20220209 568pp65_gfpMyD88_grid1_2p5um-p1 004_crop.tif	0.010270057	0.025675149
2.5um_grid	20220209	Rep1	161	171	20220209 568pp65_gfpMyD88_grid1_2p5um-p1 004_crop.tif	0.058634351	0.010695927
2.5um_grid	20220209	Rep1	161	172	20220209 568pp65_gfpMyD88_grid1_2p5um-p1 004_crop.tif	0.000384245	0.000885108
2.5um_grid	20220209	Rep1	161	173	20220209 568pp65_gfpMyD88_grid1_2p5um-p1 004_crop.tif	0.042380948	0.00609925
2.5um_grid	20220209	Rep1	161	174	20220209 568pp65_gfpMyD88_grid1_2p5um-p1 004_crop.tif	0.005393136	0.009544852
2.5um_grid	20220209	Rep1	161	175	20220209 568pp65_gfpMyD88_grid1_2p5um-p1 004_crop.tif	0.004172406	0.000191414
2.5um_grid	20220209	Rep1	161	176	20220209 568pp65_gfpMyD88_grid1_2p5um-p1 004_crop.tif	0.007285717	0.018334187
2.5um_grid	20220209	Rep1	161	177	20220209 568pp65_gfpMyD88_grid1_2p5um-p1 004_crop.tif	0.00560009	0.000694533
2.5um_grid	20220209	Rep1	161	178	20220209 568pp65_gfpMyD88_grid1_2p5um-p1 004_crop.tif	0.002435791	0.002310612
2.5um_grid	20220209	Rep1	161	179	20220209 568pp65_gfpMyD88_grid1_2p5um-p1 004_crop.tif	0.009310269	0.001609294
2.5um_grid	20220209	Rep1	162	1	20220209 568pp65_gfpMyD88_grid1_2p5um-p1 005_crop.tif	0.001341033	-6.78E-06
2.5um_grid	20220209	Rep1	162	2	20220209 568pp65_gfpMyD88_grid1_2p5um-p1 005_crop.tif	0.024183977	0.001769378
2.5um_grid	20220209	Rep1	162	3	20220209 568pp65_gfpMyD88_grid1_2p5um-p1 005_crop.tif	0.027021349	0.000984207
2.5um_grid	20220209	Rep1	162	4	20220209 568pp65_gfpMyD88_grid1_2p5um-p1 005_crop.tif	0.001514995	0.000221906
2.5um_grid	20220209	Rep1	162	5	20220209 568pp65_gfpMyD88_grid1_2p5um-p1 005_crop.tif	0.022255404	0.012456843
2.5um_grid	20220209	Rep1	162	6	20220209 568pp65_gfpMyD88_grid1_2p5um-p1 005_crop.tif	0.017609432	0.002257251
2.5um_grid	20220209	Rep1	162	7	20220209 568pp65_gfpMyD88_grid1_2p5um-p1 005_crop.tif	0.012789499	0.003614147
2.5um_grid	20220209	Rep1	162	8	20220209 568pp65_gfpMyD88_grid1_2p5um-p1 005_crop.tif	0.022024455	0.001029945
2.5um_grid	20220209	Rep1	162	9	20220209 568pp65_gfpMyD88_grid1_2p5um-p1 005_crop.tif	0.015803832	0.001144291
2.5um_grid	20220209	Rep1	162	10	20220209 568pp65_gfpMyD88_grid1_2p5um-p1 005_crop.tif	0.186637017	0.096149913
2.5um_grid	20220209	Rep1	162	11	20220209 568pp65_gfpMyD88_grid1_2p5um-p1 005_crop.tif	0.003326594	-7.54E-05
2.5um_grid	20220209	Rep1	162	12	20220209 568pp65_gfpMyD88_grid1_2p5um-p1 005_crop.tif	0.021691528	0.019020258
2.5um_grid	20220209	Rep1	162	13	20220209 568pp65_gfpMyD88_grid1_2p5um-p1 005_crop.tif	0.003650522	8.46E-06
2.5um_grid	20220209	Rep1	162	14	20220209 568pp65_gfpMyD88_grid1_2p5um-p1 005_crop.tif	0.245325025	0.127312794
2.5um_grid	20220209	Rep1	162	15	20220209 568pp65_gfpMyD88_grid1_2p5um-p1 005_crop.tif	0.025245742	0.029989775
2.5um_grid	20220209	Rep1	162	16	20220209 568pp65_gfpMyD88_grid1_2p5um-p1 005_crop.tif	0.022855271	0.000641172
2.5um_grid	20220209	Rep1	162	17	20220209 568pp65_gfpMyD88_grid1_2p5um-p1 005_crop.tif	0.083498847	0.034929488
2.5um_grid	20220209	Rep1	162	18	20220209 568pp65_gfpMyD88_grid1_2p5um-p1 005_crop.tif	0.022162424	0.000313382
2.5um_grid	20220209	Rep1	162	19	20220209 568pp65_gfpMyD88_grid1_2p5um-p1 005_crop.tif	0.009223288	0.009895511
2.5um_grid	20220209	Rep1	162	20	20220209 568pp65_gfpMyD88_grid1_2p5um-p1 005_crop.tif	0.002903687	0.000107561
2.5um_grid	20220209	Rep1	162	21	20220209 568pp65_gfpMyD88_grid1_2p5um-p1 005_crop.tif	0.002375804	0.000214283
2.5um_grid	20220209	Rep1	162	22	20220209 568pp65_gfpMyD88_grid1_2p5um-p1 005_crop.tif	0.053022593	0.042285697
2.5um_grid	20220209	Rep1	162	23	20220209 568pp65_gfpMyD88_grid1_2p5um-p1 005_crop.tif	0.006283939	0.009971741
2.5um_grid	20220209	Rep1	162	24	20220209 568pp65_gfpMyD88_grid1_2p5um-p1 005_crop.tif	0.003539546	0.00162454
2.5um_grid	20220209	Rep1	162	25	20220209 568pp65_gfpMyD88_grid1_2p5um-p1 005_crop.tif	0.004988226	-6.78E-05
2.5um_grid	20220209	Rep1	162	26	20220209 568pp65_gfpMyD88_grid1_2p5um-p1 005_crop.tif	0.002357808	0.000191414
2.5um_grid	20220209	Rep1	162	27	20220209 568pp65_gfpMyD88_grid1_2p5um-p1 005_crop.tif	0.007144748	0.000458219
2.5um_grid	20220209	Rep1	162	28	20220209 568pp65_gfpMyD88_grid1_2p5um-p1 005_crop.tif	0.076123479	0.14371752
2.5um_grid	20220209	Rep1	162	29	20220209 568pp65_gfpMyD88_grid1_2p5um-p1 005_crop.tif	0.007639639	0.019012635
2.5um_grid	20220209	Rep1	162	30	20220209 568pp65_gfpMyD88_grid1_2p5um-p1 005_crop.tif	0.002633747	0.005634246
2.5um_grid	20220209	Rep1	162	31	20220209 568pp65_gfpMyD88_grid1_2p5um-p1 005_crop.tif	5.73E-05	0.000458219
2.5um_grid	20220209	Rep1	162	32	20220209 568pp65_gfpMyD88_grid1_2p5um-p1 005_crop.tif	0.004691292	0.020628714
2.5um_grid	20220209	Rep1	162	33	20220209 568pp65_gfpMyD88_grid1_2p5um-p1 005_crop.tif	0.00266374	0.00053445
2.5um_grid	20220209	Rep1	162	34	20220209 568pp65_gfpMyD88_grid1_2p5um-p1 005_crop.tif	0.101272913	0.021101341
2.5um_grid	20220209	Rep1	162	35	20220209 568pp65_gfpMyD88_grid1_2p5um-p1 005_crop.tif	0.092184925	0.083388988
2.5um_grid	20220209	Rep1	162	36	20220209 568pp65_gfpMyD88_grid1_2p5um-p1 005_crop.tif	0.001910907	0.005794329
2.5um_grid	20220209	Rep1	162	37	20220209 568pp65_gfpMyD88_grid1_2p5um-p1 005_crop.tif	0.001398021	0.000427727
2.5um_grid	20220209	Rep1	162	38	20220209 568pp65_gfpMyD88_grid1_2p5um-p1 005_crop.tif	0.001541989	0.001441588
2.5um_grid	20220209	Rep1	162	39	20220209 568pp65_gfpMyD88_grid1_2p5um-p1 005_crop.tif	0.017153533	0.078906656
2.5um_grid	20220209	Rep1	162	40	20220209 568pp65_gfpMyD88_grid1_2p5um-p1 005_crop.tif	0.002657742	-7.54E-05
2.5um_grid	20220209	Rep1	162	41	20220209 568pp65_gfpMyD88_grid1_2p5um-p1 005_crop.tif	0.002153853	0.000420104
2.5um_grid	20220209	Rep1	162	42	20220209 568pp65_gfpMyD88_grid1_2p5um-p1 005_crop.tif	0.001838923	-2.97E-05
2.5um_grid	20220209	Rep1	162	43	20220209 568pp65_gfpMyD88_grid1_2p5um-p1 005_crop.tif	0.003083647	-7.54E-05
2.5um_grid	20220209	Rep1	162	44	20220209 568pp65_gfpMyD88_grid1_2p5um-p1 005_crop.tif	0.005453123	0.002173397
2.5um_grid	20220209	Rep1	162	45	20220209 568pp65_gfpMyD88_grid1_2p5um-p1 005_crop.tif	0.001913906	0.000199037
2.5um_grid	20220209	Rep1	162	46	20220209 568pp65_gfpMyD88_grid1_2p5um-p1 005_crop.tif	0.003407576	0.000770763
2.5um_grid	20220209	Rep1	162	47	20220209 568pp65_gfpMyD88_grid1_2p5um-p1 005_crop.tif	0.016655643	0.004376448
2.5um_grid	20220209	Rep1	162	48	20220209 568pp65_gfpMyD88_grid1_2p5um-p1 005_crop.tif	0.013878258	0.033740298
2.5um_grid	20220209	Rep1	162	49	20220209 568pp65_gfpMyD88_grid1_2p5um-p1 005_crop.tif	0.014394144	0.006266956
2.5um_grid	20220209	Rep1	162	50	20220209 568pp65_gfpMyD88_grid1_2p5um-p1 005_crop.tif	0.019882929	0.000336251
2.5um_grid	20220209	Rep1	162	51	20220209 568pp65_gfpMyD88_grid1_2p5um-p1 005_crop.tif	0.006610867	0.000679287
2.5um_grid	20220209	Rep1	162	52	20220209 568pp65_gfpMyD88_grid1_2p5um-p1 005_crop.tif	0.010051105	0.011725034
2.5um_grid	20220209	Rep1	162	53	20220209 568pp65_gfpMyD88_grid1_2p5um-p1 005_crop.tif	0.027606219	0.040387566
2.5um_grid	20220209	Rep1	162	54	20220209 568pp65_gfpMyD88_grid1_2p5um-p1 005_crop.tif	0.051399952	0.012845617
2.5um_grid	20220209	Rep1	162	55	20220209 568pp65_gfpMyD88_grid1_2p5um-p1 005_crop.tif	0.003914463	0.000465842
2.5um_grid	20220209	Rep1	162	56	20220209 568pp65_gfpMyD88_grid1_2p5um-p1 005_crop.tif	0.003689513	0.000199037
2.5um_grid	20220209	Rep1	162	57	20220209 568pp65_gfpMyD88_grid1_2p5um-p1 005_crop.tif	0.026163538	0.109505433
2.5um_grid	20220209	Rep1	162	58	20220209 568pp65_gfpMyD88_grid1_2p5um-p1 005_crop.tif	0.000576202	0.000107561
2.5um_grid	20220209	Rep1	162	59	20220209 568pp65_gfpMyD88_grid1_2p5um-p1 005_crop.tif	0.057257656	0.063721612
2.5um_grid	20220209	Rep1	162	60	20220209 568pp65_gfpMyD88_grid1_2p5um-p1 005_crop.tif	0.014370149	0.00981928
2.5um_grid	20220209	Rep1	162	61	20220209 568pp65_gfpMyD88_grid1_2p5um-p1 005_crop.tif	0.000912128	3.13E-05
2.5um_grid	20220209	Rep1	162	62	20220209 568pp65_gfpMyD88_grid1_2p5um-p1 005_crop.tif	0.02421697	0.016840076
2.5um_grid	20220209	Rep1	162	63	20220209 568pp65_gfpMyD88_grid1_2p5um-p1 005_crop.tif	0.010578988	0.024760388
2.5um_grid	20220209	Rep1	162	64	20220209 568pp65_gfpMyD88_grid1_2p5um-p1 005_crop.tif	0.004862254	0.007456146
2.5um_grid	20220209	Rep1	162	65	20220209 568pp65_gfpMyD88_grid1_2p5um-p1 005_crop.tif	0.132061097	0.166761891
2.5um_grid	20220209	Rep1	162	66	20220209 568pp65_gfpMyD88_grid1_2p5um-p1 005_crop.tif	0.018065331	0.023929479
2.5um_grid	20220209	Rep1	162	67	20220209 568pp65_gfpMyD88_grid1_2p5um-p1 005_crop.tif	0.000615194	2.37E-05
2.5um_grid	20220209	Rep1	162	68	20220209 568pp65_gfpMyD88_grid1_2p5um-p1 005_crop.tif	0.069527939	0.080568472
2.5um_grid	20220209	Rep1	162	69	20220209 568pp65_gfpMyD88_grid1_2p5um-p1 005_crop.tif	0.020365822	0.03018035
2.5um_grid	20220209	Rep1	162	70	20220209 568pp65_gfpMyD88_grid1_2p5um-p1 005_crop.tif	0.108486317	0.188251167
2.5um_grid	20220209	Rep1	162	71	20220209 568pp65_gfpMyD88_grid1_2p5um-p1 005_crop.tif	0.048286641	0.047713283
2.5um_grid	20220209	Rep1	162	72	20220209 568pp65_gfpMyD88_grid1_2p5um-p1 005_crop.tif	0.002339812	0.003339719
2.5um_grid	20220209	Rep1	162	73	20220209 568pp65_gfpMyD88_grid1_2p5um-p1 005_crop.tif	0.008926354	0.025050062
2.5um_grid	20220209	Rep1	162	74	20220209 568pp65_gfpMyD88_grid1_2p5um-p1 005_crop.tif	0.02574963	0.045098589
2.5um_grid	20220209	Rep1	162	75	20220209 568pp65_gfpMyD88_grid1_2p5um-p1 005_crop.tif	0.001242055	0.002066675
2.5um_grid	20220209	Rep1	162	76	20220209 568pp65_gfpMyD88_grid1_2p5um-p1 005_crop.tif	0.004325373	0.003431195
2.5um_grid	20220209	Rep1	162	77	20220209 568pp65_gfpMyD88_grid1_2p5um-p1 005_crop.tif	0.012690521	0.011900363
2.5um_grid	20220209	Rep1	162	78	20220209 568pp65_gfpMyD88_grid1_2p5um-p1 005_crop.tif	0.068754111	0.098604523
2.5um_grid	20220209	Rep1	162	79	20220209 568pp65_gfpMyD88_grid1_2p5um-p1 005_crop.tif	0.009670189	0.004589893
2.5um_grid	20220209	Rep1	162	80	20220209 568pp65_gfpMyD88_grid1_2p5um-p1 005_crop.tif	0.004649301	0.014240628
2.5um_grid	20220209	Rep1	162	81	20220209 568pp65_gfpMyD88_grid1_2p5um-p1 005_crop.tif	0.002807708	0.00346931
2.5um_grid	20220209	Rep1	162	82	20220209 568pp65_gfpMyD88_grid1_2p5um-p1 005_crop.tif	0.008563435	0.001022322
2.5um_grid	20220209	Rep1	162	83	20220209 568pp65_gfpMyD88_grid1_2p5um-p1 005_crop.tif	0.009229287	0.018128365
2.5um_grid	20220209	Rep1	162	84	20220209 568pp65_gfpMyD88_grid1_2p5um-p1 005_crop.tif	0.055290092	0.063653005
2.5um_grid	20220209	Rep1	162	85	20220209 568pp65_gfpMyD88_grid1_2p5um-p1 005_crop.tif	0.014901032	0.066427782
2.5um_grid	20220209	Rep1	162	86	20220209 568pp65_gfpMyD88_grid1_2p5um-p1 005_crop.tif	0.002003886	0.010276661
2.5um_grid	20220209	Rep1	162	87	20220209 568pp65_gfpMyD88_grid1_2p5um-p1 005_crop.tif	0.012798497	0.012921847
2.5um_grid	20220209	Rep1	162	88	20220209 568pp65_gfpMyD88_grid1_2p5um-p1 005_crop.tif	0.00338958	0.002173397
2.5um_grid	20220209	Rep1	162	89	20220209 568pp65_gfpMyD88_grid1_2p5um-p1 005_crop.tif	0.003092645	0.003812345
2.5um_grid	20220209	Rep1	162	90	20220209 568pp65_gfpMyD88_grid1_2p5um-p1 005_crop.tif	0.001826926	-9.06E-05
2.5um_grid	20220209	Rep1	162	91	20220209 568pp65_gfpMyD88_grid1_2p5um-p1 005_crop.tif	0.039615561	0.025949578
2.5um_grid	20220209	Rep1	162	92	20220209 568pp65_gfpMyD88_grid1_2p5um-p1 005_crop.tif	0.055368074	0.064735473
2.5um_grid	20220209	Rep1	162	93	20220209 568pp65_gfpMyD88_grid1_2p5um-p1 005_crop.tif	0.05498116	0.049138786
2.5um_grid	20220209	Rep1	162	94	20220209 568pp65_gfpMyD88_grid1_2p5um-p1 005_crop.tif	0.016964575	0.064422929
2.5um_grid	20220209	Rep1	162	95	20220209 568pp65_gfpMyD88_grid1_2p5um-p1 005_crop.tif	0.006565877	0.03060724
2.5um_grid	20220209	Rep1	162	96	20220209 568pp65_gfpMyD88_grid1_2p5um-p1 005_crop.tif	0.004850256	0.002051429
2.5um_grid	20220209	Rep1	162	97	20220209 568pp65_gfpMyD88_grid1_2p5um-p1 005_crop.tif	0.005201179	0.017221227
2.5um_grid	20220209	Rep1	162	98	20220209 568pp65_gfpMyD88_grid1_2p5um-p1 005_crop.tif	0.026274514	0.044176204
2.5um_grid	20220209	Rep1	162	99	20220209 568pp65_gfpMyD88_grid1_2p5um-p1 005_crop.tif	0.126668291	0.114437524
2.5um_grid	20220209	Rep1	162	100	20220209 568pp65_gfpMyD88_grid1_2p5um-p1 005_crop.tif	0.029018906	0.024813749
2.5um_grid	20220209	Rep1	162	101	20220209 568pp65_gfpMyD88_grid1_2p5um-p1 005_crop.tif	0.012012671	0.056982868
2.5um_grid	20220209	Rep1	162	102	20220209 568pp65_gfpMyD88_grid1_2p5um-p1 005_crop.tif	0.002771716	0.010177562
2.5um_grid	20220209	Rep1	162	103	20220209 568pp65_gfpMyD88_grid1_2p5um-p1 005_crop.tif	0.017129538	0.031194211
2.5um_grid	20220209	Rep1	162	104	20220209 568pp65_gfpMyD88_grid1_2p5um-p1 005_crop.tif	0.045896171	0.040730602
2.5um_grid	20220209	Rep1	162	105	20220209 568pp65_gfpMyD88_grid1_2p5um-p1 005_crop.tif	0.001733946	0.000595434
2.5um_grid	20220209	Rep1	162	106	20220209 568pp65_gfpMyD88_grid1_2p5um-p1 005_crop.tif	0.09947931	0.070689047
2.5um_grid	20220209	Rep1	162	107	20220209 568pp65_gfpMyD88_grid1_2p5um-p1 005_crop.tif	0.004160409	0.008005003
2.5um_grid	20220209	Rep1	162	108	20220209 568pp65_gfpMyD88_grid1_2p5um-p1 005_crop.tif	0.001946899	0.00362177
2.5um_grid	20220209	Rep1	162	109	20220209 568pp65_gfpMyD88_grid1_2p5um-p1 005_crop.tif	0.000930124	0.000786009
2.5um_grid	20220209	Rep1	162	110	20220209 568pp65_gfpMyD88_grid1_2p5um-p1 005_crop.tif	0.005957011	0.0009156
2.5um_grid	20220209	Rep1	162	111	20220209 568pp65_gfpMyD88_grid1_2p5um-p1 005_crop.tif	0.033448926	0.033016111
2.5um_grid	20220209	Rep1	162	112	20220209 568pp65_gfpMyD88_grid1_2p5um-p1 005_crop.tif	0.012006672	0.005718099
2.5um_grid	20220209	Rep1	162	113	20220209 568pp65_gfpMyD88_grid1_2p5um-p1 005_crop.tif	0.010141085	0.001784624
2.5um_grid	20220209	Rep1	162	114	20220209 568pp65_gfpMyD88_grid1_2p5um-p1 005_crop.tif	0.010342041	0.000740271
2.5um_grid	20220209	Rep1	162	115	20220209 568pp65_gfpMyD88_grid1_2p5um-p1 005_crop.tif	0.003323594	0.012251022
2.5um_grid	20220209	Rep1	162	116	20220209 568pp65_gfpMyD88_grid1_2p5um-p1 005_crop.tif	0.028667984	0.038992555
2.5um_grid	20220209	Rep1	162	117	20220209 568pp65_gfpMyD88_grid1_2p5um-p1 005_crop.tif	0.001293044	0.000923223
2.5um_grid	20220209	Rep1	162	118	20220209 568pp65_gfpMyD88_grid1_2p5um-p1 005_crop.tif	0.003188624	0.000664041
2.5um_grid	20220209	Rep1	162	119	20220209 568pp65_gfpMyD88_grid1_2p5um-p1 005_crop.tif	0.002876693	0.002333481
2.5um_grid	20220209	Rep1	162	120	20220209 568pp65_gfpMyD88_grid1_2p5um-p1 005_crop.tif	0.00727372	0.012403482
2.5um_grid	20220209	Rep1	162	121	20220209 568pp65_gfpMyD88_grid1_2p5um-p1 005_crop.tif	0.001862918	0.00195233
2.5um_grid	20220209	Rep1	162	122	20220209 568pp65_gfpMyD88_grid1_2p5um-p1 005_crop.tif	0.000978113	5.42E-05
2.5um_grid	20220209	Rep1	162	123	20220209 568pp65_gfpMyD88_grid1_2p5um-p1 005_crop.tif	0.02891393	0.019675837
2.5um_grid	20220209	Rep1	162	124	20220209 568pp65_gfpMyD88_grid1_2p5um-p1 005_crop.tif	0.019463022	0.000869862
2.5um_grid	20220209	Rep1	162	125	20220209 568pp65_gfpMyD88_grid1_2p5um-p1 005_crop.tif	0.007447681	0.001662656
2.5um_grid	20220209	Rep1	162	126	20220209 568pp65_gfpMyD88_grid1_2p5um-p1 005_crop.tif	0.030251634	0.006160234
2.5um_grid	20220209	Rep1	162	127	20220209 568pp65_gfpMyD88_grid1_2p5um-p1 005_crop.tif	0.012717515	0.001937084
2.5um_grid	20220209	Rep1	162	128	20220209 568pp65_gfpMyD88_grid1_2p5um-p1 005_crop.tif	0.023239186	0.001571179
2.5um_grid	20220209	Rep1	162	129	20220209 568pp65_gfpMyD88_grid1_2p5um-p1 005_crop.tif	0.084464634	0.083213658
2.5um_grid	20220209	Rep1	162	130	20220209 568pp65_gfpMyD88_grid1_2p5um-p1 005_crop.tif	0.001757941	0.008828289
2.5um_grid	20220209	Rep1	162	131	20220209 568pp65_gfpMyD88_grid1_2p5um-p1 005_crop.tif	0.057404623	0.009735427
2.5um_grid	20220209	Rep1	162	132	20220209 568pp65_gfpMyD88_grid1_2p5um-p1 005_crop.tif	0.034486696	0.029905922
2.5um_grid	20220209	Rep1	162	133	20220209 568pp65_gfpMyD88_grid1_2p5um-p1 005_crop.tif	0.04978631	0.023205293
2.5um_grid	20220209	Rep1	162	134	20220209 568pp65_gfpMyD88_grid1_2p5um-p1 005_crop.tif	0.047860736	0.018547631
2.5um_grid	20220209	Rep1	162	135	20220209 568pp65_gfpMyD88_grid1_2p5um-p1 005_crop.tif	0.003419573	0.009278046
2.5um_grid	20220209	Rep1	162	136	20220209 568pp65_gfpMyD88_grid1_2p5um-p1 005_crop.tif	0.062836421	0.046043842
2.5um_grid	20220209	Rep1	162	137	20220209 568pp65_gfpMyD88_grid1_2p5um-p1 005_crop.tif	0.03939361	0.016474172
2.5um_grid	20220209	Rep1	162	138	20220209 568pp65_gfpMyD88_grid1_2p5um-p1 005_crop.tif	0.029585781	0.056944752
2.5um_grid	20220209	Rep1	162	139	20220209 568pp65_gfpMyD88_grid1_2p5um-p1 005_crop.tif	0.072386307	0.06017691
2.5um_grid	20220209	Rep1	162	140	20220209 568pp65_gfpMyD88_grid1_2p5um-p1 005_crop.tif	0.006430906	0.011671673
2.5um_grid	20220209	Rep1	162	141	20220209 568pp65_gfpMyD88_grid1_2p5um-p1 005_crop.tif	0.001706952	0.00306529
2.5um_grid	20220209	Rep1	162	142	20220209 568pp65_gfpMyD88_grid1_2p5um-p1 005_crop.tif	0.005228173	0.005580885
2.5um_grid	20220209	Rep1	162	143	20220209 568pp65_gfpMyD88_grid1_2p5um-p1 005_crop.tif	0.010222067	0.001029945
2.5um_grid	20220209	Rep1	162	144	20220209 568pp65_gfpMyD88_grid1_2p5um-p1 005_crop.tif	0.009019334	0.008729189
2.5um_grid	20220209	Rep1	162	145	20220209 568pp65_gfpMyD88_grid1_2p5um-p1 005_crop.tif	0.017627428	0.001007076
2.5um_grid	20220209	Rep1	162	146	20220209 568pp65_gfpMyD88_grid1_2p5um-p1 005_crop.tif	0.022753294	0.028930176
2.5um_grid	20220209	Rep1	162	147	20220209 568pp65_gfpMyD88_grid1_2p5um-p1 005_crop.tif	0.000441232	0.001700771
2.5um_grid	20220209	Rep1	162	148	20220209 568pp65_gfpMyD88_grid1_2p5um-p1 005_crop.tif	0.019678974	0.001403473
2.5um_grid	20220209	Rep1	162	149	20220209 568pp65_gfpMyD88_grid1_2p5um-p1 005_crop.tif	0.007702625	0.000717402
2.5um_grid	20220209	Rep1	162	150	20220209 568pp65_gfpMyD88_grid1_2p5um-p1 005_crop.tif	0.001832924	0.004010544
2.5um_grid	20220209	Rep1	162	151	20220209 568pp65_gfpMyD88_grid1_2p5um-p1 005_crop.tif	0.020764734	0.051036916
2.5um_grid	20220209	Rep1	162	152	20220209 568pp65_gfpMyD88_grid1_2p5um-p1 005_crop.tif	0.013149419	0.023167178
2.5um_grid	20220209	Rep1	162	153	20220209 568pp65_gfpMyD88_grid1_2p5um-p1 005_crop.tif	0.004229394	0.012251022
2.5um_grid	20220209	Rep1	162	154	20220209 568pp65_gfpMyD88_grid1_2p5um-p1 005_crop.tif	0.015497899	0.030043136
2.5um_grid	20220209	Rep1	162	155	20220209 568pp65_gfpMyD88_grid1_2p5um-p1 005_crop.tif	0.00392946	0.000496334
2.5um_grid	20220209	Rep1	163	1	20220209 568pp65_gfpMyD88_grid1_2p5um-p1 006.tif	0.024516903	0.001555933
2.5um_grid	20220209	Rep1	163	2	20220209 568pp65_gfpMyD88_grid1_2p5um-p1 006.tif	0.005588093	0.001594048
2.5um_grid	20220209	Rep1	163	3	20220209 568pp65_gfpMyD88_grid1_2p5um-p1 006.tif	0.000852141	4.66E-05
2.5um_grid	20220209	Rep1	163	4	20220209 568pp65_gfpMyD88_grid1_2p5um-p1 006.tif	0.004073428	0.000671664
2.5um_grid	20220209	Rep1	163	5	20220209 568pp65_gfpMyD88_grid1_2p5um-p1 006.tif	0.005393136	0.000351497
2.5um_grid	20220209	Rep1	163	6	20220209 568pp65_gfpMyD88_grid1_2p5um-p1 006.tif	0.005987005	0.001136668
2.5um_grid	20220209	Rep1	163	7	20220209 568pp65_gfpMyD88_grid1_2p5um-p1 006.tif	0.003239613	0.000717402
2.5um_grid	20220209	Rep1	163	8	20220209 568pp65_gfpMyD88_grid1_2p5um-p1 006.tif	0.001700953	0.001868477
2.5um_grid	20220209	Rep1	163	9	20220209 568pp65_gfpMyD88_grid1_2p5um-p1 006.tif	0.001152075	0.000747894
2.5um_grid	20220209	Rep1	163	10	20220209 568pp65_gfpMyD88_grid1_2p5um-p1 006.tif	0.008083541	0.006587122
2.5um_grid	20220209	Rep1	163	11	20220209 568pp65_gfpMyD88_grid1_2p5um-p1 006.tif	0.018191303	0.009491491
2.5um_grid	20220209	Rep1	163	12	20220209 568pp65_gfpMyD88_grid1_2p5um-p1 006.tif	0.000144298	-2.97E-05
2.5um_grid	20220209	Rep1	163	13	20220209 568pp65_gfpMyD88_grid1_2p5um-p1 006.tif	0.000558206	0.001563556
2.5um_grid	20220209	Rep1	163	14	20220209 568pp65_gfpMyD88_grid1_2p5um-p1 006.tif	0.02326618	0.031384787
2.5um_grid	20220209	Rep1	163	15	20220209 568pp65_gfpMyD88_grid1_2p5um-p1 006.tif	9.93E-05	2.37E-05
2.5um_grid	20220209	Rep1	163	16	20220209 568pp65_gfpMyD88_grid1_2p5um-p1 006.tif	0.029834726	0.032497747
2.5um_grid	20220209	Rep1	163	17	20220209 568pp65_gfpMyD88_grid1_2p5um-p1 006.tif	0.00054321	0.000244775
2.5um_grid	20220209	Rep1	163	18	20220209 568pp65_gfpMyD88_grid1_2p5um-p1 006.tif	0.036370279	0.114574737
2.5um_grid	20220209	Rep1	163	19	20220209 568pp65_gfpMyD88_grid1_2p5um-p1 006.tif	0.008860369	0.01277701
2.5um_grid	20220209	Rep1	163	20	20220209 568pp65_gfpMyD88_grid1_2p5um-p1 006.tif	0.000210283	0.003423572
2.5um_grid	20220209	Rep1	163	21	20220209 568pp65_gfpMyD88_grid1_2p5um-p1 006.tif	0.001871916	0.013295375
2.5um_grid	20220209	Rep1	163	22	20220209 568pp65_gfpMyD88_grid1_2p5um-p1 006.tif	0.001464006	0.007395162
2.5um_grid	20220209	Rep1	163	23	20220209 568pp65_gfpMyD88_grid1_2p5um-p1 006.tif	0.001017105	0.005397932
2.5um_grid	20220209	Rep1	163	24	20220209 568pp65_gfpMyD88_grid1_2p5um-p1 006.tif	0.002375804	0.000458219
2.5um_grid	20220209	Rep1	163	25	20220209 568pp65_gfpMyD88_grid1_2p5um-p1 006.tif	-3.87E-05	0.000755517
2.5um_grid	20220209	Rep1	163	26	20220209 568pp65_gfpMyD88_grid1_2p5um-p1 006.tif	-0.000143638	0.002577417
2.5um_grid	20220209	Rep1	163	27	20220209 568pp65_gfpMyD88_grid1_2p5um-p1 006.tif	0.02240537	0.00321775
2.5um_grid	20220209	Rep1	163	28	20220209 568pp65_gfpMyD88_grid1_2p5um-p1 006.tif	0.000597198	0.00124339
2.5um_grid	20220209	Rep1	163	29	20220209 568pp65_gfpMyD88_grid1_2p5um-p1 006.tif	0.017384482	0.006632861
2.5um_grid	20220209	Rep1	163	30	20220209 568pp65_gfpMyD88_grid1_2p5um-p1 006.tif	0.001529991	0.000199037
2.5um_grid	20220209	Rep1	163	31	20220209 568pp65_gfpMyD88_grid1_2p5um-p1 006.tif	0.006976786	0.021932249
2.5um_grid	20220209	Rep1	163	32	20220209 568pp65_gfpMyD88_grid1_2p5um-p1 006.tif	0.003221617	0.003149143
2.5um_grid	20220209	Rep1	163	33	20220209 568pp65_gfpMyD88_grid1_2p5um-p1 006.tif	0.007189738	0.000115184
2.5um_grid	20220209	Rep1	163	34	20220209 568pp65_gfpMyD88_grid1_2p5um-p1 006.tif	0.002024882	0.007227456
2.5um_grid	20220209	Rep1	163	35	20220209 568pp65_gfpMyD88_grid1_2p5um-p1 006.tif	0.001020104	0.000968961
2.5um_grid	20220209	Rep1	163	36	20220209 568pp65_gfpMyD88_grid1_2p5um-p1 006.tif	0.000435234	0.00035912
2.5um_grid	20220209	Rep1	163	37	20220209 568pp65_gfpMyD88_grid1_2p5um-p1 006.tif	0.003005665	0.001807493
2.5um_grid	20220209	Rep1	163	38	20220209 568pp65_gfpMyD88_grid1_2p5um-p1 006.tif	0.000129301	0.00028289
2.5um_grid	20220209	Rep1	163	39	20220209 568pp65_gfpMyD88_grid1_2p5um-p1 006.tif	0.000627191	8.47E-05
2.5um_grid	20220209	Rep1	163	40	20220209 568pp65_gfpMyD88_grid1_2p5um-p1 006.tif	0.003854477	0.00043535
2.5um_grid	20220209	Rep1	163	41	20220209 568pp65_gfpMyD88_grid1_2p5um-p1 006.tif	0.013110428	0.001007076
2.5um_grid	20220209	Rep1	163	42	20220209 568pp65_gfpMyD88_grid1_2p5um-p1 006.tif	0.078897866	0.333843109
2.5um_grid	20220209	Rep1	163	43	20220209 568pp65_gfpMyD88_grid1_2p5um-p1 006.tif	0.015842823	0.045113834
2.5um_grid	20220209	Rep1	163	44	20220209 568pp65_gfpMyD88_grid1_2p5um-p1 006.tif	0.024714859	0.090821427
2.5um_grid	20220209	Rep1	163	45	20220209 568pp65_gfpMyD88_grid1_2p5um-p1 006.tif	0.010132087	0.039396574
2.5um_grid	20220209	Rep1	163	46	20220209 568pp65_gfpMyD88_grid1_2p5um-p1 006.tif	0.002153853	0.000587811
2.5um_grid	20220209	Rep1	163	47	20220209 568pp65_gfpMyD88_grid1_2p5um-p1 006.tif	0.015296944	0.059803382
2.5um_grid	20220209	Rep1	163	48	20220209 568pp65_gfpMyD88_grid1_2p5um-p1 006.tif	0.001035101	0.003095782
2.5um_grid	20220209	Rep1	163	49	20220209 568pp65_gfpMyD88_grid1_2p5um-p1 006.tif	0.014103208	0.040738225
2.5um_grid	20220209	Rep1	163	50	20220209 568pp65_gfpMyD88_grid1_2p5um-p1 006.tif	0.004238392	0.003507425
2.5um_grid	20220209	Rep1	163	51	20220209 568pp65_gfpMyD88_grid1_2p5um-p1 006.tif	0.002720728	0.006434662
2.5um_grid	20220209	Rep1	163	52	20220209 568pp65_gfpMyD88_grid1_2p5um-p1 006.tif	0.000117304	0.00013043
2.5um_grid	20220209	Rep1	163	53	20220209 568pp65_gfpMyD88_grid1_2p5um-p1 006.tif	0.007192738	0.000458219
2.5um_grid	20220209	Rep1	163	54	20220209 568pp65_gfpMyD88_grid1_2p5um-p1 006.tif	0.006694848	0.000679287
2.5um_grid	20220209	Rep1	163	55	20220209 568pp65_gfpMyD88_grid1_2p5um-p1 006.tif	0.045473264	0.008645336
2.5um_grid	20220209	Rep1	163	56	20220209 568pp65_gfpMyD88_grid1_2p5um-p1 006.tif	0.000417238	0.001052814
2.5um_grid	20220209	Rep1	163	57	20220209 568pp65_gfpMyD88_grid1_2p5um-p1 006.tif	0.002558764	0.000313382
2.5um_grid	20220209	Rep1	163	58	20220209 568pp65_gfpMyD88_grid1_2p5um-p1 006.tif	0.006979785	0.000229529
2.5um_grid	20220209	Rep1	163	59	20220209 568pp65_gfpMyD88_grid1_2p5um-p1 006.tif	0.00045323	0.001327243
2.5um_grid	20220209	Rep1	163	60	20220209 568pp65_gfpMyD88_grid1_2p5um-p1 006.tif	0.001473004	0.005176865
2.5um_grid	20220209	Rep1	163	61	20220209 568pp65_gfpMyD88_grid1_2p5um-p1 006.tif	0.002810708	0.007989757
2.5um_grid	20220209	Rep1	163	62	20220209 568pp65_gfpMyD88_grid1_2p5um-p1 006.tif	0.011949685	0.000961338
2.5um_grid	20220209	Rep1	163	63	20220209 568pp65_gfpMyD88_grid1_2p5um-p1 006.tif	0.017396479	0.001746509
2.5um_grid	20220209	Rep1	163	64	20220209 568pp65_gfpMyD88_grid1_2p5um-p1 006.tif	0.263809933	0.130384868
2.5um_grid	20220209	Rep1	163	65	20220209 568pp65_gfpMyD88_grid1_2p5um-p1 006.tif	0.036667214	0.003408326
2.5um_grid	20220209	Rep1	163	66	20220209 568pp65_gfpMyD88_grid1_2p5um-p1 006.tif	0.004613309	0.000846993
2.5um_grid	20220209	Rep1	163	67	20220209 568pp65_gfpMyD88_grid1_2p5um-p1 006.tif	0.015653865	0.000664041
2.5um_grid	20220209	Rep1	163	68	20220209 568pp65_gfpMyD88_grid1_2p5um-p1 006.tif	0.020326831	0.002958568
2.5um_grid	20220209	Rep1	163	69	20220209 568pp65_gfpMyD88_grid1_2p5um-p1 006.tif	0.009601205	0.004056282
2.5um_grid	20220209	Rep1	163	70	20220209 568pp65_gfpMyD88_grid1_2p5um-p1 006.tif	0.011286832	0.001937084
2.5um_grid	20220209	Rep1	163	71	20220209 568pp65_gfpMyD88_grid1_2p5um-p1 006.tif	0.020161867	0.02112421
2.5um_grid	20220209	Rep1	163	72	20220209 568pp65_gfpMyD88_grid1_2p5um-p1 006.tif	0.007921576	0.002020937
2.5um_grid	20220209	Rep1	163	73	20220209 568pp65_gfpMyD88_grid1_2p5um-p1 006.tif	0.038502807	0.008081233
2.5um_grid	20220209	Rep1	163	74	20220209 568pp65_gfpMyD88_grid1_2p5um-p1 006.tif	0.00302666	0.003172012
2.5um_grid	20220209	Rep1	163	75	20220209 568pp65_gfpMyD88_grid1_2p5um-p1 006.tif	0.030344613	0.071321757
2.5um_grid	20220209	Rep1	163	76	20220209 568pp65_gfpMyD88_grid1_2p5um-p1 006.tif	0.053673449	0.14540983
2.5um_grid	20220209	Rep1	163	77	20220209 568pp65_gfpMyD88_grid1_2p5um-p1 006.tif	0.074308881	0.262026694
2.5um_grid	20220209	Rep1	163	78	20220209 568pp65_gfpMyD88_grid1_2p5um-p1 006.tif	0.003107642	0.020102726
2.5um_grid	20220209	Rep1	163	79	20220209 568pp65_gfpMyD88_grid1_2p5um-p1 006.tif	0.002027881	0.000427727
2.5um_grid	20220209	Rep1	163	80	20220209 568pp65_gfpMyD88_grid1_2p5um-p1 006.tif	0.141146086	0.271700301
2.5um_grid	20220209	Rep1	163	81	20220209 568pp65_gfpMyD88_grid1_2p5um-p1 006.tif	0.00853644	0.001022322
2.5um_grid	20220209	Rep1	163	82	20220209 568pp65_gfpMyD88_grid1_2p5um-p1 006.tif	0.027633213	0.022496352
2.5um_grid	20220209	Rep1	163	83	20220209 568pp65_gfpMyD88_grid1_2p5um-p1 006.tif	0.018392259	0.059986335
2.5um_grid	20220209	Rep1	163	84	20220209 568pp65_gfpMyD88_grid1_2p5um-p1 006.tif	0.011076878	0.006800567
2.5um_grid	20220209	Rep1	163	85	20220209 568pp65_gfpMyD88_grid1_2p5um-p1 006.tif	0.018197302	0.081475612
2.5um_grid	20220209	Rep1	163	86	20220209 568pp65_gfpMyD88_grid1_2p5um-p1 006.tif	0.059210223	0.100525523
2.5um_grid	20220209	Rep1	163	87	20220209 568pp65_gfpMyD88_grid1_2p5um-p1 006.tif	-0.0003176	0.004201119
2.5um_grid	20220209	Rep1	163	88	20220209 568pp65_gfpMyD88_grid1_2p5um-p1 006.tif	0.021136651	0.015582279
2.5um_grid	20220209	Rep1	163	89	20220209 568pp65_gfpMyD88_grid1_2p5um-p1 006.tif	0.000651186	0.000694533
2.5um_grid	20220209	Rep1	163	90	20220209 568pp65_gfpMyD88_grid1_2p5um-p1 006.tif	0.111374676	0.03518867
2.5um_grid	20220209	Rep1	163	91	20220209 568pp65_gfpMyD88_grid1_2p5um-p1 006.tif	-7.77E-05	0.000168545
2.5um_grid	20220209	Rep1	163	92	20220209 568pp65_gfpMyD88_grid1_2p5um-p1 006.tif	0.060985831	0.020605845
2.5um_grid	20220209	Rep1	163	93	20220209 568pp65_gfpMyD88_grid1_2p5um-p1 006.tif	0.000507218	0.000138053
2.5um_grid	20220209	Rep1	163	94	20220209 568pp65_gfpMyD88_grid1_2p5um-p1 006.tif	0.00790358	0.008752058
2.5um_grid	20220209	Rep1	163	95	20220209 568pp65_gfpMyD88_grid1_2p5um-p1 006.tif	0.176415279	0.302680227
2.5um_grid	20220209	Rep1	163	96	20220209 568pp65_gfpMyD88_grid1_2p5um-p1 006.tif	0.039219648	0.086651638
2.5um_grid	20220209	Rep1	163	97	20220209 568pp65_gfpMyD88_grid1_2p5um-p1 006.tif	0.002669739	0.000275267
2.5um_grid	20220209	Rep1	163	98	20220209 568pp65_gfpMyD88_grid1_2p5um-p1 006.tif	0.004262386	0.004673746
2.5um_grid	20220209	Rep1	163	99	20220209 568pp65_gfpMyD88_grid1_2p5um-p1 006.tif	0.008251503	0.003225373
2.5um_grid	20220209	Rep1	163	100	20220209 568pp65_gfpMyD88_grid1_2p5um-p1 006.tif	0.041088235	0.043513002
2.5um_grid	20220209	Rep1	163	101	20220209 568pp65_gfpMyD88_grid1_2p5um-p1 006.tif	0.007072764	0.001784624
2.5um_grid	20220209	Rep1	163	102	20220209 568pp65_gfpMyD88_grid1_2p5um-p1 006.tif	0.005810044	0.002272497
2.5um_grid	20220209	Rep1	163	103	20220209 568pp65_gfpMyD88_grid1_2p5um-p1 006.tif	0.0141392	0.001967576
2.5um_grid	20220209	Rep1	163	104	20220209 568pp65_gfpMyD88_grid1_2p5um-p1 006.tif	0.006094981	0.001228144
2.5um_grid	20220209	Rep1	163	105	20220209 568pp65_gfpMyD88_grid1_2p5um-p1 006.tif	0.008668411	0.005352194
2.5um_grid	20220209	Rep1	163	106	20220209 568pp65_gfpMyD88_grid1_2p5um-p1 006.tif	0.001440011	0.000702156
2.5um_grid	20220209	Rep1	163	107	20220209 568pp65_gfpMyD88_grid1_2p5um-p1 006.tif	0.057188671	0.007341801
2.5um_grid	20220209	Rep1	163	108	20220209 568pp65_gfpMyD88_grid1_2p5um-p1 006.tif	0.018938138	0.012921847
2.5um_grid	20220209	Rep1	163	109	20220209 568pp65_gfpMyD88_grid1_2p5um-p1 006.tif	0.107328572	0.234644829
2.5um_grid	20220209	Rep1	163	110	20220209 568pp65_gfpMyD88_grid1_2p5um-p1 006.tif	0.00090313	0.000290513
2.5um_grid	20220209	Rep1	163	111	20220209 568pp65_gfpMyD88_grid1_2p5um-p1 006.tif	0.005066209	0.00258504
2.5um_grid	20220209	Rep1	163	112	20220209 568pp65_gfpMyD88_grid1_2p5um-p1 006.tif	0.204753005	0.325854191
2.5um_grid	20220209	Rep1	163	113	20220209 568pp65_gfpMyD88_grid1_2p5um-p1 006.tif	0.067215451	0.09604319
2.5um_grid	20220209	Rep1	163	114	20220209 568pp65_gfpMyD88_grid1_2p5um-p1 006.tif	0.015242956	0.021520607
2.5um_grid	20220209	Rep1	163	115	20220209 568pp65_gfpMyD88_grid1_2p5um-p1 006.tif	0.000741166	3.90E-05
2.5um_grid	20220209	Rep1	163	116	20220209 568pp65_gfpMyD88_grid1_2p5um-p1 006.tif	0.028616996	0.010276661
2.5um_grid	20220209	Rep1	163	117	20220209 568pp65_gfpMyD88_grid1_2p5um-p1 006.tif	0.004550323	0.000542073
2.5um_grid	20220209	Rep1	163	118	20220209 568pp65_gfpMyD88_grid1_2p5um-p1 006.tif	0.000411239	0.00020666
2.5um_grid	20220209	Rep1	163	119	20220209 568pp65_gfpMyD88_grid1_2p5um-p1 006.tif	0.007099758	0.022679305
2.5um_grid	20220209	Rep1	163	120	20220209 568pp65_gfpMyD88_grid1_2p5um-p1 006.tif	0.000129301	0.001449211
2.5um_grid	20220209	Rep1	163	121	20220209 568pp65_gfpMyD88_grid1_2p5um-p1 006.tif	0.005846036	0.008279432
2.5um_grid	20220209	Rep1	163	122	20220209 568pp65_gfpMyD88_grid1_2p5um-p1 006.tif	0.001200064	0.000122807
2.5um_grid	20220209	Rep1	163	123	20220209 568pp65_gfpMyD88_grid1_2p5um-p1 006.tif	0.000579202	0.000107561
2.5um_grid	20220209	Rep1	163	124	20220209 568pp65_gfpMyD88_grid1_2p5um-p1 006.tif	0.004802267	0.010947486
2.5um_grid	20220209	Rep1	163	125	20220209 568pp65_gfpMyD88_grid1_2p5um-p1 006.tif	0.002915685	0.000237152
2.5um_grid	20220209	Rep1	163	126	20220209 568pp65_gfpMyD88_grid1_2p5um-p1 006.tif	0.000432234	0.000153299
2.5um_grid	20220209	Rep1	163	127	20220209 568pp65_gfpMyD88_grid1_2p5um-p1 006.tif	0.0005852	-4.49E-05
2.5um_grid	20220209	Rep1	163	128	20220209 568pp65_gfpMyD88_grid1_2p5um-p1 006.tif	0.005837038	0.00784492
2.5um_grid	20220209	Rep1	163	129	20220209 568pp65_gfpMyD88_grid1_2p5um-p1 006.tif	0.011004894	0.000503957
2.5um_grid	20220209	Rep1	163	130	20220209 568pp65_gfpMyD88_grid1_2p5um-p1 006.tif	4.53E-05	0.000176168
2.5um_grid	20220209	Rep1	163	131	20220209 568pp65_gfpMyD88_grid1_2p5um-p1 006.tif	-1.17E-05	0.00013043
2.5um_grid	20220209	Rep1	163	132	20220209 568pp65_gfpMyD88_grid1_2p5um-p1 006.tif	0.007021776	0.014377843
2.5um_grid	20220209	Rep1	163	133	20220209 568pp65_gfpMyD88_grid1_2p5um-p1 006.tif	-2.37E-05	0.000115184
2.5um_grid	20220209	Rep1	163	134	20220209 568pp65_gfpMyD88_grid1_2p5um-p1 006.tif	0.018734183	0.001487326
2.5um_grid	20220209	Rep1	163	135	20220209 568pp65_gfpMyD88_grid1_2p5um-p1 006.tif	0.00528516	0.033625953
2.5um_grid	20220209	Rep1	163	136	20220209 568pp65_gfpMyD88_grid1_2p5um-p1 006.tif	0.002522772	0.003431195
2.5um_grid	20220209	Rep1	163	137	20220209 568pp65_gfpMyD88_grid1_2p5um-p1 006.tif	0.016070773	0.008439515
2.5um_grid	20220209	Rep1	163	138	20220209 568pp65_gfpMyD88_grid1_2p5um-p1 006.tif	0.008308491	0.009201816
2.5um_grid	20220209	Rep1	163	139	20220209 568pp65_gfpMyD88_grid1_2p5um-p1 006.tif	0.000564205	0.005298833
2.5um_grid	20220209	Rep1	163	140	20220209 568pp65_gfpMyD88_grid1_2p5um-p1 006.tif	0.006712844	0.000420104
2.5um_grid	20220209	Rep1	163	141	20220209 568pp65_gfpMyD88_grid1_2p5um-p1 006.tif	0.017132538	0.003880953
2.5um_grid	20220209	Rep1	163	142	20220209 568pp65_gfpMyD88_grid1_2p5um-p1 006.tif	0.0010411	0.009735427
2.5um_grid	20220209	Rep1	163	143	20220209 568pp65_gfpMyD88_grid1_2p5um-p1 006.tif	0.008986341	0.002790862
2.5um_grid	20220209	Rep1	163	144	20220209 568pp65_gfpMyD88_grid1_2p5um-p1 006.tif	0.018413254	0.019020258
2.5um_grid	20220209	Rep1	163	145	20220209 568pp65_gfpMyD88_grid1_2p5um-p1 006.tif	0.000816149	0.000244775
2.5um_grid	20220209	Rep1	163	146	20220209 568pp65_gfpMyD88_grid1_2p5um-p1 006.tif	0.018875152	0.00106806
2.5um_grid	20220209	Rep1	163	147	20220209 568pp65_gfpMyD88_grid1_2p5um-p1 006.tif	0.008191517	0.001212898
2.5um_grid	20220209	Rep1	163	148	20220209 568pp65_gfpMyD88_grid1_2p5um-p1 006.tif	0.027156319	0.03559269
2.5um_grid	20220209	Rep1	163	149	20220209 568pp65_gfpMyD88_grid1_2p5um-p1 006.tif	0.189921289	0.154969087
2.5um_grid	20220209	Rep1	163	150	20220209 568pp65_gfpMyD88_grid1_2p5um-p1 006.tif	0.004739281	0.002531679
2.5um_grid	20220209	Rep1	163	151	20220209 568pp65_gfpMyD88_grid1_2p5um-p1 006.tif	0.105283025	0.078594111
2.5um_grid	20220209	Rep1	163	152	20220209 568pp65_gfpMyD88_grid1_2p5um-p1 006.tif	0.139166524	0.103102102
2.5um_grid	20220209	Rep1	163	153	20220209 568pp65_gfpMyD88_grid1_2p5um-p1 006.tif	0.005102201	0.003499802
2.5um_grid	20220209	Rep1	163	154	20220209 568pp65_gfpMyD88_grid1_2p5um-p1 006.tif	0.000534212	0.00402579
2.5um_grid	20220209	Rep1	163	155	20220209 568pp65_gfpMyD88_grid1_2p5um-p1 006.tif	0.00487725	0.002958568
2.5um_grid	20220209	Rep1	163	156	20220209 568pp65_gfpMyD88_grid1_2p5um-p1 006.tif	0.00953222	0.005855313
2.5um_grid	20220209	Rep1	163	157	20220209 568pp65_gfpMyD88_grid1_2p5um-p1 006.tif	0.043967598	0.037605166
2.5um_grid	20220209	Rep1	163	158	20220209 568pp65_gfpMyD88_grid1_2p5um-p1 006.tif	0.006418909	0.002295366
2.5um_grid	20220209	Rep1	163	159	20220209 568pp65_gfpMyD88_grid1_2p5um-p1 006.tif	0.005687071	0.002005691
2.5um_grid	20220209	Rep1	163	160	20220209 568pp65_gfpMyD88_grid1_2p5um-p1 006.tif	0.006055989	0.007082618
2.5um_grid	20220209	Rep1	163	161	20220209 568pp65_gfpMyD88_grid1_2p5um-p1 006.tif	0.025923591	0.015048668
2.5um_grid	20220209	Rep1	163	162	20220209 568pp65_gfpMyD88_grid1_2p5um-p1 006.tif	0.003920462	0.004963421
2.5um_grid	20220209	Rep1	163	163	20220209 568pp65_gfpMyD88_grid1_2p5um-p1 006.tif	0.001721949	0.000702156
2.5um_grid	20220209	Rep1	163	164	20220209 568pp65_gfpMyD88_grid1_2p5um-p1 006.tif	0.014769061	0.006320317
2.5um_grid	20220209	Rep1	163	165	20220209 568pp65_gfpMyD88_grid1_2p5um-p1 006.tif	0.009535219	0.004704238
2.5um_grid	20220209	Rep1	163	166	20220209 568pp65_gfpMyD88_grid1_2p5um-p1 006.tif	0.002678737	0.001670279
2.5um_grid	20220209	Rep1	163	167	20220209 568pp65_gfpMyD88_grid1_2p5um-p1 006.tif	0.001056096	0.000145676
2.5um_grid	20220209	Rep1	163	168	20220209 568pp65_gfpMyD88_grid1_2p5um-p1 006.tif	0.000291266	0.000793632
2.5um_grid	20220209	Rep1	163	169	20220209 568pp65_gfpMyD88_grid1_2p5um-p1 006.tif	0.003233614	0.004239234
2.5um_grid	20220209	Rep1	163	170	20220209 568pp65_gfpMyD88_grid1_2p5um-p1 006.tif	0.000375247	1.61E-05
2.5um_grid	20220209	Rep1	163	171	20220209 568pp65_gfpMyD88_grid1_2p5um-p1 006.tif	0.014010229	0.002600286
2.5um_grid	20220209	Rep1	163	172	20220209 568pp65_gfpMyD88_grid1_2p5um-p1 006.tif	0.000702175	3.13E-05
2.5um_grid	20220209	Rep1	163	173	20220209 568pp65_gfpMyD88_grid1_2p5um-p1 006.tif	0.008704403	0.002310612
2.5um_grid	20220209	Rep1	163	174	20220209 568pp65_gfpMyD88_grid1_2p5um-p1 006.tif	0.005930017	0.032307171
2.5um_grid	20220209	Rep1	163	175	20220209 568pp65_gfpMyD88_grid1_2p5um-p1 006.tif	0.001745944	0.010330022
2.5um_grid	20220209	Rep1	163	176	20220209 568pp65_gfpMyD88_grid1_2p5um-p1 006.tif	0.100957982	0.17321096
2.5um_grid	20220209	Rep1	163	177	20220209 568pp65_gfpMyD88_grid1_2p5um-p1 006.tif	0.000663183	0.00721221
2.5um_grid	20220209	Rep1	163	178	20220209 568pp65_gfpMyD88_grid1_2p5um-p1 006.tif	0.012273613	0.005451293
2.5um_grid	20220209	Rep1	163	179	20220209 568pp65_gfpMyD88_grid1_2p5um-p1 006.tif	0.016190746	0.001609294
2.5um_grid	20220209	Rep1	163	180	20220209 568pp65_gfpMyD88_grid1_2p5um-p1 006.tif	-0.000335596	0.002371596
2.5um_grid	20220209	Rep1	163	181	20220209 568pp65_gfpMyD88_grid1_2p5um-p1 006.tif	0.001910907	0.011298145
2.5um_grid	20220209	Rep1	163	182	20220209 568pp65_gfpMyD88_grid1_2p5um-p1 006.tif	0.001467005	0.000221906
2.5um_grid	20220209	Rep1	163	183	20220209 568pp65_gfpMyD88_grid1_2p5um-p1 006.tif	0.006373919	0.000526826
2.5um_grid	20220209	Rep1	163	184	20220209 568pp65_gfpMyD88_grid1_2p5um-p1 006.tif	0.020800726	0.025004324
2.5um_grid	20220209	Rep1	163	185	20220209 568pp65_gfpMyD88_grid1_2p5um-p1 006.tif	0.000756163	0.002463072
2.5um_grid	20220209	Rep1	163	186	20220209 568pp65_gfpMyD88_grid1_2p5um-p1 006.tif	0.001709951	0.007044503
2.5um_grid	20220209	Rep1	163	187	20220209 568pp65_gfpMyD88_grid1_2p5um-p1 006.tif	0.008929353	0.002348727
2.5um_grid	20220209	Rep1	163	188	20220209 568pp65_gfpMyD88_grid1_2p5um-p1 006.tif	0.005444125	0.00529121
2.5um_grid	20220209	Rep1	163	189	20220209 568pp65_gfpMyD88_grid1_2p5um-p1 006.tif	0.01418419	0.008035495
2.5um_grid	20220209	Rep1	163	190	20220209 568pp65_gfpMyD88_grid1_2p5um-p1 006.tif	0.011160859	0.004628008
2.5um_grid	20220209	Rep1	164	1	20220209 568pp65_gfpMyD88_grid1_2p5um-p1 007.tif	0.000612194	0.003530294
2.5um_grid	20220209	Rep1	164	2	20220209 568pp65_gfpMyD88_grid1_2p5um-p1 007.tif	0.000486222	0.000168545
2.5um_grid	20220209	Rep1	164	3	20220209 568pp65_gfpMyD88_grid1_2p5um-p1 007.tif	0.008566434	0.020255186
2.5um_grid	20220209	Rep1	164	4	20220209 568pp65_gfpMyD88_grid1_2p5um-p1 007.tif	0.010785942	0.051014048
2.5um_grid	20220209	Rep1	164	5	20220209 568pp65_gfpMyD88_grid1_2p5um-p1 007.tif	0.006070986	0.003164389
2.5um_grid	20220209	Rep1	164	6	20220209 568pp65_gfpMyD88_grid1_2p5um-p1 007.tif	0.001541989	0.008256563
2.5um_grid	20220209	Rep1	164	7	20220209 568pp65_gfpMyD88_grid1_2p5um-p1 007.tif	0.004997224	0.013882347
2.5um_grid	20220209	Rep1	164	8	20220209 568pp65_gfpMyD88_grid1_2p5um-p1 007.tif	0.010246062	0.034494976
2.5um_grid	20220209	Rep1	164	9	20220209 568pp65_gfpMyD88_grid1_2p5um-p1 007.tif	0.001610973	0.000214283
2.5um_grid	20220209	Rep1	164	10	20220209 568pp65_gfpMyD88_grid1_2p5um-p1 007.tif	0.020803725	0.07426424
2.5um_grid	20220209	Rep1	164	11	20220209 568pp65_gfpMyD88_grid1_2p5um-p1 007.tif	0.000282268	0.000122807
2.5um_grid	20220209	Rep1	164	12	20220209 568pp65_gfpMyD88_grid1_2p5um-p1 007.tif	0.003374583	0.004971044
2.5um_grid	20220209	Rep1	164	13	20220209 568pp65_gfpMyD88_grid1_2p5um-p1 007.tif	-8.67E-06	6.94E-05
2.5um_grid	20220209	Rep1	164	14	20220209 568pp65_gfpMyD88_grid1_2p5um-p1 007.tif	0.004115419	0.000328628
2.5um_grid	20220209	Rep1	164	15	20220209 568pp65_gfpMyD88_grid1_2p5um-p1 007.tif	0.000267271	3.90E-05
2.5um_grid	20220209	Rep1	164	16	20220209 568pp65_gfpMyD88_grid1_2p5um-p1 007.tif	0.002072871	0.001235767
2.5um_grid	20220209	Rep1	164	17	20220209 568pp65_gfpMyD88_grid1_2p5um-p1 007.tif	0.011208849	0.00228012
2.5um_grid	20220209	Rep1	164	18	20220209 568pp65_gfpMyD88_grid1_2p5um-p1 007.tif	0.007525664	0.003187258
2.5um_grid	20220209	Rep1	164	19	20220209 568pp65_gfpMyD88_grid1_2p5um-p1 007.tif	0.000534212	0.020926012
2.5um_grid	20220209	Rep1	164	20	20220209 568pp65_gfpMyD88_grid1_2p5um-p1 007.tif	0.026268515	0.017274588
2.5um_grid	20220209	Rep1	164	21	20220209 568pp65_gfpMyD88_grid1_2p5um-p1 007.tif	0.008224509	0.044008498
2.5um_grid	20220209	Rep1	164	22	20220209 568pp65_gfpMyD88_grid1_2p5um-p1 007.tif	0.010686964	0.012906601
2.5um_grid	20220209	Rep1	164	23	20220209 568pp65_gfpMyD88_grid1_2p5um-p1 007.tif	0.00537514	0.002592663
2.5um_grid	20220209	Rep1	164	24	20220209 568pp65_gfpMyD88_grid1_2p5um-p1 007.tif	0.00894435	0.051014047
2.5um_grid	20220209	Rep1	164	25	20220209 568pp65_gfpMyD88_grid1_2p5um-p1 007.tif	0.00113108	0.017480409
2.5um_grid	20220209	Rep1	164	26	20220209 568pp65_gfpMyD88_grid1_2p5um-p1 007.tif	0.000345254	0.007966888
2.5um_grid	20220209	Rep1	164	27	20220209 568pp65_gfpMyD88_grid1_2p5um-p1 007.tif	0.000426236	0.000107561
2.5um_grid	20220209	Rep1	164	28	20220209 568pp65_gfpMyD88_grid1_2p5um-p1 007.tif	0.016568662	0.171808326
2.5um_grid	20220209	Rep1	164	29	20220209 568pp65_gfpMyD88_grid1_2p5um-p1 007.tif	0.003548544	0.006518515
2.5um_grid	20220209	Rep1	164	30	20220209 568pp65_gfpMyD88_grid1_2p5um-p1 007.tif	0.005153189	0.019134603
2.5um_grid	20220209	Rep1	164	31	20220209 568pp65_gfpMyD88_grid1_2p5um-p1 007.tif	0.01025506	0.034830389
2.5um_grid	20220209	Rep1	164	32	20220209 568pp65_gfpMyD88_grid1_2p5um-p1 007.tif	0.004082426	0.022900372
2.5um_grid	20220209	Rep1	164	33	20220209 568pp65_gfpMyD88_grid1_2p5um-p1 007.tif	0.005213176	0.008569106
2.5um_grid	20220209	Rep1	164	34	20220209 568pp65_gfpMyD88_grid1_2p5um-p1 007.tif	0.0295018	0.0344035
2.5um_grid	20220209	Rep1	164	35	20220209 568pp65_gfpMyD88_grid1_2p5um-p1 007.tif	0.001167072	0.0028366
2.5um_grid	20220209	Rep1	164	36	20220209 568pp65_gfpMyD88_grid1_2p5um-p1 007.tif	0.110435884	0.062944064
2.5um_grid	20220209	Rep1	164	37	20220209 568pp65_gfpMyD88_grid1_2p5um-p1 007.tif	0.008551437	0.020331416
2.5um_grid	20220209	Rep1	164	38	20220209 568pp65_gfpMyD88_grid1_2p5um-p1 007.tif	0.016055776	0.034144318
2.5um_grid	20220209	Rep1	164	39	20220209 568pp65_gfpMyD88_grid1_2p5um-p1 007.tif	0.003899467	0.003819968
2.5um_grid	20220209	Rep1	164	40	20220209 568pp65_gfpMyD88_grid1_2p5um-p1 007.tif	0.106380782	0.178181165
2.5um_grid	20220209	Rep1	164	41	20220209 568pp65_gfpMyD88_grid1_2p5um-p1 007.tif	0.003197622	0.014385466
2.5um_grid	20220209	Rep1	164	42	20220209 568pp65_gfpMyD88_grid1_2p5um-p1 007.tif	0.007204735	0.022633567
2.5um_grid	20220209	Rep1	164	43	20220209 568pp65_gfpMyD88_grid1_2p5um-p1 007.tif	0.000549208	0.059025835
2.5um_grid	20220209	Rep1	164	44	20220209 568pp65_gfpMyD88_grid1_2p5um-p1 007.tif	0.0489285	0.101714713
2.5um_grid	20220209	Rep1	164	45	20220209 568pp65_gfpMyD88_grid1_2p5um-p1 007.tif	0.005654078	0.002257251
2.5um_grid	20220209	Rep1	164	46	20220209 568pp65_gfpMyD88_grid1_2p5um-p1 007.tif	0.008236507	0.007562868
2.5um_grid	20220209	Rep1	164	47	20220209 568pp65_gfpMyD88_grid1_2p5um-p1 007.tif	0.004130416	0.00162454
2.5um_grid	20220209	Rep1	164	48	20220209 568pp65_gfpMyD88_grid1_2p5um-p1 007.tif	0.001059096	3.13E-05
2.5um_grid	20220209	Rep1	164	49	20220209 568pp65_gfpMyD88_grid1_2p5um-p1 007.tif	0.000555207	0.001258636
2.5um_grid	20220209	Rep1	164	50	20220209 568pp65_gfpMyD88_grid1_2p5um-p1 007.tif	5.13E-05	0.000321005
2.5um_grid	20220209	Rep1	164	51	20220209 568pp65_gfpMyD88_grid1_2p5um-p1 007.tif	0.005246169	0.000244775
2.5um_grid	20220209	Rep1	164	52	20220209 568pp65_gfpMyD88_grid1_2p5um-p1 007.tif	-3.87E-05	0.000603057
2.5um_grid	20220209	Rep1	164	53	20220209 568pp65_gfpMyD88_grid1_2p5um-p1 007.tif	0.010809937	0.046768029
2.5um_grid	20220209	Rep1	164	54	20220209 568pp65_gfpMyD88_grid1_2p5um-p1 007.tif	0.031412377	0.017663362
2.5um_grid	20220209	Rep1	164	55	20220209 568pp65_gfpMyD88_grid1_2p5um-p1 007.tif	0.001152075	0.014499811
2.5um_grid	20220209	Rep1	164	56	20220209 568pp65_gfpMyD88_grid1_2p5um-p1 007.tif	0.008320488	0.040722979
2.5um_grid	20220209	Rep1	164	57	20220209 568pp65_gfpMyD88_grid1_2p5um-p1 007.tif	0.01707555	0.006991142
2.5um_grid	20220209	Rep1	164	58	20220209 568pp65_gfpMyD88_grid1_2p5um-p1 007.tif	0.006823819	0.028190744
2.5um_grid	20220209	Rep1	164	59	20220209 568pp65_gfpMyD88_grid1_2p5um-p1 007.tif	0.006208956	0.017701477
2.5um_grid	20220209	Rep1	164	60	20220209 568pp65_gfpMyD88_grid1_2p5um-p1 007.tif	0.000471226	0.000267644
2.5um_grid	20220209	Rep1	164	61	20220209 568pp65_gfpMyD88_grid1_2p5um-p1 007.tif	-0.000128642	0.003172012
2.5um_grid	20220209	Rep1	164	62	20220209 568pp65_gfpMyD88_grid1_2p5um-p1 007.tif	0.010563992	0.02764951
2.5um_grid	20220209	Rep1	164	63	20220209 568pp65_gfpMyD88_grid1_2p5um-p1 007.tif	0.006403912	0.009697312
2.5um_grid	20220209	Rep1	164	64	20220209 568pp65_gfpMyD88_grid1_2p5um-p1 007.tif	0.019618987	0.003964806
2.5um_grid	20220209	Rep1	164	65	20220209 568pp65_gfpMyD88_grid1_2p5um-p1 007.tif	0.029060897	0.0474541
2.5um_grid	20220209	Rep1	164	66	20220209 568pp65_gfpMyD88_grid1_2p5um-p1 007.tif	0.007009778	0.003797099
2.5um_grid	20220209	Rep1	164	67	20220209 568pp65_gfpMyD88_grid1_2p5um-p1 007.tif	0.000303263	0.000648795
2.5um_grid	20220209	Rep1	164	68	20220209 568pp65_gfpMyD88_grid1_2p5um-p1 007.tif	0.000198286	-2.97E-05
2.5um_grid	20220209	Rep1	164	69	20220209 568pp65_gfpMyD88_grid1_2p5um-p1 007.tif	0.00257676	0.000336251
2.5um_grid	20220209	Rep1	164	70	20220209 568pp65_gfpMyD88_grid1_2p5um-p1 007.tif	0.009724177	0.025217768
2.5um_grid	20220209	Rep1	164	71	20220209 568pp65_gfpMyD88_grid1_2p5um-p1 007.tif	0.00063019	0.000503957
2.5um_grid	20220209	Rep1	164	72	20220209 568pp65_gfpMyD88_grid1_2p5um-p1 007.tif	0.001149076	0.000526826
2.5um_grid	20220209	Rep1	164	73	20220209 568pp65_gfpMyD88_grid1_2p5um-p1 007.tif	0.060895851	0.143641289
2.5um_grid	20220209	Rep1	164	74	20220209 568pp65_gfpMyD88_grid1_2p5um-p1 007.tif	0.00573506	0.00799738
2.5um_grid	20220209	Rep1	164	75	20220209 568pp65_gfpMyD88_grid1_2p5um-p1 007.tif	-0.000158635	3.13E-05
2.5um_grid	20220209	Rep1	164	76	20220209 568pp65_gfpMyD88_grid1_2p5um-p1 007.tif	0.000516216	0.000183791
2.5um_grid	20220209	Rep1	164	77	20220209 568pp65_gfpMyD88_grid1_2p5um-p1 007.tif	0.117859242	0.128806905
2.5um_grid	20220209	Rep1	164	78	20220209 568pp65_gfpMyD88_grid1_2p5um-p1 007.tif	0.001847921	0.001517818
2.5um_grid	20220209	Rep1	164	79	20220209 568pp65_gfpMyD88_grid1_2p5um-p1 007.tif	0.000333256	-2.97E-05
2.5um_grid	20220209	Rep1	164	80	20220209 568pp65_gfpMyD88_grid1_2p5um-p1 007.tif	0.000234278	3.90E-05
2.5um_grid	20220209	Rep1	164	81	20220209 568pp65_gfpMyD88_grid1_2p5um-p1 007.tif	0.007015777	0.00106806
2.5um_grid	20220209	Rep1	164	82	20220209 568pp65_gfpMyD88_grid1_2p5um-p1 007.tif	0.000144298	0.000153299
2.5um_grid	20220209	Rep1	164	83	20220209 568pp65_gfpMyD88_grid1_2p5um-p1 007.tif	-0.000107646	0.001822739
2.5um_grid	20220209	Rep1	164	84	20220209 568pp65_gfpMyD88_grid1_2p5um-p1 007.tif	0.009085319	0.002783239
2.5um_grid	20220209	Rep1	164	85	20220209 568pp65_gfpMyD88_grid1_2p5um-p1 007.tif	0.003380582	0.003354965
2.5um_grid	20220209	Rep1	164	86	20220209 568pp65_gfpMyD88_grid1_2p5um-p1 007.tif	0.010668968	0.004780468
2.5um_grid	20220209	Rep1	164	87	20220209 568pp65_gfpMyD88_grid1_2p5um-p1 007.tif	0.001838923	0.000420104
2.5um_grid	20220209	Rep1	164	88	20220209 568pp65_gfpMyD88_grid1_2p5um-p1 007.tif	0.094848334	0.050373714
2.5um_grid	20220209	Rep1	164	89	20220209 568pp65_gfpMyD88_grid1_2p5um-p1 007.tif	0.076648363	0.345841733
2.5um_grid	20220209	Rep1	164	90	20220209 568pp65_gfpMyD88_grid1_2p5um-p1 007.tif	0.01124784	0.007966888
2.5um_grid	20220209	Rep1	164	91	20220209 568pp65_gfpMyD88_grid1_2p5um-p1 007.tif	0.001595977	0.005626623
2.5um_grid	20220209	Rep1	164	92	20220209 568pp65_gfpMyD88_grid1_2p5um-p1 007.tif	0.016961576	0.019439524
2.5um_grid	20220209	Rep1	164	93	20220209 568pp65_gfpMyD88_grid1_2p5um-p1 007.tif	0.04535929	0.048254516
2.5um_grid	20220209	Rep1	164	94	20220209 568pp65_gfpMyD88_grid1_2p5um-p1 007.tif	0.000147297	0.004262103
2.5um_grid	20220209	Rep1	164	95	20220209 568pp65_gfpMyD88_grid1_2p5um-p1 007.tif	-2.07E-05	0.001304374
2.5um_grid	20220209	Rep1	164	96	20220209 568pp65_gfpMyD88_grid1_2p5um-p1 007.tif	-0.000113645	0.00179987
2.5um_grid	20220209	Rep1	164	97	20220209 568pp65_gfpMyD88_grid1_2p5um-p1 007.tif	0.00275372	0.051265607
2.5um_grid	20220209	Rep1	164	98	20220209 568pp65_gfpMyD88_grid1_2p5um-p1 007.tif	0.017447468	0.103094479
2.5um_grid	20220209	Rep1	164	99	20220209 568pp65_gfpMyD88_grid1_2p5um-p1 007.tif	0.01269352	0.021474869
2.5um_grid	20220209	Rep1	164	100	20220209 568pp65_gfpMyD88_grid1_2p5um-p1 007.tif	0.004988226	0.01889829
2.5um_grid	20220209	Rep1	164	101	20220209 568pp65_gfpMyD88_grid1_2p5um-p1 007.tif	0.012489565	0.033869889
2.5um_grid	20220209	Rep1	164	102	20220209 568pp65_gfpMyD88_grid1_2p5um-p1 007.tif	0.015227959	0.024325876
2.5um_grid	20220209	Rep1	164	103	20220209 568pp65_gfpMyD88_grid1_2p5um-p1 007.tif	0.023638098	0.02747418
2.5um_grid	20220209	Rep1	164	104	20220209 568pp65_gfpMyD88_grid1_2p5um-p1 007.tif	0.159598002	0.11569532
2.5um_grid	20220209	Rep1	164	105	20220209 568pp65_gfpMyD88_grid1_2p5um-p1 007.tif	-0.000239617	0.00164741
2.5um_grid	20220209	Rep1	164	106	20220209 568pp65_gfpMyD88_grid1_2p5um-p1 007.tif	0.011148862	0.005946789
2.5um_grid	20220209	Rep1	164	107	20220209 568pp65_gfpMyD88_grid1_2p5um-p1 007.tif	0.020188861	0.015170636
2.5um_grid	20220209	Rep1	164	108	20220209 568pp65_gfpMyD88_grid1_2p5um-p1 007.tif	0.002570761	0.001533064
2.5um_grid	20220209	Rep1	164	109	20220209 568pp65_gfpMyD88_grid1_2p5um-p1 007.tif	-0.000236618	0.000267644
2.5um_grid	20220209	Rep1	164	110	20220209 568pp65_gfpMyD88_grid1_2p5um-p1 007.tif	0.006082983	0.003667508
2.5um_grid	20220209	Rep1	164	111	20220209 568pp65_gfpMyD88_grid1_2p5um-p1 007.tif	1.83E-05	0.000168545
2.5um_grid	20220209	Rep1	164	112	20220209 568pp65_gfpMyD88_grid1_2p5um-p1 007.tif	0.012630534	0.00855386
2.5um_grid	20220209	Rep1	164	113	20220209 568pp65_gfpMyD88_grid1_2p5um-p1 007.tif	0.005297157	0.000740271
2.5um_grid	20220209	Rep1	164	114	20220209 568pp65_gfpMyD88_grid1_2p5um-p1 007.tif	9.33E-05	0.001342489
2.5um_grid	20220209	Rep1	164	115	20220209 568pp65_gfpMyD88_grid1_2p5um-p1 007.tif	0.002231836	0.010284284
2.5um_grid	20220209	Rep1	164	116	20220209 568pp65_gfpMyD88_grid1_2p5um-p1 007.tif	0.001287045	0.003492179
2.5um_grid	20220209	Rep1	164	117	20220209 568pp65_gfpMyD88_grid1_2p5um-p1 007.tif	0.004928239	0.000740271
2.5um_grid	20220209	Rep1	164	118	20220209 568pp65_gfpMyD88_grid1_2p5um-p1 007.tif	0.035224533	0.255257458
2.5um_grid	20220209	Rep1	164	119	20220209 568pp65_gfpMyD88_grid1_2p5um-p1 007.tif	0.003635525	0.000321005
2.5um_grid	20220209	Rep1	164	120	20220209 568pp65_gfpMyD88_grid1_2p5um-p1 007.tif	0.019858934	0.006084004
2.5um_grid	20220209	Rep1	164	121	20220209 568pp65_gfpMyD88_grid1_2p5um-p1 007.tif	0.001065094	0.000923223
2.5um_grid	20220209	Rep1	164	122	20220209 568pp65_gfpMyD88_grid1_2p5um-p1 007.tif	0.00338658	0.001212898
2.5um_grid	20220209	Rep1	164	123	20220209 568pp65_gfpMyD88_grid1_2p5um-p1 007.tif	0.001404019	0.000313382
2.5um_grid	20220209	Rep1	164	124	20220209 568pp65_gfpMyD88_grid1_2p5um-p1 007.tif	0.008092539	0.007326555
2.5um_grid	20220209	Rep1	164	125	20220209 568pp65_gfpMyD88_grid1_2p5um-p1 007.tif	0.009310269	0.003766607
2.5um_grid	20220209	Rep1	164	126	20220209 568pp65_gfpMyD88_grid1_2p5um-p1 007.tif	0.007150747	0.002386842
2.5um_grid	20220209	Rep1	164	127	20220209 568pp65_gfpMyD88_grid1_2p5um-p1 007.tif	0.005630084	0.002928076
2.5um_grid	20220209	Rep1	164	128	20220209 568pp65_gfpMyD88_grid1_2p5um-p1 007.tif	0.002498777	0.001937084
2.5um_grid	20220209	Rep1	164	129	20220209 568pp65_gfpMyD88_grid1_2p5um-p1 007.tif	0.011634755	0.050983555
2.5um_grid	20220209	Rep1	164	130	20220209 568pp65_gfpMyD88_grid1_2p5um-p1 007.tif	0.010216069	0.045083343
2.5um_grid	20220209	Rep1	164	131	20220209 568pp65_gfpMyD88_grid1_2p5um-p1 007.tif	0.026343499	0.020156087
2.5um_grid	20220209	Rep1	164	132	20220209 568pp65_gfpMyD88_grid1_2p5um-p1 007.tif	3.30E-07	0.000298136
2.5um_grid	20220209	Rep1	164	133	20220209 568pp65_gfpMyD88_grid1_2p5um-p1 007.tif	0.000255273	0.002905207
2.5um_grid	20220209	Rep1	164	134	20220209 568pp65_gfpMyD88_grid1_2p5um-p1 007.tif	0.001685957	0.00051158
2.5um_grid	20220209	Rep1	164	135	20220209 568pp65_gfpMyD88_grid1_2p5um-p1 007.tif	0.000237277	0.00013043
2.5um_grid	20220209	Rep1	164	136	20220209 568pp65_gfpMyD88_grid1_2p5um-p1 007.tif	0.004385359	0.005382686
2.5um_grid	20220209	Rep1	164	137	20220209 568pp65_gfpMyD88_grid1_2p5um-p1 007.tif	0.002732725	0.002463072
2.5um_grid	20220209	Rep1	164	138	20220209 568pp65_gfpMyD88_grid1_2p5um-p1 007.tif	0.000369248	0.000846993
2.5um_grid	20220209	Rep1	164	139	20220209 568pp65_gfpMyD88_grid1_2p5um-p1 007.tif	0.009787164	0.000892731
2.5um_grid	20220209	Rep1	164	140	20220209 568pp65_gfpMyD88_grid1_2p5um-p1 007.tif	-0.000107646	0.001708394
2.5um_grid	20220209	Rep1	164	141	20220209 568pp65_gfpMyD88_grid1_2p5um-p1 007.tif	-0.000140639	0.000641172
2.5um_grid	20220209	Rep1	164	142	20220209 568pp65_gfpMyD88_grid1_2p5um-p1 007.tif	0.000372248	0.000808878
2.5um_grid	20220209	Rep1	164	143	20220209 568pp65_gfpMyD88_grid1_2p5um-p1 007.tif	0.000159295	0.000404858
2.5um_grid	20220209	Rep1	164	144	20220209 568pp65_gfpMyD88_grid1_2p5um-p1 007.tif	0.003332592	0.000381989
2.5um_grid	20220209	Rep1	164	145	20220209 568pp65_gfpMyD88_grid1_2p5um-p1 007.tif	0.066819539	0.063523413
2.5um_grid	20220209	Rep1	164	146	20220209 568pp65_gfpMyD88_grid1_2p5um-p1 007.tif	0.070358755	0.064415306
2.5um_grid	20220209	Rep1	164	147	20220209 568pp65_gfpMyD88_grid1_2p5um-p1 007.tif	0.27602923	0.25498303
2.5um_grid	20220209	Rep1	164	148	20220209 568pp65_gfpMyD88_grid1_2p5um-p1 007.tif	0.072002392	0.04904731
2.5um_grid	20220209	Rep1	164	149	20220209 568pp65_gfpMyD88_grid1_2p5um-p1 007.tif	0.06722145	0.072099304
2.5um_grid	20220209	Rep1	164	150	20220209 568pp65_gfpMyD88_grid1_2p5um-p1 007.tif	0.066645578	0.056136712
2.5um_grid	20220209	Rep1	164	151	20220209 568pp65_gfpMyD88_grid1_2p5um-p1 007.tif	0.063631244	0.021497738
2.5um_grid	20220209	Rep1	164	152	20220209 568pp65_gfpMyD88_grid1_2p5um-p1 007.tif	0.007417688	0.003797099
2.5um_grid	20220209	Rep1	164	153	20220209 568pp65_gfpMyD88_grid1_2p5um-p1 007.tif	-0.00017963	0.000252398
2.5um_grid	20220209	Rep1	164	154	20220209 568pp65_gfpMyD88_grid1_2p5um-p1 007.tif	0.061381743	0.007555245
2.5um_grid	20220209	Rep1	164	155	20220209 568pp65_gfpMyD88_grid1_2p5um-p1 007.tif	0.078106041	0.061167902
2.5um_grid	20220209	Rep1	164	156	20220209 568pp65_gfpMyD88_grid1_2p5um-p1 007.tif	0.028359053	0.019973135
2.5um_grid	20220209	Rep1	164	157	20220209 568pp65_gfpMyD88_grid1_2p5um-p1 007.tif	0.010896918	0.011092324
2.5um_grid	20220209	Rep1	164	158	20220209 568pp65_gfpMyD88_grid1_2p5um-p1 007.tif	0.003359586	0.00053445
2.5um_grid	20220209	Rep1	164	159	20220209 568pp65_gfpMyD88_grid1_2p5um-p1 007.tif	0.002000887	0.001891346
2.5um_grid	20220209	Rep1	164	160	20220209 568pp65_gfpMyD88_grid1_2p5um-p1 007.tif	-0.000239617	9.99E-05
2.5um_grid	20220209	Rep1	164	161	20220209 568pp65_gfpMyD88_grid1_2p5um-p1 007.tif	0.001317038	0.000618303
2.5um_grid	20220209	Rep1	164	162	20220209 568pp65_gfpMyD88_grid1_2p5um-p1 007.tif	0.00045023	0.00164741
2.5um_grid	20220209	Rep1	164	163	20220209 568pp65_gfpMyD88_grid1_2p5um-p1 007.tif	0.027033346	0.015932937
2.5um_grid	20220209	Rep1	164	164	20220209 568pp65_gfpMyD88_grid1_2p5um-p1 007.tif	-0.000257613	0.000290513
2.5um_grid	20220209	Rep1	164	165	20220209 568pp65_gfpMyD88_grid1_2p5um-p1 007.tif	-0.000155636	0.004033413
2.5um_grid	20220209	Rep1	164	166	20220209 568pp65_gfpMyD88_grid1_2p5um-p1 007.tif	0.000141299	0.005146373
2.5um_grid	20220209	Rep1	165	1	20220209 568pp65_gfpMyD88_grid1_2p5um-p1 008.tif	0.016922584	0.010337645
2.5um_grid	20220209	Rep1	165	2	20220209 568pp65_gfpMyD88_grid1_2p5um-p1 008.tif	0.002585758	0.020994619
2.5um_grid	20220209	Rep1	165	3	20220209 568pp65_gfpMyD88_grid1_2p5um-p1 008.tif	0.033298959	0.001998068
2.5um_grid	20220209	Rep1	165	4	20220209 568pp65_gfpMyD88_grid1_2p5um-p1 008.tif	0.011598762	0.005619
2.5um_grid	20220209	Rep1	165	5	20220209 568pp65_gfpMyD88_grid1_2p5um-p1 008.tif	0.00054321	0.002150528
2.5um_grid	20220209	Rep1	165	6	20220209 568pp65_gfpMyD88_grid1_2p5um-p1 008.tif	0.011847707	0.00076314
2.5um_grid	20220209	Rep1	165	7	20220209 568pp65_gfpMyD88_grid1_2p5um-p1 008.tif	0.085718356	0.079059115
2.5um_grid	20220209	Rep1	165	8	20220209 568pp65_gfpMyD88_grid1_2p5um-p1 008.tif	0.003647523	0.000503957
2.5um_grid	20220209	Rep1	165	9	20220209 568pp65_gfpMyD88_grid1_2p5um-p1 008.tif	0.00971218	0.000694533
2.5um_grid	20220209	Rep1	165	10	20220209 568pp65_gfpMyD88_grid1_2p5um-p1 008.tif	0.07811204	0.092933001
2.5um_grid	20220209	Rep1	165	11	20220209 568pp65_gfpMyD88_grid1_2p5um-p1 008.tif	0.090226358	0.063858826
2.5um_grid	20220209	Rep1	165	12	20220209 568pp65_gfpMyD88_grid1_2p5um-p1 008.tif	0.021826499	0.016687616
2.5um_grid	20220209	Rep1	165	13	20220209 568pp65_gfpMyD88_grid1_2p5um-p1 008.tif	0.00108309	0.00020666
2.5um_grid	20220209	Rep1	165	14	20220209 568pp65_gfpMyD88_grid1_2p5um-p1 008.tif	0.001505997	0.000176168
2.5um_grid	20220209	Rep1	165	15	20220209 568pp65_gfpMyD88_grid1_2p5um-p1 008.tif	0.0159478	0.006388924
2.5um_grid	20220209	Rep1	165	16	20220209 568pp65_gfpMyD88_grid1_2p5um-p1 008.tif	0.009505226	0.023334884
2.5um_grid	20220209	Rep1	165	17	20220209 568pp65_gfpMyD88_grid1_2p5um-p1 008.tif	0.082701024	0.06169389
2.5um_grid	20220209	Rep1	165	18	20220209 568pp65_gfpMyD88_grid1_2p5um-p1 008.tif	0.164705871	0.061792989
2.5um_grid	20220209	Rep1	165	19	20220209 568pp65_gfpMyD88_grid1_2p5um-p1 008.tif	0.023485132	0.001281505
2.5um_grid	20220209	Rep1	165	20	20220209 568pp65_gfpMyD88_grid1_2p5um-p1 008.tif	0.068676128	0.052096515
2.5um_grid	20220209	Rep1	165	21	20220209 568pp65_gfpMyD88_grid1_2p5um-p1 008.tif	0.000438233	0.000953715
2.5um_grid	20220209	Rep1	165	22	20220209 568pp65_gfpMyD88_grid1_2p5um-p1 008.tif	0.051735878	0.031727822
2.5um_grid	20220209	Rep1	165	23	20220209 568pp65_gfpMyD88_grid1_2p5um-p1 008.tif	0.003584537	-9.06E-05
2.5um_grid	20220209	Rep1	165	24	20220209 568pp65_gfpMyD88_grid1_2p5um-p1 008.tif	0.003746501	0.003560786
2.5um_grid	20220209	Rep1	165	25	20220209 568pp65_gfpMyD88_grid1_2p5um-p1 008.tif	0.090001408	0.101203971
2.5um_grid	20220209	Rep1	165	26	20220209 568pp65_gfpMyD88_grid1_2p5um-p1 008.tif	0.003626527	0.003042421
2.5um_grid	20220209	Rep1	165	27	20220209 568pp65_gfpMyD88_grid1_2p5um-p1 008.tif	0.001398021	0.002120036
2.5um_grid	20220209	Rep1	165	28	20220209 568pp65_gfpMyD88_grid1_2p5um-p1 008.tif	0.005378139	0.002478318
2.5um_grid	20220209	Rep1	165	29	20220209 568pp65_gfpMyD88_grid1_2p5um-p1 008.tif	0.05642384	0.010169939
2.5um_grid	20220209	Rep1	165	30	20220209 568pp65_gfpMyD88_grid1_2p5um-p1 008.tif	0.06279743	0.083274643
2.5um_grid	20220209	Rep1	165	31	20220209 568pp65_gfpMyD88_grid1_2p5um-p1 008.tif	0.057410622	0.045632199
2.5um_grid	20220209	Rep1	165	32	20220209 568pp65_gfpMyD88_grid1_2p5um-p1 008.tif	0.01201867	0.003156766
2.5um_grid	20220209	Rep1	165	33	20220209 568pp65_gfpMyD88_grid1_2p5um-p1 008.tif	0.067245445	0.04823927
2.5um_grid	20220209	Rep1	165	34	20220209 568pp65_gfpMyD88_grid1_2p5um-p1 008.tif	0.009454237	0.008088856
2.5um_grid	20220209	Rep1	165	35	20220209 568pp65_gfpMyD88_grid1_2p5um-p1 008.tif	0.016070773	0.04747697
2.5um_grid	20220209	Rep1	165	36	20220209 568pp65_gfpMyD88_grid1_2p5um-p1 008.tif	0.25858509	0.090752818
2.5um_grid	20220209	Rep1	165	37	20220209 568pp65_gfpMyD88_grid1_2p5um-p1 008.tif	0.003989447	0.003941937
2.5um_grid	20220209	Rep1	165	38	20220209 568pp65_gfpMyD88_grid1_2p5um-p1 008.tif	0.006781829	0.00124339
2.5um_grid	20220209	Rep1	165	39	20220209 568pp65_gfpMyD88_grid1_2p5um-p1 008.tif	0.002570761	0.004109643
2.5um_grid	20220209	Rep1	165	40	20220209 568pp65_gfpMyD88_grid1_2p5um-p1 008.tif	0.028497022	0.023716035
2.5um_grid	20220209	Rep1	165	41	20220209 568pp65_gfpMyD88_grid1_2p5um-p1 008.tif	0.002480781	0.000351497
2.5um_grid	20220209	Rep1	165	42	20220209 568pp65_gfpMyD88_grid1_2p5um-p1 008.tif	0.028335058	0.02638409
2.5um_grid	20220209	Rep1	165	43	20220209 568pp65_gfpMyD88_grid1_2p5um-p1 008.tif	0.045182329	0.045319656
2.5um_grid	20220209	Rep1	165	44	20220209 568pp65_gfpMyD88_grid1_2p5um-p1 008.tif	0.001649965	0.001563556
2.5um_grid	20220209	Rep1	165	45	20220209 568pp65_gfpMyD88_grid1_2p5um-p1 008.tif	0.06283942	0.058019597
2.5um_grid	20220209	Rep1	165	46	20220209 568pp65_gfpMyD88_grid1_2p5um-p1 008.tif	0.079707686	0.095174167
2.5um_grid	20220209	Rep1	165	47	20220209 568pp65_gfpMyD88_grid1_2p5um-p1 008.tif	0.013179413	0.007661967
2.5um_grid	20220209	Rep1	165	48	20220209 568pp65_gfpMyD88_grid1_2p5um-p1 008.tif	0.071531496	0.038748618
2.5um_grid	20220209	Rep1	165	49	20220209 568pp65_gfpMyD88_grid1_2p5um-p1 008.tif	0.321478167	0.218727977
2.5um_grid	20220209	Rep1	165	50	20220209 568pp65_gfpMyD88_grid1_2p5um-p1 008.tif	0.055727994	0.036111055
2.5um_grid	20220209	Rep1	165	51	20220209 568pp65_gfpMyD88_grid1_2p5um-p1 008.tif	0.003440568	0.001830362
2.5um_grid	20220209	Rep1	165	52	20220209 568pp65_gfpMyD88_grid1_2p5um-p1 008.tif	0.001017105	0.000816501
2.5um_grid	20220209	Rep1	165	53	20220209 568pp65_gfpMyD88_grid1_2p5um-p1 008.tif	0.006019997	0.002485941
2.5um_grid	20220209	Rep1	165	54	20220209 568pp65_gfpMyD88_grid1_2p5um-p1 008.tif	0.007471676	0.010901748
2.5um_grid	20220209	Rep1	165	55	20220209 568pp65_gfpMyD88_grid1_2p5um-p1 008.tif	0.030185648	0.031567739
2.5um_grid	20220209	Rep1	165	56	20220209 568pp65_gfpMyD88_grid1_2p5um-p1 008.tif	0.001395021	0.001342489
2.5um_grid	20220209	Rep1	165	57	20220209 568pp65_gfpMyD88_grid1_2p5um-p1 008.tif	0.001952898	0.000374366
2.5um_grid	20220209	Rep1	165	58	20220209 568pp65_gfpMyD88_grid1_2p5um-p1 008.tif	-2.97E-05	0.000343874
2.5um_grid	20220209	Rep1	165	59	20220209 568pp65_gfpMyD88_grid1_2p5um-p1 008.tif	0.003926461	0.000801255
2.5um_grid	20220209	Rep1	165	60	20220209 568pp65_gfpMyD88_grid1_2p5um-p1 008.tif	0.01793636	0.001159537
2.5um_grid	20220209	Rep1	165	61	20220209 568pp65_gfpMyD88_grid1_2p5um-p1 008.tif	0.358597951	0.315509761
2.5um_grid	20220209	Rep1	165	62	20220209 568pp65_gfpMyD88_grid1_2p5um-p1 008.tif	0.00573506	0.000755517
2.5um_grid	20220209	Rep1	165	63	20220209 568pp65_gfpMyD88_grid1_2p5um-p1 008.tif	0.001101086	0.000115184
2.5um_grid	20220209	Rep1	165	64	20220209 568pp65_gfpMyD88_grid1_2p5um-p1 008.tif	0.020707746	0.044542109
2.5um_grid	20220209	Rep1	165	65	20220209 568pp65_gfpMyD88_grid1_2p5um-p1 008.tif	0.002297821	0.00053445
2.5um_grid	20220209	Rep1	165	66	20220209 568pp65_gfpMyD88_grid1_2p5um-p1 008.tif	0.006592871	0.03480752
2.5um_grid	20220209	Rep1	165	67	20220209 568pp65_gfpMyD88_grid1_2p5um-p1 008.tif	0.083630818	0.007341801
2.5um_grid	20220209	Rep1	165	68	20220209 568pp65_gfpMyD88_grid1_2p5um-p1 008.tif	0.0145921	0.00164741
2.5um_grid	20220209	Rep1	165	69	20220209 568pp65_gfpMyD88_grid1_2p5um-p1 008.tif	0.002783714	0.000412481
2.5um_grid	20220209	Rep1	165	70	20220209 568pp65_gfpMyD88_grid1_2p5um-p1 008.tif	0.028452032	0.010421498
2.5um_grid	20220209	Rep1	165	71	20220209 568pp65_gfpMyD88_grid1_2p5um-p1 008.tif	0.002165851	0.000343874
2.5um_grid	20220209	Rep1	165	72	20220209 568pp65_gfpMyD88_grid1_2p5um-p1 008.tif	0.001155074	0.000298136
2.5um_grid	20220209	Rep1	165	73	20220209 568pp65_gfpMyD88_grid1_2p5um-p1 008.tif	0.000945121	0.002905207
2.5um_grid	20220209	Rep1	165	74	20220209 568pp65_gfpMyD88_grid1_2p5um-p1 008.tif	0.009346261	0.009636328
2.5um_grid	20220209	Rep1	165	75	20220209 568pp65_gfpMyD88_grid1_2p5um-p1 008.tif	0.069758888	0.02375415
2.5um_grid	20220209	Rep1	165	76	20220209 568pp65_gfpMyD88_grid1_2p5um-p1 008.tif	0.075997507	0.033831774
2.5um_grid	20220209	Rep1	165	77	20220209 568pp65_gfpMyD88_grid1_2p5um-p1 008.tif	0.0005882	0.001677902
2.5um_grid	20220209	Rep1	165	78	20220209 568pp65_gfpMyD88_grid1_2p5um-p1 008.tif	0.00049822	3.13E-05
2.5um_grid	20220209	Rep1	165	79	20220209 568pp65_gfpMyD88_grid1_2p5um-p1 008.tif	0.000594198	0.001533064
2.5um_grid	20220209	Rep1	165	80	20220209 568pp65_gfpMyD88_grid1_2p5um-p1 008.tif	0.000330257	0.001289128
2.5um_grid	20220209	Rep1	165	81	20220209 568pp65_gfpMyD88_grid1_2p5um-p1 008.tif	0.017726406	0.001388227
2.5um_grid	20220209	Rep1	165	82	20220209 568pp65_gfpMyD88_grid1_2p5um-p1 008.tif	0.064282101	0.111677993
2.5um_grid	20220209	Rep1	165	83	20220209 568pp65_gfpMyD88_grid1_2p5um-p1 008.tif	0.003395578	8.47E-05
2.5um_grid	20220209	Rep1	165	84	20220209 568pp65_gfpMyD88_grid1_2p5um-p1 008.tif	0.011058882	0.001365358
2.5um_grid	20220209	Rep1	165	85	20220209 568pp65_gfpMyD88_grid1_2p5um-p1 008.tif	0.045473264	0.164070966
2.5um_grid	20220209	Rep1	165	86	20220209 568pp65_gfpMyD88_grid1_2p5um-p1 008.tif	0.006739838	0.019104111
2.5um_grid	20220209	Rep1	165	87	20220209 568pp65_gfpMyD88_grid1_2p5um-p1 008.tif	0.000591199	6.18E-05
2.5um_grid	20220209	Rep1	165	88	20220209 568pp65_gfpMyD88_grid1_2p5um-p1 008.tif	0.001239056	0.000237152
2.5um_grid	20220209	Rep1	165	89	20220209 568pp65_gfpMyD88_grid1_2p5um-p1 008.tif	0.013005451	0.023281523
2.5um_grid	20220209	Rep1	165	90	20220209 568pp65_gfpMyD88_grid1_2p5um-p1 008.tif	0.00492524	0.000465842
2.5um_grid	20220209	Rep1	165	91	20220209 568pp65_gfpMyD88_grid1_2p5um-p1 008.tif	0.005684072	0.022191432
2.5um_grid	20220209	Rep1	165	92	20220209 568pp65_gfpMyD88_grid1_2p5um-p1 008.tif	0.004193402	0.001136668
2.5um_grid	20220209	Rep1	165	93	20220209 568pp65_gfpMyD88_grid1_2p5um-p1 008.tif	0.00162597	0.000244775
2.5um_grid	20220209	Rep1	165	94	20220209 568pp65_gfpMyD88_grid1_2p5um-p1 008.tif	0.010782943	0.001220521
2.5um_grid	20220209	Rep1	165	95	20220209 568pp65_gfpMyD88_grid1_2p5um-p1 008.tif	0.038583789	0.006762452
2.5um_grid	20220209	Rep1	165	96	20220209 568pp65_gfpMyD88_grid1_2p5um-p1 008.tif	0.026205529	0.004688992
2.5um_grid	20220209	Rep1	165	97	20220209 568pp65_gfpMyD88_grid1_2p5um-p1 008.tif	0.017909366	0.003675131
2.5um_grid	20220209	Rep1	165	98	20220209 568pp65_gfpMyD88_grid1_2p5um-p1 008.tif	0.134523553	0.018883044
2.5um_grid	20220209	Rep1	165	99	20220209 568pp65_gfpMyD88_grid1_2p5um-p1 008.tif	0.087757904	0.023967594
2.5um_grid	20220209	Rep1	165	100	20220209 568pp65_gfpMyD88_grid1_2p5um-p1 008.tif	0.047149893	0.011404867
2.5um_grid	20220209	Rep1	165	101	20220209 568pp65_gfpMyD88_grid1_2p5um-p1 008.tif	0.001074092	0.000252398
2.5um_grid	20220209	Rep1	165	102	20220209 568pp65_gfpMyD88_grid1_2p5um-p1 008.tif	0.015998789	0.000580188
2.5um_grid	20220209	Rep1	165	103	20220209 568pp65_gfpMyD88_grid1_2p5um-p1 008.tif	0.000906129	0.000122807
2.5um_grid	20220209	Rep1	165	104	20220209 568pp65_gfpMyD88_grid1_2p5um-p1 008.tif	0.0046553	0.002264874
2.5um_grid	20220209	Rep1	165	105	20220209 568pp65_gfpMyD88_grid1_2p5um-p1 008.tif	0.00424739	0.006594746
2.5um_grid	20220209	Rep1	165	106	20220209 568pp65_gfpMyD88_grid1_2p5um-p1 008.tif	0.004376361	0.000298136
2.5um_grid	20220209	Rep1	165	107	20220209 568pp65_gfpMyD88_grid1_2p5um-p1 008.tif	0.00158098	0.00013043
2.5um_grid	20220209	Rep1	165	108	20220209 568pp65_gfpMyD88_grid1_2p5um-p1 008.tif	0.006994782	0.000717402
2.5um_grid	20220209	Rep1	165	109	20220209 568pp65_gfpMyD88_grid1_2p5um-p1 008.tif	0.001095088	0.001365358
2.5um_grid	20220209	Rep1	165	110	20220209 568pp65_gfpMyD88_grid1_2p5um-p1 008.tif	0.003248611	0.001594048
2.5um_grid	20220209	Rep1	165	111	20220209 568pp65_gfpMyD88_grid1_2p5um-p1 008.tif	0.002153853	0.00521498
2.5um_grid	20220209	Rep1	165	112	20220209 568pp65_gfpMyD88_grid1_2p5um-p1 008.tif	0.007984563	0.004955798
2.5um_grid	20220209	Rep1	165	113	20220209 568pp65_gfpMyD88_grid1_2p5um-p1 008.tif	0.00045323	0.000107561
2.5um_grid	20220209	Rep1	165	114	20220209 568pp65_gfpMyD88_grid1_2p5um-p1 008.tif	0.004421351	0.001670279
2.5um_grid	20220209	Rep1	165	115	20220209 568pp65_gfpMyD88_grid1_2p5um-p1 008.tif	0.000987111	0.000488711
2.5um_grid	20220209	Rep1	165	116	20220209 568pp65_gfpMyD88_grid1_2p5um-p1 008.tif	0.01969697	0.011953724
2.5um_grid	20220209	Rep1	165	117	20220209 568pp65_gfpMyD88_grid1_2p5um-p1 008.tif	0.001826926	0.002889961
2.5um_grid	20220209	Rep1	165	118	20220209 568pp65_gfpMyD88_grid1_2p5um-p1 008.tif	0.071282552	0.055458264
2.5um_grid	20220209	Rep1	165	119	20220209 568pp65_gfpMyD88_grid1_2p5um-p1 008.tif	0.009538219	0.001121422
2.5um_grid	20220209	Rep1	165	120	20220209 568pp65_gfpMyD88_grid1_2p5um-p1 008.tif	0.000759162	-3.73E-05
2.5um_grid	20220209	Rep1	165	121	20220209 568pp65_gfpMyD88_grid1_2p5um-p1 008.tif	0.098666489	0.05906395
2.5um_grid	20220209	Rep1	165	122	20220209 568pp65_gfpMyD88_grid1_2p5um-p1 008.tif	0.098579508	0.026925323
2.5um_grid	20220209	Rep1	165	123	20220209 568pp65_gfpMyD88_grid1_2p5um-p1 008.tif	0.013977236	0.004132512
2.5um_grid	20220209	Rep1	165	124	20220209 568pp65_gfpMyD88_grid1_2p5um-p1 008.tif	0.004145412	0.001159537
2.5um_grid	20220209	Rep1	165	125	20220209 568pp65_gfpMyD88_grid1_2p5um-p1 008.tif	0.002207841	0.000252398
2.5um_grid	20220209	Rep1	165	126	20220209 568pp65_gfpMyD88_grid1_2p5um-p1 008.tif	0.00063319	9.99E-05
2.5um_grid	20220209	Rep1	165	127	20220209 568pp65_gfpMyD88_grid1_2p5um-p1 008.tif	0.00799656	0.000305759
2.5um_grid	20220209	Rep1	165	128	20220209 568pp65_gfpMyD88_grid1_2p5um-p1 008.tif	0.00447234	0.000153299
2.5um_grid	20220209	Rep1	165	129	20220209 568pp65_gfpMyD88_grid1_2p5um-p1 008.tif	0.002000887	0.000199037
2.5um_grid	20220209	Rep1	165	130	20220209 568pp65_gfpMyD88_grid1_2p5um-p1 008.tif	0.011412804	0.000656418
2.5um_grid	20220209	Rep1	166	1	20220209 568pp65_gfpMyD88_grid1_2p5um-p1 009.tif	0.007795604	0.000221906
2.5um_grid	20220209	Rep1	166	2	20220209 568pp65_gfpMyD88_grid1_2p5um-p1 009.tif	0.016166751	0.023258654
2.5um_grid	20220209	Rep1	166	3	20220209 568pp65_gfpMyD88_grid1_2p5um-p1 009.tif	0.022744296	0.086377209
2.5um_grid	20220209	Rep1	166	4	20220209 568pp65_gfpMyD88_grid1_2p5um-p1 009.tif	0.002330814	0.011206669
2.5um_grid	20220209	Rep1	166	5	20220209 568pp65_gfpMyD88_grid1_2p5um-p1 009.tif	0.001688956	0.003255865
2.5um_grid	20220209	Rep1	166	6	20220209 568pp65_gfpMyD88_grid1_2p5um-p1 009.tif	0.003518551	0.002569794
2.5um_grid	20220209	Rep1	166	7	20220209 568pp65_gfpMyD88_grid1_2p5um-p1 009.tif	0.004178405	0.000366743
2.5um_grid	20220209	Rep1	166	8	20220209 568pp65_gfpMyD88_grid1_2p5um-p1 009.tif	0.064528046	0.026597534
2.5um_grid	20220209	Rep1	166	9	20220209 568pp65_gfpMyD88_grid1_2p5um-p1 009.tif	0.004973229	0.005047274
2.5um_grid	20220209	Rep1	166	10	20220209 568pp65_gfpMyD88_grid1_2p5um-p1 009.tif	0.303788083	0.026185891
2.5um_grid	20220209	Rep1	166	11	20220209 568pp65_gfpMyD88_grid1_2p5um-p1 009.tif	0.098678487	0.271829891
2.5um_grid	20220209	Rep1	166	12	20220209 568pp65_gfpMyD88_grid1_2p5um-p1 009.tif	0.006385916	0.00218102
2.5um_grid	20220209	Rep1	166	13	20220209 568pp65_gfpMyD88_grid1_2p5um-p1 009.tif	0.016094767	0.010825518
2.5um_grid	20220209	Rep1	166	14	20220209 568pp65_gfpMyD88_grid1_2p5um-p1 009.tif	0.004583316	0.002996683
2.5um_grid	20220209	Rep1	166	15	20220209 568pp65_gfpMyD88_grid1_2p5um-p1 009.tif	0.022693307	0.040082646
2.5um_grid	20220209	Rep1	166	16	20220209 568pp65_gfpMyD88_grid1_2p5um-p1 009.tif	0.018938138	0.059788136
2.5um_grid	20220209	Rep1	166	17	20220209 568pp65_gfpMyD88_grid1_2p5um-p1 009.tif	0.001835924	0.015239243
2.5um_grid	20220209	Rep1	166	18	20220209 568pp65_gfpMyD88_grid1_2p5um-p1 009.tif	0.008893361	0.051936433
2.5um_grid	20220209	Rep1	166	19	20220209 568pp65_gfpMyD88_grid1_2p5um-p1 009.tif	0.00262175	0.026277368
2.5um_grid	20220209	Rep1	166	20	20220209 568pp65_gfpMyD88_grid1_2p5um-p1 009.tif	0.064911961	0.246079351
2.5um_grid	20220209	Rep1	166	21	20220209 568pp65_gfpMyD88_grid1_2p5um-p1 009.tif	0.001541989	0.000381989
2.5um_grid	20220209	Rep1	166	22	20220209 568pp65_gfpMyD88_grid1_2p5um-p1 009.tif	0.004850256	-2.20E-05
2.5um_grid	20220209	Rep1	166	23	20220209 568pp65_gfpMyD88_grid1_2p5um-p1 009.tif	0.007984563	0.053201853
2.5um_grid	20220209	Rep1	166	24	20220209 568pp65_gfpMyD88_grid1_2p5um-p1 009.tif	0.014868039	0.001083306
2.5um_grid	20220209	Rep1	166	25	20220209 568pp65_gfpMyD88_grid1_2p5um-p1 009.tif	0.002957675	0.00673196
2.5um_grid	20220209	Rep1	166	26	20220209 568pp65_gfpMyD88_grid1_2p5um-p1 009.tif	0.025911594	0.000747894
2.5um_grid	20220209	Rep1	166	27	20220209 568pp65_gfpMyD88_grid1_2p5um-p1 009.tif	0.020668755	0.032634961
2.5um_grid	20220209	Rep1	166	28	20220209 568pp65_gfpMyD88_grid1_2p5um-p1 009.tif	0.003083647	0.028152629
2.5um_grid	20220209	Rep1	166	29	20220209 568pp65_gfpMyD88_grid1_2p5um-p1 009.tif	0.009418245	0.000244775
2.5um_grid	20220209	Rep1	166	30	20220209 568pp65_gfpMyD88_grid1_2p5um-p1 009.tif	0.005189181	0.000389612
2.5um_grid	20220209	Rep1	166	31	20220209 568pp65_gfpMyD88_grid1_2p5um-p1 009.tif	0.011889698	0.025675149
2.5um_grid	20220209	Rep1	166	32	20220209 568pp65_gfpMyD88_grid1_2p5um-p1 009.tif	0.007495671	0.000603057
2.5um_grid	20220209	Rep1	166	33	20220209 568pp65_gfpMyD88_grid1_2p5um-p1 009.tif	0.004604311	0.001052814
2.5um_grid	20220209	Rep1	166	34	20220209 568pp65_gfpMyD88_grid1_2p5um-p1 009.tif	0.002495778	1.61E-05
2.5um_grid	20220209	Rep1	166	35	20220209 568pp65_gfpMyD88_grid1_2p5um-p1 009.tif	0.002129859	0.00013043
2.5um_grid	20220209	Rep1	166	36	20220209 568pp65_gfpMyD88_grid1_2p5um-p1 009.tif	0.039267638	0.053788824
2.5um_grid	20220209	Rep1	166	37	20220209 568pp65_gfpMyD88_grid1_2p5um-p1 009.tif	0.017654422	0.011000848
2.5um_grid	20220209	Rep1	166	38	20220209 568pp65_gfpMyD88_grid1_2p5um-p1 009.tif	0.047317856	0.107462466
2.5um_grid	20220209	Rep1	166	39	20220209 568pp65_gfpMyD88_grid1_2p5um-p1 009.tif	0.025830612	0.038664765
2.5um_grid	20220209	Rep1	166	40	20220209 568pp65_gfpMyD88_grid1_2p5um-p1 009.tif	0.110261923	0.32277449
2.5um_grid	20220209	Rep1	166	41	20220209 568pp65_gfpMyD88_grid1_2p5um-p1 009.tif	0.002336813	8.39E-07
2.5um_grid	20220209	Rep1	166	42	20220209 568pp65_gfpMyD88_grid1_2p5um-p1 009.tif	0.114613959	0.544200178
2.5um_grid	20220209	Rep1	166	43	20220209 568pp65_gfpMyD88_grid1_2p5um-p1 009.tif	0.00275672	0.000168545
2.5um_grid	20220209	Rep1	166	44	20220209 568pp65_gfpMyD88_grid1_2p5um-p1 009.tif	0.014337156	0.060893473
2.5um_grid	20220209	Rep1	166	45	20220209 568pp65_gfpMyD88_grid1_2p5um-p1 009.tif	0.002789712	0.000313382
2.5um_grid	20220209	Rep1	166	46	20220209 568pp65_gfpMyD88_grid1_2p5um-p1 009.tif	0.006793826	0.000374366
2.5um_grid	20220209	Rep1	166	47	20220209 568pp65_gfpMyD88_grid1_2p5um-p1 009.tif	0.005294158	0.013836609
2.5um_grid	20220209	Rep1	166	48	20220209 568pp65_gfpMyD88_grid1_2p5um-p1 009.tif	0.036679211	0.146294099
2.5um_grid	20220209	Rep1	166	49	20220209 568pp65_gfpMyD88_grid1_2p5um-p1 009.tif	0.025611661	0.074584407
2.5um_grid	20220209	Rep1	166	50	20220209 568pp65_gfpMyD88_grid1_2p5um-p1 009.tif	0.010150083	0.00195233
2.5um_grid	20220209	Rep1	166	51	20220209 568pp65_gfpMyD88_grid1_2p5um-p1 009.tif	0.005663076	0.00147208
2.5um_grid	20220209	Rep1	166	52	20220209 568pp65_gfpMyD88_grid1_2p5um-p1 009.tif	0.002129859	0.023083325
2.5um_grid	20220209	Rep1	166	53	20220209 568pp65_gfpMyD88_grid1_2p5um-p1 009.tif	0.001748943	9.99E-05
2.5um_grid	20220209	Rep1	166	54	20220209 568pp65_gfpMyD88_grid1_2p5um-p1 009.tif	0.00176394	3.13E-05
2.5um_grid	20220209	Rep1	166	55	20220209 568pp65_gfpMyD88_grid1_2p5um-p1 009.tif	0.002645744	0.00331685
2.5um_grid	20220209	Rep1	166	56	20220209 568pp65_gfpMyD88_grid1_2p5um-p1 009.tif	0.002027881	3.90E-05
2.5um_grid	20220209	Rep1	166	57	20220209 568pp65_gfpMyD88_grid1_2p5um-p1 009.tif	0.025608662	0.002943322
2.5um_grid	20220209	Rep1	166	58	20220209 568pp65_gfpMyD88_grid1_2p5um-p1 009.tif	0.06098883	0.007174095
2.5um_grid	20220209	Rep1	166	59	20220209 568pp65_gfpMyD88_grid1_2p5um-p1 009.tif	0.049516369	0.004711861
2.5um_grid	20220209	Rep1	166	60	20220209 568pp65_gfpMyD88_grid1_2p5um-p1 009.tif	0.011184854	0.006739583
2.5um_grid	20220209	Rep1	166	61	20220209 568pp65_gfpMyD88_grid1_2p5um-p1 009.tif	0.050104239	0.022915618
2.5um_grid	20220209	Rep1	166	62	20220209 568pp65_gfpMyD88_grid1_2p5um-p1 009.tif	0.013356374	0.000465842
2.5um_grid	20220209	Rep1	166	63	20220209 568pp65_gfpMyD88_grid1_2p5um-p1 009.tif	0.045731208	0.014987684
2.5um_grid	20220209	Rep1	166	64	20220209 568pp65_gfpMyD88_grid1_2p5um-p1 009.tif	0.00361453	0.00028289
2.5um_grid	20220209	Rep1	166	65	20220209 568pp65_gfpMyD88_grid1_2p5um-p1 009.tif	0.002834702	0.003187258
2.5um_grid	20220209	Rep1	166	66	20220209 568pp65_gfpMyD88_grid1_2p5um-p1 009.tif	0.019079107	0.004795714
2.5um_grid	20220209	Rep1	166	67	20220209 568pp65_gfpMyD88_grid1_2p5um-p1 009.tif	0.035245528	0.039175507
2.5um_grid	20220209	Rep1	166	68	20220209 568pp65_gfpMyD88_grid1_2p5um-p1 009.tif	0.322947843	0.03829886
2.5um_grid	20220209	Rep1	166	69	20220209 568pp65_gfpMyD88_grid1_2p5um-p1 009.tif	1.12969126	0.405872968
2.5um_grid	20220209	Rep1	166	70	20220209 568pp65_gfpMyD88_grid1_2p5um-p1 009.tif	0.402610207	0.089731335
2.5um_grid	20220209	Rep1	166	71	20220209 568pp65_gfpMyD88_grid1_2p5um-p1 009.tif	0.040440378	0.008843535
2.5um_grid	20220209	Rep1	166	72	20220209 568pp65_gfpMyD88_grid1_2p5um-p1 009.tif	0.030434593	0.029196982
2.5um_grid	20220209	Rep1	166	73	20220209 568pp65_gfpMyD88_grid1_2p5um-p1 009.tif	0.002996667	0.000572565
2.5um_grid	20220209	Rep1	166	74	20220209 568pp65_gfpMyD88_grid1_2p5um-p1 009.tif	0.039024692	0.013363982
2.5um_grid	20220209	Rep1	166	75	20220209 568pp65_gfpMyD88_grid1_2p5um-p1 009.tif	0.055808977	0.066504012
2.5um_grid	20220209	Rep1	166	76	20220209 568pp65_gfpMyD88_grid1_2p5um-p1 009.tif	0.005225173	0.006205972
2.5um_grid	20220209	Rep1	166	77	20220209 568pp65_gfpMyD88_grid1_2p5um-p1 009.tif	0.126431344	0.171953163
2.5um_grid	20220209	Rep1	166	78	20220209 568pp65_gfpMyD88_grid1_2p5um-p1 009.tif	0.002948677	0.001136668
2.5um_grid	20220209	Rep1	166	79	20220209 568pp65_gfpMyD88_grid1_2p5um-p1 009.tif	0.005534105	0.013066684
2.5um_grid	20220209	Rep1	166	80	20220209 568pp65_gfpMyD88_grid1_2p5um-p1 009.tif	0.001613973	-5.25E-05
2.5um_grid	20220209	Rep1	166	81	20220209 568pp65_gfpMyD88_grid1_2p5um-p1 009.tif	0.006346925	0.011603066
2.5um_grid	20220209	Rep1	166	82	20220209 568pp65_gfpMyD88_grid1_2p5um-p1 009.tif	0.002495778	-2.97E-05
2.5um_grid	20220209	Rep1	166	83	20220209 568pp65_gfpMyD88_grid1_2p5um-p1 009.tif	0.002282825	0.001639787
2.5um_grid	20220209	Rep1	166	84	20220209 568pp65_gfpMyD88_grid1_2p5um-p1 009.tif	0.001904908	0.000122807
2.5um_grid	20220209	Rep1	166	85	20220209 568pp65_gfpMyD88_grid1_2p5um-p1 009.tif	0.007081762	0.05929264
2.5um_grid	20220209	Rep1	166	86	20220209 568pp65_gfpMyD88_grid1_2p5um-p1 009.tif	0.005501112	0.024188661
2.5um_grid	20220209	Rep1	166	87	20220209 568pp65_gfpMyD88_grid1_2p5um-p1 009.tif	0.002516773	0.013828986
2.5um_grid	20220209	Rep1	166	88	20220209 568pp65_gfpMyD88_grid1_2p5um-p1 009.tif	0.011016891	0.088877558
2.5um_grid	20220209	Rep1	166	89	20220209 568pp65_gfpMyD88_grid1_2p5um-p1 009.tif	0.057515598	0.047095818
2.5um_grid	20220209	Rep1	166	90	20220209 568pp65_gfpMyD88_grid1_2p5um-p1 009.tif	0.010728955	0.00076314
2.5um_grid	20220209	Rep1	166	91	20220209 568pp65_gfpMyD88_grid1_2p5um-p1 009.tif	0.005495114	0.00068691
2.5um_grid	20220209	Rep1	166	92	20220209 568pp65_gfpMyD88_grid1_2p5um-p1 009.tif	0.022717302	0.01356218
2.5um_grid	20220209	Rep1	166	93	20220209 568pp65_gfpMyD88_grid1_2p5um-p1 009.tif	0.021856492	0.013874724
2.5um_grid	20220209	Rep1	166	94	20220209 568pp65_gfpMyD88_grid1_2p5um-p1 009.tif	0.024450918	0.036606551
2.5um_grid	20220209	Rep1	166	95	20220209 568pp65_gfpMyD88_grid1_2p5um-p1 009.tif	0.002681736	0.000229529
2.5um_grid	20220209	Rep1	166	96	20220209 568pp65_gfpMyD88_grid1_2p5um-p1 009.tif	0.160680762	0.110511671
2.5um_grid	20220209	Rep1	166	97	20220209 568pp65_gfpMyD88_grid1_2p5um-p1 009.tif	0.009286274	0.007547622
2.5um_grid	20220209	Rep1	166	98	20220209 568pp65_gfpMyD88_grid1_2p5um-p1 009.tif	0.006115976	0.000260021
2.5um_grid	20220209	Rep1	166	99	20220209 568pp65_gfpMyD88_grid1_2p5um-p1 009.tif	0.104269249	0.113217842
2.5um_grid	20220209	Rep1	166	100	20220209 568pp65_gfpMyD88_grid1_2p5um-p1 009.tif	0.007114755	0.000587811
2.5um_grid	20220209	Rep1	166	101	20220209 568pp65_gfpMyD88_grid1_2p5um-p1 009.tif	0.010084098	0.000671664
2.5um_grid	20220209	Rep1	166	102	20220209 568pp65_gfpMyD88_grid1_2p5um-p1 009.tif	0.002645744	7.71E-05
2.5um_grid	20220209	Rep1	166	103	20220209 568pp65_gfpMyD88_grid1_2p5um-p1 009.tif	0.003059653	-2.97E-05
2.5um_grid	20220209	Rep1	166	104	20220209 568pp65_gfpMyD88_grid1_2p5um-p1 009.tif	0.034990585	0.021459623
2.5um_grid	20220209	Rep1	166	105	20220209 568pp65_gfpMyD88_grid1_2p5um-p1 009.tif	0.005675074	0.000275267
2.5um_grid	20220209	Rep1	167	1	20220209 568pp65_gfpMyD88_grid1_2p5um-p1 010_Crop.tif	0.136734063	0.069149197
2.5um_grid	20220209	Rep1	167	2	20220209 568pp65_gfpMyD88_grid1_2p5um-p1 010_Crop.tif	0.002237835	0.003957183
2.5um_grid	20220209	Rep1	167	3	20220209 568pp65_gfpMyD88_grid1_2p5um-p1 010_Crop.tif	0.022279398	0.080888639
2.5um_grid	20220209	Rep1	167	4	20220209 568pp65_gfpMyD88_grid1_2p5um-p1 010_Crop.tif	0.008179519	0.021939872
2.5um_grid	20220209	Rep1	167	5	20220209 568pp65_gfpMyD88_grid1_2p5um-p1 010_Crop.tif	0.001239056	6.18E-05
2.5um_grid	20220209	Rep1	167	6	20220209 568pp65_gfpMyD88_grid1_2p5um-p1 010_Crop.tif	0.003584537	0.000298136
2.5um_grid	20220209	Rep1	167	7	20220209 568pp65_gfpMyD88_grid1_2p5um-p1 010_Crop.tif	0.002390801	0.00377423
2.5um_grid	20220209	Rep1	167	8	20220209 568pp65_gfpMyD88_grid1_2p5um-p1 010_Crop.tif	0.066150687	0.012693157
2.5um_grid	20220209	Rep1	167	9	20220209 568pp65_gfpMyD88_grid1_2p5um-p1 010_Crop.tif	0.005804045	0.001098553
2.5um_grid	20220209	Rep1	167	10	20220209 568pp65_gfpMyD88_grid1_2p5um-p1 010_Crop.tif	0.016928583	0.007021634
2.5um_grid	20220209	Rep1	167	11	20220209 568pp65_gfpMyD88_grid1_2p5um-p1 010_Crop.tif	0.00257676	0.000618303
2.5um_grid	20220209	Rep1	167	12	20220209 568pp65_gfpMyD88_grid1_2p5um-p1 010_Crop.tif	0.001338034	0.000107561
2.5um_grid	20220209	Rep1	167	13	20220209 568pp65_gfpMyD88_grid1_2p5um-p1 010_Crop.tif	0.006871809	0.002386842
2.5um_grid	20220209	Rep1	167	14	20220209 568pp65_gfpMyD88_grid1_2p5um-p1 010_Crop.tif	0.0489255	0.0260563
2.5um_grid	20220209	Rep1	167	15	20220209 568pp65_gfpMyD88_grid1_2p5um-p1 010_Crop.tif	0.247949446	0.139784044
2.5um_grid	20220209	Rep1	167	16	20220209 568pp65_gfpMyD88_grid1_2p5um-p1 010_Crop.tif	0.000966116	0.008614844
2.5um_grid	20220209	Rep1	167	17	20220209 568pp65_gfpMyD88_grid1_2p5um-p1 010_Crop.tif	0.00130804	0.03649983
2.5um_grid	20220209	Rep1	167	18	20220209 568pp65_gfpMyD88_grid1_2p5um-p1 010_Crop.tif	0.003002665	0.041950284
2.5um_grid	20220209	Rep1	167	19	20220209 568pp65_gfpMyD88_grid1_2p5um-p1 010_Crop.tif	0.013455351	0.002226759
2.5um_grid	20220209	Rep1	167	20	20220209 568pp65_gfpMyD88_grid1_2p5um-p1 010_Crop.tif	0.00253177	0.038885833
2.5um_grid	20220209	Rep1	167	21	20220209 568pp65_gfpMyD88_grid1_2p5um-p1 010_Crop.tif	0.004040436	0.009964118
2.5um_grid	20220209	Rep1	167	22	20220209 568pp65_gfpMyD88_grid1_2p5um-p1 010_Crop.tif	0.005714065	0.098147143
2.5um_grid	20220209	Rep1	167	23	20220209 568pp65_gfpMyD88_grid1_2p5um-p1 010_Crop.tif	0.002057874	0.024882356
2.5um_grid	20220209	Rep1	167	24	20220209 568pp65_gfpMyD88_grid1_2p5um-p1 010_Crop.tif	0.001371027	0.00013043
2.5um_grid	20220209	Rep1	167	25	20220209 568pp65_gfpMyD88_grid1_2p5um-p1 010_Crop.tif	0.006898803	0.043909399
2.5um_grid	20220209	Rep1	167	26	20220209 568pp65_gfpMyD88_grid1_2p5um-p1 010_Crop.tif	0.004463342	0.038870587
2.5um_grid	20220209	Rep1	167	27	20220209 568pp65_gfpMyD88_grid1_2p5um-p1 010_Crop.tif	0.001877914	0.016298842
2.5um_grid	20220209	Rep1	167	28	20220209 568pp65_gfpMyD88_grid1_2p5um-p1 010_Crop.tif	0.00686581	0.03680475
2.5um_grid	20220209	Rep1	167	29	20220209 568pp65_gfpMyD88_grid1_2p5um-p1 010_Crop.tif	0.002984669	0.020178956
2.5um_grid	20220209	Rep1	167	30	20220209 568pp65_gfpMyD88_grid1_2p5um-p1 010_Crop.tif	0.00560009	0.014126283
2.5um_grid	20220209	Rep1	167	31	20220209 568pp65_gfpMyD88_grid1_2p5um-p1 010_Crop.tif	0.012642531	0.012578811
2.5um_grid	20220209	Rep1	167	32	20220209 568pp65_gfpMyD88_grid1_2p5um-p1 010_Crop.tif	0.016226738	0.012677911
2.5um_grid	20220209	Rep1	167	33	20220209 568pp65_gfpMyD88_grid1_2p5um-p1 010_Crop.tif	0.006577874	0.00354554
2.5um_grid	20220209	Rep1	167	34	20220209 568pp65_gfpMyD88_grid1_2p5um-p1 010_Crop.tif	0.000657185	0.000862239
2.5um_grid	20220209	Rep1	167	35	20220209 568pp65_gfpMyD88_grid1_2p5um-p1 010_Crop.tif	0.000120303	0.000237152
2.5um_grid	20220209	Rep1	167	36	20220209 568pp65_gfpMyD88_grid1_2p5um-p1 010_Crop.tif	0.053142567	0.002524056
2.5um_grid	20220209	Rep1	167	37	20220209 568pp65_gfpMyD88_grid1_2p5um-p1 010_Crop.tif	0.084485628	0.026178268
2.5um_grid	20220209	Rep1	167	38	20220209 568pp65_gfpMyD88_grid1_2p5um-p1 010_Crop.tif	0.20486998	0.053194229
2.5um_grid	20220209	Rep1	167	39	20220209 568pp65_gfpMyD88_grid1_2p5um-p1 010_Crop.tif	0.004331371	0.014141529
2.5um_grid	20220209	Rep1	167	40	20220209 568pp65_gfpMyD88_grid1_2p5um-p1 010_Crop.tif	0.007933574	0.000572565
2.5um_grid	20220209	Rep1	167	41	20220209 568pp65_gfpMyD88_grid1_2p5um-p1 010_Crop.tif	0.051897842	0.030843553
2.5um_grid	20220209	Rep1	167	42	20220209 568pp65_gfpMyD88_grid1_2p5um-p1 010_Crop.tif	0.38801544	0.201400864
2.5um_grid	20220209	Rep1	167	43	20220209 568pp65_gfpMyD88_grid1_2p5um-p1 010_Crop.tif	0.053043589	0.022732666
2.5um_grid	20220209	Rep1	167	44	20220209 568pp65_gfpMyD88_grid1_2p5um-p1 010_Crop.tif	0.00907932	0.000442973
2.5um_grid	20220209	Rep1	167	45	20220209 568pp65_gfpMyD88_grid1_2p5um-p1 010_Crop.tif	0.019675975	0.033740298
2.5um_grid	20220209	Rep1	167	46	20220209 568pp65_gfpMyD88_grid1_2p5um-p1 010_Crop.tif	0.022972245	0.017084013
2.5um_grid	20220209	Rep1	167	47	20220209 568pp65_gfpMyD88_grid1_2p5um-p1 010_Crop.tif	0.155075003	0.076779834
2.5um_grid	20220209	Rep1	167	48	20220209 568pp65_gfpMyD88_grid1_2p5um-p1 010_Crop.tif	0.220073616	0.019348048
2.5um_grid	20220209	Rep1	167	49	20220209 568pp65_gfpMyD88_grid1_2p5um-p1 010_Crop.tif	0.007825598	0.002226759
2.5um_grid	20220209	Rep1	167	50	20220209 568pp65_gfpMyD88_grid1_2p5um-p1 010_Crop.tif	0.002546766	0.007166472
2.5um_grid	20220209	Rep1	167	51	20220209 568pp65_gfpMyD88_grid1_2p5um-p1 010_Crop.tif	0.000891133	8.39E-07
2.5um_grid	20220209	Rep1	167	52	20220209 568pp65_gfpMyD88_grid1_2p5um-p1 010_Crop.tif	0.036799185	0.028114514
2.5um_grid	20220209	Rep1	167	53	20220209 568pp65_gfpMyD88_grid1_2p5um-p1 010_Crop.tif	0.001961896	0.002013314
2.5um_grid	20220209	Rep1	167	54	20220209 568pp65_gfpMyD88_grid1_2p5um-p1 010_Crop.tif	0.016796612	0.014141529
2.5um_grid	20220209	Rep1	167	55	20220209 568pp65_gfpMyD88_grid1_2p5um-p1 010_Crop.tif	0.012471569	0.006754829
2.5um_grid	20220209	Rep1	167	56	20220209 568pp65_gfpMyD88_grid1_2p5um-p1 010_Crop.tif	0.012297608	0.019241326
2.5um_grid	20220209	Rep1	167	57	20220209 568pp65_gfpMyD88_grid1_2p5um-p1 010_Crop.tif	0.002795711	0.001235767
2.5um_grid	20220209	Rep1	167	58	20220209 568pp65_gfpMyD88_grid1_2p5um-p1 010_Crop.tif	0.044744426	0.028030661
2.5um_grid	20220209	Rep1	167	59	20220209 568pp65_gfpMyD88_grid1_2p5um-p1 010_Crop.tif	0.076936299	0.050213631
2.5um_grid	20220209	Rep1	167	60	20220209 568pp65_gfpMyD88_grid1_2p5um-p1 010_Crop.tif	0.00185092	0.000343874
2.5um_grid	20220209	Rep1	167	61	20220209 568pp65_gfpMyD88_grid1_2p5um-p1 010_Crop.tif	0.016952577	0.006571876
2.5um_grid	20220209	Rep1	167	62	20220209 568pp65_gfpMyD88_grid1_2p5um-p1 010_Crop.tif	0.021127653	0.034129072
2.5um_grid	20220209	Rep1	167	63	20220209 568pp65_gfpMyD88_grid1_2p5um-p1 010_Crop.tif	0.010249061	0.033930873
2.5um_grid	20220209	Rep1	167	64	20220209 568pp65_gfpMyD88_grid1_2p5um-p1 010_Crop.tif	0.134700514	0.10557958
2.5um_grid	20220209	Rep1	167	65	20220209 568pp65_gfpMyD88_grid1_2p5um-p1 010_Crop.tif	0.037875946	0.01905075
2.5um_grid	20220209	Rep1	167	66	20220209 568pp65_gfpMyD88_grid1_2p5um-p1 010_Crop.tif	0.0069108	0.003705623
2.5um_grid	20220209	Rep1	167	67	20220209 568pp65_gfpMyD88_grid1_2p5um-p1 010_Crop.tif	0.00054021	0.003667508
2.5um_grid	20220209	Rep1	167	68	20220209 568pp65_gfpMyD88_grid1_2p5um-p1 010_Crop.tif	0.051690888	0.032162334
2.5um_grid	20220209	Rep1	167	69	20220209 568pp65_gfpMyD88_grid1_2p5um-p1 010_Crop.tif	0.127022213	0.014393089
2.5um_grid	20220209	Rep1	167	70	20220209 568pp65_gfpMyD88_grid1_2p5um-p1 010_Crop.tif	0.003911464	0.013539311
2.5um_grid	20220209	Rep1	167	71	20220209 568pp65_gfpMyD88_grid1_2p5um-p1 010_Crop.tif	0.003941458	0.016969667
2.5um_grid	20220209	Rep1	167	72	20220209 568pp65_gfpMyD88_grid1_2p5um-p1 010_Crop.tif	0.004118418	0.016260727
2.5um_grid	20220209	Rep1	167	73	20220209 568pp65_gfpMyD88_grid1_2p5um-p1 010_Crop.tif	0.005813043	0.001594048
2.5um_grid	20220209	Rep1	167	74	20220209 568pp65_gfpMyD88_grid1_2p5um-p1 010_Crop.tif	0.00655088	0.003812345
2.5um_grid	20220209	Rep1	167	75	20220209 568pp65_gfpMyD88_grid1_2p5um-p1 010_Crop.tif	0.016325716	0.005199734
2.5um_grid	20220209	Rep1	167	76	20220209 568pp65_gfpMyD88_grid1_2p5um-p1 010_Crop.tif	0.003767496	0.01356218
2.5um_grid	20220209	Rep1	167	77	20220209 568pp65_gfpMyD88_grid1_2p5um-p1 010_Crop.tif	0.000831146	0.007661967
2.5um_grid	20220209	Rep1	167	78	20220209 568pp65_gfpMyD88_grid1_2p5um-p1 010_Crop.tif	0.001583979	0.002158151
2.5um_grid	20220209	Rep1	167	79	20220209 568pp65_gfpMyD88_grid1_2p5um-p1 010_Crop.tif	0.08465959	0.061320362
2.5um_grid	20220209	Rep1	167	80	20220209 568pp65_gfpMyD88_grid1_2p5um-p1 010_Crop.tif	0.005624085	0.006617615
2.5um_grid	20220209	Rep1	167	81	20220209 568pp65_gfpMyD88_grid1_2p5um-p1 010_Crop.tif	0.006091981	0.003995298
2.5um_grid	20220209	Rep1	167	82	20220209 568pp65_gfpMyD88_grid1_2p5um-p1 010_Crop.tif	0.004172406	0.006266956
2.5um_grid	20220209	Rep1	167	83	20220209 568pp65_gfpMyD88_grid1_2p5um-p1 010_Crop.tif	0.410942364	0.188243543
2.5um_grid	20220209	Rep1	167	84	20220209 568pp65_gfpMyD88_grid1_2p5um-p1 010_Crop.tif	0.002900688	0.000183791
2.5um_grid	20220209	Rep1	167	85	20220209 568pp65_gfpMyD88_grid1_2p5um-p1 010_Crop.tif	0.015554887	0.022610698
2.5um_grid	20220209	Rep1	167	86	20220209 568pp65_gfpMyD88_grid1_2p5um-p1 010_Crop.tif	0.004964231	0.000854616
2.5um_grid	20220209	Rep1	167	87	20220209 568pp65_gfpMyD88_grid1_2p5um-p1 010_Crop.tif	0.006181962	0.03121708
2.5um_grid	20220209	Rep1	167	88	20220209 568pp65_gfpMyD88_grid1_2p5um-p1 010_Crop.tif	0.007834596	0.000709779
2.5um_grid	20220209	Rep1	167	89	20220209 568pp65_gfpMyD88_grid1_2p5um-p1 010_Crop.tif	0.053430502	0.112676607
2.5um_grid	20220209	Rep1	167	90	20220209 568pp65_gfpMyD88_grid1_2p5um-p1 010_Crop.tif	0.032225197	0.00832517
2.5um_grid	20220209	Rep1	167	91	20220209 568pp65_gfpMyD88_grid1_2p5um-p1 010_Crop.tif	0.026688422	0.059231656
2.5um_grid	20220209	Rep1	167	92	20220209 568pp65_gfpMyD88_grid1_2p5um-p1 010_Crop.tif	0.000780157	0.000183791
2.5um_grid	20220209	Rep1	167	93	20220209 568pp65_gfpMyD88_grid1_2p5um-p1 010_Crop.tif	0.004586315	0.000664041
2.5um_grid	20220209	Rep1	167	94	20220209 568pp65_gfpMyD88_grid1_2p5um-p1 010_Crop.tif	0.074281887	0.013447835
2.5um_grid	20220209	Rep1	167	95	20220209 568pp65_gfpMyD88_grid1_2p5um-p1 010_Crop.tif	0.004268385	0.000816501
2.5um_grid	20220209	Rep1	167	96	20220209 568pp65_gfpMyD88_grid1_2p5um-p1 010_Crop.tif	0.02032683	0.002889961
2.5um_grid	20220209	Rep1	167	97	20220209 568pp65_gfpMyD88_grid1_2p5um-p1 010_Crop.tif	0.050587133	0.011930855
2.5um_grid	20220209	Rep1	167	98	20220209 568pp65_gfpMyD88_grid1_2p5um-p1 010_Crop.tif	0.078534946	0.021025111
2.5um_grid	20220209	Rep1	167	99	20220209 568pp65_gfpMyD88_grid1_2p5um-p1 010_Crop.tif	0.000417238	0.000717402
2.5um_grid	20220209	Rep1	167	100	20220209 568pp65_gfpMyD88_grid1_2p5um-p1 010_Crop.tif	0.001529991	0.000427727
2.5um_grid	20220209	Rep1	167	101	20220209 568pp65_gfpMyD88_grid1_2p5um-p1 010_Crop.tif	0.002435791	0.005207357
2.5um_grid	20220209	Rep1	167	102	20220209 568pp65_gfpMyD88_grid1_2p5um-p1 010_Crop.tif	0.003860475	0.005329325
2.5um_grid	20220209	Rep1	167	103	20220209 568pp65_gfpMyD88_grid1_2p5um-p1 010_Crop.tif	0.000870137	6.94E-05
2.5um_grid	20220209	Rep1	167	104	20220209 568pp65_gfpMyD88_grid1_2p5um-p1 010_Crop.tif	0.000636189	0.002127659
2.5um_grid	20220209	Rep1	167	105	20220209 568pp65_gfpMyD88_grid1_2p5um-p1 010_Crop.tif	0.000432234	0.001837985
2.5um_grid	20220209	Rep1	167	106	20220209 568pp65_gfpMyD88_grid1_2p5um-p1 010_Crop.tif	0.000591199	0.000252398
2.5um_grid	20220209	Rep1	167	107	20220209 568pp65_gfpMyD88_grid1_2p5um-p1 010_Crop.tif	0.204270113	0.291489644
2.5um_grid	20220209	Rep1	167	108	20220209 568pp65_gfpMyD88_grid1_2p5um-p1 010_Crop.tif	0.000255273	0.00076314
2.5um_grid	20220209	Rep1	167	109	20220209 568pp65_gfpMyD88_grid1_2p5um-p1 010_Crop.tif	0.025707639	0.007913527
2.5um_grid	20220209	Rep1	167	110	20220209 568pp65_gfpMyD88_grid1_2p5um-p1 010_Crop.tif	0.15119986	0.053369559
2.5um_grid	20220209	Rep1	167	111	20220209 568pp65_gfpMyD88_grid1_2p5um-p1 010_Crop.tif	0.001949898	0.002120036
2.5um_grid	20220209	Rep1	167	112	20220209 568pp65_gfpMyD88_grid1_2p5um-p1 010_Crop.tif	0.004133415	0.004605139
2.5um_grid	20220209	Rep1	167	113	20220209 568pp65_gfpMyD88_grid1_2p5um-p1 010_Crop.tif	0.001155074	0.000366743
2.5um_grid	20220209	Rep1	168	1	20220209 568pp65_gfpMyD88_grid1_2p5um-p1 011.tif	0.026739411	0.002806108
2.5um_grid	20220209	Rep1	168	2	20220209 568pp65_gfpMyD88_grid1_2p5um-p1 011.tif	0.001709951	0.00028289
2.5um_grid	20220209	Rep1	168	3	20220209 568pp65_gfpMyD88_grid1_2p5um-p1 011.tif	0.000141299	-5.25E-05
2.5um_grid	20220209	Rep1	168	4	20220209 568pp65_gfpMyD88_grid1_2p5um-p1 011.tif	0.0010381	0.001616917
2.5um_grid	20220209	Rep1	168	5	20220209 568pp65_gfpMyD88_grid1_2p5um-p1 011.tif	-2.37E-05	-6.78E-06
2.5um_grid	20220209	Rep1	168	6	20220209 568pp65_gfpMyD88_grid1_2p5um-p1 011.tif	0.000627191	0.000160922
2.5um_grid	20220209	Rep1	168	7	20220209 568pp65_gfpMyD88_grid1_2p5um-p1 011.tif	0.004661298	0.005763837
2.5um_grid	20220209	Rep1	168	8	20220209 568pp65_gfpMyD88_grid1_2p5um-p1 011.tif	0.003239613	0.00680819
2.5um_grid	20220209	Rep1	168	9	20220209 568pp65_gfpMyD88_grid1_2p5um-p1 011.tif	0.141679968	0.044725061
2.5um_grid	20220209	Rep1	168	10	20220209 568pp65_gfpMyD88_grid1_2p5um-p1 011.tif	0.002177848	0.00083937
2.5um_grid	20220209	Rep1	168	11	20220209 568pp65_gfpMyD88_grid1_2p5um-p1 011.tif	0.014475126	0.001456834
2.5um_grid	20220209	Rep1	168	12	20220209 568pp65_gfpMyD88_grid1_2p5um-p1 011.tif	-0.000110646	-3.73E-05
2.5um_grid	20220209	Rep1	168	13	20220209 568pp65_gfpMyD88_grid1_2p5um-p1 011.tif	0.000330257	0.003652262
2.5um_grid	20220209	Rep1	168	14	20220209 568pp65_gfpMyD88_grid1_2p5um-p1 011.tif	0.004106421	8.47E-05
2.5um_grid	20220209	Rep1	168	15	20220209 568pp65_gfpMyD88_grid1_2p5um-p1 011.tif	0.003113641	0.010924617
2.5um_grid	20220209	Rep1	168	16	20220209 568pp65_gfpMyD88_grid1_2p5um-p1 011.tif	0.007252725	0.008287055
2.5um_grid	20220209	Rep1	168	17	20220209 568pp65_gfpMyD88_grid1_2p5um-p1 011.tif	0.001964895	0.000199037
2.5um_grid	20220209	Rep1	168	18	20220209 568pp65_gfpMyD88_grid1_2p5um-p1 011.tif	0.007354702	0.00481096
2.5um_grid	20220209	Rep1	168	19	20220209 568pp65_gfpMyD88_grid1_2p5um-p1 011.tif	0.000234278	0.001144291
2.5um_grid	20220209	Rep1	168	20	20220209 568pp65_gfpMyD88_grid1_2p5um-p1 011.tif	0.015242956	0.000343874
2.5um_grid	20220209	Rep1	168	21	20220209 568pp65_gfpMyD88_grid1_2p5um-p1 011.tif	0.011229844	6.18E-05
2.5um_grid	20220209	Rep1	168	22	20220209 568pp65_gfpMyD88_grid1_2p5um-p1 011.tif	0.001598976	0.001190029
2.5um_grid	20220209	Rep1	168	23	20220209 568pp65_gfpMyD88_grid1_2p5um-p1 011.tif	0.008866367	0.000252398
2.5um_grid	20220209	Rep1	168	24	20220209 568pp65_gfpMyD88_grid1_2p5um-p1 011.tif	0.001029102	0.000420104
2.5um_grid	20220209	Rep1	168	25	20220209 568pp65_gfpMyD88_grid1_2p5um-p1 011.tif	0.010216069	0.000664041
2.5um_grid	20220209	Rep1	168	26	20220209 568pp65_gfpMyD88_grid1_2p5um-p1 011.tif	0.003935459	0.000343874
2.5um_grid	20220209	Rep1	168	27	20220209 568pp65_gfpMyD88_grid1_2p5um-p1 011.tif	0.002237835	0.000420104
2.5um_grid	20220209	Rep1	168	28	20220209 568pp65_gfpMyD88_grid1_2p5um-p1 011.tif	0.000420237	0.003941937
2.5um_grid	20220209	Rep1	168	29	20220209 568pp65_gfpMyD88_grid1_2p5um-p1 011.tif	0.027747188	0.035806135
2.5um_grid	20220209	Rep1	168	30	20220209 568pp65_gfpMyD88_grid1_2p5um-p1 011.tif	0.002270827	0.000199037
2.5um_grid	20220209	Rep1	168	31	20220209 568pp65_gfpMyD88_grid1_2p5um-p1 011.tif	0.193169572	0.224292777
2.5um_grid	20220209	Rep1	168	32	20220209 568pp65_gfpMyD88_grid1_2p5um-p1 011.tif	0.006961789	0.042224713
2.5um_grid	20220209	Rep1	168	33	20220209 568pp65_gfpMyD88_grid1_2p5um-p1 011.tif	0.038676769	0.087764598
2.5um_grid	20220209	Rep1	168	34	20220209 568pp65_gfpMyD88_grid1_2p5um-p1 011.tif	0.027222304	0.047812381
2.5um_grid	20220209	Rep1	168	35	20220209 568pp65_gfpMyD88_grid1_2p5um-p1 011.tif	0.002345811	0.001151914
2.5um_grid	20220209	Rep1	168	36	20220209 568pp65_gfpMyD88_grid1_2p5um-p1 011.tif	-0.00040458	0.000427727
2.5um_grid	20220209	Rep1	168	37	20220209 568pp65_gfpMyD88_grid1_2p5um-p1 011.tif	0.002198843	0.001990445
2.5um_grid	20220209	Rep1	168	38	20220209 568pp65_gfpMyD88_grid1_2p5um-p1 011.tif	0.055104133	0.101348809
2.5um_grid	20220209	Rep1	168	39	20220209 568pp65_gfpMyD88_grid1_2p5um-p1 011.tif	0.003317596	0.002531679
2.5um_grid	20220209	Rep1	168	40	20220209 568pp65_gfpMyD88_grid1_2p5um-p1 011.tif	0.002594756	0.018227465
2.5um_grid	20220209	Rep1	168	41	20220209 568pp65_gfpMyD88_grid1_2p5um-p1 011.tif	0.004679294	0.001517818
2.5um_grid	20220209	Rep1	168	42	20220209 568pp65_gfpMyD88_grid1_2p5um-p1 011.tif	0.009013335	0.002249628
2.5um_grid	20220209	Rep1	168	43	20220209 568pp65_gfpMyD88_grid1_2p5um-p1 011.tif	0.000309262	-6.78E-05
2.5um_grid	20220209	Rep1	168	44	20220209 568pp65_gfpMyD88_grid1_2p5um-p1 011.tif	0.000195287	6.94E-05
2.5um_grid	20220209	Rep1	168	45	20220209 568pp65_gfpMyD88_grid1_2p5um-p1 011.tif	0.003917463	0.002051429
2.5um_grid	20220209	Rep1	168	46	20220209 568pp65_gfpMyD88_grid1_2p5um-p1 011.tif	0.002717728	0.000397235
2.5um_grid	20220209	Rep1	168	47	20220209 568pp65_gfpMyD88_grid1_2p5um-p1 011.tif	0.013812272	0.003232996
2.5um_grid	20220209	Rep1	168	48	20220209 568pp65_gfpMyD88_grid1_2p5um-p1 011.tif	0.001958896	0.003941937
2.5um_grid	20220209	Rep1	168	49	20220209 568pp65_gfpMyD88_grid1_2p5um-p1 011.tif	0.001811929	1.61E-05
2.5um_grid	20220209	Rep1	168	50	20220209 568pp65_gfpMyD88_grid1_2p5um-p1 011.tif	0.002516773	0.002722254
2.5um_grid	20220209	Rep1	168	51	20220209 568pp65_gfpMyD88_grid1_2p5um-p1 011.tif	0.108804246	0.107157544
2.5um_grid	20220209	Rep1	168	52	20220209 568pp65_gfpMyD88_grid1_2p5um-p1 011.tif	0.001170071	0.002127659
2.5um_grid	20220209	Rep1	168	53	20220209 568pp65_gfpMyD88_grid1_2p5um-p1 011.tif	0.003938458	0.012876109
2.5um_grid	20220209	Rep1	168	54	20220209 568pp65_gfpMyD88_grid1_2p5um-p1 011.tif	0.040467372	0.020682075
2.5um_grid	20220209	Rep1	168	55	20220209 568pp65_gfpMyD88_grid1_2p5um-p1 011.tif	0.095526185	0.073890712
2.5um_grid	20220209	Rep1	168	56	20220209 568pp65_gfpMyD88_grid1_2p5um-p1 011.tif	0.062986387	0.087360578
2.5um_grid	20220209	Rep1	168	57	20220209 568pp65_gfpMyD88_grid1_2p5um-p1 011.tif	0.00383948	0.014972438
2.5um_grid	20220209	Rep1	168	58	20220209 568pp65_gfpMyD88_grid1_2p5um-p1 011.tif	0.090091388	0.087436808
2.5um_grid	20220209	Rep1	168	59	20220209 568pp65_gfpMyD88_grid1_2p5um-p1 011.tif	0.052143788	0.054673094
2.5um_grid	20220209	Rep1	168	60	20220209 568pp65_gfpMyD88_grid1_2p5um-p1 011.tif	0.01364431	0.013363982
2.5um_grid	20220209	Rep1	168	61	20220209 568pp65_gfpMyD88_grid1_2p5um-p1 011.tif	0.060161013	0.154702283
2.5um_grid	20220209	Rep1	168	62	20220209 568pp65_gfpMyD88_grid1_2p5um-p1 011.tif	0.002036879	0.000351497
2.5um_grid	20220209	Rep1	168	63	20220209 568pp65_gfpMyD88_grid1_2p5um-p1 011.tif	0.008455458	0.0177091
2.5um_grid	20220209	Rep1	168	64	20220209 568pp65_gfpMyD88_grid1_2p5um-p1 011.tif	-0.000203625	0.002272497
2.5um_grid	20220209	Rep1	168	65	20220209 568pp65_gfpMyD88_grid1_2p5um-p1 011.tif	0.016823606	0.021063226
2.5um_grid	20220209	Rep1	168	66	20220209 568pp65_gfpMyD88_grid1_2p5um-p1 011.tif	0.05737463	0.062921195
2.5um_grid	20220209	Rep1	168	67	20220209 568pp65_gfpMyD88_grid1_2p5um-p1 011.tif	0.00040824	0.001738886
2.5um_grid	20220209	Rep1	168	68	20220209 568pp65_gfpMyD88_grid1_2p5um-p1 011.tif	0.067113474	0.067548364
2.5um_grid	20220209	Rep1	168	69	20220209 568pp65_gfpMyD88_grid1_2p5um-p1 011.tif	0.005621086	0.002882338
2.5um_grid	20220209	Rep1	168	70	20220209 568pp65_gfpMyD88_grid1_2p5um-p1 011.tif	0.00022528	0.00020666
2.5um_grid	20220209	Rep1	168	71	20220209 568pp65_gfpMyD88_grid1_2p5um-p1 011.tif	0.000804152	0.003957183
2.5um_grid	20220209	Rep1	168	72	20220209 568pp65_gfpMyD88_grid1_2p5um-p1 011.tif	0.005255167	0.006472777
2.5um_grid	20220209	Rep1	168	73	20220209 568pp65_gfpMyD88_grid1_2p5um-p1 011.tif	0.00063319	8.46E-06
2.5um_grid	20220209	Rep1	168	74	20220209 568pp65_gfpMyD88_grid1_2p5um-p1 011.tif	-5.37E-05	0.000846993
2.5um_grid	20220209	Rep1	168	75	20220209 568pp65_gfpMyD88_grid1_2p5um-p1 011.tif	0.005399135	0.001967576
2.5um_grid	20220209	Rep1	168	76	20220209 568pp65_gfpMyD88_grid1_2p5um-p1 011.tif	0.003338591	0.001959953
2.5um_grid	20220209	Rep1	168	77	20220209 568pp65_gfpMyD88_grid1_2p5um-p1 011.tif	0.000822148	0.001738886
2.5um_grid	20220209	Rep1	168	78	20220209 568pp65_gfpMyD88_grid1_2p5um-p1 011.tif	-1.77E-05	-6.01E-05
2.5um_grid	20220209	Rep1	168	79	20220209 568pp65_gfpMyD88_grid1_2p5um-p1 011.tif	0.000558206	9.23E-05
2.5um_grid	20220209	Rep1	168	80	20220209 568pp65_gfpMyD88_grid1_2p5um-p1 011.tif	0.001799932	8.46E-06
2.5um_grid	20220209	Rep1	168	81	20220209 568pp65_gfpMyD88_grid1_2p5um-p1 011.tif	0.001946899	0.001586425
2.5um_grid	20220209	Rep1	168	82	20220209 568pp65_gfpMyD88_grid1_2p5um-p1 011.tif	0.000684179	0.00020666
2.5um_grid	20220209	Rep1	168	83	20220209 568pp65_gfpMyD88_grid1_2p5um-p1 011.tif	0.003542546	0.000907977
2.5um_grid	20220209	Rep1	168	84	20220209 568pp65_gfpMyD88_grid1_2p5um-p1 011.tif	0.002630748	0.00061068
2.5um_grid	20220209	Rep1	168	85	20220209 568pp65_gfpMyD88_grid1_2p5um-p1 011.tif	0.001697954	0.005016782
2.5um_grid	20220209	Rep1	168	86	20220209 568pp65_gfpMyD88_grid1_2p5um-p1 011.tif	0.003803488	0.001136668
2.5um_grid	20220209	Rep1	168	87	20220209 568pp65_gfpMyD88_grid1_2p5um-p1 011.tif	0.004940236	0.000343874
2.5um_grid	20220209	Rep1	168	88	20220209 568pp65_gfpMyD88_grid1_2p5um-p1 011.tif	0.097595727	0.011465851
2.5um_grid	20220209	Rep1	168	89	20220209 568pp65_gfpMyD88_grid1_2p5um-p1 011.tif	0.002339812	0.000625926
2.5um_grid	20220209	Rep1	168	90	20220209 568pp65_gfpMyD88_grid1_2p5um-p1 011.tif	0.046310079	0.035386869
2.5um_grid	20220209	Rep1	168	91	20220209 568pp65_gfpMyD88_grid1_2p5um-p1 011.tif	0.000381246	0.003972429
2.5um_grid	20220209	Rep1	168	92	20220209 568pp65_gfpMyD88_grid1_2p5um-p1 011.tif	0.002249832	0.000877485
2.5um_grid	20220209	Rep1	168	93	20220209 568pp65_gfpMyD88_grid1_2p5um-p1 011.tif	0.003398578	0.018402794
2.5um_grid	20220209	Rep1	168	94	20220209 568pp65_gfpMyD88_grid1_2p5um-p1 011.tif	0.017552445	0.005519901
2.5um_grid	20220209	Rep1	168	95	20220209 568pp65_gfpMyD88_grid1_2p5um-p1 011.tif	0.003242612	0.00880542
2.5um_grid	20220209	Rep1	168	96	20220209 568pp65_gfpMyD88_grid1_2p5um-p1 011.tif	0.011787721	0.027680002
2.5um_grid	20220209	Rep1	168	97	20220209 568pp65_gfpMyD88_grid1_2p5um-p1 011.tif	0.006559878	0.009285669
2.5um_grid	20220209	Rep1	168	98	20220209 568pp65_gfpMyD88_grid1_2p5um-p1 011.tif	0.002369805	0.000412481
2.5um_grid	20220209	Rep1	168	99	20220209 568pp65_gfpMyD88_grid1_2p5um-p1 011.tif	0.008509446	0.036133925
2.5um_grid	20220209	Rep1	168	100	20220209 568pp65_gfpMyD88_grid1_2p5um-p1 011.tif	0.007381696	0.003431195
2.5um_grid	20220209	Rep1	168	101	20220209 568pp65_gfpMyD88_grid1_2p5um-p1 011.tif	0.001278047	0.009849772
2.5um_grid	20220209	Rep1	168	102	20220209 568pp65_gfpMyD88_grid1_2p5um-p1 011.tif	0.007705624	0.021040357
2.5um_grid	20220209	Rep1	168	103	20220209 568pp65_gfpMyD88_grid1_2p5um-p1 011.tif	0.012807495	0.034639814
2.5um_grid	20220209	Rep1	168	104	20220209 568pp65_gfpMyD88_grid1_2p5um-p1 011.tif	0.007027774	0.014126283
2.5um_grid	20220209	Rep1	168	105	20220209 568pp65_gfpMyD88_grid1_2p5um-p1 011.tif	0.000249275	9.23E-05
2.5um_grid	20220209	Rep1	168	106	20220209 568pp65_gfpMyD88_grid1_2p5um-p1 011.tif	0.000243276	0.000221906
2.5um_grid	20220209	Rep1	168	107	20220209 568pp65_gfpMyD88_grid1_2p5um-p1 011.tif	0.014046221	0.004338333
2.5um_grid	20220209	Rep1	168	108	20220209 568pp65_gfpMyD88_grid1_2p5um-p1 011.tif	0.0154949	0.002943322
2.5um_grid	20220209	Rep1	168	109	20220209 568pp65_gfpMyD88_grid1_2p5um-p1 011.tif	0.000561206	5.42E-05
2.5um_grid	20220209	Rep1	168	110	20220209 568pp65_gfpMyD88_grid1_2p5um-p1 011.tif	0.017918364	0.006678599
2.5um_grid	20220209	Rep1	168	111	20220209 568pp65_gfpMyD88_grid1_2p5um-p1 011.tif	0.005762055	0.000961338
2.5um_grid	20220209	Rep1	168	112	20220209 568pp65_gfpMyD88_grid1_2p5um-p1 011.tif	0.051447942	0.109856092
2.5um_grid	20220209	Rep1	168	113	20220209 568pp65_gfpMyD88_grid1_2p5um-p1 011.tif	6.33E-05	0.000122807
2.5um_grid	20220209	Rep1	168	114	20220209 568pp65_gfpMyD88_grid1_2p5um-p1 011.tif	0.002363807	0.000389612
2.5um_grid	20220209	Rep1	168	115	20220209 568pp65_gfpMyD88_grid1_2p5um-p1 011.tif	0.018743181	0.002920453
2.5um_grid	20220209	Rep1	168	116	20220209 568pp65_gfpMyD88_grid1_2p5um-p1 011.tif	0.002468784	0.000488711
2.5um_grid	20220209	Rep1	168	117	20220209 568pp65_gfpMyD88_grid1_2p5um-p1 011.tif	0.000357251	0.000450596
2.5um_grid	20220209	Rep1	168	118	20220209 568pp65_gfpMyD88_grid1_2p5um-p1 011.tif	0.050800085	0.049901087
2.5um_grid	20220209	Rep1	168	119	20220209 568pp65_gfpMyD88_grid1_2p5um-p1 011.tif	0.000342254	-1.44E-05
2.5um_grid	20220209	Rep1	168	120	20220209 568pp65_gfpMyD88_grid1_2p5um-p1 011.tif	0.008206513	0.019096488
2.5um_grid	20220209	Rep1	168	121	20220209 568pp65_gfpMyD88_grid1_2p5um-p1 011.tif	0.014286168	0.016763846
2.5um_grid	20220209	Rep1	168	122	20220209 568pp65_gfpMyD88_grid1_2p5um-p1 011.tif	0.012270614	0.006754829
2.5um_grid	20220209	Rep1	168	123	20220209 568pp65_gfpMyD88_grid1_2p5um-p1 011.tif	0.003581537	0.000260021
2.5um_grid	20220209	Rep1	168	124	20220209 568pp65_gfpMyD88_grid1_2p5um-p1 011.tif	0.000150297	0.000648795
2.5um_grid	20220209	Rep1	168	125	20220209 568pp65_gfpMyD88_grid1_2p5um-p1 011.tif	0.003260608	0.018174104
2.5um_grid	20220209	Rep1	168	126	20220209 568pp65_gfpMyD88_grid1_2p5um-p1 011.tif	0.000669182	0.015163013
2.5um_grid	20220209	Rep1	168	127	20220209 568pp65_gfpMyD88_grid1_2p5um-p1 011.tif	0.002000887	0.017099259
2.5um_grid	20220209	Rep1	168	128	20220209 568pp65_gfpMyD88_grid1_2p5um-p1 011.tif	0.000855141	0.013707017
2.5um_grid	20220209	Rep1	168	129	20220209 568pp65_gfpMyD88_grid1_2p5um-p1 011.tif	0.000891133	0.003911445
2.5um_grid	20220209	Rep1	168	130	20220209 568pp65_gfpMyD88_grid1_2p5um-p1 011.tif	0.003182625	0.042697339
2.5um_grid	20220209	Rep1	168	131	20220209 568pp65_gfpMyD88_grid1_2p5um-p1 011.tif	0.000570204	0.014896208
2.5um_grid	20220209	Rep1	168	132	20220209 568pp65_gfpMyD88_grid1_2p5um-p1 011.tif	0.003710509	0.02590384
2.5um_grid	20220209	Rep1	168	133	20220209 568pp65_gfpMyD88_grid1_2p5um-p1 011.tif	0.001796932	0.01864673
2.5um_grid	20220209	Rep1	168	134	20220209 568pp65_gfpMyD88_grid1_2p5um-p1 011.tif	0.003482559	0.0148276
2.5um_grid	20220209	Rep1	168	135	20220209 568pp65_gfpMyD88_grid1_2p5um-p1 011.tif	0.001383024	0.009285669
2.5um_grid	20220209	Rep1	168	136	20220209 568pp65_gfpMyD88_grid1_2p5um-p1 011.tif	0.000120303	0.003225373
2.5um_grid	20220209	Rep1	168	137	20220209 568pp65_gfpMyD88_grid1_2p5um-p1 011.tif	2.43E-05	0.001746509
2.5um_grid	20220209	Rep1	168	138	20220209 568pp65_gfpMyD88_grid1_2p5um-p1 011.tif	6.63E-05	6.18E-05
2.5um_grid	20220209	Rep1	168	139	20220209 568pp65_gfpMyD88_grid1_2p5um-p1 011.tif	0.000885134	8.46E-06
2.5um_grid	20220209	Rep1	168	140	20220209 568pp65_gfpMyD88_grid1_2p5um-p1 011.tif	0.000927125	0.002882338
2.5um_grid	20220209	Rep1	168	141	20220209 568pp65_gfpMyD88_grid1_2p5um-p1 011.tif	0.000366249	0.000420104
2.5um_grid	20220209	Rep1	168	142	20220209 568pp65_gfpMyD88_grid1_2p5um-p1 011.tif	0.00497023	0.008523368
2.5um_grid	20220209	Rep1	168	143	20220209 568pp65_gfpMyD88_grid1_2p5um-p1 011.tif	0.004085426	0.012799879
2.5um_grid	20220209	Rep1	168	144	20220209 568pp65_gfpMyD88_grid1_2p5um-p1 011.tif	0.016214741	0.071093067
2.5um_grid	20220209	Rep1	168	145	20220209 568pp65_gfpMyD88_grid1_2p5um-p1 011.tif	0.004853256	0.001075683
2.5um_grid	20220209	Rep1	168	146	20220209 568pp65_gfpMyD88_grid1_2p5um-p1 011.tif	0.0032966	0.000968961
2.5um_grid	20220209	Rep1	169	1	20220209 568pp65_gfpMyD88_grid1_2p5um-p1 012.tif	0.002069872	0.002745124
2.5um_grid	20220209	Rep1	169	2	20220209 568pp65_gfpMyD88_grid1_2p5um-p1 012.tif	0.002954676	0.001228144
2.5um_grid	20220209	Rep1	169	3	20220209 568pp65_gfpMyD88_grid1_2p5um-p1 012.tif	0.001074092	0.00061068
2.5um_grid	20220209	Rep1	169	4	20220209 568pp65_gfpMyD88_grid1_2p5um-p1 012.tif	-5.67E-06	0.000648795
2.5um_grid	20220209	Rep1	169	5	20220209 568pp65_gfpMyD88_grid1_2p5um-p1 012.tif	-8.97E-05	0.000343874
2.5um_grid	20220209	Rep1	169	6	20220209 568pp65_gfpMyD88_grid1_2p5um-p1 012.tif	0.003722506	0.005626623
2.5um_grid	20220209	Rep1	169	7	20220209 568pp65_gfpMyD88_grid1_2p5um-p1 012.tif	0.020113878	0.114841543
2.5um_grid	20220209	Rep1	169	8	20220209 568pp65_gfpMyD88_grid1_2p5um-p1 012.tif	0.06207459	0.021375769
2.5um_grid	20220209	Rep1	169	9	20220209 568pp65_gfpMyD88_grid1_2p5um-p1 012.tif	0.02742326	0.037170654
2.5um_grid	20220209	Rep1	169	10	20220209 568pp65_gfpMyD88_grid1_2p5um-p1 012.tif	0.00248378	0.010269038
2.5um_grid	20220209	Rep1	169	11	20220209 568pp65_gfpMyD88_grid1_2p5um-p1 012.tif	0.002747722	0.017221227
2.5um_grid	20220209	Rep1	169	12	20220209 568pp65_gfpMyD88_grid1_2p5um-p1 012.tif	0.002669739	0.00051158
2.5um_grid	20220209	Rep1	169	13	20220209 568pp65_gfpMyD88_grid1_2p5um-p1 012.tif	0.010554994	0.011481097
2.5um_grid	20220209	Rep1	169	14	20220209 568pp65_gfpMyD88_grid1_2p5um-p1 012.tif	0.01264853	0.003926691
2.5um_grid	20220209	Rep1	169	15	20220209 568pp65_gfpMyD88_grid1_2p5um-p1 012.tif	0.003926461	0.006396547
2.5um_grid	20220209	Rep1	169	16	20220209 568pp65_gfpMyD88_grid1_2p5um-p1 012.tif	0.000927125	0.002020937
2.5um_grid	20220209	Rep1	169	17	20220209 568pp65_gfpMyD88_grid1_2p5um-p1 012.tif	0.013944243	0.00147208
2.5um_grid	20220209	Rep1	169	18	20220209 568pp65_gfpMyD88_grid1_2p5um-p1 012.tif	3.63E-05	0.002051429
2.5um_grid	20220209	Rep1	169	19	20220209 568pp65_gfpMyD88_grid1_2p5um-p1 012.tif	0.000255273	0.002409711
2.5um_grid	20220209	Rep1	169	20	20220209 568pp65_gfpMyD88_grid1_2p5um-p1 012.tif	-0.000110646	0.005329325
2.5um_grid	20220209	Rep1	169	21	20220209 568pp65_gfpMyD88_grid1_2p5um-p1 012.tif	0.019280062	0.003248242
2.5um_grid	20220209	Rep1	169	22	20220209 568pp65_gfpMyD88_grid1_2p5um-p1 012.tif	0.010581988	0.000968961
2.5um_grid	20220209	Rep1	169	23	20220209 568pp65_gfpMyD88_grid1_2p5um-p1 012.tif	6.33E-05	0.000473465
2.5um_grid	20220209	Rep1	169	24	20220209 568pp65_gfpMyD88_grid1_2p5um-p1 012.tif	0.005582094	0.00536744
2.5um_grid	20220209	Rep1	169	25	20220209 568pp65_gfpMyD88_grid1_2p5um-p1 012.tif	0.001496999	0.002120036
2.5um_grid	20220209	Rep1	169	26	20220209 568pp65_gfpMyD88_grid1_2p5um-p1 012.tif	0.00185092	0.002935699
2.5um_grid	20220209	Rep1	169	27	20220209 568pp65_gfpMyD88_grid1_2p5um-p1 012.tif	0.002384802	0.000450596
2.5um_grid	20220209	Rep1	169	28	20220209 568pp65_gfpMyD88_grid1_2p5um-p1 012.tif	0.007891583	0.000542073
2.5um_grid	20220209	Rep1	169	29	20220209 568pp65_gfpMyD88_grid1_2p5um-p1 012.tif	0.002900688	0.000450596
2.5um_grid	20220209	Rep1	169	30	20220209 568pp65_gfpMyD88_grid1_2p5um-p1 012.tif	0.010695962	0.00083937
2.5um_grid	20220209	Rep1	169	31	20220209 568pp65_gfpMyD88_grid1_2p5um-p1 012.tif	0.000345254	6.94E-05
2.5um_grid	20220209	Rep1	169	32	20220209 568pp65_gfpMyD88_grid1_2p5um-p1 012.tif	0.008953348	0.021505361
2.5um_grid	20220209	Rep1	169	33	20220209 568pp65_gfpMyD88_grid1_2p5um-p1 012.tif	0.046807969	0.117829765
2.5um_grid	20220209	Rep1	169	34	20220209 568pp65_gfpMyD88_grid1_2p5um-p1 012.tif	0.011571769	0.017289834
2.5um_grid	20220209	Rep1	169	35	20220209 568pp65_gfpMyD88_grid1_2p5um-p1 012.tif	0.016589658	0.051097901
2.5um_grid	20220209	Rep1	169	36	20220209 568pp65_gfpMyD88_grid1_2p5um-p1 012.tif	0.0010381	0.000404858
2.5um_grid	20220209	Rep1	169	37	20220209 568pp65_gfpMyD88_grid1_2p5um-p1 012.tif	0.003233614	0.000450596
2.5um_grid	20220209	Rep1	169	38	20220209 568pp65_gfpMyD88_grid1_2p5um-p1 012.tif	0.002768717	0.000328628
2.5um_grid	20220209	Rep1	169	39	20220209 568pp65_gfpMyD88_grid1_2p5um-p1 012.tif	0.001712951	0.000199037
2.5um_grid	20220209	Rep1	169	40	20220209 568pp65_gfpMyD88_grid1_2p5um-p1 012.tif	0.001077092	0.000420104
2.5um_grid	20220209	Rep1	169	41	20220209 568pp65_gfpMyD88_grid1_2p5um-p1 012.tif	0.011844708	0.00235635
2.5um_grid	20220209	Rep1	169	42	20220209 568pp65_gfpMyD88_grid1_2p5um-p1 012.tif	0.008893361	0.000755517
2.5um_grid	20220209	Rep1	169	43	20220209 568pp65_gfpMyD88_grid1_2p5um-p1 012.tif	0.008053547	0.001426342
2.5um_grid	20220209	Rep1	169	44	20220209 568pp65_gfpMyD88_grid1_2p5um-p1 012.tif	0.036544241	0.006007773
2.5um_grid	20220209	Rep1	169	45	20220209 568pp65_gfpMyD88_grid1_2p5um-p1 012.tif	0.158824173	0.036720896
2.5um_grid	20220209	Rep1	169	46	20220209 568pp65_gfpMyD88_grid1_2p5um-p1 012.tif	4.53E-05	-6.78E-06
2.5um_grid	20220209	Rep1	169	47	20220209 568pp65_gfpMyD88_grid1_2p5um-p1 012.tif	0.141047108	0.040875439
2.5um_grid	20220209	Rep1	169	48	20220209 568pp65_gfpMyD88_grid1_2p5um-p1 012.tif	0.004196401	0.002379219
2.5um_grid	20220209	Rep1	169	49	20220209 568pp65_gfpMyD88_grid1_2p5um-p1 012.tif	0.030302622	0.039594773
2.5um_grid	20220209	Rep1	169	50	20220209 568pp65_gfpMyD88_grid1_2p5um-p1 012.tif	0.007966567	0.003042421
2.5um_grid	20220209	Rep1	169	51	20220209 568pp65_gfpMyD88_grid1_2p5um-p1 012.tif	0.001491	0.00584769
2.5um_grid	20220209	Rep1	169	52	20220209 568pp65_gfpMyD88_grid1_2p5um-p1 012.tif	0.137840818	0.139631584
2.5um_grid	20220209	Rep1	169	53	20220209 568pp65_gfpMyD88_grid1_2p5um-p1 012.tif	0.078121038	0.201591442
2.5um_grid	20220209	Rep1	169	54	20220209 568pp65_gfpMyD88_grid1_2p5um-p1 012.tif	0.000153296	8.47E-05
2.5um_grid	20220209	Rep1	169	55	20220209 568pp65_gfpMyD88_grid1_2p5um-p1 012.tif	0.013383367	0.032589223
2.5um_grid	20220209	Rep1	169	56	20220209 568pp65_gfpMyD88_grid1_2p5um-p1 012.tif	0.007762612	0.043741692
2.5um_grid	20220209	Rep1	169	57	20220209 568pp65_gfpMyD88_grid1_2p5um-p1 012.tif	0.005447124	0.002470695
2.5um_grid	20220209	Rep1	169	58	20220209 568pp65_gfpMyD88_grid1_2p5um-p1 012.tif	4.53E-05	0.002882338
2.5um_grid	20220209	Rep1	169	59	20220209 568pp65_gfpMyD88_grid1_2p5um-p1 012.tif	-3.27E-05	0.006213595
2.5um_grid	20220209	Rep1	169	60	20220209 568pp65_gfpMyD88_grid1_2p5um-p1 012.tif	0.001482002	0.013356359
2.5um_grid	20220209	Rep1	169	61	20220209 568pp65_gfpMyD88_grid1_2p5um-p1 012.tif	0.007018776	0.016054906
2.5um_grid	20220209	Rep1	169	62	20220209 568pp65_gfpMyD88_grid1_2p5um-p1 012.tif	0.002018883	0.006495646
2.5um_grid	20220209	Rep1	169	63	20220209 568pp65_gfpMyD88_grid1_2p5um-p1 012.tif	0.007171742	0.000153299
2.5um_grid	20220209	Rep1	169	64	20220209 568pp65_gfpMyD88_grid1_2p5um-p1 012.tif	0.00189591	0.000366743
2.5um_grid	20220209	Rep1	169	65	20220209 568pp65_gfpMyD88_grid1_2p5um-p1 012.tif	0.006622864	0.002059052
2.5um_grid	20220209	Rep1	169	66	20220209 568pp65_gfpMyD88_grid1_2p5um-p1 012.tif	0.000981113	8.47E-05
2.5um_grid	20220209	Rep1	169	67	20220209 568pp65_gfpMyD88_grid1_2p5um-p1 012.tif	0.00036325	0.000115184
2.5um_grid	20220209	Rep1	169	68	20220209 568pp65_gfpMyD88_grid1_2p5um-p1 012.tif	-0.000341594	-6.78E-06
2.5um_grid	20220209	Rep1	169	69	20220209 568pp65_gfpMyD88_grid1_2p5um-p1 012.tif	0.003650522	0.003484556
2.5um_grid	20220209	Rep1	169	70	20220209 568pp65_gfpMyD88_grid1_2p5um-p1 012.tif	0.003011663	0.000481088
2.5um_grid	20220209	Rep1	169	71	20220209 568pp65_gfpMyD88_grid1_2p5um-p1 012.tif	0.020398815	0.015452688
2.5um_grid	20220209	Rep1	169	72	20220209 568pp65_gfpMyD88_grid1_2p5um-p1 012.tif	0.020929697	0.00506252
2.5um_grid	20220209	Rep1	169	73	20220209 568pp65_gfpMyD88_grid1_2p5um-p1 012.tif	0.004307377	0.012662665
2.5um_grid	20220209	Rep1	169	74	20220209 568pp65_gfpMyD88_grid1_2p5um-p1 012.tif	0.206162694	0.174118098
2.5um_grid	20220209	Rep1	169	75	20220209 568pp65_gfpMyD88_grid1_2p5um-p1 012.tif	0.000207284	0.000183791
2.5um_grid	20220209	Rep1	169	76	20220209 568pp65_gfpMyD88_grid1_2p5um-p1 012.tif	0.041502143	0.00888165
2.5um_grid	20220209	Rep1	169	77	20220209 568pp65_gfpMyD88_grid1_2p5um-p1 012.tif	0.00185392	0.000664041
2.5um_grid	20220209	Rep1	169	78	20220209 568pp65_gfpMyD88_grid1_2p5um-p1 012.tif	0.046520033	0.031178965
2.5um_grid	20220209	Rep1	169	79	20220209 568pp65_gfpMyD88_grid1_2p5um-p1 012.tif	-0.0003146	9.23E-05
2.5um_grid	20220209	Rep1	169	80	20220209 568pp65_gfpMyD88_grid1_2p5um-p1 012.tif	0.00257376	0.001517818
2.5um_grid	20220209	Rep1	169	81	20220209 568pp65_gfpMyD88_grid1_2p5um-p1 012.tif	0.06437508	0.107096561
2.5um_grid	20220209	Rep1	169	82	20220209 568pp65_gfpMyD88_grid1_2p5um-p1 012.tif	0.000489222	0.000709779
2.5um_grid	20220209	Rep1	169	83	20220209 568pp65_gfpMyD88_grid1_2p5um-p1 012.tif	0.01120285	0.004323087
2.5um_grid	20220209	Rep1	169	84	20220209 568pp65_gfpMyD88_grid1_2p5um-p1 012.tif	0.0005882	0.000381989
2.5um_grid	20220209	Rep1	169	85	20220209 568pp65_gfpMyD88_grid1_2p5um-p1 012.tif	0.036196318	0.045578838
2.5um_grid	20220209	Rep1	169	86	20220209 568pp65_gfpMyD88_grid1_2p5um-p1 012.tif	0.006067987	0.003583655
2.5um_grid	20220209	Rep1	169	87	20220209 568pp65_gfpMyD88_grid1_2p5um-p1 012.tif	0.000804152	0.000260021
2.5um_grid	20220209	Rep1	169	88	20220209 568pp65_gfpMyD88_grid1_2p5um-p1 012.tif	0.007513667	0.001083306
2.5um_grid	20220209	Rep1	169	89	20220209 568pp65_gfpMyD88_grid1_2p5um-p1 012.tif	0.006937794	0.013745132
2.5um_grid	20220209	Rep1	169	90	20220209 568pp65_gfpMyD88_grid1_2p5um-p1 012.tif	-0.000143638	0.001182406
2.5um_grid	20220209	Rep1	169	91	20220209 568pp65_gfpMyD88_grid1_2p5um-p1 012.tif	0.006874808	0.010726419
2.5um_grid	20220209	Rep1	169	92	20220209 568pp65_gfpMyD88_grid1_2p5um-p1 012.tif	0.000114305	0.002928076
2.5um_grid	20220209	Rep1	169	93	20220209 568pp65_gfpMyD88_grid1_2p5um-p1 012.tif	0.002126859	0.004414564
2.5um_grid	20220209	Rep1	169	94	20220209 568pp65_gfpMyD88_grid1_2p5um-p1 012.tif	0.005639082	0.004467925
2.5um_grid	20220209	Rep1	169	95	20220209 568pp65_gfpMyD88_grid1_2p5um-p1 012.tif	0.000882135	0.010886502
2.5um_grid	20220209	Rep1	169	96	20220209 568pp65_gfpMyD88_grid1_2p5um-p1 012.tif	0.000195287	0.001342489
2.5um_grid	20220209	Rep1	169	97	20220209 568pp65_gfpMyD88_grid1_2p5um-p1 012.tif	0.012456573	0.005298833
2.5um_grid	20220209	Rep1	169	98	20220209 568pp65_gfpMyD88_grid1_2p5um-p1 012.tif	0.000243276	0.002905207
2.5um_grid	20220209	Rep1	169	99	20220209 568pp65_gfpMyD88_grid1_2p5um-p1 012.tif	0.003920462	0.005657115
2.5um_grid	20220209	Rep1	169	100	20220209 568pp65_gfpMyD88_grid1_2p5um-p1 012.tif	0.021373599	0.046379255
2.5um_grid	20220209	Rep1	169	101	20220209 568pp65_gfpMyD88_grid1_2p5um-p1 012.tif	0.023020234	0.015300227
2.5um_grid	20220209	Rep1	169	102	20220209 568pp65_gfpMyD88_grid1_2p5um-p1 012.tif	0.00700078	0.000793632
2.5um_grid	20220209	Rep1	169	103	20220209 568pp65_gfpMyD88_grid1_2p5um-p1 012.tif	0.005576096	0.00179987
2.5um_grid	20220209	Rep1	169	104	20220209 568pp65_gfpMyD88_grid1_2p5um-p1 012.tif	0.029483804	0.003210127
2.5um_grid	20220209	Rep1	169	105	20220209 568pp65_gfpMyD88_grid1_2p5um-p1 012.tif	0.002204842	0.000168545
2.5um_grid	20220209	Rep1	169	106	20220209 568pp65_gfpMyD88_grid1_2p5um-p1 012.tif	0.177770979	0.069400757
2.5um_grid	20220209	Rep1	169	107	20220209 568pp65_gfpMyD88_grid1_2p5um-p1 012.tif	0.245846909	0.058598946
2.5um_grid	20220209	Rep1	169	108	20220209 568pp65_gfpMyD88_grid1_2p5um-p1 012.tif	0.007012778	0.00131962
2.5um_grid	20220209	Rep1	169	109	20220209 568pp65_gfpMyD88_grid1_2p5um-p1 012.tif	0.004499334	0.001365358
2.5um_grid	20220209	Rep1	169	110	20220209 568pp65_gfpMyD88_grid1_2p5um-p1 012.tif	0.000912128	0.005657115
2.5um_grid	20220209	Rep1	169	111	20220209 568pp65_gfpMyD88_grid1_2p5um-p1 012.tif	4.23E-05	0.000275267
2.5um_grid	20220209	Rep1	169	112	20220209 568pp65_gfpMyD88_grid1_2p5um-p1 012.tif	0.005831039	0.000725025
2.5um_grid	20220209	Rep1	169	113	20220209 568pp65_gfpMyD88_grid1_2p5um-p1 012.tif	0.047470822	0.014126283
2.5um_grid	20220209	Rep1	169	114	20220209 568pp65_gfpMyD88_grid1_2p5um-p1 012.tif	0.031709311	0.001754132
2.5um_grid	20220209	Rep1	169	115	20220209 568pp65_gfpMyD88_grid1_2p5um-p1 012.tif	0.004940236	0.000458219
2.5um_grid	20220209	Rep1	169	116	20220209 568pp65_gfpMyD88_grid1_2p5um-p1 012.tif	0.006043992	0.00139585
2.5um_grid	20220209	Rep1	169	117	20220209 568pp65_gfpMyD88_grid1_2p5um-p1 012.tif	-7.77E-05	0.00013043
2.5um_grid	20220209	Rep1	169	118	20220209 568pp65_gfpMyD88_grid1_2p5um-p1 012.tif	0.023476133	0.002783239
2.5um_grid	20220209	Rep1	169	119	20220209 568pp65_gfpMyD88_grid1_2p5um-p1 012.tif	0.004055432	0.000328628
2.5um_grid	20220209	Rep1	169	120	20220209 568pp65_gfpMyD88_grid1_2p5um-p1 012.tif	0.005306155	0.002302989
2.5um_grid	20220209	Rep1	169	121	20220209 568pp65_gfpMyD88_grid1_2p5um-p1 012.tif	0.013455352	0.032848405
2.5um_grid	20220209	Rep1	169	122	20220209 568pp65_gfpMyD88_grid1_2p5um-p1 012.tif	0.012474569	0.007135979
2.5um_grid	20220209	Rep1	169	123	20220209 568pp65_gfpMyD88_grid1_2p5um-p1 012.tif	0.00488025	0.013859478
2.5um_grid	20220209	Rep1	169	124	20220209 568pp65_gfpMyD88_grid1_2p5um-p1 012.tif	0.001709951	0.01356218
2.5um_grid	20220209	Rep1	169	125	20220209 568pp65_gfpMyD88_grid1_2p5um-p1 012.tif	0.007969566	0.036652289
2.5um_grid	20220209	Rep1	169	126	20220209 568pp65_gfpMyD88_grid1_2p5um-p1 012.tif	0.008836374	0.042781193
2.5um_grid	20220209	Rep1	169	127	20220209 568pp65_gfpMyD88_grid1_2p5um-p1 012.tif	0.001056096	0.003568409
2.5um_grid	20220209	Rep1	169	128	20220209 568pp65_gfpMyD88_grid1_2p5um-p1 012.tif	0.022243406	0.07641393
2.5um_grid	20220209	Rep1	169	129	20220209 568pp65_gfpMyD88_grid1_2p5um-p1 012.tif	0.01039003	0.028937799
2.5um_grid	20220209	Rep1	169	130	20220209 568pp65_gfpMyD88_grid1_2p5um-p1 012.tif	0.029159875	0.133091038
2.5um_grid	20220209	Rep1	169	131	20220209 568pp65_gfpMyD88_grid1_2p5um-p1 012.tif	0.016607654	0.06042847
2.5um_grid	20220209	Rep1	169	132	20220209 568pp65_gfpMyD88_grid1_2p5um-p1 012.tif	0.003017662	0.009201816
2.5um_grid	20220209	Rep1	169	133	20220209 568pp65_gfpMyD88_grid1_2p5um-p1 012.tif	0.001413017	0.001677902
2.5um_grid	20220209	Rep1	169	134	20220209 568pp65_gfpMyD88_grid1_2p5um-p1 012.tif	0.000228279	0.002516433
2.5um_grid	20220209	Rep1	169	135	20220209 568pp65_gfpMyD88_grid1_2p5um-p1 012.tif	0.006493892	0.021497738
2.5um_grid	20220209	Rep1	169	136	20220209 568pp65_gfpMyD88_grid1_2p5um-p1 012.tif	0.010348039	0.001045191
2.5um_grid	20220209	Rep1	169	137	20220209 568pp65_gfpMyD88_grid1_2p5um-p1 012.tif	0.000654185	0.000145676
2.5um_grid	20220209	Rep1	169	138	20220209 568pp65_gfpMyD88_grid1_2p5um-p1 012.tif	0.000657185	0.00266127
2.5um_grid	20220209	Rep1	169	139	20220209 568pp65_gfpMyD88_grid1_2p5um-p1 012.tif	0.000375247	0.000442973
2.5um_grid	20220209	Rep1	169	140	20220209 568pp65_gfpMyD88_grid1_2p5um-p1 012.tif	0.019421031	0.008203201
2.5um_grid	20220209	Rep1	169	141	20220209 568pp65_gfpMyD88_grid1_2p5um-p1 012.tif	0.005618086	0.006381301
2.5um_grid	20220209	Rep1	170	1	20220209 568pp65_gfpMyD88_grid1_2p5um-p1 013.tif	0.001727947	-6.78E-05
2.5um_grid	20220209	Rep1	170	2	20220209 568pp65_gfpMyD88_grid1_2p5um-p1 013.tif	0.006208956	0.000603057
2.5um_grid	20220209	Rep1	170	3	20220209 568pp65_gfpMyD88_grid1_2p5um-p1 013.tif	0.00072317	9.99E-05
2.5um_grid	20220209	Rep1	170	4	20220209 568pp65_gfpMyD88_grid1_2p5um-p1 013.tif	0.029930705	0.157355092
2.5um_grid	20220209	Rep1	170	5	20220209 568pp65_gfpMyD88_grid1_2p5um-p1 013.tif	0.002510774	0.004041036
2.5um_grid	20220209	Rep1	170	6	20220209 568pp65_gfpMyD88_grid1_2p5um-p1 013.tif	0.308611017	0.022671682
2.5um_grid	20220209	Rep1	170	7	20220209 568pp65_gfpMyD88_grid1_2p5um-p1 013.tif	0.003611531	0.000488711
2.5um_grid	20220209	Rep1	170	8	20220209 568pp65_gfpMyD88_grid1_2p5um-p1 013.tif	0.005501112	0.001807493
2.5um_grid	20220209	Rep1	170	9	20220209 568pp65_gfpMyD88_grid1_2p5um-p1 013.tif	0.014802053	0.009682066
2.5um_grid	20220209	Rep1	170	10	20220209 568pp65_gfpMyD88_grid1_2p5um-p1 013.tif	0.002024882	0.012487335
2.5um_grid	20220209	Rep1	170	11	20220209 568pp65_gfpMyD88_grid1_2p5um-p1 013.tif	0.007573654	0.001136668
2.5um_grid	20220209	Rep1	170	12	20220209 568pp65_gfpMyD88_grid1_2p5um-p1 013.tif	0.006002001	0.000420104
2.5um_grid	20220209	Rep1	170	13	20220209 568pp65_gfpMyD88_grid1_2p5um-p1 013.tif	0.004283382	0.004841452
2.5um_grid	20220209	Rep1	170	14	20220209 568pp65_gfpMyD88_grid1_2p5um-p1 013.tif	0.030251634	0.069095836
2.5um_grid	20220209	Rep1	170	15	20220209 568pp65_gfpMyD88_grid1_2p5um-p1 013.tif	0.008206513	0.009201816
2.5um_grid	20220209	Rep1	170	16	20220209 568pp65_gfpMyD88_grid1_2p5um-p1 013.tif	0.0936456	0.125117366
2.5um_grid	20220209	Rep1	170	17	20220209 568pp65_gfpMyD88_grid1_2p5um-p1 013.tif	0.002153853	-1.44E-05
2.5um_grid	20220209	Rep1	170	18	20220209 568pp65_gfpMyD88_grid1_2p5um-p1 013.tif	0.00813153	0.007349424
2.5um_grid	20220209	Rep1	170	19	20220209 568pp65_gfpMyD88_grid1_2p5um-p1 013.tif	0.04043438	0.078738949
2.5um_grid	20220209	Rep1	170	20	20220209 568pp65_gfpMyD88_grid1_2p5um-p1 013.tif	0.001020104	0.007471392
2.5um_grid	20220209	Rep1	170	21	20220209 568pp65_gfpMyD88_grid1_2p5um-p1 013.tif	0.06062591	0.137893537
2.5um_grid	20220209	Rep1	170	22	20220209 568pp65_gfpMyD88_grid1_2p5um-p1 013.tif	0.045887173	0.11073274
2.5um_grid	20220209	Rep1	170	23	20220209 568pp65_gfpMyD88_grid1_2p5um-p1 013.tif	0.000801153	0.012594058
2.5um_grid	20220209	Rep1	170	24	20220209 568pp65_gfpMyD88_grid1_2p5um-p1 013.tif	0.014802054	0.046813767
2.5um_grid	20220209	Rep1	170	25	20220209 568pp65_gfpMyD88_grid1_2p5um-p1 013.tif	0.000435234	0.003271111
2.5um_grid	20220209	Rep1	170	26	20220209 568pp65_gfpMyD88_grid1_2p5um-p1 013.tif	0.058154457	0.092643326
2.5um_grid	20220209	Rep1	170	27	20220209 568pp65_gfpMyD88_grid1_2p5um-p1 013.tif	0.053103575	0.110130521
2.5um_grid	20220209	Rep1	170	28	20220209 568pp65_gfpMyD88_grid1_2p5um-p1 013.tif	0.002294822	0.004559401
2.5um_grid	20220209	Rep1	170	29	20220209 568pp65_gfpMyD88_grid1_2p5um-p1 013.tif	0.01861121	0.037689019
[truncated: 14,685 more rows]
