# Supplementary material for: Myddosome clustering in IL‐1 receptor signaling regulates the formation of an NF‐kB activating signalosome
Source: EMBO Rep. 2023 Aug 21;24(10):e57233. doi: 10.15252/embr.202357233 (PMC10561168; doi:10.15252/embr.202357233)
Supplement: Supplementary file 15 — Source Data for Figure 3 [file EMBR-24-e57233-s018.zip › Figure 3/3B/Table for Fig3B_pIKK off grid.csv]

GROUP	DATE	REP	ImageNumber	ObjectNumber	FileName_Staining	Normalized_Integrated_MyD88	Normalized_Integrated_pIKK
off_grid	20220513	Rep1	1	1	20220513 568pIKK_gfpMyD88_NC1 001.tif	0.397379386	0.395488054
off_grid	20220513	Rep1	1	2	20220513 568pIKK_gfpMyD88_NC1 001.tif	0.354074917	0.667165139
off_grid	20220513	Rep1	1	3	20220513 568pIKK_gfpMyD88_NC1 001.tif	0.015823521	0.006330534
off_grid	20220513	Rep1	1	4	20220513 568pIKK_gfpMyD88_NC1 001.tif	0.028934378	0.020572369
off_grid	20220513	Rep1	1	5	20220513 568pIKK_gfpMyD88_NC1 001.tif	0.066595781	0.069014775
off_grid	20220513	Rep1	1	6	20220513 568pIKK_gfpMyD88_NC1 001.tif	0.017906722	0.035562006
off_grid	20220513	Rep1	1	7	20220513 568pIKK_gfpMyD88_NC1 001.tif	0.010820257	0.009951909
off_grid	20220513	Rep1	1	8	20220513 568pIKK_gfpMyD88_NC1 001.tif	0.016619437	0.012553249
off_grid	20220513	Rep1	1	9	20220513 568pIKK_gfpMyD88_NC1 001.tif	0.021297682	0.030962607
off_grid	20220513	Rep1	1	10	20220513 568pIKK_gfpMyD88_NC1 001.tif	0.047716454	0.050329823
off_grid	20220513	Rep1	1	11	20220513 568pIKK_gfpMyD88_NC1 001.tif	0.015096705	0.011020677
off_grid	20220513	Rep1	1	12	20220513 568pIKK_gfpMyD88_NC1 001.tif	0.012017969	0.016693885
off_grid	20220513	Rep1	2	1	20220513 568pIKK_gfpMyD88_NC1 002.tif	0.000867471	0.000585066
off_grid	20220513	Rep1	2	2	20220513 568pIKK_gfpMyD88_NC1 002.tif	0.001655709	0.00019016
off_grid	20220513	Rep1	2	3	20220513 568pIKK_gfpMyD88_NC1 002.tif	9.46E-05	2.21E-05
off_grid	20220513	Rep1	2	4	20220513 568pIKK_gfpMyD88_NC1 002.tif	0.004153503	0.011066049
off_grid	20220513	Rep1	2	5	20220513 568pIKK_gfpMyD88_NC1 002.tif	0.024688641	0.097483323
off_grid	20220513	Rep1	2	6	20220513 568pIKK_gfpMyD88_NC1 002.tif	0.001233439	0.008380686
off_grid	20220513	Rep1	2	7	20220513 568pIKK_gfpMyD88_NC1 002.tif	0.006144572	0.024074432
off_grid	20220513	Rep1	2	8	20220513 568pIKK_gfpMyD88_NC1 002.tif	0.006702481	0.041784721
off_grid	20220513	Rep1	2	9	20220513 568pIKK_gfpMyD88_NC1 002.tif	0.005947512	0.014721033
off_grid	20220513	Rep1	2	10	20220513 568pIKK_gfpMyD88_NC1 002.tif	0.010528507	0.06038229
off_grid	20220513	Rep1	2	11	20220513 568pIKK_gfpMyD88_NC1 002.tif	0.150517546	0.739471648
off_grid	20220513	Rep1	2	12	20220513 568pIKK_gfpMyD88_NC1 002.tif	0.007751759	0.035856085
off_grid	20220513	Rep1	2	13	20220513 568pIKK_gfpMyD88_NC1 002.tif	0.000954485	0.007216132
off_grid	20220513	Rep1	2	14	20220513 568pIKK_gfpMyD88_NC1 002.tif	0.003234745	0.012598622
off_grid	20220513	Rep1	2	15	20220513 568pIKK_gfpMyD88_NC1 002.tif	0.014039749	0.080761138
off_grid	20220513	Rep1	2	16	20220513 568pIKK_gfpMyD88_NC1 002.tif	0.011239968	0.055206496
off_grid	20220513	Rep1	2	17	20220513 568pIKK_gfpMyD88_NC1 002.tif	0.000281411	0.000259059
off_grid	20220513	Rep1	2	18	20220513 568pIKK_gfpMyD88_NC1 002.tif	0.001450972	0.006160808
off_grid	20220513	Rep1	2	19	20220513 568pIKK_gfpMyD88_NC1 002.tif	0.005410077	0.023412334
off_grid	20220513	Rep1	2	20	20220513 568pIKK_gfpMyD88_NC1 002.tif	0.0054024	0.023388808
off_grid	20220513	Rep1	2	21	20220513 568pIKK_gfpMyD88_NC1 002.tif	0.015378218	0.051082666
off_grid	20220513	Rep1	2	22	20220513 568pIKK_gfpMyD88_NC1 002.tif	0.00520534	0.030371088
off_grid	20220513	Rep1	2	23	20220513 568pIKK_gfpMyD88_NC1 002.tif	0.011229731	0.024758376
off_grid	20220513	Rep1	2	24	20220513 568pIKK_gfpMyD88_NC1 002.tif	0.000102266	0.002670508
off_grid	20220513	Rep1	2	25	20220513 568pIKK_gfpMyD88_NC1 002.tif	0.000107385	0.000838815
off_grid	20220513	Rep1	2	26	20220513 568pIKK_gfpMyD88_NC1 002.tif	0.000227668	0.000289307
off_grid	20220513	Rep1	2	27	20220513 568pIKK_gfpMyD88_NC1 002.tif	0.001415143	0.002257117
off_grid	20220513	Rep1	2	28	20220513 568pIKK_gfpMyD88_NC1 002.tif	0.000245582	0.000274183
off_grid	20220513	Rep1	3	1	20220513 568pIKK_gfpMyD88_NC1 003.tif	0.008261042	0.003184726
off_grid	20220513	Rep1	3	2	20220513 568pIKK_gfpMyD88_NC1 003.tif	0.005837466	0.003720791
off_grid	20220513	Rep1	3	3	20220513 568pIKK_gfpMyD88_NC1 003.tif	0.008445306	0.00483157
off_grid	20220513	Rep1	3	4	20220513 568pIKK_gfpMyD88_NC1 003.tif	0.010935422	0.016514076
off_grid	20220513	Rep1	3	5	20220513 568pIKK_gfpMyD88_NC1 003.tif	0.031967047	0.017384551
off_grid	20220513	Rep1	3	6	20220513 568pIKK_gfpMyD88_NC1 003.tif	0.010735803	0.012356637
off_grid	20220513	Rep1	3	7	20220513 568pIKK_gfpMyD88_NC1 003.tif	0.042884657	0.004492119
off_grid	20220513	Rep1	3	8	20220513 568pIKK_gfpMyD88_NC1 003.tif	0.028627272	0.00557265
off_grid	20220513	Rep1	3	9	20220513 568pIKK_gfpMyD88_NC1 003.tif	0.774733019	0.42095195
off_grid	20220513	Rep1	3	10	20220513 568pIKK_gfpMyD88_NC1 003.tif	0.295028718	0.095853283
off_grid	20220513	Rep1	3	11	20220513 568pIKK_gfpMyD88_NC1 003.tif	0.107863117	0.012830524
off_grid	20220513	Rep1	3	12	20220513 568pIKK_gfpMyD88_NC1 003.tif	0.23489741	0.148653101
off_grid	20220513	Rep1	3	13	20220513 568pIKK_gfpMyD88_NC1 003.tif	0.077815377	0.03472178
off_grid	20220513	Rep1	3	14	20220513 568pIKK_gfpMyD88_NC1 003.tif	0.088139249	0.027275694
off_grid	20220513	Rep1	3	15	20220513 568pIKK_gfpMyD88_NC1 003.tif	0.078119923	0.050770102
off_grid	20220513	Rep1	3	16	20220513 568pIKK_gfpMyD88_NC1 003.tif	0.075808953	0.027384924
off_grid	20220513	Rep1	3	17	20220513 568pIKK_gfpMyD88_NC1 003.tif	0.02407187	0.017589566
off_grid	20220513	Rep1	3	18	20220513 568pIKK_gfpMyD88_NC1 003.tif	0.01341786	0.010301443
off_grid	20220513	Rep1	3	19	20220513 568pIKK_gfpMyD88_NC1 003.tif	0.015488264	0.007372414
off_grid	20220513	Rep1	4	1	20220513 568pIKK_gfpMyD88_NC1 004.tif	0.000670412	0.000163273
off_grid	20220513	Rep1	4	2	20220513 568pIKK_gfpMyD88_NC1 004.tif	0.000148332	9.61E-05
off_grid	20220513	Rep1	4	3	20220513 568pIKK_gfpMyD88_NC1 004.tif	0.00191419	0.001558048
off_grid	20220513	Rep1	4	4	20220513 568pIKK_gfpMyD88_NC1 004.tif	0.002648685	0.00256632
off_grid	20220513	Rep1	4	5	20220513 568pIKK_gfpMyD88_NC1 004.tif	0.000652497	0.003238501
off_grid	20220513	Rep1	4	6	20220513 568pIKK_gfpMyD88_NC1 004.tif	0.003298725	0.009496506
off_grid	20220513	Rep1	4	7	20220513 568pIKK_gfpMyD88_NC1 004.tif	0.000568043	0.006033094
off_grid	20220513	Rep1	4	8	20220513 568pIKK_gfpMyD88_NC1 004.tif	0.016110154	0.05771037
off_grid	20220513	Rep1	4	9	20220513 568pIKK_gfpMyD88_NC1 004.tif	0.068753198	0.204707956
off_grid	20220513	Rep1	4	10	20220513 568pIKK_gfpMyD88_NC1 004.tif	0.205985963	0.6706672
off_grid	20220513	Rep1	4	11	20220513 568pIKK_gfpMyD88_NC1 004.tif	0.146131052	0.467495445
off_grid	20220513	Rep1	4	12	20220513 568pIKK_gfpMyD88_NC1 004.tif	0.036755338	0.169519282
off_grid	20220513	Rep1	4	13	20220513 568pIKK_gfpMyD88_NC1 004.tif	0.096226368	0.354505176
off_grid	20220513	Rep1	4	14	20220513 568pIKK_gfpMyD88_NC1 004.tif	0.124679716	0.298396549
off_grid	20220513	Rep1	4	15	20220513 568pIKK_gfpMyD88_NC1 004.tif	0.077915187	0.137103351
off_grid	20220513	Rep1	4	16	20220513 568pIKK_gfpMyD88_NC1 004.tif	0.009074873	0.011133267
off_grid	20220513	Rep1	4	17	20220513 568pIKK_gfpMyD88_NC1 004.tif	0.027150605	0.041951087
off_grid	20220513	Rep1	4	18	20220513 568pIKK_gfpMyD88_NC1 004.tif	-9.74E-05	0.001312702
off_grid	20220513	Rep1	4	19	20220513 568pIKK_gfpMyD88_NC1 004.tif	-0.000335359	0.000326277
off_grid	20220513	Rep1	4	20	20220513 568pIKK_gfpMyD88_NC1 004.tif	5.11E-05	0.000983334
off_grid	20220513	Rep1	4	21	20220513 568pIKK_gfpMyD88_NC1 004.tif	0.001545663	2.69E-07
off_grid	20220513	Rep1	4	22	20220513 568pIKK_gfpMyD88_NC1 004.tif	0.000941689	0.000166634
off_grid	20220513	Rep1	4	23	20220513 568pIKK_gfpMyD88_NC1 004.tif	-7.69E-05	0.000287626
off_grid	20220513	Rep1	4	24	20220513 568pIKK_gfpMyD88_NC1 004.tif	2.29E-05	9.77E-05
off_grid	20220513	Rep1	4	25	20220513 568pIKK_gfpMyD88_NC1 004.tif	0.001146426	5.31E-06
off_grid	20220513	Rep1	4	26	20220513 568pIKK_gfpMyD88_NC1 004.tif	9.97E-05	0.000571623
off_grid	20220513	Rep1	4	27	20220513 568pIKK_gfpMyD88_NC1 004.tif	0.000388898	-1.15E-05
off_grid	20220513	Rep1	5	1	20220513 568pIKK_gfpMyD88_NC1 005.tif	0.002382526	0.000516168
off_grid	20220513	Rep1	5	2	20220513 568pIKK_gfpMyD88_NC1 005.tif	0.045246812	0.032397713
off_grid	20220513	Rep1	5	3	20220513 568pIKK_gfpMyD88_NC1 005.tif	0.017451182	0.006073424
off_grid	20220513	Rep1	5	4	20220513 568pIKK_gfpMyD88_NC1 005.tif	0.02120555	0.008778953
off_grid	20220513	Rep1	5	5	20220513 568pIKK_gfpMyD88_NC1 005.tif	0.07024522	0.068927391
off_grid	20220513	Rep1	5	6	20220513 568pIKK_gfpMyD88_NC1 005.tif	0.070675168	0.04541954
off_grid	20220513	Rep1	5	7	20220513 568pIKK_gfpMyD88_NC1 005.tif	0.088418204	0.073321774
off_grid	20220513	Rep1	5	8	20220513 568pIKK_gfpMyD88_NC1 005.tif	0.054232214	0.027552969
off_grid	20220513	Rep1	5	9	20220513 568pIKK_gfpMyD88_NC1 005.tif	0.046774663	0.051702753
off_grid	20220513	Rep1	5	10	20220513 568pIKK_gfpMyD88_NC1 005.tif	0.004744681	0.007748836
off_grid	20220513	Rep1	5	11	20220513 568pIKK_gfpMyD88_NC1 005.tif	0.134752784	0.124736901
off_grid	20220513	Rep1	5	12	20220513 568pIKK_gfpMyD88_NC1 005.tif	0.01648124	0.01411271
off_grid	20220513	Rep1	5	13	20220513 568pIKK_gfpMyD88_NC1 005.tif	0.754612476	1.089130135
off_grid	20220513	Rep1	5	14	20220513 568pIKK_gfpMyD88_NC1 005.tif	0.065415983	0.066181532
off_grid	20220513	Rep1	5	15	20220513 568pIKK_gfpMyD88_NC1 005.tif	0.119241384	0.20486928
off_grid	20220513	Rep1	5	16	20220513 568pIKK_gfpMyD88_NC1 005.tif	0.057119009	0.129497623
off_grid	20220513	Rep1	5	17	20220513 568pIKK_gfpMyD88_NC1 005.tif	0.099125957	0.126227463
off_grid	20220513	Rep1	5	18	20220513 568pIKK_gfpMyD88_NC1 005.tif	0.054175912	0.06617649
off_grid	20220513	Rep1	5	19	20220513 568pIKK_gfpMyD88_NC1 005.tif	0.019135145	0.012459144
off_grid	20220513	Rep1	5	20	20220513 568pIKK_gfpMyD88_NC1 005.tif	0.00243627	0.002683952
off_grid	20220513	Rep1	6	1	20220513 568pIKK_gfpMyD88_NC1 006.tif	0.003109343	0.001176586
off_grid	20220513	Rep1	6	2	20220513 568pIKK_gfpMyD88_NC1 006.tif	0.011534278	0.002304169
off_grid	20220513	Rep1	6	3	20220513 568pIKK_gfpMyD88_NC1 006.tif	0.010039697	0.007360651
off_grid	20220513	Rep1	6	4	20220513 568pIKK_gfpMyD88_NC1 006.tif	0.00846322	0.005349149
off_grid	20220513	Rep1	6	5	20220513 568pIKK_gfpMyD88_NC1 006.tif	0.689283401	0.262730623
off_grid	20220513	Rep1	6	6	20220513 568pIKK_gfpMyD88_NC1 006.tif	0.007810621	0.008503359
off_grid	20220513	Rep1	6	7	20220513 568pIKK_gfpMyD88_NC1 006.tif	0.003288488	0.009832597
off_grid	20220513	Rep1	6	8	20220513 568pIKK_gfpMyD88_NC1 006.tif	0.002172671	0.0013043
off_grid	20220513	Rep1	6	9	20220513 568pIKK_gfpMyD88_NC1 006.tif	0.016294417	0.008661321
off_grid	20220513	Rep1	6	10	20220513 568pIKK_gfpMyD88_NC1 006.tif	0.008716583	0.00754046
off_grid	20220513	Rep1	6	11	20220513 568pIKK_gfpMyD88_NC1 006.tif	0.017417912	0.007390899
off_grid	20220513	Rep1	6	12	20220513 568pIKK_gfpMyD88_NC1 006.tif	0.019593245	0.010330011
off_grid	20220513	Rep1	6	13	20220513 568pIKK_gfpMyD88_NC1 006.tif	0.029702143	0.016890497
off_grid	20220513	Rep1	6	14	20220513 568pIKK_gfpMyD88_NC1 006.tif	0.055737033	0.025892682
off_grid	20220513	Rep1	6	15	20220513 568pIKK_gfpMyD88_NC1 006.tif	0.034080959	0.07367971
off_grid	20220513	Rep1	6	16	20220513 568pIKK_gfpMyD88_NC1 006.tif	0.083522425	0.066689028
off_grid	20220513	Rep1	6	17	20220513 568pIKK_gfpMyD88_NC1 006.tif	0.011534278	0.008494957
off_grid	20220513	Rep1	6	18	20220513 568pIKK_gfpMyD88_NC1 006.tif	0.227473128	0.078463959
off_grid	20220513	Rep1	6	19	20220513 568pIKK_gfpMyD88_NC1 006.tif	0.0249548	0.035888014
off_grid	20220513	Rep1	6	20	20220513 568pIKK_gfpMyD88_NC1 006.tif	0.04665438	0.051106192
off_grid	20220513	Rep1	6	21	20220513 568pIKK_gfpMyD88_NC1 006.tif	0.011316745	0.03372191
off_grid	20220513	Rep1	6	22	20220513 568pIKK_gfpMyD88_NC1 006.tif	0.443486198	1.32783169
off_grid	20220513	Rep1	6	23	20220513 568pIKK_gfpMyD88_NC1 006.tif	0.005776045	0.061958555
off_grid	20220513	Rep1	7	1	20220513 568pIKK_gfpMyD88_NC1 007.tif	0.005062024	0.001568131
off_grid	20220513	Rep1	7	2	20220513 568pIKK_gfpMyD88_NC1 007.tif	0.02003343	0.006809463
off_grid	20220513	Rep1	7	3	20220513 568pIKK_gfpMyD88_NC1 007.tif	0.018252216	0.016705648
off_grid	20220513	Rep1	7	4	20220513 568pIKK_gfpMyD88_NC1 007.tif	0.074626595	0.059421071
off_grid	20220513	Rep1	7	5	20220513 568pIKK_gfpMyD88_NC1 007.tif	0.027949081	0.030273622
off_grid	20220513	Rep1	7	6	20220513 568pIKK_gfpMyD88_NC1 007.tif	0.056630199	0.023214041
off_grid	20220513	Rep1	7	7	20220513 568pIKK_gfpMyD88_NC1 007.tif	0.005576426	0.011857542
off_grid	20220513	Rep1	7	8	20220513 568pIKK_gfpMyD88_NC1 007.tif	0.246444588	0.111409231
off_grid	20220513	Rep1	7	9	20220513 568pIKK_gfpMyD88_NC1 007.tif	0.021630379	0.013139727
off_grid	20220513	Rep1	7	10	20220513 568pIKK_gfpMyD88_NC1 007.tif	0.022382789	0.037153394
off_grid	20220513	Rep1	7	11	20220513 568pIKK_gfpMyD88_NC1 007.tif	0.53338885	0.759924442
off_grid	20220513	Rep1	7	12	20220513 568pIKK_gfpMyD88_NC1 007.tif	0.004985248	0.003295636
off_grid	20220513	Rep1	7	13	20220513 568pIKK_gfpMyD88_NC1 007.tif	0.058618708	0.012605344
off_grid	20220513	Rep1	7	14	20220513 568pIKK_gfpMyD88_NC1 007.tif	0.001553341	0.001737857
off_grid	20220513	Rep1	7	15	20220513 568pIKK_gfpMyD88_NC1 007.tif	0.003462515	0.008394129
off_grid	20220513	Rep1	7	16	20220513 568pIKK_gfpMyD88_NC1 007.tif	0.027728988	0.01912886
off_grid	20220513	Rep1	7	17	20220513 568pIKK_gfpMyD88_NC1 007.tif	0.004414543	0.008157186
off_grid	20220513	Rep1	7	18	20220513 568pIKK_gfpMyD88_NC1 007.tif	0.005213018	0.005949071
off_grid	20220513	Rep1	7	19	20220513 568pIKK_gfpMyD88_NC1 007.tif	0.013934821	0.007735392
off_grid	20220513	Rep1	7	20	20220513 568pIKK_gfpMyD88_NC1 007.tif	0.006144572	0.002102515
off_grid	20220513	Rep1	7	21	20220513 568pIKK_gfpMyD88_NC1 007.tif	0.025868439	0.007972336
off_grid	20220513	Rep1	7	22	20220513 568pIKK_gfpMyD88_NC1 007.tif	0.282516717	0.418135514
off_grid	20220513	Rep1	7	23	20220513 568pIKK_gfpMyD88_NC1 007.tif	0.023905521	0.004586224
off_grid	20220513	Rep1	7	24	20220513 568pIKK_gfpMyD88_NC1 007.tif	0.022480039	0.004561017
off_grid	20220513	Rep1	7	25	20220513 568pIKK_gfpMyD88_NC1 007.tif	0.012056358	0.01693755
off_grid	20220513	Rep1	7	26	20220513 568pIKK_gfpMyD88_NC1 007.tif	0.031726481	0.045984173
off_grid	20220513	Rep1	7	27	20220513 568pIKK_gfpMyD88_NC1 007.tif	0.086785425	0.10631914
off_grid	20220513	Rep1	7	28	20220513 568pIKK_gfpMyD88_NC1 007.tif	0.032322778	0.014927729
off_grid	20220513	Rep1	7	29	20220513 568pIKK_gfpMyD88_NC1 007.tif	0.046759308	0.053100889
off_grid	20220513	Rep1	7	30	20220513 568pIKK_gfpMyD88_NC1 007.tif	0.005865617	0.014206815
off_grid	20220513	Rep1	7	31	20220513 568pIKK_gfpMyD88_NC1 007.tif	0.01833667	0.012701129
off_grid	20220513	Rep1	7	32	20220513 568pIKK_gfpMyD88_NC1 007.tif	0.013724966	0.026929521
off_grid	20220513	Rep1	7	33	20220513 568pIKK_gfpMyD88_NC1 007.tif	0.003137495	0.002574722
off_grid	20220513	Rep1	7	34	20220513 568pIKK_gfpMyD88_NC1 007.tif	0.006269973	0.009172179
off_grid	20220513	Rep1	7	35	20220513 568pIKK_gfpMyD88_NC1 007.tif	0.002556553	0.001667278
off_grid	20220513	Rep1	7	36	20220513 568pIKK_gfpMyD88_NC1 007.tif	0.00576069	0.003781287
off_grid	20220513	Rep1	8	1	20220513 568pIKK_gfpMyD88_NC1 008.tif	0.002643566	0.000306111
off_grid	20220513	Rep1	8	2	20220513 568pIKK_gfpMyD88_NC1 008.tif	0.000928893	0.00022881
off_grid	20220513	Rep1	8	3	20220513 568pIKK_gfpMyD88_NC1 008.tif	0.002065184	0.000237213
off_grid	20220513	Rep1	8	4	20220513 568pIKK_gfpMyD88_NC1 008.tif	0.208248306	0.21200112
off_grid	20220513	Rep1	8	5	20220513 568pIKK_gfpMyD88_NC1 008.tif	0.241159809	0.443811147
off_grid	20220513	Rep1	8	6	20220513 568pIKK_gfpMyD88_NC1 008.tif	0.190042057	0.167680867
off_grid	20220513	Rep1	8	7	20220513 568pIKK_gfpMyD88_NC1 008.tif	0.160721134	0.2187515
off_grid	20220513	Rep1	8	8	20220513 568pIKK_gfpMyD88_NC1 008.tif	0.021707156	0.028875485
off_grid	20220513	Rep1	8	9	20220513 568pIKK_gfpMyD88_NC1 008.tif	0.024407127	0.047096632
off_grid	20220513	Rep1	8	10	20220513 568pIKK_gfpMyD88_NC1 008.tif	0.287200078	0.289359073
off_grid	20220513	Rep1	8	11	20220513 568pIKK_gfpMyD88_NC1 008.tif	0.074176174	0.187249735
off_grid	20220513	Rep1	9	1	20220513 568pIKK_gfpMyD88_NC1 009.tif	0.002638448	0.000519529
off_grid	20220513	Rep1	9	2	20220513 568pIKK_gfpMyD88_NC1 009.tif	0.000606431	0.000790082
off_grid	20220513	Rep1	9	3	20220513 568pIKK_gfpMyD88_NC1 009.tif	0.004475964	0.022535138
off_grid	20220513	Rep1	9	4	20220513 568pIKK_gfpMyD88_NC1 009.tif	0.076154447	0.132508994
off_grid	20220513	Rep1	9	5	20220513 568pIKK_gfpMyD88_NC1 009.tif	0.004598806	0.014645413
off_grid	20220513	Rep1	9	6	20220513 568pIKK_gfpMyD88_NC1 009.tif	0.178845492	0.805916744
off_grid	20220513	Rep1	9	7	20220513 568pIKK_gfpMyD88_NC1 009.tif	0.003848956	0.034106734
off_grid	20220513	Rep1	9	8	20220513 568pIKK_gfpMyD88_NC1 009.tif	0.009338472	0.01233143
off_grid	20220513	Rep1	9	9	20220513 568pIKK_gfpMyD88_NC1 009.tif	0.014807513	0.022439352
off_grid	20220513	Rep1	9	10	20220513 568pIKK_gfpMyD88_NC1 009.tif	0.002669158	1.54E-05
off_grid	20220513	Rep1	9	11	20220513 568pIKK_gfpMyD88_NC1 009.tif	0.01569812	0.044572593
off_grid	20220513	Rep1	9	12	20220513 568pIKK_gfpMyD88_NC1 009.tif	0.018966237	0.017735765
off_grid	20220513	Rep1	9	13	20220513 568pIKK_gfpMyD88_NC1 009.tif	0.003938529	0.00342167
off_grid	20220513	Rep1	9	14	20220513 568pIKK_gfpMyD88_NC1 009.tif	0.334775878	0.98033091
off_grid	20220513	Rep1	9	15	20220513 568pIKK_gfpMyD88_NC1 009.tif	0.007329488	0.019194398
off_grid	20220513	Rep1	9	16	20220513 568pIKK_gfpMyD88_NC1 009.tif	0.015984752	0.016885456
off_grid	20220513	Rep1	9	17	20220513 568pIKK_gfpMyD88_NC1 009.tif	0.012867629	0.076526397
off_grid	20220513	Rep1	9	18	20220513 568pIKK_gfpMyD88_NC1 009.tif	0.009499702	0.01723499
off_grid	20220513	Rep1	9	19	20220513 568pIKK_gfpMyD88_NC1 009.tif	0.010546421	0.006664944
off_grid	20220513	Rep1	9	20	20220513 568pIKK_gfpMyD88_NC1 009.tif	0.022991882	0.064037274
off_grid	20220513	Rep1	9	21	20220513 568pIKK_gfpMyD88_NC1 009.tif	0.030838434	0.08225506
off_grid	20220513	Rep1	9	22	20220513 568pIKK_gfpMyD88_NC1 009.tif	0.004322411	0.004576141
off_grid	20220513	Rep1	9	23	20220513 568pIKK_gfpMyD88_NC1 009.tif	0.010871441	0.012692727
off_grid	20220513	Rep1	9	24	20220513 568pIKK_gfpMyD88_NC1 009.tif	0.00175296	-1.65E-05
off_grid	20220513	Rep1	10	1	20220513 568pIKK_gfpMyD88_NC1 010.tif	0.002446507	0.000743029
off_grid	20220513	Rep1	10	2	20220513 568pIKK_gfpMyD88_NC1 010.tif	0.000696004	0.000880826
off_grid	20220513	Rep1	10	3	20220513 568pIKK_gfpMyD88_NC1 010.tif	0.001182255	0.004616472
off_grid	20220513	Rep1	10	4	20220513 568pIKK_gfpMyD88_NC1 010.tif	0.002364612	0.001921026
off_grid	20220513	Rep1	10	5	20220513 568pIKK_gfpMyD88_NC1 010.tif	0.001903953	0.001736176
off_grid	20220513	Rep1	10	6	20220513 568pIKK_gfpMyD88_NC1 010.tif	0.000729274	0.004361043
off_grid	20220513	Rep1	10	7	20220513 568pIKK_gfpMyD88_NC1 010.tif	0.013238715	0.01363042
off_grid	20220513	Rep1	10	8	20220513 568pIKK_gfpMyD88_NC1 010.tif	0.002774086	0.001299259
off_grid	20220513	Rep1	10	9	20220513 568pIKK_gfpMyD88_NC1 010.tif	0.003247541	0.015801564
off_grid	20220513	Rep1	10	10	20220513 568pIKK_gfpMyD88_NC1 010.tif	0.004719089	0.014884037
off_grid	20220513	Rep1	10	11	20220513 568pIKK_gfpMyD88_NC1 010.tif	0.010917507	0.026406901
off_grid	20220513	Rep1	10	12	20220513 568pIKK_gfpMyD88_NC1 010.tif	0.026659236	0.020925264
off_grid	20220513	Rep1	10	13	20220513 568pIKK_gfpMyD88_NC1 010.tif	0.007889956	0.006061661
off_grid	20220513	Rep1	10	14	20220513 568pIKK_gfpMyD88_NC1 010.tif	0.014807513	0.02031526
off_grid	20220513	Rep1	10	15	20220513 568pIKK_gfpMyD88_NC1 010.tif	0.006285329	0.011860903
off_grid	20220513	Rep1	10	16	20220513 568pIKK_gfpMyD88_NC1 010.tif	0.0005143	0.0013043
off_grid	20220513	Rep1	10	17	20220513 568pIKK_gfpMyD88_NC1 010.tif	0.011239968	0.005587774
off_grid	20220513	Rep1	10	18	20220513 568pIKK_gfpMyD88_NC1 010.tif	0.000649938	0.001848767
off_grid	20220513	Rep1	10	19	20220513 568pIKK_gfpMyD88_NC1 010.tif	0.00846578	0.011376933
off_grid	20220513	Rep1	10	20	20220513 568pIKK_gfpMyD88_NC1 010.tif	0.029361767	0.035756939
off_grid	20220513	Rep1	10	21	20220513 568pIKK_gfpMyD88_NC1 010.tif	0.127801957	0.278921782
off_grid	20220513	Rep1	10	22	20220513 568pIKK_gfpMyD88_NC1 010.tif	0.125242743	0.231482609
off_grid	20220513	Rep1	10	23	20220513 568pIKK_gfpMyD88_NC1 010.tif	0.389087532	1.280911777
off_grid	20220513	Rep1	10	24	20220513 568pIKK_gfpMyD88_NC1 010.tif	0.093787435	0.40513049
off_grid	20220513	Rep1	10	25	20220513 568pIKK_gfpMyD88_NC1 010.tif	0.001192492	3.05E-05
off_grid	20220513	Rep1	10	26	20220513 568pIKK_gfpMyD88_NC1 010.tif	0.000992873	0.000203604
off_grid	20220513	Rep1	11	1	20220513 568pIKK_gfpMyD88_NC1 011.tif	0.008803596	0.012796915
off_grid	20220513	Rep1	11	2	20220513 568pIKK_gfpMyD88_NC1 011.tif	0.03195937	0.02893094
off_grid	20220513	Rep1	11	3	20220513 568pIKK_gfpMyD88_NC1 011.tif	0.004253312	0.003556106
off_grid	20220513	Rep1	11	4	20220513 568pIKK_gfpMyD88_NC1 011.tif	0.012611707	0.002924256
off_grid	20220513	Rep1	11	5	20220513 568pIKK_gfpMyD88_NC1 011.tif	0.080372033	0.043624817
off_grid	20220513	Rep1	11	6	20220513 568pIKK_gfpMyD88_NC1 011.tif	0.019503672	0.006414556
off_grid	20220513	Rep1	11	7	20220513 568pIKK_gfpMyD88_NC1 011.tif	0.026556868	0.003972859
off_grid	20220513	Rep1	11	8	20220513 568pIKK_gfpMyD88_NC1 011.tif	0.016197167	0.00616921
off_grid	20220513	Rep1	11	9	20220513 568pIKK_gfpMyD88_NC1 011.tif	0.029837781	0.005392841
off_grid	20220513	Rep1	11	10	20220513 568pIKK_gfpMyD88_NC1 011.tif	0.014528559	0.006300285
off_grid	20220513	Rep1	11	11	20220513 568pIKK_gfpMyD88_NC1 011.tif	0.024655371	0.013926179
off_grid	20220513	Rep1	11	12	20220513 568pIKK_gfpMyD88_NC1 011.tif	0.181292101	0.055707271
off_grid	20220513	Rep1	11	13	20220513 568pIKK_gfpMyD88_NC1 011.tif	0.066736537	0.026090975
off_grid	20220513	Rep1	11	14	20220513 568pIKK_gfpMyD88_NC1 011.tif	0.010390309	0.000840495
off_grid	20220513	Rep1	11	15	20220513 568pIKK_gfpMyD88_NC1 011.tif	0.068579172	0.00717076
off_grid	20220513	Rep1	11	16	20220513 568pIKK_gfpMyD88_NC1 011.tif	0.02479101	0.004431622
off_grid	20220513	Rep1	11	17	20220513 568pIKK_gfpMyD88_NC1 011.tif	0.025023898	0.003836742
off_grid	20220513	Rep1	11	18	20220513 568pIKK_gfpMyD88_NC1 011.tif	0.001302538	0.00089595
off_grid	20220513	Rep1	11	19	20220513 568pIKK_gfpMyD88_NC1 011.tif	0.089040093	0.020491707
off_grid	20220513	Rep1	11	20	20220513 568pIKK_gfpMyD88_NC1 011.tif	0.061927773	0.002759572
off_grid	20220513	Rep1	11	21	20220513 568pIKK_gfpMyD88_NC1 011.tif	0.034510906	0.002873843
off_grid	20220513	Rep1	11	22	20220513 568pIKK_gfpMyD88_NC1 011.tif	0.187940941	0.026173318
off_grid	20220513	Rep1	11	23	20220513 568pIKK_gfpMyD88_NC1 011.tif	0.098534779	0.006066703
off_grid	20220513	Rep1	11	24	20220513 568pIKK_gfpMyD88_NC1 011.tif	0.297810584	0.187651364
off_grid	20220513	Rep1	11	25	20220513 568pIKK_gfpMyD88_NC1 011.tif	0.19498646	0.064556534
off_grid	20220513	Rep1	11	26	20220513 568pIKK_gfpMyD88_NC1 011.tif	0.098312127	0.009736811
off_grid	20220513	Rep1	11	27	20220513 568pIKK_gfpMyD88_NC1 011.tif	0.815892871	0.7515373
off_grid	20220513	Rep1	11	28	20220513 568pIKK_gfpMyD88_NC1 011.tif	0.018602829	0.001226999
off_grid	20220513	Rep1	11	29	20220513 568pIKK_gfpMyD88_NC1 011.tif	0.002118927	9.94E-05
off_grid	20220513	Rep1	11	30	20220513 568pIKK_gfpMyD88_NC1 011.tif	0.011838824	0.006633015
off_grid	20220513	Rep1	11	31	20220513 568pIKK_gfpMyD88_NC1 011.tif	0.082268411	0.037341605
off_grid	20220513	Rep1	11	32	20220513 568pIKK_gfpMyD88_NC1 011.tif	0.016506832	0.002672188
off_grid	20220513	Rep1	11	33	20220513 568pIKK_gfpMyD88_NC1 011.tif	0.029000918	0.01741816
off_grid	20220513	Rep1	11	34	20220513 568pIKK_gfpMyD88_NC1 011.tif	0.018889461	0.033567308
off_grid	20220513	Rep1	11	35	20220513 568pIKK_gfpMyD88_NC1 011.tif	0.018293164	0.03446467
off_grid	20220513	Rep1	11	36	20220513 568pIKK_gfpMyD88_NC1 011.tif	0.124651564	0.116968169
off_grid	20220513	Rep1	11	37	20220513 568pIKK_gfpMyD88_NC1 011.tif	0.042500775	0.015381451
off_grid	20220513	Rep1	11	38	20220513 568pIKK_gfpMyD88_NC1 011.tif	0.027685481	0.017092152
off_grid	20220513	Rep1	11	39	20220513 568pIKK_gfpMyD88_NC1 011.tif	0.080850606	0.045718661
off_grid	20220513	Rep1	11	40	20220513 568pIKK_gfpMyD88_NC1 011.tif	0.004598806	0.00204538
off_grid	20220513	Rep1	11	41	20220513 568pIKK_gfpMyD88_NC1 011.tif	0.089221796	0.109664922
off_grid	20220513	Rep1	11	42	20220513 568pIKK_gfpMyD88_NC1 011.tif	0.025661143	0.016312422
off_grid	20220513	Rep1	11	43	20220513 568pIKK_gfpMyD88_NC1 011.tif	0.017118484	0.014258909
off_grid	20220513	Rep1	11	44	20220513 568pIKK_gfpMyD88_NC1 011.tif	0.023014914	0.009299893
off_grid	20220513	Rep1	11	45	20220513 568pIKK_gfpMyD88_NC1 011.tif	0.005965427	0.001442097
off_grid	20220513	Rep1	11	46	20220513 568pIKK_gfpMyD88_NC1 011.tif	0.005340978	0.001482428
off_grid	20220513	Rep1	12	1	20220513 568pIKK_gfpMyD88_NC1 012.tif	0.00383616	0.00171433
off_grid	20220513	Rep1	12	2	20220513 568pIKK_gfpMyD88_NC1 012.tif	0.034528822	0.202864501
off_grid	20220513	Rep1	12	3	20220513 568pIKK_gfpMyD88_NC1 012.tif	0.002804797	0.001445458
off_grid	20220513	Rep1	12	4	20220513 568pIKK_gfpMyD88_NC1 012.tif	0.008949471	0.05889845
off_grid	20220513	Rep1	12	5	20220513 568pIKK_gfpMyD88_NC1 012.tif	0.131947885	0.761698991
off_grid	20220513	Rep1	12	6	20220513 568pIKK_gfpMyD88_NC1 012.tif	0.009049281	0.068873617
off_grid	20220513	Rep1	12	7	20220513 568pIKK_gfpMyD88_NC1 012.tif	0.008417155	0.041246977
off_grid	20220513	Rep1	12	8	20220513 568pIKK_gfpMyD88_NC1 012.tif	0.00233902	0.004114017
off_grid	20220513	Rep1	12	9	20220513 568pIKK_gfpMyD88_NC1 012.tif	0.019790304	0.109196076
off_grid	20220513	Rep1	12	10	20220513 568pIKK_gfpMyD88_NC1 012.tif	0.007539344	0.016292257
off_grid	20220513	Rep1	12	11	20220513 568pIKK_gfpMyD88_NC1 012.tif	0.130542877	0.292526727
off_grid	20220513	Rep1	12	12	20220513 568pIKK_gfpMyD88_NC1 012.tif	0.006587316	0.011082854
off_grid	20220513	Rep1	12	13	20220513 568pIKK_gfpMyD88_NC1 012.tif	0.007181054	0.030606351
off_grid	20220513	Rep1	12	14	20220513 568pIKK_gfpMyD88_NC1 012.tif	0.002960909	0.006271718
off_grid	20220513	Rep1	12	15	20220513 568pIKK_gfpMyD88_NC1 012.tif	0.810334256	2.048423182
off_grid	20220513	Rep1	12	16	20220513 568pIKK_gfpMyD88_NC1 012.tif	0.027247856	0.061699765
off_grid	20220513	Rep1	12	17	20220513 568pIKK_gfpMyD88_NC1 012.tif	0.165998235	0.51114352
off_grid	20220513	Rep1	12	18	20220513 568pIKK_gfpMyD88_NC1 012.tif	0.019027658	0.027628589
off_grid	20220513	Rep1	12	19	20220513 568pIKK_gfpMyD88_NC1 012.tif	0.001829736	0.004922314
off_grid	20220513	Rep1	12	20	20220513 568pIKK_gfpMyD88_NC1 012.tif	0.027301599	0.035595615
off_grid	20220513	Rep1	12	21	20220513 568pIKK_gfpMyD88_NC1 012.tif	0.001709453	0.006456568
off_grid	20220513	Rep1	12	22	20220513 568pIKK_gfpMyD88_NC1 012.tif	0.103724867	0.261233338
off_grid	20220513	Rep1	12	23	20220513 568pIKK_gfpMyD88_NC1 012.tif	0.012655214	0.017574442
off_grid	20220513	Rep1	12	24	20220513 568pIKK_gfpMyD88_NC1 012.tif	0.019140264	0.009336863
off_grid	20220513	Rep1	12	25	20220513 568pIKK_gfpMyD88_NC1 012.tif	0.006351868	0.009259562
off_grid	20220513	Rep1	12	26	20220513 568pIKK_gfpMyD88_NC1 012.tif	0.015063435	0.025817062
off_grid	20220513	Rep1	12	27	20220513 568pIKK_gfpMyD88_NC1 012.tif	0.015964278	0.019175913
off_grid	20220513	Rep1	12	28	20220513 568pIKK_gfpMyD88_NC1 012.tif	0.010316092	0.01237008
off_grid	20220513	Rep1	12	29	20220513 568pIKK_gfpMyD88_NC1 012.tif	0.015941245	0.010723237
off_grid	20220513	Rep1	13	1	20220513 568pIKK_gfpMyD88_NC1 013.tif	0.0083327	0.013695957
off_grid	20220513	Rep1	13	2	20220513 568pIKK_gfpMyD88_NC1 013.tif	0.02348837	0.02711101
off_grid	20220513	Rep1	13	3	20220513 568pIKK_gfpMyD88_NC1 013.tif	1.117567963	1.263853508
off_grid	20220513	Rep1	13	4	20220513 568pIKK_gfpMyD88_NC1 013.tif	0.598945688	0.458953707
off_grid	20220513	Rep1	13	5	20220513 568pIKK_gfpMyD88_NC1 013.tif	0.122164006	0.254987099
off_grid	20220513	Rep1	13	6	20220513 568pIKK_gfpMyD88_NC1 013.tif	0.038134755	0.023892943
off_grid	20220513	Rep1	13	7	20220513 568pIKK_gfpMyD88_NC1 013.tif	0.022771789	0.028685594
off_grid	20220513	Rep1	13	8	20220513 568pIKK_gfpMyD88_NC1 013.tif	0.02602967	0.033400944
off_grid	20220513	Rep1	13	9	20220513 568pIKK_gfpMyD88_NC1 013.tif	0.084433506	0.117013542
off_grid	20220513	Rep1	13	10	20220513 568pIKK_gfpMyD88_NC1 013.tif	0.093615968	0.085061417
off_grid	20220513	Rep1	13	11	20220513 568pIKK_gfpMyD88_NC1 013.tif	0.064829922	0.155195103
off_grid	20220513	Rep1	13	12	20220513 568pIKK_gfpMyD88_NC1 013.tif	0.015019928	0.012603663
off_grid	20220513	Rep1	13	13	20220513 568pIKK_gfpMyD88_NC1 013.tif	0.019490876	0.021731882
off_grid	20220513	Rep1	13	14	20220513 568pIKK_gfpMyD88_NC1 013.tif	0.004982688	0.008542009
off_grid	20220513	Rep1	13	15	20220513 568pIKK_gfpMyD88_NC1 013.tif	0.020317502	0.042587978
off_grid	20220513	Rep1	14	1	20220513 568pIKK_gfpMyD88_NC1 014.tif	0.00158917	0.001509315
off_grid	20220513	Rep1	14	2	20220513 568pIKK_gfpMyD88_NC1 014.tif	-2.31E-05	0.000943003
off_grid	20220513	Rep1	14	3	20220513 568pIKK_gfpMyD88_NC1 014.tif	0.003784976	0.016594738
off_grid	20220513	Rep1	14	4	20220513 568pIKK_gfpMyD88_NC1 014.tif	0.01612295	0.029349373
off_grid	20220513	Rep1	14	5	20220513 568pIKK_gfpMyD88_NC1 014.tif	0.007948818	0.025867475
off_grid	20220513	Rep1	14	6	20220513 568pIKK_gfpMyD88_NC1 014.tif	0.006809968	0.018307119
off_grid	20220513	Rep1	14	7	20220513 568pIKK_gfpMyD88_NC1 014.tif	0.023135198	0.012801956
off_grid	20220513	Rep1	14	8	20220513 568pIKK_gfpMyD88_NC1 014.tif	-5.13E-05	0.000183438
off_grid	20220513	Rep1	14	9	20220513 568pIKK_gfpMyD88_NC1 014.tif	0.031140421	0.026573265
off_grid	20220513	Rep1	14	10	20220513 568pIKK_gfpMyD88_NC1 014.tif	0.239864847	0.421402311
off_grid	20220513	Rep1	14	11	20220513 568pIKK_gfpMyD88_NC1 014.tif	0.23395306	0.494352441
off_grid	20220513	Rep1	14	12	20220513 568pIKK_gfpMyD88_NC1 014.tif	0.142972981	0.152343376
off_grid	20220513	Rep1	14	13	20220513 568pIKK_gfpMyD88_NC1 014.tif	0.053943023	0.091233719
off_grid	20220513	Rep1	14	14	20220513 568pIKK_gfpMyD88_NC1 014.tif	0.123471767	0.134757441
off_grid	20220513	Rep1	14	15	20220513 568pIKK_gfpMyD88_NC1 014.tif	0.008683313	0.004416498
off_grid	20220513	Rep1	14	16	20220513 568pIKK_gfpMyD88_NC1 014.tif	0.078342575	0.121960794
off_grid	20220513	Rep1	14	17	20220513 568pIKK_gfpMyD88_NC1 014.tif	0.005517564	0.009230995
off_grid	20220513	Rep1	14	18	20220513 568pIKK_gfpMyD88_NC1 014.tif	0.007178495	0.014206815
off_grid	20220513	Rep1	14	19	20220513 568pIKK_gfpMyD88_NC1 014.tif	0.007685219	0.025645655
off_grid	20220513	Rep1	14	20	20220513 568pIKK_gfpMyD88_NC1 014.tif	0.005737657	0.033921885
off_grid	20220513	Rep1	14	21	20220513 568pIKK_gfpMyD88_NC1 014.tif	2.80E-05	0.003658614
off_grid	20220513	Rep1	14	22	20220513 568pIKK_gfpMyD88_NC1 014.tif	0.003117021	0.012833885
off_grid	20220513	Rep1	14	23	20220513 568pIKK_gfpMyD88_NC1 014.tif	-4.62E-05	0.000512807
off_grid	20220513	Rep1	14	24	20220513 568pIKK_gfpMyD88_NC1 014.tif	0.00054501	9.94E-05
off_grid	20220513	Rep1	14	25	20220513 568pIKK_gfpMyD88_NC1 014.tif	-0.000217636	0.001769785
off_grid	20220513	Rep1	14	26	20220513 568pIKK_gfpMyD88_NC1 014.tif	0.000214872	0.001858849
off_grid	20220513	Rep1	14	27	20220513 568pIKK_gfpMyD88_NC1 014.tif	3.32E-05	0.000571623
off_grid	20220513	Rep1	15	1	20220513 568pIKK_gfpMyD88_NC1 015.tif	0.000913537	3.39E-05
off_grid	20220513	Rep1	15	2	20220513 568pIKK_gfpMyD88_NC1 015.tif	0.003342232	0.005392841
off_grid	20220513	Rep1	15	3	20220513 568pIKK_gfpMyD88_NC1 015.tif	0.000337714	0.000233852
off_grid	20220513	Rep1	15	4	20220513 568pIKK_gfpMyD88_NC1 015.tif	0.459714173	0.883854453
off_grid	20220513	Rep1	15	5	20220513 568pIKK_gfpMyD88_NC1 015.tif	0.011421672	0.00616921
off_grid	20220513	Rep1	15	6	20220513 568pIKK_gfpMyD88_NC1 015.tif	0.021325833	0.012025587
off_grid	20220513	Rep1	15	7	20220513 568pIKK_gfpMyD88_NC1 015.tif	0.053290424	0.072575654
off_grid	20220513	Rep1	15	8	20220513 568pIKK_gfpMyD88_NC1 015.tif	0.029290109	0.024260962
off_grid	20220513	Rep1	15	9	20220513 568pIKK_gfpMyD88_NC1 015.tif	0.001632677	8.77E-05
off_grid	20220513	Rep1	15	10	20220513 568pIKK_gfpMyD88_NC1 015.tif	0.09413293	0.146604629
off_grid	20220513	Rep1	15	11	20220513 568pIKK_gfpMyD88_NC1 015.tif	0.075074458	0.025926291
off_grid	20220513	Rep1	15	12	20220513 568pIKK_gfpMyD88_NC1 015.tif	0.008875254	0.019191037
off_grid	20220513	Rep1	15	13	20220513 568pIKK_gfpMyD88_NC1 015.tif	0.012069154	0.016845125
off_grid	20220513	Rep1	15	14	20220513 568pIKK_gfpMyD88_NC1 015.tif	0.000112503	9.77E-05
off_grid	20220513	Rep1	15	15	20220513 568pIKK_gfpMyD88_NC1 015.tif	0.002236651	0.000779999
off_grid	20220513	Rep1	15	16	20220513 568pIKK_gfpMyD88_NC1 015.tif	0.055296848	0.005325623
off_grid	20220513	Rep1	15	17	20220513 568pIKK_gfpMyD88_NC1 015.tif	0.001814381	0.004893747
off_grid	20220513	Rep1	15	18	20220513 568pIKK_gfpMyD88_NC1 015.tif	0.001087564	6.41E-05
off_grid	20220513	Rep1	15	19	20220513 568pIKK_gfpMyD88_NC1 015.tif	0.000386339	0.000443908
off_grid	20220513	Rep1	15	20	20220513 568pIKK_gfpMyD88_NC1 015.tif	0.007564936	0.002524309
off_grid	20220513	Rep1	15	21	20220513 568pIKK_gfpMyD88_NC1 015.tif	0.012404411	0.047684791
off_grid	20220513	Rep1	15	22	20220513 568pIKK_gfpMyD88_NC1 015.tif	0.004872642	0.014277394
off_grid	20220513	Rep1	15	23	20220513 568pIKK_gfpMyD88_NC1 015.tif	0.018016769	0.008348757
off_grid	20220513	Rep1	15	24	20220513 568pIKK_gfpMyD88_NC1 015.tif	0.006623145	0.016747659
off_grid	20220513	Rep1	15	25	20220513 568pIKK_gfpMyD88_NC1 015.tif	0.210408286	0.32024075
off_grid	20220513	Rep1	15	26	20220513 568pIKK_gfpMyD88_NC1 015.tif	0.021896538	0.057728856
off_grid	20220513	Rep1	15	27	20220513 568pIKK_gfpMyD88_NC1 015.tif	0.003580239	0.005717168
off_grid	20220513	Rep1	15	28	20220513 568pIKK_gfpMyD88_NC1 015.tif	0.007887397	0.024896174
off_grid	20220513	Rep1	15	29	20220513 568pIKK_gfpMyD88_NC1 015.tif	0.006336513	0.00672712
off_grid	20220513	Rep1	15	30	20220513 568pIKK_gfpMyD88_NC1 015.tif	0.003526495	0.009768739
off_grid	20220513	Rep1	15	31	20220513 568pIKK_gfpMyD88_NC1 015.tif	0.155733226	0.286356104
off_grid	20220513	Rep1	15	32	20220513 568pIKK_gfpMyD88_NC1 015.tif	0.004591129	0.013627059
off_grid	20220513	Rep1	15	33	20220513 568pIKK_gfpMyD88_NC1 015.tif	0.001351163	-1.65E-05
off_grid	20220513	Rep1	15	34	20220513 568pIKK_gfpMyD88_NC1 015.tif	0.094437476	0.126568594
off_grid	20220513	Rep1	15	35	20220513 568pIKK_gfpMyD88_NC1 015.tif	0.030521091	0.075087931
off_grid	20220513	Rep1	15	36	20220513 568pIKK_gfpMyD88_NC1 015.tif	0.042539163	0.050044146
off_grid	20220513	Rep1	15	37	20220513 568pIKK_gfpMyD88_NC1 015.tif	0.00403322	0.023852612
off_grid	20220513	Rep1	15	38	20220513 568pIKK_gfpMyD88_NC1 015.tif	0.162341118	0.375956153
off_grid	20220513	Rep1	15	39	20220513 568pIKK_gfpMyD88_NC1 015.tif	0.002275039	0.012349915
off_grid	20220513	Rep1	15	40	20220513 568pIKK_gfpMyD88_NC1 015.tif	0.00888805	0.011991978
off_grid	20220513	Rep1	15	41	20220513 568pIKK_gfpMyD88_NC1 015.tif	0.042173196	0.025556591
off_grid	20220513	Rep1	15	42	20220513 568pIKK_gfpMyD88_NC1 015.tif	0.039547441	0.034279821
off_grid	20220513	Rep1	15	43	20220513 568pIKK_gfpMyD88_NC1 015.tif	0.00113363	0.012153302
off_grid	20220513	Rep1	15	44	20220513 568pIKK_gfpMyD88_NC1 015.tif	0.00406393	0.006401113
off_grid	20220513	Rep1	15	45	20220513 568pIKK_gfpMyD88_NC1 015.tif	0.005735098	0.000504405
off_grid	20220513	Rep1	15	46	20220513 568pIKK_gfpMyD88_NC1 015.tif	0.01185418	0.015771316
off_grid	20220513	Rep1	15	47	20220513 568pIKK_gfpMyD88_NC1 015.tif	0.002577027	-9.81E-06
off_grid	20220513	Rep1	15	48	20220513 568pIKK_gfpMyD88_NC1 015.tif	0.001251354	0.00219662
off_grid	20220513	Rep1	16	1	20220513 568pIKK_gfpMyD88_NC1 016.tif	0.015058316	0.118147846
off_grid	20220513	Rep1	16	2	20220513 568pIKK_gfpMyD88_NC1 016.tif	0.009770979	0.006483455
off_grid	20220513	Rep1	16	3	20220513 568pIKK_gfpMyD88_NC1 016.tif	0.038810387	0.441846696
off_grid	20220513	Rep1	16	4	20220513 568pIKK_gfpMyD88_NC1 016.tif	0.003175883	0.001890778
off_grid	20220513	Rep1	16	5	20220513 568pIKK_gfpMyD88_NC1 016.tif	0.009484347	0.013667389
off_grid	20220513	Rep1	16	6	20220513 568pIKK_gfpMyD88_NC1 016.tif	0.011989818	0.008663002
off_grid	20220513	Rep1	16	7	20220513 568pIKK_gfpMyD88_NC1 016.tif	0.007124751	0.007120346
off_grid	20220513	Rep1	16	8	20220513 568pIKK_gfpMyD88_NC1 016.tif	0.003741469	0.005354191
off_grid	20220513	Rep1	16	9	20220513 568pIKK_gfpMyD88_NC1 016.tif	0.083632472	0.065553042
off_grid	20220513	Rep1	16	10	20220513 568pIKK_gfpMyD88_NC1 016.tif	0.024043719	0.028524271
off_grid	20220513	Rep1	16	11	20220513 568pIKK_gfpMyD88_NC1 016.tif	0.03450067	0.018928887
off_grid	20220513	Rep1	16	12	20220513 568pIKK_gfpMyD88_NC1 016.tif	0.228990741	0.285220118
off_grid	20220513	Rep1	16	13	20220513 568pIKK_gfpMyD88_NC1 016.tif	0.001363959	0.00052289
off_grid	20220513	Rep1	16	14	20220513 568pIKK_gfpMyD88_NC1 016.tif	0.016248351	0.020994163
off_grid	20220513	Rep1	16	15	20220513 568pIKK_gfpMyD88_NC1 016.tif	0.197581504	0.091475703
off_grid	20220513	Rep1	16	16	20220513 568pIKK_gfpMyD88_NC1 016.tif	0.035636961	0.025805299
off_grid	20220513	Rep1	17	1	20220513 568pIKK_gfpMyD88_NC1 017.tif	0.000399135	0.000842176
off_grid	20220513	Rep1	17	2	20220513 568pIKK_gfpMyD88_NC1 017.tif	0.000263497	0.004305588
off_grid	20220513	Rep1	17	3	20220513 568pIKK_gfpMyD88_NC1 017.tif	0.00012274	-1.65E-05
off_grid	20220513	Rep1	17	4	20220513 568pIKK_gfpMyD88_NC1 017.tif	0.000394017	-8.13E-06
off_grid	20220513	Rep1	17	5	20220513 568pIKK_gfpMyD88_NC1 017.tif	-3.08E-05	0.004480355
off_grid	20220513	Rep1	17	6	20220513 568pIKK_gfpMyD88_NC1 017.tif	0.000132977	0.0076917
off_grid	20220513	Rep1	17	7	20220513 568pIKK_gfpMyD88_NC1 017.tif	0.000887945	0.007118666
off_grid	20220513	Rep1	17	8	20220513 568pIKK_gfpMyD88_NC1 017.tif	0.001717131	0.014354695
off_grid	20220513	Rep1	17	9	20220513 568pIKK_gfpMyD88_NC1 017.tif	-0.000197162	0.000675811
off_grid	20220513	Rep1	17	10	20220513 568pIKK_gfpMyD88_NC1 017.tif	0.003083751	0.017441686
off_grid	20220513	Rep1	17	11	20220513 568pIKK_gfpMyD88_NC1 017.tif	0.018067953	0.05782128
off_grid	20220513	Rep1	17	12	20220513 568pIKK_gfpMyD88_NC1 017.tif	8.69E-05	0.005418048
off_grid	20220513	Rep1	17	13	20220513 568pIKK_gfpMyD88_NC1 017.tif	0.007800384	0.028146169
off_grid	20220513	Rep1	17	14	20220513 568pIKK_gfpMyD88_NC1 017.tif	0.006551487	0.021404193
off_grid	20220513	Rep1	17	15	20220513 568pIKK_gfpMyD88_NC1 017.tif	0.000161128	0.000502724
off_grid	20220513	Rep1	17	16	20220513 568pIKK_gfpMyD88_NC1 017.tif	0.015547126	0.123036283
off_grid	20220513	Rep1	17	17	20220513 568pIKK_gfpMyD88_NC1 017.tif	0.042462387	0.310549579
off_grid	20220513	Rep1	17	18	20220513 568pIKK_gfpMyD88_NC1 017.tif	0.132375274	0.548488216
off_grid	20220513	Rep1	17	19	20220513 568pIKK_gfpMyD88_NC1 017.tif	0.003749147	0.011726467
off_grid	20220513	Rep1	17	20	20220513 568pIKK_gfpMyD88_NC1 017.tif	0.009356386	0.027665559
off_grid	20220513	Rep1	17	21	20220513 568pIKK_gfpMyD88_NC1 017.tif	0.011073619	0.127917998
off_grid	20220513	Rep1	17	22	20220513 568pIKK_gfpMyD88_NC1 017.tif	0.015577837	0.052860585
off_grid	20220513	Rep1	17	23	20220513 568pIKK_gfpMyD88_NC1 017.tif	0.003938529	0.051538068
off_grid	20220513	Rep1	17	24	20220513 568pIKK_gfpMyD88_NC1 017.tif	0.002643566	0.028574684
off_grid	20220513	Rep1	17	25	20220513 568pIKK_gfpMyD88_NC1 017.tif	0.003009534	0.018244942
off_grid	20220513	Rep1	17	26	20220513 568pIKK_gfpMyD88_NC1 017.tif	0.000432405	0.005903699
off_grid	20220513	Rep1	17	27	20220513 568pIKK_gfpMyD88_NC1 017.tif	0.002669158	0.029880396
off_grid	20220513	Rep1	17	28	20220513 568pIKK_gfpMyD88_NC1 017.tif	0.001085005	0.001492511
off_grid	20220513	Rep1	17	29	20220513 568pIKK_gfpMyD88_NC1 017.tif	2.29E-05	1.71E-05
off_grid	20220513	Rep1	17	30	20220513 568pIKK_gfpMyD88_NC1 017.tif	0.00113107	-3.09E-06
off_grid	20220513	Rep1	17	31	20220513 568pIKK_gfpMyD88_NC1 017.tif	0.000491267	0.000159912
off_grid	20220513	Rep1	17	32	20220513 568pIKK_gfpMyD88_NC1 017.tif	0.000135536	-1.41E-06
off_grid	20220513	Rep1	18	1	20220513 568pIKK_gfpMyD88_NC1 018.tif	0.000885386	0.000126303
off_grid	20220513	Rep1	18	2	20220513 568pIKK_gfpMyD88_NC1 018.tif	0.004432457	0.001719372
off_grid	20220513	Rep1	18	3	20220513 568pIKK_gfpMyD88_NC1 018.tif	0.001527749	0.000877465
off_grid	20220513	Rep1	18	4	20220513 568pIKK_gfpMyD88_NC1 018.tif	0.003439482	0.001635349
off_grid	20220513	Rep1	18	5	20220513 568pIKK_gfpMyD88_NC1 018.tif	0.03968052	0.008150464
off_grid	20220513	Rep1	18	6	20220513 568pIKK_gfpMyD88_NC1 018.tif	0.019664903	0.032211184
off_grid	20220513	Rep1	18	7	20220513 568pIKK_gfpMyD88_NC1 018.tif	0.032622206	0.014179928
off_grid	20220513	Rep1	18	8	20220513 568pIKK_gfpMyD88_NC1 018.tif	0.015050639	0.003761122
off_grid	20220513	Rep1	18	9	20220513 568pIKK_gfpMyD88_NC1 018.tif	0.025100675	0.015211725
off_grid	20220513	Rep1	18	10	20220513 568pIKK_gfpMyD88_NC1 018.tif	0.036289561	0.02183775
off_grid	20220513	Rep1	18	11	20220513 568pIKK_gfpMyD88_NC1 018.tif	0.017794117	0.005638187
off_grid	20220513	Rep1	18	12	20220513 568pIKK_gfpMyD88_NC1 018.tif	0.015204192	0.010057777
off_grid	20220513	Rep1	18	13	20220513 568pIKK_gfpMyD88_NC1 018.tif	0.223224833	0.348366482
off_grid	20220513	Rep1	18	14	20220513 568pIKK_gfpMyD88_NC1 018.tif	0.010042256	0.012415452
off_grid	20220513	Rep1	18	15	20220513 568pIKK_gfpMyD88_NC1 018.tif	0.009184919	0.01047621
off_grid	20220513	Rep1	18	16	20220513 568pIKK_gfpMyD88_NC1 018.tif	0.013827334	0.007595915
off_grid	20220513	Rep1	18	17	20220513 568pIKK_gfpMyD88_NC1 018.tif	0.004414543	0.004762671
off_grid	20220513	Rep1	18	18	20220513 568pIKK_gfpMyD88_NC1 018.tif	0.038892282	0.032244793
off_grid	20220513	Rep1	18	19	20220513 568pIKK_gfpMyD88_NC1 018.tif	0.012268773	0.007975697
off_grid	20220513	Rep1	18	20	20220513 568pIKK_gfpMyD88_NC1 018.tif	0.006745987	0.005317221
off_grid	20220513	Rep1	18	21	20220513 568pIKK_gfpMyD88_NC1 018.tif	0.004591129	0.002366346
off_grid	20220513	Rep1	18	22	20220513 568pIKK_gfpMyD88_NC1 018.tif	0.002953231	0.000988375
off_grid	20220513	Rep1	18	23	20220513 568pIKK_gfpMyD88_NC1 018.tif	0.000263497	0.000667409
off_grid	20220513	Rep1	18	24	20220513 568pIKK_gfpMyD88_NC1 018.tif	0.004040897	0.011430707
off_grid	20220513	Rep1	18	25	20220513 568pIKK_gfpMyD88_NC1 018.tif	0.007183613	0.002873843
off_grid	20220513	Rep1	18	26	20220513 568pIKK_gfpMyD88_NC1 018.tif	0.000237905	0.001447139
off_grid	20220513	Rep1	19	1	20220513 568pIKK_gfpMyD88_NC1 019.tif	0.164224699	0.100350173
off_grid	20220513	Rep1	19	2	20220513 568pIKK_gfpMyD88_NC1 019.tif	0.487361369	0.104625245
off_grid	20220513	Rep1	19	3	20220513 568pIKK_gfpMyD88_NC1 019.tif	0.152992306	0.067757796
off_grid	20220513	Rep1	19	4	20220513 568pIKK_gfpMyD88_NC1 019.tif	0.060494613	0.018097062
off_grid	20220513	Rep1	19	5	20220513 568pIKK_gfpMyD88_NC1 019.tif	0.034536499	0.007088418
off_grid	20220513	Rep1	19	6	20220513 568pIKK_gfpMyD88_NC1 019.tif	0.043112428	0.01593432
off_grid	20220513	Rep1	19	7	20220513 568pIKK_gfpMyD88_NC1 019.tif	0.034864078	0.010571996
off_grid	20220513	Rep1	19	8	20220513 568pIKK_gfpMyD88_NC1 019.tif	0.210116535	0.122843031
off_grid	20220513	Rep1	19	9	20220513 568pIKK_gfpMyD88_NC1 019.tif	0.069265041	0.051274237
off_grid	20220513	Rep1	19	10	20220513 568pIKK_gfpMyD88_NC1 019.tif	0.128380339	0.079811683
off_grid	20220513	Rep1	19	11	20220513 568pIKK_gfpMyD88_NC1 019.tif	0.044461133	0.024111402
off_grid	20220513	Rep1	19	12	20220513 568pIKK_gfpMyD88_NC1 019.tif	0.050669788	0.020943749
off_grid	20220513	Rep1	19	13	20220513 568pIKK_gfpMyD88_NC1 019.tif	0.101285935	0.061706487
off_grid	20220513	Rep1	19	14	20220513 568pIKK_gfpMyD88_NC1 019.tif	0.0353145	0.016139335
off_grid	20220513	Rep1	19	15	20220513 568pIKK_gfpMyD88_NC1 019.tif	0.020854937	0.017572761
off_grid	20220513	Rep1	19	16	20220513 568pIKK_gfpMyD88_NC1 019.tif	0.031206961	0.021879761
off_grid	20220513	Rep1	19	17	20220513 568pIKK_gfpMyD88_NC1 019.tif	0.004435017	0.005480225
off_grid	20220513	Rep1	20	1	20220513 568pIKK_gfpMyD88_NC1 020.tif	0.003744029	0.002774696
off_grid	20220513	Rep1	20	2	20220513 568pIKK_gfpMyD88_NC1 020.tif	0.001722249	0.002588166
off_grid	20220513	Rep1	20	3	20220513 568pIKK_gfpMyD88_NC1 020.tif	0.006669211	0.014507616
off_grid	20220513	Rep1	20	4	20220513 568pIKK_gfpMyD88_NC1 020.tif	0.004593688	0.007343847
off_grid	20220513	Rep1	20	5	20220513 568pIKK_gfpMyD88_NC1 020.tif	0.00289181	0.000462393
off_grid	20220513	Rep1	20	6	20220513 568pIKK_gfpMyD88_NC1 020.tif	0.004432457	0.003873712
off_grid	20220513	Rep1	20	7	20220513 568pIKK_gfpMyD88_NC1 020.tif	0.003073514	0.001016943
off_grid	20220513	Rep1	20	8	20220513 568pIKK_gfpMyD88_NC1 020.tif	0.03515327	0.018517176
off_grid	20220513	Rep1	20	9	20220513 568pIKK_gfpMyD88_NC1 020.tif	0.033157082	0.022446074
off_grid	20220513	Rep1	20	10	20220513 568pIKK_gfpMyD88_NC1 020.tif	0.011736456	0.021221024
off_grid	20220513	Rep1	20	11	20220513 568pIKK_gfpMyD88_NC1 020.tif	0.012273891	0.016001538
off_grid	20220513	Rep1	20	12	20220513 568pIKK_gfpMyD88_NC1 020.tif	0.011452383	0.011192083
off_grid	20220513	Rep1	20	13	20220513 568pIKK_gfpMyD88_NC1 020.tif	0.213289962	0.140934783
off_grid	20220513	Rep1	20	14	20220513 568pIKK_gfpMyD88_NC1 020.tif	0.026592697	0.023108172
off_grid	20220513	Rep1	20	15	20220513 568pIKK_gfpMyD88_NC1 020.tif	0.005689032	0.010815661
off_grid	20220513	Rep1	20	16	20220513 568pIKK_gfpMyD88_NC1 020.tif	0.251010227	0.150753667
off_grid	20220513	Rep1	20	17	20220513 568pIKK_gfpMyD88_NC1 020.tif	0.004632076	0.005769263
off_grid	20220513	Rep1	20	18	20220513 568pIKK_gfpMyD88_NC1 020.tif	0.019762153	0.00308558
off_grid	20220513	Rep1	20	19	20220513 568pIKK_gfpMyD88_NC1 020.tif	0.422986886	0.419140424
off_grid	20220513	Rep1	20	20	20220513 568pIKK_gfpMyD88_NC1 020.tif	0.119719958	0.05871192
off_grid	20220513	Rep1	20	21	20220513 568pIKK_gfpMyD88_NC1 020.tif	0.058984676	0.011955009
off_grid	20220513	Rep1	20	22	20220513 568pIKK_gfpMyD88_NC1 020.tif	0.099008233	0.024985237
off_grid	20220513	Rep1	20	23	20220513 568pIKK_gfpMyD88_NC1 020.tif	0.137432283	0.054409962
off_grid	20220513	Rep1	20	24	20220513 568pIKK_gfpMyD88_NC1 020.tif	0.133150715	0.0278168
off_grid	20220513	Rep1	20	25	20220513 568pIKK_gfpMyD88_NC1 020.tif	1.082266157	0.798648787
off_grid	20220513	Rep1	20	26	20220513 568pIKK_gfpMyD88_NC1 020.tif	0.108183018	0.042050233
off_grid	20220513	Rep1	20	27	20220513 568pIKK_gfpMyD88_NC1 020.tif	0.120339287	0.04029416
off_grid	20220513	Rep1	20	28	20220513 568pIKK_gfpMyD88_NC1 020.tif	0.027616383	0.01682496
off_grid	20220513	Rep1	20	29	20220513 568pIKK_gfpMyD88_NC1 020.tif	0.186016411	0.055594681
off_grid	20220513	Rep1	21	1	20220513 568pIKK_gfpMyD88_NC1 021.tif	0.002561671	0.001149698
off_grid	20220513	Rep1	21	2	20220513 568pIKK_gfpMyD88_NC1 021.tif	0.002323664	0.00438457
off_grid	20220513	Rep1	21	3	20220513 568pIKK_gfpMyD88_NC1 021.tif	0.002822711	0.000632119
off_grid	20220513	Rep1	21	4	20220513 568pIKK_gfpMyD88_NC1 021.tif	0.068202967	0.025114632
off_grid	20220513	Rep1	21	5	20220513 568pIKK_gfpMyD88_NC1 021.tif	0.076126295	0.02718495
off_grid	20220513	Rep1	21	6	20220513 568pIKK_gfpMyD88_NC1 021.tif	0.019421777	0.012469227
off_grid	20220513	Rep1	21	7	20220513 568pIKK_gfpMyD88_NC1 021.tif	0.007170817	0.00323346
off_grid	20220513	Rep1	21	8	20220513 568pIKK_gfpMyD88_NC1 021.tif	0.005632729	0.006478413
off_grid	20220513	Rep1	21	9	20220513 568pIKK_gfpMyD88_NC1 021.tif	0.021632939	0.021056339
off_grid	20220513	Rep1	21	10	20220513 568pIKK_gfpMyD88_NC1 021.tif	0.07845774	0.058359025
off_grid	20220513	Rep1	21	11	20220513 568pIKK_gfpMyD88_NC1 021.tif	1.60413865	1.506263829
off_grid	20220513	Rep1	21	12	20220513 568pIKK_gfpMyD88_NC1 021.tif	0.139812351	0.10304898
off_grid	20220513	Rep1	21	13	20220513 568pIKK_gfpMyD88_NC1 021.tif	0.168488351	0.09877895
off_grid	20220513	Rep1	21	14	20220513 568pIKK_gfpMyD88_NC1 021.tif	0.594536162	0.393481596
off_grid	20220513	Rep1	21	15	20220513 568pIKK_gfpMyD88_NC1 021.tif	0.008844543	0.00973177
off_grid	20220513	Rep1	21	16	20220513 568pIKK_gfpMyD88_NC1 021.tif	0.026792315	0.013032178
off_grid	20220513	Rep1	21	17	20220513 568pIKK_gfpMyD88_NC1 021.tif	0.002103572	0.001633669
off_grid	20220513	Rep1	21	18	20220513 568pIKK_gfpMyD88_NC1 021.tif	0.012235503	0.002697395
off_grid	20220513	Rep1	22	1	20220513 568pIKK_gfpMyD88_NC1 022.tif	0.000982636	0.008977247
off_grid	20220513	Rep1	22	2	20220513 568pIKK_gfpMyD88_NC1 022.tif	0.013852926	0.018204611
off_grid	20220513	Rep1	22	3	20220513 568pIKK_gfpMyD88_NC1 022.tif	0.000665293	0.004186276
off_grid	20220513	Rep1	22	4	20220513 568pIKK_gfpMyD88_NC1 022.tif	0.009456196	0.003285554
off_grid	20220513	Rep1	22	5	20220513 568pIKK_gfpMyD88_NC1 022.tif	0.005778604	0.004332476
off_grid	20220513	Rep1	22	6	20220513 568pIKK_gfpMyD88_NC1 022.tif	0.006446559	0.00104551
off_grid	20220513	Rep1	22	7	20220513 568pIKK_gfpMyD88_NC1 022.tif	0.001727367	0.004695453
off_grid	20220513	Rep1	22	8	20220513 568pIKK_gfpMyD88_NC1 022.tif	0.008793359	0.016109087
off_grid	20220513	Rep1	22	9	20220513 568pIKK_gfpMyD88_NC1 022.tif	0.007994884	0.006486816
off_grid	20220513	Rep1	22	10	20220513 568pIKK_gfpMyD88_NC1 022.tif	0.002049829	0.017594607
off_grid	20220513	Rep1	22	11	20220513 568pIKK_gfpMyD88_NC1 022.tif	0.050582774	0.154536366
off_grid	20220513	Rep1	22	12	20220513 568pIKK_gfpMyD88_NC1 022.tif	0.017054504	0.011341643
off_grid	20220513	Rep1	22	13	20220513 568pIKK_gfpMyD88_NC1 022.tif	0.417950355	0.74686228
off_grid	20220513	Rep1	22	14	20220513 568pIKK_gfpMyD88_NC1 022.tif	0.000245582	0.00487022
off_grid	20220513	Rep1	22	15	20220513 568pIKK_gfpMyD88_NC1 022.tif	0.131448838	0.263587653
off_grid	20220513	Rep1	22	16	20220513 568pIKK_gfpMyD88_NC1 022.tif	0.012941846	0.035081396
off_grid	20220513	Rep1	22	17	20220513 568pIKK_gfpMyD88_NC1 022.tif	0.019273343	0.046152218
off_grid	20220513	Rep1	22	18	20220513 568pIKK_gfpMyD88_NC1 022.tif	0.039836633	0.02770589
off_grid	20220513	Rep1	22	19	20220513 568pIKK_gfpMyD88_NC1 022.tif	0.012568201	0.003929167
off_grid	20220513	Rep1	22	20	20220513 568pIKK_gfpMyD88_NC1 022.tif	0.187795066	0.343696507
off_grid	20220513	Rep1	22	21	20220513 568pIKK_gfpMyD88_NC1 022.tif	0.006666652	0.007868148
off_grid	20220513	Rep1	22	22	20220513 568pIKK_gfpMyD88_NC1 022.tif	0.020680911	0.050091199
off_grid	20220513	Rep1	22	23	20220513 568pIKK_gfpMyD88_NC1 022.tif	0.112764012	0.321122985
off_grid	20220513	Rep1	22	24	20220513 568pIKK_gfpMyD88_NC1 022.tif	0.010341684	0.01032665
off_grid	20220513	Rep1	22	25	20220513 568pIKK_gfpMyD88_NC1 022.tif	0.005284676	0.021590723
off_grid	20220513	Rep1	22	26	20220513 568pIKK_gfpMyD88_NC1 022.tif	0.034738677	0.03186501
off_grid	20220513	Rep1	22	27	20220513 568pIKK_gfpMyD88_NC1 022.tif	0.024056515	0.01823654
off_grid	20220513	Rep1	22	28	20220513 568pIKK_gfpMyD88_NC1 022.tif	0.038700341	0.020851324
off_grid	20220513	Rep1	22	29	20220513 568pIKK_gfpMyD88_NC1 022.tif	0.022810178	0.010422436
off_grid	20220513	Rep1	22	30	20220513 568pIKK_gfpMyD88_NC1 022.tif	0.04049691	0.070386024
off_grid	20220513	Rep1	22	31	20220513 568pIKK_gfpMyD88_NC1 022.tif	0.046877032	0.059148837
off_grid	20220513	Rep1	22	32	20220513 568pIKK_gfpMyD88_NC1 022.tif	0.017266919	0.027801676
off_grid	20220513	Rep1	22	33	20220513 568pIKK_gfpMyD88_NC1 022.tif	0.014467138	0.007293433
off_grid	20220513	Rep1	22	34	20220513 568pIKK_gfpMyD88_NC1 022.tif	0.008460661	0.004666886
off_grid	20220513	Rep1	22	35	20220513 568pIKK_gfpMyD88_NC1 022.tif	0.054012122	0.023180431
off_grid	20220513	Rep1	22	36	20220513 568pIKK_gfpMyD88_NC1 022.tif	0.011641765	0.005051709
off_grid	20220513	Rep1	22	37	20220513 568pIKK_gfpMyD88_NC1 022.tif	0.022244591	0.013289288
off_grid	20220513	Rep1	22	38	20220513 568pIKK_gfpMyD88_NC1 022.tif	0.001287183	0.008631073
off_grid	20220513	Rep1	22	39	20220513 568pIKK_gfpMyD88_NC1 022.tif	0.118752574	0.108757478
off_grid	20220513	Rep1	22	40	20220513 568pIKK_gfpMyD88_NC1 022.tif	0.022643828	0.034251253
off_grid	20220513	Rep1	22	41	20220513 568pIKK_gfpMyD88_NC1 022.tif	0.014446664	0.026969852
off_grid	20220513	Rep1	22	42	20220513 568pIKK_gfpMyD88_NC1 022.tif	0.006482388	0.011714704
off_grid	20220513	Rep1	22	43	20220513 568pIKK_gfpMyD88_NC1 022.tif	0.01709801	0.020476583
off_grid	20220513	Rep1	22	44	20220513 568pIKK_gfpMyD88_NC1 022.tif	0.001235998	0.003924126
off_grid	20220513	Rep1	22	45	20220513 568pIKK_gfpMyD88_NC1 022.tif	0.005957749	0.007185884
off_grid	20220513	Rep1	22	46	20220513 568pIKK_gfpMyD88_NC1 022.tif	0.00044776	0.000442228
off_grid	20220513	Rep1	22	47	20220513 568pIKK_gfpMyD88_NC1 022.tif	0.005182307	0.005557525
off_grid	20220513	Rep1	22	48	20220513 568pIKK_gfpMyD88_NC1 022.tif	2.46E-06	0.000489281
off_grid	20220513	Rep1	22	49	20220513 568pIKK_gfpMyD88_NC1 022.tif	0.006838119	0.018710428
off_grid	20220513	Rep1	22	50	20220513 568pIKK_gfpMyD88_NC1 022.tif	0.006838119	0.020395922
off_grid	20220513	Rep1	22	51	20220513 568pIKK_gfpMyD88_NC1 022.tif	0.007884838	0.012371761
off_grid	20220513	Rep1	22	52	20220513 568pIKK_gfpMyD88_NC1 022.tif	0.002538639	0.002062184
off_grid	20220513	Rep1	23	1	20220513 568pIKK_gfpMyD88_NC1 023.tif	0.010669263	0.009861164
off_grid	20220513	Rep1	23	2	20220513 568pIKK_gfpMyD88_NC1 023.tif	0.000519418	0.003853547
off_grid	20220513	Rep1	23	3	20220513 568pIKK_gfpMyD88_NC1 023.tif	0.00758541	0.007347207
off_grid	20220513	Rep1	23	4	20220513 568pIKK_gfpMyD88_NC1 023.tif	0.007805502	0.008017708
off_grid	20220513	Rep1	23	5	20220513 568pIKK_gfpMyD88_NC1 023.tif	0.013461367	0.012023907
off_grid	20220513	Rep1	23	6	20220513 568pIKK_gfpMyD88_NC1 023.tif	0.029392478	0.0179391
off_grid	20220513	Rep1	23	7	20220513 568pIKK_gfpMyD88_NC1 023.tif	0.021080148	0.006698553
off_grid	20220513	Rep1	23	8	20220513 568pIKK_gfpMyD88_NC1 023.tif	0.003137495	0.005576011
off_grid	20220513	Rep1	23	9	20220513 568pIKK_gfpMyD88_NC1 023.tif	0.012069154	0.008370603
off_grid	20220513	Rep1	23	10	20220513 568pIKK_gfpMyD88_NC1 023.tif	0.004609043	0.002221827
off_grid	20220513	Rep1	23	11	20220513 568pIKK_gfpMyD88_NC1 023.tif	0.11579924	0.077845554
off_grid	20220513	Rep1	23	12	20220513 568pIKK_gfpMyD88_NC1 023.tif	0.125293927	0.107742485
off_grid	20220513	Rep1	23	13	20220513 568pIKK_gfpMyD88_NC1 023.tif	0.014648842	0.017154329
off_grid	20220513	Rep1	23	14	20220513 568pIKK_gfpMyD88_NC1 023.tif	0.00432497	0.006246511
off_grid	20220513	Rep1	23	15	20220513 568pIKK_gfpMyD88_NC1 023.tif	0.121401361	0.071686695
off_grid	20220513	Rep1	23	16	20220513 568pIKK_gfpMyD88_NC1 023.tif	0.099015912	0.110896693
off_grid	20220513	Rep1	23	17	20220513 568pIKK_gfpMyD88_NC1 023.tif	0.054106813	0.056807967
off_grid	20220513	Rep1	23	18	20220513 568pIKK_gfpMyD88_NC1 023.tif	0.343246879	0.268089584
off_grid	20220513	Rep1	23	19	20220513 568pIKK_gfpMyD88_NC1 023.tif	0.00892132	0.002178135
off_grid	20220513	Rep1	23	20	20220513 568pIKK_gfpMyD88_NC1 023.tif	0.703868367	0.635291996
off_grid	20220513	Rep1	23	21	20220513 568pIKK_gfpMyD88_NC1 023.tif	0.008099812	0.011356767
off_grid	20220513	Rep1	23	22	20220513 568pIKK_gfpMyD88_NC1 023.tif	0.101339677	0.087615704
off_grid	20220513	Rep1	23	23	20220513 568pIKK_gfpMyD88_NC1 023.tif	0.740094045	0.541134556
off_grid	20220513	Rep1	23	24	20220513 568pIKK_gfpMyD88_NC1 023.tif	0.009251458	0.004408096
off_grid	20220513	Rep1	23	25	20220513 568pIKK_gfpMyD88_NC1 023.tif	0.292776608	0.11589436
off_grid	20220513	Rep1	23	26	20220513 568pIKK_gfpMyD88_NC1 023.tif	0.120549142	0.104349651
off_grid	20220513	Rep1	23	27	20220513 568pIKK_gfpMyD88_NC1 023.tif	0.003521377	0.005328984
off_grid	20220513	Rep1	23	28	20220513 568pIKK_gfpMyD88_NC1 023.tif	0.280610102	0.119530859
off_grid	20220513	Rep1	23	29	20220513 568pIKK_gfpMyD88_NC1 023.tif	0.047230204	0.015494041
off_grid	20220513	Rep1	23	30	20220513 568pIKK_gfpMyD88_NC1 023.tif	0.017469097	0.003460321
off_grid	20220513	Rep1	23	31	20220513 568pIKK_gfpMyD88_NC1 023.tif	0.12873351	0.082890272
off_grid	20220513	Rep1	23	32	20220513 568pIKK_gfpMyD88_NC1 023.tif	0.042487979	0.013585047
off_grid	20220513	Rep1	23	33	20220513 568pIKK_gfpMyD88_NC1 023.tif	0.001402347	0.003021723
off_grid	20220513	Rep1	23	34	20220513 568pIKK_gfpMyD88_NC1 023.tif	0.03244818	0.006454887
off_grid	20220513	Rep1	23	35	20220513 568pIKK_gfpMyD88_NC1 023.tif	0.001438176	0.002102515
off_grid	20220513	Rep1	23	36	20220513 568pIKK_gfpMyD88_NC1 023.tif	0.059877842	0.015021834
off_grid	20220513	Rep1	23	37	20220513 568pIKK_gfpMyD88_NC1 023.tif	0.01579537	0.008743664
off_grid	20220513	Rep1	23	38	20220513 568pIKK_gfpMyD88_NC1 023.tif	0.021847913	0.012449061
off_grid	20220513	Rep1	23	39	20220513 568pIKK_gfpMyD88_NC1 023.tif	0.000951925	0.002858719
off_grid	20220513	Rep1	24	1	20220513 568pIKK_gfpMyD88_NC1 024.tif	0.002249447	0.000322916
off_grid	20220513	Rep1	24	2	20220513 568pIKK_gfpMyD88_NC1 024.tif	0.007598206	0.017705517
off_grid	20220513	Rep1	24	3	20220513 568pIKK_gfpMyD88_NC1 024.tif	0.010925185	0.04946271
off_grid	20220513	Rep1	24	4	20220513 568pIKK_gfpMyD88_NC1 024.tif	0.002912284	0.011706301
off_grid	20220513	Rep1	24	5	20220513 568pIKK_gfpMyD88_NC1 024.tif	0.014710263	0.01429924
off_grid	20220513	Rep1	24	6	20220513 568pIKK_gfpMyD88_NC1 024.tif	0.031442408	0.038037312
off_grid	20220513	Rep1	24	7	20220513 568pIKK_gfpMyD88_NC1 024.tif	0.06324065	0.050655831
off_grid	20220513	Rep1	24	8	20220513 568pIKK_gfpMyD88_NC1 024.tif	0.030467348	0.015369688
off_grid	20220513	Rep1	24	9	20220513 568pIKK_gfpMyD88_NC1 024.tif	0.001238557	0.004245092
off_grid	20220513	Rep1	24	10	20220513 568pIKK_gfpMyD88_NC1 024.tif	0.083141103	0.058283405
off_grid	20220513	Rep1	24	11	20220513 568pIKK_gfpMyD88_NC1 024.tif	0.523543548	0.462195298
off_grid	20220513	Rep1	24	12	20220513 568pIKK_gfpMyD88_NC1 024.tif	0.001860447	0.00587177
off_grid	20220513	Rep1	24	13	20220513 568pIKK_gfpMyD88_NC1 024.tif	0.393172038	0.427562854
off_grid	20220513	Rep1	24	14	20220513 568pIKK_gfpMyD88_NC1 024.tif	0.131912054	0.12785078
off_grid	20220513	Rep1	24	15	20220513 568pIKK_gfpMyD88_NC1 024.tif	0.043649862	0.027806717
off_grid	20220513	Rep1	24	16	20220513 568pIKK_gfpMyD88_NC1 024.tif	0.012348108	0.001326146
off_grid	20220513	Rep1	24	17	20220513 568pIKK_gfpMyD88_NC1 024.tif	0.001983289	0.00030275
off_grid	20220513	Rep1	24	18	20220513 568pIKK_gfpMyD88_NC1 024.tif	0.048944877	0.001235401
off_grid	20220513	Rep1	24	19	20220513 568pIKK_gfpMyD88_NC1 024.tif	0.004074167	0.000329638
off_grid	20220513	Rep1	25	1	20220513 568pIKK_gfpMyD88_NC1 025.tif	0.041500122	0.069076952
off_grid	20220513	Rep1	25	2	20220513 568pIKK_gfpMyD88_NC1 025.tif	0.017151754	0.025637253
off_grid	20220513	Rep1	25	3	20220513 568pIKK_gfpMyD88_NC1 025.tif	0.004583451	0.015544455
off_grid	20220513	Rep1	25	4	20220513 568pIKK_gfpMyD88_NC1 025.tif	0.022989323	0.042650155
off_grid	20220513	Rep1	25	5	20220513 568pIKK_gfpMyD88_NC1 025.tif	0.011424232	0.009247799
off_grid	20220513	Rep1	25	6	20220513 568pIKK_gfpMyD88_NC1 025.tif	0.009573919	0.004445066
off_grid	20220513	Rep1	25	7	20220513 568pIKK_gfpMyD88_NC1 025.tif	0.057019199	0.177603939
off_grid	20220513	Rep1	25	8	20220513 568pIKK_gfpMyD88_NC1 025.tif	0.016650148	0.072118571
off_grid	20220513	Rep1	25	9	20220513 568pIKK_gfpMyD88_NC1 025.tif	0.015792811	0.028457052
off_grid	20220513	Rep1	25	10	20220513 568pIKK_gfpMyD88_NC1 025.tif	0.001422821	0.002105876
off_grid	20220513	Rep1	25	11	20220513 568pIKK_gfpMyD88_NC1 025.tif	0.025292616	0.049617311
off_grid	20220513	Rep1	25	12	20220513 568pIKK_gfpMyD88_NC1 025.tif	0.076819843	0.157777959
off_grid	20220513	Rep1	25	13	20220513 568pIKK_gfpMyD88_NC1 025.tif	0.003531614	0.015223489
off_grid	20220513	Rep1	25	14	20220513 568pIKK_gfpMyD88_NC1 025.tif	0.004777951	0.018320563
off_grid	20220513	Rep1	25	15	20220513 568pIKK_gfpMyD88_NC1 025.tif	0.19358145	0.343844386
off_grid	20220513	Rep1	25	16	20220513 568pIKK_gfpMyD88_NC1 025.tif	0.118171632	0.251528726
off_grid	20220513	Rep1	25	17	20220513 568pIKK_gfpMyD88_NC1 025.tif	0.088198111	0.190538381
off_grid	20220513	Rep1	25	18	20220513 568pIKK_gfpMyD88_NC1 025.tif	0.079409768	0.18382161
off_grid	20220513	Rep1	25	19	20220513 568pIKK_gfpMyD88_NC1 025.tif	0.225553719	0.547750499
off_grid	20220513	Rep1	25	20	20220513 568pIKK_gfpMyD88_NC1 025.tif	9.71E-05	0.001063995
off_grid	20220513	Rep1	25	21	20220513 568pIKK_gfpMyD88_NC1 025.tif	0.265121735	0.676552144
off_grid	20220513	Rep1	25	22	20220513 568pIKK_gfpMyD88_NC1 025.tif	0.325068779	0.62841894
off_grid	20220513	Rep1	25	23	20220513 568pIKK_gfpMyD88_NC1 025.tif	0.00087259	0.002673869
off_grid	20220513	Rep1	25	24	20220513 568pIKK_gfpMyD88_NC1 025.tif	0.000829083	0.000218728
off_grid	20220513	Rep1	26	1	20220513 568pIKK_gfpMyD88_NC1 026.tif	0.006318599	0.005144134
off_grid	20220513	Rep1	26	2	20220513 568pIKK_gfpMyD88_NC1 026.tif	0.012130575	0.010287999
off_grid	20220513	Rep1	26	3	20220513 568pIKK_gfpMyD88_NC1 026.tif	0.002351816	0.005654992
off_grid	20220513	Rep1	26	4	20220513 568pIKK_gfpMyD88_NC1 026.tif	0.0022085	0.003102384
off_grid	20220513	Rep1	26	5	20220513 568pIKK_gfpMyD88_NC1 026.tif	0.008621892	0.007422828
off_grid	20220513	Rep1	26	6	20220513 568pIKK_gfpMyD88_NC1 026.tif	0.003239863	0.009330141
off_grid	20220513	Rep1	26	7	20220513 568pIKK_gfpMyD88_NC1 026.tif	0.003224508	0.004774435
off_grid	20220513	Rep1	26	8	20220513 568pIKK_gfpMyD88_NC1 026.tif	0.005379367	0.003887156
off_grid	20220513	Rep1	26	9	20220513 568pIKK_gfpMyD88_NC1 026.tif	0.002799678	0.000816969
off_grid	20220513	Rep1	26	10	20220513 568pIKK_gfpMyD88_NC1 026.tif	0.044461133	0.020269887
off_grid	20220513	Rep1	26	11	20220513 568pIKK_gfpMyD88_NC1 026.tif	0.010825375	0.001467304
off_grid	20220513	Rep1	26	12	20220513 568pIKK_gfpMyD88_NC1 026.tif	0.011953989	0.000628758
off_grid	20220513	Rep1	26	13	20220513 568pIKK_gfpMyD88_NC1 026.tif	0.014789599	0.003468723
off_grid	20220513	Rep1	26	14	20220513 568pIKK_gfpMyD88_NC1 026.tif	0.075432748	0.023412334
off_grid	20220513	Rep1	26	15	20220513 568pIKK_gfpMyD88_NC1 026.tif	0.009425485	0.002811666
off_grid	20220513	Rep1	26	16	20220513 568pIKK_gfpMyD88_NC1 026.tif	0.140779734	0.047797381
off_grid	20220513	Rep1	26	17	20220513 568pIKK_gfpMyD88_NC1 026.tif	0.042349781	0.016475426
off_grid	20220513	Rep1	26	18	20220513 568pIKK_gfpMyD88_NC1 026.tif	0.111177299	0.035795589
off_grid	20220513	Rep1	26	19	20220513 568pIKK_gfpMyD88_NC1 026.tif	1.070419553	0.691204013
off_grid	20220513	Rep1	26	20	20220513 568pIKK_gfpMyD88_NC1 026.tif	0.083586407	0.025307884
off_grid	20220513	Rep1	26	21	20220513 568pIKK_gfpMyD88_NC1 026.tif	0.27406619	0.188963798
off_grid	20220513	Rep1	26	22	20220513 568pIKK_gfpMyD88_NC1 026.tif	0.003247541	0.002850316
off_grid	20220513	Rep1	26	23	20220513 568pIKK_gfpMyD88_NC1 026.tif	0.003746588	0.001620225
off_grid	20220513	Rep1	26	24	20220513 568pIKK_gfpMyD88_NC1 026.tif	0.019508791	0.004352641
off_grid	20220513	Rep1	26	25	20220513 568pIKK_gfpMyD88_NC1 026.tif	0.02508276	0.014902522
off_grid	20220513	Rep1	26	26	20220513 568pIKK_gfpMyD88_NC1 026.tif	0.026812789	0.016986283
off_grid	20220513	Rep1	26	27	20220513 568pIKK_gfpMyD88_NC1 026.tif	0.006142013	0.002203342
off_grid	20220513	Rep1	26	28	20220513 568pIKK_gfpMyD88_NC1 026.tif	0.005407518	0.000321235
off_grid	20220513	Rep1	26	29	20220513 568pIKK_gfpMyD88_NC1 026.tif	0.013538143	0.009125126
off_grid	20220513	Rep1	26	30	20220513 568pIKK_gfpMyD88_NC1 026.tif	0.083640149	0.070905284
off_grid	20220513	Rep1	26	31	20220513 568pIKK_gfpMyD88_NC1 026.tif	0.039153322	0.018145796
off_grid	20220513	Rep1	26	32	20220513 568pIKK_gfpMyD88_NC1 026.tif	0.057067825	0.076588575
off_grid	20220513	Rep1	26	33	20220513 568pIKK_gfpMyD88_NC1 026.tif	0.010454289	0.037939846
off_grid	20220513	Rep1	26	34	20220513 568pIKK_gfpMyD88_NC1 026.tif	0.013707051	0.02525411
off_grid	20220513	Rep1	26	35	20220513 568pIKK_gfpMyD88_NC1 026.tif	0.001932105	0.000769916
off_grid	20220513	Rep1	26	36	20220513 568pIKK_gfpMyD88_NC1 026.tif	0.004565537	0.010928252
off_grid	20220513	Rep1	26	37	20220513 568pIKK_gfpMyD88_NC1 026.tif	0.003720996	0.005283612
off_grid	20220513	Rep1	26	38	20220513 568pIKK_gfpMyD88_NC1 026.tif	0.002387645	3.63E-06
off_grid	20220513	Rep1	27	1	20220513 568pIKK_gfpMyD88_NC1 027.tif	0.006525895	0.000627078
off_grid	20220513	Rep1	27	2	20220513 568pIKK_gfpMyD88_NC1 027.tif	0.003871989	0.015628478
off_grid	20220513	Rep1	27	3	20220513 568pIKK_gfpMyD88_NC1 027.tif	0.005852821	0.006261635
off_grid	20220513	Rep1	27	4	20220513 568pIKK_gfpMyD88_NC1 027.tif	0.020192101	0.076000416
off_grid	20220513	Rep1	27	5	20220513 568pIKK_gfpMyD88_NC1 027.tif	0.11860414	0.189783859
off_grid	20220513	Rep1	27	6	20220513 568pIKK_gfpMyD88_NC1 027.tif	0.025156977	0.041052044
off_grid	20220513	Rep1	27	7	20220513 568pIKK_gfpMyD88_NC1 027.tif	0.186059917	0.232747987
off_grid	20220513	Rep1	27	8	20220513 568pIKK_gfpMyD88_NC1 027.tif	0.002428592	0.017907171
off_grid	20220513	Rep1	27	9	20220513 568pIKK_gfpMyD88_NC1 027.tif	0.393832314	0.588180504
off_grid	20220513	Rep1	27	10	20220513 568pIKK_gfpMyD88_NC1 027.tif	0.414631051	0.883108324
off_grid	20220513	Rep1	27	11	20220513 568pIKK_gfpMyD88_NC1 027.tif	0.233477046	0.352093729
off_grid	20220513	Rep1	27	12	20220513 568pIKK_gfpMyD88_NC1 027.tif	0.013543261	0.005414687
off_grid	20220513	Rep1	27	13	20220513 568pIKK_gfpMyD88_NC1 027.tif	0.00566344	0.00906463
off_grid	20220513	Rep1	27	14	20220513 568pIKK_gfpMyD88_NC1 027.tif	0.00139211	0.001865571
off_grid	20220513	Rep1	27	15	20220513 568pIKK_gfpMyD88_NC1 027.tif	0.001998644	0.001205153
off_grid	20220513	Rep1	28	1	20220513 568pIKK_gfpMyD88_NC1 028.tif	0.020028311	0.028530992
off_grid	20220513	Rep1	28	2	20220513 568pIKK_gfpMyD88_NC1 028.tif	0.0213028	0.014408469
off_grid	20220513	Rep1	28	3	20220513 568pIKK_gfpMyD88_NC1 028.tif	0.016568253	0.007718587
off_grid	20220513	Rep1	28	4	20220513 568pIKK_gfpMyD88_NC1 028.tif	0.007736403	0.003614922
off_grid	20220513	Rep1	28	5	20220513 568pIKK_gfpMyD88_NC1 028.tif	0.02335529	0.008296663
off_grid	20220513	Rep1	28	6	20220513 568pIKK_gfpMyD88_NC1 028.tif	0.015068553	0.006264996
off_grid	20220513	Rep1	28	7	20220513 568pIKK_gfpMyD88_NC1 028.tif	0.032059179	0.021626013
off_grid	20220513	Rep1	28	8	20220513 568pIKK_gfpMyD88_NC1 028.tif	0.053638477	0.064225485
off_grid	20220513	Rep1	28	9	20220513 568pIKK_gfpMyD88_NC1 028.tif	0.02182488	0.016028425
off_grid	20220513	Rep1	28	10	20220513 568pIKK_gfpMyD88_NC1 028.tif	0.013489518	0.011123184
off_grid	20220513	Rep1	28	11	20220513 568pIKK_gfpMyD88_NC1 028.tif	0.032207614	0.029791332
off_grid	20220513	Rep1	28	12	20220513 568pIKK_gfpMyD88_NC1 028.tif	0.071276584	0.048131791
off_grid	20220513	Rep1	28	13	20220513 568pIKK_gfpMyD88_NC1 028.tif	0.2784015	0.666995411
off_grid	20220513	Rep1	28	14	20220513 568pIKK_gfpMyD88_NC1 028.tif	0.005947512	0.01511762
off_grid	20220513	Rep1	28	15	20220513 568pIKK_gfpMyD88_NC1 028.tif	0.043772705	0.038744783
off_grid	20220513	Rep1	28	16	20220513 568pIKK_gfpMyD88_NC1 028.tif	0.011288593	0.008523524
off_grid	20220513	Rep1	28	17	20220513 568pIKK_gfpMyD88_NC1 028.tif	0.018915053	0.006377586
off_grid	20220513	Rep1	28	18	20220513 568pIKK_gfpMyD88_NC1 028.tif	0.024762858	0.009283089
off_grid	20220513	Rep1	28	19	20220513 568pIKK_gfpMyD88_NC1 028.tif	0.747137009	0.457780749
off_grid	20220513	Rep1	28	20	20220513 568pIKK_gfpMyD88_NC1 028.tif	0.069538877	0.052154794
off_grid	20220513	Rep1	29	1	20220513 568pIKK_gfpMyD88_NC1 029.tif	0.008092134	0.008906667
off_grid	20220513	Rep1	29	2	20220513 568pIKK_gfpMyD88_NC1 029.tif	0.150013381	0.082722227
off_grid	20220513	Rep1	29	3	20220513 568pIKK_gfpMyD88_NC1 029.tif	0.004542504	0.006700233
off_grid	20220513	Rep1	29	4	20220513 568pIKK_gfpMyD88_NC1 029.tif	0.006715277	0.002403316
off_grid	20220513	Rep1	29	5	20220513 568pIKK_gfpMyD88_NC1 029.tif	0.007222001	0.000149829
off_grid	20220513	Rep1	29	6	20220513 568pIKK_gfpMyD88_NC1 029.tif	0.102877766	0.035257844
off_grid	20220513	Rep1	29	7	20220513 568pIKK_gfpMyD88_NC1 029.tif	0.079998386	0.014391665
off_grid	20220513	Rep1	29	8	20220513 568pIKK_gfpMyD88_NC1 029.tif	0.113728836	0.020676557
off_grid	20220513	Rep1	29	9	20220513 568pIKK_gfpMyD88_NC1 029.tif	0.059634716	0.009538518
off_grid	20220513	Rep1	29	10	20220513 568pIKK_gfpMyD88_NC1 029.tif	0.114230443	0.032290165
off_grid	20220513	Rep1	29	11	20220513 568pIKK_gfpMyD88_NC1 029.tif	0.077986845	0.016263689
off_grid	20220513	Rep1	29	12	20220513 568pIKK_gfpMyD88_NC1 029.tif	0.229871112	0.054725887
off_grid	20220513	Rep1	29	13	20220513 568pIKK_gfpMyD88_NC1 029.tif	0.206802352	0.053946157
off_grid	20220513	Rep1	29	14	20220513 568pIKK_gfpMyD88_NC1 029.tif	0.504326405	0.209453556
off_grid	20220513	Rep1	29	15	20220513 568pIKK_gfpMyD88_NC1 029.tif	0.053413266	0.008661321
off_grid	20220513	Rep1	29	16	20220513 568pIKK_gfpMyD88_NC1 029.tif	0.010346802	0.010837507
off_grid	20220513	Rep1	29	17	20220513 568pIKK_gfpMyD88_NC1 029.tif	0.07949934	0.044369257
off_grid	20220513	Rep1	29	18	20220513 568pIKK_gfpMyD88_NC1 029.tif	0.023196619	0.011634042
off_grid	20220513	Rep1	29	19	20220513 568pIKK_gfpMyD88_NC1 029.tif	0.033950439	0.011781922
off_grid	20220513	Rep1	29	20	20220513 568pIKK_gfpMyD88_NC1 029.tif	0.041523155	0.0029377
off_grid	20220513	Rep1	29	21	20220513 568pIKK_gfpMyD88_NC1 029.tif	0.001512393	0.006829628
off_grid	20220513	Rep1	29	22	20220513 568pIKK_gfpMyD88_NC1 029.tif	0.004629517	0.012178509
off_grid	20220513	Rep1	29	23	20220513 568pIKK_gfpMyD88_NC1 029.tif	0.188393923	0.10245242
off_grid	20220513	Rep1	29	24	20220513 568pIKK_gfpMyD88_NC1 029.tif	0.036688798	0.012561652
off_grid	20220513	Rep1	29	25	20220513 568pIKK_gfpMyD88_NC1 029.tif	0.03091521	0.02726057
off_grid	20220513	Rep1	29	26	20220513 568pIKK_gfpMyD88_NC1 029.tif	0.057746016	0.003260347
off_grid	20220513	Rep1	29	27	20220513 568pIKK_gfpMyD88_NC1 029.tif	0.120577294	0.022051167
off_grid	20220513	Rep1	29	28	20220513 568pIKK_gfpMyD88_NC1 029.tif	0.04649059	0.019661564
off_grid	20220513	Rep1	29	29	20220513 568pIKK_gfpMyD88_NC1 029.tif	0.026428907	0.012907825
off_grid	20220513	Rep1	29	30	20220513 568pIKK_gfpMyD88_NC1 029.tif	0.002779205	0.018276871
off_grid	20220513	Rep1	29	31	20220513 568pIKK_gfpMyD88_NC1 029.tif	0.027081507	0.088815547
off_grid	20220513	Rep1	29	32	20220513 568pIKK_gfpMyD88_NC1 029.tif	0.003895022	0.000958127
off_grid	20220513	Rep1	29	33	20220513 568pIKK_gfpMyD88_NC1 029.tif	0.017906722	0.016443497
off_grid	20220513	Rep1	29	34	20220513 568pIKK_gfpMyD88_NC1 029.tif	0.025837728	0.009167137
off_grid	20220513	Rep1	29	35	20220513 568pIKK_gfpMyD88_NC1 029.tif	0.012304601	0.003448557
off_grid	20220513	Rep1	29	36	20220513 568pIKK_gfpMyD88_NC1 029.tif	0.027278566	0.010491334
off_grid	20220513	Rep1	29	37	20220513 568pIKK_gfpMyD88_NC1 029.tif	0.95701052	0.758927929
off_grid	20220513	Rep1	29	38	20220513 568pIKK_gfpMyD88_NC1 029.tif	0.055365946	0.059925207
off_grid	20220513	Rep1	29	39	20220513 568pIKK_gfpMyD88_NC1 029.tif	0.019626515	0.022425908
off_grid	20220513	Rep1	29	40	20220513 568pIKK_gfpMyD88_NC1 029.tif	0.238595476	0.107098871
off_grid	20220513	Rep1	29	41	20220513 568pIKK_gfpMyD88_NC1 029.tif	0.024637457	0.008064761
off_grid	20220513	Rep1	29	42	20220513 568pIKK_gfpMyD88_NC1 029.tif	0.035752126	0.021000884
off_grid	20220513	Rep1	29	43	20220513 568pIKK_gfpMyD88_NC1 029.tif	0.018016769	0.004754269
off_grid	20220513	Rep1	29	44	20220513 568pIKK_gfpMyD88_NC1 029.tif	0.002395322	0.001873973
off_grid	20220513	Rep1	30	1	20220513 568pIKK_gfpMyD88_NC1 030.tif	0.175390553	0.132080479
off_grid	20220513	Rep1	30	2	20220513 568pIKK_gfpMyD88_NC1 030.tif	0.006543809	0.003009959
off_grid	20220513	Rep1	30	3	20220513 568pIKK_gfpMyD88_NC1 030.tif	0.17197912	0.079969645
off_grid	20220513	Rep1	30	4	20220513 568pIKK_gfpMyD88_NC1 030.tif	0.044409949	0.009723367
off_grid	20220513	Rep1	30	5	20220513 568pIKK_gfpMyD88_NC1 030.tif	0.00895459	0.005260085
off_grid	20220513	Rep1	30	6	20220513 568pIKK_gfpMyD88_NC1 030.tif	0.006308362	0.012044072
off_grid	20220513	Rep1	30	7	20220513 568pIKK_gfpMyD88_NC1 030.tif	0.124779524	0.058095194
off_grid	20220513	Rep1	30	8	20220513 568pIKK_gfpMyD88_NC1 030.tif	0.11935143	0.167892602
off_grid	20220513	Rep1	30	9	20220513 568pIKK_gfpMyD88_NC1 030.tif	0.026147393	0.010955139
off_grid	20220513	Rep1	30	10	20220513 568pIKK_gfpMyD88_NC1 030.tif	0.010937981	0.006922053
off_grid	20220513	Rep1	30	11	20220513 568pIKK_gfpMyD88_NC1 030.tif	0.02742956	0.015289026
off_grid	20220513	Rep1	30	12	20220513 568pIKK_gfpMyD88_NC1 030.tif	0.046662058	0.065568166
off_grid	20220513	Rep1	30	13	20220513 568pIKK_gfpMyD88_NC1 030.tif	0.016867681	0.003835062
off_grid	20220513	Rep1	30	14	20220513 568pIKK_gfpMyD88_NC1 030.tif	0.186423327	0.162552124
off_grid	20220513	Rep1	30	15	20220513 568pIKK_gfpMyD88_NC1 030.tif	0.006203434	0.000717822
off_grid	20220513	Rep1	30	16	20220513 568pIKK_gfpMyD88_NC1 030.tif	0.449958447	0.412485835
off_grid	20220513	Rep1	30	17	20220513 568pIKK_gfpMyD88_NC1 030.tif	0.016998201	0.007612719
off_grid	20220513	Rep1	30	18	20220513 568pIKK_gfpMyD88_NC1 030.tif	0.073108982	0.13138141
off_grid	20220513	Rep1	30	19	20220513 568pIKK_gfpMyD88_NC1 030.tif	0.002610297	0.001373199
off_grid	20220513	Rep1	30	20	20220513 568pIKK_gfpMyD88_NC1 030.tif	0.007452331	0.026349765
off_grid	20220513	Rep1	30	21	20220513 568pIKK_gfpMyD88_NC1 030.tif	0.575848774	0.592805113
off_grid	20220513	Rep1	30	22	20220513 568pIKK_gfpMyD88_NC1 030.tif	0.026055262	0.020342147
off_grid	20220513	Rep1	30	23	20220513 568pIKK_gfpMyD88_NC1 030.tif	0.165371228	0.049645879
off_grid	20220513	Rep1	30	24	20220513 568pIKK_gfpMyD88_NC1 030.tif	0.011943752	0.007745475
off_grid	20220513	Rep1	31	1	20220513 568pIKK_gfpMyD88_NC1 031.tif	0.000245582	0.003065414
off_grid	20220513	Rep1	31	2	20220513 568pIKK_gfpMyD88_NC1 031.tif	0.009965479	0.027378202
off_grid	20220513	Rep1	31	3	20220513 568pIKK_gfpMyD88_NC1 031.tif	0.002244329	0.015984734
off_grid	20220513	Rep1	31	4	20220513 568pIKK_gfpMyD88_NC1 031.tif	0.000386339	0.005354191
off_grid	20220513	Rep1	31	5	20220513 568pIKK_gfpMyD88_NC1 031.tif	0.003160528	0.023234206
off_grid	20220513	Rep1	31	6	20220513 568pIKK_gfpMyD88_NC1 031.tif	0.006287888	0.029320805
off_grid	20220513	Rep1	31	7	20220513 568pIKK_gfpMyD88_NC1 031.tif	0.000719037	0.006708636
off_grid	20220513	Rep1	31	8	20220513 568pIKK_gfpMyD88_NC1 031.tif	0.00419445	0.001798353
off_grid	20220513	Rep1	31	9	20220513 568pIKK_gfpMyD88_NC1 031.tif	0.008803596	0.056502125
off_grid	20220513	Rep1	31	10	20220513 568pIKK_gfpMyD88_NC1 031.tif	0.012043561	0.06517158
off_grid	20220513	Rep1	31	11	20220513 568pIKK_gfpMyD88_NC1 031.tif	0.009686525	0.036612289
off_grid	20220513	Rep1	31	12	20220513 568pIKK_gfpMyD88_NC1 031.tif	0.004005068	0.038092767
off_grid	20220513	Rep1	31	13	20220513 568pIKK_gfpMyD88_NC1 031.tif	0.005967986	0.030113979
off_grid	20220513	Rep1	31	14	20220513 568pIKK_gfpMyD88_NC1 031.tif	0.044750324	0.036287961
off_grid	20220513	Rep1	31	15	20220513 568pIKK_gfpMyD88_NC1 031.tif	0.003401094	0.01868018
off_grid	20220513	Rep1	31	16	20220513 568pIKK_gfpMyD88_NC1 031.tif	0.01162385	0.008294983
off_grid	20220513	Rep1	31	17	20220513 568pIKK_gfpMyD88_NC1 031.tif	0.001543104	0.01979768
off_grid	20220513	Rep1	31	18	20220513 568pIKK_gfpMyD88_NC1 031.tif	0.002789442	0.02517849
off_grid	20220513	Rep1	31	19	20220513 568pIKK_gfpMyD88_NC1 031.tif	0.015434521	0.01196173
off_grid	20220513	Rep1	31	20	20220513 568pIKK_gfpMyD88_NC1 031.tif	0.006415849	0.002608331
off_grid	20220513	Rep1	31	21	20220513 568pIKK_gfpMyD88_NC1 031.tif	0.021092944	0.015510846
off_grid	20220513	Rep1	31	22	20220513 568pIKK_gfpMyD88_NC1 031.tif	0.016281621	0.011760076
off_grid	20220513	Rep1	31	23	20220513 568pIKK_gfpMyD88_NC1 031.tif	0.017405116	0.022998943
off_grid	20220513	Rep1	31	24	20220513 568pIKK_gfpMyD88_NC1 031.tif	0.003623745	0.008021069
off_grid	20220513	Rep1	31	25	20220513 568pIKK_gfpMyD88_NC1 031.tif	0.358497241	0.405174183
off_grid	20220513	Rep1	31	26	20220513 568pIKK_gfpMyD88_NC1 031.tif	0.36442694	0.419308468
off_grid	20220513	Rep1	31	27	20220513 568pIKK_gfpMyD88_NC1 031.tif	0.624243523	0.831185706
off_grid	20220513	Rep1	31	28	20220513 568pIKK_gfpMyD88_NC1 031.tif	0.011728778	0.009674634
off_grid	20220513	Rep1	31	29	20220513 568pIKK_gfpMyD88_NC1 031.tif	0.016593845	0.030226569
off_grid	20220513	Rep1	31	30	20220513 568pIKK_gfpMyD88_NC1 031.tif	0.015106942	0.015460433
off_grid	20220513	Rep1	31	31	20220513 568pIKK_gfpMyD88_NC1 031.tif	0.017707103	0.01727028
off_grid	20220513	Rep1	31	32	20220513 568pIKK_gfpMyD88_NC1 031.tif	0.007050534	0.006150725
off_grid	20220513	Rep1	31	33	20220513 568pIKK_gfpMyD88_NC1 031.tif	0.025133945	0.035241039
off_grid	20220513	Rep1	31	34	20220513 568pIKK_gfpMyD88_NC1 031.tif	0.017883689	0.020116967
off_grid	20220513	Rep1	31	35	20220513 568pIKK_gfpMyD88_NC1 031.tif	0.017876012	0.008632754
off_grid	20220513	Rep1	31	36	20220513 568pIKK_gfpMyD88_NC1 031.tif	0.001218084	0.00371911
off_grid	20220513	Rep1	31	37	20220513 568pIKK_gfpMyD88_NC1 031.tif	0.042009406	0.033034605
off_grid	20220513	Rep1	31	38	20220513 568pIKK_gfpMyD88_NC1 031.tif	0.002889251	0.007879911
off_grid	20220513	Rep1	31	39	20220513 568pIKK_gfpMyD88_NC1 031.tif	0.009868229	0.015962888
off_grid	20220513	Rep1	31	40	20220513 568pIKK_gfpMyD88_NC1 031.tif	0.014354532	0.012869175
off_grid	20220513	Rep1	31	41	20220513 568pIKK_gfpMyD88_NC1 031.tif	0.004744681	0.00405184
off_grid	20220513	Rep1	32	1	20220513 568pIKK_gfpMyD88_NC1 032.tif	0.010510592	0.032874962
off_grid	20220513	Rep1	32	2	20220513 568pIKK_gfpMyD88_NC1 032.tif	0.135369554	0.293951752
off_grid	20220513	Rep1	32	3	20220513 568pIKK_gfpMyD88_NC1 032.tif	0.000614109	0.002771335
off_grid	20220513	Rep1	32	4	20220513 568pIKK_gfpMyD88_NC1 032.tif	0.003370383	0.006505301
off_grid	20220513	Rep1	32	5	20220513 568pIKK_gfpMyD88_NC1 032.tif	0.002797119	0.004670247
off_grid	20220513	Rep1	32	6	20220513 568pIKK_gfpMyD88_NC1 032.tif	0.032396995	0.046768944
off_grid	20220513	Rep1	32	7	20220513 568pIKK_gfpMyD88_NC1 032.tif	0.010861204	0.023158586
off_grid	20220513	Rep1	32	8	20220513 568pIKK_gfpMyD88_NC1 032.tif	0.007045415	0.007212771
off_grid	20220513	Rep1	32	9	20220513 568pIKK_gfpMyD88_NC1 032.tif	0.0376613	0.130835263
off_grid	20220513	Rep1	32	10	20220513 568pIKK_gfpMyD88_NC1 032.tif	0.008760089	0.022667893
off_grid	20220513	Rep1	32	11	20220513 568pIKK_gfpMyD88_NC1 032.tif	0.002771527	0.012546528
off_grid	20220513	Rep1	32	12	20220513 568pIKK_gfpMyD88_NC1 032.tif	0.007695456	0.010593842
off_grid	20220513	Rep1	32	13	20220513 568pIKK_gfpMyD88_NC1 032.tif	0.019552297	0.01307419
off_grid	20220513	Rep1	32	14	20220513 568pIKK_gfpMyD88_NC1 032.tif	0.431416941	0.98702583
off_grid	20220513	Rep1	32	15	20220513 568pIKK_gfpMyD88_NC1 032.tif	0.130120606	0.457804275
off_grid	20220513	Rep1	32	16	20220513 568pIKK_gfpMyD88_NC1 032.tif	0.443511788	1.158695826
off_grid	20220513	Rep1	32	17	20220513 568pIKK_gfpMyD88_NC1 032.tif	0.064374382	0.080095678
off_grid	20220513	Rep1	32	18	20220513 568pIKK_gfpMyD88_NC1 032.tif	0.000616668	0.001121131
off_grid	20220513	Rep1	32	19	20220513 568pIKK_gfpMyD88_NC1 032.tif	0.042122011	0.070291919
off_grid	20220513	Rep1	32	20	20220513 568pIKK_gfpMyD88_NC1 032.tif	0.023734054	0.082424785
off_grid	20220513	Rep1	32	21	20220513 568pIKK_gfpMyD88_NC1 032.tif	0.027808324	0.03413026
off_grid	20220513	Rep1	32	22	20220513 568pIKK_gfpMyD88_NC1 032.tif	0.028657983	0.042460263
off_grid	20220513	Rep1	32	23	20220513 568pIKK_gfpMyD88_NC1 032.tif	0.029942709	0.032461571
off_grid	20220513	Rep1	32	24	20220513 568pIKK_gfpMyD88_NC1 032.tif	0.014308466	0.020525317
off_grid	20220513	Rep1	32	25	20220513 568pIKK_gfpMyD88_NC1 032.tif	0.008852221	0.010672823
off_grid	20220513	Rep1	32	26	20220513 568pIKK_gfpMyD88_NC1 032.tif	0.003866871	0.00624147
off_grid	20220513	Rep1	32	27	20220513 568pIKK_gfpMyD88_NC1 032.tif	0.003472752	0.001063995
off_grid	20220513	Rep1	32	28	20220513 568pIKK_gfpMyD88_NC1 032.tif	0.001624999	0.000143107
off_grid	20220513	Rep1	33	1	20220513 568pIKK_gfpMyD88_NC1 033.tif	2.55E-05	8.67E-06
off_grid	20220513	Rep1	33	2	20220513 568pIKK_gfpMyD88_NC1 033.tif	0.000179043	0.000294348
off_grid	20220513	Rep1	33	3	20220513 568pIKK_gfpMyD88_NC1 033.tif	0.033809682	0.043181178
off_grid	20220513	Rep1	33	4	20220513 568pIKK_gfpMyD88_NC1 033.tif	0.086283818	0.206413615
off_grid	20220513	Rep1	33	5	20220513 568pIKK_gfpMyD88_NC1 033.tif	0.020020634	0.054156213
off_grid	20220513	Rep1	33	6	20220513 568pIKK_gfpMyD88_NC1 033.tif	0.002172671	0.002699076
off_grid	20220513	Rep1	33	7	20220513 568pIKK_gfpMyD88_NC1 033.tif	0.011360251	0.018244942
off_grid	20220513	Rep1	33	8	20220513 568pIKK_gfpMyD88_NC1 033.tif	0.009625104	0.002707478
off_grid	20220513	Rep1	33	9	20220513 568pIKK_gfpMyD88_NC1 033.tif	0.004703734	0.01459668
off_grid	20220513	Rep1	33	10	20220513 568pIKK_gfpMyD88_NC1 033.tif	0.002771527	0.004910551
off_grid	20220513	Rep1	33	11	20220513 568pIKK_gfpMyD88_NC1 033.tif	0.048522607	0.140882689
off_grid	20220513	Rep1	33	12	20220513 568pIKK_gfpMyD88_NC1 033.tif	0.00260006	0.00687332
off_grid	20220513	Rep1	33	13	20220513 568pIKK_gfpMyD88_NC1 033.tif	0.007636594	0.01682496
off_grid	20220513	Rep1	33	14	20220513 568pIKK_gfpMyD88_NC1 033.tif	-3.08E-05	0.002618414
off_grid	20220513	Rep1	33	15	20220513 568pIKK_gfpMyD88_NC1 033.tif	0.062969373	0.173396084
off_grid	20220513	Rep1	33	16	20220513 568pIKK_gfpMyD88_NC1 033.tif	0.003628864	0.006696872
off_grid	20220513	Rep1	33	17	20220513 568pIKK_gfpMyD88_NC1 033.tif	-0.000276498	0.001963037
off_grid	20220513	Rep1	33	18	20220513 568pIKK_gfpMyD88_NC1 033.tif	0.019163297	0.042865253
off_grid	20220513	Rep1	33	19	20220513 568pIKK_gfpMyD88_NC1 033.tif	0.004437576	0.020123688
off_grid	20220513	Rep1	33	20	20220513 568pIKK_gfpMyD88_NC1 033.tif	0.002313428	0.010044334
off_grid	20220513	Rep1	33	21	20220513 568pIKK_gfpMyD88_NC1 033.tif	0.001786229	0.006826267
off_grid	20220513	Rep1	33	22	20220513 568pIKK_gfpMyD88_NC1 033.tif	0.030280525	0.068433338
off_grid	20220513	Rep1	33	23	20220513 568pIKK_gfpMyD88_NC1 033.tif	0.035529474	0.052168238
off_grid	20220513	Rep1	33	24	20220513 568pIKK_gfpMyD88_NC1 033.tif	0.00214196	0.007212771
off_grid	20220513	Rep1	33	25	20220513 568pIKK_gfpMyD88_NC1 033.tif	0.04362427	0.075926475
off_grid	20220513	Rep1	33	26	20220513 568pIKK_gfpMyD88_NC1 033.tif	0.006459355	0.015354564
off_grid	20220513	Rep1	33	27	20220513 568pIKK_gfpMyD88_NC1 033.tif	0.002497691	0.003208253
off_grid	20220513	Rep1	33	28	20220513 568pIKK_gfpMyD88_NC1 033.tif	0.004624398	0.003213294
off_grid	20220513	Rep1	33	29	20220513 568pIKK_gfpMyD88_NC1 033.tif	0.000736951	0.000423743
off_grid	20220513	Rep1	33	30	20220513 568pIKK_gfpMyD88_NC1 033.tif	0.011096652	0.006034774
off_grid	20220513	Rep1	33	31	20220513 568pIKK_gfpMyD88_NC1 033.tif	0.000649938	0.001630308
off_grid	20220513	Rep1	33	32	20220513 568pIKK_gfpMyD88_NC1 033.tif	0.001041498	0.002657064
off_grid	20220513	Rep1	33	33	20220513 568pIKK_gfpMyD88_NC1 033.tif	0.000504063	0.006209541
off_grid	20220513	Rep1	33	34	20220513 568pIKK_gfpMyD88_NC1 033.tif	0.001077327	0.004396333
off_grid	20220513	Rep1	33	35	20220513 568pIKK_gfpMyD88_NC1 033.tif	0.000923774	0.006322131
off_grid	20220513	Rep1	33	36	20220513 568pIKK_gfpMyD88_NC1 033.tif	0.001269268	0.006849793
off_grid	20220513	Rep1	33	37	20220513 568pIKK_gfpMyD88_NC1 033.tif	2.80E-05	0.000359886
off_grid	20220513	Rep1	33	38	20220513 568pIKK_gfpMyD88_NC1 033.tif	-1.29E-05	0.000793442
off_grid	20220513	Rep2	34	1	20220513 568pIKK_gfpMyD88_NC4 001.tif	0.011045468	0.008762148
off_grid	20220513	Rep2	34	2	20220513 568pIKK_gfpMyD88_NC4 001.tif	0.007460008	0.007451396
off_grid	20220513	Rep2	34	3	20220513 568pIKK_gfpMyD88_NC4 001.tif	0.34643054	0.881246387
off_grid	20220513	Rep2	34	4	20220513 568pIKK_gfpMyD88_NC4 001.tif	0.038795032	0.116627037
off_grid	20220513	Rep2	34	5	20220513 568pIKK_gfpMyD88_NC4 001.tif	0.037093155	0.050104642
off_grid	20220513	Rep2	34	6	20220513 568pIKK_gfpMyD88_NC4 001.tif	0.018201032	0.144724202
off_grid	20220513	Rep2	34	7	20220513 568pIKK_gfpMyD88_NC4 001.tif	0.035926152	0.281020666
off_grid	20220513	Rep2	34	8	20220513 568pIKK_gfpMyD88_NC4 001.tif	0.028640069	0.011314756
off_grid	20220513	Rep2	34	9	20220513 568pIKK_gfpMyD88_NC4 001.tif	0.006287888	0.012561652
off_grid	20220513	Rep2	34	10	20220513 568pIKK_gfpMyD88_NC4 001.tif	0.012934168	0.017028295
off_grid	20220513	Rep2	34	11	20220513 568pIKK_gfpMyD88_NC4 001.tif	0.018968796	0.011911317
off_grid	20220513	Rep2	34	12	20220513 568pIKK_gfpMyD88_NC4 001.tif	0.028729641	0.015241973
off_grid	20220513	Rep2	34	13	20220513 568pIKK_gfpMyD88_NC4 001.tif	0.01169039	0.000507766
off_grid	20220513	Rep2	34	14	20220513 568pIKK_gfpMyD88_NC4 001.tif	0.01553433	0.009410803
off_grid	20220513	Rep2	34	15	20220513 568pIKK_gfpMyD88_NC4 001.tif	0.845771697	1.187186217
off_grid	20220513	Rep2	34	16	20220513 568pIKK_gfpMyD88_NC4 001.tif	0.984330137	1.20341603
off_grid	20220513	Rep2	34	17	20220513 568pIKK_gfpMyD88_NC4 001.tif	0.010167657	0.00435096
off_grid	20220513	Rep2	34	18	20220513 568pIKK_gfpMyD88_NC4 001.tif	0.253136933	0.286231753
off_grid	20220513	Rep2	34	19	20220513 568pIKK_gfpMyD88_NC4 001.tif	0.020417312	0.007498448
off_grid	20220513	Rep2	34	20	20220513 568pIKK_gfpMyD88_NC4 001.tif	0.014902204	0.004480355
off_grid	20220513	Rep2	34	21	20220513 568pIKK_gfpMyD88_NC4 001.tif	0.125201795	0.144942662
off_grid	20220513	Rep2	34	22	20220513 568pIKK_gfpMyD88_NC4 001.tif	0.007928345	0.005651631
off_grid	20220513	Rep2	34	23	20220513 568pIKK_gfpMyD88_NC4 001.tif	0.005072261	0.00846975
off_grid	20220513	Rep2	34	24	20220513 568pIKK_gfpMyD88_NC4 001.tif	0.044975535	0.168260621
off_grid	20220513	Rep2	34	25	20220513 568pIKK_gfpMyD88_NC4 001.tif	0.12241225	0.436897765
off_grid	20220513	Rep2	34	26	20220513 568pIKK_gfpMyD88_NC4 001.tif	0.012033325	0.051801899
off_grid	20220513	Rep2	34	27	20220513 568pIKK_gfpMyD88_NC4 001.tif	0.036783489	0.111644495
off_grid	20220513	Rep2	34	28	20220513 568pIKK_gfpMyD88_NC4 001.tif	0.030945921	0.023489635
off_grid	20220513	Rep2	34	29	20220513 568pIKK_gfpMyD88_NC4 001.tif	0.032663154	0.118122638
off_grid	20220513	Rep2	34	30	20220513 568pIKK_gfpMyD88_NC4 001.tif	0.013968091	0.029317444
off_grid	20220513	Rep2	35	1	20220513 568pIKK_gfpMyD88_NC4 002.tif	0.002418355	0.001132894
off_grid	20220513	Rep2	35	2	20220513 568pIKK_gfpMyD88_NC4 002.tif	0.012087068	0.025450723
off_grid	20220513	Rep2	35	3	20220513 568pIKK_gfpMyD88_NC4 002.tif	0.021313037	0.016539283
off_grid	20220513	Rep2	35	4	20220513 568pIKK_gfpMyD88_NC4 002.tif	0.013120991	0.015912474
off_grid	20220513	Rep2	35	5	20220513 568pIKK_gfpMyD88_NC4 002.tif	0.060645606	0.103438845
off_grid	20220513	Rep2	35	6	20220513 568pIKK_gfpMyD88_NC4 002.tif	0.019214481	0.030179516
off_grid	20220513	Rep2	35	7	20220513 568pIKK_gfpMyD88_NC4 002.tif	0.050060695	0.100546786
off_grid	20220513	Rep2	35	8	20220513 568pIKK_gfpMyD88_NC4 002.tif	0.093751607	0.279422555
off_grid	20220513	Rep2	35	9	20220513 568pIKK_gfpMyD88_NC4 002.tif	0.036865384	0.08816017
off_grid	20220513	Rep2	35	10	20220513 568pIKK_gfpMyD88_NC4 002.tif	0.14906903	0.404286902
off_grid	20220513	Rep2	35	11	20220513 568pIKK_gfpMyD88_NC4 002.tif	0.099571261	0.210124055
off_grid	20220513	Rep2	35	12	20220513 568pIKK_gfpMyD88_NC4 002.tif	0.088239058	0.280358568
off_grid	20220513	Rep2	35	13	20220513 568pIKK_gfpMyD88_NC4 002.tif	0.030490381	0.132265328
off_grid	20220513	Rep2	35	14	20220513 568pIKK_gfpMyD88_NC4 002.tif	0.008435069	0.00375608
off_grid	20220513	Rep2	35	15	20220513 568pIKK_gfpMyD88_NC4 002.tif	0.045170036	0.133932338
off_grid	20220513	Rep2	35	16	20220513 568pIKK_gfpMyD88_NC4 002.tif	0.04893464	0.172391174
off_grid	20220513	Rep2	35	17	20220513 568pIKK_gfpMyD88_NC4 002.tif	0.646147839	0.73510919
off_grid	20220513	Rep2	35	18	20220513 568pIKK_gfpMyD88_NC4 002.tif	0.843343006	0.660550877
off_grid	20220513	Rep2	35	19	20220513 568pIKK_gfpMyD88_NC4 002.tif	0.015129974	0.011721426
off_grid	20220513	Rep2	35	20	20220513 568pIKK_gfpMyD88_NC4 002.tif	0.054104253	0.034543652
off_grid	20220513	Rep2	35	21	20220513 568pIKK_gfpMyD88_NC4 002.tif	0.071184453	0.028420083
off_grid	20220513	Rep2	35	22	20220513 568pIKK_gfpMyD88_NC4 002.tif	0.042784848	0.018651612
off_grid	20220513	Rep2	35	23	20220513 568pIKK_gfpMyD88_NC4 002.tif	0.033410444	0.021609208
off_grid	20220513	Rep2	35	24	20220513 568pIKK_gfpMyD88_NC4 002.tif	0.013891314	0.01600658
off_grid	20220513	Rep2	35	25	20220513 568pIKK_gfpMyD88_NC4 002.tif	0.00217523	0.003777926
off_grid	20220513	Rep2	35	26	20220513 568pIKK_gfpMyD88_NC4 002.tif	0.012780615	0.019338917
off_grid	20220513	Rep2	36	1	20220513 568pIKK_gfpMyD88_NC4 003.tif	0.000667853	0.001307661
off_grid	20220513	Rep2	36	2	20220513 568pIKK_gfpMyD88_NC4 003.tif	7.58E-06	-1.65E-05
off_grid	20220513	Rep2	36	3	20220513 568pIKK_gfpMyD88_NC4 003.tif	0.000652497	0.001704248
off_grid	20220513	Rep2	36	4	20220513 568pIKK_gfpMyD88_NC4 003.tif	0.001839973	0.003487208
off_grid	20220513	Rep2	36	5	20220513 568pIKK_gfpMyD88_NC4 003.tif	0.001747841	0.004550934
off_grid	20220513	Rep2	36	6	20220513 568pIKK_gfpMyD88_NC4 003.tif	0.000225109	0.000176716
off_grid	20220513	Rep2	36	7	20220513 568pIKK_gfpMyD88_NC4 003.tif	0.000168806	0.000948044
off_grid	20220513	Rep2	36	8	20220513 568pIKK_gfpMyD88_NC4 003.tif	0.000542451	0.001816838
off_grid	20220513	Rep2	36	9	20220513 568pIKK_gfpMyD88_NC4 003.tif	0.001064531	0.004623194
off_grid	20220513	Rep2	36	10	20220513 568pIKK_gfpMyD88_NC4 003.tif	0.000852116	0.002956185
off_grid	20220513	Rep2	36	11	20220513 568pIKK_gfpMyD88_NC4 003.tif	0.000243023	0.000470796
off_grid	20220513	Rep2	36	12	20220513 568pIKK_gfpMyD88_NC4 003.tif	0.003925733	0.001400086
off_grid	20220513	Rep2	36	13	20220513 568pIKK_gfpMyD88_NC4 003.tif	0.030098821	0.00876719
off_grid	20220513	Rep2	36	14	20220513 568pIKK_gfpMyD88_NC4 003.tif	0.002848303	0.003206572
off_grid	20220513	Rep2	36	15	20220513 568pIKK_gfpMyD88_NC4 003.tif	0.015577837	0.011618918
off_grid	20220513	Rep2	36	16	20220513 568pIKK_gfpMyD88_NC4 003.tif	0.001215525	0.001495872
off_grid	20220513	Rep2	36	17	20220513 568pIKK_gfpMyD88_NC4 003.tif	0.000614109	0.000218728
off_grid	20220513	Rep2	36	18	20220513 568pIKK_gfpMyD88_NC4 003.tif	0.002919961	0.004300547
off_grid	20220513	Rep2	36	19	20220513 568pIKK_gfpMyD88_NC4 003.tif	0.154696744	0.155507668
off_grid	20220513	Rep2	36	20	20220513 568pIKK_gfpMyD88_NC4 003.tif	0.201735109	0.089489409
off_grid	20220513	Rep2	36	21	20220513 568pIKK_gfpMyD88_NC4 003.tif	0.010620638	0.002310891
off_grid	20220513	Rep2	36	22	20220513 568pIKK_gfpMyD88_NC4 003.tif	0.065369917	0.024780222
off_grid	20220513	Rep2	36	23	20220513 568pIKK_gfpMyD88_NC4 003.tif	-8.97E-05	-1.65E-05
off_grid	20220513	Rep2	36	24	20220513 568pIKK_gfpMyD88_NC4 003.tif	0.086741918	0.057112129
off_grid	20220513	Rep2	36	25	20220513 568pIKK_gfpMyD88_NC4 003.tif	0.008442747	0.000869063
off_grid	20220513	Rep2	36	26	20220513 568pIKK_gfpMyD88_NC4 003.tif	0.065308495	0.05815401
off_grid	20220513	Rep2	36	27	20220513 568pIKK_gfpMyD88_NC4 003.tif	0.042631295	0.082975974
off_grid	20220513	Rep2	36	28	20220513 568pIKK_gfpMyD88_NC4 003.tif	0.038472571	0.011402139
off_grid	20220513	Rep2	36	29	20220513 568pIKK_gfpMyD88_NC4 003.tif	0.033208267	0.045999297
off_grid	20220513	Rep2	36	30	20220513 568pIKK_gfpMyD88_NC4 003.tif	0.016696214	0.013806867
off_grid	20220513	Rep2	36	31	20220513 568pIKK_gfpMyD88_NC4 003.tif	0.034907585	0.050470981
off_grid	20220513	Rep2	36	32	20220513 568pIKK_gfpMyD88_NC4 003.tif	0.028903667	0.009180581
off_grid	20220513	Rep2	36	33	20220513 568pIKK_gfpMyD88_NC4 003.tif	0.000227668	0.001097604
off_grid	20220513	Rep2	36	34	20220513 568pIKK_gfpMyD88_NC4 003.tif	0.028739878	0.066904126
off_grid	20220513	Rep2	36	35	20220513 568pIKK_gfpMyD88_NC4 003.tif	0.056530389	0.069102158
off_grid	20220513	Rep2	36	36	20220513 568pIKK_gfpMyD88_NC4 003.tif	0.074066128	0.061015821
off_grid	20220513	Rep2	36	37	20220513 568pIKK_gfpMyD88_NC4 003.tif	0.025318208	0.00204538
off_grid	20220513	Rep2	36	38	20220513 568pIKK_gfpMyD88_NC4 003.tif	0.009599512	0.005340747
off_grid	20220513	Rep2	36	39	20220513 568pIKK_gfpMyD88_NC4 003.tif	0.038656835	0.009718326
off_grid	20220513	Rep2	36	40	20220513 568pIKK_gfpMyD88_NC4 003.tif	0.201706956	0.171769407
off_grid	20220513	Rep2	36	41	20220513 568pIKK_gfpMyD88_NC4 003.tif	7.41E-05	0.000107818
off_grid	20220513	Rep2	36	42	20220513 568pIKK_gfpMyD88_NC4 003.tif	0.014825428	0.00865796
off_grid	20220513	Rep2	36	43	20220513 568pIKK_gfpMyD88_NC4 003.tif	0.063465861	0.123785765
off_grid	20220513	Rep2	36	44	20220513 568pIKK_gfpMyD88_NC4 003.tif	0.007186172	0.005935627
off_grid	20220513	Rep2	36	45	20220513 568pIKK_gfpMyD88_NC4 003.tif	0.036187192	0.028324297
off_grid	20220513	Rep2	36	46	20220513 568pIKK_gfpMyD88_NC4 003.tif	0.003567443	0.006609489
off_grid	20220513	Rep2	36	47	20220513 568pIKK_gfpMyD88_NC4 003.tif	0.028857602	0.041383093
off_grid	20220513	Rep2	36	48	20220513 568pIKK_gfpMyD88_NC4 003.tif	0.045863582	0.057550728
off_grid	20220513	Rep2	36	49	20220513 568pIKK_gfpMyD88_NC4 003.tif	0.022909987	0.022427589
off_grid	20220513	Rep2	36	50	20220513 568pIKK_gfpMyD88_NC4 003.tif	0.016696214	0.011578587
off_grid	20220513	Rep2	36	51	20220513 568pIKK_gfpMyD88_NC4 003.tif	0.04685144	0.015499083
off_grid	20220513	Rep2	36	52	20220513 568pIKK_gfpMyD88_NC4 003.tif	0.194062583	0.353098639
off_grid	20220513	Rep2	36	53	20220513 568pIKK_gfpMyD88_NC4 003.tif	0.018203591	0.037672654
off_grid	20220513	Rep2	36	54	20220513 568pIKK_gfpMyD88_NC4 003.tif	0.004972452	0.0103653
off_grid	20220513	Rep2	36	55	20220513 568pIKK_gfpMyD88_NC4 003.tif	0.045812399	0.067799808
off_grid	20220513	Rep2	36	56	20220513 568pIKK_gfpMyD88_NC4 003.tif	0.004355681	0.00694894
off_grid	20220513	Rep2	36	57	20220513 568pIKK_gfpMyD88_NC4 003.tif	0.009704439	0.001406808
off_grid	20220513	Rep2	36	58	20220513 568pIKK_gfpMyD88_NC4 003.tif	0.013297577	0.018379378
off_grid	20220513	Rep2	36	59	20220513 568pIKK_gfpMyD88_NC4 003.tif	0.026313742	0.015524289
off_grid	20220513	Rep2	36	60	20220513 568pIKK_gfpMyD88_NC4 003.tif	0.00683556	0.014405108
off_grid	20220513	Rep2	36	61	20220513 568pIKK_gfpMyD88_NC4 003.tif	0.002635889	0.00460807
off_grid	20220513	Rep2	36	62	20220513 568pIKK_gfpMyD88_NC4 003.tif	5.11E-05	0.001485789
off_grid	20220513	Rep2	36	63	20220513 568pIKK_gfpMyD88_NC4 003.tif	4.34E-05	0.005110525
off_grid	20220513	Rep2	36	64	20220513 568pIKK_gfpMyD88_NC4 003.tif	0.000780458	0.002966268
off_grid	20220513	Rep2	36	65	20220513 568pIKK_gfpMyD88_NC4 003.tif	8.18E-05	0.000722863
off_grid	20220513	Rep2	36	66	20220513 568pIKK_gfpMyD88_NC4 003.tif	0.002715224	0.000163273
off_grid	20220513	Rep2	36	67	20220513 568pIKK_gfpMyD88_NC4 003.tif	0.000685767	0.002880565
off_grid	20220513	Rep2	36	68	20220513 568pIKK_gfpMyD88_NC4 003.tif	0.008624451	0.00401487
off_grid	20220513	Rep2	36	69	20220513 568pIKK_gfpMyD88_NC4 003.tif	0.00028653	-8.13E-06
off_grid	20220513	Rep2	36	70	20220513 568pIKK_gfpMyD88_NC4 003.tif	0.000365865	2.04E-05
off_grid	20220513	Rep2	36	71	20220513 568pIKK_gfpMyD88_NC4 003.tif	-7.94E-05	9.94E-05
off_grid	20220513	Rep2	37	1	20220513 568pIKK_gfpMyD88_NC4 004.tif	0.005970545	0.005902018
off_grid	20220513	Rep2	37	2	20220513 568pIKK_gfpMyD88_NC4 004.tif	0.01638143	0.015344481
off_grid	20220513	Rep2	37	3	20220513 568pIKK_gfpMyD88_NC4 004.tif	0.054744057	0.053033671
off_grid	20220513	Rep2	37	4	20220513 568pIKK_gfpMyD88_NC4 004.tif	0.03860565	0.044955735
off_grid	20220513	Rep2	37	5	20220513 568pIKK_gfpMyD88_NC4 004.tif	0.051813757	0.105292385
off_grid	20220513	Rep2	37	6	20220513 568pIKK_gfpMyD88_NC4 004.tif	0.009939887	0.00787487
off_grid	20220513	Rep2	37	7	20220513 568pIKK_gfpMyD88_NC4 004.tif	0.002423474	0.00286208
off_grid	20220513	Rep2	37	8	20220513 568pIKK_gfpMyD88_NC4 004.tif	0.001714571	0.005312179
off_grid	20220513	Rep2	37	9	20220513 568pIKK_gfpMyD88_NC4 004.tif	0.022556815	0.024684437
off_grid	20220513	Rep2	37	10	20220513 568pIKK_gfpMyD88_NC4 004.tif	0.394259704	0.486723186
off_grid	20220513	Rep2	37	11	20220513 568pIKK_gfpMyD88_NC4 004.tif	0.005410077	0.009536837
off_grid	20220513	Rep2	37	12	20220513 568pIKK_gfpMyD88_NC4 004.tif	0.210106299	0.147550724
off_grid	20220513	Rep2	37	13	20220513 568pIKK_gfpMyD88_NC4 004.tif	0.078232529	0.047523467
off_grid	20220513	Rep2	37	14	20220513 568pIKK_gfpMyD88_NC4 004.tif	0.056650672	0.066280679
off_grid	20220513	Rep2	37	15	20220513 568pIKK_gfpMyD88_NC4 004.tif	0.12172638	0.159424801
off_grid	20220513	Rep2	37	16	20220513 568pIKK_gfpMyD88_NC4 004.tif	0.009704439	0.010232545
off_grid	20220513	Rep2	37	17	20220513 568pIKK_gfpMyD88_NC4 004.tif	0.184665146	0.076926346
off_grid	20220513	Rep2	37	18	20220513 568pIKK_gfpMyD88_NC4 004.tif	0.060108171	0.022622521
off_grid	20220513	Rep2	37	19	20220513 568pIKK_gfpMyD88_NC4 004.tif	0.125339993	0.174335457
off_grid	20220513	Rep2	37	20	20220513 568pIKK_gfpMyD88_NC4 004.tif	0.034864078	0.00902766
off_grid	20220513	Rep2	37	21	20220513 568pIKK_gfpMyD88_NC4 004.tif	0.098045969	0.059644572
off_grid	20220513	Rep2	37	22	20220513 568pIKK_gfpMyD88_NC4 004.tif	0.077070646	0.022768721
off_grid	20220513	Rep2	37	23	20220513 568pIKK_gfpMyD88_NC4 004.tif	0.007403705	0.001660556
off_grid	20220513	Rep2	37	24	20220513 568pIKK_gfpMyD88_NC4 004.tif	0.033858307	0.007790847
off_grid	20220513	Rep2	37	25	20220513 568pIKK_gfpMyD88_NC4 004.tif	0.008371089	0.003714069
off_grid	20220513	Rep2	37	26	20220513 568pIKK_gfpMyD88_NC4 004.tif	0.055862434	0.007854704
off_grid	20220513	Rep2	37	27	20220513 568pIKK_gfpMyD88_NC4 004.tif	0.026349571	0.006831308
off_grid	20220513	Rep2	37	28	20220513 568pIKK_gfpMyD88_NC4 004.tif	0.008481135	0.000185119
off_grid	20220513	Rep2	37	29	20220513 568pIKK_gfpMyD88_NC4 004.tif	0.01081002	0.0008573
off_grid	20220513	Rep2	38	1	20220513 568pIKK_gfpMyD88_NC4 005.tif	0.006103624	0.001776507
off_grid	20220513	Rep2	38	2	20220513 568pIKK_gfpMyD88_NC4 005.tif	0.00504155	0.015670489
off_grid	20220513	Rep2	38	3	20220513 568pIKK_gfpMyD88_NC4 005.tif	0.000560366	0.002144526
off_grid	20220513	Rep2	38	4	20220513 568pIKK_gfpMyD88_NC4 005.tif	0.000422168	0.003956054
off_grid	20220513	Rep2	38	5	20220513 568pIKK_gfpMyD88_NC4 005.tif	0.00354441	0.004823168
off_grid	20220513	Rep2	38	6	20220513 568pIKK_gfpMyD88_NC4 005.tif	0.016555457	0.014028687
off_grid	20220513	Rep2	38	7	20220513 568pIKK_gfpMyD88_NC4 005.tif	0.018651454	0.012475949
off_grid	20220513	Rep2	38	8	20220513 568pIKK_gfpMyD88_NC4 005.tif	0.002052388	0.005581052
off_grid	20220513	Rep2	38	9	20220513 568pIKK_gfpMyD88_NC4 005.tif	0.031137862	0.015030237
off_grid	20220513	Rep2	38	10	20220513 568pIKK_gfpMyD88_NC4 005.tif	0.004532267	0.003660295
off_grid	20220513	Rep2	38	11	20220513 568pIKK_gfpMyD88_NC4 005.tif	0.00064226	-1.65E-05
off_grid	20220513	Rep2	38	12	20220513 568pIKK_gfpMyD88_NC4 005.tif	0.024793569	0.010318248
off_grid	20220513	Rep2	38	13	20220513 568pIKK_gfpMyD88_NC4 005.tif	0.00383872	0.011600433
off_grid	20220513	Rep2	38	14	20220513 568pIKK_gfpMyD88_NC4 005.tif	0.061543891	0.042566132
off_grid	20220513	Rep2	38	15	20220513 568pIKK_gfpMyD88_NC4 005.tif	0.006902099	0.001050552
off_grid	20220513	Rep2	38	16	20220513 568pIKK_gfpMyD88_NC4 005.tif	0.002922521	0.011909636
off_grid	20220513	Rep2	38	17	20220513 568pIKK_gfpMyD88_NC4 005.tif	0.023711021	0.039857242
off_grid	20220513	Rep2	38	18	20220513 568pIKK_gfpMyD88_NC4 005.tif	0.01361236	0.006483455
off_grid	20220513	Rep2	38	19	20220513 568pIKK_gfpMyD88_NC4 005.tif	0.112065347	0.061546844
off_grid	20220513	Rep2	38	20	20220513 568pIKK_gfpMyD88_NC4 005.tif	0.01517604	0.009604055
off_grid	20220513	Rep2	38	21	20220513 568pIKK_gfpMyD88_NC4 005.tif	0.477098923	0.471061366
off_grid	20220513	Rep2	38	22	20220513 568pIKK_gfpMyD88_NC4 005.tif	0.002953231	0.002221827
off_grid	20220513	Rep2	38	23	20220513 568pIKK_gfpMyD88_NC4 005.tif	0.001548222	0.00067413
off_grid	20220513	Rep2	38	24	20220513 568pIKK_gfpMyD88_NC4 005.tif	0.025717445	0.027526082
off_grid	20220513	Rep2	38	25	20220513 568pIKK_gfpMyD88_NC4 005.tif	0.017893926	0.0060583
off_grid	20220513	Rep2	38	26	20220513 568pIKK_gfpMyD88_NC4 005.tif	0.037876274	0.025879239
off_grid	20220513	Rep2	38	27	20220513 568pIKK_gfpMyD88_NC4 005.tif	0.059360881	0.090875782
off_grid	20220513	Rep2	38	28	20220513 568pIKK_gfpMyD88_NC4 005.tif	0.163613046	0.289268328
off_grid	20220513	Rep2	38	29	20220513 568pIKK_gfpMyD88_NC4 005.tif	0.337196897	0.310445395
off_grid	20220513	Rep2	38	30	20220513 568pIKK_gfpMyD88_NC4 005.tif	0.004657668	0.012076001
off_grid	20220513	Rep2	38	31	20220513 568pIKK_gfpMyD88_NC4 005.tif	0.430782256	0.5389214
off_grid	20220513	Rep2	38	32	20220513 568pIKK_gfpMyD88_NC4 005.tif	0.083276742	0.094626552
off_grid	20220513	Rep2	38	33	20220513 568pIKK_gfpMyD88_NC4 005.tif	0.0017504	0.009867886
off_grid	20220513	Rep2	38	34	20220513 568pIKK_gfpMyD88_NC4 005.tif	0.000757425	0.004650081
off_grid	20220513	Rep2	38	35	20220513 568pIKK_gfpMyD88_NC4 005.tif	0.001138748	0.008372284
off_grid	20220513	Rep2	38	36	20220513 568pIKK_gfpMyD88_NC4 005.tif	0.001548222	0.009883011
off_grid	20220513	Rep2	38	37	20220513 568pIKK_gfpMyD88_NC4 005.tif	0.004173977	0.005480225
off_grid	20220513	Rep2	39	1	20220513 568pIKK_gfpMyD88_NC4 006.tif	0.034298492	0.014512657
off_grid	20220513	Rep2	39	2	20220513 568pIKK_gfpMyD88_NC4 006.tif	0.017658479	0.010429157
off_grid	20220513	Rep2	39	3	20220513 568pIKK_gfpMyD88_NC4 006.tif	0.069218976	0.014877315
off_grid	20220513	Rep2	39	4	20220513 568pIKK_gfpMyD88_NC4 006.tif	0.00869355	0.000371649
off_grid	20220513	Rep2	39	5	20220513 568pIKK_gfpMyD88_NC4 006.tif	0.009873348	0.00509036
off_grid	20220513	Rep2	39	6	20220513 568pIKK_gfpMyD88_NC4 006.tif	0.425958136	0.076442375
off_grid	20220513	Rep2	39	7	20220513 568pIKK_gfpMyD88_NC4 006.tif	0.16803281	0.043888648
off_grid	20220513	Rep2	39	8	20220513 568pIKK_gfpMyD88_NC4 006.tif	2.717606846	1.068114394
off_grid	20220513	Rep2	39	9	20220513 568pIKK_gfpMyD88_NC4 006.tif	0.991590626	0.126543387
off_grid	20220513	Rep2	39	10	20220513 568pIKK_gfpMyD88_NC4 006.tif	0.087461057	0.04597577
off_grid	20220513	Rep2	39	11	20220513 568pIKK_gfpMyD88_NC4 006.tif	0.130228093	0.025689347
off_grid	20220513	Rep2	39	12	20220513 568pIKK_gfpMyD88_NC4 006.tif	0.089091277	0.032241432
off_grid	20220513	Rep2	39	13	20220513 568pIKK_gfpMyD88_NC4 006.tif	0.019490876	0.031325585
off_grid	20220513	Rep2	39	14	20220513 568pIKK_gfpMyD88_NC4 006.tif	0.009266814	0.009931744
off_grid	20220513	Rep2	39	15	20220513 568pIKK_gfpMyD88_NC4 006.tif	0.033287602	0.16183793
off_grid	20220513	Rep2	40	1	20220513 568pIKK_gfpMyD88_NC4 007.tif	0.000913537	0.008747024
off_grid	20220513	Rep2	40	2	20220513 568pIKK_gfpMyD88_NC4 007.tif	0.012898339	0.029666979
off_grid	20220513	Rep2	40	3	20220513 568pIKK_gfpMyD88_NC4 007.tif	0.001591729	0.000687574
off_grid	20220513	Rep2	40	4	20220513 568pIKK_gfpMyD88_NC4 007.tif	0.035823784	0.034988972
off_grid	20220513	Rep2	40	5	20220513 568pIKK_gfpMyD88_NC4 007.tif	0.007216883	0.00899069
off_grid	20220513	Rep2	40	6	20220513 568pIKK_gfpMyD88_NC4 007.tif	0.195078591	0.071752232
off_grid	20220513	Rep2	40	7	20220513 568pIKK_gfpMyD88_NC4 007.tif	0.065682141	0.032841353
off_grid	20220513	Rep2	40	8	20220513 568pIKK_gfpMyD88_NC4 007.tif	0.004204687	0.001994966
off_grid	20220513	Rep2	40	9	20220513 568pIKK_gfpMyD88_NC4 007.tif	0.309895195	0.165141702
off_grid	20220513	Rep2	40	10	20220513 568pIKK_gfpMyD88_NC4 007.tif	0.006976317	0.011309715
off_grid	20220513	Rep2	40	11	20220513 568pIKK_gfpMyD88_NC4 007.tif	0.071478762	0.034867979
off_grid	20220513	Rep2	40	12	20220513 568pIKK_gfpMyD88_NC4 007.tif	0.069886931	0.04081174
off_grid	20220513	Rep2	40	13	20220513 568pIKK_gfpMyD88_NC4 007.tif	0.064978357	0.011351726
off_grid	20220513	Rep2	40	14	20220513 568pIKK_gfpMyD88_NC4 007.tif	0.492973729	0.193988351
off_grid	20220513	Rep2	40	15	20220513 568pIKK_gfpMyD88_NC4 007.tif	0.064246421	0.020074955
off_grid	20220513	Rep2	40	16	20220513 568pIKK_gfpMyD88_NC4 007.tif	0.282775197	0.176883023
off_grid	20220513	Rep2	40	17	20220513 568pIKK_gfpMyD88_NC4 007.tif	0.563418671	0.29707067
off_grid	20220513	Rep2	40	18	20220513 568pIKK_gfpMyD88_NC4 007.tif	0.211856801	0.104806734
off_grid	20220513	Rep2	40	19	20220513 568pIKK_gfpMyD88_NC4 007.tif	0.010735803	0.003557787
off_grid	20220513	Rep2	40	20	20220513 568pIKK_gfpMyD88_NC4 007.tif	0.105902758	0.043934021
off_grid	20220513	Rep2	40	21	20220513 568pIKK_gfpMyD88_NC4 007.tif	0.064970679	0.011667651
off_grid	20220513	Rep2	40	22	20220513 568pIKK_gfpMyD88_NC4 007.tif	0.010730684	0.013793423
off_grid	20220513	Rep2	40	23	20220513 568pIKK_gfpMyD88_NC4 007.tif	0.012586115	0.007735392
off_grid	20220513	Rep2	40	24	20220513 568pIKK_gfpMyD88_NC4 007.tif	0.068548461	0.029453561
off_grid	20220513	Rep2	40	25	20220513 568pIKK_gfpMyD88_NC4 007.tif	0.007239916	0.00802611
off_grid	20220513	Rep2	40	26	20220513 568pIKK_gfpMyD88_NC4 007.tif	0.007047975	0.003070456
off_grid	20220513	Rep2	41	1	20220513 568pIKK_gfpMyD88_NC4 008.tif	0.139953108	0.030643321
off_grid	20220513	Rep2	41	2	20220513 568pIKK_gfpMyD88_NC4 008.tif	0.041338891	0.012763306
off_grid	20220513	Rep2	41	3	20220513 568pIKK_gfpMyD88_NC4 008.tif	0.211378229	0.110701761
off_grid	20220513	Rep2	41	4	20220513 568pIKK_gfpMyD88_NC4 008.tif	0.458572766	0.298268833
off_grid	20220513	Rep2	41	5	20220513 568pIKK_gfpMyD88_NC4 008.tif	0.759480102	0.745030588
off_grid	20220513	Rep2	41	6	20220513 568pIKK_gfpMyD88_NC4 008.tif	0.010464526	0.003840103
off_grid	20220513	Rep2	41	7	20220513 568pIKK_gfpMyD88_NC4 008.tif	0.499596977	0.431416128
off_grid	20220513	Rep2	41	8	20220513 568pIKK_gfpMyD88_NC4 008.tif	0.011841384	0.00498113
off_grid	20220513	Rep2	41	9	20220513 568pIKK_gfpMyD88_NC4 008.tif	0.012158726	0.011227372
off_grid	20220513	Rep2	41	10	20220513 568pIKK_gfpMyD88_NC4 008.tif	0.009625104	0.024118124
off_grid	20220513	Rep2	41	11	20220513 568pIKK_gfpMyD88_NC4 008.tif	0.005479176	0.009244438
off_grid	20220513	Rep2	42	1	20220513 568pIKK_gfpMyD88_NC4 009.tif	0.010884237	9.44E-05
off_grid	20220513	Rep2	42	2	20220513 568pIKK_gfpMyD88_NC4 009.tif	0.05177025	0.012371761
off_grid	20220513	Rep2	42	3	20220513 568pIKK_gfpMyD88_NC4 009.tif	0.764752086	0.548607532
off_grid	20220513	Rep2	42	4	20220513 568pIKK_gfpMyD88_NC4 009.tif	1.195375767	0.203543403
off_grid	20220513	Rep2	42	5	20220513 568pIKK_gfpMyD88_NC4 009.tif	0.10159304	0.070080182
off_grid	20220513	Rep2	42	6	20220513 568pIKK_gfpMyD88_NC4 009.tif	0.033407885	0.00405184
off_grid	20220513	Rep2	42	7	20220513 568pIKK_gfpMyD88_NC4 009.tif	3.951120136	1.94679445
off_grid	20220513	Rep2	42	8	20220513 568pIKK_gfpMyD88_NC4 009.tif	0.136695228	0.093739274
off_grid	20220513	Rep2	42	9	20220513 568pIKK_gfpMyD88_NC4 009.tif	0.363828082	0.144124282
off_grid	20220513	Rep2	42	10	20220513 568pIKK_gfpMyD88_NC4 009.tif	0.367165298	0.256175176
off_grid	20220513	Rep2	42	11	20220513 568pIKK_gfpMyD88_NC4 009.tif	0.14903832	0.098252968
off_grid	20220513	Rep2	42	12	20220513 568pIKK_gfpMyD88_NC4 009.tif	0.113168368	0.014872274
off_grid	20220513	Rep2	42	13	20220513 568pIKK_gfpMyD88_NC4 009.tif	0.081449462	3.22E-05
off_grid	20220513	Rep2	42	14	20220513 568pIKK_gfpMyD88_NC4 009.tif	0.048796443	0.002621775
off_grid	20220513	Rep2	42	15	20220513 568pIKK_gfpMyD88_NC4 009.tif	0.039317112	0.004184596
off_grid	20220513	Rep2	42	16	20220513 568pIKK_gfpMyD88_NC4 009.tif	0.022431414	0.002036977
off_grid	20220513	Rep2	43	1	20220513 568pIKK_gfpMyD88_NC4 010.tif	0.04753475	0.147145735
off_grid	20220513	Rep2	43	2	20220513 568pIKK_gfpMyD88_NC4 010.tif	0.00556363	0.008231126
off_grid	20220513	Rep2	43	3	20220513 568pIKK_gfpMyD88_NC4 010.tif	0.009141412	0.005139093
off_grid	20220513	Rep2	43	4	20220513 568pIKK_gfpMyD88_NC4 010.tif	0.006134335	0.002228549
off_grid	20220513	Rep2	43	5	20220513 568pIKK_gfpMyD88_NC4 010.tif	0.001837414	0.001665597
off_grid	20220513	Rep2	43	6	20220513 568pIKK_gfpMyD88_NC4 010.tif	0.104011498	0.207494148
off_grid	20220513	Rep2	43	7	20220513 568pIKK_gfpMyD88_NC4 010.tif	0.00980169	0.049639157
off_grid	20220513	Rep2	43	8	20220513 568pIKK_gfpMyD88_NC4 010.tif	0.005878414	0.041695658
off_grid	20220513	Rep2	43	9	20220513 568pIKK_gfpMyD88_NC4 010.tif	0.007390909	0.005142454
off_grid	20220513	Rep2	43	10	20220513 568pIKK_gfpMyD88_NC4 010.tif	0.002932758	0.003406546
off_grid	20220513	Rep2	43	11	20220513 568pIKK_gfpMyD88_NC4 010.tif	0.005609696	0.027418532
off_grid	20220513	Rep2	43	12	20220513 568pIKK_gfpMyD88_NC4 010.tif	0.04590453	0.061963597
off_grid	20220513	Rep2	43	13	20220513 568pIKK_gfpMyD88_NC4 010.tif	0.010264907	0.031026464
off_grid	20220513	Rep2	43	14	20220513 568pIKK_gfpMyD88_NC4 010.tif	0.089541699	0.114916336
off_grid	20220513	Rep2	43	15	20220513 568pIKK_gfpMyD88_NC4 010.tif	0.904776947	1.243725042
off_grid	20220513	Rep2	43	16	20220513 568pIKK_gfpMyD88_NC4 010.tif	0.018298282	0.016732535
off_grid	20220513	Rep2	43	17	20220513 568pIKK_gfpMyD88_NC4 010.tif	0.00406393	0.003794731
off_grid	20220513	Rep2	43	18	20220513 568pIKK_gfpMyD88_NC4 010.tif	0.011357692	0.023528285
off_grid	20220513	Rep2	43	19	20220513 568pIKK_gfpMyD88_NC4 010.tif	0.00980169	0.011946606
off_grid	20220513	Rep2	43	20	20220513 568pIKK_gfpMyD88_NC4 010.tif	0.001837414	0.002841914
off_grid	20220513	Rep2	44	1	20220513 568pIKK_gfpMyD88_NC4 011.tif	0.001210406	0.000117901
off_grid	20220513	Rep2	44	2	20220513 568pIKK_gfpMyD88_NC4 011.tif	0.001013347	3.56E-05
off_grid	20220513	Rep2	44	3	20220513 568pIKK_gfpMyD88_NC4 011.tif	0.001450972	7.42E-05
off_grid	20220513	Rep2	44	4	20220513 568pIKK_gfpMyD88_NC4 011.tif	0.002745935	0.001581575
off_grid	20220513	Rep2	44	5	20220513 568pIKK_gfpMyD88_NC4 011.tif	0.009074873	0.001048871
off_grid	20220513	Rep2	44	6	20220513 568pIKK_gfpMyD88_NC4 011.tif	0.004534826	0.002667147
off_grid	20220513	Rep2	44	7	20220513 568pIKK_gfpMyD88_NC4 011.tif	0.012189437	0.00323514
off_grid	20220513	Rep2	44	8	20220513 568pIKK_gfpMyD88_NC4 011.tif	0.011567548	0.005322262
off_grid	20220513	Rep2	44	9	20220513 568pIKK_gfpMyD88_NC4 011.tif	0.013676341	0.005155897
off_grid	20220513	Rep2	44	10	20220513 568pIKK_gfpMyD88_NC4 011.tif	0.068041737	0.015401617
off_grid	20220513	Rep2	44	11	20220513 568pIKK_gfpMyD88_NC4 011.tif	0.234347179	0.076116367
off_grid	20220513	Rep2	44	12	20220513 568pIKK_gfpMyD88_NC4 011.tif	0.185924281	0.054769579
off_grid	20220513	Rep2	44	13	20220513 568pIKK_gfpMyD88_NC4 011.tif	0.045576951	0.0493518
off_grid	20220513	Rep2	44	14	20220513 568pIKK_gfpMyD88_NC4 011.tif	0.110176646	0.135454827
off_grid	20220513	Rep2	44	15	20220513 568pIKK_gfpMyD88_NC4 011.tif	0.066291234	0.021533588
off_grid	20220513	Rep2	44	16	20220513 568pIKK_gfpMyD88_NC4 011.tif	0.093234645	0.019234729
off_grid	20220513	Rep2	44	17	20220513 568pIKK_gfpMyD88_NC4 011.tif	0.139758608	0.154457384
off_grid	20220513	Rep2	44	18	20220513 568pIKK_gfpMyD88_NC4 011.tif	0.006884185	0.007268226
off_grid	20220513	Rep2	44	19	20220513 568pIKK_gfpMyD88_NC4 011.tif	0.017950229	0.007548862
off_grid	20220513	Rep2	44	20	20220513 568pIKK_gfpMyD88_NC4 011.tif	0.066475497	0.053675603
off_grid	20220513	Rep2	44	21	20220513 568pIKK_gfpMyD88_NC4 011.tif	0.035995251	0.018796131
off_grid	20220513	Rep2	44	22	20220513 568pIKK_gfpMyD88_NC4 011.tif	0.072113447	0.040438679
off_grid	20220513	Rep2	44	23	20220513 568pIKK_gfpMyD88_NC4 011.tif	0.001021024	0.002447008
off_grid	20220513	Rep2	44	24	20220513 568pIKK_gfpMyD88_NC4 011.tif	0.008486253	0.004278701
off_grid	20220513	Rep2	45	1	20220513 568pIKK_gfpMyD88_NC4 012.tif	0.013120991	0.008888182
off_grid	20220513	Rep2	45	2	20220513 568pIKK_gfpMyD88_NC4 012.tif	0.013379472	0.017024934
off_grid	20220513	Rep2	45	3	20220513 568pIKK_gfpMyD88_NC4 012.tif	0.031874916	0.013427085
off_grid	20220513	Rep2	45	4	20220513 568pIKK_gfpMyD88_NC4 012.tif	0.135817417	0.171853429
off_grid	20220513	Rep2	45	5	20220513 568pIKK_gfpMyD88_NC4 012.tif	0.088077828	0.225463228
off_grid	20220513	Rep2	45	6	20220513 568pIKK_gfpMyD88_NC4 012.tif	0.070833839	0.059486609
off_grid	20220513	Rep2	45	7	20220513 568pIKK_gfpMyD88_NC4 012.tif	0.086567891	0.143546206
off_grid	20220513	Rep2	45	8	20220513 568pIKK_gfpMyD88_NC4 012.tif	0.02107503	0.014892439
off_grid	20220513	Rep2	45	9	20220513 568pIKK_gfpMyD88_NC4 012.tif	0.388521943	0.339791133
off_grid	20220513	Rep2	45	10	20220513 568pIKK_gfpMyD88_NC4 012.tif	0.025162096	0.038289381
off_grid	20220513	Rep2	45	11	20220513 568pIKK_gfpMyD88_NC4 012.tif	0.128817965	0.090974929
off_grid	20220513	Rep2	45	12	20220513 568pIKK_gfpMyD88_NC4 012.tif	0.172084047	0.196307375
off_grid	20220513	Rep2	45	13	20220513 568pIKK_gfpMyD88_NC4 012.tif	0.01348184	0.023625751
off_grid	20220513	Rep2	45	14	20220513 568pIKK_gfpMyD88_NC4 012.tif	0.0340784	0.027087484
off_grid	20220513	Rep2	46	1	20220513 568pIKK_gfpMyD88_NC4 013.tif	0.008232891	0.005428131
off_grid	20220513	Rep2	46	2	20220513 568pIKK_gfpMyD88_NC4 013.tif	0.009021129	0.000176716
off_grid	20220513	Rep2	46	3	20220513 568pIKK_gfpMyD88_NC4 013.tif	0.00621623	0.006201139
off_grid	20220513	Rep2	46	4	20220513 568pIKK_gfpMyD88_NC4 013.tif	0.006513099	0.003593076
off_grid	20220513	Rep2	46	5	20220513 568pIKK_gfpMyD88_NC4 013.tif	0.014723059	0.015954486
off_grid	20220513	Rep2	46	6	20220513 568pIKK_gfpMyD88_NC4 013.tif	0.028386706	0.02948885
off_grid	20220513	Rep2	46	7	20220513 568pIKK_gfpMyD88_NC4 013.tif	0.010410783	0.009298213
off_grid	20220513	Rep2	46	8	20220513 568pIKK_gfpMyD88_NC4 013.tif	0.006707599	0.015198282
off_grid	20220513	Rep2	46	9	20220513 568pIKK_gfpMyD88_NC4 013.tif	0.016880477	0.004359363
off_grid	20220513	Rep2	46	10	20220513 568pIKK_gfpMyD88_NC4 013.tif	0.008847103	0.013154851
off_grid	20220513	Rep2	46	11	20220513 568pIKK_gfpMyD88_NC4 013.tif	0.026956105	0.017927337
off_grid	20220513	Rep2	46	12	20220513 568pIKK_gfpMyD88_NC4 013.tif	0.023667515	0.010099789
off_grid	20220513	Rep2	46	13	20220513 568pIKK_gfpMyD88_NC4 013.tif	0.904641317	0.475926276
off_grid	20220513	Rep2	46	14	20220513 568pIKK_gfpMyD88_NC4 013.tif	0.134995908	0.06973905
off_grid	20220513	Rep2	46	15	20220513 568pIKK_gfpMyD88_NC4 013.tif	0.025814695	0.011469358
off_grid	20220513	Rep2	47	1	20220513 568pIKK_gfpMyD88_NC4 014.tif	0.027145487	0.008646197
off_grid	20220513	Rep2	47	2	20220513 568pIKK_gfpMyD88_NC4 014.tif	0.006362105	0.001129533
off_grid	20220513	Rep2	47	3	20220513 568pIKK_gfpMyD88_NC4 014.tif	0.002774086	0.000396856
off_grid	20220513	Rep2	47	4	20220513 568pIKK_gfpMyD88_NC4 014.tif	0.025123708	0.009220912
off_grid	20220513	Rep2	47	5	20220513 568pIKK_gfpMyD88_NC4 014.tif	0.04476568	0.064780034
off_grid	20220513	Rep2	47	6	20220513 568pIKK_gfpMyD88_NC4 014.tif	0.077774429	0.030036678
off_grid	20220513	Rep2	47	7	20220513 568pIKK_gfpMyD88_NC4 014.tif	0.029638162	0.027754623
off_grid	20220513	Rep2	47	8	20220513 568pIKK_gfpMyD88_NC4 014.tif	1.906809274	1.16068212
off_grid	20220513	Rep2	47	9	20220513 568pIKK_gfpMyD88_NC4 014.tif	0.014119085	0.007456437
off_grid	20220513	Rep2	47	10	20220513 568pIKK_gfpMyD88_NC4 014.tif	0.007651949	0.013618656
off_grid	20220513	Rep2	47	11	20220513 568pIKK_gfpMyD88_NC4 014.tif	0.156065923	0.045370807
off_grid	20220513	Rep2	47	12	20220513 568pIKK_gfpMyD88_NC4 014.tif	0.018195914	0.007553903
off_grid	20220513	Rep2	47	13	20220513 568pIKK_gfpMyD88_NC4 014.tif	0.005645525	0.000296029
off_grid	20220513	Rep2	47	14	20220513 568pIKK_gfpMyD88_NC4 014.tif	0.006648737	0.005470142
off_grid	20220513	Rep2	47	15	20220513 568pIKK_gfpMyD88_NC4 014.tif	0.085649133	0.025240666
off_grid	20220513	Rep2	47	16	20220513 568pIKK_gfpMyD88_NC4 014.tif	0.039670284	0.035064592
off_grid	20220513	Rep2	47	17	20220513 568pIKK_gfpMyD88_NC4 014.tif	0.013962973	0.003601479
off_grid	20220513	Rep2	47	18	20220513 568pIKK_gfpMyD88_NC4 014.tif	0.003631423	0.000566581
off_grid	20220513	Rep2	47	19	20220513 568pIKK_gfpMyD88_NC4 014.tif	0.013732643	0.002848636
off_grid	20220513	Rep2	47	20	20220513 568pIKK_gfpMyD88_NC4 014.tif	0.076998988	0.102089442
off_grid	20220513	Rep2	47	21	20220513 568pIKK_gfpMyD88_NC4 014.tif	0.006124098	0.00059851
off_grid	20220513	Rep2	47	22	20220513 568pIKK_gfpMyD88_NC4 014.tif	0.039613981	0.007826136
off_grid	20220513	Rep2	47	23	20220513 568pIKK_gfpMyD88_NC4 014.tif	0.058360228	0.013437167
off_grid	20220513	Rep2	47	24	20220513 568pIKK_gfpMyD88_NC4 014.tif	0.027439797	0.006863237
off_grid	20220513	Rep2	47	25	20220513 568pIKK_gfpMyD88_NC4 014.tif	0.006054999	0.005044987
off_grid	20220513	Rep2	48	1	20220513 568pIKK_gfpMyD88_NC4 015.tif	0.002738257	4.23E-05
off_grid	20220513	Rep2	48	2	20220513 568pIKK_gfpMyD88_NC4 015.tif	0.180921015	0.1105522
off_grid	20220513	Rep2	48	3	20220513 568pIKK_gfpMyD88_NC4 015.tif	0.064814567	0.032614492
off_grid	20220513	Rep2	48	4	20220513 568pIKK_gfpMyD88_NC4 015.tif	0.536447108	0.281654198
off_grid	20220513	Rep2	48	5	20220513 568pIKK_gfpMyD88_NC4 015.tif	0.121992539	0.045799323
off_grid	20220513	Rep2	48	6	20220513 568pIKK_gfpMyD88_NC4 015.tif	0.10504798	0.037143312
off_grid	20220513	Rep2	48	7	20220513 568pIKK_gfpMyD88_NC4 015.tif	0.001113156	0.000117901
off_grid	20220513	Rep2	49	1	20220513 568pIKK_gfpMyD88_NC4 016.tif	0.010802343	0.000517848
off_grid	20220513	Rep2	49	2	20220513 568pIKK_gfpMyD88_NC4 016.tif	0.003959003	0.002052101
off_grid	20220513	Rep2	49	3	20220513 568pIKK_gfpMyD88_NC4 016.tif	0.034585124	0.024839038
off_grid	20220513	Rep2	49	4	20220513 568pIKK_gfpMyD88_NC4 016.tif	0.018290604	0.026193483
off_grid	20220513	Rep2	49	5	20220513 568pIKK_gfpMyD88_NC4 016.tif	0.046104149	0.072814278
off_grid	20220513	Rep2	49	6	20220513 568pIKK_gfpMyD88_NC4 016.tif	0.007396028	0.003556106
off_grid	20220513	Rep2	49	7	20220513 568pIKK_gfpMyD88_NC4 016.tif	0.021333511	0.02982158
off_grid	20220513	Rep2	49	8	20220513 568pIKK_gfpMyD88_NC4 016.tif	0.05434482	0.099874606
off_grid	20220513	Rep2	49	9	20220513 568pIKK_gfpMyD88_NC4 016.tif	0.019557416	0.00297467
off_grid	20220513	Rep2	49	10	20220513 568pIKK_gfpMyD88_NC4 016.tif	0.04753475	0.043520629
off_grid	20220513	Rep2	49	11	20220513 568pIKK_gfpMyD88_NC4 016.tif	0.144337043	0.169620108
off_grid	20220513	Rep2	49	12	20220513 568pIKK_gfpMyD88_NC4 016.tif	0.017512603	0.011487843
off_grid	20220513	Rep2	49	13	20220513 568pIKK_gfpMyD88_NC4 016.tif	0.119443562	0.129620296
off_grid	20220513	Rep2	49	14	20220513 568pIKK_gfpMyD88_NC4 016.tif	0.021005931	0.004203081
off_grid	20220513	Rep2	49	15	20220513 568pIKK_gfpMyD88_NC4 016.tif	0.01257076	0.004530769
off_grid	20220513	Rep2	49	16	20220513 568pIKK_gfpMyD88_NC4 016.tif	0.003296166	0.002036977
off_grid	20220513	Rep2	49	17	20220513 568pIKK_gfpMyD88_NC4 016.tif	0.01211522	0.004334156
off_grid	20220513	Rep2	49	18	20220513 568pIKK_gfpMyD88_NC4 016.tif	0.010083203	0.001556368
off_grid	20220513	Rep2	49	19	20220513 568pIKK_gfpMyD88_NC4 016.tif	0.000470793	-4.77E-06
off_grid	20220513	Rep2	49	20	20220513 568pIKK_gfpMyD88_NC4 016.tif	0.000440083	1.88E-05
off_grid	20220513	Rep2	49	21	20220513 568pIKK_gfpMyD88_NC4 016.tif	0.002282717	0.006698553
off_grid	20220513	Rep2	49	22	20220513 568pIKK_gfpMyD88_NC4 016.tif	0.000324918	0.000759833
off_grid	20220513	Rep2	50	1	20220513 568pIKK_gfpMyD88_NC4 017.tif	0.010280263	0.010471169
off_grid	20220513	Rep2	50	2	20220513 568pIKK_gfpMyD88_NC4 017.tif	0.014124203	0.000206965
off_grid	20220513	Rep2	50	3	20220513 568pIKK_gfpMyD88_NC4 017.tif	0.021591992	0.00122868
off_grid	20220513	Rep2	50	4	20220513 568pIKK_gfpMyD88_NC4 017.tif	0.046879591	0.017154329
off_grid	20220513	Rep2	50	5	20220513 568pIKK_gfpMyD88_NC4 017.tif	0.078342576	0.024635703
off_grid	20220513	Rep2	50	6	20220513 568pIKK_gfpMyD88_NC4 017.tif	0.066101852	0.012023907
off_grid	20220513	Rep2	50	7	20220513 568pIKK_gfpMyD88_NC4 017.tif	0.062769755	0.032448127
off_grid	20220513	Rep2	50	8	20220513 568pIKK_gfpMyD88_NC4 017.tif	0.009878466	0.00278982
off_grid	20220513	Rep2	50	9	20220513 568pIKK_gfpMyD88_NC4 017.tif	0.25217211	0.149975619
off_grid	20220513	Rep2	50	10	20220513 568pIKK_gfpMyD88_NC4 017.tif	0.043163612	0.01322207
off_grid	20220513	Rep2	50	11	20220513 568pIKK_gfpMyD88_NC4 017.tif	0.022920224	0.005330664
off_grid	20220513	Rep2	50	12	20220513 568pIKK_gfpMyD88_NC4 017.tif	0.091517413	0.016031786
off_grid	20220513	Rep2	50	13	20220513 568pIKK_gfpMyD88_NC4 017.tif	0.082117417	0.048682979
off_grid	20220513	Rep2	50	14	20220513 568pIKK_gfpMyD88_NC4 017.tif	0.008353174	0.002467173
off_grid	20220513	Rep2	50	15	20220513 568pIKK_gfpMyD88_NC4 017.tif	0.083289537	0.04645806
off_grid	20220513	Rep2	50	16	20220513 568pIKK_gfpMyD88_NC4 017.tif	3.603281922	0.718375248
off_grid	20220513	Rep2	50	17	20220513 568pIKK_gfpMyD88_NC4 017.tif	0.085994627	0.018695304
off_grid	20220513	Rep2	50	18	20220513 568pIKK_gfpMyD88_NC4 017.tif	0.065341765	0.011136628
off_grid	20220513	Rep2	50	19	20220513 568pIKK_gfpMyD88_NC4 017.tif	0.055281492	0.031777627
off_grid	20220513	Rep2	50	20	20220513 568pIKK_gfpMyD88_NC4 017.tif	0.10716701	0.017409757
off_grid	20220513	Rep2	50	21	20220513 568pIKK_gfpMyD88_NC4 017.tif	0.030533887	0.012595261
off_grid	20220513	Rep2	50	22	20220513 568pIKK_gfpMyD88_NC4 017.tif	0.114130632	0.010718195
off_grid	20220513	Rep2	50	23	20220513 568pIKK_gfpMyD88_NC4 017.tif	0.015465232	0.012869175
off_grid	20220513	Rep2	50	24	20220513 568pIKK_gfpMyD88_NC4 017.tif	0.034841045	0.020458098
off_grid	20220513	Rep2	50	25	20220513 568pIKK_gfpMyD88_NC4 017.tif	0.122140975	0.009012536
off_grid	20220513	Rep2	51	1	20220513 568pIKK_gfpMyD88_NC4 018.tif	0.008340378	0.00732032
off_grid	20220513	Rep2	51	2	20220513 568pIKK_gfpMyD88_NC4 018.tif	0.032107805	0.013487581
off_grid	20220513	Rep2	51	3	20220513 568pIKK_gfpMyD88_NC4 018.tif	0.026103887	0.010303123
off_grid	20220513	Rep2	51	4	20220513 568pIKK_gfpMyD88_NC4 018.tif	0.09484951	0.047431042
off_grid	20220513	Rep2	51	5	20220513 568pIKK_gfpMyD88_NC4 018.tif	0.011843943	0.00661285
off_grid	20220513	Rep2	51	6	20220513 568pIKK_gfpMyD88_NC4 018.tif	0.073037323	0.035162058
off_grid	20220513	Rep2	51	7	20220513 568pIKK_gfpMyD88_NC4 018.tif	0.387334468	0.061420809
off_grid	20220513	Rep2	51	8	20220513 568pIKK_gfpMyD88_NC4 018.tif	0.086327325	0.043964269
off_grid	20220513	Rep2	51	9	20220513 568pIKK_gfpMyD88_NC4 018.tif	1.429203527	0.5068382
off_grid	20220513	Rep2	51	10	20220513 568pIKK_gfpMyD88_NC4 018.tif	0.126553061	0.029088902
off_grid	20220513	Rep2	51	11	20220513 568pIKK_gfpMyD88_NC4 018.tif	1.32172931	0.31147551
off_grid	20220513	Rep2	51	12	20220513 568pIKK_gfpMyD88_NC4 018.tif	0.12143463	0.013467416
off_grid	20220513	Rep2	51	13	20220513 568pIKK_gfpMyD88_NC4 018.tif	0.097981989	0.02205957
off_grid	20220513	Rep2	52	1	20220513 568pIKK_gfpMyD88_NC4 019.tif	0.031322125	0.058989195
off_grid	20220513	Rep2	52	2	20220513 568pIKK_gfpMyD88_NC4 019.tif	0.273991973	0.68592571
off_grid	20220513	Rep2	52	3	20220513 568pIKK_gfpMyD88_NC4 019.tif	0.003367824	-8.13E-06
off_grid	20220513	Rep2	52	4	20220513 568pIKK_gfpMyD88_NC4 019.tif	0.017254122	0.01225917
off_grid	20220513	Rep2	52	5	20220513 568pIKK_gfpMyD88_NC4 019.tif	0.005855381	0.008503359
off_grid	20220513	Rep2	52	6	20220513 568pIKK_gfpMyD88_NC4 019.tif	0.105383237	0.246073976
off_grid	20220513	Rep2	52	7	20220513 568pIKK_gfpMyD88_NC4 019.tif	0.030388012	0.084431246
off_grid	20220513	Rep2	52	8	20220513 568pIKK_gfpMyD88_NC4 019.tif	0.006241822	0.014245465
off_grid	20220513	Rep2	52	9	20220513 568pIKK_gfpMyD88_NC4 019.tif	0.010047374	0.047876362
off_grid	20220513	Rep2	52	10	20220513 568pIKK_gfpMyD88_NC4 019.tif	0.009241222	0.004734104
off_grid	20220513	Rep2	52	11	20220513 568pIKK_gfpMyD88_NC4 019.tif	0.007613561	0.009701521
off_grid	20220513	Rep2	52	12	20220513 568pIKK_gfpMyD88_NC4 019.tif	0.014661638	0.016987964
off_grid	20220513	Rep2	52	13	20220513 568pIKK_gfpMyD88_NC4 019.tif	0.053438858	0.134945651
off_grid	20220513	Rep2	52	14	20220513 568pIKK_gfpMyD88_NC4 019.tif	0.013760795	0.00271588
off_grid	20220513	Rep2	52	15	20220513 568pIKK_gfpMyD88_NC4 019.tif	0.005228373	0.003967817
off_grid	20220513	Rep2	52	16	20220513 568pIKK_gfpMyD88_NC4 019.tif	0.025781426	0.004739145
off_grid	20220513	Rep2	52	17	20220513 568pIKK_gfpMyD88_NC4 019.tif	0.004040897	0.003848505
off_grid	20220513	Rep2	53	1	20220513 568pIKK_gfpMyD88_NC4 020.tif	0.008127963	0.009545239
off_grid	20220513	Rep2	53	2	20220513 568pIKK_gfpMyD88_NC4 020.tif	0.010559217	0.031312141
off_grid	20220513	Rep2	53	3	20220513 568pIKK_gfpMyD88_NC4 020.tif	0.011393521	0.010906406
off_grid	20220513	Rep2	53	4	20220513 568pIKK_gfpMyD88_NC4 020.tif	0.015378218	0.007627843
off_grid	20220513	Rep2	53	5	20220513 568pIKK_gfpMyD88_NC4 020.tif	0.052737633	0.006673346
off_grid	20220513	Rep2	53	6	20220513 568pIKK_gfpMyD88_NC4 020.tif	0.009676288	0.022798969
off_grid	20220513	Rep2	53	7	20220513 568pIKK_gfpMyD88_NC4 020.tif	0.02091124	0.012907825
off_grid	20220513	Rep2	53	8	20220513 568pIKK_gfpMyD88_NC4 020.tif	1.044149215	0.644818481
off_grid	20220513	Rep2	53	9	20220513 568pIKK_gfpMyD88_NC4 020.tif	0.009397334	0.009824195
off_grid	20220513	Rep2	53	10	20220513 568pIKK_gfpMyD88_NC4 020.tif	0.005763249	0.00627844
off_grid	20220513	Rep2	53	11	20220513 568pIKK_gfpMyD88_NC4 020.tif	0.362366774	0.140417204
off_grid	20220513	Rep2	53	12	20220513 568pIKK_gfpMyD88_NC4 020.tif	1.328024983	0.695354729
off_grid	20220513	Rep2	53	13	20220513 568pIKK_gfpMyD88_NC4 020.tif	0.032970259	0.006676707
off_grid	20220513	Rep2	53	14	20220513 568pIKK_gfpMyD88_NC4 020.tif	0.007396028	0.00111777
off_grid	20220513	Rep2	53	15	20220513 568pIKK_gfpMyD88_NC4 020.tif	0.018464631	0.006950621
off_grid	20220513	Rep2	53	16	20220513 568pIKK_gfpMyD88_NC4 020.tif	0.005320505	0.002914174
off_grid	20220513	Rep2	54	1	20220513 568pIKK_gfpMyD88_NC4 021.tif	0.024204949	0.026598472
off_grid	20220513	Rep2	54	2	20220513 568pIKK_gfpMyD88_NC4 021.tif	0.040066962	0.002536072
off_grid	20220513	Rep2	54	3	20220513 568pIKK_gfpMyD88_NC4 021.tif	0.015582955	0.014549627
off_grid	20220513	Rep2	54	4	20220513 568pIKK_gfpMyD88_NC4 021.tif	0.063327663	0.02959808
off_grid	20220513	Rep2	54	5	20220513 568pIKK_gfpMyD88_NC4 021.tif	0.016749958	0.034602467
off_grid	20220513	Rep2	54	6	20220513 568pIKK_gfpMyD88_NC4 021.tif	0.020038548	0.027710931
off_grid	20220513	Rep2	54	7	20220513 568pIKK_gfpMyD88_NC4 021.tif	0.013602123	0.006569158
off_grid	20220513	Rep2	54	8	20220513 568pIKK_gfpMyD88_NC4 021.tif	3.469857269	2.019037113
off_grid	20220513	Rep2	54	9	20220513 568pIKK_gfpMyD88_NC4 021.tif	0.122995753	0.085407589
off_grid	20220513	Rep2	54	10	20220513 568pIKK_gfpMyD88_NC4 021.tif	0.040102791	0.017394633
off_grid	20220513	Rep2	54	11	20220513 568pIKK_gfpMyD88_NC4 021.tif	0.010659027	0.003942611
off_grid	20220513	Rep2	54	12	20220513 568pIKK_gfpMyD88_NC4 021.tif	0.036473824	0.012561652
off_grid	20220513	Rep2	54	13	20220513 568pIKK_gfpMyD88_NC4 021.tif	0.029540912	0.017720641
off_grid	20220513	Rep2	54	14	20220513 568pIKK_gfpMyD88_NC4 021.tif	0.025528064	0.008562175
off_grid	20220513	Rep2	54	15	20220513 568pIKK_gfpMyD88_NC4 021.tif	0.022984204	0.013069149
off_grid	20220522	Rep3	55	1	20220522 568pIKK_gfpMyD88_NC 001.tif	0.001846767	4.01E-05
off_grid	20220522	Rep3	55	2	20220522 568pIKK_gfpMyD88_NC 001.tif	0.001621166	0.00041869
off_grid	20220522	Rep3	55	3	20220522 568pIKK_gfpMyD88_NC 001.tif	0.000411947	0.000394526
off_grid	20220522	Rep3	55	4	20220522 568pIKK_gfpMyD88_NC 001.tif	0.00239272	0.003463416
off_grid	20220522	Rep3	55	5	20220522 568pIKK_gfpMyD88_NC 001.tif	0.010252646	0.008062725
off_grid	20220522	Rep3	55	6	20220522 568pIKK_gfpMyD88_NC 001.tif	0.061342167	0.131366075
off_grid	20220522	Rep3	55	7	20220522 568pIKK_gfpMyD88_NC 001.tif	0.03332708	0.090922769
off_grid	20220522	Rep3	55	8	20220522 568pIKK_gfpMyD88_NC 001.tif	-2.12E-05	0.001175844
off_grid	20220522	Rep3	55	9	20220522 568pIKK_gfpMyD88_NC 001.tif	0.496850662	1.182859802
off_grid	20220522	Rep3	55	10	20220522 568pIKK_gfpMyD88_NC 001.tif	0.358580032	0.810791056
off_grid	20220522	Rep3	55	11	20220522 568pIKK_gfpMyD88_NC 001.tif	0.004165941	0.01065638
off_grid	20220522	Rep3	55	12	20220522 568pIKK_gfpMyD88_NC 001.tif	0.22945525	0.400357151
off_grid	20220522	Rep3	55	13	20220522 568pIKK_gfpMyD88_NC 001.tif	0.025543858	0.020434945
off_grid	20220522	Rep3	55	14	20220522 568pIKK_gfpMyD88_NC 001.tif	0.051722556	0.081724153
off_grid	20220522	Rep3	55	15	20220522 568pIKK_gfpMyD88_NC 001.tif	0.032411141	0.059114243
off_grid	20220522	Rep3	55	16	20220522 568pIKK_gfpMyD88_NC 001.tif	0.003606452	0.009061524
off_grid	20220522	Rep3	55	17	20220522 568pIKK_gfpMyD88_NC 001.tif	0.064288511	0.182643129
off_grid	20220522	Rep3	55	18	20220522 568pIKK_gfpMyD88_NC 001.tif	0.035510894	0.070850131
off_grid	20220522	Rep3	55	19	20220522 568pIKK_gfpMyD88_NC 001.tif	0.001598606	0.003705061
off_grid	20220522	Rep3	55	20	20220522 568pIKK_gfpMyD88_NC 001.tif	0.017891484	0.014409931
off_grid	20220522	Rep3	55	21	20220522 568pIKK_gfpMyD88_NC 001.tif	0.003520724	0.001030857
off_grid	20220522	Rep3	55	22	20220522 568pIKK_gfpMyD88_NC 001.tif	0.000511211	0.000160936
off_grid	20220522	Rep3	55	23	20220522 568pIKK_gfpMyD88_NC 001.tif	0.001345933	0.001667189
off_grid	20220522	Rep3	55	24	20220522 568pIKK_gfpMyD88_NC 001.tif	0.002027247	0.006556471
off_grid	20220522	Rep3	55	25	20220522 568pIKK_gfpMyD88_NC 001.tif	0.021740231	0.018010441
off_grid	20220522	Rep3	55	26	20220522 568pIKK_gfpMyD88_NC 001.tif	0.002140048	0.014748234
off_grid	20220522	Rep3	55	27	20220522 568pIKK_gfpMyD88_NC 001.tif	0.035113837	0.016584735
off_grid	20220522	Rep3	55	28	20220522 568pIKK_gfpMyD88_NC 001.tif	0.003520724	0.006049017
off_grid	20220522	Rep3	55	29	20220522 568pIKK_gfpMyD88_NC 001.tif	0.006620476	0.002214917
off_grid	20220522	Rep3	55	30	20220522 568pIKK_gfpMyD88_NC 001.tif	0.001855791	0.002939852
off_grid	20220522	Rep3	55	31	20220522 568pIKK_gfpMyD88_NC 001.tif	0.015021844	0.03801864
off_grid	20220522	Rep3	55	32	20220522 568pIKK_gfpMyD88_NC 001.tif	0.006534748	0.004824683
off_grid	20220522	Rep3	55	33	20220522 568pIKK_gfpMyD88_NC 001.tif	0.013550928	0.00422057
off_grid	20220522	Rep3	55	34	20220522 568pIKK_gfpMyD88_NC 001.tif	0.003949365	0.002859304
off_grid	20220522	Rep3	55	35	20220522 568pIKK_gfpMyD88_NC 001.tif	0.000448043	0.008392973
off_grid	20220522	Rep3	55	36	20220522 568pIKK_gfpMyD88_NC 001.tif	0.006421948	0.004905231
off_grid	20220522	Rep3	55	37	20220522 568pIKK_gfpMyD88_NC 001.tif	0.006480604	0.001433599
off_grid	20220522	Rep3	55	38	20220522 568pIKK_gfpMyD88_NC 001.tif	0.002067855	0.000893925
off_grid	20220522	Rep3	55	39	20220522 568pIKK_gfpMyD88_NC 001.tif	0.001851279	0.003398977
off_grid	20220522	Rep3	55	40	20220522 568pIKK_gfpMyD88_NC 001.tif	0.00026305	0.002770701
off_grid	20220522	Rep3	55	41	20220522 568pIKK_gfpMyD88_NC 001.tif	0.000795468	0.001449708
off_grid	20220522	Rep3	55	42	20220522 568pIKK_gfpMyD88_NC 001.tif	0.001422638	0.001409434
off_grid	20220522	Rep3	55	43	20220522 568pIKK_gfpMyD88_NC 001.tif	0.000222442	8.84E-05
off_grid	20220522	Rep3	55	44	20220522 568pIKK_gfpMyD88_NC 001.tif	0.001864815	0.001272502
off_grid	20220522	Rep3	55	45	20220522 568pIKK_gfpMyD88_NC 001.tif	0.000948876	0.008159382
off_grid	20220522	Rep3	55	46	20220522 568pIKK_gfpMyD88_NC 001.tif	0.001923471	0.000644225
off_grid	20220522	Rep3	55	47	20220522 568pIKK_gfpMyD88_NC 001.tif	0.000975948	1.59E-05
off_grid	20220522	Rep3	55	48	20220522 568pIKK_gfpMyD88_NC 001.tif	0.000416459	0.001747737
off_grid	20220522	Rep3	55	49	20220522 568pIKK_gfpMyD88_NC 001.tif	0.00218968	0.004478325
off_grid	20220522	Rep3	55	50	20220522 568pIKK_gfpMyD88_NC 001.tif	0.000587915	0.004905231
off_grid	20220522	Rep3	55	51	20220522 568pIKK_gfpMyD88_NC 001.tif	0.003953877	0.001659134
off_grid	20220522	Rep3	55	52	20220522 568pIKK_gfpMyD88_NC 001.tif	0.000628523	0.005034108
off_grid	20220522	Rep3	55	53	20220522 568pIKK_gfpMyD88_NC 001.tif	0.001300813	0.006983377
off_grid	20220522	Rep3	55	54	20220522 568pIKK_gfpMyD88_NC 001.tif	0.000614987	0.009182346
off_grid	20220522	Rep3	55	55	20220522 568pIKK_gfpMyD88_NC 001.tif	0.000258538	0.003407032
off_grid	20220522	Rep3	55	56	20220522 568pIKK_gfpMyD88_NC 001.tif	0.000434507	0.004711915
off_grid	20220522	Rep3	55	57	20220522 568pIKK_gfpMyD88_NC 001.tif	0.004378006	0.002706262
off_grid	20220522	Rep3	55	58	20220522 568pIKK_gfpMyD88_NC 001.tif	0.000497675	0.000104552
off_grid	20220522	Rep3	55	59	20220522 568pIKK_gfpMyD88_NC 001.tif	0.000664619	0.011719618
off_grid	20220522	Rep3	55	60	20220522 568pIKK_gfpMyD88_NC 001.tif	0.002126512	0.000257593
off_grid	20220522	Rep3	55	61	20220522 568pIKK_gfpMyD88_NC 001.tif	0.000448043	0.000442855
off_grid	20220522	Rep3	55	62	20220522 568pIKK_gfpMyD88_NC 001.tif	0.001111309	4.82E-05
off_grid	20220522	Rep3	55	63	20220522 568pIKK_gfpMyD88_NC 001.tif	0.000926316	0.000458964
off_grid	20220522	Rep3	56	1	20220522 568pIKK_gfpMyD88_NC 002.tif	0.001937007	0.0004348
off_grid	20220522	Rep3	56	2	20220522 568pIKK_gfpMyD88_NC 002.tif	0.003881685	0.002609604
off_grid	20220522	Rep3	56	3	20220522 568pIKK_gfpMyD88_NC 002.tif	0.000339755	0.000177045
off_grid	20220522	Rep3	56	4	20220522 568pIKK_gfpMyD88_NC 002.tif	0.109440222	0.02162706
off_grid	20220522	Rep3	56	5	20220522 568pIKK_gfpMyD88_NC 002.tif	0.000556331	0.000104552
off_grid	20220522	Rep3	56	6	20220522 568pIKK_gfpMyD88_NC 002.tif	0.004793111	0.009826732
off_grid	20220522	Rep3	56	7	20220522 568pIKK_gfpMyD88_NC 002.tif	0.1764391	0.042005781
off_grid	20220522	Rep3	56	8	20220522 568pIKK_gfpMyD88_NC 002.tif	0.102974509	0.095924819
off_grid	20220522	Rep3	56	9	20220522 568pIKK_gfpMyD88_NC 002.tif	0.008741122	0.003229826
off_grid	20220522	Rep3	56	10	20220522 568pIKK_gfpMyD88_NC 002.tif	0.063900479	0.036592935
off_grid	20220522	Rep3	56	11	20220522 568pIKK_gfpMyD88_NC 002.tif	0.279331038	0.28012269
off_grid	20220522	Rep3	56	12	20220522 568pIKK_gfpMyD88_NC 002.tif	0.187755227	0.154797577
off_grid	20220522	Rep3	56	13	20220522 568pIKK_gfpMyD88_NC 002.tif	0.008822338	0.001965218
off_grid	20220522	Rep3	56	14	20220522 568pIKK_gfpMyD88_NC 002.tif	0.000299146	1.59E-05
off_grid	20220522	Rep3	56	15	20220522 568pIKK_gfpMyD88_NC 002.tif	0.001197037	0.003382868
off_grid	20220522	Rep3	56	16	20220522 568pIKK_gfpMyD88_NC 002.tif	0.000727788	0.000289813
off_grid	20220522	Rep3	56	17	20220522 568pIKK_gfpMyD88_NC 002.tif	0.010532391	0.001079186
off_grid	20220522	Rep3	57	1	20220522 568pIKK_gfpMyD88_NC 003.tif	0.001742991	0.000193155
off_grid	20220522	Rep3	57	2	20220522 568pIKK_gfpMyD88_NC 003.tif	0.002243824	0.000330087
off_grid	20220522	Rep3	57	3	20220522 568pIKK_gfpMyD88_NC 003.tif	0.000222442	0.001973272
off_grid	20220522	Rep3	57	4	20220522 568pIKK_gfpMyD88_NC 003.tif	1.49E-05	0.002045766
off_grid	20220522	Rep3	57	5	20220522 568pIKK_gfpMyD88_NC 003.tif	0.002686001	0.004808573
off_grid	20220522	Rep3	57	6	20220522 568pIKK_gfpMyD88_NC 003.tif	0.007152894	0.035642466
off_grid	20220522	Rep3	57	7	20220522 568pIKK_gfpMyD88_NC 003.tif	0.123783911	0.447067111
off_grid	20220522	Rep3	57	8	20220522 568pIKK_gfpMyD88_NC 003.tif	0.031833603	0.134861872
off_grid	20220522	Rep3	57	9	20220522 568pIKK_gfpMyD88_NC 003.tif	0.014092369	0.028916681
off_grid	20220522	Rep3	57	10	20220522 568pIKK_gfpMyD88_NC 003.tif	0.022972011	0.109690525
off_grid	20220522	Rep3	57	11	20220522 568pIKK_gfpMyD88_NC 003.tif	0.032952583	0.116295485
off_grid	20220522	Rep3	57	12	20220522 568pIKK_gfpMyD88_NC 003.tif	0.000813516	0.002617659
off_grid	20220522	Rep3	57	13	20220522 568pIKK_gfpMyD88_NC 003.tif	0.262893776	0.989729125
off_grid	20220522	Rep3	57	14	20220522 568pIKK_gfpMyD88_NC 003.tif	0.001016556	0.000612006
off_grid	20220522	Rep3	57	15	20220522 568pIKK_gfpMyD88_NC 003.tif	0.000272074	0.000241484
off_grid	20220522	Rep3	57	16	20220522 568pIKK_gfpMyD88_NC 003.tif	0.007658239	0.01495766
off_grid	20220522	Rep3	57	17	20220522 568pIKK_gfpMyD88_NC 003.tif	0.000132202	0.01087386
off_grid	20220522	Rep3	57	18	20220522 568pIKK_gfpMyD88_NC 003.tif	0.00283941	0.000370361
off_grid	20220522	Rep3	57	19	20220522 568pIKK_gfpMyD88_NC 003.tif	0.001066189	0.003318429
off_grid	20220522	Rep3	57	20	20220522 568pIKK_gfpMyD88_NC 003.tif	0.004937496	0.00468775
off_grid	20220522	Rep3	57	21	20220522 568pIKK_gfpMyD88_NC 003.tif	0.000479627	0.002311575
off_grid	20220522	Rep3	57	22	20220522 568pIKK_gfpMyD88_NC 003.tif	0.001761039	0.001747737
off_grid	20220522	Rep3	57	23	20220522 568pIKK_gfpMyD88_NC 003.tif	0.001363981	0.003697006
off_grid	20220522	Rep3	57	24	20220522 568pIKK_gfpMyD88_NC 003.tif	0.000619499	2.40E-05
off_grid	20220522	Rep3	57	25	20220522 568pIKK_gfpMyD88_NC 003.tif	0.000849612	0.000394526
off_grid	20220522	Rep3	57	26	20220522 568pIKK_gfpMyD88_NC 003.tif	0.000141226	0.000209265
off_grid	20220522	Rep3	57	27	20220522 568pIKK_gfpMyD88_NC 003.tif	0.002316016	0.000781157
off_grid	20220522	Rep3	57	28	20220522 568pIKK_gfpMyD88_NC 003.tif	0.000948876	0.000112607
off_grid	20220522	Rep3	58	1	20220522 568pIKK_gfpMyD88_NC 004.tif	0.001526414	0.001159735
off_grid	20220522	Rep3	58	2	20220522 568pIKK_gfpMyD88_NC 004.tif	0.001075213	0.003527855
off_grid	20220522	Rep3	58	3	20220522 568pIKK_gfpMyD88_NC 004.tif	0.000371339	8.84E-05
off_grid	20220522	Rep3	58	4	20220522 568pIKK_gfpMyD88_NC 004.tif	0.060223188	0.449008326
off_grid	20220522	Rep3	58	5	20220522 568pIKK_gfpMyD88_NC 004.tif	0.018369757	0.108732
off_grid	20220522	Rep3	58	6	20220522 568pIKK_gfpMyD88_NC 004.tif	0.002194192	0.009512594
off_grid	20220522	Rep3	58	7	20220522 568pIKK_gfpMyD88_NC 004.tif	0.049308629	0.490015472
off_grid	20220522	Rep3	58	8	20220522 568pIKK_gfpMyD88_NC 004.tif	0.021956808	0.133258961
off_grid	20220522	Rep3	58	9	20220522 568pIKK_gfpMyD88_NC 004.tif	0.001332397	0.00138527
off_grid	20220522	Rep3	58	10	20220522 568pIKK_gfpMyD88_NC 004.tif	0.025376913	0.114193176
off_grid	20220522	Rep3	58	11	20220522 568pIKK_gfpMyD88_NC 004.tif	0.00295221	0.006330936
off_grid	20220522	Rep3	58	12	20220522 568pIKK_gfpMyD88_NC 004.tif	0.005136024	0.007216967
off_grid	20220522	Rep3	58	13	20220522 568pIKK_gfpMyD88_NC 004.tif	0.000461579	0.001127515
off_grid	20220522	Rep3	58	14	20220522 568pIKK_gfpMyD88_NC 004.tif	0.000199882	0.003205662
off_grid	20220522	Rep3	58	15	20220522 568pIKK_gfpMyD88_NC 004.tif	0.000700716	0.002311575
off_grid	20220522	Rep3	59	1	20220522 568pIKK_gfpMyD88_NC 005.tif	0.058689103	0.149247799
off_grid	20220522	Rep3	59	2	20220522 568pIKK_gfpMyD88_NC 005.tif	0.10597951	0.225792858
off_grid	20220522	Rep3	59	3	20220522 568pIKK_gfpMyD88_NC 005.tif	0.713679942	1.262723444
off_grid	20220522	Rep3	59	4	20220522 568pIKK_gfpMyD88_NC 005.tif	0.047233103	0.08730615
off_grid	20220522	Rep3	59	5	20220522 568pIKK_gfpMyD88_NC 005.tif	0.209552762	0.403361603
off_grid	20220522	Rep3	59	6	20220522 568pIKK_gfpMyD88_NC 005.tif	0.003841076	0.00088587
off_grid	20220522	Rep3	59	7	20220522 568pIKK_gfpMyD88_NC 005.tif	0.078429159	0.083407612
off_grid	20220522	Rep3	59	8	20220522 568pIKK_gfpMyD88_NC 005.tif	8.26E-05	0.002094095
off_grid	20220522	Rep3	59	9	20220522 568pIKK_gfpMyD88_NC 005.tif	0.001612142	0.000338142
off_grid	20220522	Rep3	60	1	20220522 568pIKK_gfpMyD88_NC 024.tif	8.26E-05	0.000877815
off_grid	20220522	Rep3	60	2	20220522 568pIKK_gfpMyD88_NC 024.tif	0.30370493	0.028360898
off_grid	20220522	Rep3	60	3	20220522 568pIKK_gfpMyD88_NC 024.tif	0.031260578	0.094829362
off_grid	20220522	Rep3	60	4	20220522 568pIKK_gfpMyD88_NC 024.tif	0.006593404	0.031284802
off_grid	20220522	Rep3	60	5	20220522 568pIKK_gfpMyD88_NC 024.tif	0.0376541	0.004027254
off_grid	20220522	Rep3	60	6	20220522 568pIKK_gfpMyD88_NC 024.tif	0.131531037	0.070133251
off_grid	20220522	Rep3	60	7	20220522 568pIKK_gfpMyD88_NC 024.tif	0.097645821	0.018582334
off_grid	20220522	Rep3	60	8	20220522 568pIKK_gfpMyD88_NC 024.tif	0.01714249	0.001498037
off_grid	20220522	Rep3	60	9	20220522 568pIKK_gfpMyD88_NC 024.tif	0.050829177	0.274129895
off_grid	20220522	Rep3	60	10	20220522 568pIKK_gfpMyD88_NC 024.tif	0.000605963	0.000410635
off_grid	20220522	Rep3	60	11	20220522 568pIKK_gfpMyD88_NC 024.tif	0.072247702	0.260050052
off_grid	20220522	Rep3	60	12	20220522 568pIKK_gfpMyD88_NC 024.tif	0.043073028	0.199864356
off_grid	20220522	Rep3	60	13	20220522 568pIKK_gfpMyD88_NC 024.tif	0.047946001	0.393172241
off_grid	20220522	Rep3	60	14	20220522 568pIKK_gfpMyD88_NC 024.tif	0.014151026	0.065590326
off_grid	20220522	Rep3	60	15	20220522 568pIKK_gfpMyD88_NC 024.tif	0.033548168	0.131237198
off_grid	20220522	Rep3	60	16	20220522 568pIKK_gfpMyD88_NC 024.tif	0.001765551	0.003995035
off_grid	20220522	Rep3	60	17	20220522 568pIKK_gfpMyD88_NC 024.tif	0.040253019	0.007063925
off_grid	20220522	Rep3	60	18	20220522 568pIKK_gfpMyD88_NC 024.tif	0.016064119	0.034909476
off_grid	20220522	Rep3	60	19	20220522 568pIKK_gfpMyD88_NC 024.tif	6.45E-05	0.000974473
off_grid	20220522	Rep3	60	20	20220522 568pIKK_gfpMyD88_NC 024.tif	0.006963389	0.029472465
off_grid	20220522	Rep3	60	21	20220522 568pIKK_gfpMyD88_NC 024.tif	0.014575155	0.041184189
off_grid	20220522	Rep3	60	22	20220522 568pIKK_gfpMyD88_NC 024.tif	0.000642059	0.001449708
off_grid	20220522	Rep3	60	23	20220522 568pIKK_gfpMyD88_NC 024.tif	0.028408986	0.053693341
off_grid	20220522	Rep3	60	24	20220522 568pIKK_gfpMyD88_NC 024.tif	0.01783734	0.024607347
off_grid	20220522	Rep3	60	25	20220522 568pIKK_gfpMyD88_NC 024.tif	0.000894732	0.001127515
off_grid	20220522	Rep3	60	26	20220522 568pIKK_gfpMyD88_NC 024.tif	0.000939852	0.000724774
off_grid	20220522	Rep3	60	27	20220522 568pIKK_gfpMyD88_NC 024.tif	0.001079725	0.004123912
off_grid	20220522	Rep3	60	28	20220522 568pIKK_gfpMyD88_NC 024.tif	0.010288743	0.03159894
off_grid	20220522	Rep3	60	29	20220522 568pIKK_gfpMyD88_NC 024.tif	0.001864815	0.005759043
off_grid	20220522	Rep3	60	30	20220522 568pIKK_gfpMyD88_NC 024.tif	0.002722097	0.005162985
off_grid	20220522	Rep3	60	31	20220522 568pIKK_gfpMyD88_NC 024.tif	0.00068718	0.000241484
off_grid	20220522	Rep3	60	32	20220522 568pIKK_gfpMyD88_NC 024.tif	0.00732435	0.054901566
off_grid	20220522	Rep3	60	33	20220522 568pIKK_gfpMyD88_NC 024.tif	0.003678644	0.028119253
off_grid	20220522	Rep3	60	34	20220522 568pIKK_gfpMyD88_NC 024.tif	0.020282851	0.074490915
off_grid	20220522	Rep3	60	35	20220522 568pIKK_gfpMyD88_NC 024.tif	0.005447353	0.025292008
off_grid	20220522	Rep3	60	36	20220522 568pIKK_gfpMyD88_NC 024.tif	0.008375649	0.028723366
off_grid	20220522	Rep3	60	37	20220522 568pIKK_gfpMyD88_NC 024.tif	0.000953388	3.21E-05
off_grid	20220522	Rep3	60	38	20220522 568pIKK_gfpMyD88_NC 024.tif	0.000971436	0.000136771
off_grid	20220522	Rep3	60	39	20220522 568pIKK_gfpMyD88_NC 024.tif	0.011398698	0.029536903
off_grid	20220522	Rep3	60	40	20220522 568pIKK_gfpMyD88_NC 024.tif	0.002505521	0.000797267
off_grid	20220522	Rep3	60	41	20220522 568pIKK_gfpMyD88_NC 024.tif	0.004003509	0.009415936
off_grid	20220522	Rep3	61	1	20220522 568pIKK_gfpMyD88_NC 025.tif	0.005235288	0.002730427
off_grid	20220522	Rep3	61	2	20220522 568pIKK_gfpMyD88_NC 025.tif	0.081100271	0.050270038
off_grid	20220522	Rep3	61	3	20220522 568pIKK_gfpMyD88_NC 025.tif	0.97779061	0.845990666
off_grid	20220522	Rep3	61	4	20220522 568pIKK_gfpMyD88_NC 025.tif	0.019903842	0.011687398
off_grid	20220522	Rep3	61	5	20220522 568pIKK_gfpMyD88_NC 025.tif	0.050684793	0.022392268
off_grid	20220522	Rep3	61	6	20220522 568pIKK_gfpMyD88_NC 025.tif	0.025200945	0.093645302
off_grid	20220522	Rep3	61	7	20220522 568pIKK_gfpMyD88_NC 025.tif	0.059609554	0.410788156
off_grid	20220522	Rep3	61	8	20220522 568pIKK_gfpMyD88_NC 025.tif	0.003773396	0.011792111
off_grid	20220522	Rep3	62	1	20220522 568pIKK_gfpMyD88_NC 026.tif	0.198173466	0.847819109
off_grid	20220522	Rep3	62	2	20220522 568pIKK_gfpMyD88_NC 026.tif	0.164107771	0.452641062
off_grid	20220522	Rep3	62	3	20220522 568pIKK_gfpMyD88_NC 026.tif	0.002451377	0.005009944
off_grid	20220522	Rep3	62	4	20220522 568pIKK_gfpMyD88_NC 026.tif	0.019750433	0.103625238
off_grid	20220522	Rep3	62	5	20220522 568pIKK_gfpMyD88_NC 026.tif	0.002663441	0.001248338
off_grid	20220522	Rep3	62	6	20220522 568pIKK_gfpMyD88_NC 026.tif	0.020323459	0.060032493
off_grid	20220522	Rep3	62	7	20220522 568pIKK_gfpMyD88_NC 026.tif	0.103502414	0.279752167
off_grid	20220522	Rep3	62	8	20220522 568pIKK_gfpMyD88_NC 026.tif	0.01987677	0.081353631
off_grid	20220522	Rep3	62	9	20220522 568pIKK_gfpMyD88_NC 026.tif	0.044931977	0.160009054
off_grid	20220522	Rep3	62	10	20220522 568pIKK_gfpMyD88_NC 026.tif	0.001603118	0.007152529
off_grid	20220522	Rep3	62	11	20220522 568pIKK_gfpMyD88_NC 026.tif	0.074287131	0.410683443
off_grid	20220522	Rep3	62	12	20220522 568pIKK_gfpMyD88_NC 026.tif	0.006485116	0.024655676
off_grid	20220522	Rep3	62	13	20220522 568pIKK_gfpMyD88_NC 026.tif	0.002108464	0.001755792
off_grid	20220522	Rep3	62	14	20220522 568pIKK_gfpMyD88_NC 026.tif	0.003773396	0.000620061
off_grid	20220522	Rep3	62	15	20220522 568pIKK_gfpMyD88_NC 026.tif	0.001251181	0.000805322
off_grid	20220522	Rep3	62	16	20220522 568pIKK_gfpMyD88_NC 026.tif	0.000962412	0.002827085
off_grid	20220522	Rep3	62	17	20220522 568pIKK_gfpMyD88_NC 026.tif	0.000533771	0.000628116
off_grid	20220522	Rep3	62	18	20220522 568pIKK_gfpMyD88_NC 026.tif	0.000948876	0.002794865
off_grid	20220522	Rep3	62	19	20220522 568pIKK_gfpMyD88_NC 026.tif	0.003890709	0.015666485
off_grid	20220522	Rep3	62	20	20220522 568pIKK_gfpMyD88_NC 026.tif	0.00156251	0.002053821
off_grid	20220522	Rep3	62	21	20220522 568pIKK_gfpMyD88_NC 026.tif	0.000245002	0.001256393
off_grid	20220522	Rep3	62	22	20220522 568pIKK_gfpMyD88_NC 026.tif	0.035704911	0.022859449
off_grid	20220522	Rep3	62	23	20220522 568pIKK_gfpMyD88_NC 026.tif	0.001598606	0.000225374
off_grid	20220522	Rep3	62	24	20220522 568pIKK_gfpMyD88_NC 026.tif	0.005627833	0.001932998
off_grid	20220522	Rep3	62	25	20220522 568pIKK_gfpMyD88_NC 026.tif	0.215765805	0.356844954
off_grid	20220522	Rep3	62	26	20220522 568pIKK_gfpMyD88_NC 026.tif	0.007725919	0.005847646
off_grid	20220522	Rep3	62	27	20220522 568pIKK_gfpMyD88_NC 026.tif	0.061405335	0.040620351
off_grid	20220522	Rep3	62	28	20220522 568pIKK_gfpMyD88_NC 026.tif	0.126283566	0.116827105
off_grid	20220522	Rep3	62	29	20220522 568pIKK_gfpMyD88_NC 026.tif	0.574718976	0.772474225
off_grid	20220522	Rep3	62	30	20220522 568pIKK_gfpMyD88_NC 026.tif	0.012219884	0.005291863
off_grid	20220522	Rep3	62	31	20220522 568pIKK_gfpMyD88_NC 026.tif	0.002541617	0.001079186
off_grid	20220522	Rep3	63	1	20220522 568pIKK_gfpMyD88_NC 027.tif	0.00151739	0.000120661
off_grid	20220522	Rep3	63	2	20220522 568pIKK_gfpMyD88_NC 027.tif	0.00070974	-4.04E-05
off_grid	20220522	Rep3	63	3	20220522 568pIKK_gfpMyD88_NC 027.tif	0.001391054	0.000217319
off_grid	20220522	Rep3	63	4	20220522 568pIKK_gfpMyD88_NC 027.tif	0.000362315	0.00113557
off_grid	20220522	Rep3	63	5	20220522 568pIKK_gfpMyD88_NC 027.tif	0.000984972	0.000354251
off_grid	20220522	Rep3	63	6	20220522 568pIKK_gfpMyD88_NC 027.tif	0.340410155	0.066428028
off_grid	20220522	Rep3	63	7	20220522 568pIKK_gfpMyD88_NC 027.tif	0.045193673	0.004526654
off_grid	20220522	Rep3	63	8	20220522 568pIKK_gfpMyD88_NC 027.tif	0.097158524	0.033395167
off_grid	20220522	Rep3	63	9	20220522 568pIKK_gfpMyD88_NC 027.tif	0.035686863	0.00303651
off_grid	20220522	Rep3	63	10	20220522 568pIKK_gfpMyD88_NC 027.tif	0.019145824	0.00136916
off_grid	20220522	Rep3	63	11	20220522 568pIKK_gfpMyD88_NC 027.tif	0.027470487	0.003165387
off_grid	20220522	Rep3	63	12	20220522 568pIKK_gfpMyD88_NC 027.tif	0.078375015	0.004429996
off_grid	20220522	Rep3	63	13	20220522 568pIKK_gfpMyD88_NC 027.tif	0.001043629	0.008940701
off_grid	20220522	Rep3	63	14	20220522 568pIKK_gfpMyD88_NC 027.tif	0.006809981	0.044696095
off_grid	20220522	Rep3	63	15	20220522 568pIKK_gfpMyD88_NC 027.tif	0.002140048	0.000555622
off_grid	20220522	Rep3	63	16	20220522 568pIKK_gfpMyD88_NC 027.tif	0.109756063	0.152695267
off_grid	20220522	Rep3	63	17	20220522 568pIKK_gfpMyD88_NC 027.tif	0.010225574	0.113661557
off_grid	20220522	Rep3	63	18	20220522 568pIKK_gfpMyD88_NC 027.tif	0.04052374	0.448452543
off_grid	20220522	Rep3	63	19	20220522 568pIKK_gfpMyD88_NC 027.tif	0.005280408	0.025388666
off_grid	20220522	Rep3	63	20	20220522 568pIKK_gfpMyD88_NC 027.tif	0.047097743	0.146186963
off_grid	20220522	Rep3	63	21	20220522 568pIKK_gfpMyD88_NC 027.tif	0.000362315	0.003616458
off_grid	20220522	Rep3	63	22	20220522 568pIKK_gfpMyD88_NC 027.tif	0.001093261	0.000305922
off_grid	20220522	Rep3	63	23	20220522 568pIKK_gfpMyD88_NC 027.tif	0.002848434	0.000241484
off_grid	20220522	Rep3	63	24	20220522 568pIKK_gfpMyD88_NC 027.tif	0.001111309	0.009802568
off_grid	20220522	Rep3	63	25	20220522 568pIKK_gfpMyD88_NC 027.tif	0.002284432	0.037253432
off_grid	20220522	Rep3	63	26	20220522 568pIKK_gfpMyD88_NC 027.tif	0.000249514	0.001433599
off_grid	20220522	Rep3	63	27	20220522 568pIKK_gfpMyD88_NC 027.tif	0.00086766	0.002706262
off_grid	20220522	Rep3	63	28	20220522 568pIKK_gfpMyD88_NC 027.tif	0.000547307	0.001465818
off_grid	20220522	Rep3	63	29	20220522 568pIKK_gfpMyD88_NC 027.tif	0.001621166	0.006049017
off_grid	20220522	Rep3	63	30	20220522 568pIKK_gfpMyD88_NC 027.tif	0.000141226	0.002496836
off_grid	20220522	Rep3	63	31	20220522 568pIKK_gfpMyD88_NC 027.tif	0.000696204	-8.22E-06
off_grid	20220522	Rep3	64	1	20220522 568pIKK_gfpMyD88_NC 029.tif	0.025151312	0.045259933
off_grid	20220522	Rep3	64	2	20220522 568pIKK_gfpMyD88_NC 029.tif	0.017178586	0.015682594
off_grid	20220522	Rep3	64	3	20220522 568pIKK_gfpMyD88_NC 029.tif	0.007085214	0.028820024
off_grid	20220522	Rep3	64	4	20220522 568pIKK_gfpMyD88_NC 029.tif	0.051659387	0.141386285
off_grid	20220522	Rep3	64	5	20220522 568pIKK_gfpMyD88_NC 029.tif	0.010595559	0.01325809
off_grid	20220522	Rep3	64	6	20220522 568pIKK_gfpMyD88_NC 029.tif	0.000664619	0.003632568
off_grid	20220522	Rep3	64	7	20220522 568pIKK_gfpMyD88_NC 029.tif	0.005447353	0.001562476
off_grid	20220522	Rep3	64	8	20220522 568pIKK_gfpMyD88_NC 029.tif	0.028341306	0.201596145
off_grid	20220522	Rep3	64	9	20220522 568pIKK_gfpMyD88_NC 029.tif	0.009539748	0.039097988
off_grid	20220522	Rep3	64	10	20220522 568pIKK_gfpMyD88_NC 029.tif	0.032275781	0.165631326
off_grid	20220522	Rep3	64	11	20220522 568pIKK_gfpMyD88_NC 029.tif	-9.34E-05	0.001457763
off_grid	20220522	Rep3	64	12	20220522 568pIKK_gfpMyD88_NC 029.tif	0.000678156	0.003978925
off_grid	20220522	Rep3	64	13	20220522 568pIKK_gfpMyD88_NC 029.tif	0.001197037	0.005662385
off_grid	20220522	Rep3	64	14	20220522 568pIKK_gfpMyD88_NC 029.tif	0.000475115	0.003697006
off_grid	20220522	Rep3	64	15	20220522 568pIKK_gfpMyD88_NC 029.tif	0.002401744	0.008948756
off_grid	20220522	Rep3	64	16	20220522 568pIKK_gfpMyD88_NC 029.tif	-7.67E-06	0.0066048
off_grid	20220522	Rep3	64	17	20220522 568pIKK_gfpMyD88_NC 029.tif	0.000235978	0.005573782
off_grid	20220522	Rep3	64	18	20220522 568pIKK_gfpMyD88_NC 029.tif	0.000330731	0.003149278
off_grid	20220522	Rep3	64	19	20220522 568pIKK_gfpMyD88_NC 029.tif	0.000894732	0.001038912
off_grid	20220522	Rep3	64	20	20220522 568pIKK_gfpMyD88_NC 029.tif	0.00015025	8.84E-05
off_grid	20220522	Rep3	65	1	20220522 568pIKK_gfpMyD88_NC 030.tif	0.000226954	0.000289813
off_grid	20220522	Rep3	65	2	20220522 568pIKK_gfpMyD88_NC 030.tif	0.001178989	0.000209265
off_grid	20220522	Rep3	65	3	20220522 568pIKK_gfpMyD88_NC 030.tif	0.504859481	0.558159337
off_grid	20220522	Rep3	65	4	20220522 568pIKK_gfpMyD88_NC 030.tif	0.333511288	0.25512855
off_grid	20220522	Rep3	65	5	20220522 568pIKK_gfpMyD88_NC 030.tif	0.050932953	0.034071773
off_grid	20220522	Rep3	65	6	20220522 568pIKK_gfpMyD88_NC 030.tif	0.172734736	0.178382123
off_grid	20220522	Rep3	65	7	20220522 568pIKK_gfpMyD88_NC 030.tif	0.097217181	0.042642113
off_grid	20220522	Rep3	65	8	20220522 568pIKK_gfpMyD88_NC 030.tif	0.016330328	0.00875544
off_grid	20220522	Rep3	65	9	20220522 568pIKK_gfpMyD88_NC 030.tif	0.087895362	0.073677377
off_grid	20220522	Rep3	65	10	20220522 568pIKK_gfpMyD88_NC 030.tif	0.009458532	0.013652777
off_grid	20220522	Rep3	65	11	20220522 568pIKK_gfpMyD88_NC 030.tif	0.091838861	0.034691995
off_grid	20220522	Rep3	65	12	20220522 568pIKK_gfpMyD88_NC 030.tif	0.028142777	0.022948052
off_grid	20220522	Rep3	65	13	20220522 568pIKK_gfpMyD88_NC 030.tif	0.000795468	0.001562476
off_grid	20220522	Rep3	65	14	20220522 568pIKK_gfpMyD88_NC 030.tif	0.000637547	0.001401379
off_grid	20220522	Rep3	65	15	20220522 568pIKK_gfpMyD88_NC 030.tif	0.002645393	0.001675244
off_grid	20220522	Rep3	65	16	20220522 568pIKK_gfpMyD88_NC 030.tif	0.001251181	0.005001889
off_grid	20220522	Rep3	65	17	20220522 568pIKK_gfpMyD88_NC 030.tif	0.000993996	0.000112607
off_grid	20220522	Rep3	65	18	20220522 568pIKK_gfpMyD88_NC 030.tif	0.001224109	-2.43E-05
off_grid	20220522	Rep3	66	1	20220522 568pIKK_gfpMyD88_NC 031.tif	0.00882685	0.011977372
off_grid	20220522	Rep3	66	2	20220522 568pIKK_gfpMyD88_NC 031.tif	0.015107572	0.065405065
off_grid	20220522	Rep3	66	3	20220522 568pIKK_gfpMyD88_NC 031.tif	0.015301589	0.012267346
off_grid	20220522	Rep3	66	4	20220522 568pIKK_gfpMyD88_NC 031.tif	0.486319623	0.871967497
off_grid	20220522	Rep3	66	5	20220522 568pIKK_gfpMyD88_NC 031.tif	0.005790266	0.003382868
off_grid	20220522	Rep3	66	6	20220522 568pIKK_gfpMyD88_NC 031.tif	0.016434104	0.014216615
off_grid	20220522	Rep3	66	7	20220522 568pIKK_gfpMyD88_NC 031.tif	4.20E-05	0.000160936
off_grid	20220522	Rep3	66	8	20220522 568pIKK_gfpMyD88_NC 031.tif	0.05336944	0.118478346
off_grid	20220522	Rep3	66	9	20220522 568pIKK_gfpMyD88_NC 031.tif	0.004508854	0.002392124
off_grid	20220522	Rep3	66	10	20220522 568pIKK_gfpMyD88_NC 031.tif	-4.38E-05	0.002142424
off_grid	20220522	Rep3	66	11	20220522 568pIKK_gfpMyD88_NC 031.tif	0.016316792	0.01469185
off_grid	20220522	Rep3	66	12	20220522 568pIKK_gfpMyD88_NC 031.tif	0.000854124	0.000813377
off_grid	20220522	Rep3	66	13	20220522 568pIKK_gfpMyD88_NC 031.tif	0.012910222	0.009560923
off_grid	20220522	Rep3	66	14	20220522 568pIKK_gfpMyD88_NC 031.tif	0.00241528	0.001063077
off_grid	20220522	Rep3	66	15	20220522 568pIKK_gfpMyD88_NC 031.tif	-1.22E-05	0.000990583
off_grid	20220522	Rep3	66	16	20220522 568pIKK_gfpMyD88_NC 031.tif	0.006507676	0.006492033
off_grid	20220522	Rep3	66	17	20220522 568pIKK_gfpMyD88_NC 031.tif	0.000763884	0.000249539
off_grid	20220522	Rep3	67	1	20220522 568pIKK_gfpMyD88_NC 032.tif	0.897269231	0.17631203
off_grid	20220522	Rep3	67	2	20220522 568pIKK_gfpMyD88_NC 032.tif	1.329899057	0.293147353
off_grid	20220522	Rep3	67	3	20220522 568pIKK_gfpMyD88_NC 032.tif	1.011441201	0.330481493
off_grid	20220522	Rep3	67	4	20220522 568pIKK_gfpMyD88_NC 032.tif	0.12021491	0.021200154
off_grid	20220522	Rep3	67	5	20220522 568pIKK_gfpMyD88_NC 032.tif	0.293363398	0.787464266
off_grid	20220522	Rep3	67	6	20220522 568pIKK_gfpMyD88_NC 032.tif	0.075370015	0.004695805
off_grid	20220522	Rep3	67	7	20220522 568pIKK_gfpMyD88_NC 032.tif	0.002812338	0.00328621
off_grid	20220522	Rep3	67	8	20220522 568pIKK_gfpMyD88_NC 032.tif	0.164274714	0.050729164
off_grid	20220522	Rep3	67	9	20220522 568pIKK_gfpMyD88_NC 032.tif	0.041796128	0.007829134
off_grid	20220522	Rep3	67	10	20220522 568pIKK_gfpMyD88_NC 032.tif	0.035041645	0.013540009
off_grid	20220522	Rep3	67	11	20220522 568pIKK_gfpMyD88_NC 032.tif	0.135763305	0.034176486
off_grid	20220522	Rep3	67	12	20220522 568pIKK_gfpMyD88_NC 032.tif	0.016704825	0.008223821
off_grid	20220522	Rep3	67	13	20220522 568pIKK_gfpMyD88_NC 032.tif	0.009801445	0.007410283
off_grid	20220522	Rep3	68	1	20220522 568pIKK_gfpMyD88_NC 033.tif	0.00098046	0.000193155
off_grid	20220522	Rep3	68	2	20220522 568pIKK_gfpMyD88_NC 033.tif	0.000772908	-2.43E-05
off_grid	20220522	Rep3	68	3	20220522 568pIKK_gfpMyD88_NC 033.tif	0.000547307	0.000386471
off_grid	20220522	Rep3	68	4	20220522 568pIKK_gfpMyD88_NC 033.tif	0.001007532	0.000144826
off_grid	20220522	Rep3	68	5	20220522 568pIKK_gfpMyD88_NC 033.tif	0.001738478	0.000942254
off_grid	20220522	Rep3	68	6	20220522 568pIKK_gfpMyD88_NC 033.tif	0.010857256	0.008731275
off_grid	20220522	Rep3	68	7	20220522 568pIKK_gfpMyD88_NC 033.tif	0.000596939	0.000249539
off_grid	20220522	Rep3	68	8	20220522 568pIKK_gfpMyD88_NC 033.tif	0.001151917	7.23E-05
off_grid	20220522	Rep3	68	9	20220522 568pIKK_gfpMyD88_NC 033.tif	0.145328773	0.200436249
off_grid	20220522	Rep3	68	10	20220522 568pIKK_gfpMyD88_NC 033.tif	0.002433328	0.000458964
off_grid	20220522	Rep3	68	11	20220522 568pIKK_gfpMyD88_NC 033.tif	0.232631705	0.681792942
off_grid	20220522	Rep3	68	12	20220522 568pIKK_gfpMyD88_NC 033.tif	0.007003997	0.003914487
off_grid	20220522	Rep3	68	13	20220522 568pIKK_gfpMyD88_NC 033.tif	0.00100302	0.004542763
off_grid	20220522	Rep3	68	14	20220522 568pIKK_gfpMyD88_NC 033.tif	0.019281184	0.023971015
off_grid	20220522	Rep3	68	15	20220522 568pIKK_gfpMyD88_NC 033.tif	0.024447438	0.016834435
off_grid	20220522	Rep3	68	16	20220522 568pIKK_gfpMyD88_NC 033.tif	0.002094928	0.003560074
off_grid	20220522	Rep3	68	17	20220522 568pIKK_gfpMyD88_NC 033.tif	0.443464526	1.647768519
off_grid	20220522	Rep3	68	18	20220522 568pIKK_gfpMyD88_NC 033.tif	0.005749658	0.00020121
off_grid	20220522	Rep3	68	19	20220522 568pIKK_gfpMyD88_NC 033.tif	0.001327885	0.001691353
off_grid	20220522	Rep3	68	20	20220522 568pIKK_gfpMyD88_NC 033.tif	0.001201549	0.003705061
off_grid	20220522	Rep3	68	21	20220522 568pIKK_gfpMyD88_NC 033.tif	0.001905423	0.00208604
off_grid	20220522	Rep3	68	22	20220522 568pIKK_gfpMyD88_NC 033.tif	0.001391054	0.002577385
off_grid	20220522	Rep3	68	23	20220522 568pIKK_gfpMyD88_NC 033.tif	0.000624011	0.000120661
off_grid	20220522	Rep3	69	1	20220522 568pIKK_gfpMyD88_NC 034.tif	0.003335731	0.000805322
off_grid	20220522	Rep3	69	2	20220522 568pIKK_gfpMyD88_NC 034.tif	0.096016985	0.017293561
off_grid	20220522	Rep3	69	3	20220522 568pIKK_gfpMyD88_NC 034.tif	0.01281547	0.000950309
off_grid	20220522	Rep3	69	4	20220522 568pIKK_gfpMyD88_NC 034.tif	0.009769861	-4.85E-05
off_grid	20220522	Rep3	69	5	20220522 568pIKK_gfpMyD88_NC 034.tif	0.277309656	0.023068874
off_grid	20220522	Rep3	69	6	20220522 568pIKK_gfpMyD88_NC 034.tif	0.008258337	0.000233429
off_grid	20220522	Rep3	69	7	20220522 568pIKK_gfpMyD88_NC 034.tif	0.81557473	0.125469938
off_grid	20220522	Rep3	69	8	20220522 568pIKK_gfpMyD88_NC 034.tif	0.047183471	0.007668038
off_grid	20220522	Rep3	69	9	20220522 568pIKK_gfpMyD88_NC 034.tif	1.392399453	0.327324
off_grid	20220522	Rep3	69	10	20220522 568pIKK_gfpMyD88_NC 034.tif	0.033218792	0.000813377
off_grid	20220522	Rep3	69	11	20220522 568pIKK_gfpMyD88_NC 034.tif	0.015075988	0.001594695
off_grid	20220522	Rep3	69	12	20220522 568pIKK_gfpMyD88_NC 034.tif	0.572219318	0.23940552
off_grid	20220522	Rep3	69	13	20220522 568pIKK_gfpMyD88_NC 034.tif	1.256980414	0.459060756
off_grid	20220522	Rep3	69	14	20220522 568pIKK_gfpMyD88_NC 034.tif	0.175193785	0.030149071
off_grid	20220522	Rep3	69	15	20220522 568pIKK_gfpMyD88_NC 034.tif	0.034788972	0.012227072
off_grid	20220522	Rep3	69	16	20220522 568pIKK_gfpMyD88_NC 034.tif	1.459208833	0.443990169
off_grid	20220522	Rep3	69	17	20220522 568pIKK_gfpMyD88_NC 034.tif	0.003498163	0.044808863
off_grid	20220522	Rep3	69	18	20220522 568pIKK_gfpMyD88_NC 034.tif	0.010559463	0.094998513
off_grid	20220522	Rep3	69	19	20220522 568pIKK_gfpMyD88_NC 034.tif	0.03202762	0.351730138
off_grid	20220522	Rep3	69	20	20220522 568pIKK_gfpMyD88_NC 034.tif	0.011543082	0.062199243
off_grid	20220522	Rep3	69	21	20220522 568pIKK_gfpMyD88_NC 034.tif	0.010703848	0.033217961
off_grid	20220522	Rep3	69	22	20220522 568pIKK_gfpMyD88_NC 034.tif	0.007161918	0.043141513
off_grid	20220522	Rep3	69	23	20220522 568pIKK_gfpMyD88_NC 034.tif	0.009629989	0.097036387
off_grid	20220522	Rep3	70	1	20220522 568pIKK_gfpMyD88_NC 035.tif	0.001088749	0.002303521
off_grid	20220522	Rep3	70	2	20220522 568pIKK_gfpMyD88_NC 035.tif	0.066643782	0.006782006
off_grid	20220522	Rep3	70	3	20220522 568pIKK_gfpMyD88_NC 035.tif	0.09118462	0.019782503
off_grid	20220522	Rep3	70	4	20220522 568pIKK_gfpMyD88_NC 035.tif	0.129708184	0.03541693
off_grid	20220522	Rep3	70	5	20220522 568pIKK_gfpMyD88_NC 035.tif	0.13633633	0.007732476
off_grid	20220522	Rep3	70	6	20220522 568pIKK_gfpMyD88_NC 035.tif	0.171945135	0.0063551
off_grid	20220522	Rep3	70	7	20220522 568pIKK_gfpMyD88_NC 035.tif	0.006196347	0.023254135
off_grid	20220522	Rep3	70	8	20220522 568pIKK_gfpMyD88_NC 035.tif	0.0150805	0.003398977
off_grid	20220522	Rep3	70	9	20220522 568pIKK_gfpMyD88_NC 035.tif	0.054506467	0.005501288
off_grid	20220522	Rep3	70	10	20220522 568pIKK_gfpMyD88_NC 035.tif	0.006755837	0.009029304
off_grid	20220522	Rep3	70	11	20220522 568pIKK_gfpMyD88_NC 035.tif	0.000696204	0.000531458
off_grid	20220522	Rep3	70	12	20220522 568pIKK_gfpMyD88_NC 035.tif	0.001440686	0.001506092
off_grid	20220522	Rep3	70	13	20220522 568pIKK_gfpMyD88_NC 035.tif	3.74E-05	0.000990583
off_grid	20220522	Rep3	70	14	20220522 568pIKK_gfpMyD88_NC 035.tif	0.006223419	0.00113557
off_grid	20220522	Rep3	70	15	20220522 568pIKK_gfpMyD88_NC 035.tif	0.002965746	0.000499238
off_grid	20220522	Rep3	70	16	20220522 568pIKK_gfpMyD88_NC 035.tif	0.001197037	0.000378416
off_grid	20220522	Rep3	71	1	20220522 568pIKK_gfpMyD88_NC 036.tif	0.004752503	0.000410635
off_grid	20220522	Rep3	71	2	20220522 568pIKK_gfpMyD88_NC 036.tif	0.352863311	0.775067881
off_grid	20220522	Rep3	71	3	20220522 568pIKK_gfpMyD88_NC 036.tif	0.000407435	0.000869761
off_grid	20220522	Rep3	71	4	20220522 568pIKK_gfpMyD88_NC 036.tif	0.507300484	0.884452487
off_grid	20220522	Rep3	71	5	20220522 568pIKK_gfpMyD88_NC 036.tif	0.000962412	0.001216118
off_grid	20220522	Rep3	71	6	20220522 568pIKK_gfpMyD88_NC 036.tif	0.032379557	0.062054255
off_grid	20220522	Rep3	71	7	20220522 568pIKK_gfpMyD88_NC 036.tif	0.017327482	0.018429292
off_grid	20220522	Rep3	71	8	20220522 568pIKK_gfpMyD88_NC 036.tif	0.105929878	0.255152716
off_grid	20220522	Rep3	71	9	20220522 568pIKK_gfpMyD88_NC 036.tif	0.032280293	0.084623891
off_grid	20220522	Rep3	71	10	20220522 568pIKK_gfpMyD88_NC 036.tif	0.047269199	0.068192037
off_grid	20220522	Rep3	71	11	20220522 568pIKK_gfpMyD88_NC 036.tif	0.050102743	0.122763516
off_grid	20220522	Rep3	71	12	20220522 568pIKK_gfpMyD88_NC 036.tif	0.022602025	0.017744631
off_grid	20220522	Rep3	71	13	20220522 568pIKK_gfpMyD88_NC 036.tif	0.097835326	0.077197337
off_grid	20220522	Rep3	72	1	20220522 568pIKK_gfpMyD88_NC 038.tif	0.009359268	0.013958861
off_grid	20220522	Rep3	72	2	20220522 568pIKK_gfpMyD88_NC 038.tif	0.081916945	0.043358993
off_grid	20220522	Rep3	72	3	20220522 568pIKK_gfpMyD88_NC 038.tif	0.330903343	0.101804846
off_grid	20220522	Rep3	72	4	20220522 568pIKK_gfpMyD88_NC 038.tif	0.292943781	0.139871976
off_grid	20220522	Rep3	72	5	20220522 568pIKK_gfpMyD88_NC 038.tif	0.691300361	0.450643457
off_grid	20220522	Rep3	72	6	20220522 568pIKK_gfpMyD88_NC 038.tif	0.002821362	0.000595896
off_grid	20220522	Rep3	73	1	20220522 568pIKK_gfpMyD88_NC 039.tif	0.00026305	1.59E-05
off_grid	20220522	Rep3	73	2	20220522 568pIKK_gfpMyD88_NC 039.tif	0.028061561	0.122650748
off_grid	20220522	Rep3	73	3	20220522 568pIKK_gfpMyD88_NC 039.tif	0.005366137	0.003568129
off_grid	20220522	Rep3	73	4	20220522 568pIKK_gfpMyD88_NC 039.tif	0.021677063	0.198309777
off_grid	20220522	Rep3	73	5	20220522 568pIKK_gfpMyD88_NC 039.tif	0.027244886	0.111776728
off_grid	20220522	Rep3	73	6	20220522 568pIKK_gfpMyD88_NC 039.tif	0.041552479	0.032654123
off_grid	20220522	Rep3	73	7	20220522 568pIKK_gfpMyD88_NC 039.tif	0.034572395	0.050141161
off_grid	20220522	Rep3	73	8	20220522 568pIKK_gfpMyD88_NC 039.tif	0.002870994	0.018195702
off_grid	20220522	Rep3	73	9	20220522 568pIKK_gfpMyD88_NC 039.tif	0.038777591	0.127950827
off_grid	20220522	Rep3	73	10	20220522 568pIKK_gfpMyD88_NC 039.tif	0.012801934	0.019621407
off_grid	20220522	Rep3	73	11	20220522 568pIKK_gfpMyD88_NC 039.tif	0.021830471	0.08141807
off_grid	20220522	Rep3	73	12	20220522 568pIKK_gfpMyD88_NC 039.tif	0.018870591	0.068892808
off_grid	20220522	Rep3	73	13	20220522 568pIKK_gfpMyD88_NC 039.tif	0.00142715	0.004752189
off_grid	20220522	Rep3	73	14	20220522 568pIKK_gfpMyD88_NC 039.tif	0.03812335	0.139243701
off_grid	20220522	Rep3	73	15	20220522 568pIKK_gfpMyD88_NC 039.tif	0.000944364	0.000515348
off_grid	20220522	Rep3	73	16	20220522 568pIKK_gfpMyD88_NC 039.tif	0.005605273	0.011300766
off_grid	20220522	Rep3	73	17	20220522 568pIKK_gfpMyD88_NC 039.tif	0.066237701	0.256948944
off_grid	20220522	Rep3	73	18	20220522 568pIKK_gfpMyD88_NC 039.tif	0.011791243	0.024848992
off_grid	20220522	Rep3	73	19	20220522 568pIKK_gfpMyD88_NC 039.tif	0.006823517	0.021232373
off_grid	20220522	Rep3	73	20	20220522 568pIKK_gfpMyD88_NC 039.tif	0.010812136	0.006782006
off_grid	20220522	Rep3	73	21	20220522 568pIKK_gfpMyD88_NC 039.tif	0.033656457	0.010229474
off_grid	20220522	Rep3	73	22	20220522 568pIKK_gfpMyD88_NC 039.tif	0.003619988	0.005034108
off_grid	20220522	Rep3	73	23	20220522 568pIKK_gfpMyD88_NC 039.tif	0.009404388	0.030688744
off_grid	20220522	Rep3	73	24	20220522 568pIKK_gfpMyD88_NC 039.tif	0.007730431	0.010825531
off_grid	20220522	Rep3	73	25	20220522 568pIKK_gfpMyD88_NC 039.tif	0.162533077	1.005291057
off_grid	20220522	Rep3	73	26	20220522 568pIKK_gfpMyD88_NC 039.tif	0.015703158	0.052831474
off_grid	20220522	Rep3	73	27	20220522 568pIKK_gfpMyD88_NC 039.tif	0.03218554	0.101039637
off_grid	20220522	Rep3	73	28	20220522 568pIKK_gfpMyD88_NC 039.tif	0.000700716	8.04E-05
off_grid	20220522	Rep3	73	29	20220522 568pIKK_gfpMyD88_NC 039.tif	0.004558486	0.001626915
off_grid	20220522	Rep3	73	30	20220522 568pIKK_gfpMyD88_NC 039.tif	0.001165453	0.00090198
off_grid	20220522	Rep3	74	1	20220522 568pIKK_gfpMyD88_NC 040.tif	0.004581047	0.000523403
off_grid	20220522	Rep3	74	2	20220522 568pIKK_gfpMyD88_NC 040.tif	0.234260544	1.010413922
off_grid	20220522	Rep3	74	3	20220522 568pIKK_gfpMyD88_NC 040.tif	0.036638897	0.153420203
off_grid	20220522	Rep3	74	4	20220522 568pIKK_gfpMyD88_NC 040.tif	0.020309923	0.115208085
off_grid	20220522	Rep3	74	5	20220522 568pIKK_gfpMyD88_NC 040.tif	0.012468045	0.015304017
off_grid	20220522	Rep3	74	6	20220522 568pIKK_gfpMyD88_NC 040.tif	0.013393007	0.012935897
off_grid	20220522	Rep3	74	7	20220522 568pIKK_gfpMyD88_NC 040.tif	0.099202465	0.291351125
off_grid	20220522	Rep3	74	8	20220522 568pIKK_gfpMyD88_NC 040.tif	0.556043755	0.278125092
off_grid	20220522	Rep3	74	9	20220522 568pIKK_gfpMyD88_NC 040.tif	0.795275181	0.503612027
off_grid	20220522	Rep3	74	10	20220522 568pIKK_gfpMyD88_NC 040.tif	0.03792482	0.169844002
off_grid	20220522	Rep3	74	11	20220522 568pIKK_gfpMyD88_NC 040.tif	0.030200255	0.009182346
off_grid	20220522	Rep3	74	12	20220522 568pIKK_gfpMyD88_NC 040.tif	0.050883322	0.031341185
off_grid	20220522	Rep3	74	13	20220522 568pIKK_gfpMyD88_NC 040.tif	0.043230948	0.008111053
off_grid	20220802	Rep4	75	1	20220802 568pIKK_gfpMyD88_NC3 001.tif	0.001922808	0.000722754
off_grid	20220802	Rep4	75	2	20220802 568pIKK_gfpMyD88_NC3 001.tif	0.001560997	0.00115265
off_grid	20220802	Rep4	75	3	20220802 568pIKK_gfpMyD88_NC3 001.tif	0.041227015	0.006532232
off_grid	20220802	Rep4	75	4	20220802 568pIKK_gfpMyD88_NC3 001.tif	0.043353454	0.006473342
off_grid	20220802	Rep4	75	5	20220802 568pIKK_gfpMyD88_NC3 001.tif	0.05151644	0.008849545
off_grid	20220802	Rep4	75	6	20220802 568pIKK_gfpMyD88_NC3 001.tif	0.007807014	0.001520711
off_grid	20220802	Rep4	75	7	20220802 568pIKK_gfpMyD88_NC3 001.tif	0.03112167	0.00795442
off_grid	20220802	Rep4	75	8	20220802 568pIKK_gfpMyD88_NC3 001.tif	0.064621016	0.058090241
off_grid	20220802	Rep4	75	9	20220802 568pIKK_gfpMyD88_NC3 001.tif	0.014992473	0.00778364
off_grid	20220802	Rep4	75	10	20220802 568pIKK_gfpMyD88_NC3 001.tif	0.00708339	0.005751942
off_grid	20220802	Rep4	75	11	20220802 568pIKK_gfpMyD88_NC3 001.tif	0.03840869	0.011897092
off_grid	20220802	Rep4	75	12	20220802 568pIKK_gfpMyD88_NC3 001.tif	0.020765596	0.006876737
off_grid	20220802	Rep4	75	13	20220802 568pIKK_gfpMyD88_NC3 001.tif	0.001180142	0.000342915
off_grid	20220802	Rep4	75	14	20220802 568pIKK_gfpMyD88_NC3 001.tif	0.000440649	0.000981869
off_grid	20220802	Rep4	75	15	20220802 568pIKK_gfpMyD88_NC3 001.tif	0.161878615	0.078604499
off_grid	20220802	Rep4	75	16	20220802 568pIKK_gfpMyD88_NC3 001.tif	0.02174947	0.012650881
off_grid	20220802	Rep4	75	17	20220802 568pIKK_gfpMyD88_NC3 001.tif	0.00072629	0.000416527
off_grid	20220802	Rep4	75	18	20220802 568pIKK_gfpMyD88_NC3 001.tif	0.005258461	0.009467888
off_grid	20220802	Rep4	75	19	20220802 568pIKK_gfpMyD88_NC3 001.tif	0.000675509	0.000163301
off_grid	20220802	Rep4	75	20	20220802 568pIKK_gfpMyD88_NC3 001.tif	0.011114102	0.045764608
off_grid	20220802	Rep4	75	21	20220802 568pIKK_gfpMyD88_NC3 001.tif	4.71E-05	9.56E-05
off_grid	20220802	Rep4	75	22	20220802 568pIKK_gfpMyD88_NC3 001.tif	0.000405737	1.61E-05
off_grid	20220802	Rep4	75	23	20220802 568pIKK_gfpMyD88_NC3 001.tif	0.000393042	9.85E-05
off_grid	20220802	Rep4	75	24	20220802 568pIKK_gfpMyD88_NC3 001.tif	9.47E-05	2.20E-05
off_grid	20220802	Rep4	75	25	20220802 568pIKK_gfpMyD88_NC3 001.tif	0.000231179	7.50E-05
off_grid	20220802	Rep4	75	26	20220802 568pIKK_gfpMyD88_NC3 001.tif	0.017737801	0.030971494
off_grid	20220802	Rep4	75	27	20220802 568pIKK_gfpMyD88_NC3 001.tif	-1.32E-05	-1.59E-06
off_grid	20220802	Rep4	75	28	20220802 568pIKK_gfpMyD88_NC3 001.tif	0.000345435	0.000107356
off_grid	20220802	Rep4	76	1	20220802 568pIKK_gfpMyD88_NC3 002.tif	0.000104227	0.000189802
off_grid	20220802	Rep4	76	2	20220802 568pIKK_gfpMyD88_NC3 002.tif	0.018810541	0.00022808
off_grid	20220802	Rep4	76	3	20220802 568pIKK_gfpMyD88_NC3 002.tif	0.000485082	8.97E-05
off_grid	20220802	Rep4	76	4	20220802 568pIKK_gfpMyD88_NC3 002.tif	0.011425134	0.002062497
off_grid	20220802	Rep4	76	5	20220802 568pIKK_gfpMyD88_NC3 002.tif	0.005312415	0.000799311
off_grid	20220802	Rep4	76	6	20220802 568pIKK_gfpMyD88_NC3 002.tif	0.053782526	0.007598137
off_grid	20220802	Rep4	76	7	20220802 568pIKK_gfpMyD88_NC3 002.tif	7.25E-05	0.002430558
off_grid	20220802	Rep4	76	8	20220802 568pIKK_gfpMyD88_NC3 002.tif	0.005242592	0.004279698
off_grid	20220802	Rep4	76	9	20220802 568pIKK_gfpMyD88_NC3 002.tif	5.84E-06	8.09E-05
off_grid	20220802	Rep4	76	10	20220802 568pIKK_gfpMyD88_NC3 002.tif	0.009070182	0.000413583
off_grid	20220802	Rep4	76	11	20220802 568pIKK_gfpMyD88_NC3 002.tif	0.00696596	0.002180277
off_grid	20220802	Rep4	76	12	20220802 568pIKK_gfpMyD88_NC3 002.tif	0.007581675	0.019555708
off_grid	20220802	Rep4	76	13	20220802 568pIKK_gfpMyD88_NC3 002.tif	0.043347106	0.013110221
off_grid	20220802	Rep4	76	14	20220802 568pIKK_gfpMyD88_NC3 002.tif	0.0107269	0.00832837
off_grid	20220802	Rep4	76	15	20220802 568pIKK_gfpMyD88_NC3 002.tif	-1.64E-05	0.000236914
off_grid	20220802	Rep4	76	16	20220802 568pIKK_gfpMyD88_NC3 002.tif	0.002738472	0.002521837
off_grid	20220802	Rep4	76	17	20220802 568pIKK_gfpMyD88_NC3 002.tif	0.018353516	0.018846087
off_grid	20220802	Rep4	76	18	20220802 568pIKK_gfpMyD88_NC3 002.tif	0.006429589	0.002339279
off_grid	20220802	Rep4	76	19	20220802 568pIKK_gfpMyD88_NC3 002.tif	0.005226723	0.005345603
off_grid	20220802	Rep4	76	20	20220802 568pIKK_gfpMyD88_NC3 002.tif	0.082041945	0.156256573
off_grid	20220802	Rep4	76	21	20220802 568pIKK_gfpMyD88_NC3 002.tif	0.030147317	0.048028921
off_grid	20220802	Rep4	76	22	20220802 568pIKK_gfpMyD88_NC3 002.tif	0.003227236	0.001043704
off_grid	20220802	Rep4	76	23	20220802 568pIKK_gfpMyD88_NC3 002.tif	0.008092655	0.003643688
off_grid	20220802	Rep4	76	24	20220802 568pIKK_gfpMyD88_NC3 002.tif	0.003512877	0.002831009
off_grid	20220802	Rep4	76	25	20220802 568pIKK_gfpMyD88_NC3 002.tif	0.233269831	0.238166378
off_grid	20220802	Rep4	76	26	20220802 568pIKK_gfpMyD88_NC3 002.tif	0.002859076	0.002931121
off_grid	20220802	Rep4	76	27	20220802 568pIKK_gfpMyD88_NC3 002.tif	0.012589914	0.004895096
off_grid	20220802	Rep4	76	28	20220802 568pIKK_gfpMyD88_NC3 002.tif	0.0104	0.005934501
off_grid	20220802	Rep4	76	29	20220802 568pIKK_gfpMyD88_NC3 002.tif	0.001776814	9.26E-05
off_grid	20220802	Rep4	76	30	20220802 568pIKK_gfpMyD88_NC3 002.tif	0.000174051	1.90E-05
off_grid	20220802	Rep4	76	31	20220802 568pIKK_gfpMyD88_NC3 002.tif	0.001189663	0.000166246
off_grid	20220802	Rep4	76	32	20220802 568pIKK_gfpMyD88_NC3 002.tif	9.01E-06	3.96E-05
off_grid	20220802	Rep4	76	33	20220802 568pIKK_gfpMyD88_NC3 002.tif	6.93E-05	6.32E-05
off_grid	20220802	Rep4	76	34	20220802 568pIKK_gfpMyD88_NC3 002.tif	0.000234353	1.02E-05
off_grid	20220802	Rep4	76	35	20220802 568pIKK_gfpMyD88_NC3 002.tif	0.000310524	5.44E-05
off_grid	20220802	Rep4	77	1	20220802 568pIKK_gfpMyD88_NC3 003.tif	0.003731868	0.000652087
off_grid	20220802	Rep4	77	2	20220802 568pIKK_gfpMyD88_NC3 003.tif	0.038843499	0.002518893
off_grid	20220802	Rep4	77	3	20220802 568pIKK_gfpMyD88_NC3 003.tif	0.852025439	0.48598638
off_grid	20220802	Rep4	77	4	20220802 568pIKK_gfpMyD88_NC3 003.tif	0.054906047	0.015065362
off_grid	20220802	Rep4	77	5	20220802 568pIKK_gfpMyD88_NC3 003.tif	0.019616684	0.005990446
off_grid	20220802	Rep4	77	6	20220802 568pIKK_gfpMyD88_NC3 003.tif	0.026046781	0.010978411
off_grid	20220802	Rep4	78	1	20220802 568pIKK_gfpMyD88_NC3 004.tif	0.003303407	0.000713921
off_grid	20220802	Rep4	78	2	20220802 568pIKK_gfpMyD88_NC3 004.tif	0.00560123	0.002701451
off_grid	20220802	Rep4	78	3	20220802 568pIKK_gfpMyD88_NC3 004.tif	0.000494603	0.001187984
off_grid	20220802	Rep4	78	4	20220802 568pIKK_gfpMyD88_NC3 004.tif	0.015900177	0.014049513
off_grid	20220802	Rep4	78	5	20220802 568pIKK_gfpMyD88_NC3 004.tif	0.306409805	0.499198309
off_grid	20220802	Rep4	78	6	20220802 568pIKK_gfpMyD88_NC3 004.tif	0.273329399	0.49756706
off_grid	20220802	Rep4	78	7	20220802 568pIKK_gfpMyD88_NC3 004.tif	0.177826906	0.336459322
off_grid	20220802	Rep4	78	8	20220802 568pIKK_gfpMyD88_NC3 004.tif	0.39472049	0.72979599
off_grid	20220802	Rep4	78	9	20220802 568pIKK_gfpMyD88_NC3 004.tif	0.010117532	0.002804508
off_grid	20220802	Rep4	78	10	20220802 568pIKK_gfpMyD88_NC3 004.tif	0.049634383	0.042987955
off_grid	20220802	Rep4	78	11	20220802 568pIKK_gfpMyD88_NC3 004.tif	0.008648068	0.008122256
off_grid	20220802	Rep4	78	12	20220802 568pIKK_gfpMyD88_NC3 004.tif	0.018052006	0.005513439
off_grid	20220802	Rep4	78	13	20220802 568pIKK_gfpMyD88_NC3 004.tif	0.013564268	0.008599263
off_grid	20220802	Rep4	78	14	20220802 568pIKK_gfpMyD88_NC3 004.tif	0.020578342	0.004426922
off_grid	20220802	Rep4	78	15	20220802 568pIKK_gfpMyD88_NC3 004.tif	0.008762324	0.003128402
off_grid	20220802	Rep4	78	16	20220802 568pIKK_gfpMyD88_NC3 004.tif	0.019794416	0.012842273
off_grid	20220802	Rep4	78	17	20220802 568pIKK_gfpMyD88_NC3 004.tif	0.003443054	0.001037815
off_grid	20220802	Rep4	78	18	20220802 568pIKK_gfpMyD88_NC3 004.tif	0.002411572	0.00043125
off_grid	20220802	Rep4	78	19	20220802 568pIKK_gfpMyD88_NC3 004.tif	0.000393042	0.001609046
off_grid	20220802	Rep4	78	20	20220802 568pIKK_gfpMyD88_NC3 004.tif	0.000548558	0.000257525
off_grid	20220802	Rep4	78	21	20220802 568pIKK_gfpMyD88_NC3 004.tif	0.003436706	6.32E-05
off_grid	20220802	Rep4	78	22	20220802 568pIKK_gfpMyD88_NC3 004.tif	0.011295008	0.006488065
off_grid	20220802	Rep4	78	23	20220802 568pIKK_gfpMyD88_NC3 004.tif	0.002348096	8.67E-05
off_grid	20220802	Rep4	78	24	20220802 568pIKK_gfpMyD88_NC3 004.tif	0.000954803	7.50E-05
off_grid	20220802	Rep4	79	1	20220802 568pIKK_gfpMyD88_NC3 005.tif	0.00376678	0.000113245
off_grid	20220802	Rep4	79	2	20220802 568pIKK_gfpMyD88_NC3 005.tif	0.000808808	3.37E-05
off_grid	20220802	Rep4	79	3	20220802 568pIKK_gfpMyD88_NC3 005.tif	1.54E-05	-1.93E-05
off_grid	20220802	Rep4	79	4	20220802 568pIKK_gfpMyD88_NC3 005.tif	0.019832502	0.002030108
off_grid	20220802	Rep4	79	5	20220802 568pIKK_gfpMyD88_NC3 005.tif	0.000618381	2.79E-05
off_grid	20220802	Rep4	79	6	20220802 568pIKK_gfpMyD88_NC3 005.tif	6.61E-05	0.00020158
off_grid	20220802	Rep4	79	7	20220802 568pIKK_gfpMyD88_NC3 005.tif	0.005801179	0.000101467
off_grid	20220802	Rep4	79	8	20220802 568pIKK_gfpMyD88_NC3 005.tif	0.010390478	0.04137143
off_grid	20220802	Rep4	79	9	20220802 568pIKK_gfpMyD88_NC3 005.tif	0.004268239	0.012279875
off_grid	20220802	Rep4	79	10	20220802 568pIKK_gfpMyD88_NC3 005.tif	0.010254005	0.0473723
off_grid	20220802	Rep4	79	11	20220802 568pIKK_gfpMyD88_NC3 005.tif	0.086501119	0.283979687
off_grid	20220802	Rep4	79	12	20220802 568pIKK_gfpMyD88_NC3 005.tif	0.330819419	1.228300991
off_grid	20220802	Rep4	79	13	20220802 568pIKK_gfpMyD88_NC3 005.tif	-0.000257585	0.001455932
off_grid	20220802	Rep4	79	14	20220802 568pIKK_gfpMyD88_NC3 005.tif	0.076681416	0.317911985
off_grid	20220802	Rep4	79	15	20220802 568pIKK_gfpMyD88_NC3 005.tif	0.059174794	0.212655321
off_grid	20220802	Rep4	79	16	20220802 568pIKK_gfpMyD88_NC3 005.tif	0.025996	0.087929697
off_grid	20220802	Rep4	79	17	20220802 568pIKK_gfpMyD88_NC3 005.tif	0.015579624	0.026375146
off_grid	20220802	Rep4	79	18	20220802 568pIKK_gfpMyD88_NC3 005.tif	0.011202968	0.009052715
off_grid	20220802	Rep4	79	19	20220802 568pIKK_gfpMyD88_NC3 005.tif	0.000443823	0.001947662
off_grid	20220802	Rep4	79	20	20220802 568pIKK_gfpMyD88_NC3 005.tif	0.003201846	0.000816978
off_grid	20220802	Rep4	79	21	20220802 568pIKK_gfpMyD88_NC3 005.tif	0.000389868	0.000493084
off_grid	20220802	Rep4	79	22	20220802 568pIKK_gfpMyD88_NC3 005.tif	0.000313697	4.55E-05
off_grid	20220802	Rep4	79	23	20220802 568pIKK_gfpMyD88_NC3 005.tif	8.52E-05	0.000481306
off_grid	20220802	Rep4	79	24	20220802 568pIKK_gfpMyD88_NC3 005.tif	0.000180398	0.000560807
off_grid	20220802	Rep4	80	1	20220802 568pIKK_gfpMyD88_NC3 006.tif	0.012132889	0.021817076
off_grid	20220802	Rep4	80	2	20220802 568pIKK_gfpMyD88_NC3 006.tif	0.005417151	0.000145634
off_grid	20220802	Rep4	80	3	20220802 568pIKK_gfpMyD88_NC3 006.tif	0.01081894	0.017541678
off_grid	20220802	Rep4	80	4	20220802 568pIKK_gfpMyD88_NC3 006.tif	0.045010172	0.173046052
off_grid	20220802	Rep4	80	5	20220802 568pIKK_gfpMyD88_NC3 006.tif	0.004791914	0.003204959
off_grid	20220802	Rep4	80	6	20220802 568pIKK_gfpMyD88_NC3 006.tif	0.035168251	0.194152151
off_grid	20220802	Rep4	80	7	20220802 568pIKK_gfpMyD88_NC3 006.tif	0.113494197	0.101807076
off_grid	20220802	Rep4	80	8	20220802 568pIKK_gfpMyD88_NC3 006.tif	0.004179373	0.012109095
off_grid	20220802	Rep4	80	9	20220802 568pIKK_gfpMyD88_NC3 006.tif	0.02506608	0.023345266
off_grid	20220802	Rep4	80	10	20220802 568pIKK_gfpMyD88_NC3 006.tif	0.004293629	0.001488322
off_grid	20220802	Rep4	80	11	20220802 568pIKK_gfpMyD88_NC3 006.tif	0.010768159	0.0029694
off_grid	20220802	Rep4	80	12	20220802 568pIKK_gfpMyD88_NC3 006.tif	0.013361145	0.002710285
off_grid	20220802	Rep4	80	13	20220802 568pIKK_gfpMyD88_NC3 006.tif	0.010434911	0.001688547
off_grid	20220802	Rep4	80	14	20220802 568pIKK_gfpMyD88_NC3 006.tif	0.003271669	-1.34E-05
off_grid	20220802	Rep4	80	15	20220802 568pIKK_gfpMyD88_NC3 006.tif	0.083695489	0.113661589
off_grid	20220802	Rep4	80	16	20220802 568pIKK_gfpMyD88_NC3 006.tif	0.006248683	0.001214484
off_grid	20220802	Rep4	80	17	20220802 568pIKK_gfpMyD88_NC3 006.tif	0.777844468	0.547994382
off_grid	20220802	Rep4	80	18	20220802 568pIKK_gfpMyD88_NC3 006.tif	0.002570261	0.000463639
off_grid	20220802	Rep4	80	19	20220802 568pIKK_gfpMyD88_NC3 006.tif	0.010507909	0.003160792
off_grid	20220802	Rep4	80	20	20220802 568pIKK_gfpMyD88_NC3 006.tif	0.018470946	0.000266359
off_grid	20220802	Rep4	80	21	20220802 568pIKK_gfpMyD88_NC3 006.tif	0.002383008	0.000834645
off_grid	20220802	Rep4	80	22	20220802 568pIKK_gfpMyD88_NC3 006.tif	0.026218165	0.025580134
off_grid	20220802	Rep4	80	23	20220802 568pIKK_gfpMyD88_NC3 006.tif	0.0058107	0.001020148
off_grid	20220802	Rep4	80	24	20220802 568pIKK_gfpMyD88_NC3 006.tif	0.00302094	0.000101467
off_grid	20220802	Rep4	80	25	20220802 568pIKK_gfpMyD88_NC3 006.tif	0.008622678	0.022815258
off_grid	20220802	Rep4	80	26	20220802 568pIKK_gfpMyD88_NC3 006.tif	0.058673335	0.159036171
off_grid	20220802	Rep4	80	27	20220802 568pIKK_gfpMyD88_NC3 006.tif	0.001729207	0.001447099
off_grid	20220802	Rep4	80	28	20220802 568pIKK_gfpMyD88_NC3 006.tif	0.003525572	0.000961258
off_grid	20220802	Rep4	80	29	20220802 568pIKK_gfpMyD88_NC3 006.tif	0.002840034	0.009099827
off_grid	20220802	Rep4	80	30	20220802 568pIKK_gfpMyD88_NC3 006.tif	0.015611362	0.046745124
off_grid	20220802	Rep4	80	31	20220802 568pIKK_gfpMyD88_NC3 006.tif	0.023545835	0.007916142
off_grid	20220802	Rep4	80	32	20220802 568pIKK_gfpMyD88_NC3 006.tif	0.009774763	0.00579611
off_grid	20220802	Rep4	80	33	20220802 568pIKK_gfpMyD88_NC3 006.tif	0.004506273	0.000775755
off_grid	20220802	Rep4	81	1	20220802 568pIKK_gfpMyD88_NC3 007.tif	0.001272182	0.000672698
off_grid	20220802	Rep4	81	2	20220802 568pIKK_gfpMyD88_NC3 007.tif	0.001684774	0.000354693
off_grid	20220802	Rep4	81	3	20220802 568pIKK_gfpMyD88_NC3 007.tif	9.47E-05	1.90E-05
off_grid	20220802	Rep4	81	4	20220802 568pIKK_gfpMyD88_NC3 007.tif	0.000504125	6.32E-05
off_grid	20220802	Rep4	81	5	20220802 568pIKK_gfpMyD88_NC3 007.tif	0.00049143	2.79E-05
off_grid	20220802	Rep4	81	6	20220802 568pIKK_gfpMyD88_NC3 007.tif	-0.000124286	0.001311652
off_grid	20220802	Rep4	81	7	20220802 568pIKK_gfpMyD88_NC3 007.tif	0.017395031	0.009385442
off_grid	20220802	Rep4	81	8	20220802 568pIKK_gfpMyD88_NC3 007.tif	0.179267806	0.377693951
off_grid	20220802	Rep4	81	9	20220802 568pIKK_gfpMyD88_NC3 007.tif	0.111628009	0.277266251
off_grid	20220802	Rep4	81	10	20220802 568pIKK_gfpMyD88_NC3 007.tif	0.023482359	0.029163577
off_grid	20220802	Rep4	81	11	20220802 568pIKK_gfpMyD88_NC3 007.tif	0.007369031	0.002786841
off_grid	20220802	Rep4	81	12	20220802 568pIKK_gfpMyD88_NC3 007.tif	0.006489891	0.000914146
off_grid	20220802	Rep4	81	13	20220802 568pIKK_gfpMyD88_NC3 007.tif	0.063770441	0.025147294
off_grid	20220802	Rep4	81	14	20220802 568pIKK_gfpMyD88_NC3 007.tif	0.025256507	0.004986375
off_grid	20220802	Rep4	81	15	20220802 568pIKK_gfpMyD88_NC3 007.tif	0.015373327	0.00432092
off_grid	20220802	Rep4	81	16	20220802 568pIKK_gfpMyD88_NC3 007.tif	0.012263014	0.009897783
off_grid	20220802	Rep4	81	17	20220802 568pIKK_gfpMyD88_NC3 007.tif	0.003992119	0.003378684
off_grid	20220802	Rep4	81	18	20220802 568pIKK_gfpMyD88_NC3 007.tif	0.001586387	5.14E-05
off_grid	20220802	Rep4	81	19	20220802 568pIKK_gfpMyD88_NC3 007.tif	-6.86E-06	-1.93E-05
off_grid	20220802	Rep4	81	20	20220802 568pIKK_gfpMyD88_NC3 007.tif	0.000643771	0.000298748
off_grid	20220802	Rep4	81	21	20220802 568pIKK_gfpMyD88_NC3 007.tif	9.15E-05	0.000802256
off_grid	20220802	Rep4	81	22	20220802 568pIKK_gfpMyD88_NC3 007.tif	0.001094449	6.91E-05
off_grid	20220802	Rep4	81	23	20220802 568pIKK_gfpMyD88_NC3 007.tif	0.000167703	-1.04E-05
off_grid	20220802	Rep4	81	24	20220802 568pIKK_gfpMyD88_NC3 007.tif	0.000602512	6.91E-05
off_grid	20220802	Rep4	81	25	20220802 568pIKK_gfpMyD88_NC3 007.tif	8.20E-05	8.38E-05
off_grid	20220802	Rep4	82	1	20220802 568pIKK_gfpMyD88_NC3 008.tif	0.003303407	0.000125023
off_grid	20220802	Rep4	82	2	20220802 568pIKK_gfpMyD88_NC3 008.tif	0.052709785	0.000970091
off_grid	20220802	Rep4	82	3	20220802 568pIKK_gfpMyD88_NC3 008.tif	0.009476427	0.005227823
off_grid	20220802	Rep4	82	4	20220802 568pIKK_gfpMyD88_NC3 008.tif	0.043147158	0.000675643
[truncated: 376 more rows]
