# Supplementary material for: Myddosome clustering in IL‐1 receptor signaling regulates the formation of an NF‐kB activating signalosome
Source: EMBO Rep. 2023 Aug 21;24(10):e57233. doi: 10.15252/embr.202357233 (PMC10561168; doi:10.15252/embr.202357233)
Supplement: Supplementary file 15 — Source Data for Figure 3 [file EMBR-24-e57233-s018.zip › Figure 3/3H/pIKKPunctaNumberbyReplicate.csv]

GROUP	REP	PunctaNumber
1um_grid	Rep1	24998
1um_grid	Rep2	16911
1um_grid	Rep3	539
1um_grid	Rep4	17145
2.5um_grid	Rep1	12131
2.5um_grid	Rep2	9170
2.5um_grid	Rep3	1347
2.5um_grid	Rep4	1830
2.5um_grid	Rep5	11018
off_grid	Rep1	911
off_grid	Rep2	474
off_grid	Rep3	435
off_grid	Rep4	555
