# Supplementary material for: Myddosome clustering in IL‐1 receptor signaling regulates the formation of an NF‐kB activating signalosome
Source: EMBO Rep. 2023 Aug 21;24(10):e57233. doi: 10.15252/embr.202357233 (PMC10561168; doi:10.15252/embr.202357233)
Supplement: Supplementary file 15 — Source Data for Figure 3 [file EMBR-24-e57233-s018.zip › Figure 3/3H/pIKK Mean Int_by Replicate.csv]

New_Group	REP	Mean_Normalized_Mean_pIKK
off_grid_above	Rep1	0.473356392623842
off_grid_above	Rep2	0.467637167610051
off_grid_above	Rep3	0.254318952305072
off_grid_above	Rep4	0.375413652877395
off_grid_below	Rep1	0.136042837483749
off_grid_below	Rep2	0.13568065396002
off_grid_below	Rep3	0.128463715602264
off_grid_below	Rep4	0.118051861914726
2.5um_grid	Rep1	0.0327377719219731
2.5um_grid	Rep2	0.0250195331629579
2.5um_grid	Rep3	0.0525593083954549
2.5um_grid	Rep4	0.047839267437821
2.5um_grid	Rep5	0.0273917241051619
1um_grid	Rep1	0.0358402349680569
1um_grid	Rep2	0.0233014423264991
1um_grid	Rep3	0.0545043083893919
1um_grid	Rep4	0.0272710943308846
