# Supplementary material for: Myddosome clustering in IL‐1 receptor signaling regulates the formation of an NF‐kB activating signalosome
Source: EMBO Rep. 2023 Aug 21;24(10):e57233. doi: 10.15252/embr.202357233 (PMC10561168; doi:10.15252/embr.202357233)
Supplement: Supplementary file 15 — Source Data for Figure 3 [file EMBR-24-e57233-s018.zip › Figure 3/3H/pIKK Mean Int.csv]

New_Group	SE_Normalized_Mean_pIKK	Mean_Normalized_Mean_pIKK
off_grid_above	0.0512909702543658	0.39268154135409
off_grid_below	0.00421434720323291	0.12955976724019
2.5um_grid	0.0055386774665757	0.0371095210046738
1um_grid	0.00693725459682455	0.0352292700037081
