# Supplementary material for: Myddosome clustering in IL‐1 receptor signaling regulates the formation of an NF‐kB activating signalosome
Source: EMBO Rep. 2023 Aug 21;24(10):e57233. doi: 10.15252/embr.202357233 (PMC10561168; doi:10.15252/embr.202357233)
Supplement: Supplementary file 15 — Source Data for Figure 3 [file EMBR-24-e57233-s018.zip › Figure 3/3H/Table for Fig3H.csv]

GROUP	DATE	REP	ImageNumber	ObjectNumber	FileName_Staining	Normalized_Integrated_MyD88	Normalized_Mean_pIKK
off_grid	20220513	Rep1	1	1	20220513 568pIKK_gfpMyD88_NC1 001.tif	0.397379386	0.232559463
off_grid	20220513	Rep1	1	2	20220513 568pIKK_gfpMyD88_NC1 001.tif	0.354074917	0.5447599
off_grid	20220513	Rep1	1	3	20220513 568pIKK_gfpMyD88_NC1 001.tif	0.015823521	0.029872075
off_grid	20220513	Rep1	1	4	20220513 568pIKK_gfpMyD88_NC1 001.tif	0.028934378	0.057179064
off_grid	20220513	Rep1	1	5	20220513 568pIKK_gfpMyD88_NC1 001.tif	0.066595781	0.176577871
off_grid	20220513	Rep1	1	6	20220513 568pIKK_gfpMyD88_NC1 001.tif	0.017906722	0.168355145
off_grid	20220513	Rep1	1	7	20220513 568pIKK_gfpMyD88_NC1 001.tif	0.010820257	0.06976625
off_grid	20220513	Rep1	1	8	20220513 568pIKK_gfpMyD88_NC1 001.tif	0.016619437	0.050482984
off_grid	20220513	Rep1	1	9	20220513 568pIKK_gfpMyD88_NC1 001.tif	0.021297682	0.114910978
off_grid	20220513	Rep1	1	10	20220513 568pIKK_gfpMyD88_NC1 001.tif	0.047716454	0.095208698
off_grid	20220513	Rep1	1	11	20220513 568pIKK_gfpMyD88_NC1 001.tif	0.015096705	0.046281639
off_grid	20220513	Rep1	1	12	20220513 568pIKK_gfpMyD88_NC1 001.tif	0.012017969	0.061893275
off_grid	20220513	Rep1	2	1	20220513 568pIKK_gfpMyD88_NC1 002.tif	0.000867471	0.006928228
off_grid	20220513	Rep1	2	2	20220513 568pIKK_gfpMyD88_NC1 002.tif	0.001655709	0.001583445
off_grid	20220513	Rep1	2	3	20220513 568pIKK_gfpMyD88_NC1 002.tif	9.46E-05	0.000616857
off_grid	20220513	Rep1	2	4	20220513 568pIKK_gfpMyD88_NC1 002.tif	0.004153503	0.059806891
off_grid	20220513	Rep1	2	5	20220513 568pIKK_gfpMyD88_NC1 002.tif	0.024688641	0.194288171
off_grid	20220513	Rep1	2	6	20220513 568pIKK_gfpMyD88_NC1 002.tif	0.001233439	0.093406684
off_grid	20220513	Rep1	2	7	20220513 568pIKK_gfpMyD88_NC1 002.tif	0.006144572	0.077179404
off_grid	20220513	Rep1	2	8	20220513 568pIKK_gfpMyD88_NC1 002.tif	0.006702481	0.247343037
off_grid	20220513	Rep1	2	9	20220513 568pIKK_gfpMyD88_NC1 002.tif	0.005947512	0.067918876
off_grid	20220513	Rep1	2	10	20220513 568pIKK_gfpMyD88_NC1 002.tif	0.010528507	0.394475207
off_grid	20220513	Rep1	2	11	20220513 568pIKK_gfpMyD88_NC1 002.tif	0.150517546	0.864815212
off_grid	20220513	Rep1	2	12	20220513 568pIKK_gfpMyD88_NC1 002.tif	0.007751759	0.399674295
off_grid	20220513	Rep1	2	13	20220513 568pIKK_gfpMyD88_NC1 002.tif	0.000954485	0.071938866
off_grid	20220513	Rep1	2	14	20220513 568pIKK_gfpMyD88_NC1 002.tif	0.003234745	0.054133843
off_grid	20220513	Rep1	2	15	20220513 568pIKK_gfpMyD88_NC1 002.tif	0.014039749	0.299945318
off_grid	20220513	Rep1	2	16	20220513 568pIKK_gfpMyD88_NC1 002.tif	0.011239968	0.232351653
off_grid	20220513	Rep1	2	17	20220513 568pIKK_gfpMyD88_NC1 002.tif	0.000281411	0.005025529
off_grid	20220513	Rep1	2	18	20220513 568pIKK_gfpMyD88_NC1 002.tif	0.001450972	0.10622105
off_grid	20220513	Rep1	2	19	20220513 568pIKK_gfpMyD88_NC1 002.tif	0.005410077	0.119795971
off_grid	20220513	Rep1	2	20	20220513 568pIKK_gfpMyD88_NC1 002.tif	0.0054024	0.076273395
off_grid	20220513	Rep1	2	21	20220513 568pIKK_gfpMyD88_NC1 002.tif	0.015378218	0.214985872
off_grid	20220513	Rep1	2	22	20220513 568pIKK_gfpMyD88_NC1 002.tif	0.00520534	0.136908103
off_grid	20220513	Rep1	2	23	20220513 568pIKK_gfpMyD88_NC1 002.tif	0.011229731	0.090087883
off_grid	20220513	Rep1	2	24	20220513 568pIKK_gfpMyD88_NC1 002.tif	0.000102266	0.046093146
off_grid	20220513	Rep1	2	25	20220513 568pIKK_gfpMyD88_NC1 002.tif	0.000107385	0.016011826
off_grid	20220513	Rep1	2	26	20220513 568pIKK_gfpMyD88_NC1 002.tif	0.000227668	0.00624269
off_grid	20220513	Rep1	2	27	20220513 568pIKK_gfpMyD88_NC1 002.tif	0.001415143	0.02031991
off_grid	20220513	Rep1	2	28	20220513 568pIKK_gfpMyD88_NC1 002.tif	0.000245582	0.004811303
off_grid	20220513	Rep1	3	1	20220513 568pIKK_gfpMyD88_NC1 003.tif	0.008261042	0.031731197
off_grid	20220513	Rep1	3	2	20220513 568pIKK_gfpMyD88_NC1 003.tif	0.005837466	0.039148507
off_grid	20220513	Rep1	3	3	20220513 568pIKK_gfpMyD88_NC1 003.tif	0.008445306	0.038082606
off_grid	20220513	Rep1	3	4	20220513 568pIKK_gfpMyD88_NC1 003.tif	0.010935422	0.111679046
off_grid	20220513	Rep1	3	5	20220513 568pIKK_gfpMyD88_NC1 003.tif	0.031967047	0.064459554
off_grid	20220513	Rep1	3	6	20220513 568pIKK_gfpMyD88_NC1 003.tif	0.010735803	0.093591006
off_grid	20220513	Rep1	3	7	20220513 568pIKK_gfpMyD88_NC1 003.tif	0.042884657	0.011044947
off_grid	20220513	Rep1	3	8	20220513 568pIKK_gfpMyD88_NC1 003.tif	0.028627272	0.037629583
off_grid	20220513	Rep1	3	9	20220513 568pIKK_gfpMyD88_NC1 003.tif	0.774733019	0.288835431
off_grid	20220513	Rep1	3	10	20220513 568pIKK_gfpMyD88_NC1 003.tif	0.295028718	0.21353477
off_grid	20220513	Rep1	3	11	20220513 568pIKK_gfpMyD88_NC1 003.tif	0.107863117	0.033152369
off_grid	20220513	Rep1	3	12	20220513 568pIKK_gfpMyD88_NC1 003.tif	0.23489741	0.541585495
off_grid	20220513	Rep1	3	13	20220513 568pIKK_gfpMyD88_NC1 003.tif	0.077815377	0.14290875
off_grid	20220513	Rep1	3	14	20220513 568pIKK_gfpMyD88_NC1 003.tif	0.088139249	0.081895742
off_grid	20220513	Rep1	3	15	20220513 568pIKK_gfpMyD88_NC1 003.tif	0.078119923	0.228945825
off_grid	20220513	Rep1	3	16	20220513 568pIKK_gfpMyD88_NC1 003.tif	0.075808953	0.068125925
off_grid	20220513	Rep1	3	17	20220513 568pIKK_gfpMyD88_NC1 003.tif	0.02407187	0.069309962
off_grid	20220513	Rep1	3	18	20220513 568pIKK_gfpMyD88_NC1 003.tif	0.01341786	0.059052828
off_grid	20220513	Rep1	3	19	20220513 568pIKK_gfpMyD88_NC1 003.tif	0.015488264	0.03395417
off_grid	20220513	Rep1	4	1	20220513 568pIKK_gfpMyD88_NC1 004.tif	0.000670412	0.002236875
off_grid	20220513	Rep1	4	2	20220513 568pIKK_gfpMyD88_NC1 004.tif	0.000148332	0.001936628
off_grid	20220513	Rep1	4	3	20220513 568pIKK_gfpMyD88_NC1 004.tif	0.00191419	0.013365851
off_grid	20220513	Rep1	4	4	20220513 568pIKK_gfpMyD88_NC1 004.tif	0.002648685	0.017930742
off_grid	20220513	Rep1	4	5	20220513 568pIKK_gfpMyD88_NC1 004.tif	0.000652497	0.029175669
off_grid	20220513	Rep1	4	6	20220513 568pIKK_gfpMyD88_NC1 004.tif	0.003298725	0.038158547
off_grid	20220513	Rep1	4	7	20220513 568pIKK_gfpMyD88_NC1 004.tif	0.000568043	0.057122868
off_grid	20220513	Rep1	4	8	20220513 568pIKK_gfpMyD88_NC1 004.tif	0.016110154	0.130031241
off_grid	20220513	Rep1	4	9	20220513 568pIKK_gfpMyD88_NC1 004.tif	0.068753198	0.408171509
off_grid	20220513	Rep1	4	10	20220513 568pIKK_gfpMyD88_NC1 004.tif	0.205985963	0.977446313
off_grid	20220513	Rep1	4	11	20220513 568pIKK_gfpMyD88_NC1 004.tif	0.146131052	0.301139322
off_grid	20220513	Rep1	4	12	20220513 568pIKK_gfpMyD88_NC1 004.tif	0.036755338	2.471095262
off_grid	20220513	Rep1	4	13	20220513 568pIKK_gfpMyD88_NC1 004.tif	0.096226368	0.754649856
off_grid	20220513	Rep1	4	14	20220513 568pIKK_gfpMyD88_NC1 004.tif	0.124679716	0.185819041
off_grid	20220513	Rep1	4	15	20220513 568pIKK_gfpMyD88_NC1 004.tif	0.077915187	0.202803256
off_grid	20220513	Rep1	4	16	20220513 568pIKK_gfpMyD88_NC1 004.tif	0.009074873	0.175875719
off_grid	20220513	Rep1	4	17	20220513 568pIKK_gfpMyD88_NC1 004.tif	0.027150605	0.083516798
off_grid	20220513	Rep1	4	18	20220513 568pIKK_gfpMyD88_NC1 004.tif	-9.74E-05	0.024991929
off_grid	20220513	Rep1	4	19	20220513 568pIKK_gfpMyD88_NC1 004.tif	-0.000335359	0.007923364
off_grid	20220513	Rep1	4	20	20220513 568pIKK_gfpMyD88_NC1 004.tif	5.11E-05	0.015592542
off_grid	20220513	Rep1	4	21	20220513 568pIKK_gfpMyD88_NC1 004.tif	0.001545663	-2.93E-05
off_grid	20220513	Rep1	4	22	20220513 568pIKK_gfpMyD88_NC1 004.tif	0.000941689	0.001972453
off_grid	20220513	Rep1	4	23	20220513 568pIKK_gfpMyD88_NC1 004.tif	-7.69E-05	0.007007839
off_grid	20220513	Rep1	4	24	20220513 568pIKK_gfpMyD88_NC1 004.tif	2.29E-05	0.002209074
off_grid	20220513	Rep1	4	25	20220513 568pIKK_gfpMyD88_NC1 004.tif	0.001146426	4.66E-05
off_grid	20220513	Rep1	4	26	20220513 568pIKK_gfpMyD88_NC1 004.tif	9.97E-05	0.012186967
off_grid	20220513	Rep1	4	27	20220513 568pIKK_gfpMyD88_NC1 004.tif	0.000388898	-0.00010141
off_grid	20220513	Rep1	5	1	20220513 568pIKK_gfpMyD88_NC1 005.tif	0.002382526	0.008980017
off_grid	20220513	Rep1	5	2	20220513 568pIKK_gfpMyD88_NC1 005.tif	0.045246812	0.1021773
off_grid	20220513	Rep1	5	3	20220513 568pIKK_gfpMyD88_NC1 005.tif	0.017451182	0.027280173
off_grid	20220513	Rep1	5	4	20220513 568pIKK_gfpMyD88_NC1 005.tif	0.02120555	0.063908162
off_grid	20220513	Rep1	5	5	20220513 568pIKK_gfpMyD88_NC1 005.tif	0.07024522	0.183814002
off_grid	20220513	Rep1	5	6	20220513 568pIKK_gfpMyD88_NC1 005.tif	0.070675168	0.128311601
off_grid	20220513	Rep1	5	7	20220513 568pIKK_gfpMyD88_NC1 005.tif	0.088418204	0.173521888
off_grid	20220513	Rep1	5	8	20220513 568pIKK_gfpMyD88_NC1 005.tif	0.054232214	0.045232468
off_grid	20220513	Rep1	5	9	20220513 568pIKK_gfpMyD88_NC1 005.tif	0.046774663	0.146082644
off_grid	20220513	Rep1	5	10	20220513 568pIKK_gfpMyD88_NC1 005.tif	0.004744681	0.066690645
off_grid	20220513	Rep1	5	11	20220513 568pIKK_gfpMyD88_NC1 005.tif	0.134752784	0.30288768
off_grid	20220513	Rep1	5	12	20220513 568pIKK_gfpMyD88_NC1 005.tif	0.01648124	0.14072264
off_grid	20220513	Rep1	5	13	20220513 568pIKK_gfpMyD88_NC1 005.tif	0.754612476	1.021544443
off_grid	20220513	Rep1	5	14	20220513 568pIKK_gfpMyD88_NC1 005.tif	0.065415983	0.126514578
off_grid	20220513	Rep1	5	15	20220513 568pIKK_gfpMyD88_NC1 005.tif	0.119241384	0.451263213
off_grid	20220513	Rep1	5	16	20220513 568pIKK_gfpMyD88_NC1 005.tif	0.057119009	0.446034886
off_grid	20220513	Rep1	5	17	20220513 568pIKK_gfpMyD88_NC1 005.tif	0.099125957	0.227641722
off_grid	20220513	Rep1	5	18	20220513 568pIKK_gfpMyD88_NC1 005.tif	0.054175912	0.16061697
off_grid	20220513	Rep1	5	19	20220513 568pIKK_gfpMyD88_NC1 005.tif	0.019135145	0.053533142
off_grid	20220513	Rep1	5	20	20220513 568pIKK_gfpMyD88_NC1 005.tif	0.00243627	0.029905324
off_grid	20220513	Rep1	6	1	20220513 568pIKK_gfpMyD88_NC1 006.tif	0.003109343	0.014876044
off_grid	20220513	Rep1	6	2	20220513 568pIKK_gfpMyD88_NC1 006.tif	0.011534278	0.011079219
off_grid	20220513	Rep1	6	3	20220513 568pIKK_gfpMyD88_NC1 006.tif	0.010039697	0.044898751
off_grid	20220513	Rep1	6	4	20220513 568pIKK_gfpMyD88_NC1 006.tif	0.00846322	0.040474647
off_grid	20220513	Rep1	6	5	20220513 568pIKK_gfpMyD88_NC1 006.tif	0.689283401	0.098202695
off_grid	20220513	Rep1	6	6	20220513 568pIKK_gfpMyD88_NC1 006.tif	0.007810621	0.05959965
off_grid	20220513	Rep1	6	7	20220513 568pIKK_gfpMyD88_NC1 006.tif	0.003288488	0.088679093
off_grid	20220513	Rep1	6	8	20220513 568pIKK_gfpMyD88_NC1 006.tif	0.002172671	0.020661099
off_grid	20220513	Rep1	6	9	20220513 568pIKK_gfpMyD88_NC1 006.tif	0.016294417	0.037176732
off_grid	20220513	Rep1	6	10	20220513 568pIKK_gfpMyD88_NC1 006.tif	0.008716583	0.054881517
off_grid	20220513	Rep1	6	11	20220513 568pIKK_gfpMyD88_NC1 006.tif	0.017417912	0.032447208
off_grid	20220513	Rep1	6	12	20220513 568pIKK_gfpMyD88_NC1 006.tif	0.019593245	0.048819457
off_grid	20220513	Rep1	6	13	20220513 568pIKK_gfpMyD88_NC1 006.tif	0.029702143	0.077945959
off_grid	20220513	Rep1	6	14	20220513 568pIKK_gfpMyD88_NC1 006.tif	0.055737033	0.06117506
off_grid	20220513	Rep1	6	15	20220513 568pIKK_gfpMyD88_NC1 006.tif	0.034080959	0.28480989
off_grid	20220513	Rep1	6	16	20220513 568pIKK_gfpMyD88_NC1 006.tif	0.083522425	0.157810688
off_grid	20220513	Rep1	6	17	20220513 568pIKK_gfpMyD88_NC1 006.tif	0.011534278	0.06183828
off_grid	20220513	Rep1	6	18	20220513 568pIKK_gfpMyD88_NC1 006.tif	0.227473128	0.158015219
off_grid	20220513	Rep1	6	19	20220513 568pIKK_gfpMyD88_NC1 006.tif	0.0249548	0.133212108
off_grid	20220513	Rep1	6	20	20220513 568pIKK_gfpMyD88_NC1 006.tif	0.04665438	0.127272596
off_grid	20220513	Rep1	6	21	20220513 568pIKK_gfpMyD88_NC1 006.tif	0.011316745	0.168050109
off_grid	20220513	Rep1	6	22	20220513 568pIKK_gfpMyD88_NC1 006.tif	0.443486198	0.876546501
off_grid	20220513	Rep1	6	23	20220513 568pIKK_gfpMyD88_NC1 006.tif	0.005776045	0.617918446
off_grid	20220513	Rep1	7	1	20220513 568pIKK_gfpMyD88_NC1 007.tif	0.005062024	0.014817663
off_grid	20220513	Rep1	7	2	20220513 568pIKK_gfpMyD88_NC1 007.tif	0.02003343	0.027922993
off_grid	20220513	Rep1	7	3	20220513 568pIKK_gfpMyD88_NC1 007.tif	0.018252216	0.065820353
off_grid	20220513	Rep1	7	4	20220513 568pIKK_gfpMyD88_NC1 007.tif	0.074626595	0.154095423
off_grid	20220513	Rep1	7	5	20220513 568pIKK_gfpMyD88_NC1 007.tif	0.027949081	0.089489654
off_grid	20220513	Rep1	7	6	20220513 568pIKK_gfpMyD88_NC1 007.tif	0.056630199	0.071969639
off_grid	20220513	Rep1	7	7	20220513 568pIKK_gfpMyD88_NC1 007.tif	0.005576426	0.0935581
off_grid	20220513	Rep1	7	8	20220513 568pIKK_gfpMyD88_NC1 007.tif	0.246444588	0.162226334
off_grid	20220513	Rep1	7	9	20220513 568pIKK_gfpMyD88_NC1 007.tif	0.021630379	0.055205131
off_grid	20220513	Rep1	7	10	20220513 568pIKK_gfpMyD88_NC1 007.tif	0.022382789	0.1563286
off_grid	20220513	Rep1	7	11	20220513 568pIKK_gfpMyD88_NC1 007.tif	0.53338885	0.573539093
off_grid	20220513	Rep1	7	12	20220513 568pIKK_gfpMyD88_NC1 007.tif	0.004985248	0.036723759
off_grid	20220513	Rep1	7	13	20220513 568pIKK_gfpMyD88_NC1 007.tif	0.058618708	0.051799325
off_grid	20220513	Rep1	7	14	20220513 568pIKK_gfpMyD88_NC1 007.tif	0.001553341	0.036742491
off_grid	20220513	Rep1	7	15	20220513 568pIKK_gfpMyD88_NC1 007.tif	0.003462515	0.113646571
off_grid	20220513	Rep1	7	16	20220513 568pIKK_gfpMyD88_NC1 007.tif	0.027728988	0.103460931
off_grid	20220513	Rep1	7	17	20220513 568pIKK_gfpMyD88_NC1 007.tif	0.004414543	0.085853539
off_grid	20220513	Rep1	7	18	20220513 568pIKK_gfpMyD88_NC1 007.tif	0.005213018	0.070457685
off_grid	20220513	Rep1	7	19	20220513 568pIKK_gfpMyD88_NC1 007.tif	0.013934821	0.037469195
off_grid	20220513	Rep1	7	20	20220513 568pIKK_gfpMyD88_NC1 007.tif	0.006144572	0.020937642
off_grid	20220513	Rep1	7	21	20220513 568pIKK_gfpMyD88_NC1 007.tif	0.025868439	0.044328936
off_grid	20220513	Rep1	7	22	20220513 568pIKK_gfpMyD88_NC1 007.tif	0.282516717	0.5388454
off_grid	20220513	Rep1	7	23	20220513 568pIKK_gfpMyD88_NC1 007.tif	0.023905521	0.030953645
off_grid	20220513	Rep1	7	24	20220513 568pIKK_gfpMyD88_NC1 007.tif	0.022480039	0.020960125
off_grid	20220513	Rep1	7	25	20220513 568pIKK_gfpMyD88_NC1 007.tif	0.012056358	0.267534338
off_grid	20220513	Rep1	7	26	20220513 568pIKK_gfpMyD88_NC1 007.tif	0.031726481	0.202525602
off_grid	20220513	Rep1	7	27	20220513 568pIKK_gfpMyD88_NC1 007.tif	0.086785425	0.218829805
off_grid	20220513	Rep1	7	28	20220513 568pIKK_gfpMyD88_NC1 007.tif	0.032322778	0.064164809
off_grid	20220513	Rep1	7	29	20220513 568pIKK_gfpMyD88_NC1 007.tif	0.046759308	0.186204487
off_grid	20220513	Rep1	7	30	20220513 568pIKK_gfpMyD88_NC1 007.tif	0.005865617	0.158350404
off_grid	20220513	Rep1	7	31	20220513 568pIKK_gfpMyD88_NC1 007.tif	0.01833667	0.058583047
off_grid	20220513	Rep1	7	32	20220513 568pIKK_gfpMyD88_NC1 007.tif	0.013724966	0.154537597
off_grid	20220513	Rep1	7	33	20220513 568pIKK_gfpMyD88_NC1 007.tif	0.003137495	0.034877322
off_grid	20220513	Rep1	7	34	20220513 568pIKK_gfpMyD88_NC1 007.tif	0.006269973	0.078950716
off_grid	20220513	Rep1	7	35	20220513 568pIKK_gfpMyD88_NC1 007.tif	0.002556553	0.02639308
off_grid	20220513	Rep1	7	36	20220513 568pIKK_gfpMyD88_NC1 007.tif	0.00576069	0.03578716
off_grid	20220513	Rep1	8	1	20220513 568pIKK_gfpMyD88_NC1 008.tif	0.002643566	0.003624378
off_grid	20220513	Rep1	8	2	20220513 568pIKK_gfpMyD88_NC1 008.tif	0.000928893	0.004452331
off_grid	20220513	Rep1	8	3	20220513 568pIKK_gfpMyD88_NC1 008.tif	0.002065184	0.003008721
off_grid	20220513	Rep1	8	4	20220513 568pIKK_gfpMyD88_NC1 008.tif	0.208248306	0.36504894
off_grid	20220513	Rep1	8	5	20220513 568pIKK_gfpMyD88_NC1 008.tif	0.241159809	0.592089822
off_grid	20220513	Rep1	8	6	20220513 568pIKK_gfpMyD88_NC1 008.tif	0.190042057	0.175374447
off_grid	20220513	Rep1	8	7	20220513 568pIKK_gfpMyD88_NC1 008.tif	0.160721134	0.354129848
off_grid	20220513	Rep1	8	8	20220513 568pIKK_gfpMyD88_NC1 008.tif	0.021707156	0.210379875
off_grid	20220513	Rep1	8	9	20220513 568pIKK_gfpMyD88_NC1 008.tif	0.024407127	0.171493037
off_grid	20220513	Rep1	8	10	20220513 568pIKK_gfpMyD88_NC1 008.tif	0.287200078	0.186320983
off_grid	20220513	Rep1	8	11	20220513 568pIKK_gfpMyD88_NC1 008.tif	0.074176174	0.277042858
off_grid	20220513	Rep1	9	1	20220513 568pIKK_gfpMyD88_NC1 009.tif	0.002638448	0.007059017
off_grid	20220513	Rep1	9	2	20220513 568pIKK_gfpMyD88_NC1 009.tif	0.000606431	0.018909661
off_grid	20220513	Rep1	9	3	20220513 568pIKK_gfpMyD88_NC1 009.tif	0.004475964	0.194053527
off_grid	20220513	Rep1	9	4	20220513 568pIKK_gfpMyD88_NC1 009.tif	0.076154447	0.275774499
off_grid	20220513	Rep1	9	5	20220513 568pIKK_gfpMyD88_NC1 009.tif	0.004598806	0.110939802
off_grid	20220513	Rep1	9	6	20220513 568pIKK_gfpMyD88_NC1 009.tif	0.178845492	0.89292131
off_grid	20220513	Rep1	9	7	20220513 568pIKK_gfpMyD88_NC1 009.tif	0.003848956	0.293726305
off_grid	20220513	Rep1	9	8	20220513 568pIKK_gfpMyD88_NC1 009.tif	0.009338472	0.111227918
off_grid	20220513	Rep1	9	9	20220513 568pIKK_gfpMyD88_NC1 009.tif	0.014807513	0.170017421
off_grid	20220513	Rep1	9	10	20220513 568pIKK_gfpMyD88_NC1 009.tif	0.002669158	0.000235231
off_grid	20220513	Rep1	9	11	20220513 568pIKK_gfpMyD88_NC1 009.tif	0.01569812	0.175835911
off_grid	20220513	Rep1	9	12	20220513 568pIKK_gfpMyD88_NC1 009.tif	0.018966237	0.059875129
off_grid	20220513	Rep1	9	13	20220513 568pIKK_gfpMyD88_NC1 009.tif	0.003938529	0.032379816
off_grid	20220513	Rep1	9	14	20220513 568pIKK_gfpMyD88_NC1 009.tif	0.334775878	0.80055504
off_grid	20220513	Rep1	9	15	20220513 568pIKK_gfpMyD88_NC1 009.tif	0.007329488	0.117236763
off_grid	20220513	Rep1	9	16	20220513 568pIKK_gfpMyD88_NC1 009.tif	0.015984752	0.066530217
off_grid	20220513	Rep1	9	17	20220513 568pIKK_gfpMyD88_NC1 009.tif	0.012867629	0.467699121
off_grid	20220513	Rep1	9	18	20220513 568pIKK_gfpMyD88_NC1 009.tif	0.009499702	0.079538176
off_grid	20220513	Rep1	9	19	20220513 568pIKK_gfpMyD88_NC1 009.tif	0.010546421	0.037042202
off_grid	20220513	Rep1	9	20	20220513 568pIKK_gfpMyD88_NC1 009.tif	0.022991882	0.212752299
off_grid	20220513	Rep1	9	21	20220513 568pIKK_gfpMyD88_NC1 009.tif	0.030838434	0.229072933
off_grid	20220513	Rep1	9	22	20220513 568pIKK_gfpMyD88_NC1 009.tif	0.004322411	0.034615289
off_grid	20220513	Rep1	9	23	20220513 568pIKK_gfpMyD88_NC1 009.tif	0.010871441	0.07063798
off_grid	20220513	Rep1	9	24	20220513 568pIKK_gfpMyD88_NC1 009.tif	0.00175296	-0.000196943
off_grid	20220513	Rep1	10	1	20220513 568pIKK_gfpMyD88_NC1 010.tif	0.002446507	0.008269905
off_grid	20220513	Rep1	10	2	20220513 568pIKK_gfpMyD88_NC1 010.tif	0.000696004	0.016807934
off_grid	20220513	Rep1	10	3	20220513 568pIKK_gfpMyD88_NC1 010.tif	0.001182255	0.058332952
off_grid	20220513	Rep1	10	4	20220513 568pIKK_gfpMyD88_NC1 010.tif	0.002364612	0.016492386
off_grid	20220513	Rep1	10	5	20220513 568pIKK_gfpMyD88_NC1 010.tif	0.001903953	0.015619079
off_grid	20220513	Rep1	10	6	20220513 568pIKK_gfpMyD88_NC1 010.tif	0.000729274	0.068931811
off_grid	20220513	Rep1	10	7	20220513 568pIKK_gfpMyD88_NC1 010.tif	0.013238715	0.050510485
off_grid	20220513	Rep1	10	8	20220513 568pIKK_gfpMyD88_NC1 010.tif	0.002774086	0.015386881
off_grid	20220513	Rep1	10	9	20220513 568pIKK_gfpMyD88_NC1 010.tif	0.003247541	0.119703364
off_grid	20220513	Rep1	10	10	20220513 568pIKK_gfpMyD88_NC1 010.tif	0.004719089	0.076117586
off_grid	20220513	Rep1	10	11	20220513 568pIKK_gfpMyD88_NC1 010.tif	0.010917507	0.08613416
off_grid	20220513	Rep1	10	12	20220513 568pIKK_gfpMyD88_NC1 010.tif	0.026659236	0.05416527
off_grid	20220513	Rep1	10	13	20220513 568pIKK_gfpMyD88_NC1 010.tif	0.007889956	0.049881742
off_grid	20220513	Rep1	10	14	20220513 568pIKK_gfpMyD88_NC1 010.tif	0.014807513	0.05907762
off_grid	20220513	Rep1	10	15	20220513 568pIKK_gfpMyD88_NC1 010.tif	0.006285329	0.066001819
off_grid	20220513	Rep1	10	16	20220513 568pIKK_gfpMyD88_NC1 010.tif	0.0005143	0.03109012
off_grid	20220513	Rep1	10	17	20220513 568pIKK_gfpMyD88_NC1 010.tif	0.011239968	0.027750655
off_grid	20220513	Rep1	10	18	20220513 568pIKK_gfpMyD88_NC1 010.tif	0.000649938	0.039077742
off_grid	20220513	Rep1	10	19	20220513 568pIKK_gfpMyD88_NC1 010.tif	0.00846578	0.067273251
off_grid	20220513	Rep1	10	20	20220513 568pIKK_gfpMyD88_NC1 010.tif	0.029361767	0.069689892
off_grid	20220513	Rep1	10	21	20220513 568pIKK_gfpMyD88_NC1 010.tif	0.127801957	0.498467382
off_grid	20220513	Rep1	10	22	20220513 568pIKK_gfpMyD88_NC1 010.tif	0.125242743	0.209701439
off_grid	20220513	Rep1	10	23	20220513 568pIKK_gfpMyD88_NC1 010.tif	0.389087532	0.742109207
off_grid	20220513	Rep1	10	24	20220513 568pIKK_gfpMyD88_NC1 010.tif	0.093787435	0.504900365
off_grid	20220513	Rep1	10	25	20220513 568pIKK_gfpMyD88_NC1 010.tif	0.001192492	0.000613641
off_grid	20220513	Rep1	10	26	20220513 568pIKK_gfpMyD88_NC1 010.tif	0.000992873	0.003974666
off_grid	20220513	Rep1	11	1	20220513 568pIKK_gfpMyD88_NC1 011.tif	0.008803596	0.067251137
off_grid	20220513	Rep1	11	2	20220513 568pIKK_gfpMyD88_NC1 011.tif	0.03195937	0.08687458
off_grid	20220513	Rep1	11	3	20220513 568pIKK_gfpMyD88_NC1 011.tif	0.004253312	0.035435197
off_grid	20220513	Rep1	11	4	20220513 568pIKK_gfpMyD88_NC1 011.tif	0.012611707	0.02913337
off_grid	20220513	Rep1	11	5	20220513 568pIKK_gfpMyD88_NC1 011.tif	0.080372033	0.077821689
off_grid	20220513	Rep1	11	6	20220513 568pIKK_gfpMyD88_NC1 011.tif	0.019503672	0.029527029
off_grid	20220513	Rep1	11	7	20220513 568pIKK_gfpMyD88_NC1 011.tif	0.026556868	0.032671953
off_grid	20220513	Rep1	11	8	20220513 568pIKK_gfpMyD88_NC1 011.tif	0.016197167	0.043217507
off_grid	20220513	Rep1	11	9	20220513 568pIKK_gfpMyD88_NC1 011.tif	0.029837781	0.024209469
off_grid	20220513	Rep1	11	10	20220513 568pIKK_gfpMyD88_NC1 011.tif	0.014528559	0.049679254
off_grid	20220513	Rep1	11	11	20220513 568pIKK_gfpMyD88_NC1 011.tif	0.024655371	0.052645553
off_grid	20220513	Rep1	11	12	20220513 568pIKK_gfpMyD88_NC1 011.tif	0.181292101	0.063034093
off_grid	20220513	Rep1	11	13	20220513 568pIKK_gfpMyD88_NC1 011.tif	0.066736537	0.041030862
off_grid	20220513	Rep1	11	14	20220513 568pIKK_gfpMyD88_NC1 011.tif	0.010390309	0.011403495
off_grid	20220513	Rep1	11	15	20220513 568pIKK_gfpMyD88_NC1 011.tif	0.068579172	0.042365007
off_grid	20220513	Rep1	11	16	20220513 568pIKK_gfpMyD88_NC1 011.tif	0.02479101	0.036451738
off_grid	20220513	Rep1	11	17	20220513 568pIKK_gfpMyD88_NC1 011.tif	0.025023898	0.022621516
off_grid	20220513	Rep1	11	18	20220513 568pIKK_gfpMyD88_NC1 011.tif	0.001302538	0.015522581
off_grid	20220513	Rep1	11	19	20220513 568pIKK_gfpMyD88_NC1 011.tif	0.089040093	0.037903873
off_grid	20220513	Rep1	11	20	20220513 568pIKK_gfpMyD88_NC1 011.tif	0.061927773	0.014021124
off_grid	20220513	Rep1	11	21	20220513 568pIKK_gfpMyD88_NC1 011.tif	0.034510906	0.028630564
off_grid	20220513	Rep1	11	22	20220513 568pIKK_gfpMyD88_NC1 011.tif	0.187940941	0.078579887
off_grid	20220513	Rep1	11	23	20220513 568pIKK_gfpMyD88_NC1 011.tif	0.098534779	0.018700845
off_grid	20220513	Rep1	11	24	20220513 568pIKK_gfpMyD88_NC1 011.tif	0.297810584	0.229240494
off_grid	20220513	Rep1	11	25	20220513 568pIKK_gfpMyD88_NC1 011.tif	0.19498646	0.135764233
off_grid	20220513	Rep1	11	26	20220513 568pIKK_gfpMyD88_NC1 011.tif	0.098312127	0.017923111
off_grid	20220513	Rep1	11	27	20220513 568pIKK_gfpMyD88_NC1 011.tif	0.815892871	0.603270826
off_grid	20220513	Rep1	11	28	20220513 568pIKK_gfpMyD88_NC1 011.tif	0.018602829	0.012205589
off_grid	20220513	Rep1	11	29	20220513 568pIKK_gfpMyD88_NC1 011.tif	0.002118927	0.001176344
off_grid	20220513	Rep1	11	30	20220513 568pIKK_gfpMyD88_NC1 011.tif	0.011838824	0.043254109
off_grid	20220513	Rep1	11	31	20220513 568pIKK_gfpMyD88_NC1 011.tif	0.082268411	0.081174495
off_grid	20220513	Rep1	11	32	20220513 568pIKK_gfpMyD88_NC1 011.tif	0.016506832	0.0297742
off_grid	20220513	Rep1	11	33	20220513 568pIKK_gfpMyD88_NC1 011.tif	0.029000918	0.143448719
off_grid	20220513	Rep1	11	34	20220513 568pIKK_gfpMyD88_NC1 011.tif	0.018889461	0.141227305
off_grid	20220513	Rep1	11	35	20220513 568pIKK_gfpMyD88_NC1 011.tif	0.018293164	0.343705159
off_grid	20220513	Rep1	11	36	20220513 568pIKK_gfpMyD88_NC1 011.tif	0.124651564	0.357358488
off_grid	20220513	Rep1	11	37	20220513 568pIKK_gfpMyD88_NC1 011.tif	0.042500775	0.090987332
off_grid	20220513	Rep1	11	38	20220513 568pIKK_gfpMyD88_NC1 011.tif	0.027685481	0.170438435
off_grid	20220513	Rep1	11	39	20220513 568pIKK_gfpMyD88_NC1 011.tif	0.080850606	0.092002583
off_grid	20220513	Rep1	11	40	20220513 568pIKK_gfpMyD88_NC1 011.tif	0.004598806	0.01427454
off_grid	20220513	Rep1	11	41	20220513 568pIKK_gfpMyD88_NC1 011.tif	0.089221796	0.156077356
off_grid	20220513	Rep1	11	42	20220513 568pIKK_gfpMyD88_NC1 011.tif	0.025661143	0.110314289
off_grid	20220513	Rep1	11	43	20220513 568pIKK_gfpMyD88_NC1 011.tif	0.017118484	0.058611245
off_grid	20220513	Rep1	11	44	20220513 568pIKK_gfpMyD88_NC1 011.tif	0.023014914	0.027388216
off_grid	20220513	Rep1	11	45	20220513 568pIKK_gfpMyD88_NC1 011.tif	0.005965427	0.012965384
off_grid	20220513	Rep1	11	46	20220513 568pIKK_gfpMyD88_NC1 011.tif	0.005340978	0.012714489
off_grid	20220513	Rep1	12	1	20220513 568pIKK_gfpMyD88_NC1 012.tif	0.00383616	0.023231392
off_grid	20220513	Rep1	12	2	20220513 568pIKK_gfpMyD88_NC1 012.tif	0.034528822	0.817796049
off_grid	20220513	Rep1	12	3	20220513 568pIKK_gfpMyD88_NC1 012.tif	0.002804797	0.019592039
off_grid	20220513	Rep1	12	4	20220513 568pIKK_gfpMyD88_NC1 012.tif	0.008949471	0.464982507
off_grid	20220513	Rep1	12	5	20220513 568pIKK_gfpMyD88_NC1 012.tif	0.131947885	1.401201304
off_grid	20220513	Rep1	12	6	20220513 568pIKK_gfpMyD88_NC1 012.tif	0.009049281	0.52198653
off_grid	20220513	Rep1	12	7	20220513 568pIKK_gfpMyD88_NC1 012.tif	0.008417155	0.355229307
off_grid	20220513	Rep1	12	8	20220513 568pIKK_gfpMyD88_NC1 012.tif	0.00233902	0.055712619
off_grid	20220513	Rep1	12	9	20220513 568pIKK_gfpMyD88_NC1 012.tif	0.019790304	0.481096921
off_grid	20220513	Rep1	12	10	20220513 568pIKK_gfpMyD88_NC1 012.tif	0.007539344	0.140280019
off_grid	20220513	Rep1	12	11	20220513 568pIKK_gfpMyD88_NC1 012.tif	0.130542877	0.454200896
off_grid	20220513	Rep1	12	12	20220513 568pIKK_gfpMyD88_NC1 012.tif	0.006587316	0.087441333
off_grid	20220513	Rep1	12	13	20220513 568pIKK_gfpMyD88_NC1 012.tif	0.007181054	0.170479348
off_grid	20220513	Rep1	12	14	20220513 568pIKK_gfpMyD88_NC1 012.tif	0.002960909	0.084918428
off_grid	20220513	Rep1	12	15	20220513 568pIKK_gfpMyD88_NC1 012.tif	0.810334256	0.876047846
off_grid	20220513	Rep1	12	16	20220513 568pIKK_gfpMyD88_NC1 012.tif	0.027247856	0.20144361
off_grid	20220513	Rep1	12	17	20220513 568pIKK_gfpMyD88_NC1 012.tif	0.165998235	1.064243833
off_grid	20220513	Rep1	12	18	20220513 568pIKK_gfpMyD88_NC1 012.tif	0.019027658	0.163512816
off_grid	20220513	Rep1	12	19	20220513 568pIKK_gfpMyD88_NC1 012.tif	0.001829736	0.084885343
off_grid	20220513	Rep1	12	20	20220513 568pIKK_gfpMyD88_NC1 012.tif	0.027301599	0.094851683
off_grid	20220513	Rep1	12	21	20220513 568pIKK_gfpMyD88_NC1 012.tif	0.001709453	0.122467454
off_grid	20220513	Rep1	12	22	20220513 568pIKK_gfpMyD88_NC1 012.tif	0.103724867	0.697077466
off_grid	20220513	Rep1	12	23	20220513 568pIKK_gfpMyD88_NC1 012.tif	0.012655214	0.08527653
off_grid	20220513	Rep1	12	24	20220513 568pIKK_gfpMyD88_NC1 012.tif	0.019140264	0.036729222
off_grid	20220513	Rep1	12	25	20220513 568pIKK_gfpMyD88_NC1 012.tif	0.006351868	0.17558381
off_grid	20220513	Rep1	12	26	20220513 568pIKK_gfpMyD88_NC1 012.tif	0.015063435	0.181115291
off_grid	20220513	Rep1	12	27	20220513 568pIKK_gfpMyD88_NC1 012.tif	0.015964278	0.110013421
off_grid	20220513	Rep1	12	28	20220513 568pIKK_gfpMyD88_NC1 012.tif	0.010316092	0.073154503
off_grid	20220513	Rep1	12	29	20220513 568pIKK_gfpMyD88_NC1 012.tif	0.015941245	0.059661049
off_grid	20220513	Rep1	13	1	20220513 568pIKK_gfpMyD88_NC1 013.tif	0.0083327	0.136566116
off_grid	20220513	Rep1	13	2	20220513 568pIKK_gfpMyD88_NC1 013.tif	0.02348837	0.146678249
off_grid	20220513	Rep1	13	3	20220513 568pIKK_gfpMyD88_NC1 013.tif	1.117567963	0.668801921
off_grid	20220513	Rep1	13	4	20220513 568pIKK_gfpMyD88_NC1 013.tif	0.598945688	0.49397473
off_grid	20220513	Rep1	13	5	20220513 568pIKK_gfpMyD88_NC1 013.tif	0.122164006	0.627372272
off_grid	20220513	Rep1	13	6	20220513 568pIKK_gfpMyD88_NC1 013.tif	0.038134755	0.119034968
off_grid	20220513	Rep1	13	7	20220513 568pIKK_gfpMyD88_NC1 013.tif	0.022771789	0.169772218
off_grid	20220513	Rep1	13	8	20220513 568pIKK_gfpMyD88_NC1 013.tif	0.02602967	0.351612238
off_grid	20220513	Rep1	13	9	20220513 568pIKK_gfpMyD88_NC1 013.tif	0.084433506	0.287816496
off_grid	20220513	Rep1	13	10	20220513 568pIKK_gfpMyD88_NC1 013.tif	0.093615968	0.268505592
off_grid	20220513	Rep1	13	11	20220513 568pIKK_gfpMyD88_NC1 013.tif	0.064829922	1.014023296
off_grid	20220513	Rep1	13	12	20220513 568pIKK_gfpMyD88_NC1 013.tif	0.015019928	0.125672
off_grid	20220513	Rep1	13	13	20220513 568pIKK_gfpMyD88_NC1 013.tif	0.019490876	0.128593508
off_grid	20220513	Rep1	13	14	20220513 568pIKK_gfpMyD88_NC1 013.tif	0.004982688	0.134955743
off_grid	20220513	Rep1	13	15	20220513 568pIKK_gfpMyD88_NC1 013.tif	0.020317502	0.237258803
off_grid	20220513	Rep1	14	1	20220513 568pIKK_gfpMyD88_NC1 014.tif	0.00158917	0.015021299
off_grid	20220513	Rep1	14	2	20220513 568pIKK_gfpMyD88_NC1 014.tif	-2.31E-05	0.013790071
off_grid	20220513	Rep1	14	3	20220513 568pIKK_gfpMyD88_NC1 014.tif	0.003784976	0.089740569
off_grid	20220513	Rep1	14	4	20220513 568pIKK_gfpMyD88_NC1 014.tif	0.01612295	0.075003034
off_grid	20220513	Rep1	14	5	20220513 568pIKK_gfpMyD88_NC1 014.tif	0.007948818	0.095979206
off_grid	20220513	Rep1	14	6	20220513 568pIKK_gfpMyD88_NC1 014.tif	0.006809968	0.138695329
off_grid	20220513	Rep1	14	7	20220513 568pIKK_gfpMyD88_NC1 014.tif	0.023135198	0.024339281
off_grid	20220513	Rep1	14	8	20220513 568pIKK_gfpMyD88_NC1 014.tif	-5.13E-05	0.003592534
off_grid	20220513	Rep1	14	9	20220513 568pIKK_gfpMyD88_NC1 014.tif	0.031140421	0.038266644
off_grid	20220513	Rep1	14	10	20220513 568pIKK_gfpMyD88_NC1 014.tif	0.239864847	0.806452328
off_grid	20220513	Rep1	14	11	20220513 568pIKK_gfpMyD88_NC1 014.tif	0.23395306	0.683614917
off_grid	20220513	Rep1	14	12	20220513 568pIKK_gfpMyD88_NC1 014.tif	0.142972981	0.09354328
off_grid	20220513	Rep1	14	13	20220513 568pIKK_gfpMyD88_NC1 014.tif	0.053943023	0.208137933
off_grid	20220513	Rep1	14	14	20220513 568pIKK_gfpMyD88_NC1 014.tif	0.123471767	0.179658541
off_grid	20220513	Rep1	14	15	20220513 568pIKK_gfpMyD88_NC1 014.tif	0.008683313	0.011634799
off_grid	20220513	Rep1	14	16	20220513 568pIKK_gfpMyD88_NC1 014.tif	0.078342575	0.082354958
off_grid	20220513	Rep1	14	17	20220513 568pIKK_gfpMyD88_NC1 014.tif	0.005517564	0.040556406
off_grid	20220513	Rep1	14	18	20220513 568pIKK_gfpMyD88_NC1 014.tif	0.007178495	0.074672637
off_grid	20220513	Rep1	14	19	20220513 568pIKK_gfpMyD88_NC1 014.tif	0.007685219	0.086641433
off_grid	20220513	Rep1	14	20	20220513 568pIKK_gfpMyD88_NC1 014.tif	0.005737657	0.133788116
off_grid	20220513	Rep1	14	21	20220513 568pIKK_gfpMyD88_NC1 014.tif	2.80E-05	0.069446628
off_grid	20220513	Rep1	14	22	20220513 568pIKK_gfpMyD88_NC1 014.tif	0.003117021	0.067445741
off_grid	20220513	Rep1	14	23	20220513 568pIKK_gfpMyD88_NC1 014.tif	-4.62E-05	0.012341766
off_grid	20220513	Rep1	14	24	20220513 568pIKK_gfpMyD88_NC1 014.tif	0.00054501	0.001493257
off_grid	20220513	Rep1	14	25	20220513 568pIKK_gfpMyD88_NC1 014.tif	-0.000217636	0.03741476
off_grid	20220513	Rep1	14	26	20220513 568pIKK_gfpMyD88_NC1 014.tif	0.000214872	0.023495246
off_grid	20220513	Rep1	14	27	20220513 568pIKK_gfpMyD88_NC1 014.tif	3.32E-05	0.013734956
off_grid	20220513	Rep1	15	1	20220513 568pIKK_gfpMyD88_NC1 015.tif	0.000913537	0.000864535
off_grid	20220513	Rep1	15	2	20220513 568pIKK_gfpMyD88_NC1 015.tif	0.003342232	0.035150274
off_grid	20220513	Rep1	15	3	20220513 568pIKK_gfpMyD88_NC1 015.tif	0.000337714	0.005734066
off_grid	20220513	Rep1	15	4	20220513 568pIKK_gfpMyD88_NC1 015.tif	0.459714173	0.547163539
off_grid	20220513	Rep1	15	5	20220513 568pIKK_gfpMyD88_NC1 015.tif	0.011421672	0.017298432
off_grid	20220513	Rep1	15	6	20220513 568pIKK_gfpMyD88_NC1 015.tif	0.021325833	0.049410999
off_grid	20220513	Rep1	15	7	20220513 568pIKK_gfpMyD88_NC1 015.tif	0.053290424	0.173931129
off_grid	20220513	Rep1	15	8	20220513 568pIKK_gfpMyD88_NC1 015.tif	0.029290109	0.061972675
off_grid	20220513	Rep1	15	9	20220513 568pIKK_gfpMyD88_NC1 015.tif	0.001632677	0.000899918
off_grid	20220513	Rep1	15	10	20220513 568pIKK_gfpMyD88_NC1 015.tif	0.09413293	0.470726857
off_grid	20220513	Rep1	15	11	20220513 568pIKK_gfpMyD88_NC1 015.tif	0.075074458	0.096197746
off_grid	20220513	Rep1	15	12	20220513 568pIKK_gfpMyD88_NC1 015.tif	0.008875254	0.106856233
off_grid	20220513	Rep1	15	13	20220513 568pIKK_gfpMyD88_NC1 015.tif	0.012069154	0.069265253
off_grid	20220513	Rep1	15	14	20220513 568pIKK_gfpMyD88_NC1 015.tif	0.000112503	0.002509826
off_grid	20220513	Rep1	15	15	20220513 568pIKK_gfpMyD88_NC1 015.tif	0.002236651	0.010584641
off_grid	20220513	Rep1	15	16	20220513 568pIKK_gfpMyD88_NC1 015.tif	0.055296848	0.011177569
off_grid	20220513	Rep1	15	17	20220513 568pIKK_gfpMyD88_NC1 015.tif	0.001814381	0.044112181
off_grid	20220513	Rep1	15	18	20220513 568pIKK_gfpMyD88_NC1 015.tif	0.001087564	0.000822076
off_grid	20220513	Rep1	15	19	20220513 568pIKK_gfpMyD88_NC1 015.tif	0.000386339	0.008528406
off_grid	20220513	Rep1	15	20	20220513 568pIKK_gfpMyD88_NC1 015.tif	0.007564936	0.031902151
off_grid	20220513	Rep1	15	21	20220513 568pIKK_gfpMyD88_NC1 015.tif	0.012404411	0.237680272
off_grid	20220513	Rep1	15	22	20220513 568pIKK_gfpMyD88_NC1 015.tif	0.004872642	0.0771939
off_grid	20220513	Rep1	15	23	20220513 568pIKK_gfpMyD88_NC1 015.tif	0.018016769	0.041519142
off_grid	20220513	Rep1	15	24	20220513 568pIKK_gfpMyD88_NC1 015.tif	0.006623145	0.117461994
off_grid	20220513	Rep1	15	25	20220513 568pIKK_gfpMyD88_NC1 015.tif	0.210408286	0.404391754
off_grid	20220513	Rep1	15	26	20220513 568pIKK_gfpMyD88_NC1 015.tif	0.021896538	0.143785562
off_grid	20220513	Rep1	15	27	20220513 568pIKK_gfpMyD88_NC1 015.tif	0.003580239	0.040044867
off_grid	20220513	Rep1	15	28	20220513 568pIKK_gfpMyD88_NC1 015.tif	0.007887397	0.100248235
off_grid	20220513	Rep1	15	29	20220513 568pIKK_gfpMyD88_NC1 015.tif	0.006336513	0.042400168
off_grid	20220513	Rep1	15	30	20220513 568pIKK_gfpMyD88_NC1 015.tif	0.003526495	0.071122129
off_grid	20220513	Rep1	15	31	20220513 568pIKK_gfpMyD88_NC1 015.tif	0.155733226	0.623564112
off_grid	20220513	Rep1	15	32	20220513 568pIKK_gfpMyD88_NC1 015.tif	0.004591129	0.078149782
off_grid	20220513	Rep1	15	33	20220513 568pIKK_gfpMyD88_NC1 015.tif	0.001351163	-0.000196943
off_grid	20220513	Rep1	15	34	20220513 568pIKK_gfpMyD88_NC1 015.tif	0.094437476	0.285370959
off_grid	20220513	Rep1	15	35	20220513 568pIKK_gfpMyD88_NC1 015.tif	0.030521091	0.14961559
off_grid	20220513	Rep1	15	36	20220513 568pIKK_gfpMyD88_NC1 015.tif	0.042539163	0.112736732
off_grid	20220513	Rep1	15	37	20220513 568pIKK_gfpMyD88_NC1 015.tif	0.00403322	0.167327869
off_grid	20220513	Rep1	15	38	20220513 568pIKK_gfpMyD88_NC1 015.tif	0.162341118	0.782729375
off_grid	20220513	Rep1	15	39	20220513 568pIKK_gfpMyD88_NC1 015.tif	0.002275039	0.111394722
off_grid	20220513	Rep1	15	40	20220513 568pIKK_gfpMyD88_NC1 015.tif	0.00888805	0.063014071
off_grid	20220513	Rep1	15	41	20220513 568pIKK_gfpMyD88_NC1 015.tif	0.042173196	0.115185714
off_grid	20220513	Rep1	15	42	20220513 568pIKK_gfpMyD88_NC1 015.tif	0.039547441	0.085317679
off_grid	20220513	Rep1	15	43	20220513 568pIKK_gfpMyD88_NC1 015.tif	0.00113363	0.153547527
off_grid	20220513	Rep1	15	44	20220513 568pIKK_gfpMyD88_NC1 015.tif	0.00406393	0.043236461
off_grid	20220513	Rep1	15	45	20220513 568pIKK_gfpMyD88_NC1 015.tif	0.005735098	0.003093639
off_grid	20220513	Rep1	15	46	20220513 568pIKK_gfpMyD88_NC1 015.tif	0.01185418	0.067797959
off_grid	20220513	Rep1	15	47	20220513 568pIKK_gfpMyD88_NC1 015.tif	0.002577027	-0.000112024
off_grid	20220513	Rep1	15	48	20220513 568pIKK_gfpMyD88_NC1 015.tif	0.001251354	0.046401941
off_grid	20220513	Rep1	16	1	20220513 568pIKK_gfpMyD88_NC1 016.tif	0.015058316	0.559602653
off_grid	20220513	Rep1	16	2	20220513 568pIKK_gfpMyD88_NC1 016.tif	0.009770979	0.038294902
off_grid	20220513	Rep1	16	3	20220513 568pIKK_gfpMyD88_NC1 016.tif	0.038810387	0.90015209
off_grid	20220513	Rep1	16	4	20220513 568pIKK_gfpMyD88_NC1 016.tif	0.003175883	0.022392635
off_grid	20220513	Rep1	16	5	20220513 568pIKK_gfpMyD88_NC1 016.tif	0.009484347	0.068042124
off_grid	20220513	Rep1	16	6	20220513 568pIKK_gfpMyD88_NC1 016.tif	0.011989818	0.041976394
off_grid	20220513	Rep1	16	7	20220513 568pIKK_gfpMyD88_NC1 016.tif	0.007124751	0.049893024
off_grid	20220513	Rep1	16	8	20220513 568pIKK_gfpMyD88_NC1 016.tif	0.003741469	0.033727893
off_grid	20220513	Rep1	16	9	20220513 568pIKK_gfpMyD88_NC1 016.tif	0.083632472	0.110743617
off_grid	20220513	Rep1	16	10	20220513 568pIKK_gfpMyD88_NC1 016.tif	0.024043719	0.138481072
off_grid	20220513	Rep1	16	11	20220513 568pIKK_gfpMyD88_NC1 016.tif	0.03450067	0.048982932
off_grid	20220513	Rep1	16	12	20220513 568pIKK_gfpMyD88_NC1 016.tif	0.228990741	0.428786741
off_grid	20220513	Rep1	16	13	20220513 568pIKK_gfpMyD88_NC1 016.tif	0.001363959	0.01002509
off_grid	20220513	Rep1	16	14	20220513 568pIKK_gfpMyD88_NC1 016.tif	0.016248351	0.074925656
off_grid	20220513	Rep1	16	15	20220513 568pIKK_gfpMyD88_NC1 016.tif	0.197581504	0.072650328
off_grid	20220513	Rep1	16	16	20220513 568pIKK_gfpMyD88_NC1 016.tif	0.035636961	0.081356411
off_grid	20220513	Rep1	17	1	20220513 568pIKK_gfpMyD88_NC1 017.tif	0.000399135	0.013363438
off_grid	20220513	Rep1	17	2	20220513 568pIKK_gfpMyD88_NC1 017.tif	0.000263497	0.054405484
off_grid	20220513	Rep1	17	3	20220513 568pIKK_gfpMyD88_NC1 017.tif	0.00012274	-0.000196943
off_grid	20220513	Rep1	17	4	20220513 568pIKK_gfpMyD88_NC1 017.tif	0.000394017	-5.22E-05
off_grid	20220513	Rep1	17	5	20220513 568pIKK_gfpMyD88_NC1 017.tif	-3.08E-05	0.060671237
off_grid	20220513	Rep1	17	6	20220513 568pIKK_gfpMyD88_NC1 017.tif	0.000132977	0.080953049
off_grid	20220513	Rep1	17	7	20220513 568pIKK_gfpMyD88_NC1 017.tif	0.000887945	0.061262632
off_grid	20220513	Rep1	17	8	20220513 568pIKK_gfpMyD88_NC1 017.tif	0.001717131	0.082328146
off_grid	20220513	Rep1	17	9	20220513 568pIKK_gfpMyD88_NC1 017.tif	-0.000197162	0.014380688
off_grid	20220513	Rep1	17	10	20220513 568pIKK_gfpMyD88_NC1 017.tif	0.003083751	0.078572306
off_grid	20220513	Rep1	17	11	20220513 568pIKK_gfpMyD88_NC1 017.tif	0.018067953	0.188771758
off_grid	20220513	Rep1	17	12	20220513 568pIKK_gfpMyD88_NC1 017.tif	8.69E-05	0.073363481
off_grid	20220513	Rep1	17	13	20220513 568pIKK_gfpMyD88_NC1 017.tif	0.007800384	0.1904028
off_grid	20220513	Rep1	17	14	20220513 568pIKK_gfpMyD88_NC1 017.tif	0.006551487	0.09420301
off_grid	20220513	Rep1	17	15	20220513 568pIKK_gfpMyD88_NC1 017.tif	0.000161128	0.008748422
off_grid	20220513	Rep1	17	16	20220513 568pIKK_gfpMyD88_NC1 017.tif	0.015547126	0.423772799
off_grid	20220513	Rep1	17	17	20220513 568pIKK_gfpMyD88_NC1 017.tif	0.042462387	1.014489975
off_grid	20220513	Rep1	17	18	20220513 568pIKK_gfpMyD88_NC1 017.tif	0.132375274	0.597164425
off_grid	20220513	Rep1	17	19	20220513 568pIKK_gfpMyD88_NC1 017.tif	0.003749147	0.058363122
off_grid	20220513	Rep1	17	20	20220513 568pIKK_gfpMyD88_NC1 017.tif	0.009356386	0.10908885
off_grid	20220513	Rep1	17	21	20220513 568pIKK_gfpMyD88_NC1 017.tif	0.011073619	0.515620375
off_grid	20220513	Rep1	17	22	20220513 568pIKK_gfpMyD88_NC1 017.tif	0.015577837	0.113668283
off_grid	20220513	Rep1	17	23	20220513 568pIKK_gfpMyD88_NC1 017.tif	0.003938529	0.336683223
off_grid	20220513	Rep1	17	24	20220513 568pIKK_gfpMyD88_NC1 017.tif	0.002643566	0.225552886
off_grid	20220513	Rep1	17	25	20220513 568pIKK_gfpMyD88_NC1 017.tif	0.003009534	0.090869488
off_grid	20220513	Rep1	17	26	20220513 568pIKK_gfpMyD88_NC1 017.tif	0.000432405	0.069920312
off_grid	20220513	Rep1	17	27	20220513 568pIKK_gfpMyD88_NC1 017.tif	0.002669158	0.134694162
off_grid	20220513	Rep1	17	28	20220513 568pIKK_gfpMyD88_NC1 017.tif	0.001085005	0.017675693
off_grid	20220513	Rep1	17	29	20220513 568pIKK_gfpMyD88_NC1 017.tif	2.29E-05	0.000599166
off_grid	20220513	Rep1	17	30	20220513 568pIKK_gfpMyD88_NC1 017.tif	0.00113107	-4.71E-05
off_grid	20220513	Rep1	17	31	20220513 568pIKK_gfpMyD88_NC1 017.tif	0.000491267	0.002842744
off_grid	20220513	Rep1	17	32	20220513 568pIKK_gfpMyD88_NC1 017.tif	0.000135536	0.000121501
off_grid	20220513	Rep1	18	1	20220513 568pIKK_gfpMyD88_NC1 018.tif	0.000885386	0.001885187
off_grid	20220513	Rep1	18	2	20220513 568pIKK_gfpMyD88_NC1 018.tif	0.004432457	0.008026858
off_grid	20220513	Rep1	18	3	20220513 568pIKK_gfpMyD88_NC1 018.tif	0.001527749	0.006579533
off_grid	20220513	Rep1	18	4	20220513 568pIKK_gfpMyD88_NC1 018.tif	0.003439482	0.008263324
off_grid	20220513	Rep1	18	5	20220513 568pIKK_gfpMyD88_NC1 018.tif	0.03968052	0.018449261
off_grid	20220513	Rep1	18	6	20220513 568pIKK_gfpMyD88_NC1 018.tif	0.019664903	0.132566262
off_grid	20220513	Rep1	18	7	20220513 568pIKK_gfpMyD88_NC1 018.tif	0.032622206	0.053607253
off_grid	20220513	Rep1	18	8	20220513 568pIKK_gfpMyD88_NC1 018.tif	0.015050639	0.032342182
off_grid	20220513	Rep1	18	9	20220513 568pIKK_gfpMyD88_NC1 018.tif	0.025100675	0.03933366
off_grid	20220513	Rep1	18	10	20220513 568pIKK_gfpMyD88_NC1 018.tif	0.036289561	0.055021142
off_grid	20220513	Rep1	18	11	20220513 568pIKK_gfpMyD88_NC1 018.tif	0.017794117	0.036753472
off_grid	20220513	Rep1	18	12	20220513 568pIKK_gfpMyD88_NC1 018.tif	0.015204192	0.042226794
off_grid	20220513	Rep1	18	13	20220513 568pIKK_gfpMyD88_NC1 018.tif	0.223224833	0.39044265
off_grid	20220513	Rep1	18	14	20220513 568pIKK_gfpMyD88_NC1 018.tif	0.010042256	0.067112892
off_grid	20220513	Rep1	18	15	20220513 568pIKK_gfpMyD88_NC1 018.tif	0.009184919	0.041227235
off_grid	20220513	Rep1	18	16	20220513 568pIKK_gfpMyD88_NC1 018.tif	0.013827334	0.120015441
off_grid	20220513	Rep1	18	17	20220513 568pIKK_gfpMyD88_NC1 018.tif	0.004414543	0.027247088
off_grid	20220513	Rep1	18	18	20220513 568pIKK_gfpMyD88_NC1 018.tif	0.038892282	0.058586483
off_grid	20220513	Rep1	18	19	20220513 568pIKK_gfpMyD88_NC1 018.tif	0.012268773	0.062907923
off_grid	20220513	Rep1	18	20	20220513 568pIKK_gfpMyD88_NC1 018.tif	0.006745987	0.028681324
off_grid	20220513	Rep1	18	21	20220513 568pIKK_gfpMyD88_NC1 018.tif	0.004591129	0.01391408
off_grid	20220513	Rep1	18	22	20220513 568pIKK_gfpMyD88_NC1 018.tif	0.002953231	0.004949791
off_grid	20220513	Rep1	18	23	20220513 568pIKK_gfpMyD88_NC1 018.tif	0.000263497	0.009060662
off_grid	20220513	Rep1	18	24	20220513 568pIKK_gfpMyD88_NC1 018.tif	0.004040897	0.04696037
off_grid	20220513	Rep1	18	25	20220513 568pIKK_gfpMyD88_NC1 018.tif	0.007183613	0.008101885
off_grid	20220513	Rep1	18	26	20220513 568pIKK_gfpMyD88_NC1 018.tif	0.000237905	0.027539477
off_grid	20220513	Rep1	19	1	20220513 568pIKK_gfpMyD88_NC1 019.tif	0.164224699	0.333475864
off_grid	20220513	Rep1	19	2	20220513 568pIKK_gfpMyD88_NC1 019.tif	0.487361369	0.095137048
off_grid	20220513	Rep1	19	3	20220513 568pIKK_gfpMyD88_NC1 019.tif	0.152992306	0.160342312
off_grid	20220513	Rep1	19	4	20220513 568pIKK_gfpMyD88_NC1 019.tif	0.060494613	0.142823946
off_grid	20220513	Rep1	19	5	20220513 568pIKK_gfpMyD88_NC1 019.tif	0.034536499	0.051586852
off_grid	20220513	Rep1	19	6	20220513 568pIKK_gfpMyD88_NC1 019.tif	0.043112428	0.143739473
off_grid	20220513	Rep1	19	7	20220513 568pIKK_gfpMyD88_NC1 019.tif	0.034864078	0.046466123
off_grid	20220513	Rep1	19	8	20220513 568pIKK_gfpMyD88_NC1 019.tif	0.210116535	0.1539866
off_grid	20220513	Rep1	19	9	20220513 568pIKK_gfpMyD88_NC1 019.tif	0.069265041	0.346929103
off_grid	20220513	Rep1	19	10	20220513 568pIKK_gfpMyD88_NC1 019.tif	0.128380339	0.160732153
off_grid	20220513	Rep1	19	11	20220513 568pIKK_gfpMyD88_NC1 019.tif	0.044461133	0.138354883
off_grid	20220513	Rep1	19	12	20220513 568pIKK_gfpMyD88_NC1 019.tif	0.050669788	0.094373164
off_grid	20220513	Rep1	19	13	20220513 568pIKK_gfpMyD88_NC1 019.tif	0.101285935	0.11226869
off_grid	20220513	Rep1	19	14	20220513 568pIKK_gfpMyD88_NC1 019.tif	0.0353145	0.076340927
off_grid	20220513	Rep1	19	15	20220513 568pIKK_gfpMyD88_NC1 019.tif	0.020854937	0.092390474
off_grid	20220513	Rep1	19	16	20220513 568pIKK_gfpMyD88_NC1 019.tif	0.031206961	0.076642268
off_grid	20220513	Rep1	19	17	20220513 568pIKK_gfpMyD88_NC1 019.tif	0.004435017	0.074205081
off_grid	20220513	Rep1	20	1	20220513 568pIKK_gfpMyD88_NC1 020.tif	0.003744029	0.040490324
off_grid	20220513	Rep1	20	2	20220513 568pIKK_gfpMyD88_NC1 020.tif	0.001722249	0.054646086
off_grid	20220513	Rep1	20	3	20220513 568pIKK_gfpMyD88_NC1 020.tif	0.006669211	0.130865259
off_grid	20220513	Rep1	20	4	20220513 568pIKK_gfpMyD88_NC1 020.tif	0.004593688	0.099430348
off_grid	20220513	Rep1	20	5	20220513 568pIKK_gfpMyD88_NC1 020.tif	0.00289181	0.007366088
off_grid	20220513	Rep1	20	6	20220513 568pIKK_gfpMyD88_NC1 020.tif	0.004432457	0.048949487
off_grid	20220513	Rep1	20	7	20220513 568pIKK_gfpMyD88_NC1 020.tif	0.003073514	0.016123281
off_grid	20220513	Rep1	20	8	20220513 568pIKK_gfpMyD88_NC1 020.tif	0.03515327	0.048582393
off_grid	20220513	Rep1	20	9	20220513 568pIKK_gfpMyD88_NC1 020.tif	0.033157082	0.077196381
off_grid	20220513	Rep1	20	10	20220513 568pIKK_gfpMyD88_NC1 020.tif	0.011736456	0.121757227
off_grid	20220513	Rep1	20	11	20220513 568pIKK_gfpMyD88_NC1 020.tif	0.012273891	0.09178495
off_grid	20220513	Rep1	20	12	20220513 568pIKK_gfpMyD88_NC1 020.tif	0.011452383	0.084763756
off_grid	20220513	Rep1	20	13	20220513 568pIKK_gfpMyD88_NC1 020.tif	0.213289962	0.25178491
off_grid	20220513	Rep1	20	14	20220513 568pIKK_gfpMyD88_NC1 020.tif	0.026592697	0.099396229
off_grid	20220513	Rep1	20	15	20220513 568pIKK_gfpMyD88_NC1 020.tif	0.005689032	0.120549299
off_grid	20220513	Rep1	20	16	20220513 568pIKK_gfpMyD88_NC1 020.tif	0.251010227	0.154239495
off_grid	20220513	Rep1	20	17	20220513 568pIKK_gfpMyD88_NC1 020.tif	0.004632076	0.091169774
off_grid	20220513	Rep1	20	18	20220513 568pIKK_gfpMyD88_NC1 020.tif	0.019762153	0.019397941
off_grid	20220513	Rep1	20	19	20220513 568pIKK_gfpMyD88_NC1 020.tif	0.422986886	0.678688984
off_grid	20220513	Rep1	20	20	20220513 568pIKK_gfpMyD88_NC1 020.tif	0.119719958	0.236589433
off_grid	20220513	Rep1	20	21	20220513 568pIKK_gfpMyD88_NC1 020.tif	0.058984676	0.028160442
off_grid	20220513	Rep1	20	22	20220513 568pIKK_gfpMyD88_NC1 020.tif	0.099008233	0.034639828
off_grid	20220513	Rep1	20	23	20220513 568pIKK_gfpMyD88_NC1 020.tif	0.137432283	0.108368791
off_grid	20220513	Rep1	20	24	20220513 568pIKK_gfpMyD88_NC1 020.tif	0.133150715	0.044501175
off_grid	20220513	Rep1	20	25	20220513 568pIKK_gfpMyD88_NC1 020.tif	1.082266157	0.54032432
off_grid	20220513	Rep1	20	26	20220513 568pIKK_gfpMyD88_NC1 020.tif	0.108183018	0.22756287
off_grid	20220513	Rep1	20	27	20220513 568pIKK_gfpMyD88_NC1 020.tif	0.120339287	0.06622758
off_grid	20220513	Rep1	20	28	20220513 568pIKK_gfpMyD88_NC1 020.tif	0.027616383	0.051277891
off_grid	20220513	Rep1	20	29	20220513 568pIKK_gfpMyD88_NC1 020.tif	0.186016411	0.087621783
off_grid	20220513	Rep1	21	1	20220513 568pIKK_gfpMyD88_NC1 021.tif	0.002561671	0.021903029
off_grid	20220513	Rep1	21	2	20220513 568pIKK_gfpMyD88_NC1 021.tif	0.002323664	0.063957153
off_grid	20220513	Rep1	21	3	20220513 568pIKK_gfpMyD88_NC1 021.tif	0.002822711	0.010977525
off_grid	20220513	Rep1	21	4	20220513 568pIKK_gfpMyD88_NC1 021.tif	0.068202967	0.040857548
off_grid	20220513	Rep1	21	5	20220513 568pIKK_gfpMyD88_NC1 021.tif	0.076126295	0.051349489
off_grid	20220513	Rep1	21	6	20220513 568pIKK_gfpMyD88_NC1 021.tif	0.019421777	0.057511214
off_grid	20220513	Rep1	21	7	20220513 568pIKK_gfpMyD88_NC1 021.tif	0.007170817	0.020332041
off_grid	20220513	Rep1	21	8	20220513 568pIKK_gfpMyD88_NC1 021.tif	0.005632729	0.053315392
off_grid	20220513	Rep1	21	9	20220513 568pIKK_gfpMyD88_NC1 021.tif	0.021632939	0.07375269
off_grid	20220513	Rep1	21	10	20220513 568pIKK_gfpMyD88_NC1 021.tif	0.07845774	0.124096165
off_grid	20220513	Rep1	21	11	20220513 568pIKK_gfpMyD88_NC1 021.tif	1.60413865	0.60971333
off_grid	20220513	Rep1	21	12	20220513 568pIKK_gfpMyD88_NC1 021.tif	0.139812351	0.221743627
off_grid	20220513	Rep1	21	13	20220513 568pIKK_gfpMyD88_NC1 021.tif	0.168488351	0.083010193
off_grid	20220513	Rep1	21	14	20220513 568pIKK_gfpMyD88_NC1 021.tif	0.594536162	0.205222731
off_grid	20220513	Rep1	21	15	20220513 568pIKK_gfpMyD88_NC1 021.tif	0.008844543	0.057530873
off_grid	20220513	Rep1	21	16	20220513 568pIKK_gfpMyD88_NC1 021.tif	0.026792315	0.039685524
off_grid	20220513	Rep1	21	17	20220513 568pIKK_gfpMyD88_NC1 021.tif	0.002103572	0.022139587
off_grid	20220513	Rep1	21	18	20220513 568pIKK_gfpMyD88_NC1 021.tif	0.012235503	0.013336901
off_grid	20220513	Rep1	22	1	20220513 568pIKK_gfpMyD88_NC1 022.tif	0.000982636	0.100056531
off_grid	20220513	Rep1	22	2	20220513 568pIKK_gfpMyD88_NC1 022.tif	0.013852926	0.053754334
off_grid	20220513	Rep1	22	3	20220513 568pIKK_gfpMyD88_NC1 022.tif	0.000665293	0.061066667
off_grid	20220513	Rep1	22	4	20220513 568pIKK_gfpMyD88_NC1 022.tif	0.009456196	0.01435518
off_grid	20220513	Rep1	22	5	20220513 568pIKK_gfpMyD88_NC1 022.tif	0.005778604	0.032768318
off_grid	20220513	Rep1	22	6	20220513 568pIKK_gfpMyD88_NC1 022.tif	0.006446559	0.006295194
off_grid	20220513	Rep1	22	7	20220513 568pIKK_gfpMyD88_NC1 022.tif	0.001727367	0.052327485
off_grid	20220513	Rep1	22	8	20220513 568pIKK_gfpMyD88_NC1 022.tif	0.008793359	0.089679022
off_grid	20220513	Rep1	22	9	20220513 568pIKK_gfpMyD88_NC1 022.tif	0.007994884	0.032234003
off_grid	20220513	Rep1	22	10	20220513 568pIKK_gfpMyD88_NC1 022.tif	0.002049829	0.196114044
off_grid	20220513	Rep1	22	11	20220513 568pIKK_gfpMyD88_NC1 022.tif	0.050582774	0.597508305
off_grid	20220513	Rep1	22	12	20220513 568pIKK_gfpMyD88_NC1 022.tif	0.017054504	0.026051336
off_grid	20220513	Rep1	22	13	20220513 568pIKK_gfpMyD88_NC1 022.tif	0.417950355	0.325165088
off_grid	20220513	Rep1	22	14	20220513 568pIKK_gfpMyD88_NC1 022.tif	0.000245582	0.115557232
off_grid	20220513	Rep1	22	15	20220513 568pIKK_gfpMyD88_NC1 022.tif	0.131448838	0.471054212
off_grid	20220513	Rep1	22	16	20220513 568pIKK_gfpMyD88_NC1 022.tif	0.012941846	0.255611083
off_grid	20220513	Rep1	22	17	20220513 568pIKK_gfpMyD88_NC1 022.tif	0.019273343	0.194223363
off_grid	20220513	Rep1	22	18	20220513 568pIKK_gfpMyD88_NC1 022.tif	0.039836633	0.121974236
off_grid	20220513	Rep1	22	19	20220513 568pIKK_gfpMyD88_NC1 022.tif	0.012568201	0.018039767
off_grid	20220513	Rep1	22	20	20220513 568pIKK_gfpMyD88_NC1 022.tif	0.187795066	0.678273239
off_grid	20220513	Rep1	22	21	20220513 568pIKK_gfpMyD88_NC1 022.tif	0.006666652	0.064765509
off_grid	20220513	Rep1	22	22	20220513 568pIKK_gfpMyD88_NC1 022.tif	0.020680911	0.160741109
off_grid	20220513	Rep1	22	23	20220513 568pIKK_gfpMyD88_NC1 022.tif	0.112764012	0.869167156
off_grid	20220513	Rep1	22	24	20220513 568pIKK_gfpMyD88_NC1 022.tif	0.010341684	0.048803534
off_grid	20220513	Rep1	22	25	20220513 568pIKK_gfpMyD88_NC1 022.tif	0.005284676	0.204530316
off_grid	20220513	Rep1	22	26	20220513 568pIKK_gfpMyD88_NC1 022.tif	0.034738677	0.062086646
off_grid	20220513	Rep1	22	27	20220513 568pIKK_gfpMyD88_NC1 022.tif	0.024056515	0.09328771
off_grid	20220513	Rep1	22	28	20220513 568pIKK_gfpMyD88_NC1 022.tif	0.038700341	0.074414945
off_grid	20220513	Rep1	22	29	20220513 568pIKK_gfpMyD88_NC1 022.tif	0.022810178	0.041891788
off_grid	20220513	Rep1	22	30	20220513 568pIKK_gfpMyD88_NC1 022.tif	0.04049691	0.444509252
off_grid	20220513	Rep1	22	31	20220513 568pIKK_gfpMyD88_NC1 022.tif	0.046877032	0.431024398
off_grid	20220513	Rep1	22	32	20220513 568pIKK_gfpMyD88_NC1 022.tif	0.017266919	0.064089788
off_grid	20220513	Rep1	22	33	20220513 568pIKK_gfpMyD88_NC1 022.tif	0.014467138	0.060030395
off_grid	20220513	Rep1	22	34	20220513 568pIKK_gfpMyD88_NC1 022.tif	0.008460661	0.068072422
off_grid	20220513	Rep1	22	35	20220513 568pIKK_gfpMyD88_NC1 022.tif	0.054012122	0.055446001
off_grid	20220513	Rep1	22	36	20220513 568pIKK_gfpMyD88_NC1 022.tif	0.011641765	0.029816347
off_grid	20220513	Rep1	22	37	20220513 568pIKK_gfpMyD88_NC1 022.tif	0.022244591	0.069842912
off_grid	20220513	Rep1	22	38	20220513 568pIKK_gfpMyD88_NC1 022.tif	0.001287183	0.096197747
off_grid	20220513	Rep1	22	39	20220513 568pIKK_gfpMyD88_NC1 022.tif	0.118752574	0.116919662
off_grid	20220513	Rep1	22	40	20220513 568pIKK_gfpMyD88_NC1 022.tif	0.022643828	0.092570166
off_grid	20220513	Rep1	22	41	20220513 568pIKK_gfpMyD88_NC1 022.tif	0.014446664	0.082285032
off_grid	20220513	Rep1	22	42	20220513 568pIKK_gfpMyD88_NC1 022.tif	0.006482388	0.050326996
off_grid	20220513	Rep1	22	43	20220513 568pIKK_gfpMyD88_NC1 022.tif	0.01709801	0.058642712
off_grid	20220513	Rep1	22	44	20220513 568pIKK_gfpMyD88_NC1 022.tif	0.001235998	0.041289155
off_grid	20220513	Rep1	22	45	20220513 568pIKK_gfpMyD88_NC1 022.tif	0.005957749	0.028237398
off_grid	20220513	Rep1	22	46	20220513 568pIKK_gfpMyD88_NC1 022.tif	0.00044776	0.007706243
off_grid	20220513	Rep1	22	47	20220513 568pIKK_gfpMyD88_NC1 022.tif	0.005182307	0.031811443
off_grid	20220513	Rep1	22	48	20220513 568pIKK_gfpMyD88_NC1 022.tif	2.46E-06	0.01045322
off_grid	20220513	Rep1	22	49	20220513 568pIKK_gfpMyD88_NC1 022.tif	0.006838119	0.059951077
off_grid	20220513	Rep1	22	50	20220513 568pIKK_gfpMyD88_NC1 022.tif	0.006838119	0.110321112
off_grid	20220513	Rep1	22	51	20220513 568pIKK_gfpMyD88_NC1 022.tif	0.007884838	0.075530951
off_grid	20220513	Rep1	22	52	20220513 568pIKK_gfpMyD88_NC1 022.tif	0.002538639	0.014953614
off_grid	20220513	Rep1	23	1	20220513 568pIKK_gfpMyD88_NC1 023.tif	0.010669263	0.045456966
off_grid	20220513	Rep1	23	2	20220513 568pIKK_gfpMyD88_NC1 023.tif	0.000519418	0.081289184
off_grid	20220513	Rep1	23	3	20220513 568pIKK_gfpMyD88_NC1 023.tif	0.00758541	0.04208848
off_grid	20220513	Rep1	23	4	20220513 568pIKK_gfpMyD88_NC1 023.tif	0.007805502	0.044581818
off_grid	20220513	Rep1	23	5	20220513 568pIKK_gfpMyD88_NC1 023.tif	0.013461367	0.05684423
off_grid	20220513	Rep1	23	6	20220513 568pIKK_gfpMyD88_NC1 023.tif	0.029392478	0.084867248
off_grid	20220513	Rep1	23	7	20220513 568pIKK_gfpMyD88_NC1 023.tif	0.021080148	0.042219717
off_grid	20220513	Rep1	23	8	20220513 568pIKK_gfpMyD88_NC1 023.tif	0.003137495	0.055580932
off_grid	20220513	Rep1	23	9	20220513 568pIKK_gfpMyD88_NC1 023.tif	0.012069154	0.063377096
off_grid	20220513	Rep1	23	10	20220513 568pIKK_gfpMyD88_NC1 023.tif	0.004609043	0.021011387
off_grid	20220513	Rep1	23	11	20220513 568pIKK_gfpMyD88_NC1 023.tif	0.11579924	0.100175549
off_grid	20220513	Rep1	23	12	20220513 568pIKK_gfpMyD88_NC1 023.tif	0.125293927	0.200000927
off_grid	20220513	Rep1	23	13	20220513 568pIKK_gfpMyD88_NC1 023.tif	0.014648842	0.095504663
off_grid	20220513	Rep1	23	14	20220513 568pIKK_gfpMyD88_NC1 023.tif	0.00432497	0.056319177
off_grid	20220513	Rep1	23	15	20220513 568pIKK_gfpMyD88_NC1 023.tif	0.121401361	0.301751083
off_grid	20220513	Rep1	23	16	20220513 568pIKK_gfpMyD88_NC1 023.tif	0.099015912	0.198085138
off_grid	20220513	Rep1	23	17	20220513 568pIKK_gfpMyD88_NC1 023.tif	0.054106813	0.512572735
off_grid	20220513	Rep1	23	18	20220513 568pIKK_gfpMyD88_NC1 023.tif	0.343246879	1.015917698
off_grid	20220513	Rep1	23	19	20220513 568pIKK_gfpMyD88_NC1 023.tif	0.00892132	0.011355476
off_grid	20220513	Rep1	23	20	20220513 568pIKK_gfpMyD88_NC1 023.tif	0.703868367	0.319989419
off_grid	20220513	Rep1	23	21	20220513 568pIKK_gfpMyD88_NC1 023.tif	0.008099812	0.061380911
off_grid	20220513	Rep1	23	22	20220513 568pIKK_gfpMyD88_NC1 023.tif	0.101339677	0.247656579
off_grid	20220513	Rep1	23	23	20220513 568pIKK_gfpMyD88_NC1 023.tif	0.740094045	0.776677069
off_grid	20220513	Rep1	23	24	20220513 568pIKK_gfpMyD88_NC1 023.tif	0.009251458	0.029748109
off_grid	20220513	Rep1	23	25	20220513 568pIKK_gfpMyD88_NC1 023.tif	0.292776608	0.365885583
off_grid	20220513	Rep1	23	26	20220513 568pIKK_gfpMyD88_NC1 023.tif	0.120549142	0.203692185
off_grid	20220513	Rep1	23	27	20220513 568pIKK_gfpMyD88_NC1 023.tif	0.003521377	0.050451479
off_grid	20220513	Rep1	23	28	20220513 568pIKK_gfpMyD88_NC1 023.tif	0.280610102	0.159338712
off_grid	20220513	Rep1	23	29	20220513 568pIKK_gfpMyD88_NC1 023.tif	0.047230204	0.053243648
off_grid	20220513	Rep1	23	30	20220513 568pIKK_gfpMyD88_NC1 023.tif	0.017469097	0.016274542
off_grid	20220513	Rep1	23	31	20220513 568pIKK_gfpMyD88_NC1 023.tif	0.12873351	0.134082743
off_grid	20220513	Rep1	23	32	20220513 568pIKK_gfpMyD88_NC1 023.tif	0.042487979	0.077908537
off_grid	20220513	Rep1	23	33	20220513 568pIKK_gfpMyD88_NC1 023.tif	0.001402347	0.057377623
off_grid	20220513	Rep1	23	34	20220513 568pIKK_gfpMyD88_NC1 023.tif	0.03244818	0.020946601
off_grid	20220513	Rep1	23	35	20220513 568pIKK_gfpMyD88_NC1 023.tif	0.001438176	0.030692066
off_grid	20220513	Rep1	23	36	20220513 568pIKK_gfpMyD88_NC1 023.tif	0.059877842	0.02858841
off_grid	20220513	Rep1	23	37	20220513 568pIKK_gfpMyD88_NC1 023.tif	0.01579537	0.053352909
off_grid	20220513	Rep1	23	38	20220513 568pIKK_gfpMyD88_NC1 023.tif	0.021847913	0.037298503
off_grid	20220513	Rep1	23	39	20220513 568pIKK_gfpMyD88_NC1 023.tif	0.000951925	0.054288721
off_grid	20220513	Rep1	24	1	20220513 568pIKK_gfpMyD88_NC1 024.tif	0.002249447	0.004091428
off_grid	20220513	Rep1	24	2	20220513 568pIKK_gfpMyD88_NC1 024.tif	0.007598206	0.108135446
off_grid	20220513	Rep1	24	3	20220513 568pIKK_gfpMyD88_NC1 024.tif	0.010925185	0.253215147
off_grid	20220513	Rep1	24	4	20220513 568pIKK_gfpMyD88_NC1 024.tif	0.002912284	0.138644376
off_grid	20220513	Rep1	24	5	20220513 568pIKK_gfpMyD88_NC1 024.tif	0.014710263	0.065969381
off_grid	20220513	Rep1	24	6	20220513 568pIKK_gfpMyD88_NC1 024.tif	0.031442408	0.104312486
off_grid	20220513	Rep1	24	7	20220513 568pIKK_gfpMyD88_NC1 024.tif	0.06324065	0.098796275
off_grid	20220513	Rep1	24	8	20220513 568pIKK_gfpMyD88_NC1 024.tif	0.030467348	0.083107849
off_grid	20220513	Rep1	24	9	20220513 568pIKK_gfpMyD88_NC1 024.tif	0.001238557	0.067100761
off_grid	20220513	Rep1	24	10	20220513 568pIKK_gfpMyD88_NC1 024.tif	0.083141103	0.084785801
off_grid	20220513	Rep1	24	11	20220513 568pIKK_gfpMyD88_NC1 024.tif	0.523543548	0.214480732
off_grid	20220513	Rep1	24	12	20220513 568pIKK_gfpMyD88_NC1 024.tif	0.001860447	0.074191433
off_grid	20220513	Rep1	24	13	20220513 568pIKK_gfpMyD88_NC1 024.tif	0.393172038	0.396987822
off_grid	20220513	Rep1	24	14	20220513 568pIKK_gfpMyD88_NC1 024.tif	0.131912054	0.237358706
off_grid	20220513	Rep1	24	15	20220513 568pIKK_gfpMyD88_NC1 024.tif	0.043649862	0.057112484
off_grid	20220513	Rep1	24	16	20220513 568pIKK_gfpMyD88_NC1 024.tif	0.012348108	0.006327064
off_grid	20220513	Rep1	24	17	20220513 568pIKK_gfpMyD88_NC1 024.tif	0.001983289	0.004124789
off_grid	20220513	Rep1	24	18	20220513 568pIKK_gfpMyD88_NC1 024.tif	0.048944877	0.002966262
off_grid	20220513	Rep1	24	19	20220513 568pIKK_gfpMyD88_NC1 024.tif	0.004074167	0.003903016
off_grid	20220513	Rep1	25	1	20220513 568pIKK_gfpMyD88_NC1 025.tif	0.041500122	0.106251175
off_grid	20220513	Rep1	25	2	20220513 568pIKK_gfpMyD88_NC1 025.tif	0.017151754	0.089828184
off_grid	20220513	Rep1	25	3	20220513 568pIKK_gfpMyD88_NC1 025.tif	0.004583451	0.196388778
off_grid	20220513	Rep1	25	4	20220513 568pIKK_gfpMyD88_NC1 025.tif	0.022989323	0.158337914
off_grid	20220513	Rep1	25	5	20220513 568pIKK_gfpMyD88_NC1 025.tif	0.011424232	0.048569125
off_grid	20220513	Rep1	25	6	20220513 568pIKK_gfpMyD88_NC1 025.tif	0.009573919	0.015175188
off_grid	20220513	Rep1	25	7	20220513 568pIKK_gfpMyD88_NC1 025.tif	0.057019199	0.311458888
off_grid	20220513	Rep1	25	8	20220513 568pIKK_gfpMyD88_NC1 025.tif	0.016650148	0.440754703
off_grid	20220513	Rep1	25	9	20220513 568pIKK_gfpMyD88_NC1 025.tif	0.015792811	0.173858052
off_grid	20220513	Rep1	25	10	20220513 568pIKK_gfpMyD88_NC1 025.tif	0.001422821	0.026615991
off_grid	20220513	Rep1	25	11	20220513 568pIKK_gfpMyD88_NC1 025.tif	0.025292616	0.313321192
off_grid	20220513	Rep1	25	12	20220513 568pIKK_gfpMyD88_NC1 025.tif	0.076819843	0.183249895
off_grid	20220513	Rep1	25	13	20220513 568pIKK_gfpMyD88_NC1 025.tif	0.003531614	0.144201214
off_grid	20220513	Rep1	25	14	20220513 568pIKK_gfpMyD88_NC1 025.tif	0.004777951	0.105101673
off_grid	20220513	Rep1	25	15	20220513 568pIKK_gfpMyD88_NC1 025.tif	0.19358145	0.42019764
off_grid	20220513	Rep1	25	16	20220513 568pIKK_gfpMyD88_NC1 025.tif	0.118171632	0.652782137
off_grid	20220513	Rep1	25	17	20220513 568pIKK_gfpMyD88_NC1 025.tif	0.088198111	0.494459062
off_grid	20220513	Rep1	25	18	20220513 568pIKK_gfpMyD88_NC1 025.tif	0.079409768	1.451347624
off_grid	20220513	Rep1	25	19	20220513 568pIKK_gfpMyD88_NC1 025.tif	0.225553719	0.413353183
off_grid	20220513	Rep1	25	20	20220513 568pIKK_gfpMyD88_NC1 025.tif	9.71E-05	0.025397945
off_grid	20220513	Rep1	25	21	20220513 568pIKK_gfpMyD88_NC1 025.tif	0.265121735	0.53400644
off_grid	20220513	Rep1	25	22	20220513 568pIKK_gfpMyD88_NC1 025.tif	0.325068779	0.368495433
off_grid	20220513	Rep1	25	23	20220513 568pIKK_gfpMyD88_NC1 025.tif	0.00087259	0.031667299
off_grid	20220513	Rep1	25	24	20220513 568pIKK_gfpMyD88_NC1 025.tif	0.000829083	0.004261265
off_grid	20220513	Rep1	26	1	20220513 568pIKK_gfpMyD88_NC1 026.tif	0.006318599	0.04870004
off_grid	20220513	Rep1	26	2	20220513 568pIKK_gfpMyD88_NC1 026.tif	0.012130575	0.055594339
off_grid	20220513	Rep1	26	3	20220513 568pIKK_gfpMyD88_NC1 026.tif	0.002351816	0.107277703
off_grid	20220513	Rep1	26	4	20220513 568pIKK_gfpMyD88_NC1 026.tif	0.0022085	0.05890615
off_grid	20220513	Rep1	26	5	20220513 568pIKK_gfpMyD88_NC1 026.tif	0.008621892	0.050151232
off_grid	20220513	Rep1	26	6	20220513 568pIKK_gfpMyD88_NC1 026.tif	0.003239863	0.126316066
off_grid	20220513	Rep1	26	7	20220513 568pIKK_gfpMyD88_NC1 026.tif	0.003224508	0.064651779
off_grid	20220513	Rep1	26	8	20220513 568pIKK_gfpMyD88_NC1 026.tif	0.005379367	0.040899946
off_grid	20220513	Rep1	26	9	20220513 568pIKK_gfpMyD88_NC1 026.tif	0.002799678	0.012965384
off_grid	20220513	Rep1	26	10	20220513 568pIKK_gfpMyD88_NC1 026.tif	0.044461133	0.047262917
off_grid	20220513	Rep1	26	11	20220513 568pIKK_gfpMyD88_NC1 026.tif	0.010825375	0.009175908
off_grid	20220513	Rep1	26	12	20220513 568pIKK_gfpMyD88_NC1 026.tif	0.011953989	0.00350858
off_grid	20220513	Rep1	26	13	20220513 568pIKK_gfpMyD88_NC1 026.tif	0.014789599	0.02181811
off_grid	20220513	Rep1	26	14	20220513 568pIKK_gfpMyD88_NC1 026.tif	0.075432748	0.063227883
off_grid	20220513	Rep1	26	15	20220513 568pIKK_gfpMyD88_NC1 026.tif	0.009425485	0.024163977
off_grid	20220513	Rep1	26	16	20220513 568pIKK_gfpMyD88_NC1 026.tif	0.140779734	0.119022397
off_grid	20220513	Rep1	26	17	20220513 568pIKK_gfpMyD88_NC1 026.tif	0.042349781	0.045095861
off_grid	20220513	Rep1	26	18	20220513 568pIKK_gfpMyD88_NC1 026.tif	0.111177299	0.078714071
off_grid	20220513	Rep1	26	19	20220513 568pIKK_gfpMyD88_NC1 026.tif	1.070419553	0.429263124
off_grid	20220513	Rep1	26	20	20220513 568pIKK_gfpMyD88_NC1 026.tif	0.083586407	0.068359371
off_grid	20220513	Rep1	26	21	20220513 568pIKK_gfpMyD88_NC1 026.tif	0.27406619	0.240148742
off_grid	20220513	Rep1	26	22	20220513 568pIKK_gfpMyD88_NC1 026.tif	0.003247541	0.036020686
off_grid	20220513	Rep1	26	23	20220513 568pIKK_gfpMyD88_NC1 026.tif	0.003746588	0.021957619
off_grid	20220513	Rep1	26	24	20220513 568pIKK_gfpMyD88_NC1 026.tif	0.019508791	0.019057774
off_grid	20220513	Rep1	26	25	20220513 568pIKK_gfpMyD88_NC1 026.tif	0.02508276	0.059954982
off_grid	20220513	Rep1	26	26	20220513 568pIKK_gfpMyD88_NC1 026.tif	0.026812789	0.046498858
off_grid	20220513	Rep1	26	27	20220513 568pIKK_gfpMyD88_NC1 026.tif	0.006142013	0.023173264
off_grid	20220513	Rep1	26	28	20220513 568pIKK_gfpMyD88_NC1 026.tif	0.005407518	0.003568182
off_grid	20220513	Rep1	26	29	20220513 568pIKK_gfpMyD88_NC1 026.tif	0.013538143	0.06167206
off_grid	20220513	Rep1	26	30	20220513 568pIKK_gfpMyD88_NC1 026.tif	0.083640149	0.18390696
off_grid	20220513	Rep1	26	31	20220513 568pIKK_gfpMyD88_NC1 026.tif	0.039153322	0.073031487
off_grid	20220513	Rep1	26	32	20220513 568pIKK_gfpMyD88_NC1 026.tif	0.057067825	0.250088584
off_grid	20220513	Rep1	26	33	20220513 568pIKK_gfpMyD88_NC1 026.tif	0.010454289	0.299498093
off_grid	20220513	Rep1	26	34	20220513 568pIKK_gfpMyD88_NC1 026.tif	0.013707051	0.154278918
off_grid	20220513	Rep1	26	35	20220513 568pIKK_gfpMyD88_NC1 026.tif	0.001932105	0.016362114
off_grid	20220513	Rep1	26	36	20220513 568pIKK_gfpMyD88_NC1 026.tif	0.004565537	0.121804342
off_grid	20220513	Rep1	26	37	20220513 568pIKK_gfpMyD88_NC1 026.tif	0.003720996	0.071543804
off_grid	20220513	Rep1	26	38	20220513 568pIKK_gfpMyD88_NC1 026.tif	0.002387645	0.000280722
off_grid	20220513	Rep1	27	1	20220513 568pIKK_gfpMyD88_NC1 027.tif	0.006525895	0.004884883
off_grid	20220513	Rep1	27	2	20220513 568pIKK_gfpMyD88_NC1 027.tif	0.003871989	0.140979629
off_grid	20220513	Rep1	27	3	20220513 568pIKK_gfpMyD88_NC1 027.tif	0.005852821	0.049374079
off_grid	20220513	Rep1	27	4	20220513 568pIKK_gfpMyD88_NC1 027.tif	0.020192101	0.202691864
off_grid	20220513	Rep1	27	5	20220513 568pIKK_gfpMyD88_NC1 027.tif	0.11860414	0.309862604
off_grid	20220513	Rep1	27	6	20220513 568pIKK_gfpMyD88_NC1 027.tif	0.025156977	0.133983024
off_grid	20220513	Rep1	27	7	20220513 568pIKK_gfpMyD88_NC1 027.tif	0.186059917	0.358409148
off_grid	20220513	Rep1	27	8	20220513 568pIKK_gfpMyD88_NC1 027.tif	0.002428592	0.212085383
off_grid	20220513	Rep1	27	9	20220513 568pIKK_gfpMyD88_NC1 027.tif	0.393832314	0.758051428
off_grid	20220513	Rep1	27	10	20220513 568pIKK_gfpMyD88_NC1 027.tif	0.414631051	0.753636017
off_grid	20220513	Rep1	27	11	20220513 568pIKK_gfpMyD88_NC1 027.tif	0.233477046	0.286173869
off_grid	20220513	Rep1	27	12	20220513 568pIKK_gfpMyD88_NC1 027.tif	0.013543261	0.026193033
off_grid	20220513	Rep1	27	13	20220513 568pIKK_gfpMyD88_NC1 027.tif	0.00566344	0.051950575
off_grid	20220513	Rep1	27	14	20220513 568pIKK_gfpMyD88_NC1 027.tif	0.00139211	0.035468717
off_grid	20220513	Rep1	27	15	20220513 568pIKK_gfpMyD88_NC1 027.tif	0.001998644	0.019095419
off_grid	20220513	Rep1	28	1	20220513 568pIKK_gfpMyD88_NC1 028.tif	0.020028311	0.150072955
off_grid	20220513	Rep1	28	2	20220513 568pIKK_gfpMyD88_NC1 028.tif	0.0213028	0.06814101
off_grid	20220513	Rep1	28	3	20220513 568pIKK_gfpMyD88_NC1 028.tif	0.016568253	0.041682912
off_grid	20220513	Rep1	28	4	20220513 568pIKK_gfpMyD88_NC1 028.tif	0.007736403	0.032572399
off_grid	20220513	Rep1	28	5	20220513 568pIKK_gfpMyD88_NC1 028.tif	0.02335529	0.031309847
off_grid	20220513	Rep1	28	6	20220513 568pIKK_gfpMyD88_NC1 028.tif	0.015068553	0.045585419
off_grid	20220513	Rep1	28	7	20220513 568pIKK_gfpMyD88_NC1 028.tif	0.032059179	0.087063322
off_grid	20220513	Rep1	28	8	20220513 568pIKK_gfpMyD88_NC1 028.tif	0.053638477	0.229496877
off_grid	20220513	Rep1	28	9	20220513 568pIKK_gfpMyD88_NC1 028.tif	0.02182488	0.07981615
off_grid	20220513	Rep1	28	10	20220513 568pIKK_gfpMyD88_NC1 028.tif	0.013489518	0.061890153
off_grid	20220513	Rep1	28	11	20220513 568pIKK_gfpMyD88_NC1 028.tif	0.032207614	0.209008572
off_grid	20220513	Rep1	28	12	20220513 568pIKK_gfpMyD88_NC1 028.tif	0.071276584	0.096867314
off_grid	20220513	Rep1	28	13	20220513 568pIKK_gfpMyD88_NC1 028.tif	0.2784015	0.644689916
off_grid	20220513	Rep1	28	14	20220513 568pIKK_gfpMyD88_NC1 028.tif	0.005947512	0.124494414
off_grid	20220513	Rep1	28	15	20220513 568pIKK_gfpMyD88_NC1 028.tif	0.043772705	0.124298232
off_grid	20220513	Rep1	28	16	20220513 568pIKK_gfpMyD88_NC1 028.tif	0.011288593	0.070165202
off_grid	20220513	Rep1	28	17	20220513 568pIKK_gfpMyD88_NC1 028.tif	0.018915053	0.067118452
off_grid	20220513	Rep1	28	18	20220513 568pIKK_gfpMyD88_NC1 028.tif	0.024762858	0.041761765
off_grid	20220513	Rep1	28	19	20220513 568pIKK_gfpMyD88_NC1 028.tif	0.747137009	0.203446111
off_grid	20220513	Rep1	28	20	20220513 568pIKK_gfpMyD88_NC1 028.tif	0.069538877	0.089679362
off_grid	20220513	Rep1	29	1	20220513 568pIKK_gfpMyD88_NC1 029.tif	0.008092134	0.062430258
off_grid	20220513	Rep1	29	2	20220513 568pIKK_gfpMyD88_NC1 029.tif	0.150013381	0.071396112
off_grid	20220513	Rep1	29	3	20220513 568pIKK_gfpMyD88_NC1 029.tif	0.004542504	0.074674719
off_grid	20220513	Rep1	29	4	20220513 568pIKK_gfpMyD88_NC1 029.tif	0.006715277	0.021639176
off_grid	20220513	Rep1	29	5	20220513 568pIKK_gfpMyD88_NC1 029.tif	0.007222001	0.00130429
off_grid	20220513	Rep1	29	6	20220513 568pIKK_gfpMyD88_NC1 029.tif	0.102877766	0.062863861
off_grid	20220513	Rep1	29	7	20220513 568pIKK_gfpMyD88_NC1 029.tif	0.079998386	0.061856095
off_grid	20220513	Rep1	29	8	20220513 568pIKK_gfpMyD88_NC1 029.tif	0.113728836	0.048819457
off_grid	20220513	Rep1	29	9	20220513 568pIKK_gfpMyD88_NC1 029.tif	0.059634716	0.020147654
off_grid	20220513	Rep1	29	10	20220513 568pIKK_gfpMyD88_NC1 029.tif	0.114230443	0.080356666
off_grid	20220513	Rep1	29	11	20220513 568pIKK_gfpMyD88_NC1 029.tif	0.077986845	0.096211795
off_grid	20220513	Rep1	29	12	20220513 568pIKK_gfpMyD88_NC1 029.tif	0.229871112	0.116360495
off_grid	20220513	Rep1	29	13	20220513 568pIKK_gfpMyD88_NC1 029.tif	0.206802352	0.059603375
off_grid	20220513	Rep1	29	14	20220513 568pIKK_gfpMyD88_NC1 029.tif	0.504326405	0.244829522
off_grid	20220513	Rep1	29	15	20220513 568pIKK_gfpMyD88_NC1 029.tif	0.053413266	0.01827993
off_grid	20220513	Rep1	29	16	20220513 568pIKK_gfpMyD88_NC1 029.tif	0.010346802	0.075981794
off_grid	20220513	Rep1	29	17	20220513 568pIKK_gfpMyD88_NC1 029.tif	0.07949934	0.280171232
off_grid	20220513	Rep1	29	18	20220513 568pIKK_gfpMyD88_NC1 029.tif	0.023196619	0.078651916
off_grid	20220513	Rep1	29	19	20220513 568pIKK_gfpMyD88_NC1 029.tif	0.033950439	0.054334547
off_grid	20220513	Rep1	29	20	20220513 568pIKK_gfpMyD88_NC1 029.tif	0.041523155	0.009799905
off_grid	20220513	Rep1	29	21	20220513 568pIKK_gfpMyD88_NC1 029.tif	0.001512393	0.143951768
off_grid	20220513	Rep1	29	22	20220513 568pIKK_gfpMyD88_NC1 029.tif	0.004629517	0.115350243
off_grid	20220513	Rep1	29	23	20220513 568pIKK_gfpMyD88_NC1 029.tif	0.188393923	0.165766499
off_grid	20220513	Rep1	29	24	20220513 568pIKK_gfpMyD88_NC1 029.tif	0.036688798	0.088082643
off_grid	20220513	Rep1	29	25	20220513 568pIKK_gfpMyD88_NC1 029.tif	0.03091521	0.08595261
off_grid	20220513	Rep1	29	26	20220513 568pIKK_gfpMyD88_NC1 029.tif	0.057746016	0.011093323
off_grid	20220513	Rep1	29	27	20220513 568pIKK_gfpMyD88_NC1 029.tif	0.120577294	0.039253988
off_grid	20220513	Rep1	29	28	20220513 568pIKK_gfpMyD88_NC1 029.tif	0.04649059	0.059947769
off_grid	20220513	Rep1	29	29	20220513 568pIKK_gfpMyD88_NC1 029.tif	0.026428907	0.053045408
off_grid	20220513	Rep1	29	30	20220513 568pIKK_gfpMyD88_NC1 029.tif	0.002779205	0.384978034
off_grid	20220513	Rep1	29	31	20220513 568pIKK_gfpMyD88_NC1 029.tif	0.027081507	0.41037756
off_grid	20220513	Rep1	29	32	20220513 568pIKK_gfpMyD88_NC1 029.tif	0.003895022	0.015194488
off_grid	20220513	Rep1	29	33	20220513 568pIKK_gfpMyD88_NC1 029.tif	0.017906722	0.081886032
off_grid	20220513	Rep1	29	34	20220513 568pIKK_gfpMyD88_NC1 029.tif	0.025837728	0.033270233
off_grid	20220513	Rep1	29	35	20220513 568pIKK_gfpMyD88_NC1 029.tif	0.012304601	0.02244548
off_grid	20220513	Rep1	29	36	20220513 568pIKK_gfpMyD88_NC1 029.tif	0.027278566	0.044052536
off_grid	20220513	Rep1	29	37	20220513 568pIKK_gfpMyD88_NC1 029.tif	0.95701052	0.349727405
off_grid	20220513	Rep1	29	38	20220513 568pIKK_gfpMyD88_NC1 029.tif	0.055365946	0.110083406
off_grid	20220513	Rep1	29	39	20220513 568pIKK_gfpMyD88_NC1 029.tif	0.019626515	0.077126903
off_grid	20220513	Rep1	29	40	20220513 568pIKK_gfpMyD88_NC1 029.tif	0.238595476	0.202785244
off_grid	20220513	Rep1	29	41	20220513 568pIKK_gfpMyD88_NC1 029.tif	0.024637457	0.046208944
off_grid	20220513	Rep1	29	42	20220513 568pIKK_gfpMyD88_NC1 029.tif	0.035752126	0.055119328
off_grid	20220513	Rep1	29	43	20220513 568pIKK_gfpMyD88_NC1 029.tif	0.018016769	0.021328314
off_grid	20220513	Rep1	29	44	20220513 568pIKK_gfpMyD88_NC1 029.tif	0.002395322	0.029657125
off_grid	20220513	Rep1	30	1	20220513 568pIKK_gfpMyD88_NC1 030.tif	0.175390553	0.159243811
off_grid	20220513	Rep1	30	2	20220513 568pIKK_gfpMyD88_NC1 030.tif	0.006543809	0.035647842
off_grid	20220513	Rep1	30	3	20220513 568pIKK_gfpMyD88_NC1 030.tif	0.17197912	0.123032884
off_grid	20220513	Rep1	30	4	20220513 568pIKK_gfpMyD88_NC1 030.tif	0.044409949	0.036717015
off_grid	20220513	Rep1	30	5	20220513 568pIKK_gfpMyD88_NC1 030.tif	0.00895459	0.039799547
off_grid	20220513	Rep1	30	6	20220513 568pIKK_gfpMyD88_NC1 030.tif	0.006308362	0.114076469
off_grid	20220513	Rep1	30	7	20220513 568pIKK_gfpMyD88_NC1 030.tif	0.124779524	0.1110363
off_grid	20220513	Rep1	30	8	20220513 568pIKK_gfpMyD88_NC1 030.tif	0.11935143	0.418468124
off_grid	20220513	Rep1	30	9	20220513 568pIKK_gfpMyD88_NC1 030.tif	0.026147393	0.066871345
off_grid	20220513	Rep1	30	10	20220513 568pIKK_gfpMyD88_NC1 030.tif	0.010937981	0.05458859
off_grid	20220513	Rep1	30	11	20220513 568pIKK_gfpMyD88_NC1 030.tif	0.02742956	0.111356227
off_grid	20220513	Rep1	30	12	20220513 568pIKK_gfpMyD88_NC1 030.tif	0.046662058	0.326861177
off_grid	20220513	Rep1	30	13	20220513 568pIKK_gfpMyD88_NC1 030.tif	0.016867681	0.025869923
off_grid	20220513	Rep1	30	14	20220513 568pIKK_gfpMyD88_NC1 030.tif	0.186423327	0.219849715
off_grid	20220513	Rep1	30	15	20220513 568pIKK_gfpMyD88_NC1 030.tif	0.006203434	0.007988926
off_grid	20220513	Rep1	30	16	20220513 568pIKK_gfpMyD88_NC1 030.tif	0.449958447	0.888082809
off_grid	20220513	Rep1	30	17	20220513 568pIKK_gfpMyD88_NC1 030.tif	0.016998201	0.057632377
off_grid	20220513	Rep1	30	18	20220513 568pIKK_gfpMyD88_NC1 030.tif	0.073108982	0.4696092
off_grid	20220513	Rep1	30	19	20220513 568pIKK_gfpMyD88_NC1 030.tif	0.002610297	0.02374421
off_grid	20220513	Rep1	30	20	20220513 568pIKK_gfpMyD88_NC1 030.tif	0.007452331	0.277379545
off_grid	20220513	Rep1	30	21	20220513 568pIKK_gfpMyD88_NC1 030.tif	0.575848774	0.564319979
off_grid	20220513	Rep1	30	22	20220513 568pIKK_gfpMyD88_NC1 030.tif	0.026055262	0.116710381
off_grid	20220513	Rep1	30	23	20220513 568pIKK_gfpMyD88_NC1 030.tif	0.165371228	0.058621542
off_grid	20220513	Rep1	30	24	20220513 568pIKK_gfpMyD88_NC1 030.tif	0.011943752	0.048832725
off_grid	20220513	Rep1	31	1	20220513 568pIKK_gfpMyD88_NC1 031.tif	0.000245582	0.064694744
off_grid	20220513	Rep1	31	2	20220513 568pIKK_gfpMyD88_NC1 031.tif	0.009965479	0.090877868
off_grid	20220513	Rep1	31	3	20220513 568pIKK_gfpMyD88_NC1 031.tif	0.002244329	0.189316681
off_grid	20220513	Rep1	31	4	20220513 568pIKK_gfpMyD88_NC1 031.tif	0.000386339	0.101577567
off_grid	20220513	Rep1	31	5	20220513 568pIKK_gfpMyD88_NC1 031.tif	0.003160528	0.183385673
off_grid	20220513	Rep1	31	6	20220513 568pIKK_gfpMyD88_NC1 031.tif	0.006287888	0.142351385
off_grid	20220513	Rep1	31	7	20220513 568pIKK_gfpMyD88_NC1 031.tif	0.000719037	0.090832377
off_grid	20220513	Rep1	31	8	20220513 568pIKK_gfpMyD88_NC1 031.tif	0.00419445	0.009918318
off_grid	20220513	Rep1	31	9	20220513 568pIKK_gfpMyD88_NC1 031.tif	0.008803596	0.201882427
off_grid	20220513	Rep1	31	10	20220513 568pIKK_gfpMyD88_NC1 031.tif	0.012043561	0.246864179
off_grid	20220513	Rep1	31	11	20220513 568pIKK_gfpMyD88_NC1 031.tif	0.009686525	0.150696766
off_grid	20220513	Rep1	31	12	20220513 568pIKK_gfpMyD88_NC1 031.tif	0.004005068	0.379890384
off_grid	20220513	Rep1	31	13	20220513 568pIKK_gfpMyD88_NC1 031.tif	0.005967986	0.190126058
off_grid	20220513	Rep1	31	14	20220513 568pIKK_gfpMyD88_NC1 031.tif	0.044750324	0.059110394
off_grid	20220513	Rep1	31	15	20220513 568pIKK_gfpMyD88_NC1 031.tif	0.003401094	0.141523106
off_grid	20220513	Rep1	31	16	20220513 568pIKK_gfpMyD88_NC1 031.tif	0.01162385	0.025623074
off_grid	20220513	Rep1	31	17	20220513 568pIKK_gfpMyD88_NC1 031.tif	0.001543104	0.26800063
off_grid	20220513	Rep1	31	18	20220513 568pIKK_gfpMyD88_NC1 031.tif	0.002789442	0.238524147
off_grid	20220513	Rep1	31	19	20220513 568pIKK_gfpMyD88_NC1 031.tif	0.015434521	0.073024494
off_grid	20220513	Rep1	31	20	20220513 568pIKK_gfpMyD88_NC1 031.tif	0.006415849	0.011107798
off_grid	20220513	Rep1	31	21	20220513 568pIKK_gfpMyD88_NC1 031.tif	0.021092944	0.042446781
off_grid	20220513	Rep1	31	22	20220513 568pIKK_gfpMyD88_NC1 031.tif	0.016281621	0.030798214
off_grid	20220513	Rep1	31	23	20220513 568pIKK_gfpMyD88_NC1 031.tif	0.017405116	0.101230981
off_grid	20220513	Rep1	31	24	20220513 568pIKK_gfpMyD88_NC1 031.tif	0.003623745	0.054200013
off_grid	20220513	Rep1	31	25	20220513 568pIKK_gfpMyD88_NC1 031.tif	0.358497241	0.363703865
off_grid	20220513	Rep1	31	26	20220513 568pIKK_gfpMyD88_NC1 031.tif	0.36442694	0.367680361
off_grid	20220513	Rep1	31	27	20220513 568pIKK_gfpMyD88_NC1 031.tif	0.624243523	0.384917126
off_grid	20220513	Rep1	31	28	20220513 568pIKK_gfpMyD88_NC1 031.tif	0.011728778	0.029909009
off_grid	20220513	Rep1	31	29	20220513 568pIKK_gfpMyD88_NC1 031.tif	0.016593845	0.072347687
off_grid	20220513	Rep1	31	30	20220513 568pIKK_gfpMyD88_NC1 031.tif	0.015106942	0.127318869
off_grid	20220513	Rep1	31	31	20220513 568pIKK_gfpMyD88_NC1 031.tif	0.017707103	0.061611117
off_grid	20220513	Rep1	31	32	20220513 568pIKK_gfpMyD88_NC1 031.tif	0.007050534	0.083280719
off_grid	20220513	Rep1	31	33	20220513 568pIKK_gfpMyD88_NC1 031.tif	0.025133945	0.215327598
off_grid	20220513	Rep1	31	34	20220513 568pIKK_gfpMyD88_NC1 031.tif	0.017883689	0.07178929
off_grid	20220513	Rep1	31	35	20220513 568pIKK_gfpMyD88_NC1 031.tif	0.017876012	0.020550249
off_grid	20220513	Rep1	31	36	20220513 568pIKK_gfpMyD88_NC1 031.tif	0.001218084	0.041444214
off_grid	20220513	Rep1	31	37	20220513 568pIKK_gfpMyD88_NC1 031.tif	0.042009406	0.050722932
off_grid	20220513	Rep1	31	38	20220513 568pIKK_gfpMyD88_NC1 031.tif	0.002889251	0.057355576
off_grid	20220513	Rep1	31	39	20220513 568pIKK_gfpMyD88_NC1 031.tif	0.009868229	0.073658623
off_grid	20220513	Rep1	31	40	20220513 568pIKK_gfpMyD88_NC1 031.tif	0.014354532	0.041189904
off_grid	20220513	Rep1	31	41	20220513 568pIKK_gfpMyD88_NC1 031.tif	0.004744681	0.020091253
off_grid	20220513	Rep1	32	1	20220513 568pIKK_gfpMyD88_NC1 032.tif	0.010510592	0.144754046
off_grid	20220513	Rep1	32	2	20220513 568pIKK_gfpMyD88_NC1 032.tif	0.135369554	0.190579004
off_grid	20220513	Rep1	32	3	20220513 568pIKK_gfpMyD88_NC1 032.tif	0.000614109	0.065840255
off_grid	20220513	Rep1	32	4	20220513 568pIKK_gfpMyD88_NC1 032.tif	0.003370383	0.055979367
off_grid	20220513	Rep1	32	5	20220513 568pIKK_gfpMyD88_NC1 032.tif	0.002797119	0.073814609
off_grid	20220513	Rep1	32	6	20220513 568pIKK_gfpMyD88_NC1 032.tif	0.032396995	0.093127084
off_grid	20220513	Rep1	32	7	20220513 568pIKK_gfpMyD88_NC1 032.tif	0.010861204	0.085913898
off_grid	20220513	Rep1	32	8	20220513 568pIKK_gfpMyD88_NC1 032.tif	0.007045415	0.043994782
off_grid	20220513	Rep1	32	9	20220513 568pIKK_gfpMyD88_NC1 032.tif	0.0376613	0.247765373
off_grid	20220513	Rep1	32	10	20220513 568pIKK_gfpMyD88_NC1 032.tif	0.008760089	0.095328999
off_grid	20220513	Rep1	32	11	20220513 568pIKK_gfpMyD88_NC1 032.tif	0.002771527	0.118837198
off_grid	20220513	Rep1	32	12	20220513 568pIKK_gfpMyD88_NC1 032.tif	0.007695456	0.052714941
off_grid	20220513	Rep1	32	13	20220513 568pIKK_gfpMyD88_NC1 032.tif	0.019552297	0.049416538
off_grid	20220513	Rep1	32	14	20220513 568pIKK_gfpMyD88_NC1 032.tif	0.431416941	0.912208608
off_grid	20220513	Rep1	32	15	20220513 568pIKK_gfpMyD88_NC1 032.tif	0.130120606	0.444707667
off_grid	20220513	Rep1	32	16	20220513 568pIKK_gfpMyD88_NC1 032.tif	0.443511788	1.626279801
off_grid	20220513	Rep1	32	17	20220513 568pIKK_gfpMyD88_NC1 032.tif	0.064374382	0.137813528
off_grid	20220513	Rep1	32	18	20220513 568pIKK_gfpMyD88_NC1 032.tif	0.000616668	0.019401801
off_grid	20220513	Rep1	32	19	20220513 568pIKK_gfpMyD88_NC1 032.tif	0.042122011	0.14004888
off_grid	20220513	Rep1	32	20	20220513 568pIKK_gfpMyD88_NC1 032.tif	0.023734054	0.390365913
off_grid	20220513	Rep1	32	21	20220513 568pIKK_gfpMyD88_NC1 032.tif	0.027808324	0.09638171
off_grid	20220513	Rep1	32	22	20220513 568pIKK_gfpMyD88_NC1 032.tif	0.028657983	0.099177052
off_grid	20220513	Rep1	32	23	20220513 568pIKK_gfpMyD88_NC1 032.tif	0.029942709	0.118159893
off_grid	20220513	Rep1	32	24	20220513 568pIKK_gfpMyD88_NC1 032.tif	0.014308466	0.068095199
off_grid	20220513	Rep1	32	25	20220513 568pIKK_gfpMyD88_NC1 032.tif	0.008852221	0.053108805
off_grid	20220513	Rep1	32	26	20220513 568pIKK_gfpMyD88_NC1 032.tif	0.003866871	0.051363196
off_grid	20220513	Rep1	32	27	20220513 568pIKK_gfpMyD88_NC1 032.tif	0.003472752	0.010041012
off_grid	20220513	Rep1	32	28	20220513 568pIKK_gfpMyD88_NC1 032.tif	0.001624999	0.00255325
off_grid	20220513	Rep1	33	1	20220513 568pIKK_gfpMyD88_NC1 033.tif	2.55E-05	0.000400139
off_grid	20220513	Rep1	33	2	20220513 568pIKK_gfpMyD88_NC1 033.tif	0.000179043	0.00569426
off_grid	20220513	Rep1	33	3	20220513 568pIKK_gfpMyD88_NC1 033.tif	0.033809682	0.060439397
off_grid	20220513	Rep1	33	4	20220513 568pIKK_gfpMyD88_NC1 033.tif	0.086283818	0.231271831
off_grid	20220513	Rep1	33	5	20220513 568pIKK_gfpMyD88_NC1 033.tif	0.020020634	0.222969569
off_grid	20220513	Rep1	33	6	20220513 568pIKK_gfpMyD88_NC1 033.tif	0.002172671	0.021244912
off_grid	20220513	Rep1	33	7	20220513 568pIKK_gfpMyD88_NC1 033.tif	0.011360251	0.061598135
off_grid	20220513	Rep1	33	8	20220513 568pIKK_gfpMyD88_NC1 033.tif	0.009625104	0.009729918
off_grid	20220513	Rep1	33	9	20220513 568pIKK_gfpMyD88_NC1 033.tif	0.004703734	0.110570407
off_grid	20220513	Rep1	33	10	20220513 568pIKK_gfpMyD88_NC1 033.tif	0.002771527	0.030925592
off_grid	20220513	Rep1	33	11	20220513 568pIKK_gfpMyD88_NC1 033.tif	0.048522607	0.238197741
off_grid	20220513	Rep1	33	12	20220513 568pIKK_gfpMyD88_NC1 033.tif	0.00260006	0.052027774
off_grid	20220513	Rep1	33	13	20220513 568pIKK_gfpMyD88_NC1 033.tif	0.007636594	0.066291384
off_grid	20220513	Rep1	33	14	20220513 568pIKK_gfpMyD88_NC1 033.tif	-3.08E-05	0.041412994
off_grid	20220513	Rep1	33	15	20220513 568pIKK_gfpMyD88_NC1 033.tif	0.062969373	0.269159182
off_grid	20220513	Rep1	33	16	20220513 568pIKK_gfpMyD88_NC1 033.tif	0.003628864	0.031607591
off_grid	20220513	Rep1	33	17	20220513 568pIKK_gfpMyD88_NC1 033.tif	-0.000276498	0.046693846
off_grid	20220513	Rep1	33	18	20220513 568pIKK_gfpMyD88_NC1 033.tif	0.019163297	0.075747342
off_grid	20220513	Rep1	33	19	20220513 568pIKK_gfpMyD88_NC1 033.tif	0.004437576	0.136108202
off_grid	20220513	Rep1	33	20	20220513 568pIKK_gfpMyD88_NC1 033.tif	0.002313428	0.063353744
off_grid	20220513	Rep1	33	21	20220513 568pIKK_gfpMyD88_NC1 033.tif	0.001786229	0.058744034
off_grid	20220513	Rep1	33	22	20220513 568pIKK_gfpMyD88_NC1 033.tif	0.030280525	0.148896789
off_grid	20220513	Rep1	33	23	20220513 568pIKK_gfpMyD88_NC1 033.tif	0.035529474	0.117528547
off_grid	20220513	Rep1	33	24	20220513 568pIKK_gfpMyD88_NC1 033.tif	0.00214196	0.04546784
off_grid	20220513	Rep1	33	25	20220513 568pIKK_gfpMyD88_NC1 033.tif	0.04362427	0.17747088
off_grid	20220513	Rep1	33	26	20220513 568pIKK_gfpMyD88_NC1 033.tif	0.006459355	0.050023776
off_grid	20220513	Rep1	33	27	20220513 568pIKK_gfpMyD88_NC1 033.tif	0.002497691	0.02526526
off_grid	20220513	Rep1	33	28	20220513 568pIKK_gfpMyD88_NC1 033.tif	0.004624398	0.015104262
off_grid	20220513	Rep1	33	29	20220513 568pIKK_gfpMyD88_NC1 033.tif	0.000736951	0.005017568
off_grid	20220513	Rep1	33	30	20220513 568pIKK_gfpMyD88_NC1 033.tif	0.011096652	0.015092586
off_grid	20220513	Rep1	33	31	20220513 568pIKK_gfpMyD88_NC1 033.tif	0.000649938	0.019307715
off_grid	20220513	Rep1	33	32	20220513 568pIKK_gfpMyD88_NC1 033.tif	0.001041498	0.022832304
off_grid	20220513	Rep1	33	33	20220513 568pIKK_gfpMyD88_NC1 033.tif	0.000504063	0.065349322
off_grid	20220513	Rep1	33	34	20220513 568pIKK_gfpMyD88_NC1 033.tif	0.001077327	0.033252351
off_grid	20220513	Rep1	33	35	20220513 568pIKK_gfpMyD88_NC1 033.tif	0.000923774	0.057001557
off_grid	20220513	Rep1	33	36	20220513 568pIKK_gfpMyD88_NC1 033.tif	0.001269268	0.051849445
off_grid	20220513	Rep1	33	37	20220513 568pIKK_gfpMyD88_NC1 033.tif	2.80E-05	0.008719472
off_grid	20220513	Rep1	33	38	20220513 568pIKK_gfpMyD88_NC1 033.tif	-1.29E-05	0.015152029
1um_grid	20220513	Rep1	262	1	20220513 568pIKK_gfpMyD88_Grid2_1um 001.tif	0.001520071	0.007304168
1um_grid	20220513	Rep1	262	2	20220513 568pIKK_gfpMyD88_Grid2_1um 001.tif	0.001596848	0.06572084
1um_grid	20220513	Rep1	262	3	20220513 568pIKK_gfpMyD88_Grid2_1um 001.tif	0.00321683	0.000588551
1um_grid	20220513	Rep1	262	4	20220513 568pIKK_gfpMyD88_Grid2_1um 001.tif	0.001568696	0.039958769
1um_grid	20220513	Rep1	262	5	20220513 568pIKK_gfpMyD88_Grid2_1um 001.tif	0.007902752	0.014998778
1um_grid	20220513	Rep1	262	6	20220513 568pIKK_gfpMyD88_Grid2_1um 001.tif	0.003078633	0.393080645
1um_grid	20220513	Rep1	262	7	20220513 568pIKK_gfpMyD88_Grid2_1um 001.tif	0.000432405	0.061143216
1um_grid	20220513	Rep1	262	8	20220513 568pIKK_gfpMyD88_Grid2_1um 001.tif	0.001410025	0.114708049
1um_grid	20220513	Rep1	262	9	20220513 568pIKK_gfpMyD88_Grid2_1um 001.tif	0.007836213	0.002231188
1um_grid	20220513	Rep1	262	10	20220513 568pIKK_gfpMyD88_Grid2_1um 001.tif	0.003339673	0.201271575
1um_grid	20220513	Rep1	262	11	20220513 568pIKK_gfpMyD88_Grid2_1um 001.tif	0.00869355	-0.000196943
1um_grid	20220513	Rep1	262	12	20220513 568pIKK_gfpMyD88_Grid2_1um 001.tif	0.003680048	0.286308447
1um_grid	20220513	Rep1	262	13	20220513 568pIKK_gfpMyD88_Grid2_1um 001.tif	0.001847651	0.078478478
1um_grid	20220513	Rep1	262	14	20220513 568pIKK_gfpMyD88_Grid2_1um 001.tif	0.007866923	0.053632238
1um_grid	20220513	Rep1	262	15	20220513 568pIKK_gfpMyD88_Grid2_1um 001.tif	0.004046016	0.294893936
1um_grid	20220513	Rep1	262	16	20220513 568pIKK_gfpMyD88_Grid2_1um 001.tif	0.001863006	0.074750985
1um_grid	20220513	Rep1	262	17	20220513 568pIKK_gfpMyD88_Grid2_1um 001.tif	0.001952578	0.069837857
1um_grid	20220513	Rep1	262	18	20220513 568pIKK_gfpMyD88_Grid2_1um 001.tif	0.016243233	0.02348918
1um_grid	20220513	Rep1	262	19	20220513 568pIKK_gfpMyD88_Grid2_1um 001.tif	0.007109396	0.17716666
1um_grid	20220513	Rep1	262	20	20220513 568pIKK_gfpMyD88_Grid2_1um 001.tif	0.006728073	0.000133749
1um_grid	20220513	Rep1	262	21	20220513 568pIKK_gfpMyD88_Grid2_1um 001.tif	0.005517564	0.146287018
1um_grid	20220513	Rep1	262	22	20220513 568pIKK_gfpMyD88_Grid2_1um 001.tif	0.000655057	0.029736736
1um_grid	20220513	Rep1	262	23	20220513 568pIKK_gfpMyD88_Grid2_1um 001.tif	0.002244329	0.025145844
1um_grid	20220513	Rep1	262	24	20220513 568pIKK_gfpMyD88_Grid2_1um 001.tif	0.000951925	0.027666854
1um_grid	20220513	Rep1	262	25	20220513 568pIKK_gfpMyD88_Grid2_1um 001.tif	0.000688326	0.204164107
1um_grid	20220513	Rep1	262	26	20220513 568pIKK_gfpMyD88_Grid2_1um 001.tif	0.004002509	0.009993246
1um_grid	20220513	Rep1	262	27	20220513 568pIKK_gfpMyD88_Grid2_1um 001.tif	0.037983761	0.030284755
1um_grid	20220513	Rep1	262	28	20220513 568pIKK_gfpMyD88_Grid2_1um 001.tif	0.056341007	0.042877607
1um_grid	20220513	Rep1	262	29	20220513 568pIKK_gfpMyD88_Grid2_1um 001.tif	0.042713189	0.018533721
1um_grid	20220513	Rep1	262	30	20220513 568pIKK_gfpMyD88_Grid2_1um 001.tif	0.004637194	0.00072806
1um_grid	20220513	Rep1	262	31	20220513 568pIKK_gfpMyD88_Grid2_1um 001.tif	0.011393521	0.024106657
1um_grid	20220513	Rep1	262	32	20220513 568pIKK_gfpMyD88_Grid2_1um 001.tif	0.018572118	0.056814376
1um_grid	20220513	Rep1	262	33	20220513 568pIKK_gfpMyD88_Grid2_1um 001.tif	0.049026772	0.05326244
1um_grid	20220513	Rep1	262	34	20220513 568pIKK_gfpMyD88_Grid2_1um 001.tif	0.00308631	0.002987491
1um_grid	20220513	Rep1	262	35	20220513 568pIKK_gfpMyD88_Grid2_1um 001.tif	0.043447684	0.061137343
1um_grid	20220513	Rep1	262	36	20220513 568pIKK_gfpMyD88_Grid2_1um 001.tif	0.080720086	0.102725262
1um_grid	20220513	Rep1	262	37	20220513 568pIKK_gfpMyD88_Grid2_1um 001.tif	0.031713685	0.165493526
1um_grid	20220513	Rep1	262	38	20220513 568pIKK_gfpMyD88_Grid2_1um 001.tif	0.008857339	0.001781266
1um_grid	20220513	Rep1	262	39	20220513 568pIKK_gfpMyD88_Grid2_1um 001.tif	0.000846998	0.021337792
1um_grid	20220513	Rep1	262	40	20220513 568pIKK_gfpMyD88_Grid2_1um 001.tif	0.002321105	0.010357181
1um_grid	20220513	Rep1	262	41	20220513 568pIKK_gfpMyD88_Grid2_1um 001.tif	0.003590476	0.096696698
1um_grid	20220513	Rep1	262	42	20220513 568pIKK_gfpMyD88_Grid2_1um 001.tif	0.002904606	0.076622843
1um_grid	20220513	Rep1	262	43	20220513 568pIKK_gfpMyD88_Grid2_1um 001.tif	0.166256716	0.268953934
1um_grid	20220513	Rep1	262	44	20220513 568pIKK_gfpMyD88_Grid2_1um 001.tif	0.107801695	0.163220507
1um_grid	20220513	Rep1	262	45	20220513 568pIKK_gfpMyD88_Grid2_1um 001.tif	0.062252793	0.223513425
1um_grid	20220513	Rep1	262	46	20220513 568pIKK_gfpMyD88_Grid2_1um 001.tif	0.009026248	0.089142901
1um_grid	20220513	Rep1	262	47	20220513 568pIKK_gfpMyD88_Grid2_1um 001.tif	0.010270026	0.0515991
1um_grid	20220513	Rep1	262	48	20220513 568pIKK_gfpMyD88_Grid2_1um 001.tif	0.006293006	0.032114447
1um_grid	20220513	Rep1	262	49	20220513 568pIKK_gfpMyD88_Grid2_1um 001.tif	0.04382133	0.070810144
1um_grid	20220513	Rep1	262	50	20220513 568pIKK_gfpMyD88_Grid2_1um 001.tif	0.049044687	0.150750533
1um_grid	20220513	Rep1	262	51	20220513 568pIKK_gfpMyD88_Grid2_1um 001.tif	0.024773095	0.041252538
1um_grid	20220513	Rep1	262	52	20220513 568pIKK_gfpMyD88_Grid2_1um 001.tif	0.025950334	0.02497456
1um_grid	20220513	Rep1	262	53	20220513 568pIKK_gfpMyD88_Grid2_1um 001.tif	0.037556372	0.093496903
1um_grid	20220513	Rep1	262	54	20220513 568pIKK_gfpMyD88_Grid2_1um 001.tif	0.030249814	0.15648333
1um_grid	20220513	Rep1	262	55	20220513 568pIKK_gfpMyD88_Grid2_1um 001.tif	0.073720634	0.052073771
1um_grid	20220513	Rep1	262	56	20220513 568pIKK_gfpMyD88_Grid2_1um 001.tif	0.012575878	0.021570938
1um_grid	20220513	Rep1	262	57	20220513 568pIKK_gfpMyD88_Grid2_1um 001.tif	0.020558069	0.111913329
1um_grid	20220513	Rep1	262	58	20220513 568pIKK_gfpMyD88_Grid2_1um 001.tif	0.023790357	0.135380332
1um_grid	20220513	Rep1	262	59	20220513 568pIKK_gfpMyD88_Grid2_1um 001.tif	0.063857421	0.146383389
1um_grid	20220513	Rep1	262	60	20220513 568pIKK_gfpMyD88_Grid2_1um 001.tif	0.057899569	0.123515421
1um_grid	20220513	Rep1	262	61	20220513 568pIKK_gfpMyD88_Grid2_1um 001.tif	0.019910587	0.042930908
1um_grid	20220513	Rep1	262	62	20220513 568pIKK_gfpMyD88_Grid2_1um 001.tif	0.011923278	0.044607077
1um_grid	20220513	Rep1	262	63	20220513 568pIKK_gfpMyD88_Grid2_1um 001.tif	0.100031919	0.085514282
1um_grid	20220513	Rep1	262	64	20220513 568pIKK_gfpMyD88_Grid2_1um 001.tif	0.061564364	0.055527073
1um_grid	20220513	Rep1	262	65	20220513 568pIKK_gfpMyD88_Grid2_1um 001.tif	0.001829736	0.094996403
1um_grid	20220513	Rep1	262	66	20220513 568pIKK_gfpMyD88_Grid2_1um 001.tif	0.068494718	0.036125823
1um_grid	20220513	Rep1	262	67	20220513 568pIKK_gfpMyD88_Grid2_1um 001.tif	0.001694098	0.031169731
1um_grid	20220513	Rep1	262	68	20220513 568pIKK_gfpMyD88_Grid2_1um 001.tif	0.003467633	0.024068444
1um_grid	20220513	Rep1	262	69	20220513 568pIKK_gfpMyD88_Grid2_1um 001.tif	0.009776097	0.025182031
1um_grid	20220513	Rep1	262	70	20220513 568pIKK_gfpMyD88_Grid2_1um 001.tif	0.033640774	0.011581159
1um_grid	20220513	Rep1	262	71	20220513 568pIKK_gfpMyD88_Grid2_1um 001.tif	0.007966733	0.000227649
1um_grid	20220513	Rep1	262	72	20220513 568pIKK_gfpMyD88_Grid2_1um 001.tif	0.007611002	0.004752198
1um_grid	20220513	Rep1	262	73	20220513 568pIKK_gfpMyD88_Grid2_1um 001.tif	0.017105688	0.006971038
1um_grid	20220513	Rep1	262	74	20220513 568pIKK_gfpMyD88_Grid2_1um 001.tif	0.013960413	0.114950671
1um_grid	20220513	Rep1	262	75	20220513 568pIKK_gfpMyD88_Grid2_1um 001.tif	0.003692844	0.02257176
1um_grid	20220513	Rep1	262	76	20220513 568pIKK_gfpMyD88_Grid2_1um 001.tif	0.003897581	0.008560251
1um_grid	20220513	Rep1	262	77	20220513 568pIKK_gfpMyD88_Grid2_1um 001.tif	0.002771527	0.024053746
1um_grid	20220513	Rep1	262	78	20220513 568pIKK_gfpMyD88_Grid2_1um 001.tif	0.00178367	0.013235579
1um_grid	20220513	Rep1	262	79	20220513 568pIKK_gfpMyD88_Grid2_1um 001.tif	0.001189932	0.021457208
1um_grid	20220513	Rep1	262	80	20220513 568pIKK_gfpMyD88_Grid2_1um 001.tif	0.005090175	0.043882971
1um_grid	20220513	Rep1	262	81	20220513 568pIKK_gfpMyD88_Grid2_1um 001.tif	0.001005669	0.015204138
1um_grid	20220513	Rep1	262	82	20220513 568pIKK_gfpMyD88_Grid2_1um 001.tif	0.004189332	4.66E-05
1um_grid	20220513	Rep1	262	83	20220513 568pIKK_gfpMyD88_Grid2_1um 001.tif	0.005543156	0.001152651
1um_grid	20220513	Rep1	262	84	20220513 568pIKK_gfpMyD88_Grid2_1um 001.tif	0.010863764	0.006075427
1um_grid	20220513	Rep1	262	85	20220513 568pIKK_gfpMyD88_Grid2_1um 001.tif	0.005689032	0.072312618
1um_grid	20220513	Rep1	262	86	20220513 568pIKK_gfpMyD88_Grid2_1um 001.tif	0.003564884	0.001018932
1um_grid	20220513	Rep1	262	87	20220513 568pIKK_gfpMyD88_Grid2_1um 001.tif	0.010170216	0.000240917
1um_grid	20220513	Rep1	262	88	20220513 568pIKK_gfpMyD88_Grid2_1um 001.tif	0.012171522	0.003800071
1um_grid	20220513	Rep1	262	89	20220513 568pIKK_gfpMyD88_Grid2_1um 001.tif	0.00237229	0.031192477
1um_grid	20220513	Rep1	262	90	20220513 568pIKK_gfpMyD88_Grid2_1um 001.tif	0.003270574	0.009475775
1um_grid	20220513	Rep1	262	91	20220513 568pIKK_gfpMyD88_Grid2_1um 001.tif	0.003930851	0.292155317
1um_grid	20220513	Rep1	262	92	20220513 568pIKK_gfpMyD88_Grid2_1um 001.tif	0.014482493	0.013413944
1um_grid	20220513	Rep1	262	93	20220513 568pIKK_gfpMyD88_Grid2_1um 001.tif	0.006308362	0.082682141
1um_grid	20220513	Rep1	262	94	20220513 568pIKK_gfpMyD88_Grid2_1um 001.tif	0.00491359	0.001961396
1um_grid	20220513	Rep1	262	95	20220513 568pIKK_gfpMyD88_Grid2_1um 001.tif	0.000946807	0.041009632
1um_grid	20220513	Rep1	262	96	20220513 568pIKK_gfpMyD88_Grid2_1um 001.tif	0.0032501	0.029856153
1um_grid	20220513	Rep1	262	97	20220513 568pIKK_gfpMyD88_Grid2_1um 001.tif	0.001747841	0.008893169
1um_grid	20220513	Rep1	262	98	20220513 568pIKK_gfpMyD88_Grid2_1um 001.tif	0.004573214	0.011820105
1um_grid	20220513	Rep1	262	99	20220513 568pIKK_gfpMyD88_Grid2_1um 001.tif	0.00318612	-0.000196943
1um_grid	20220513	Rep1	262	100	20220513 568pIKK_gfpMyD88_Grid2_1um 001.tif	0.004481082	0.012708395
1um_grid	20220513	Rep1	262	101	20220513 568pIKK_gfpMyD88_Grid2_1um 001.tif	0.004826576	-0.000149176
1um_grid	20220513	Rep1	262	102	20220513 568pIKK_gfpMyD88_Grid2_1um 001.tif	0.007094041	0.000974929
1um_grid	20220513	Rep1	262	103	20220513 568pIKK_gfpMyD88_Grid2_1um 001.tif	0.003667252	0.001207955
1um_grid	20220513	Rep1	262	104	20220513 568pIKK_gfpMyD88_Grid2_1um 001.tif	0.042782288	0.046048725
1um_grid	20220513	Rep1	262	105	20220513 568pIKK_gfpMyD88_Grid2_1um 001.tif	0.028491634	0.03511353
1um_grid	20220513	Rep1	262	106	20220513 568pIKK_gfpMyD88_Grid2_1um 001.tif	0.027636856	0.043864502
1um_grid	20220513	Rep1	262	107	20220513 568pIKK_gfpMyD88_Grid2_1um 001.tif	0.016862562	0.005496204
1um_grid	20220513	Rep1	262	108	20220513 568pIKK_gfpMyD88_Grid2_1um 001.tif	0.005220695	0.007311617
1um_grid	20220513	Rep1	262	109	20220513 568pIKK_gfpMyD88_Grid2_1um 001.tif	0.021517774	0.018606381
1um_grid	20220513	Rep1	262	110	20220513 568pIKK_gfpMyD88_Grid2_1um 001.tif	0.009875907	0.006413503
1um_grid	20220513	Rep1	262	111	20220513 568pIKK_gfpMyD88_Grid2_1um 001.tif	0.054731261	0.048760984
1um_grid	20220513	Rep1	262	112	20220513 568pIKK_gfpMyD88_Grid2_1um 001.tif	0.011549633	0.124468155
1um_grid	20220513	Rep1	262	113	20220513 568pIKK_gfpMyD88_Grid2_1um 001.tif	0.008020476	0.020117549
1um_grid	20220513	Rep1	262	114	20220513 568pIKK_gfpMyD88_Grid2_1um 001.tif	0.013732643	0.011146719
1um_grid	20220513	Rep1	262	115	20220513 568pIKK_gfpMyD88_Grid2_1um 001.tif	0.021528011	0.001889878
1um_grid	20220513	Rep1	262	116	20220513 568pIKK_gfpMyD88_Grid2_1um 001.tif	0.007071008	0.014107534
1um_grid	20220513	Rep1	262	117	20220513 568pIKK_gfpMyD88_Grid2_1um 001.tif	0.006060118	0.000376255
1um_grid	20220513	Rep1	262	118	20220513 568pIKK_gfpMyD88_Grid2_1um 001.tif	0.010119032	0.033589901
1um_grid	20220513	Rep1	262	119	20220513 568pIKK_gfpMyD88_Grid2_1um 001.tif	0.004330089	0.000421212
1um_grid	20220513	Rep1	262	120	20220513 568pIKK_gfpMyD88_Grid2_1um 001.tif	0.016302095	0.083881479
1um_grid	20220513	Rep1	262	121	20220513 568pIKK_gfpMyD88_Grid2_1um 001.tif	0.010208605	0.063321405
1um_grid	20220513	Rep1	262	122	20220513 568pIKK_gfpMyD88_Grid2_1um 001.tif	0.013335965	0.072320305
1um_grid	20220513	Rep1	262	123	20220513 568pIKK_gfpMyD88_Grid2_1um 001.tif	0.055174005	0.236970828
1um_grid	20220513	Rep1	262	124	20220513 568pIKK_gfpMyD88_Grid2_1um 001.tif	0.008995537	0.336949692
1um_grid	20220513	Rep1	262	125	20220513 568pIKK_gfpMyD88_Grid2_1um 001.tif	0.002390204	0.046801556
1um_grid	20220513	Rep1	262	126	20220513 568pIKK_gfpMyD88_Grid2_1um 001.tif	0.002497691	0.036563366
1um_grid	20220513	Rep1	262	127	20220513 568pIKK_gfpMyD88_Grid2_1um 001.tif	0.002328783	0.036539845
1um_grid	20220513	Rep1	262	128	20220513 568pIKK_gfpMyD88_Grid2_1um 001.tif	0.002669158	0.091699116
1um_grid	20220513	Rep1	262	129	20220513 568pIKK_gfpMyD88_Grid2_1um 001.tif	0.003754265	0.118845505
1um_grid	20220513	Rep1	262	130	20220513 568pIKK_gfpMyD88_Grid2_1um 001.tif	0.007099159	0.043158536
1um_grid	20220513	Rep1	262	131	20220513 568pIKK_gfpMyD88_Grid2_1um 001.tif	0.003060718	0.00260934
1um_grid	20220513	Rep1	262	132	20220513 568pIKK_gfpMyD88_Grid2_1um 001.tif	0.000877708	0.017317444
1um_grid	20220513	Rep1	262	133	20220513 568pIKK_gfpMyD88_Grid2_1um 001.tif	0.007019823	0.058508097
1um_grid	20220513	Rep1	262	134	20220513 568pIKK_gfpMyD88_Grid2_1um 001.tif	0.002643566	0.015186323
1um_grid	20220513	Rep1	262	135	20220513 568pIKK_gfpMyD88_Grid2_1um 001.tif	0.01015998	0.168949573
1um_grid	20220513	Rep1	262	136	20220513 568pIKK_gfpMyD88_Grid2_1um 001.tif	0.002034473	0.131976967
1um_grid	20220513	Rep1	262	137	20220513 568pIKK_gfpMyD88_Grid2_1um 001.tif	0.006362105	0.209391881
1um_grid	20220513	Rep1	262	138	20220513 568pIKK_gfpMyD88_Grid2_1um 001.tif	0.007385791	0.048912567
1um_grid	20220513	Rep1	262	139	20220513 568pIKK_gfpMyD88_Grid2_1um 001.tif	0.005706946	0.018660444
1um_grid	20220513	Rep1	262	140	20220513 568pIKK_gfpMyD88_Grid2_1um 001.tif	0.002397882	0.008719472
1um_grid	20220513	Rep1	262	141	20220513 568pIKK_gfpMyD88_Grid2_1um 001.tif	0.002290395	0.025251992
1um_grid	20220513	Rep1	262	142	20220513 568pIKK_gfpMyD88_Grid2_1um 001.tif	0.013632834	0.184579838
1um_grid	20220513	Rep1	262	143	20220513 568pIKK_gfpMyD88_Grid2_1um 001.tif	0.006372342	0.021628677
1um_grid	20220513	Rep1	262	144	20220513 568pIKK_gfpMyD88_Grid2_1um 001.tif	0.012007732	0.062819466
1um_grid	20220513	Rep1	262	145	20220513 568pIKK_gfpMyD88_Grid2_1um 001.tif	0.007326929	0.161754268
1um_grid	20220513	Rep1	262	146	20220513 568pIKK_gfpMyD88_Grid2_1um 001.tif	0.002802238	0.143815291
1um_grid	20220513	Rep1	262	147	20220513 568pIKK_gfpMyD88_Grid2_1um 001.tif	0.000951925	0.075712001
1um_grid	20220513	Rep1	262	148	20220513 568pIKK_gfpMyD88_Grid2_1um 001.tif	0.005773486	0.011060031
1um_grid	20220513	Rep1	262	149	20220513 568pIKK_gfpMyD88_Grid2_1um 001.tif	0.018840836	0.004132166
1um_grid	20220513	Rep1	262	150	20220513 568pIKK_gfpMyD88_Grid2_1um 001.tif	0.006991672	0.016589573
1um_grid	20220513	Rep1	262	151	20220513 568pIKK_gfpMyD88_Grid2_1um 001.tif	0.01224318	0.067185679
1um_grid	20220513	Rep1	262	152	20220513 568pIKK_gfpMyD88_Grid2_1um 001.tif	0.014830546	0.011028187
1um_grid	20220513	Rep1	262	153	20220513 568pIKK_gfpMyD88_Grid2_1um 001.tif	0.003974358	0.118917646
1um_grid	20220513	Rep1	262	154	20220513 568pIKK_gfpMyD88_Grid2_1um 001.tif	0.038631242	0.117727445
1um_grid	20220513	Rep1	262	155	20220513 568pIKK_gfpMyD88_Grid2_1um 001.tif	0.009817045	0.208840731
1um_grid	20220513	Rep1	262	156	20220513 568pIKK_gfpMyD88_Grid2_1um 001.tif	0.002321105	0.001321787
1um_grid	20220513	Rep1	262	157	20220513 568pIKK_gfpMyD88_Grid2_1um 001.tif	0.000887945	0.109347584
1um_grid	20220513	Rep1	262	158	20220513 568pIKK_gfpMyD88_Grid2_1um 001.tif	0.021589432	0.211030215
1um_grid	20220513	Rep1	262	159	20220513 568pIKK_gfpMyD88_Grid2_1um 001.tif	0.034139821	0.256769428
1um_grid	20220513	Rep1	262	160	20220513 568pIKK_gfpMyD88_Grid2_1um 001.tif	0.005834907	0.020921644
1um_grid	20220513	Rep1	262	161	20220513 568pIKK_gfpMyD88_Grid2_1um 001.tif	0.004583451	0.022348849
1um_grid	20220513	Rep1	262	162	20220513 568pIKK_gfpMyD88_Grid2_1um 001.tif	0.007820858	0.068710098
1um_grid	20220513	Rep1	262	163	20220513 568pIKK_gfpMyD88_Grid2_1um 001.tif	0.004547622	0.006390855
1um_grid	20220513	Rep1	262	164	20220513 568pIKK_gfpMyD88_Grid2_1um 001.tif	0.011344896	0.183901249
1um_grid	20220513	Rep1	262	165	20220513 568pIKK_gfpMyD88_Grid2_1um 001.tif	0.001962815	0.089751068
1um_grid	20220513	Rep1	262	166	20220513 568pIKK_gfpMyD88_Grid2_1um 001.tif	0.012465832	0.0457432
1um_grid	20220513	Rep1	262	167	20220513 568pIKK_gfpMyD88_Grid2_1um 001.tif	0.024453193	0.178713341
1um_grid	20220513	Rep1	262	168	20220513 568pIKK_gfpMyD88_Grid2_1um 001.tif	0.006428645	0.044691328
1um_grid	20220513	Rep1	262	169	20220513 568pIKK_gfpMyD88_Grid2_1um 001.tif	0.031132743	0.223092025
1um_grid	20220513	Rep1	262	170	20220513 568pIKK_gfpMyD88_Grid2_1um 001.tif	0.006641059	0.132686831
1um_grid	20220513	Rep1	262	171	20220513 568pIKK_gfpMyD88_Grid2_1um 001.tif	0.003572561	0.004121946
1um_grid	20220513	Rep1	262	172	20220513 568pIKK_gfpMyD88_Grid2_1um 001.tif	0.003979476	0.018861894
1um_grid	20220513	Rep1	262	173	20220513 568pIKK_gfpMyD88_Grid2_1um 001.tif	0.00321683	-1.50E-05
1um_grid	20220513	Rep1	262	174	20220513 568pIKK_gfpMyD88_Grid2_1um 001.tif	0.043849481	0.199248134
1um_grid	20220513	Rep1	262	175	20220513 568pIKK_gfpMyD88_Grid2_1um 001.tif	0.030142327	0.01440447
1um_grid	20220513	Rep1	262	176	20220513 568pIKK_gfpMyD88_Grid2_1um 001.tif	0.012683365	0.064401574
1um_grid	20220513	Rep1	262	177	20220513 568pIKK_gfpMyD88_Grid2_1um 001.tif	0.014902204	0.016789294
1um_grid	20220513	Rep1	262	178	20220513 568pIKK_gfpMyD88_Grid2_1um 001.tif	0.336989598	0.082136596
1um_grid	20220513	Rep1	262	179	20220513 568pIKK_gfpMyD88_Grid2_1um 001.tif	0.013881078	0.013140216
1um_grid	20220513	Rep1	262	180	20220513 568pIKK_gfpMyD88_Grid2_1um 001.tif	0.003749147	0.03999769
1um_grid	20220513	Rep1	262	181	20220513 568pIKK_gfpMyD88_Grid2_1um 001.tif	0.008765208	0.024575757
1um_grid	20220513	Rep1	262	182	20220513 568pIKK_gfpMyD88_Grid2_1um 001.tif	0.125949084	0.049543915
1um_grid	20220513	Rep1	262	183	20220513 568pIKK_gfpMyD88_Grid2_1um 001.tif	0.007987207	0.003443927
1um_grid	20220513	Rep1	262	184	20220513 568pIKK_gfpMyD88_Grid2_1um 001.tif	0.010277704	0.023088024
1um_grid	20220513	Rep1	262	185	20220513 568pIKK_gfpMyD88_Grid2_1um 001.tif	0.007692897	0.020440639
1um_grid	20220513	Rep1	262	186	20220513 568pIKK_gfpMyD88_Grid2_1um 001.tif	0.011511245	0.00434315
1um_grid	20220513	Rep1	262	187	20220513 568pIKK_gfpMyD88_Grid2_1um 001.tif	0.312679619	0.02247533
1um_grid	20220513	Rep1	262	188	20220513 568pIKK_gfpMyD88_Grid2_1um 001.tif	0.00846322	0.00979656
1um_grid	20220513	Rep1	262	189	20220513 568pIKK_gfpMyD88_Grid2_1um 001.tif	0.002768968	0.005785244
1um_grid	20220513	Rep1	262	190	20220513 568pIKK_gfpMyD88_Grid2_1um 001.tif	0.00165315	0.000572629
1um_grid	20220513	Rep1	262	191	20220513 568pIKK_gfpMyD88_Grid2_1um 001.tif	0.004946859	0.019823455
1um_grid	20220513	Rep1	262	192	20220513 568pIKK_gfpMyD88_Grid2_1um 001.tif	0.018349466	0.002097029
1um_grid	20220513	Rep1	262	193	20220513 568pIKK_gfpMyD88_Grid2_1um 001.tif	0.004511793	0.01278281
1um_grid	20220513	Rep1	262	194	20220513 568pIKK_gfpMyD88_Grid2_1um 001.tif	0.009991071	0.009301769
1um_grid	20220513	Rep1	262	195	20220513 568pIKK_gfpMyD88_Grid2_1um 001.tif	0.000987754	0.049161783
1um_grid	20220513	Rep1	262	196	20220513 568pIKK_gfpMyD88_Grid2_1um 001.tif	0.011357692	0.081189059
1um_grid	20220513	Rep1	262	197	20220513 568pIKK_gfpMyD88_Grid2_1um 001.tif	0.026513361	0.038938074
1um_grid	20220513	Rep1	262	198	20220513 568pIKK_gfpMyD88_Grid2_1um 001.tif	0.0087908	0.02917946
1um_grid	20220513	Rep1	262	199	20220513 568pIKK_gfpMyD88_Grid2_1um 001.tif	0.004373595	0.056995491
1um_grid	20220513	Rep1	262	200	20220513 568pIKK_gfpMyD88_Grid2_1um 001.tif	0.011165751	0.003229069
1um_grid	20220513	Rep1	262	201	20220513 568pIKK_gfpMyD88_Grid2_1um 001.tif	0.007744081	0.036495954
1um_grid	20220513	Rep1	262	202	20220513 568pIKK_gfpMyD88_Grid2_1um 001.tif	0.00530515	0.011378475
1um_grid	20220513	Rep1	262	203	20220513 568pIKK_gfpMyD88_Grid2_1um 001.tif	0.007470245	0.000427696
1um_grid	20220513	Rep1	263	1	20220513 568pIKK_gfpMyD88_Grid2_1um 002.tif	0.009538091	-0.000139044
1um_grid	20220513	Rep1	263	2	20220513 568pIKK_gfpMyD88_Grid2_1um 002.tif	0.004250753	0.005535038
1um_grid	20220513	Rep1	263	3	20220513 568pIKK_gfpMyD88_Grid2_1um 002.tif	0.011454942	0.000187063
1um_grid	20220513	Rep1	263	4	20220513 568pIKK_gfpMyD88_Grid2_1um 002.tif	0.018671928	0.030578336
1um_grid	20220513	Rep1	263	5	20220513 568pIKK_gfpMyD88_Grid2_1um 002.tif	0.001934664	0.003433312
1um_grid	20220513	Rep1	263	6	20220513 568pIKK_gfpMyD88_Grid2_1um 002.tif	0.007042856	0.031341201
1um_grid	20220513	Rep1	263	7	20220513 568pIKK_gfpMyD88_Grid2_1um 002.tif	0.002804797	0.004685856
1um_grid	20220513	Rep1	263	8	20220513 568pIKK_gfpMyD88_Grid2_1um 002.tif	0.003482989	0.001275858
1um_grid	20220513	Rep1	263	9	20220513 568pIKK_gfpMyD88_Grid2_1um 002.tif	0.003997391	0.000906236
1um_grid	20220513	Rep1	263	10	20220513 568pIKK_gfpMyD88_Grid2_1um 002.tif	0.016463325	0.002589437
1um_grid	20220513	Rep1	263	11	20220513 568pIKK_gfpMyD88_Grid2_1um 002.tif	0.020148594	0.022878553
1um_grid	20220513	Rep1	263	12	20220513 568pIKK_gfpMyD88_Grid2_1um 002.tif	0.003723555	0.050086785
1um_grid	20220513	Rep1	263	13	20220513 568pIKK_gfpMyD88_Grid2_1um 002.tif	0.016325128	0.001818207
1um_grid	20220513	Rep1	263	14	20220513 568pIKK_gfpMyD88_Grid2_1um 002.tif	0.040711884	0.01751963
1um_grid	20220513	Rep1	263	15	20220513 568pIKK_gfpMyD88_Grid2_1um 002.tif	0.000207194	0.002739813
1um_grid	20220513	Rep1	263	16	20220513 568pIKK_gfpMyD88_Grid2_1um 002.tif	0.00471653	0.002087543
1um_grid	20220513	Rep1	263	17	20220513 568pIKK_gfpMyD88_Grid2_1um 002.tif	0.001660828	0.001041448
1um_grid	20220513	Rep1	263	18	20220513 568pIKK_gfpMyD88_Grid2_1um 002.tif	0.002845744	8.80E-05
1um_grid	20220513	Rep1	263	19	20220513 568pIKK_gfpMyD88_Grid2_1um 002.tif	0.007598206	0.001087812
1um_grid	20220513	Rep1	263	20	20220513 568pIKK_gfpMyD88_Grid2_1um 002.tif	0.006382579	0.008093566
1um_grid	20220513	Rep1	263	21	20220513 568pIKK_gfpMyD88_Grid2_1um 002.tif	0.013968091	0.012655433
1um_grid	20220513	Rep1	263	22	20220513 568pIKK_gfpMyD88_Grid2_1um 002.tif	0.007429298	0.011278392
1um_grid	20220513	Rep1	263	23	20220513 568pIKK_gfpMyD88_Grid2_1um 002.tif	0.011818351	0.004369825
1um_grid	20220513	Rep1	263	24	20220513 568pIKK_gfpMyD88_Grid2_1um 002.tif	0.023316902	0.020832115
1um_grid	20220513	Rep1	263	25	20220513 568pIKK_gfpMyD88_Grid2_1um 002.tif	0.003388298	-0.000196943
1um_grid	20220513	Rep1	263	26	20220513 568pIKK_gfpMyD88_Grid2_1um 002.tif	0.023091691	0.010991035
1um_grid	20220513	Rep1	263	27	20220513 568pIKK_gfpMyD88_Grid2_1um 002.tif	0.010930303	0.012695711
1um_grid	20220513	Rep1	263	28	20220513 568pIKK_gfpMyD88_Grid2_1um 002.tif	0.035841698	0.008896385
1um_grid	20220513	Rep1	263	29	20220513 568pIKK_gfpMyD88_Grid2_1um 002.tif	0.013788946	0.000380236
1um_grid	20220513	Rep1	263	30	20220513 568pIKK_gfpMyD88_Grid2_1um 002.tif	0.007040297	0.004222666
1um_grid	20220513	Rep1	263	31	20220513 568pIKK_gfpMyD88_Grid2_1um 002.tif	0.005410077	0.000579263
1um_grid	20220513	Rep1	263	32	20220513 568pIKK_gfpMyD88_Grid2_1um 002.tif	0.007557258	0.005842501
1um_grid	20220513	Rep1	263	33	20220513 568pIKK_gfpMyD88_Grid2_1um 002.tif	0.016703891	0.004552413
1um_grid	20220513	Rep1	263	34	20220513 568pIKK_gfpMyD88_Grid2_1um 002.tif	0.01785042	0.007573076
1um_grid	20220513	Rep1	263	35	20220513 568pIKK_gfpMyD88_Grid2_1um 002.tif	0.034623512	0.012645111
1um_grid	20220513	Rep1	263	36	20220513 568pIKK_gfpMyD88_Grid2_1um 002.tif	0.004990366	0.001796277
1um_grid	20220513	Rep1	263	37	20220513 568pIKK_gfpMyD88_Grid2_1um 002.tif	0.027224823	0.024714269
1um_grid	20220513	Rep1	263	38	20220513 568pIKK_gfpMyD88_Grid2_1um 002.tif	0.000829083	0.015629694
1um_grid	20220513	Rep1	263	39	20220513 568pIKK_gfpMyD88_Grid2_1um 002.tif	0.045699793	0.015764062
1um_grid	20220513	Rep1	263	40	20220513 568pIKK_gfpMyD88_Grid2_1um 002.tif	0.010689737	0.005742719
1um_grid	20220513	Rep1	263	41	20220513 568pIKK_gfpMyD88_Grid2_1um 002.tif	0.013000708	0.017828434
1um_grid	20220513	Rep1	263	42	20220513 568pIKK_gfpMyD88_Grid2_1um 002.tif	0.001013347	0.004712393
1um_grid	20220513	Rep1	263	43	20220513 568pIKK_gfpMyD88_Grid2_1um 002.tif	0.002070302	0.00528736
1um_grid	20220513	Rep1	263	44	20220513 568pIKK_gfpMyD88_Grid2_1um 002.tif	0.03730301	0.008665269
1um_grid	20220513	Rep1	263	45	20220513 568pIKK_gfpMyD88_Grid2_1um 002.tif	0.005491972	0.002350604
1um_grid	20220513	Rep1	263	46	20220513 568pIKK_gfpMyD88_Grid2_1um 002.tif	0.038255038	0.004726682
1um_grid	20220513	Rep1	263	47	20220513 568pIKK_gfpMyD88_Grid2_1um 002.tif	0.010538743	0.006958082
1um_grid	20220513	Rep1	263	48	20220513 568pIKK_gfpMyD88_Grid2_1um 002.tif	0.00224177	0.013662927
1um_grid	20220513	Rep1	263	49	20220513 568pIKK_gfpMyD88_Grid2_1um 002.tif	0.02664644	0.006291341
1um_grid	20220513	Rep1	263	50	20220513 568pIKK_gfpMyD88_Grid2_1um 002.tif	0.038462334	0.028404473
1um_grid	20220513	Rep1	263	51	20220513 568pIKK_gfpMyD88_Grid2_1um 002.tif	0.00804095	0.016064215
1um_grid	20220513	Rep1	263	52	20220513 568pIKK_gfpMyD88_Grid2_1um 002.tif	0.029046983	0.004976672
1um_grid	20220513	Rep1	263	53	20220513 568pIKK_gfpMyD88_Grid2_1um 002.tif	0.009064636	0.013732007
1um_grid	20220513	Rep1	263	54	20220513 568pIKK_gfpMyD88_Grid2_1um 002.tif	0.007403706	0.003999686
1um_grid	20220513	Rep1	263	55	20220513 568pIKK_gfpMyD88_Grid2_1um 002.tif	0.026280473	0.002849038
1um_grid	20220513	Rep1	263	56	20220513 568pIKK_gfpMyD88_Grid2_1um 002.tif	0.005241169	0.018955153
1um_grid	20220513	Rep1	263	57	20220513 568pIKK_gfpMyD88_Grid2_1um 002.tif	0.068502395	0.011237737
1um_grid	20220513	Rep1	263	58	20220513 568pIKK_gfpMyD88_Grid2_1um 002.tif	0.006144572	0.006808812
1um_grid	20220513	Rep1	263	59	20220513 568pIKK_gfpMyD88_Grid2_1um 002.tif	0.03479242	0.013985582
1um_grid	20220513	Rep1	263	60	20220513 568pIKK_gfpMyD88_Grid2_1um 002.tif	0.038848776	0.021011387
1um_grid	20220513	Rep1	263	61	20220513 568pIKK_gfpMyD88_Grid2_1um 002.tif	0.01657849	0.017283325
1um_grid	20220513	Rep1	263	62	20220513 568pIKK_gfpMyD88_Grid2_1um 002.tif	0.009886144	0.010017129
1um_grid	20220513	Rep1	263	63	20220513 568pIKK_gfpMyD88_Grid2_1um 002.tif	0.00533586	0.031440408
1um_grid	20220513	Rep1	263	64	20220513 568pIKK_gfpMyD88_Grid2_1um 002.tif	0.019918265	0.060850986
1um_grid	20220513	Rep1	263	65	20220513 568pIKK_gfpMyD88_Grid2_1um 002.tif	0.009328235	0.008854198
1um_grid	20220513	Rep1	263	66	20220513 568pIKK_gfpMyD88_Grid2_1um 002.tif	0.000731833	0.011090106
1um_grid	20220513	Rep1	263	67	20220513 568pIKK_gfpMyD88_Grid2_1um 002.tif	0.003155409	0.006665512
1um_grid	20220513	Rep1	263	68	20220513 568pIKK_gfpMyD88_Grid2_1um 002.tif	0.019229836	0.005296206
1um_grid	20220513	Rep1	263	69	20220513 568pIKK_gfpMyD88_Grid2_1um 002.tif	0.003633982	0.03373497
1um_grid	20220513	Rep1	263	70	20220513 568pIKK_gfpMyD88_Grid2_1um 002.tif	0.009906617	0.007282394
1um_grid	20220513	Rep1	263	71	20220513 568pIKK_gfpMyD88_Grid2_1um 002.tif	0.009522735	0.001558379
1um_grid	20220513	Rep1	263	72	20220513 568pIKK_gfpMyD88_Grid2_1um 002.tif	0.003910378	0.004420487
1um_grid	20220513	Rep1	263	73	20220513 568pIKK_gfpMyD88_Grid2_1um 002.tif	0.02915447	0.016719817
1um_grid	20220513	Rep1	263	74	20220513 568pIKK_gfpMyD88_Grid2_1um 002.tif	0.004360799	0.005312128
1um_grid	20220513	Rep1	263	75	20220513 568pIKK_gfpMyD88_Grid2_1um 002.tif	0.006246941	0.004449972
1um_grid	20220513	Rep1	263	76	20220513 568pIKK_gfpMyD88_Grid2_1um 002.tif	0.003767062	0.010752611
1um_grid	20220513	Rep1	263	77	20220513 568pIKK_gfpMyD88_Grid2_1um 002.tif	0.020726977	0.00797956
1um_grid	20220513	Rep1	263	78	20220513 568pIKK_gfpMyD88_Grid2_1um 002.tif	0.001632677	0.001236053
1um_grid	20220513	Rep1	263	79	20220513 568pIKK_gfpMyD88_Grid2_1um 002.tif	0.001343485	0.000985847
1um_grid	20220513	Rep1	263	80	20220513 568pIKK_gfpMyD88_Grid2_1um 002.tif	0.000757425	0.001167815
1um_grid	20220513	Rep1	263	81	20220513 568pIKK_gfpMyD88_Grid2_1um 002.tif	0.033809682	0.001118889
1um_grid	20220513	Rep1	263	82	20220513 568pIKK_gfpMyD88_Grid2_1um 002.tif	0.000818846	0.001565111
1um_grid	20220513	Rep1	263	83	20220513 568pIKK_gfpMyD88_Grid2_1um 002.tif	0.010464526	0.036935645
1um_grid	20220513	Rep1	263	84	20220513 568pIKK_gfpMyD88_Grid2_1um 002.tif	0.026889566	0.009809736
1um_grid	20220513	Rep1	263	85	20220513 568pIKK_gfpMyD88_Grid2_1um 002.tif	0.01041846	0.033985681
1um_grid	20220513	Rep1	263	86	20220513 568pIKK_gfpMyD88_Grid2_1um 002.tif	0.012327635	0.00431813
1um_grid	20220513	Rep1	263	87	20220513 568pIKK_gfpMyD88_Grid2_1um 002.tif	0.044422745	0.00016468
1um_grid	20220513	Rep1	263	88	20220513 568pIKK_gfpMyD88_Grid2_1um 002.tif	0.010572013	0.003847288
1um_grid	20220513	Rep1	263	89	20220513 568pIKK_gfpMyD88_Grid2_1um 002.tif	0.009556005	0.01478127
1um_grid	20220513	Rep1	263	90	20220513 568pIKK_gfpMyD88_Grid2_1um 002.tif	0.003168205	0.014938484
1um_grid	20220513	Rep1	263	91	20220513 568pIKK_gfpMyD88_Grid2_1um 002.tif	0.017302748	0.011864101
1um_grid	20220513	Rep1	263	92	20220513 568pIKK_gfpMyD88_Grid2_1um 002.tif	0.00566344	0.011803824
1um_grid	20220513	Rep1	263	93	20220513 568pIKK_gfpMyD88_Grid2_1um 002.tif	0.016453088	0.007599023
1um_grid	20220513	Rep1	263	94	20220513 568pIKK_gfpMyD88_Grid2_1um 002.tif	0.000798373	0.001474885
1um_grid	20220513	Rep1	263	95	20220513 568pIKK_gfpMyD88_Grid2_1um 002.tif	0.014508085	0.009954411
1um_grid	20220513	Rep1	263	96	20220513 568pIKK_gfpMyD88_Grid2_1um 002.tif	0.006049881	0.010375378
1um_grid	20220513	Rep1	263	97	20220513 568pIKK_gfpMyD88_Grid2_1um 002.tif	0.00589121	0.001443523
1um_grid	20220513	Rep1	263	98	20220513 568pIKK_gfpMyD88_Grid2_1um 002.tif	0.005195103	0.057188753
1um_grid	20220513	Rep1	263	99	20220513 568pIKK_gfpMyD88_Grid2_1um 002.tif	0.004171418	-0.000196943
1um_grid	20220513	Rep1	263	100	20220513 568pIKK_gfpMyD88_Grid2_1um 002.tif	0.011209258	0.001162267
1um_grid	20220513	Rep1	263	101	20220513 568pIKK_gfpMyD88_Grid2_1um 002.tif	0.004263549	0.005747334
1um_grid	20220513	Rep1	263	102	20220513 568pIKK_gfpMyD88_Grid2_1um 002.tif	0.012227825	0.005113316
1um_grid	20220513	Rep1	263	103	20220513 568pIKK_gfpMyD88_Grid2_1um 002.tif	0.034930618	0.004724881
1um_grid	20220513	Rep1	263	104	20220513 568pIKK_gfpMyD88_Grid2_1um 002.tif	0.003808009	0.021763403
1um_grid	20220513	Rep1	263	105	20220513 568pIKK_gfpMyD88_Grid2_1um 002.tif	0.000573162	0.015159105
1um_grid	20220513	Rep1	263	106	20220513 568pIKK_gfpMyD88_Grid2_1um 002.tif	0.00732437	0.018660444
1um_grid	20220513	Rep1	263	107	20220513 568pIKK_gfpMyD88_Grid2_1um 002.tif	0.004481082	0.003609903
1um_grid	20220513	Rep1	263	108	20220513 568pIKK_gfpMyD88_Grid2_1um 002.tif	0.0083327	0.000925191
1um_grid	20220513	Rep1	263	109	20220513 568pIKK_gfpMyD88_Grid2_1um 002.tif	0.037745754	0.010374129
1um_grid	20220513	Rep1	263	110	20220513 568pIKK_gfpMyD88_Grid2_1um 002.tif	0.003928292	0.000181209
1um_grid	20220513	Rep1	263	111	20220513 568pIKK_gfpMyD88_Grid2_1um 002.tif	0.016790905	0.003969358
1um_grid	20220513	Rep1	263	112	20220513 568pIKK_gfpMyD88_Grid2_1um 002.tif	0.024844753	0.02189813
1um_grid	20220513	Rep1	263	113	20220513 568pIKK_gfpMyD88_Grid2_1um 002.tif	0.010492677	0.007713862
1um_grid	20220513	Rep1	263	114	20220513 568pIKK_gfpMyD88_Grid2_1um 002.tif	0.002221296	-0.000196943
1um_grid	20220513	Rep1	263	115	20220513 568pIKK_gfpMyD88_Grid2_1um 002.tif	0.01491756	4.48E-05
1um_grid	20220513	Rep1	263	116	20220513 568pIKK_gfpMyD88_Grid2_1um 002.tif	0.032033587	0.003082164
1um_grid	20220513	Rep1	263	117	20220513 568pIKK_gfpMyD88_Grid2_1um 002.tif	0.006223908	0.003675329
1um_grid	20220513	Rep1	263	118	20220513 568pIKK_gfpMyD88_Grid2_1um 002.tif	0.001335808	0.001372528
1um_grid	20220513	Rep1	263	119	20220513 568pIKK_gfpMyD88_Grid2_1um 002.tif	0.014605335	0.002798147
1um_grid	20220513	Rep1	263	120	20220513 568pIKK_gfpMyD88_Grid2_1um 002.tif	0.005883532	0.005417096
1um_grid	20220513	Rep1	263	121	20220513 568pIKK_gfpMyD88_Grid2_1um 002.tif	0.054774768	0.020926469
1um_grid	20220513	Rep1	263	122	20220513 568pIKK_gfpMyD88_Grid2_1um 002.tif	0.026577342	0.001594301
1um_grid	20220513	Rep1	263	123	20220513 568pIKK_gfpMyD88_Grid2_1um 002.tif	0.003278252	0.004655528
1um_grid	20220513	Rep1	263	124	20220513 568pIKK_gfpMyD88_Grid2_1um 002.tif	0.006978876	0.024190514
1um_grid	20220513	Rep1	263	125	20220513 568pIKK_gfpMyD88_Grid2_1um 002.tif	0.005195103	-0.000164
1um_grid	20220513	Rep1	263	126	20220513 568pIKK_gfpMyD88_Grid2_1um 002.tif	0.003549528	0.006207308
1um_grid	20220513	Rep1	263	127	20220513 568pIKK_gfpMyD88_Grid2_1um 002.tif	0.004173977	0.016567561
1um_grid	20220513	Rep1	263	128	20220513 568pIKK_gfpMyD88_Grid2_1um 002.tif	0.001683861	0.00141977
1um_grid	20220513	Rep1	263	129	20220513 568pIKK_gfpMyD88_Grid2_1um 002.tif	0.010894474	0.00248708
1um_grid	20220513	Rep1	263	130	20220513 568pIKK_gfpMyD88_Grid2_1um 002.tif	0.017315544	0.015287367
1um_grid	20220513	Rep1	263	131	20220513 568pIKK_gfpMyD88_Grid2_1um 002.tif	0.024166561	0.011783414
1um_grid	20220513	Rep1	263	132	20220513 568pIKK_gfpMyD88_Grid2_1um 002.tif	0.033584471	0.00133364
1um_grid	20220513	Rep1	263	133	20220513 568pIKK_gfpMyD88_Grid2_1um 002.tif	0.063360933	0.008088172
1um_grid	20220513	Rep1	263	134	20220513 568pIKK_gfpMyD88_Grid2_1um 002.tif	0.019693054	0.005345694
1um_grid	20220513	Rep1	263	135	20220513 568pIKK_gfpMyD88_Grid2_1um 002.tif	0.004895675	0.003293197
1um_grid	20220513	Rep1	263	136	20220513 568pIKK_gfpMyD88_Grid2_1um 002.tif	0.000834202	0.043790705
1um_grid	20220513	Rep1	263	137	20220513 568pIKK_gfpMyD88_Grid2_1um 002.tif	0.002300632	-2.00E-05
1um_grid	20220513	Rep1	263	138	20220513 568pIKK_gfpMyD88_Grid2_1um 002.tif	0.006223908	0.000383748
1um_grid	20220513	Rep1	263	139	20220513 568pIKK_gfpMyD88_Grid2_1um 002.tif	0.00686883	0.006433504
1um_grid	20220513	Rep1	263	140	20220513 568pIKK_gfpMyD88_Grid2_1um 002.tif	0.011700627	0.001723368
1um_grid	20220513	Rep1	263	141	20220513 568pIKK_gfpMyD88_Grid2_1um 002.tif	0.006528454	0.068422783
1um_grid	20220513	Rep1	263	142	20220513 568pIKK_gfpMyD88_Grid2_1um 002.tif	0.004222602	0.002235965
1um_grid	20220513	Rep1	263	143	20220513 568pIKK_gfpMyD88_Grid2_1um 002.tif	0.004089523	0.001872939
1um_grid	20220513	Rep1	263	144	20220513 568pIKK_gfpMyD88_Grid2_1um 002.tif	0.057746016	0.003441741
1um_grid	20220513	Rep1	263	145	20220513 568pIKK_gfpMyD88_Grid2_1um 002.tif	0.022073124	0.000683858
1um_grid	20220513	Rep1	263	146	20220513 568pIKK_gfpMyD88_Grid2_1um 002.tif	0.018395532	0.119043637
1um_grid	20220513	Rep1	263	147	20220513 568pIKK_gfpMyD88_Grid2_1um 002.tif	0.036988227	0.00106639
1um_grid	20220513	Rep1	263	148	20220513 568pIKK_gfpMyD88_Grid2_1um 002.tif	0.004038338	-0.000129902
1um_grid	20220513	Rep1	263	149	20220513 568pIKK_gfpMyD88_Grid2_1um 002.tif	0.005701828	-0.000196943
1um_grid	20220513	Rep1	263	150	20220513 568pIKK_gfpMyD88_Grid2_1um 002.tif	0.001274386	-1.12E-05
1um_grid	20220513	Rep1	263	151	20220513 568pIKK_gfpMyD88_Grid2_1um 002.tif	0.012954642	0.125554676
1um_grid	20220513	Rep1	263	152	20220513 568pIKK_gfpMyD88_Grid2_1um 002.tif	0.004153503	-0.000196943
1um_grid	20220513	Rep1	263	153	20220513 568pIKK_gfpMyD88_Grid2_1um 002.tif	0.014275197	0.001699243
1um_grid	20220513	Rep1	263	154	20220513 568pIKK_gfpMyD88_Grid2_1um 002.tif	0.001735045	0.002623556
1um_grid	20220513	Rep1	263	155	20220513 568pIKK_gfpMyD88_Grid2_1um 002.tif	0.021149247	0.140211618
1um_grid	20220513	Rep1	263	156	20220513 568pIKK_gfpMyD88_Grid2_1um 002.tif	0.014592539	-0.000196943
1um_grid	20220513	Rep1	263	157	20220513 568pIKK_gfpMyD88_Grid2_1um 002.tif	0.01719782	-9.27E-05
1um_grid	20220513	Rep1	263	158	20220513 568pIKK_gfpMyD88_Grid2_1um 002.tif	0.013904111	5.52E-05
1um_grid	20220513	Rep1	263	159	20220513 568pIKK_gfpMyD88_Grid2_1um 002.tif	0.006310921	0.239290685
1um_grid	20220513	Rep1	263	160	20220513 568pIKK_gfpMyD88_Grid2_1um 002.tif	0.008458102	0.075698732
1um_grid	20220513	Rep1	263	161	20220513 568pIKK_gfpMyD88_Grid2_1um 002.tif	0.022349519	0.202543091
1um_grid	20220513	Rep1	263	162	20220513 568pIKK_gfpMyD88_Grid2_1um 002.tif	0.007869483	0.053925696
1um_grid	20220513	Rep1	263	163	20220513 568pIKK_gfpMyD88_Grid2_1um 002.tif	0.020778161	0.000568349
1um_grid	20220513	Rep1	263	164	20220513 568pIKK_gfpMyD88_Grid2_1um 002.tif	0.015416606	0.078876532
1um_grid	20220513	Rep1	263	165	20220513 568pIKK_gfpMyD88_Grid2_1um 002.tif	0.012458154	0.117886896
1um_grid	20220513	Rep1	263	166	20220513 568pIKK_gfpMyD88_Grid2_1um 002.tif	0.018781974	0.026884296
1um_grid	20220513	Rep1	263	167	20220513 568pIKK_gfpMyD88_Grid2_1um 002.tif	0.012747346	0.069203814
1um_grid	20220513	Rep1	263	168	20220513 568pIKK_gfpMyD88_Grid2_1um 002.tif	0.024066752	0.249021201
1um_grid	20220513	Rep1	263	169	20220513 568pIKK_gfpMyD88_Grid2_1um 002.tif	0.009594393	0.073204259
1um_grid	20220513	Rep1	263	170	20220513 568pIKK_gfpMyD88_Grid2_1um 002.tif	0.00712987	0.064924731
1um_grid	20220513	Rep1	263	171	20220513 568pIKK_gfpMyD88_Grid2_1um 002.tif	0.015168363	0.128454188
1um_grid	20220513	Rep1	263	172	20220513 568pIKK_gfpMyD88_Grid2_1um 002.tif	0.011347455	0.095967374
1um_grid	20220513	Rep1	263	173	20220513 568pIKK_gfpMyD88_Grid2_1um 002.tif	0.016854885	0.047473292
1um_grid	20220513	Rep1	263	174	20220513 568pIKK_gfpMyD88_Grid2_1um 002.tif	0.015411488	0.174726463
1um_grid	20220513	Rep1	263	175	20220513 568pIKK_gfpMyD88_Grid2_1um 002.tif	0.005115768	0.035563389
1um_grid	20220513	Rep1	263	176	20220513 568pIKK_gfpMyD88_Grid2_1um 002.tif	0.002894369	0.020282262
1um_grid	20220513	Rep1	263	177	20220513 568pIKK_gfpMyD88_Grid2_1um 002.tif	0.014193302	0.110182748
1um_grid	20220513	Rep1	263	178	20220513 568pIKK_gfpMyD88_Grid2_1um 002.tif	0.015913094	0.256636338
1um_grid	20220513	Rep1	263	179	20220513 568pIKK_gfpMyD88_Grid2_1um 002.tif	0.001082445	0.04477434
1um_grid	20220513	Rep1	263	180	20220513 568pIKK_gfpMyD88_Grid2_1um 002.tif	0.000780458	0.02971399
1um_grid	20220513	Rep1	263	181	20220513 568pIKK_gfpMyD88_Grid2_1um 002.tif	0.001568696	0.086300246
1um_grid	20220513	Rep1	263	182	20220513 568pIKK_gfpMyD88_Grid2_1um 002.tif	0.00566088	0.040723033
1um_grid	20220513	Rep1	263	183	20220513 568pIKK_gfpMyD88_Grid2_1um 002.tif	0.00188348	0.031850042
1um_grid	20220513	Rep1	263	184	20220513 568pIKK_gfpMyD88_Grid2_1um 002.tif	0.005965427	0.007548056
1um_grid	20220513	Rep1	263	185	20220513 568pIKK_gfpMyD88_Grid2_1um 002.tif	0.000608991	0.001961396
1um_grid	20220513	Rep1	263	186	20220513 568pIKK_gfpMyD88_Grid2_1um 002.tif	0.001220643	0.027383793
1um_grid	20220513	Rep1	263	187	20220513 568pIKK_gfpMyD88_Grid2_1um 002.tif	0.004772833	0.043016686
1um_grid	20220513	Rep1	263	188	20220513 568pIKK_gfpMyD88_Grid2_1um 002.tif	0.001594288	0.064816461
1um_grid	20220513	Rep1	263	189	20220513 568pIKK_gfpMyD88_Grid2_1um 002.tif	0.00419445	0.028353782
1um_grid	20220513	Rep1	263	190	20220513 568pIKK_gfpMyD88_Grid2_1um 002.tif	0.003390857	0.064045551
1um_grid	20220513	Rep1	263	191	20220513 568pIKK_gfpMyD88_Grid2_1um 002.tif	0.004808662	0.004114291
1um_grid	20220513	Rep1	263	192	20220513 568pIKK_gfpMyD88_Grid2_1um 002.tif	0.003570002	0.010062473
1um_grid	20220513	Rep1	263	193	20220513 568pIKK_gfpMyD88_Grid2_1um 002.tif	0.000880267	0.001023757
1um_grid	20220513	Rep1	263	194	20220513 568pIKK_gfpMyD88_Grid2_1um 002.tif	0.013952736	0.069260869
1um_grid	20220513	Rep1	263	195	20220513 568pIKK_gfpMyD88_Grid2_1um 002.tif	0.003692844	0.005559534
1um_grid	20220513	Rep1	263	196	20220513 568pIKK_gfpMyD88_Grid2_1um 002.tif	0.011746693	0.018450367
1um_grid	20220513	Rep1	263	197	20220513 568pIKK_gfpMyD88_Grid2_1um 002.tif	0.008227773	0.04536405
1um_grid	20220513	Rep1	263	198	20220513 568pIKK_gfpMyD88_Grid2_1um 002.tif	0.001561019	0.000121501
1um_grid	20220513	Rep1	263	199	20220513 568pIKK_gfpMyD88_Grid2_1um 002.tif	0.006395375	0.128479328
1um_grid	20220513	Rep1	263	200	20220513 568pIKK_gfpMyD88_Grid2_1um 002.tif	0.000941689	0.011435607
1um_grid	20220513	Rep1	263	201	20220513 568pIKK_gfpMyD88_Grid2_1um 002.tif	0.01651451	0.032358587
1um_grid	20220513	Rep1	263	202	20220513 568pIKK_gfpMyD88_Grid2_1um 002.tif	0.000240464	0.040882255
1um_grid	20220513	Rep1	263	203	20220513 568pIKK_gfpMyD88_Grid2_1um 002.tif	0.001957697	0.022467919
1um_grid	20220513	Rep1	263	204	20220513 568pIKK_gfpMyD88_Grid2_1um 002.tif	0.000335155	0.039347936
1um_grid	20220513	Rep1	263	205	20220513 568pIKK_gfpMyD88_Grid2_1um 002.tif	0.001399788	0.010965336
1um_grid	20220513	Rep1	263	206	20220513 568pIKK_gfpMyD88_Grid2_1um 002.tif	0.008655161	0.241630487
1um_grid	20220513	Rep1	263	207	20220513 568pIKK_gfpMyD88_Grid2_1um 002.tif	0.000941689	5.78E-05
1um_grid	20220513	Rep1	263	208	20220513 568pIKK_gfpMyD88_Grid2_1um 002.tif	0.014543914	0.10292817
1um_grid	20220513	Rep1	263	209	20220513 568pIKK_gfpMyD88_Grid2_1um 002.tif	0.001875802	0.027909877
1um_grid	20220513	Rep1	263	210	20220513 568pIKK_gfpMyD88_Grid2_1um 002.tif	0.001343485	0.092187026
1um_grid	20220513	Rep1	263	211	20220513 568pIKK_gfpMyD88_Grid2_1um 002.tif	0.0132208	0.072960744
1um_grid	20220513	Rep1	263	212	20220513 568pIKK_gfpMyD88_Grid2_1um 002.tif	0.002139401	0.049631068
1um_grid	20220513	Rep1	263	213	20220513 568pIKK_gfpMyD88_Grid2_1um 002.tif	0.011232291	0.029225138
1um_grid	20220513	Rep1	263	214	20220513 568pIKK_gfpMyD88_Grid2_1um 002.tif	0.005087616	0.04394421
1um_grid	20220513	Rep1	263	215	20220513 568pIKK_gfpMyD88_Grid2_1um 002.tif	0.001965374	0.014518494
1um_grid	20220513	Rep1	263	216	20220513 568pIKK_gfpMyD88_Grid2_1um 002.tif	0.004411984	0.053361255
1um_grid	20220513	Rep1	263	217	20220513 568pIKK_gfpMyD88_Grid2_1um 002.tif	0.015214428	0.169187252
1um_grid	20220513	Rep1	263	218	20220513 568pIKK_gfpMyD88_Grid2_1um 002.tif	0.003843838	0.004044144
1um_grid	20220513	Rep1	263	219	20220513 568pIKK_gfpMyD88_Grid2_1um 002.tif	0.003639101	0.130241581
1um_grid	20220513	Rep1	263	220	20220513 568pIKK_gfpMyD88_Grid2_1um 002.tif	0.000235345	0.001793329
1um_grid	20220513	Rep1	263	221	20220513 568pIKK_gfpMyD88_Grid2_1um 002.tif	0.008386444	0.010508821
1um_grid	20220513	Rep1	263	222	20220513 568pIKK_gfpMyD88_Grid2_1um 002.tif	0.000345392	0.005924247
1um_grid	20220513	Rep1	263	223	20220513 568pIKK_gfpMyD88_Grid2_1um 002.tif	0.002221296	0.086984175
1um_grid	20220513	Rep1	263	224	20220513 568pIKK_gfpMyD88_Grid2_1um 002.tif	0.004578333	0.170634291
1um_grid	20220513	Rep1	263	225	20220513 568pIKK_gfpMyD88_Grid2_1um 002.tif	0.006891863	0.047982682
1um_grid	20220513	Rep1	263	226	20220513 568pIKK_gfpMyD88_Grid2_1um 002.tif	0.002666599	0.048439978
1um_grid	20220513	Rep1	263	227	20220513 568pIKK_gfpMyD88_Grid2_1um 002.tif	0.000115062	0.020891086
1um_grid	20220513	Rep1	263	228	20220513 568pIKK_gfpMyD88_Grid2_1um 002.tif	0.001233439	0.018272774
1um_grid	20220513	Rep1	263	229	20220513 568pIKK_gfpMyD88_Grid2_1um 002.tif	0.003639101	0.008658233
1um_grid	20220513	Rep1	263	230	20220513 568pIKK_gfpMyD88_Grid2_1um 002.tif	0.005914243	0.000967366
1um_grid	20220513	Rep1	263	231	20220513 568pIKK_gfpMyD88_Grid2_1um 002.tif	0.001594288	0.017724344
1um_grid	20220513	Rep1	263	232	20220513 568pIKK_gfpMyD88_Grid2_1um 002.tif	0.000181602	0.055052985
1um_grid	20220513	Rep1	263	233	20220513 568pIKK_gfpMyD88_Grid2_1um 002.tif	0.002246888	0.021536819
1um_grid	20220513	Rep1	263	234	20220513 568pIKK_gfpMyD88_Grid2_1um 002.tif	1.01E-05	0.038334707
1um_grid	20220513	Rep1	263	235	20220513 568pIKK_gfpMyD88_Grid2_1um 002.tif	0.002423474	0.008891962
1um_grid	20220513	Rep1	263	236	20220513 568pIKK_gfpMyD88_Grid2_1um 002.tif	0.006909777	0.000161306
1um_grid	20220513	Rep1	263	237	20220513 568pIKK_gfpMyD88_Grid2_1um 002.tif	0.014349414	0.078311338
1um_grid	20220513	Rep1	263	238	20220513 568pIKK_gfpMyD88_Grid2_1um 002.tif	0.02684094	0.015269676
1um_grid	20220513	Rep1	263	239	20220513 568pIKK_gfpMyD88_Grid2_1um 002.tif	0.004975011	9.70E-05
1um_grid	20220513	Rep1	263	240	20220513 568pIKK_gfpMyD88_Grid2_1um 002.tif	0.003459956	0.002973017
1um_grid	20220513	Rep1	263	241	20220513 568pIKK_gfpMyD88_Grid2_1um 002.tif	0.000997991	0.065933135
1um_grid	20220513	Rep1	263	242	20220513 568pIKK_gfpMyD88_Grid2_1um 002.tif	0.010057611	0.005892081
1um_grid	20220513	Rep1	263	243	20220513 568pIKK_gfpMyD88_Grid2_1um 002.tif	0.000962162	0.039820777
1um_grid	20220513	Rep1	263	244	20220513 568pIKK_gfpMyD88_Grid2_1um 002.tif	0.00468582	0.029036161
1um_grid	20220513	Rep1	263	245	20220513 568pIKK_gfpMyD88_Grid2_1um 002.tif	0.00553292	0.004298729
1um_grid	20220513	Rep1	263	246	20220513 568pIKK_gfpMyD88_Grid2_1um 002.tif	0.005916802	0.177373157
1um_grid	20220513	Rep1	263	247	20220513 568pIKK_gfpMyD88_Grid2_1um 002.tif	0.002008881	0.022906125
1um_grid	20220513	Rep1	263	248	20220513 568pIKK_gfpMyD88_Grid2_1um 002.tif	0.007959055	0.005704423
1um_grid	20220513	Rep1	263	249	20220513 568pIKK_gfpMyD88_Grid2_1um 002.tif	0.001566137	0.058150571
1um_grid	20220513	Rep1	263	250	20220513 568pIKK_gfpMyD88_Grid2_1um 002.tif	0.009740269	0.009849946
1um_grid	20220513	Rep1	263	251	20220513 568pIKK_gfpMyD88_Grid2_1um 002.tif	0.051225138	0.009279626
1um_grid	20220513	Rep1	263	252	20220513 568pIKK_gfpMyD88_Grid2_1um 002.tif	0.007393469	0.009117527
1um_grid	20220513	Rep1	263	253	20220513 568pIKK_gfpMyD88_Grid2_1um 002.tif	0.004534826	0.188036624
1um_grid	20220513	Rep1	263	254	20220513 568pIKK_gfpMyD88_Grid2_1um 002.tif	0.002351816	0.075414257
1um_grid	20220513	Rep1	263	255	20220513 568pIKK_gfpMyD88_Grid2_1um 002.tif	0.0087908	0.00306276
1um_grid	20220513	Rep1	263	256	20220513 568pIKK_gfpMyD88_Grid2_1um 002.tif	0.003889904	0.001904784
1um_grid	20220513	Rep1	263	257	20220513 568pIKK_gfpMyD88_Grid2_1um 002.tif	0.006889303	0.026753424
1um_grid	20220513	Rep1	263	258	20220513 568pIKK_gfpMyD88_Grid2_1um 002.tif	0.002996738	0.000917609
1um_grid	20220513	Rep1	263	259	20220513 568pIKK_gfpMyD88_Grid2_1um 002.tif	0.033185233	0.029020239
1um_grid	20220513	Rep1	263	260	20220513 568pIKK_gfpMyD88_Grid2_1um 002.tif	0.021438438	0.047159128
1um_grid	20220513	Rep1	263	261	20220513 568pIKK_gfpMyD88_Grid2_1um 002.tif	0.023562587	0.016956133
1um_grid	20220513	Rep1	263	262	20220513 568pIKK_gfpMyD88_Grid2_1um 002.tif	0.018241979	0.021516453
1um_grid	20220513	Rep1	263	263	20220513 568pIKK_gfpMyD88_Grid2_1um 002.tif	0.003426686	0.022025857
1um_grid	20220513	Rep1	263	264	20220513 568pIKK_gfpMyD88_Grid2_1um 002.tif	0.006431204	0.038042801
1um_grid	20220513	Rep1	263	265	20220513 568pIKK_gfpMyD88_Grid2_1um 002.tif	0.027012408	0.050873416
1um_grid	20220513	Rep1	263	266	20220513 568pIKK_gfpMyD88_Grid2_1um 002.tif	0.053310898	0.183704115
1um_grid	20220513	Rep1	263	267	20220513 568pIKK_gfpMyD88_Grid2_1um 002.tif	0.034431571	0.116425246
1um_grid	20220513	Rep1	263	268	20220513 568pIKK_gfpMyD88_Grid2_1um 002.tif	0.014536237	0.042899063
1um_grid	20220513	Rep1	263	269	20220513 568pIKK_gfpMyD88_Grid2_1um 002.tif	0.005909124	0.030214401
1um_grid	20220513	Rep1	263	270	20220513 568pIKK_gfpMyD88_Grid2_1um 002.tif	0.012972557	0.009921759
1um_grid	20220513	Rep1	263	271	20220513 568pIKK_gfpMyD88_Grid2_1um 002.tif	0.001092682	0.070133555
1um_grid	20220513	Rep1	263	272	20220513 568pIKK_gfpMyD88_Grid2_1um 002.tif	0.006103625	0.146393167
1um_grid	20220513	Rep1	263	273	20220513 568pIKK_gfpMyD88_Grid2_1um 002.tif	0.002088217	0.187227763
1um_grid	20220513	Rep1	263	274	20220513 568pIKK_gfpMyD88_Grid2_1um 002.tif	0.001381874	0.323079295
1um_grid	20220513	Rep1	263	275	20220513 568pIKK_gfpMyD88_Grid2_1um 002.tif	0.011242527	0.089994444
1um_grid	20220513	Rep1	263	276	20220513 568pIKK_gfpMyD88_Grid2_1um 002.tif	0.03495621	0.045374992
1um_grid	20220513	Rep1	263	277	20220513 568pIKK_gfpMyD88_Grid2_1um 002.tif	0.015429402	0.101474347
1um_grid	20220513	Rep1	263	278	20220513 568pIKK_gfpMyD88_Grid2_1um 002.tif	0.053129193	0.113925208
1um_grid	20220513	Rep1	263	279	20220513 568pIKK_gfpMyD88_Grid2_1um 002.tif	0.027370698	0.045587418
1um_grid	20220513	Rep1	263	280	20220513 568pIKK_gfpMyD88_Grid2_1um 002.tif	0.006917455	0.010038738
1um_grid	20220513	Rep1	263	281	20220513 568pIKK_gfpMyD88_Grid2_1um 002.tif	0.010999402	0.156044123
1um_grid	20220513	Rep1	263	282	20220513 568pIKK_gfpMyD88_Grid2_1um 002.tif	0.014853579	0.040094526
1um_grid	20220513	Rep1	263	283	20220513 568pIKK_gfpMyD88_Grid2_1um 002.tif	0.021402609	0.095841839
1um_grid	20220513	Rep1	263	284	20220513 568pIKK_gfpMyD88_Grid2_1um 002.tif	0.00041705	0.055875631
1um_grid	20220513	Rep1	263	285	20220513 568pIKK_gfpMyD88_Grid2_1um 002.tif	0.008839425	0.011970557
1um_grid	20220513	Rep1	263	286	20220513 568pIKK_gfpMyD88_Grid2_1um 002.tif	0.022285539	0.06066458
1um_grid	20220513	Rep1	263	287	20220513 568pIKK_gfpMyD88_Grid2_1um 002.tif	0.000887945	0.062925615
1um_grid	20220513	Rep1	263	288	20220513 568pIKK_gfpMyD88_Grid2_1um 002.tif	0.001095241	0.060352793
1um_grid	20220513	Rep1	263	289	20220513 568pIKK_gfpMyD88_Grid2_1um 002.tif	0.001374196	0.03182254
1um_grid	20220513	Rep1	263	290	20220513 568pIKK_gfpMyD88_Grid2_1um 002.tif	0.05483363	0.08437377
1um_grid	20220513	Rep1	263	291	20220513 568pIKK_gfpMyD88_Grid2_1um 002.tif	0.005407518	0.053954356
1um_grid	20220513	Rep1	263	292	20220513 568pIKK_gfpMyD88_Grid2_1um 002.tif	0.002423474	0.141219614
1um_grid	20220513	Rep1	263	293	20220513 568pIKK_gfpMyD88_Grid2_1um 002.tif	0.001356281	0.049742474
1um_grid	20220513	Rep1	263	294	20220513 568pIKK_gfpMyD88_Grid2_1um 002.tif	0.001374196	0.034371856
1um_grid	20220513	Rep1	263	295	20220513 568pIKK_gfpMyD88_Grid2_1um 002.tif	0.001601966	0.023941066
1um_grid	20220513	Rep1	263	296	20220513 568pIKK_gfpMyD88_Grid2_1um 002.tif	0.000954485	0.000341962
1um_grid	20220513	Rep1	263	297	20220513 568pIKK_gfpMyD88_Grid2_1um 002.tif	0.004946859	0.059316589
1um_grid	20220513	Rep1	263	298	20220513 568pIKK_gfpMyD88_Grid2_1um 002.tif	0.073323955	0.165383972
1um_grid	20220513	Rep1	263	299	20220513 568pIKK_gfpMyD88_Grid2_1um 002.tif	0.000460556	0.004858346
1um_grid	20220513	Rep1	263	300	20220513 568pIKK_gfpMyD88_Grid2_1um 002.tif	0.001450972	0.061687223
1um_grid	20220513	Rep1	263	301	20220513 568pIKK_gfpMyD88_Grid2_1um 002.tif	0.003989713	0.092654987
1um_grid	20220513	Rep1	263	302	20220513 568pIKK_gfpMyD88_Grid2_1um 002.tif	0.007825976	0.135594397
1um_grid	20220513	Rep1	263	303	20220513 568pIKK_gfpMyD88_Grid2_1um 002.tif	0.026477532	0.052839805
1um_grid	20220513	Rep1	263	304	20220513 568pIKK_gfpMyD88_Grid2_1um 002.tif	0.001681302	0.040949295
1um_grid	20220513	Rep1	263	305	20220513 568pIKK_gfpMyD88_Grid2_1um 002.tif	0.000959603	0.001129905
1um_grid	20220513	Rep1	263	306	20220513 568pIKK_gfpMyD88_Grid2_1um 002.tif	0.002259684	0.022696862
1um_grid	20220513	Rep1	263	307	20220513 568pIKK_gfpMyD88_Grid2_1um 002.tif	0.040857759	0.071496245
1um_grid	20220513	Rep1	263	308	20220513 568pIKK_gfpMyD88_Grid2_1um 002.tif	0.055662816	0.107543072
1um_grid	20220513	Rep1	263	309	20220513 568pIKK_gfpMyD88_Grid2_1um 002.tif	0.015621344	0.041282161
1um_grid	20220513	Rep1	263	310	20220513 568pIKK_gfpMyD88_Grid2_1um 002.tif	0.03062346	0.090457068
1um_grid	20220513	Rep1	263	311	20220513 568pIKK_gfpMyD88_Grid2_1um 002.tif	0.000227668	0.001006066
1um_grid	20220513	Rep1	263	312	20220513 568pIKK_gfpMyD88_Grid2_1um 002.tif	0.013855486	0.073736829
1um_grid	20220513	Rep1	263	313	20220513 568pIKK_gfpMyD88_Grid2_1um 002.tif	0.050639077	0.137416096
1um_grid	20220513	Rep1	263	314	20220513 568pIKK_gfpMyD88_Grid2_1um 002.tif	0.00064226	0.03505929
1um_grid	20220513	Rep1	263	315	20220513 568pIKK_gfpMyD88_Grid2_1um 002.tif	0.000972399	0.021934873
1um_grid	20220513	Rep1	263	316	20220513 568pIKK_gfpMyD88_Grid2_1um 002.tif	0.010044815	0.045120002
1um_grid	20220513	Rep1	263	317	20220513 568pIKK_gfpMyD88_Grid2_1um 002.tif	0.003383179	0.03778038
1um_grid	20220513	Rep1	263	318	20220513 568pIKK_gfpMyD88_Grid2_1um 002.tif	0.004688379	0.02127888
1um_grid	20220513	Rep1	263	319	20220513 568pIKK_gfpMyD88_Grid2_1um 002.tif	0.005189985	0.00794611
1um_grid	20220513	Rep1	263	320	20220513 568pIKK_gfpMyD88_Grid2_1um 002.tif	0.000608991	0.141510369
1um_grid	20220513	Rep1	263	321	20220513 568pIKK_gfpMyD88_Grid2_1um 002.tif	0.008611655	0.02172905
1um_grid	20220513	Rep1	263	322	20220513 568pIKK_gfpMyD88_Grid2_1um 002.tif	0.056520152	0.10517177
1um_grid	20220513	Rep1	263	323	20220513 568pIKK_gfpMyD88_Grid2_1um 002.tif	0.011163192	0.0278006
1um_grid	20220513	Rep1	263	324	20220513 568pIKK_gfpMyD88_Grid2_1um 002.tif	0.02518257	0.259550143
1um_grid	20220513	Rep1	263	325	20220513 568pIKK_gfpMyD88_Grid2_1um 002.tif	0.017202938	0.046014378
1um_grid	20220513	Rep1	263	326	20220513 568pIKK_gfpMyD88_Grid2_1um 002.tif	0.001916749	0.131957063
1um_grid	20220513	Rep1	263	327	20220513 568pIKK_gfpMyD88_Grid2_1um 002.tif	0.009584156	0.085145887
1um_grid	20220513	Rep1	263	328	20220513 568pIKK_gfpMyD88_Grid2_1um 002.tif	0.033369497	0.189715812
1um_grid	20220513	Rep1	263	329	20220513 568pIKK_gfpMyD88_Grid2_1um 002.tif	0.00061155	0.025352015
1um_grid	20220513	Rep1	263	330	20220513 568pIKK_gfpMyD88_Grid2_1um 002.tif	0.017499807	0.044759303
1um_grid	20220513	Rep1	263	331	20220513 568pIKK_gfpMyD88_Grid2_1um 002.tif	0.018943204	0.017641378
1um_grid	20220513	Rep1	263	332	20220513 568pIKK_gfpMyD88_Grid2_1um 002.tif	0.065502996	0.057296863
1um_grid	20220513	Rep1	263	333	20220513 568pIKK_gfpMyD88_Grid2_1um 002.tif	0.001494479	0.026000334
1um_grid	20220513	Rep1	263	334	20220513 568pIKK_gfpMyD88_Grid2_1um 002.tif	0.000749748	0.083129078
1um_grid	20220513	Rep1	263	335	20220513 568pIKK_gfpMyD88_Grid2_1um 002.tif	0.005591782	0.02434491
1um_grid	20220513	Rep1	263	336	20220513 568pIKK_gfpMyD88_Grid2_1um 002.tif	0.003495785	0.140900775
1um_grid	20220513	Rep1	263	337	20220513 568pIKK_gfpMyD88_Grid2_1um 002.tif	0.007411383	0.001030001
1um_grid	20220513	Rep1	263	338	20220513 568pIKK_gfpMyD88_Grid2_1um 002.tif	0.01423169	0.027194979
1um_grid	20220513	Rep1	263	339	20220513 568pIKK_gfpMyD88_Grid2_1um 002.tif	0.002735698	0.028965123
1um_grid	20220513	Rep1	263	340	20220513 568pIKK_gfpMyD88_Grid2_1um 002.tif	0.040734917	0.127821724
1um_grid	20220513	Rep1	263	341	20220513 568pIKK_gfpMyD88_Grid2_1um 002.tif	0.035447579	0.022269647
1um_grid	20220513	Rep1	263	342	20220513 568pIKK_gfpMyD88_Grid2_1um 002.tif	0.000754866	0.026535542
1um_grid	20220513	Rep1	263	343	20220513 568pIKK_gfpMyD88_Grid2_1um 002.tif	0.001110597	0.04258062
1um_grid	20220513	Rep1	263	344	20220513 568pIKK_gfpMyD88_Grid2_1um 002.tif	0.002262243	0.010965336
1um_grid	20220513	Rep1	263	345	20220513 568pIKK_gfpMyD88_Grid2_1um 002.tif	0.012000055	0.028097342
1um_grid	20220513	Rep1	263	346	20220513 568pIKK_gfpMyD88_Grid2_1um 002.tif	0.000468234	0.016885271
1um_grid	20220513	Rep1	263	347	20220513 568pIKK_gfpMyD88_Grid2_1um 002.tif	0.002579586	0.014572765
1um_grid	20220513	Rep1	263	348	20220513 568pIKK_gfpMyD88_Grid2_1um 002.tif	0.009955243	0.013185845
1um_grid	20220513	Rep1	263	349	20220513 568pIKK_gfpMyD88_Grid2_1um 002.tif	0.001773433	0.022019167
1um_grid	20220513	Rep1	263	350	20220513 568pIKK_gfpMyD88_Grid2_1um 002.tif	0.008012799	0.034880822
1um_grid	20220513	Rep1	263	351	20220513 568pIKK_gfpMyD88_Grid2_1um 002.tif	0.035127678	0.041155701
1um_grid	20220513	Rep1	263	352	20220513 568pIKK_gfpMyD88_Grid2_1um 002.tif	0.006886744	0.017666955
1um_grid	20220513	Rep1	263	353	20220513 568pIKK_gfpMyD88_Grid2_1um 002.tif	0.001138748	0.020289582
1um_grid	20220513	Rep1	263	354	20220513 568pIKK_gfpMyD88_Grid2_1um 002.tif	0.002689632	0.002573515
1um_grid	20220513	Rep1	263	355	20220513 568pIKK_gfpMyD88_Grid2_1um 002.tif	0.000701122	0.025801686
1um_grid	20220513	Rep1	263	356	20220513 568pIKK_gfpMyD88_Grid2_1um 002.tif	0.001223202	0.017203714
1um_grid	20220513	Rep1	263	357	20220513 568pIKK_gfpMyD88_Grid2_1um 002.tif	0.007411383	0.014783742
1um_grid	20220513	Rep1	263	358	20220513 568pIKK_gfpMyD88_Grid2_1um 002.tif	0.006308362	0.023367868
1um_grid	20220513	Rep1	263	359	20220513 568pIKK_gfpMyD88_Grid2_1um 002.tif	0.006623145	0.005193849
1um_grid	20220513	Rep1	263	360	20220513 568pIKK_gfpMyD88_Grid2_1um 002.tif	0.001624999	0.022060574
1um_grid	20220513	Rep1	263	361	20220513 568pIKK_gfpMyD88_Grid2_1um 002.tif	0.001875802	0.00068346
1um_grid	20220513	Rep1	263	362	20220513 568pIKK_gfpMyD88_Grid2_1um 002.tif	0.012734549	0.018381511
1um_grid	20220513	Rep1	263	363	20220513 568pIKK_gfpMyD88_Grid2_1um 002.tif	0.000555247	0.011756932
1um_grid	20220513	Rep1	263	364	20220513 568pIKK_gfpMyD88_Grid2_1um 002.tif	0.000680649	0.011193532
1um_grid	20220513	Rep1	263	365	20220513 568pIKK_gfpMyD88_Grid2_1um 002.tif	0.024391772	0.030983325
1um_grid	20220513	Rep1	263	366	20220513 568pIKK_gfpMyD88_Grid2_1um 002.tif	7.16E-05	0.031997684
1um_grid	20220513	Rep1	263	367	20220513 568pIKK_gfpMyD88_Grid2_1um 002.tif	0.001801585	0.017804475
1um_grid	20220513	Rep1	263	368	20220513 568pIKK_gfpMyD88_Grid2_1um 002.tif	0.030311235	0.031492598
1um_grid	20220513	Rep1	263	369	20220513 568pIKK_gfpMyD88_Grid2_1um 002.tif	0.026216492	0.008510345
1um_grid	20220513	Rep1	263	370	20220513 568pIKK_gfpMyD88_Grid2_1um 002.tif	0.002031914	0.040151709
1um_grid	20220513	Rep1	263	371	20220513 568pIKK_gfpMyD88_Grid2_1um 002.tif	0.014843342	0.04829806
1um_grid	20220513	Rep1	263	372	20220513 568pIKK_gfpMyD88_Grid2_1um 002.tif	0.002748494	0.025184175
1um_grid	20220513	Rep1	263	373	20220513 568pIKK_gfpMyD88_Grid2_1um 002.tif	0.001115715	0.034179021
1um_grid	20220513	Rep1	263	374	20220513 568pIKK_gfpMyD88_Grid2_1um 002.tif	0.002725461	0.022930009
1um_grid	20220513	Rep1	263	375	20220513 568pIKK_gfpMyD88_Grid2_1um 002.tif	0.026083413	0.032658717
1um_grid	20220513	Rep1	263	376	20220513 568pIKK_gfpMyD88_Grid2_1um 002.tif	0.051276322	0.051805464
1um_grid	20220513	Rep1	263	377	20220513 568pIKK_gfpMyD88_Grid2_1um 002.tif	0.0079437	0.009221262
1um_grid	20220513	Rep1	263	378	20220513 568pIKK_gfpMyD88_Grid2_1um 002.tif	0.006500303	0.062645347
1um_grid	20220513	Rep1	263	379	20220513 568pIKK_gfpMyD88_Grid2_1um 002.tif	0.003900141	0.077790872
1um_grid	20220513	Rep1	263	380	20220513 568pIKK_gfpMyD88_Grid2_1um 002.tif	0.00517207	0.005874711
1um_grid	20220513	Rep1	263	381	20220513 568pIKK_gfpMyD88_Grid2_1um 002.tif	0.007718489	0.022173705
1um_grid	20220513	Rep1	263	382	20220513 568pIKK_gfpMyD88_Grid2_1um 002.tif	0.001724808	0.006265585
1um_grid	20220513	Rep1	263	383	20220513 568pIKK_gfpMyD88_Grid2_1um 002.tif	0.020670674	0.007847544
1um_grid	20220513	Rep1	263	384	20220513 568pIKK_gfpMyD88_Grid2_1um 002.tif	0.000688326	0.036221401
1um_grid	20220513	Rep1	263	385	20220513 568pIKK_gfpMyD88_Grid2_1um 002.tif	0.001092682	0.048866086
1um_grid	20220513	Rep1	263	386	20220513 568pIKK_gfpMyD88_Grid2_1um 002.tif	0.014282874	0.008579668
1um_grid	20220513	Rep1	263	387	20220513 568pIKK_gfpMyD88_Grid2_1um 002.tif	-8.46E-05	0.02639308
1um_grid	20220513	Rep1	263	388	20220513 568pIKK_gfpMyD88_Grid2_1um 002.tif	0.011808114	0.049601015
1um_grid	20220513	Rep1	263	389	20220513 568pIKK_gfpMyD88_Grid2_1um 002.tif	0.012174082	0.03038139
1um_grid	20220513	Rep1	263	390	20220513 568pIKK_gfpMyD88_Grid2_1um 002.tif	0.044090047	0.029212241
1um_grid	20220513	Rep1	263	391	20220513 568pIKK_gfpMyD88_Grid2_1um 002.tif	0.003621186	0.006070023
1um_grid	20220513	Rep1	263	392	20220513 568pIKK_gfpMyD88_Grid2_1um 002.tif	0.001926986	0.005765025
1um_grid	20220513	Rep1	263	393	20220513 568pIKK_gfpMyD88_Grid2_1um 002.tif	0.003480429	0.003139131
1um_grid	20220513	Rep1	263	394	20220513 568pIKK_gfpMyD88_Grid2_1um 002.tif	0.003035126	0.035820681
1um_grid	20220513	Rep1	263	395	20220513 568pIKK_gfpMyD88_Grid2_1um 002.tif	0.012842037	0.029474905
1um_grid	20220513	Rep1	263	396	20220513 568pIKK_gfpMyD88_Grid2_1um 002.tif	0.014751211	0.023934853
1um_grid	20220513	Rep1	263	397	20220513 568pIKK_gfpMyD88_Grid2_1um 002.tif	0.009466433	0.010789354
1um_grid	20220513	Rep1	263	398	20220513 568pIKK_gfpMyD88_Grid2_1um 002.tif	0.018472309	0.018897413
1um_grid	20220513	Rep1	263	399	20220513 568pIKK_gfpMyD88_Grid2_1um 002.tif	0.010165098	0.041412994
1um_grid	20220513	Rep1	263	400	20220513 568pIKK_gfpMyD88_Grid2_1um 002.tif	0.008847103	0.016771541
1um_grid	20220513	Rep1	263	401	20220513 568pIKK_gfpMyD88_Grid2_1um 002.tif	0.004025542	0.007595554
1um_grid	20220513	Rep1	263	402	20220513 568pIKK_gfpMyD88_Grid2_1um 002.tif	0.002136842	0.000189739
1um_grid	20220513	Rep1	263	403	20220513 568pIKK_gfpMyD88_Grid2_1um 002.tif	0.008905964	0.024545368
1um_grid	20220513	Rep1	263	404	20220513 568pIKK_gfpMyD88_Grid2_1um 002.tif	0.00996292	0.02257176
1um_grid	20220513	Rep1	263	405	20220513 568pIKK_gfpMyD88_Grid2_1um 002.tif	0.002666599	0.010417837
1um_grid	20220513	Rep1	263	406	20220513 568pIKK_gfpMyD88_Grid2_1um 002.tif	0.020670674	0.031363692
1um_grid	20220513	Rep1	263	407	20220513 568pIKK_gfpMyD88_Grid2_1um 002.tif	0.0100269	0.04281346
1um_grid	20220513	Rep1	263	408	20220513 568pIKK_gfpMyD88_Grid2_1um 002.tif	0.002548875	0.02949472
1um_grid	20220513	Rep1	263	409	20220513 568pIKK_gfpMyD88_Grid2_1um 002.tif	0.001363959	0.009851715
1um_grid	20220513	Rep1	263	410	20220513 568pIKK_gfpMyD88_Grid2_1um 002.tif	0.027281126	0.028324509
1um_grid	20220513	Rep1	263	411	20220513 568pIKK_gfpMyD88_Grid2_1um 002.tif	0.029750768	0.044144358
1um_grid	20220513	Rep1	263	412	20220513 568pIKK_gfpMyD88_Grid2_1um 002.tif	0.019895232	0.026450979
1um_grid	20220513	Rep1	263	413	20220513 568pIKK_gfpMyD88_Grid2_1um 002.tif	0.019534383	0.055932896
1um_grid	20220513	Rep1	263	414	20220513 568pIKK_gfpMyD88_Grid2_1um 002.tif	0.030285643	0.037165041
1um_grid	20220513	Rep1	263	415	20220513 568pIKK_gfpMyD88_Grid2_1um 002.tif	0.011567548	0.01600177
1um_grid	20220513	Rep1	263	416	20220513 568pIKK_gfpMyD88_Grid2_1um 002.tif	0.004217483	0.054071119
1um_grid	20220513	Rep1	263	417	20220513 568pIKK_gfpMyD88_Grid2_1um 002.tif	0.006234144	0.000488193
1um_grid	20220513	Rep1	263	418	20220513 568pIKK_gfpMyD88_Grid2_1um 002.tif	0.011222054	0.043562487
1um_grid	20220513	Rep1	263	419	20220513 568pIKK_gfpMyD88_Grid2_1um 002.tif	0.001013347	0.029779195
1um_grid	20220513	Rep1	263	420	20220513 568pIKK_gfpMyD88_Grid2_1um 002.tif	0.016847207	0.049466381
1um_grid	20220513	Rep1	263	421	20220513 568pIKK_gfpMyD88_Grid2_1um 002.tif	0.012041003	0.046295793
1um_grid	20220513	Rep1	263	422	20220513 568pIKK_gfpMyD88_Grid2_1um 002.tif	0.006177842	0.070125974
1um_grid	20220513	Rep1	263	423	20220513 568pIKK_gfpMyD88_Grid2_1um 002.tif	0.008957149	0.006714726
1um_grid	20220513	Rep1	263	424	20220513 568pIKK_gfpMyD88_Grid2_1um 002.tif	0.003808009	0.035413336
1um_grid	20220513	Rep1	263	425	20220513 568pIKK_gfpMyD88_Grid2_1um 002.tif	0.016639911	0.004099594
1um_grid	20220513	Rep1	263	426	20220513 568pIKK_gfpMyD88_Grid2_1um 002.tif	0.020726977	0.07218216
1um_grid	20220513	Rep1	263	427	20220513 568pIKK_gfpMyD88_Grid2_1um 002.tif	0.016320009	0.042973166
1um_grid	20220513	Rep1	263	428	20220513 568pIKK_gfpMyD88_Grid2_1um 002.tif	0.016409582	0.032549653
1um_grid	20220513	Rep1	263	429	20220513 568pIKK_gfpMyD88_Grid2_1um 002.tif	0.008125404	0.02853789
1um_grid	20220513	Rep1	263	430	20220513 568pIKK_gfpMyD88_Grid2_1um 002.tif	0.022968849	0.073522703
1um_grid	20220513	Rep1	263	431	20220513 568pIKK_gfpMyD88_Grid2_1um 002.tif	0.014019275	0.049034406
1um_grid	20220513	Rep1	263	432	20220513 568pIKK_gfpMyD88_Grid2_1um 002.tif	0.002095894	0.051454575
1um_grid	20220513	Rep1	263	433	20220513 568pIKK_gfpMyD88_Grid2_1um 002.tif	0.00406649	0.002111772
1um_grid	20220513	Rep1	263	434	20220513 568pIKK_gfpMyD88_Grid2_1um 002.tif	0.009837519	0.016108992
1um_grid	20220513	Rep1	263	435	20220513 568pIKK_gfpMyD88_Grid2_1um 002.tif	0.025013661	0.045138276
1um_grid	20220513	Rep1	263	436	20220513 568pIKK_gfpMyD88_Grid2_1um 002.tif	0.013556057	0.116529321
1um_grid	20220513	Rep1	263	437	20220513 568pIKK_gfpMyD88_Grid2_1um 002.tif	0.006799731	0.003917002
1um_grid	20220513	Rep1	263	438	20220513 568pIKK_gfpMyD88_Grid2_1um 002.tif	0.01742559	0.085386116
1um_grid	20220513	Rep1	263	439	20220513 568pIKK_gfpMyD88_Grid2_1um 002.tif	0.006635941	0.013217485
1um_grid	20220513	Rep1	263	440	20220513 568pIKK_gfpMyD88_Grid2_1um 002.tif	0.005297472	0.046433785
1um_grid	20220513	Rep1	263	441	20220513 568pIKK_gfpMyD88_Grid2_1um 002.tif	0.004133029	0.008945036
1um_grid	20220513	Rep1	263	442	20220513 568pIKK_gfpMyD88_Grid2_1um 002.tif	0.003372943	0.015123723
1um_grid	20220513	Rep1	263	443	20220513 568pIKK_gfpMyD88_Grid2_1um 002.tif	0.0015559	0.068606732
1um_grid	20220513	Rep1	263	444	20220513 568pIKK_gfpMyD88_Grid2_1um 002.tif	0.00298906	0.004378586
1um_grid	20220513	Rep1	263	445	20220513 568pIKK_gfpMyD88_Grid2_1um 002.tif	0.007017264	0.022437034
1um_grid	20220513	Rep1	263	446	20220513 568pIKK_gfpMyD88_Grid2_1um 002.tif	0.03117625	0.085744044
1um_grid	20220513	Rep1	263	447	20220513 568pIKK_gfpMyD88_Grid2_1um 002.tif	0.001599407	0.006370952
1um_grid	20220513	Rep1	263	448	20220513 568pIKK_gfpMyD88_Grid2_1um 002.tif	0.011971903	0.24853464
1um_grid	20220513	Rep1	263	449	20220513 568pIKK_gfpMyD88_Grid2_1um 002.tif	0.00914909	0.052254222
1um_grid	20220513	Rep1	263	450	20220513 568pIKK_gfpMyD88_Grid2_1um 002.tif	0.010423579	0.023759288
1um_grid	20220513	Rep1	263	451	20220513 568pIKK_gfpMyD88_Grid2_1um 002.tif	0.002932758	0.004363167
1um_grid	20220513	Rep1	263	452	20220513 568pIKK_gfpMyD88_Grid2_1um 002.tif	0.006658974	0.032284283
1um_grid	20220513	Rep1	263	453	20220513 568pIKK_gfpMyD88_Grid2_1um 002.tif	0.002346697	0.020776897
1um_grid	20220513	Rep1	263	454	20220513 568pIKK_gfpMyD88_Grid2_1um 002.tif	0.039002329	0.05116029
1um_grid	20220513	Rep1	263	455	20220513 568pIKK_gfpMyD88_Grid2_1um 002.tif	0.010090881	0.002153919
1um_grid	20220513	Rep1	263	456	20220513 568pIKK_gfpMyD88_Grid2_1um 002.tif	0.002129164	0.000897707
1um_grid	20220513	Rep1	263	457	20220513 568pIKK_gfpMyD88_Grid2_1um 002.tif	0.017814591	0.005530848
1um_grid	20220513	Rep1	263	458	20220513 568pIKK_gfpMyD88_Grid2_1um 002.tif	2.29E-05	0.00114052
1um_grid	20220513	Rep1	263	459	20220513 568pIKK_gfpMyD88_Grid2_1um 002.tif	0.000849557	0.01098042
1um_grid	20220513	Rep1	263	460	20220513 568pIKK_gfpMyD88_Grid2_1um 002.tif	0.006449118	0.028335585
1um_grid	20220513	Rep1	263	461	20220513 568pIKK_gfpMyD88_Grid2_1um 002.tif	0.00585794	0.000209347
1um_grid	20220513	Rep1	263	462	20220513 568pIKK_gfpMyD88_Grid2_1um 002.tif	0.013236156	0.000693251
1um_grid	20220513	Rep1	263	463	20220513 568pIKK_gfpMyD88_Grid2_1um 002.tif	0.000826524	-9.08E-05
1um_grid	20220513	Rep1	263	464	20220513 568pIKK_gfpMyD88_Grid2_1um 002.tif	0.058864393	0.006907999
1um_grid	20220513	Rep1	263	465	20220513 568pIKK_gfpMyD88_Grid2_1um 002.tif	0.004767714	3.89E-05
1um_grid	20220513	Rep1	263	466	20220513 568pIKK_gfpMyD88_Grid2_1um 002.tif	0.014290552	0.008420525
1um_grid	20220513	Rep1	263	467	20220513 568pIKK_gfpMyD88_Grid2_1um 002.tif	0.010270026	0.007112091
1um_grid	20220513	Rep1	263	468	20220513 568pIKK_gfpMyD88_Grid2_1um 002.tif	0.048747818	0.001726584
1um_grid	20220513	Rep1	263	469	20220513 568pIKK_gfpMyD88_Grid2_1um 002.tif	0.009210511	0.002378911
1um_grid	20220513	Rep1	263	470	20220513 568pIKK_gfpMyD88_Grid2_1um 002.tif	0.032568463	0.002886168
1um_grid	20220513	Rep1	263	471	20220513 568pIKK_gfpMyD88_Grid2_1um 002.tif	0.015672528	0.00675886
1um_grid	20220513	Rep1	263	472	20220513 568pIKK_gfpMyD88_Grid2_1um 002.tif	0.011255324	0.010668346
1um_grid	20220513	Rep1	263	473	20220513 568pIKK_gfpMyD88_Grid2_1um 002.tif	0.002914843	0.052003279
1um_grid	20220513	Rep1	263	474	20220513 568pIKK_gfpMyD88_Grid2_1um 002.tif	0.004483642	0.001946426
1um_grid	20220513	Rep1	263	475	20220513 568pIKK_gfpMyD88_Grid2_1um 002.tif	0.015741627	0.005591536
1um_grid	20220513	Rep1	263	476	20220513 568pIKK_gfpMyD88_Grid2_1um 002.tif	0.000701122	0.022890203
1um_grid	20220513	Rep1	263	477	20220513 568pIKK_gfpMyD88_Grid2_1um 002.tif	0.000337714	0.017918948
1um_grid	20220513	Rep1	263	478	20220513 568pIKK_gfpMyD88_Grid2_1um 002.tif	0.00250281	0.025066233
1um_grid	20220513	Rep1	263	479	20220513 568pIKK_gfpMyD88_Grid2_1um 002.tif	0.000135536	0.041718169
1um_grid	20220513	Rep1	263	480	20220513 568pIKK_gfpMyD88_Grid2_1um 002.tif	0.010692296	0.050150634
1um_grid	20220513	Rep1	263	481	20220513 568pIKK_gfpMyD88_Grid2_1um 002.tif	0.00018928	0.024287816
1um_grid	20220513	Rep1	263	482	20220513 568pIKK_gfpMyD88_Grid2_1um 002.tif	0.005351215	0.03295908
1um_grid	20220513	Rep1	263	483	20220513 568pIKK_gfpMyD88_Grid2_1um 002.tif	0.007849009	0.046393095
1um_grid	20220513	Rep1	263	484	20220513 568pIKK_gfpMyD88_Grid2_1um 002.tif	0.000934011	0.029804974
1um_grid	20220513	Rep1	263	485	20220513 568pIKK_gfpMyD88_Grid2_1um 002.tif	0.000985195	0.025405906
1um_grid	20220513	Rep1	263	486	20220513 568pIKK_gfpMyD88_Grid2_1um 002.tif	0.000307003	0.001041448
1um_grid	20220513	Rep1	263	487	20220513 568pIKK_gfpMyD88_Grid2_1um 002.tif	0.013571413	0.062318803
1um_grid	20220513	Rep1	263	488	20220513 568pIKK_gfpMyD88_Grid2_1um 002.tif	0.005236051	0.105478014
1um_grid	20220513	Rep1	263	489	20220513 568pIKK_gfpMyD88_Grid2_1um 002.tif	0.000207194	0.002061111
1um_grid	20220513	Rep1	263	490	20220513 568pIKK_gfpMyD88_Grid2_1um 002.tif	0.007076126	0.073436268
1um_grid	20220513	Rep1	263	491	20220513 568pIKK_gfpMyD88_Grid2_1um 002.tif	0.018346907	0.011003166
1um_grid	20220513	Rep1	263	492	20220513 568pIKK_gfpMyD88_Grid2_1um 002.tif	0.003436923	0.130079925
1um_grid	20220513	Rep1	263	493	20220513 568pIKK_gfpMyD88_Grid2_1um 002.tif	0.00126415	0.044497524
1um_grid	20220513	Rep1	263	494	20220513 568pIKK_gfpMyD88_Grid2_1um 002.tif	0.001287183	0.030373623
1um_grid	20220513	Rep1	263	495	20220513 568pIKK_gfpMyD88_Grid2_1um 002.tif	0.014147236	0.20759091
1um_grid	20220513	Rep1	263	496	20220513 568pIKK_gfpMyD88_Grid2_1um 002.tif	0.001637795	0.023288257
1um_grid	20220513	Rep1	263	497	20220513 568pIKK_gfpMyD88_Grid2_1um 002.tif	0.000132977	0.078423194
1um_grid	20220513	Rep1	263	498	20220513 568pIKK_gfpMyD88_Grid2_1um 002.tif	0.005829788	0.063268826
1um_grid	20220513	Rep1	263	499	20220513 568pIKK_gfpMyD88_Grid2_1um 002.tif	0.000580839	0.034219439
1um_grid	20220513	Rep1	263	500	20220513 568pIKK_gfpMyD88_Grid2_1um 002.tif	0.002387645	0.033736385
1um_grid	20220513	Rep1	263	501	20220513 568pIKK_gfpMyD88_Grid2_1um 002.tif	0.000347951	0.096875218
1um_grid	20220513	Rep1	263	502	20220513 568pIKK_gfpMyD88_Grid2_1um 002.tif	0.00484705	0.119497968
1um_grid	20220513	Rep1	263	503	20220513 568pIKK_gfpMyD88_Grid2_1um 002.tif	0.006472151	0.069519944
1um_grid	20220513	Rep1	263	504	20220513 568pIKK_gfpMyD88_Grid2_1um 002.tif	0.003383179	0.153688082
1um_grid	20220513	Rep1	263	505	20220513 568pIKK_gfpMyD88_Grid2_1um 002.tif	0.001438176	0.049193627
1um_grid	20220513	Rep1	263	506	20220513 568pIKK_gfpMyD88_Grid2_1um 002.tif	0.019206803	0.012550902
1um_grid	20220513	Rep1	263	507	20220513 568pIKK_gfpMyD88_Grid2_1um 002.tif	0.018003973	0.527695352
1um_grid	20220513	Rep1	263	508	20220513 568pIKK_gfpMyD88_Grid2_1um 002.tif	0.005502209	0.02161188
1um_grid	20220513	Rep1	263	509	20220513 568pIKK_gfpMyD88_Grid2_1um 002.tif	0.002674277	0.067973532
1um_grid	20220513	Rep1	263	510	20220513 568pIKK_gfpMyD88_Grid2_1um 002.tif	0.003587916	0.014730091
1um_grid	20220513	Rep1	263	511	20220513 568pIKK_gfpMyD88_Grid2_1um 002.tif	0.008015358	0.020761832
1um_grid	20220513	Rep1	263	512	20220513 568pIKK_gfpMyD88_Grid2_1um 002.tif	0.00054757	0.031705295
1um_grid	20220513	Rep1	263	513	20220513 568pIKK_gfpMyD88_Grid2_1um 002.tif	0.000621787	0.004356798
1um_grid	20220513	Rep1	263	514	20220513 568pIKK_gfpMyD88_Grid2_1um 002.tif	0.00784645	0.367354281
1um_grid	20220513	Rep1	263	515	20220513 568pIKK_gfpMyD88_Grid2_1um 002.tif	0.001225761	0.056804424
1um_grid	20220513	Rep1	263	516	20220513 568pIKK_gfpMyD88_Grid2_1um 002.tif	0.000887945	0.105323618
1um_grid	20220513	Rep1	263	517	20220513 568pIKK_gfpMyD88_Grid2_1um 002.tif	0.000212312	0.00473893
1um_grid	20220513	Rep1	263	518	20220513 568pIKK_gfpMyD88_Grid2_1um 002.tif	0.01123485	0.025257299
1um_grid	20220513	Rep1	263	519	20220513 568pIKK_gfpMyD88_Grid2_1um 002.tif	0.004015305	0.004775673
1um_grid	20220513	Rep1	263	520	20220513 568pIKK_gfpMyD88_Grid2_1um 002.tif	0.005200222	0.04605696
1um_grid	20220513	Rep1	263	521	20220513 568pIKK_gfpMyD88_Grid2_1um 002.tif	0.001594288	0.0326558
1um_grid	20220513	Rep1	263	522	20220513 568pIKK_gfpMyD88_Grid2_1um 002.tif	0.009351268	0.030092331
1um_grid	20220513	Rep1	263	523	20220513 568pIKK_gfpMyD88_Grid2_1um 002.tif	0.006825323	0.103470855
1um_grid	20220513	Rep1	263	524	20220513 568pIKK_gfpMyD88_Grid2_1um 002.tif	0.008516964	0.028659648
1um_grid	20220513	Rep1	263	525	20220513 568pIKK_gfpMyD88_Grid2_1um 002.tif	0.007270626	0.027396869
1um_grid	20220513	Rep1	263	526	20220513 568pIKK_gfpMyD88_Grid2_1um 002.tif	0.010653908	0.072899085
1um_grid	20220513	Rep1	263	527	20220513 568pIKK_gfpMyD88_Grid2_1um 002.tif	0.020647641	0.095760666
1um_grid	20220513	Rep1	263	528	20220513 568pIKK_gfpMyD88_Grid2_1um 002.tif	0.003165646	0.020633647
1um_grid	20220513	Rep1	263	529	20220513 568pIKK_gfpMyD88_Grid2_1um 002.tif	0.007777351	0.042589111
1um_grid	20220513	Rep1	263	530	20220513 568pIKK_gfpMyD88_Grid2_1um 002.tif	0.004319852	0.030946821
1um_grid	20220513	Rep1	263	531	20220513 568pIKK_gfpMyD88_Grid2_1um 002.tif	0.001799025	0.008898597
1um_grid	20220513	Rep1	263	532	20220513 568pIKK_gfpMyD88_Grid2_1um 002.tif	0.001218084	0.045360365
1um_grid	20220513	Rep1	263	533	20220513 568pIKK_gfpMyD88_Grid2_1um 002.tif	0.005468939	0.136309125
1um_grid	20220513	Rep1	263	534	20220513 568pIKK_gfpMyD88_Grid2_1um 002.tif	0.000365865	0.034096961
1um_grid	20220513	Rep1	263	535	20220513 568pIKK_gfpMyD88_Grid2_1um 002.tif	0.013054451	0.152387723
1um_grid	20220513	Rep1	263	536	20220513 568pIKK_gfpMyD88_Grid2_1um 002.tif	0.009072313	0.028536887
1um_grid	20220513	Rep1	263	537	20220513 568pIKK_gfpMyD88_Grid2_1um 002.tif	0.029489728	0.032595434
1um_grid	20220513	Rep1	263	538	20220513 568pIKK_gfpMyD88_Grid2_1um 002.tif	0.000811169	0.034445149
1um_grid	20220513	Rep1	263	539	20220513 568pIKK_gfpMyD88_Grid2_1um 002.tif	0.002612856	0.039179807
1um_grid	20220513	Rep1	263	540	20220513 568pIKK_gfpMyD88_Grid2_1um 002.tif	0.006571961	0.006645707
1um_grid	20220513	Rep1	263	541	20220513 568pIKK_gfpMyD88_Grid2_1um 002.tif	0.002177789	0.00564743
1um_grid	20220513	Rep1	263	542	20220513 568pIKK_gfpMyD88_Grid2_1um 002.tif	0.00338062	0.030137065
1um_grid	20220513	Rep1	263	543	20220513 568pIKK_gfpMyD88_Grid2_1um 002.tif	0.000964722	0.032634571
1um_grid	20220513	Rep1	263	544	20220513 568pIKK_gfpMyD88_Grid2_1um 002.tif	0.006922573	0.021769017
1um_grid	20220513	Rep1	263	545	20220513 568pIKK_gfpMyD88_Grid2_1um 002.tif	0.009681406	0.018060478
1um_grid	20220513	Rep1	263	546	20220513 568pIKK_gfpMyD88_Grid2_1um 002.tif	0.011186225	0.01961289
1um_grid	20220513	Rep1	263	547	20220513 568pIKK_gfpMyD88_Grid2_1um 002.tif	0.008729379	0.002551727
1um_grid	20220513	Rep1	263	548	20220513 568pIKK_gfpMyD88_Grid2_1um 002.tif	0.000895623	0.000800847
1um_grid	20220513	Rep1	263	549	20220513 568pIKK_gfpMyD88_Grid2_1um 002.tif	0.004854728	0.002625125
1um_grid	20220513	Rep1	263	550	20220513 568pIKK_gfpMyD88_Grid2_1um 002.tif	0.000800932	0.002693544
1um_grid	20220513	Rep1	263	551	20220513 568pIKK_gfpMyD88_Grid2_1um 002.tif	0.000780458	0.013055202
1um_grid	20220513	Rep1	263	552	20220513 568pIKK_gfpMyD88_Grid2_1um 002.tif	0.018154966	0.003909047
1um_grid	20220513	Rep1	263	553	20220513 568pIKK_gfpMyD88_Grid2_1um 002.tif	0.005957749	0.021400343
1um_grid	20220513	Rep1	263	554	20220513 568pIKK_gfpMyD88_Grid2_1um 002.tif	0.007672423	0.0025629
1um_grid	20220513	Rep1	263	555	20220513 568pIKK_gfpMyD88_Grid2_1um 002.tif	0.005681354	0.004755401
1um_grid	20220513	Rep1	263	556	20220513 568pIKK_gfpMyD88_Grid2_1um 002.tif	0.001906513	0.009926205
1um_grid	20220513	Rep1	263	557	20220513 568pIKK_gfpMyD88_Grid2_1um 002.tif	0.003150291	0.030143636
1um_grid	20220513	Rep1	263	558	20220513 568pIKK_gfpMyD88_Grid2_1um 002.tif	0.004498997	0.025160587
1um_grid	20220513	Rep1	263	559	20220513 568pIKK_gfpMyD88_Grid2_1um 002.tif	0.015769778	0.029176276
1um_grid	20220513	Rep1	263	560	20220513 568pIKK_gfpMyD88_Grid2_1um 002.tif	0.002525842	0.050453248
1um_grid	20220513	Rep1	263	561	20220513 568pIKK_gfpMyD88_Grid2_1um 002.tif	0.026802552	0.023800951
1um_grid	20220513	Rep1	263	562	20220513 568pIKK_gfpMyD88_Grid2_1um 002.tif	0.011662238	0.00065224
1um_grid	20220513	Rep1	263	563	20220513 568pIKK_gfpMyD88_Grid2_1um 002.tif	0.002820152	0.004534216
1um_grid	20220513	Rep1	263	564	20220513 568pIKK_gfpMyD88_Grid2_1um 002.tif	0.024066752	0.019261878
1um_grid	20220513	Rep1	263	565	20220513 568pIKK_gfpMyD88_Grid2_1um 002.tif	0.007117073	0.018508658
1um_grid	20220513	Rep1	263	566	20220513 568pIKK_gfpMyD88_Grid2_1um 002.tif	0.000716478	3.47E-05
1um_grid	20220513	Rep1	263	567	20220513 568pIKK_gfpMyD88_Grid2_1um 002.tif	0.001312775	0.002762708
1um_grid	20220513	Rep1	263	568	20220513 568pIKK_gfpMyD88_Grid2_1um 002.tif	0.02518001	0.007732648
1um_grid	20220513	Rep1	263	569	20220513 568pIKK_gfpMyD88_Grid2_1um 002.tif	0.009817045	0.038191958
1um_grid	20220513	Rep1	263	570	20220513 568pIKK_gfpMyD88_Grid2_1um 002.tif	0.01247351	0.002248703
1um_grid	20220513	Rep1	263	571	20220513 568pIKK_gfpMyD88_Grid2_1um 002.tif	0.01703403	0.003935745
1um_grid	20220513	Rep1	263	572	20220513 568pIKK_gfpMyD88_Grid2_1um 002.tif	0.020335417	0.047764531
1um_grid	20220513	Rep1	263	573	20220513 568pIKK_gfpMyD88_Grid2_1um 002.tif	0.002413237	0.016441724
1um_grid	20220513	Rep1	263	574	20220513 568pIKK_gfpMyD88_Grid2_1um 002.tif	0.003562324	0.001076831
1um_grid	20220513	Rep1	263	575	20220513 568pIKK_gfpMyD88_Grid2_1um 002.tif	0.010346802	0.039905695
1um_grid	20220513	Rep1	263	576	20220513 568pIKK_gfpMyD88_Grid2_1um 002.tif	0.017412794	0.021769152
1um_grid	20220513	Rep1	263	577	20220513 568pIKK_gfpMyD88_Grid2_1um 002.tif	0.001873243	0.006667282
1um_grid	20220513	Rep1	263	578	20220513 568pIKK_gfpMyD88_Grid2_1um 002.tif	0.005494531	0.015377834
1um_grid	20220513	Rep1	263	579	20220513 568pIKK_gfpMyD88_Grid2_1um 002.tif	0.019792863	0.000360333
1um_grid	20220513	Rep1	263	580	20220513 568pIKK_gfpMyD88_Grid2_1um 002.tif	0.011260442	0.016227388
1um_grid	20220513	Rep1	263	581	20220513 568pIKK_gfpMyD88_Grid2_1um 002.tif	0.026196019	0.064115072
1um_grid	20220513	Rep1	263	582	20220513 568pIKK_gfpMyD88_Grid2_1um 002.tif	0.009527854	0.042119285
1um_grid	20220513	Rep1	263	583	20220513 568pIKK_gfpMyD88_Grid2_1um 002.tif	0.024435279	0.001033895
1um_grid	20220513	Rep1	263	584	20220513 568pIKK_gfpMyD88_Grid2_1um 002.tif	0.003355028	0.015816211
1um_grid	20220513	Rep1	263	585	20220513 568pIKK_gfpMyD88_Grid2_1um 002.tif	0.002228974	0.008062683
1um_grid	20220513	Rep1	263	586	20220513 568pIKK_gfpMyD88_Grid2_1um 002.tif	0.017699426	0.001902793
1um_grid	20220513	Rep1	263	587	20220513 568pIKK_gfpMyD88_Grid2_1um 002.tif	0.010889356	0.033916305
1um_grid	20220513	Rep1	263	588	20220513 568pIKK_gfpMyD88_Grid2_1um 002.tif	0.008967386	0.012731859
1um_grid	20220513	Rep1	263	589	20220513 568pIKK_gfpMyD88_Grid2_1um 002.tif	0.027217145	0.053318917
1um_grid	20220513	Rep1	263	590	20220513 568pIKK_gfpMyD88_Grid2_1um 002.tif	0.046869354	0.028018469
1um_grid	20220513	Rep1	263	591	20220513 568pIKK_gfpMyD88_Grid2_1um 002.tif	0.00126159	0.001819866
1um_grid	20220513	Rep1	263	592	20220513 568pIKK_gfpMyD88_Grid2_1um 002.tif	0.019769831	0.005314078
1um_grid	20220513	Rep1	263	593	20220513 568pIKK_gfpMyD88_Grid2_1um 002.tif	0.004867524	0.002605359
1um_grid	20220513	Rep1	263	594	20220513 568pIKK_gfpMyD88_Grid2_1um 002.tif	0.012911135	0.010712692
1um_grid	20220513	Rep1	263	595	20220513 568pIKK_gfpMyD88_Grid2_1um 002.tif	0.007751759	0.041704044
1um_grid	20220513	Rep1	263	596	20220513 568pIKK_gfpMyD88_Grid2_1um 002.tif	0.00999619	0.013080378
1um_grid	20220513	Rep1	263	597	20220513 568pIKK_gfpMyD88_Grid2_1um 002.tif	0.007815739	0.017540354
1um_grid	20220513	Rep1	263	598	20220513 568pIKK_gfpMyD88_Grid2_1um 002.tif	0.059202209	0.089197195
1um_grid	20220513	Rep1	263	599	20220513 568pIKK_gfpMyD88_Grid2_1um 002.tif	0.008424832	0.014822971
1um_grid	20220513	Rep1	263	600	20220513 568pIKK_gfpMyD88_Grid2_1um 002.tif	0.02987361	0.001816441
1um_grid	20220513	Rep1	263	601	20220513 568pIKK_gfpMyD88_Grid2_1um 002.tif	0.005978223	0.001085929
1um_grid	20220513	Rep1	263	602	20220513 568pIKK_gfpMyD88_Grid2_1um 002.tif	0.025653465	0.001347508
1um_grid	20220513	Rep1	263	603	20220513 568pIKK_gfpMyD88_Grid2_1um 002.tif	0.010543862	0.021170609
1um_grid	20220513	Rep1	263	604	20220513 568pIKK_gfpMyD88_Grid2_1um 002.tif	0.025602281	0.046601988
1um_grid	20220513	Rep1	263	605	20220513 568pIKK_gfpMyD88_Grid2_1um 002.tif	0.005338419	0.003361316
1um_grid	20220513	Rep1	263	606	20220513 568pIKK_gfpMyD88_Grid2_1um 002.tif	0.019424336	0.019038393
1um_grid	20220513	Rep1	263	607	20220513 568pIKK_gfpMyD88_Grid2_1um 002.tif	0.006758783	0.033558057
1um_grid	20220513	Rep1	263	608	20220513 568pIKK_gfpMyD88_Grid2_1um 002.tif	0.00152519	0.002464334
1um_grid	20220513	Rep1	263	609	20220513 568pIKK_gfpMyD88_Grid2_1um 002.tif	0.005806756	0.015154682
1um_grid	20220513	Rep1	263	610	20220513 568pIKK_gfpMyD88_Grid2_1um 002.tif	0.016488917	0.001503318
1um_grid	20220513	Rep1	263	611	20220513 568pIKK_gfpMyD88_Grid2_1um 002.tif	0.00328337	0.001377583
1um_grid	20220513	Rep1	263	612	20220513 568pIKK_gfpMyD88_Grid2_1um 002.tif	0.078089214	0.035830783
1um_grid	20220513	Rep1	263	613	20220513 568pIKK_gfpMyD88_Grid2_1um 002.tif	0.085597949	0.022507313
1um_grid	20220513	Rep1	263	614	20220513 568pIKK_gfpMyD88_Grid2_1um 002.tif	0.027188994	0.046522629
1um_grid	20220513	Rep1	263	615	20220513 568pIKK_gfpMyD88_Grid2_1um 002.tif	0.009220748	0.038616408
1um_grid	20220513	Rep1	263	616	20220513 568pIKK_gfpMyD88_Grid2_1um 002.tif	0.032768082	0.02392027
1um_grid	20220513	Rep1	263	617	20220513 568pIKK_gfpMyD88_Grid2_1um 002.tif	0.002669158	0.052908176
1um_grid	20220513	Rep1	263	618	20220513 568pIKK_gfpMyD88_Grid2_1um 002.tif	0.006689685	0.017688961
1um_grid	20220513	Rep1	263	619	20220513 568pIKK_gfpMyD88_Grid2_1um 002.tif	0.004112555	0.008350748
1um_grid	20220513	Rep1	263	620	20220513 568pIKK_gfpMyD88_Grid2_1um 002.tif	0.002472099	0.021213692
1um_grid	20220513	Rep1	263	621	20220513 568pIKK_gfpMyD88_Grid2_1um 002.tif	0.003692844	0.009611114
1um_grid	20220513	Rep1	263	622	20220513 568pIKK_gfpMyD88_Grid2_1um 002.tif	0.0327732	0.033343107
1um_grid	20220513	Rep1	263	623	20220513 568pIKK_gfpMyD88_Grid2_1um 002.tif	0.000232786	0.006450563
1um_grid	20220513	Rep1	263	624	20220513 568pIKK_gfpMyD88_Grid2_1um 002.tif	0.019357797	0.046356039
1um_grid	20220513	Rep1	263	625	20220513 568pIKK_gfpMyD88_Grid2_1um 002.tif	0.003831042	0.025167073
1um_grid	20220513	Rep1	263	626	20220513 568pIKK_gfpMyD88_Grid2_1um 002.tif	0.006420967	0.058641599
1um_grid	20220513	Rep1	263	627	20220513 568pIKK_gfpMyD88_Grid2_1um 002.tif	0.005018518	0.025251992
1um_grid	20220513	Rep1	263	628	20220513 568pIKK_gfpMyD88_Grid2_1um 002.tif	0.01390667	0.032643553
1um_grid	20220513	Rep1	263	629	20220513 568pIKK_gfpMyD88_Grid2_1um 002.tif	0.081139797	0.042759797
1um_grid	20220513	Rep1	263	630	20220513 568pIKK_gfpMyD88_Grid2_1um 002.tif	0.022408381	0.074812948
1um_grid	20220513	Rep1	263	631	20220513 568pIKK_gfpMyD88_Grid2_1um 002.tif	0.018444157	0.087780282
1um_grid	20220513	Rep1	263	632	20220513 568pIKK_gfpMyD88_Grid2_1um 002.tif	0.055847079	0.105930442
1um_grid	20220513	Rep1	263	633	20220513 568pIKK_gfpMyD88_Grid2_1um 002.tif	0.038109163	0.073508228
1um_grid	20220513	Rep1	263	634	20220513 568pIKK_gfpMyD88_Grid2_1um 002.tif	0.035931271	0.073243181
1um_grid	20220513	Rep1	263	635	20220513 568pIKK_gfpMyD88_Grid2_1um 002.tif	0.071043695	0.074400787
1um_grid	20220513	Rep1	263	636	20220513 568pIKK_gfpMyD88_Grid2_1um 002.tif	0.023260599	0.054646086
1um_grid	20220513	Rep1	263	637	20220513 568pIKK_gfpMyD88_Grid2_1um 002.tif	0.030984309	0.020051158
1um_grid	20220513	Rep1	263	638	20220513 568pIKK_gfpMyD88_Grid2_1um 002.tif	0.007411383	0.095543064
1um_grid	20220513	Rep1	263	639	20220513 568pIKK_gfpMyD88_Grid2_1um 002.tif	0.017791558	0.080256844
1um_grid	20220513	Rep1	263	640	20220513 568pIKK_gfpMyD88_Grid2_1um 002.tif	0.002968587	0.013671267
1um_grid	20220513	Rep1	263	641	20220513 568pIKK_gfpMyD88_Grid2_1um 002.tif	0.014618131	0.036410496
1um_grid	20220513	Rep1	263	642	20220513 568pIKK_gfpMyD88_Grid2_1um 002.tif	0.342433049	0.125991806
1um_grid	20220513	Rep1	263	643	20220513 568pIKK_gfpMyD88_Grid2_1um 002.tif	0.000749748	0.083712891
1um_grid	20220513	Rep1	263	644	20220513 568pIKK_gfpMyD88_Grid2_1um 002.tif	0.008179148	0.003503589
1um_grid	20220513	Rep1	263	645	20220513 568pIKK_gfpMyD88_Grid2_1um 002.tif	0.001829736	0.10833918
1um_grid	20220513	Rep1	263	646	20220513 568pIKK_gfpMyD88_Grid2_1um 002.tif	0.144628794	0.111387054
1um_grid	20220513	Rep1	263	647	20220513 568pIKK_gfpMyD88_Grid2_1um 002.tif	0.020046226	0.060463136
1um_grid	20220513	Rep1	263	648	20220513 568pIKK_gfpMyD88_Grid2_1um 002.tif	0.004665346	0.005824532
1um_grid	20220513	Rep1	263	649	20220513 568pIKK_gfpMyD88_Grid2_1um 002.tif	0.000711359	0.000471788
1um_grid	20220513	Rep1	263	650	20220513 568pIKK_gfpMyD88_Grid2_1um 002.tif	0.002282717	0.002369336
1um_grid	20220513	Rep1	263	651	20220513 568pIKK_gfpMyD88_Grid2_1um 002.tif	0.006008934	0.062795141
1um_grid	20220513	Rep1	263	652	20220513 568pIKK_gfpMyD88_Grid2_1um 002.tif	0.064522816	0.062033973
1um_grid	20220513	Rep1	263	653	20220513 568pIKK_gfpMyD88_Grid2_1um 002.tif	0.046193722	0.068308192
1um_grid	20220513	Rep1	263	654	20220513 568pIKK_gfpMyD88_Grid2_1um 002.tif	0.014781921	0.049116291
1um_grid	20220513	Rep1	263	655	20220513 568pIKK_gfpMyD88_Grid2_1um 002.tif	0.007705693	0.017307794
1um_grid	20220513	Rep1	263	656	20220513 568pIKK_gfpMyD88_Grid2_1um 002.tif	0.014715382	0.008560251
1um_grid	20220513	Rep1	263	657	20220513 568pIKK_gfpMyD88_Grid2_1um 002.tif	0.031240231	0.036133294
1um_grid	20220513	Rep1	263	658	20220513 568pIKK_gfpMyD88_Grid2_1um 002.tif	0.009220748	0.010569477
1um_grid	20220513	Rep1	263	659	20220513 568pIKK_gfpMyD88_Grid2_1um 002.tif	0.00214196	0.026021563
1um_grid	20220513	Rep1	263	660	20220513 568pIKK_gfpMyD88_Grid2_1um 002.tif	0.064661014	0.059437901
1um_grid	20220513	Rep1	263	661	20220513 568pIKK_gfpMyD88_Grid2_1um 002.tif	0.009492025	0.02757587
1um_grid	20220513	Rep1	263	662	20220513 568pIKK_gfpMyD88_Grid2_1um 002.tif	0.01380942	0.009445523
1um_grid	20220513	Rep1	263	663	20220513 568pIKK_gfpMyD88_Grid2_1um 002.tif	0.002876455	0.007374934
1um_grid	20220513	Rep1	264	1	20220513 568pIKK_gfpMyD88_Grid2_1um 003.tif	0.00185021	0.003636626
1um_grid	20220513	Rep1	264	2	20220513 568pIKK_gfpMyD88_Grid2_1um 003.tif	0.00507482	0.005066739
1um_grid	20220513	Rep1	264	3	20220513 568pIKK_gfpMyD88_Grid2_1um 003.tif	0.000243023	0.00160757
1um_grid	20220513	Rep1	264	4	20220513 568pIKK_gfpMyD88_Grid2_1um 003.tif	0.018423684	0.020750776
1um_grid	20220513	Rep1	264	5	20220513 568pIKK_gfpMyD88_Grid2_1um 003.tif	0.005911683	0.010000483
1um_grid	20220513	Rep1	264	6	20220513 568pIKK_gfpMyD88_Grid2_1um 003.tif	0.002075421	0.001432018
1um_grid	20220513	Rep1	264	7	20220513 568pIKK_gfpMyD88_Grid2_1um 003.tif	0.005781163	0.015055679
1um_grid	20220513	Rep1	264	8	20220513 568pIKK_gfpMyD88_Grid2_1um 003.tif	0.004678142	0.011394397
1um_grid	20220513	Rep1	264	9	20220513 568pIKK_gfpMyD88_Grid2_1um 003.tif	0.004859846	0.041471965
1um_grid	20220513	Rep1	264	10	20220513 568pIKK_gfpMyD88_Grid2_1um 003.tif	0.001323012	0.011386436
1um_grid	20220513	Rep1	264	11	20220513 568pIKK_gfpMyD88_Grid2_1um 003.tif	0.061354509	0.026831978
1um_grid	20220513	Rep1	264	12	20220513 568pIKK_gfpMyD88_Grid2_1um 003.tif	0.031549895	0.05559667
1um_grid	20220513	Rep1	264	13	20220513 568pIKK_gfpMyD88_Grid2_1um 003.tif	0.00481378	0.015129166
1um_grid	20220513	Rep1	264	14	20220513 568pIKK_gfpMyD88_Grid2_1um 003.tif	0.000207194	5.07E-05
1um_grid	20220513	Rep1	264	15	20220513 568pIKK_gfpMyD88_Grid2_1um 003.tif	0.001410025	0.052497857
1um_grid	20220513	Rep1	264	16	20220513 568pIKK_gfpMyD88_Grid2_1um 003.tif	0.008230332	0.070203542
1um_grid	20220513	Rep1	264	17	20220513 568pIKK_gfpMyD88_Grid2_1um 003.tif	0.007040297	0.04135992
1um_grid	20220513	Rep1	264	18	20220513 568pIKK_gfpMyD88_Grid2_1um 003.tif	0.032302305	0.096771966
1um_grid	20220513	Rep1	264	19	20220513 568pIKK_gfpMyD88_Grid2_1um 003.tif	0.028110311	0.104882301
1um_grid	20220513	Rep1	264	20	20220513 568pIKK_gfpMyD88_Grid2_1um 003.tif	0.00191419	0.027005472
1um_grid	20220513	Rep1	264	21	20220513 568pIKK_gfpMyD88_Grid2_1um 003.tif	0.063586144	0.149639686
1um_grid	20220513	Rep1	264	22	20220513 568pIKK_gfpMyD88_Grid2_1um 003.tif	0.002797119	0.068819208
1um_grid	20220513	Rep1	264	23	20220513 568pIKK_gfpMyD88_Grid2_1um 003.tif	0.00563017	0.010036279
1um_grid	20220513	Rep1	264	24	20220513 568pIKK_gfpMyD88_Grid2_1um 003.tif	0.034047689	0.083238972
1um_grid	20220513	Rep1	264	25	20220513 568pIKK_gfpMyD88_Grid2_1um 003.tif	0.045623017	0.172747215
1um_grid	20220513	Rep1	264	26	20220513 568pIKK_gfpMyD88_Grid2_1um 003.tif	0.036727186	0.187790806
1um_grid	20220513	Rep1	264	27	20220513 568pIKK_gfpMyD88_Grid2_1um 003.tif	0.036517331	0.069425547
1um_grid	20220513	Rep1	264	28	20220513 568pIKK_gfpMyD88_Grid2_1um 003.tif	0.016911188	0.080396337
1um_grid	20220513	Rep1	264	29	20220513 568pIKK_gfpMyD88_Grid2_1um 003.tif	0.000857235	0.000461174
1um_grid	20220513	Rep1	264	30	20220513 568pIKK_gfpMyD88_Grid2_1um 003.tif	0.011467738	0.033906354
1um_grid	20220513	Rep1	264	31	20220513 568pIKK_gfpMyD88_Grid2_1um 003.tif	0.035189099	0.056013624
1um_grid	20220513	Rep1	264	32	20220513 568pIKK_gfpMyD88_Grid2_1um 003.tif	0.013707051	0.044985832
1um_grid	20220513	Rep1	264	33	20220513 568pIKK_gfpMyD88_Grid2_1um 003.tif	0.004921267	0.036544836
1um_grid	20220513	Rep1	264	34	20220513 568pIKK_gfpMyD88_Grid2_1um 003.tif	0.000452879	0.016503644
1um_grid	20220513	Rep1	264	35	20220513 568pIKK_gfpMyD88_Grid2_1um 003.tif	0.018940645	0.005682466
1um_grid	20220513	Rep1	264	36	20220513 568pIKK_gfpMyD88_Grid2_1um 003.tif	0.004606484	3.98E-05
1um_grid	20220513	Rep1	264	37	20220513 568pIKK_gfpMyD88_Grid2_1um 003.tif	0.026912598	0.001595148
1um_grid	20220513	Rep1	264	38	20220513 568pIKK_gfpMyD88_Grid2_1um 003.tif	0.017092892	0.03973476
1um_grid	20220513	Rep1	264	39	20220513 568pIKK_gfpMyD88_Grid2_1um 003.tif	0.028348318	0.025069402
1um_grid	20220513	Rep1	264	40	20220513 568pIKK_gfpMyD88_Grid2_1um 003.tif	0.024512055	0.001856354
1um_grid	20220513	Rep1	264	41	20220513 568pIKK_gfpMyD88_Grid2_1um 003.tif	0.026336775	0.017807357
1um_grid	20220513	Rep1	264	42	20220513 568pIKK_gfpMyD88_Grid2_1um 003.tif	0.009778657	0.076938732
1um_grid	20220513	Rep1	264	43	20220513 568pIKK_gfpMyD88_Grid2_1um 003.tif	0.005003162	0.063597884
1um_grid	20220513	Rep1	264	44	20220513 568pIKK_gfpMyD88_Grid2_1um 003.tif	0.000496385	0.050180803
1um_grid	20220513	Rep1	264	45	20220513 568pIKK_gfpMyD88_Grid2_1um 003.tif	0.000347951	0.046636982
1um_grid	20220513	Rep1	264	46	20220513 568pIKK_gfpMyD88_Grid2_1um 003.tif	0.004079286	0.076667331
1um_grid	20220513	Rep1	264	47	20220513 568pIKK_gfpMyD88_Grid2_1um 003.tif	-0.000145978	0.081045928
1um_grid	20220513	Rep1	264	48	20220513 568pIKK_gfpMyD88_Grid2_1um 003.tif	0.00321939	0.047818351
1um_grid	20220513	Rep1	264	49	20220513 568pIKK_gfpMyD88_Grid2_1um 003.tif	0.014236809	0.001268908
1um_grid	20220513	Rep1	264	50	20220513 568pIKK_gfpMyD88_Grid2_1um 003.tif	0.006397934	0.011694404
1um_grid	20220513	Rep1	264	51	20220513 568pIKK_gfpMyD88_Grid2_1um 003.tif	0.00481378	0.022065145
1um_grid	20220513	Rep1	264	52	20220513 568pIKK_gfpMyD88_Grid2_1um 003.tif	0.005548275	0.028032127
1um_grid	20220513	Rep1	264	53	20220513 568pIKK_gfpMyD88_Grid2_1um 003.tif	0.0083327	0.010880338
1um_grid	20220513	Rep1	264	54	20220513 568pIKK_gfpMyD88_Grid2_1um 003.tif	0.001154103	0.073782485
1um_grid	20220513	Rep1	264	55	20220513 568pIKK_gfpMyD88_Grid2_1um 003.tif	0.002907165	0.115092834
1um_grid	20220513	Rep1	264	56	20220513 568pIKK_gfpMyD88_Grid2_1um 003.tif	0.000665293	0.041488814
1um_grid	20220513	Rep1	264	57	20220513 568pIKK_gfpMyD88_Grid2_1um 003.tif	0.004706293	0.016173943
1um_grid	20220513	Rep1	264	58	20220513 568pIKK_gfpMyD88_Grid2_1um 003.tif	0.001108038	0.0445671
1um_grid	20220513	Rep1	264	59	20220513 568pIKK_gfpMyD88_Grid2_1um 003.tif	0.002049829	0.02519168
1um_grid	20220513	Rep1	264	60	20220513 568pIKK_gfpMyD88_Grid2_1um 003.tif	0.000596195	0.002441588
1um_grid	20220513	Rep1	264	61	20220513 568pIKK_gfpMyD88_Grid2_1um 003.tif	0.002894369	0.078528234
1um_grid	20220513	Rep1	264	62	20220513 568pIKK_gfpMyD88_Grid2_1um 003.tif	0.020494088	0.084893613
1um_grid	20220513	Rep1	264	63	20220513 568pIKK_gfpMyD88_Grid2_1um 003.tif	0.01654522	0.03640439
1um_grid	20220513	Rep1	264	64	20220513 568pIKK_gfpMyD88_Grid2_1um 003.tif	0.003237304	0.035899552
1um_grid	20220513	Rep1	264	65	20220513 568pIKK_gfpMyD88_Grid2_1um 003.tif	0.000890504	0.000694699
1um_grid	20220513	Rep1	264	66	20220513 568pIKK_gfpMyD88_Grid2_1um 003.tif	0.001059412	0.003305935
1um_grid	20220513	Rep1	264	67	20220513 568pIKK_gfpMyD88_Grid2_1um 003.tif	0.002658922	0.004261265
1um_grid	20220513	Rep1	264	68	20220513 568pIKK_gfpMyD88_Grid2_1um 003.tif	0.008783122	0.013550326
1um_grid	20220513	Rep1	264	69	20220513 568pIKK_gfpMyD88_Grid2_1um 003.tif	0.004737004	0.001056286
1um_grid	20220513	Rep1	264	70	20220513 568pIKK_gfpMyD88_Grid2_1um 003.tif	0.002482336	0.005794511
1um_grid	20220513	Rep1	264	71	20220513 568pIKK_gfpMyD88_Grid2_1um 003.tif	0.000639701	0.004719027
1um_grid	20220513	Rep1	264	72	20220513 568pIKK_gfpMyD88_Grid2_1um 003.tif	0.003513699	0.004557747
1um_grid	20220513	Rep1	264	73	20220513 568pIKK_gfpMyD88_Grid2_1um 003.tif	0.00204471	0.102693216
1um_grid	20220513	Rep1	264	74	20220513 568pIKK_gfpMyD88_Grid2_1um 003.tif	0.006078032	0.000751311
1um_grid	20220513	Rep1	264	75	20220513 568pIKK_gfpMyD88_Grid2_1um 003.tif	0.018328993	0.006125411
1um_grid	20220513	Rep1	264	76	20220513 568pIKK_gfpMyD88_Grid2_1um 003.tif	0.008783122	0.003022874
1um_grid	20220513	Rep1	264	77	20220513 568pIKK_gfpMyD88_Grid2_1um 003.tif	0.004985248	0.000244769
1um_grid	20220513	Rep1	264	78	20220513 568pIKK_gfpMyD88_Grid2_1um 003.tif	0.005136241	0.000203153
1um_grid	20220513	Rep1	264	79	20220513 568pIKK_gfpMyD88_Grid2_1um 003.tif	0.03065417	-1.16E-05
1um_grid	20220513	Rep1	264	80	20220513 568pIKK_gfpMyD88_Grid2_1um 003.tif	0.001402347	0.000694699
1um_grid	20220513	Rep1	264	81	20220513 568pIKK_gfpMyD88_Grid2_1um 003.tif	0.007009586	0.001970242
1um_grid	20220513	Rep1	264	82	20220513 568pIKK_gfpMyD88_Grid2_1um 003.tif	0.041095766	0.002750933
1um_grid	20220513	Rep1	264	83	20220513 568pIKK_gfpMyD88_Grid2_1um 003.tif	0.00152519	0.004646051
1um_grid	20220513	Rep1	264	84	20220513 568pIKK_gfpMyD88_Grid2_1um 003.tif	0.004202128	0.013302782
1um_grid	20220513	Rep1	264	85	20220513 568pIKK_gfpMyD88_Grid2_1um 003.tif	0.000747188	0.001904784
1um_grid	20220513	Rep1	264	86	20220513 568pIKK_gfpMyD88_Grid2_1um 003.tif	0.003237304	-0.000145581
1um_grid	20220513	Rep1	264	87	20220513 568pIKK_gfpMyD88_Grid2_1um 003.tif	0.007268067	0.000151355
1um_grid	20220513	Rep1	264	88	20220513 568pIKK_gfpMyD88_Grid2_1um 003.tif	0.000399135	0.028294375
1um_grid	20220513	Rep1	264	89	20220513 568pIKK_gfpMyD88_Grid2_1um 003.tif	0.004394069	0.015990596
1um_grid	20220513	Rep1	264	90	20220513 568pIKK_gfpMyD88_Grid2_1um 003.tif	0.014334059	0.002802129
1um_grid	20220513	Rep1	264	91	20220513 568pIKK_gfpMyD88_Grid2_1um 003.tif	0.00846578	0.000112655
1um_grid	20220513	Rep1	264	92	20220513 568pIKK_gfpMyD88_Grid2_1um 003.tif	0.006226467	0.011018478
1um_grid	20220513	Rep1	264	93	20220513 568pIKK_gfpMyD88_Grid2_1um 003.tif	0.002113809	0.010510716
1um_grid	20220513	Rep1	264	94	20220513 568pIKK_gfpMyD88_Grid2_1um 003.tif	0.001005669	0.079891571
1um_grid	20220513	Rep1	264	95	20220513 568pIKK_gfpMyD88_Grid2_1um 003.tif	0.019396185	0.026846862
1um_grid	20220513	Rep1	264	96	20220513 568pIKK_gfpMyD88_Grid2_1um 003.tif	0.001369077	0.035291804
1um_grid	20220513	Rep1	264	97	20220513 568pIKK_gfpMyD88_Grid2_1um 003.tif	0.00129486	8.97E-05
1um_grid	20220513	Rep1	264	98	20220513 568pIKK_gfpMyD88_Grid2_1um 003.tif	0.0081382	0.053642736
1um_grid	20220513	Rep1	264	99	20220513 568pIKK_gfpMyD88_Grid2_1um 003.tif	0.003915496	0.001129905
1um_grid	20220513	Rep1	264	100	20220513 568pIKK_gfpMyD88_Grid2_1um 003.tif	0.02922101	0.073478727
1um_grid	20220513	Rep1	264	101	20220513 568pIKK_gfpMyD88_Grid2_1um 003.tif	0.003810568	0.000758388
1um_grid	20220513	Rep1	264	102	20220513 568pIKK_gfpMyD88_Grid2_1um 003.tif	0.001717131	0.04736692
1um_grid	20220513	Rep1	264	103	20220513 568pIKK_gfpMyD88_Grid2_1um 003.tif	0.008424832	0.114077635
1um_grid	20220513	Rep1	264	104	20220513 568pIKK_gfpMyD88_Grid2_1um 003.tif	0.011096652	0.075274141
1um_grid	20220513	Rep1	264	105	20220513 568pIKK_gfpMyD88_Grid2_1um 003.tif	0.004092082	0.06234534
1um_grid	20220513	Rep1	264	106	20220513 568pIKK_gfpMyD88_Grid2_1um 003.tif	0.000496385	0.059967628
1um_grid	20220513	Rep1	264	107	20220513 568pIKK_gfpMyD88_Grid2_1um 003.tif	0.005330742	0.048295617
1um_grid	20220513	Rep1	264	108	20220513 568pIKK_gfpMyD88_Grid2_1um 003.tif	0.002894369	0.041200698
1um_grid	20220513	Rep1	264	109	20220513 568pIKK_gfpMyD88_Grid2_1um 003.tif	0.008596299	0.16512584
1um_grid	20220513	Rep1	264	110	20220513 568pIKK_gfpMyD88_Grid2_1um 003.tif	0.007677542	0.022196451
1um_grid	20220513	Rep1	264	111	20220513 568pIKK_gfpMyD88_Grid2_1um 003.tif	0.00859374	0.159735945
1um_grid	20220513	Rep1	264	112	20220513 568pIKK_gfpMyD88_Grid2_1um 003.tif	0.005814433	0.262002757
1um_grid	20220513	Rep1	264	113	20220513 568pIKK_gfpMyD88_Grid2_1um 003.tif	0.001847651	0.059511194
1um_grid	20220513	Rep1	264	114	20220513 568pIKK_gfpMyD88_Grid2_1um 003.tif	0.003160528	-5.00E-05
1um_grid	20220513	Rep1	264	115	20220513 568pIKK_gfpMyD88_Grid2_1um 003.tif	-2.66E-06	-9.08E-05
1um_grid	20220513	Rep1	264	116	20220513 568pIKK_gfpMyD88_Grid2_1um 003.tif	0.017911841	0.100776714
1um_grid	20220513	Rep1	264	117	20220513 568pIKK_gfpMyD88_Grid2_1um 003.tif	0.000268615	0.001156442
1um_grid	20220513	Rep1	264	118	20220513 568pIKK_gfpMyD88_Grid2_1um 003.tif	0.004225161	0.070815934
1um_grid	20220513	Rep1	264	119	20220513 568pIKK_gfpMyD88_Grid2_1um 003.tif	0.008734497	0.201524037
1um_grid	20220513	Rep1	264	120	20220513 568pIKK_gfpMyD88_Grid2_1um 003.tif	0.000539892	0.005296206
1um_grid	20220513	Rep1	264	121	20220513 568pIKK_gfpMyD88_Grid2_1um 003.tif	0.022096157	0.17074524
1um_grid	20220513	Rep1	264	122	20220513 568pIKK_gfpMyD88_Grid2_1um 003.tif	0.009128616	0.005367721
1um_grid	20220513	Rep1	264	123	20220513 568pIKK_gfpMyD88_Grid2_1um 003.tif	0.002116368	0.000426676
1um_grid	20220513	Rep1	264	124	20220513 568pIKK_gfpMyD88_Grid2_1um 003.tif	0.021571518	0.243983815
1um_grid	20220513	Rep1	264	125	20220513 568pIKK_gfpMyD88_Grid2_1um 003.tif	0.002712665	0.016100827
1um_grid	20220513	Rep1	264	126	20220513 568pIKK_gfpMyD88_Grid2_1um 003.tif	0.019060928	0.066308099
1um_grid	20220513	Rep1	264	127	20220513 568pIKK_gfpMyD88_Grid2_1um 003.tif	0.028222916	0.203498558
1um_grid	20220513	Rep1	264	128	20220513 568pIKK_gfpMyD88_Grid2_1um 003.tif	0.004406865	0.004857062
1um_grid	20220513	Rep1	264	129	20220513 568pIKK_gfpMyD88_Grid2_1um 003.tif	0.001502157	0.001021449
1um_grid	20220513	Rep1	264	130	20220513 568pIKK_gfpMyD88_Grid2_1um 003.tif	-7.69E-05	0.01508834
1um_grid	20220513	Rep1	264	131	20220513 568pIKK_gfpMyD88_Grid2_1um 003.tif	0.001799025	0.000894863
1um_grid	20220513	Rep1	264	132	20220513 568pIKK_gfpMyD88_Grid2_1um 003.tif	0.00846578	0.123626586
1um_grid	20220513	Rep1	264	133	20220513 568pIKK_gfpMyD88_Grid2_1um 003.tif	-0.000158774	0.001572187
1um_grid	20220513	Rep1	264	134	20220513 568pIKK_gfpMyD88_Grid2_1um 003.tif	0.007426738	0.082707076
1um_grid	20220513	Rep1	264	135	20220513 568pIKK_gfpMyD88_Grid2_1um 003.tif	0.002658922	0.053199191
1um_grid	20220513	Rep1	264	136	20220513 568pIKK_gfpMyD88_Grid2_1um 003.tif	0.002065184	0.011314196
1um_grid	20220513	Rep1	264	137	20220513 568pIKK_gfpMyD88_Grid2_1um 003.tif	0.010131828	0.068410849
1um_grid	20220513	Rep1	264	138	20220513 568pIKK_gfpMyD88_Grid2_1um 003.tif	0.011838824	0.010805601
1um_grid	20220513	Rep1	264	139	20220513 568pIKK_gfpMyD88_Grid2_1um 003.tif	0.011040349	0.006599105
1um_grid	20220513	Rep1	264	140	20220513 568pIKK_gfpMyD88_Grid2_1um 003.tif	0.001172018	0.004703547
1um_grid	20220513	Rep1	264	141	20220513 568pIKK_gfpMyD88_Grid2_1um 003.tif	0.002446507	0.001096734
1um_grid	20220513	Rep1	264	142	20220513 568pIKK_gfpMyD88_Grid2_1um 003.tif	-5.22E-06	0.002102926
1um_grid	20220513	Rep1	264	143	20220513 568pIKK_gfpMyD88_Grid2_1um 003.tif	0.005755571	0.000171781
1um_grid	20220513	Rep1	264	144	20220513 568pIKK_gfpMyD88_Grid2_1um 003.tif	0.010395427	0.045899507
1um_grid	20220513	Rep1	264	145	20220513 568pIKK_gfpMyD88_Grid2_1um 003.tif	0.010275144	0.027032862
1um_grid	20220513	Rep1	264	146	20220513 568pIKK_gfpMyD88_Grid2_1um 003.tif	0.024092344	0.005414463
1um_grid	20220513	Rep1	264	147	20220513 568pIKK_gfpMyD88_Grid2_1um 003.tif	0.014308467	0.00018342
1um_grid	20220513	Rep1	264	148	20220513 568pIKK_gfpMyD88_Grid2_1um 003.tif	0.000419609	0.010545214
1um_grid	20220513	Rep1	264	149	20220513 568pIKK_gfpMyD88_Grid2_1um 003.tif	0.00269731	0.036402086
1um_grid	20220513	Rep1	264	150	20220513 568pIKK_gfpMyD88_Grid2_1um 003.tif	0.003099107	0.025358139
1um_grid	20220513	Rep1	264	151	20220513 568pIKK_gfpMyD88_Grid2_1um 003.tif	0.021970755	0.026688778
1um_grid	20220513	Rep1	264	152	20220513 568pIKK_gfpMyD88_Grid2_1um 003.tif	0.008230332	0.059572433
1um_grid	20220513	Rep1	264	153	20220513 568pIKK_gfpMyD88_Grid2_1um 003.tif	0.000473352	0.009262699
1um_grid	20220513	Rep1	264	154	20220513 568pIKK_gfpMyD88_Grid2_1um 003.tif	0.011938634	0.016362114
1um_grid	20220513	Rep1	264	155	20220513 568pIKK_gfpMyD88_Grid2_1um 003.tif	0.009852874	0.030999137
1um_grid	20220513	Rep1	264	156	20220513 568pIKK_gfpMyD88_Grid2_1um 003.tif	0.005120886	0.01075751
1um_grid	20220513	Rep1	264	157	20220513 568pIKK_gfpMyD88_Grid2_1um 003.tif	0.027608705	0.005574844
1um_grid	20220513	Rep1	264	158	20220513 568pIKK_gfpMyD88_Grid2_1um 003.tif	-8.20E-05	0.038582386
1um_grid	20220513	Rep1	264	159	20220513 568pIKK_gfpMyD88_Grid2_1um 003.tif	0.016494036	0.076922792
1um_grid	20220513	Rep1	264	160	20220513 568pIKK_gfpMyD88_Grid2_1um 003.tif	0.003132376	0.023651885
1um_grid	20220513	Rep1	264	161	20220513 568pIKK_gfpMyD88_Grid2_1um 003.tif	0.000882827	0.009021155
1um_grid	20220513	Rep1	264	162	20220513 568pIKK_gfpMyD88_Grid2_1um 003.tif	0.001768315	0.013507917
1um_grid	20220513	Rep1	264	163	20220513 568pIKK_gfpMyD88_Grid2_1um 003.tif	0.002743376	0.056654048
1um_grid	20220513	Rep1	264	164	20220513 568pIKK_gfpMyD88_Grid2_1um 003.tif	0.004125352	0.092617933
1um_grid	20220513	Rep1	264	165	20220513 568pIKK_gfpMyD88_Grid2_1um 003.tif	-0.000394221	0.003695143
1um_grid	20220513	Rep1	264	166	20220513 568pIKK_gfpMyD88_Grid2_1um 003.tif	0.002487454	0.002365079
1um_grid	20220513	Rep1	264	167	20220513 568pIKK_gfpMyD88_Grid2_1um 003.tif	0.015419166	0.055883925
1um_grid	20220513	Rep1	264	168	20220513 568pIKK_gfpMyD88_Grid2_1um 003.tif	0.004363359	0.006286919
1um_grid	20220513	Rep1	264	169	20220513 568pIKK_gfpMyD88_Grid2_1um 003.tif	0.00158917	0.021189716
1um_grid	20220513	Rep1	264	170	20220513 568pIKK_gfpMyD88_Grid2_1um 003.tif	0.009699321	0.060784967
1um_grid	20220513	Rep1	264	171	20220513 568pIKK_gfpMyD88_Grid2_1um 003.tif	0.000552688	0.025358139
1um_grid	20220513	Rep1	264	172	20220513 568pIKK_gfpMyD88_Grid2_1um 003.tif	0.002541198	0.060841163
1um_grid	20220513	Rep1	264	173	20220513 568pIKK_gfpMyD88_Grid2_1um 003.tif	0.019019981	0.050371868
1um_grid	20220513	Rep1	264	174	20220513 568pIKK_gfpMyD88_Grid2_1um 003.tif	0.003818246	0.024101253
1um_grid	20220513	Rep1	264	175	20220513 568pIKK_gfpMyD88_Grid2_1um 003.tif	0.001688979	0.009210406
1um_grid	20220513	Rep1	264	176	20220513 568pIKK_gfpMyD88_Grid2_1um 003.tif	0.003367824	0.128151666
1um_grid	20220513	Rep1	264	177	20220513 568pIKK_gfpMyD88_Grid2_1um 003.tif	0.003695404	0.138493535
1um_grid	20220513	Rep1	264	178	20220513 568pIKK_gfpMyD88_Grid2_1um 003.tif	0.017684071	3.38E-05
1um_grid	20220513	Rep1	264	179	20220513 568pIKK_gfpMyD88_Grid2_1um 003.tif	-0.000227872	0.027746465
1um_grid	20220513	Rep1	264	180	20220513 568pIKK_gfpMyD88_Grid2_1um 003.tif	0.001658269	0.006308401
1um_grid	20220513	Rep1	264	181	20220513 568pIKK_gfpMyD88_Grid2_1um 003.tif	0.017474215	0.119704577
1um_grid	20220513	Rep1	264	182	20220513 568pIKK_gfpMyD88_Grid2_1um 003.tif	0.00432497	0.01308402
1um_grid	20220513	Rep1	264	183	20220513 568pIKK_gfpMyD88_Grid2_1um 003.tif	0.006159927	0.026132228
1um_grid	20220513	Rep1	264	184	20220513 568pIKK_gfpMyD88_Grid2_1um 003.tif	9.97E-05	0.040683228
1um_grid	20220513	Rep1	264	185	20220513 568pIKK_gfpMyD88_Grid2_1um 003.tif	0.008596299	0.087263105
1um_grid	20220513	Rep1	264	186	20220513 568pIKK_gfpMyD88_Grid2_1um 003.tif	0.002840626	0.066593611
1um_grid	20220513	Rep1	264	187	20220513 568pIKK_gfpMyD88_Grid2_1um 003.tif	0.004793307	0.077237876
1um_grid	20220513	Rep1	264	188	20220513 568pIKK_gfpMyD88_Grid2_1um 003.tif	0.00246954	0.077239705
1um_grid	20220513	Rep1	264	189	20220513 568pIKK_gfpMyD88_Grid2_1um 003.tif	0.011242527	0.082850898
1um_grid	20220513	Rep1	264	190	20220513 568pIKK_gfpMyD88_Grid2_1um 003.tif	0.016340483	0.033581821
1um_grid	20220513	Rep1	264	191	20220513 568pIKK_gfpMyD88_Grid2_1um 003.tif	0.004721649	0.000775601
1um_grid	20220513	Rep1	264	192	20220513 568pIKK_gfpMyD88_Grid2_1um 003.tif	0.002190585	0.124439031
1um_grid	20220513	Rep1	264	193	20220513 568pIKK_gfpMyD88_Grid2_1um 003.tif	0.018641217	0.046731815
1um_grid	20220513	Rep1	264	194	20220513 568pIKK_gfpMyD88_Grid2_1um 003.tif	0.018584914	0.109135289
1um_grid	20220513	Rep1	264	195	20220513 568pIKK_gfpMyD88_Grid2_1um 003.tif	0.004214924	0.021759321
1um_grid	20220513	Rep1	264	196	20220513 568pIKK_gfpMyD88_Grid2_1um 003.tif	0.001494479	0.020804399
1um_grid	20220513	Rep1	264	197	20220513 568pIKK_gfpMyD88_Grid2_1um 003.tif	0.00308887	0.010937595
1um_grid	20220513	Rep1	264	198	20220513 568pIKK_gfpMyD88_Grid2_1um 003.tif	0.000864912	0.019316561
1um_grid	20220513	Rep1	264	199	20220513 568pIKK_gfpMyD88_Grid2_1um 003.tif	0.000422168	0.002263756
1um_grid	20220513	Rep1	264	200	20220513 568pIKK_gfpMyD88_Grid2_1um 003.tif	0.006252059	0.039656248
1um_grid	20220513	Rep1	264	201	20220513 568pIKK_gfpMyD88_Grid2_1um 003.tif	0.00696608	0.070536089
1um_grid	20220513	Rep1	264	202	20220513 568pIKK_gfpMyD88_Grid2_1um 003.tif	0.000703682	-0.000196943
1um_grid	20220513	Rep1	264	203	20220513 568pIKK_gfpMyD88_Grid2_1um 003.tif	0.000327477	0.007074181
1um_grid	20220513	Rep1	264	204	20220513 568pIKK_gfpMyD88_Grid2_1um 003.tif	0.002031914	0.00082473
1um_grid	20220513	Rep1	264	205	20220513 568pIKK_gfpMyD88_Grid2_1um 003.tif	0.003298725	0.001581948
1um_grid	20220513	Rep1	264	206	20220513 568pIKK_gfpMyD88_Grid2_1um 003.tif	0.002986501	0.022885067
1um_grid	20220513	Rep1	264	207	20220513 568pIKK_gfpMyD88_Grid2_1um 003.tif	0.001781111	0.012451629
1um_grid	20220513	Rep1	264	208	20220513 568pIKK_gfpMyD88_Grid2_1um 003.tif	0.006554046	0.0525641
1um_grid	20220513	Rep1	264	209	20220513 568pIKK_gfpMyD88_Grid2_1um 003.tif	0.00579396	0.022745456
1um_grid	20220513	Rep1	264	210	20220513 568pIKK_gfpMyD88_Grid2_1um 003.tif	0.004667905	0.018591217
1um_grid	20220513	Rep1	264	211	20220513 568pIKK_gfpMyD88_Grid2_1um 003.tif	0.000603872	0.000170492
1um_grid	20220513	Rep1	264	212	20220513 568pIKK_gfpMyD88_Grid2_1um 003.tif	0.000657616	0.033033562
1um_grid	20220513	Rep1	264	213	20220513 568pIKK_gfpMyD88_Grid2_1um 003.tif	-7.69E-05	0.041229647
1um_grid	20220513	Rep1	264	214	20220513 568pIKK_gfpMyD88_Grid2_1um 003.tif	0.000319799	0.00114052
1um_grid	20220513	Rep1	264	215	20220513 568pIKK_gfpMyD88_Grid2_1um 003.tif	2.29E-05	0.03726358
1um_grid	20220513	Rep1	264	216	20220513 568pIKK_gfpMyD88_Grid2_1um 003.tif	0.000465675	0.011461624
1um_grid	20220513	Rep1	264	217	20220513 568pIKK_gfpMyD88_Grid2_1um 003.tif	0.003680048	0.007764142
1um_grid	20220513	Rep1	264	218	20220513 568pIKK_gfpMyD88_Grid2_1um 003.tif	0.001796466	0.026213314
1um_grid	20220513	Rep1	264	219	20220513 568pIKK_gfpMyD88_Grid2_1um 003.tif	0.00103382	0.057122868
1um_grid	20220513	Rep1	264	220	20220513 568pIKK_gfpMyD88_Grid2_1um 003.tif	0.001235998	0.000581475
1um_grid	20220513	Rep1	264	221	20220513 568pIKK_gfpMyD88_Grid2_1um 003.tif	0.001205288	0.025195456
1um_grid	20220513	Rep1	264	222	20220513 568pIKK_gfpMyD88_Grid2_1um 003.tif	0.000790695	0.015661538
[truncated: 95,465 more rows]
