# Supplementary material for: Myddosome clustering in IL‐1 receptor signaling regulates the formation of an NF‐kB activating signalosome
Source: EMBO Rep. 2023 Aug 21;24(10):e57233. doi: 10.15252/embr.202357233 (PMC10561168; doi:10.15252/embr.202357233)
Supplement: Supplementary file 15 — Source Data for Figure 3 [file EMBR-24-e57233-s018.zip › Figure 3/3H/stat.test.MeanInt_pIKK.csv]

.y.	group1	group2	p	p.adj	p.format	p.signif	method
Mean_Normalized_Mean_pIKK	off_grid_above	off_grid_below	0.014010423	0.028	0.014	*	T-test
Mean_Normalized_Mean_pIKK	off_grid_above	2.5um_grid	0.005806745	0.022	0.0058	**	T-test
Mean_Normalized_Mean_pIKK	off_grid_above	1um_grid	0.005535436	0.022	0.0055	**	T-test
Mean_Normalized_Mean_pIKK	off_grid_below	2.5um_grid	0.00000366	2.20E-05	3.70E-06	****	T-test
Mean_Normalized_Mean_pIKK	off_grid_below	1um_grid	0.0000884	0.00044	8.80E-05	****	T-test
Mean_Normalized_Mean_pIKK	2.5um_grid	1um_grid	0.839084998	0.84	0.8391	ns	T-test
