# Supplementary material for: Myddosome clustering in IL‐1 receptor signaling regulates the formation of an NF‐kB activating signalosome
Source: EMBO Rep. 2023 Aug 21;24(10):e57233. doi: 10.15252/embr.202357233 (PMC10561168; doi:10.15252/embr.202357233)
Supplement: Supplementary file 15 — Source Data for Figure 3 [file EMBR-24-e57233-s018.zip › Figure 3/3A/Table for Fig3A_pp65 off grid.csv]

GROUP	DATE	REP	ImageNumber	ObjectNumber	FileName_Staining	Normalized_Integrated_MyD88	Normalized_Integrated_pp65
off_grid	20220209	Rep1	1	1	20220209 568pp65_gfpMyD88_NC6 001.tif	0.008776387	0.006091627
off_grid	20220209	Rep1	1	2	20220209 568pp65_gfpMyD88_NC6 001.tif	0.032408156	0.105472858
off_grid	20220209	Rep1	1	3	20220209 568pp65_gfpMyD88_NC6 001.tif	0.029720751	0.027291228
off_grid	20220209	Rep1	1	4	20220209 568pp65_gfpMyD88_NC6 001.tif	0.016919585	0.032063235
off_grid	20220209	Rep1	1	5	20220209 568pp65_gfpMyD88_NC6 001.tif	0.000888133	0.00099183
off_grid	20220209	Rep1	1	6	20220209 568pp65_gfpMyD88_NC6 001.tif	0.037237087	0.051601019
off_grid	20220209	Rep1	1	7	20220209 568pp65_gfpMyD88_NC6 001.tif	0.16308323	0.426851502
off_grid	20220209	Rep1	1	8	20220209 568pp65_gfpMyD88_NC6 001.tif	0.055233104	0.143244892
off_grid	20220209	Rep1	1	9	20220209 568pp65_gfpMyD88_NC6 001.tif	0.017432471	0.024897602
off_grid	20220209	Rep1	1	10	20220209 568pp65_gfpMyD88_NC6 001.tif	0.043472707	0.132633657
off_grid	20220209	Rep1	1	11	20220209 568pp65_gfpMyD88_NC6 001.tif	0.055125127	0.073136034
off_grid	20220209	Rep1	1	12	20220209 568pp65_gfpMyD88_NC6 001.tif	0.0032996	0.001738886
off_grid	20220209	Rep1	1	13	20220209 568pp65_gfpMyD88_NC6 001.tif	0.019894926	0.043246196
off_grid	20220209	Rep1	1	14	20220209 568pp65_gfpMyD88_NC6 001.tif	0.016595656	0.028617633
off_grid	20220209	Rep1	1	15	20220209 568pp65_gfpMyD88_NC6 001.tif	0.001553986	0.007433277
off_grid	20220209	Rep1	1	16	20220209 568pp65_gfpMyD88_NC6 001.tif	0.001835924	0.000892731
off_grid	20220209	Rep1	1	17	20220209 568pp65_gfpMyD88_NC6 001.tif	0.003134636	0.000221906
off_grid	20220209	Rep1	1	18	20220209 568pp65_gfpMyD88_NC6 001.tif	0.010297051	0.001281505
off_grid	20220209	Rep1	1	19	20220209 568pp65_gfpMyD88_NC6 001.tif	0.027984136	0.00402579
off_grid	20220209	Rep1	1	20	20220209 568pp65_gfpMyD88_NC6 001.tif	0.014541111	0.001045191
off_grid	20220209	Rep1	1	21	20220209 568pp65_gfpMyD88_NC6 001.tif	0.035566457	0.012944716
off_grid	20220209	Rep1	1	22	20220209 568pp65_gfpMyD88_NC6 001.tif	0.017060553	0.009201816
off_grid	20220209	Rep1	1	23	20220209 568pp65_gfpMyD88_NC6 001.tif	0.014280169	0.002973814
off_grid	20220209	Rep1	1	24	20220209 568pp65_gfpMyD88_NC6 001.tif	0.002696733	0.000351497
off_grid	20220209	Rep1	1	25	20220209 568pp65_gfpMyD88_NC6 001.tif	1.968638549	0.883942662
off_grid	20220209	Rep1	1	26	20220209 568pp65_gfpMyD88_NC6 001.tif	0.070259777	0.056395895
off_grid	20220209	Rep1	1	27	20220209 568pp65_gfpMyD88_NC6 001.tif	0.00528516	0.000625926
off_grid	20220209	Rep1	1	28	20220209 568pp65_gfpMyD88_NC6 001.tif	0.073867979	0.021558722
off_grid	20220209	Rep1	1	29	20220209 568pp65_gfpMyD88_NC6 001.tif	0.066213673	0.01818935
off_grid	20220209	Rep1	1	30	20220209 568pp65_gfpMyD88_NC6 001.tif	0.003080648	0.000138053
off_grid	20220209	Rep1	1	31	20220209 568pp65_gfpMyD88_NC6 001.tif	0.002741723	0.000160922
off_grid	20220209	Rep1	1	32	20220209 568pp65_gfpMyD88_NC6 001.tif	0.105187047	0.231885299
off_grid	20220209	Rep1	1	33	20220209 568pp65_gfpMyD88_NC6 001.tif	0.024273957	0.05094544
off_grid	20220209	Rep1	1	34	20220209 568pp65_gfpMyD88_NC6 001.tif	0.003962453	0.000122807
off_grid	20220209	Rep1	2	1	20220209 568pp65_gfpMyD88_NC6 002.tif	0.004106421	0.000747894
off_grid	20220209	Rep1	2	2	20220209 568pp65_gfpMyD88_NC6 002.tif	0.003851477	0.007189341
off_grid	20220209	Rep1	2	3	20220209 568pp65_gfpMyD88_NC6 002.tif	0.017093546	0.016138759
off_grid	20220209	Rep1	2	4	20220209 568pp65_gfpMyD88_NC6 002.tif	0.001865917	0.003263488
off_grid	20220209	Rep1	2	5	20220209 568pp65_gfpMyD88_NC6 002.tif	0.000684179	0.003629393
off_grid	20220209	Rep1	2	6	20220209 568pp65_gfpMyD88_NC6 002.tif	0.495328684	0.320098815
off_grid	20220209	Rep1	2	7	20220209 568pp65_gfpMyD88_NC6 002.tif	0.003323594	0.001372981
off_grid	20220209	Rep1	2	8	20220209 568pp65_gfpMyD88_NC6 002.tif	0.007642638	0.006160234
off_grid	20220209	Rep1	2	9	20220209 568pp65_gfpMyD88_NC6 002.tif	0.979766447	0.565933394
off_grid	20220209	Rep1	2	10	20220209 568pp65_gfpMyD88_NC6 002.tif	0.002633747	0.004910059
off_grid	20220209	Rep1	2	11	20220209 568pp65_gfpMyD88_NC6 002.tif	0.881574183	0.706158732
off_grid	20220209	Rep1	2	12	20220209 568pp65_gfpMyD88_NC6 002.tif	0.01400423	0.005931543
off_grid	20220209	Rep1	3	1	20220209 568pp65_gfpMyD88_NC6 003.tif	0.001781936	0.000160922
off_grid	20220209	Rep1	3	2	20220209 568pp65_gfpMyD88_NC6 003.tif	0.001149076	0.003057667
off_grid	20220209	Rep1	3	3	20220209 568pp65_gfpMyD88_NC6 003.tif	0.000555207	0.004406941
off_grid	20220209	Rep1	3	4	20220209 568pp65_gfpMyD88_NC6 003.tif	0.007198736	0.008462384
off_grid	20220209	Rep1	3	5	20220209 568pp65_gfpMyD88_NC6 003.tif	0.067770329	0.115977372
off_grid	20220209	Rep1	3	6	20220209 568pp65_gfpMyD88_NC6 003.tif	0.686452379	1.082971934
off_grid	20220209	Rep1	3	7	20220209 568pp65_gfpMyD88_NC6 003.tif	0.056039925	0.059185918
off_grid	20220209	Rep1	3	8	20220209 568pp65_gfpMyD88_NC6 003.tif	0.176556248	0.387249945
off_grid	20220209	Rep1	3	9	20220209 568pp65_gfpMyD88_NC6 003.tif	0.024900818	0.079661334
off_grid	20220209	Rep1	3	10	20220209 568pp65_gfpMyD88_NC6 003.tif	0.001832924	0.010406252
off_grid	20220209	Rep1	3	11	20220209 568pp65_gfpMyD88_NC6 003.tif	0.006508889	0.000176168
off_grid	20220209	Rep1	3	12	20220209 568pp65_gfpMyD88_NC6 003.tif	0.034240751	0.03736123
off_grid	20220209	Rep1	3	13	20220209 568pp65_gfpMyD88_NC6 003.tif	0.005057211	0.000702156
off_grid	20220209	Rep1	3	14	20220209 568pp65_gfpMyD88_NC6 003.tif	0.033481918	0.061663398
off_grid	20220209	Rep1	3	15	20220209 568pp65_gfpMyD88_NC6 003.tif	0.003551544	0.001350112
off_grid	20220209	Rep1	3	16	20220209 568pp65_gfpMyD88_NC6 003.tif	0.002015884	0.000953715
off_grid	20220209	Rep1	3	17	20220209 568pp65_gfpMyD88_NC6 003.tif	0.002087868	6.94E-05
off_grid	20220209	Rep1	3	18	20220209 568pp65_gfpMyD88_NC6 003.tif	0.000762161	0.000298136
off_grid	20220209	Rep1	3	19	20220209 568pp65_gfpMyD88_NC6 003.tif	0.013218404	0.04768279
off_grid	20220209	Rep1	3	20	20220209 568pp65_gfpMyD88_NC6 003.tif	0.013740289	0.02120044
off_grid	20220209	Rep1	3	21	20220209 568pp65_gfpMyD88_NC6 003.tif	0.834130687	1.830324591
off_grid	20220209	Rep1	3	22	20220209 568pp65_gfpMyD88_NC6 003.tif	0.066846533	0.180307985
off_grid	20220209	Rep1	3	23	20220209 568pp65_gfpMyD88_NC6 003.tif	0.003581537	0.004719484
off_grid	20220209	Rep1	3	24	20220209 568pp65_gfpMyD88_NC6 003.tif	0.601940084	0.912025842
off_grid	20220209	Rep1	3	25	20220209 568pp65_gfpMyD88_NC6 003.tif	0.252571421	0.849631475
off_grid	20220209	Rep1	3	26	20220209 568pp65_gfpMyD88_NC6 003.tif	0.084410645	0.220984389
off_grid	20220209	Rep1	4	1	20220209 568pp65_gfpMyD88_NC6 004.tif	0.318286874	0.559461454
off_grid	20220209	Rep1	4	2	20220209 568pp65_gfpMyD88_NC6 004.tif	0.109970988	0.238227645
off_grid	20220209	Rep1	4	3	20220209 568pp65_gfpMyD88_NC6 004.tif	0.000951119	0.003019552
off_grid	20220209	Rep1	4	4	20220209 568pp65_gfpMyD88_NC6 004.tif	0.088792676	0.146179753
off_grid	20220209	Rep1	4	5	20220209 568pp65_gfpMyD88_NC6 004.tif	0.002117861	0.005016782
off_grid	20220209	Rep1	4	6	20220209 568pp65_gfpMyD88_NC6 004.tif	0.003164629	0.007951642
off_grid	20220209	Rep1	4	7	20220209 568pp65_gfpMyD88_NC6 004.tif	0.002444789	0.002478318
off_grid	20220209	Rep1	4	8	20220209 568pp65_gfpMyD88_NC6 004.tif	0.822874177	0.598651369
off_grid	20220209	Rep1	4	9	20220209 568pp65_gfpMyD88_NC6 004.tif	0.004823262	0.003072913
off_grid	20220209	Rep1	4	10	20220209 568pp65_gfpMyD88_NC6 004.tif	0.007978564	0.024081939
off_grid	20220209	Rep1	4	11	20220209 568pp65_gfpMyD88_NC6 004.tif	0.119859798	0.09287964
off_grid	20220209	Rep1	4	12	20220209 568pp65_gfpMyD88_NC6 004.tif	0.25790124	0.335405829
off_grid	20220209	Rep1	4	13	20220209 568pp65_gfpMyD88_NC6 004.tif	0.036433265	0.031361917
off_grid	20220209	Rep1	4	14	20220209 568pp65_gfpMyD88_NC6 004.tif	0.138410692	0.073875466
off_grid	20220209	Rep1	4	15	20220209 568pp65_gfpMyD88_NC6 004.tif	0.013041443	0.029730593
off_grid	20220209	Rep1	4	16	20220209 568pp65_gfpMyD88_NC6 004.tif	0.001407019	0.006114496
off_grid	20220209	Rep1	4	17	20220209 568pp65_gfpMyD88_NC6 004.tif	0.236384004	0.078609358
off_grid	20220209	Rep1	4	18	20220209 568pp65_gfpMyD88_NC6 004.tif	0.777128304	0.327508385
off_grid	20220209	Rep1	4	19	20220209 568pp65_gfpMyD88_NC6 004.tif	0.194738223	0.039526165
off_grid	20220209	Rep1	4	20	20220209 568pp65_gfpMyD88_NC6 004.tif	0.170680549	0.032619715
off_grid	20220209	Rep1	5	1	20220209 568pp65_gfpMyD88_NC6 005.tif	0.456976173	0.022069464
off_grid	20220209	Rep1	5	2	20220209 568pp65_gfpMyD88_NC6 005.tif	1.505763014	0.297885352
off_grid	20220209	Rep1	5	3	20220209 568pp65_gfpMyD88_NC6 005.tif	0.004724284	0.000633549
off_grid	20220209	Rep1	5	4	20220209 568pp65_gfpMyD88_NC6 005.tif	0.019648981	0.007684836
off_grid	20220209	Rep1	5	5	20220209 568pp65_gfpMyD88_NC6 005.tif	0.670138988	0.17227333
off_grid	20220209	Rep1	5	6	20220209 568pp65_gfpMyD88_NC6 005.tif	0.796147097	0.81737088
off_grid	20220209	Rep1	6	1	20220209 568pp65_gfpMyD88_NC6 006.tif	0.035794406	0.067571234
off_grid	20220209	Rep1	6	2	20220209 568pp65_gfpMyD88_NC6 006.tif	0.051348963	0.166639923
off_grid	20220209	Rep1	6	3	20220209 568pp65_gfpMyD88_NC6 006.tif	0.056855745	0.104070224
off_grid	20220209	Rep1	6	4	20220209 568pp65_gfpMyD88_NC6 006.tif	0.034894606	0.003835214
off_grid	20220209	Rep1	6	5	20220209 568pp65_gfpMyD88_NC6 006.tif	0.642317148	0.177998213
off_grid	20220209	Rep1	6	6	20220209 568pp65_gfpMyD88_NC6 006.tif	0.117337357	0.465332478
off_grid	20220209	Rep1	6	7	20220209 568pp65_gfpMyD88_NC6 006.tif	0.012684522	0.005024405
off_grid	20220209	Rep1	6	8	20220209 568pp65_gfpMyD88_NC6 006.tif	0.250729829	1.009905338
off_grid	20220209	Rep1	6	9	20220209 568pp65_gfpMyD88_NC6 006.tif	0.020710746	0.012212907
off_grid	20220209	Rep1	6	10	20220209 568pp65_gfpMyD88_NC6 006.tif	0.020965689	0.007387539
off_grid	20220209	Rep1	6	11	20220209 568pp65_gfpMyD88_NC6 006.tif	0.013839267	0.019835921
off_grid	20220209	Rep1	6	12	20220209 568pp65_gfpMyD88_NC6 006.tif	0.020380818	0.014248251
off_grid	20220209	Rep1	6	13	20220209 568pp65_gfpMyD88_NC6 006.tif	0.005450124	0.022168563
off_grid	20220209	Rep1	6	14	20220209 568pp65_gfpMyD88_NC6 006.tif	0.377643737	1.282336606
off_grid	20220209	Rep1	6	15	20220209 568pp65_gfpMyD88_NC6 006.tif	0.255975666	0.813971017
off_grid	20220209	Rep1	6	16	20220209 568pp65_gfpMyD88_NC6 006.tif	0.007825598	0.017968282
off_grid	20220209	Rep1	6	17	20220209 568pp65_gfpMyD88_NC6 006.tif	0.071894416	0.329589467
off_grid	20220209	Rep1	6	18	20220209 568pp65_gfpMyD88_NC6 006.tif	0.013470348	0.01166405
off_grid	20220209	Rep1	6	19	20220209 568pp65_gfpMyD88_NC6 006.tif	0.011778723	0.009316161
off_grid	20220209	Rep1	6	20	20220209 568pp65_gfpMyD88_NC6 006.tif	0.04255791	0.022450614
off_grid	20220209	Rep1	6	21	20220209 568pp65_gfpMyD88_NC6 006.tif	0.324342533	0.254060646
off_grid	20220209	Rep1	6	22	20220209 568pp65_gfpMyD88_NC6 006.tif	0.351144602	0.179499946
off_grid	20220209	Rep1	6	23	20220209 568pp65_gfpMyD88_NC6 006.tif	0.036235309	0.034426369
off_grid	20220209	Rep1	6	24	20220209 568pp65_gfpMyD88_NC6 006.tif	0.032243193	0.01874583
off_grid	20220209	Rep1	6	25	20220209 568pp65_gfpMyD88_NC6 006.tif	0.007591649	0.018707715
off_grid	20220209	Rep1	6	26	20220209 568pp65_gfpMyD88_NC6 006.tif	0.008323488	0.084654408
off_grid	20220209	Rep1	6	27	20220209 568pp65_gfpMyD88_NC6 006.tif	0.177324078	0.69090508
off_grid	20220209	Rep1	6	28	20220209 568pp65_gfpMyD88_NC6 006.tif	0.006664855	0.032741683
off_grid	20220209	Rep1	6	29	20220209 568pp65_gfpMyD88_NC6 006.tif	0.055326083	0.164261542
off_grid	20220209	Rep1	6	30	20220209 568pp65_gfpMyD88_NC6 006.tif	0.118789036	0.382622776
off_grid	20220209	Rep1	6	31	20220209 568pp65_gfpMyD88_NC6 006.tif	0.089800452	0.183768835
off_grid	20220209	Rep1	6	32	20220209 568pp65_gfpMyD88_NC6 006.tif	0.005657078	0.010444367
off_grid	20220209	Rep1	6	33	20220209 568pp65_gfpMyD88_NC6 006.tif	0.013398364	0.009430507
off_grid	20220209	Rep1	7	1	20220209 568pp65_gfpMyD88_NC6 007.tif	0.00198589	0.001022322
off_grid	20220209	Rep1	7	2	20220209 568pp65_gfpMyD88_NC6 007.tif	0.135300381	0.113309317
off_grid	20220209	Rep1	7	3	20220209 568pp65_gfpMyD88_NC6 007.tif	0.000255273	0.003781853
off_grid	20220209	Rep1	7	4	20220209 568pp65_gfpMyD88_NC6 007.tif	0.000138299	0.006167857
off_grid	20220209	Rep1	7	5	20220209 568pp65_gfpMyD88_NC6 007.tif	0.003818485	0.023540705
off_grid	20220209	Rep1	7	6	20220209 568pp65_gfpMyD88_NC6 007.tif	0.303257202	1.159667076
off_grid	20220209	Rep1	7	7	20220209 568pp65_gfpMyD88_NC6 007.tif	0.021967467	0.074919819
off_grid	20220209	Rep1	7	8	20220209 568pp65_gfpMyD88_NC6 007.tif	0.001724948	0.011946101
off_grid	20220209	Rep1	7	9	20220209 568pp65_gfpMyD88_NC6 007.tif	0.004280382	0.00020666
off_grid	20220209	Rep1	7	10	20220209 568pp65_gfpMyD88_NC6 007.tif	0.083093936	0.039648134
off_grid	20220209	Rep1	7	11	20220209 568pp65_gfpMyD88_NC6 007.tif	0.228555737	0.283622694
off_grid	20220209	Rep1	7	12	20220209 568pp65_gfpMyD88_NC6 007.tif	0.379095414	0.453387213
off_grid	20220209	Rep1	7	13	20220209 568pp65_gfpMyD88_NC6 007.tif	0.014961018	0.010734042
off_grid	20220209	Rep1	7	14	20220209 568pp65_gfpMyD88_NC6 007.tif	0.041565129	0.045990481
off_grid	20220209	Rep1	7	15	20220209 568pp65_gfpMyD88_NC6 007.tif	0.011346818	0.002798485
off_grid	20220209	Rep1	7	16	20220209 568pp65_gfpMyD88_NC6 007.tif	0.01075295	0.014095791
off_grid	20220209	Rep1	7	17	20220209 568pp65_gfpMyD88_NC6 007.tif	0.200802882	0.27607591
off_grid	20220209	Rep1	7	18	20220209 568pp65_gfpMyD88_NC6 007.tif	0.112322466	0.136917791
off_grid	20220209	Rep1	7	19	20220209 568pp65_gfpMyD88_NC6 007.tif	0.005396135	0.004483171
off_grid	20220209	Rep1	7	20	20220209 568pp65_gfpMyD88_NC6 007.tif	0.042707876	0.117105578
off_grid	20220209	Rep1	7	21	20220209 568pp65_gfpMyD88_NC6 007.tif	0.087137042	0.215937952
off_grid	20220209	Rep1	7	22	20220209 568pp65_gfpMyD88_NC6 007.tif	0.088012847	0.191544309
off_grid	20220209	Rep1	7	23	20220209 568pp65_gfpMyD88_NC6 007.tif	0.006805823	0.007837297
off_grid	20220209	Rep1	7	24	20220209 568pp65_gfpMyD88_NC6 007.tif	0.002237835	0.000122807
off_grid	20220209	Rep1	7	25	20220209 568pp65_gfpMyD88_NC6 007.tif	0.000246275	-3.73E-05
off_grid	20220209	Rep1	8	1	20220209 568pp65_gfpMyD88_NC6 008.tif	0.003059653	0.001578802
off_grid	20220209	Rep1	8	2	20220209 568pp65_gfpMyD88_NC6 008.tif	0.008635419	0.032345287
off_grid	20220209	Rep1	8	3	20220209 568pp65_gfpMyD88_NC6 008.tif	0.019142093	0.1654736
off_grid	20220209	Rep1	8	4	20220209 568pp65_gfpMyD88_NC6 008.tif	0.411467249	0.271425872
off_grid	20220209	Rep1	8	5	20220209 568pp65_gfpMyD88_NC6 008.tif	0.002606753	0.00131962
off_grid	20220209	Rep1	8	6	20220209 568pp65_gfpMyD88_NC6 008.tif	0.010204071	0.008332793
off_grid	20220209	Rep1	8	7	20220209 568pp65_gfpMyD88_NC6 008.tif	0.015593878	0.013996692
off_grid	20220209	Rep1	8	8	20220209 568pp65_gfpMyD88_NC6 008.tif	0.003722506	0.002120036
off_grid	20220209	Rep1	8	9	20220209 568pp65_gfpMyD88_NC6 008.tif	0.017060553	0.04919977
off_grid	20220209	Rep1	8	10	20220209 568pp65_gfpMyD88_NC6 008.tif	0.004424351	0.00109093
off_grid	20220209	Rep1	8	11	20220209 568pp65_gfpMyD88_NC6 008.tif	0.011505783	0.01404243
off_grid	20220209	Rep1	8	12	20220209 568pp65_gfpMyD88_NC6 008.tif	0.10557396	0.170969795
off_grid	20220209	Rep1	8	13	20220209 568pp65_gfpMyD88_NC6 008.tif	0.006031995	0.041447165
off_grid	20220209	Rep1	8	14	20220209 568pp65_gfpMyD88_NC6 008.tif	0.034861613	0.036233023
off_grid	20220209	Rep1	8	15	20220209 568pp65_gfpMyD88_NC6 008.tif	0.990645042	2.256588291
off_grid	20220209	Rep1	8	16	20220209 568pp65_gfpMyD88_NC6 008.tif	0.214428864	0.432782205
off_grid	20220209	Rep1	8	17	20220209 568pp65_gfpMyD88_NC6 008.tif	0.004409354	0.006838682
off_grid	20220209	Rep1	8	18	20220209 568pp65_gfpMyD88_NC6 008.tif	0.008203514	0.016847699
off_grid	20220209	Rep1	9	1	20220209 568pp65_gfpMyD88_NC6 009.tif	0.000603196	0.004002921
off_grid	20220209	Rep1	9	2	20220209 568pp65_gfpMyD88_NC6 009.tif	0.000432234	0.000267644
off_grid	20220209	Rep1	9	3	20220209 568pp65_gfpMyD88_NC6 009.tif	0.001209062	0.00139585
off_grid	20220209	Rep1	9	4	20220209 568pp65_gfpMyD88_NC6 009.tif	0.018035338	0.044061859
off_grid	20220209	Rep1	9	5	20220209 568pp65_gfpMyD88_NC6 009.tif	0.062101583	0.424305413
off_grid	20220209	Rep1	9	6	20220209 568pp65_gfpMyD88_NC6 009.tif	0.003464563	0.011679296
off_grid	20220209	Rep1	9	7	20220209 568pp65_gfpMyD88_NC6 009.tif	0.000555207	0.006663353
off_grid	20220209	Rep1	9	8	20220209 568pp65_gfpMyD88_NC6 009.tif	0.024609883	0.342479986
off_grid	20220209	Rep1	9	9	20220209 568pp65_gfpMyD88_NC6 009.tif	0.02123263	0.103948256
off_grid	20220209	Rep1	9	10	20220209 568pp65_gfpMyD88_NC6 009.tif	0.01341636	0.181306602
off_grid	20220209	Rep1	9	11	20220209 568pp65_gfpMyD88_NC6 009.tif	0.002108863	0.008187955
off_grid	20220209	Rep1	9	12	20220209 568pp65_gfpMyD88_NC6 009.tif	0.002591756	0.011542081
off_grid	20220209	Rep1	9	13	20220209 568pp65_gfpMyD88_NC6 009.tif	0.000519215	0.016710485
off_grid	20220209	Rep1	9	14	20220209 568pp65_gfpMyD88_NC6 009.tif	0.000843143	0.000450596
off_grid	20220209	Rep1	9	15	20220209 568pp65_gfpMyD88_NC6 009.tif	0.020815722	0.157713374
off_grid	20220209	Rep1	9	16	20220209 568pp65_gfpMyD88_NC6 009.tif	0.00036025	0.013950954
off_grid	20220209	Rep1	9	17	20220209 568pp65_gfpMyD88_NC6 009.tif	0.001164072	0.010124201
off_grid	20220209	Rep1	9	18	20220209 568pp65_gfpMyD88_NC6 009.tif	0.01734549	0.074447193
off_grid	20220209	Rep1	9	19	20220209 568pp65_gfpMyD88_NC6 009.tif	0.005615087	0.000389612
off_grid	20220209	Rep1	9	20	20220209 568pp65_gfpMyD88_NC6 009.tif	0.580437846	0.44252442
off_grid	20220209	Rep1	9	21	20220209 568pp65_gfpMyD88_NC6 009.tif	0.00108609	0.001845608
off_grid	20220209	Rep1	9	22	20220209 568pp65_gfpMyD88_NC6 009.tif	0.053247543	0.08119356
off_grid	20220209	Rep1	9	23	20220209 568pp65_gfpMyD88_NC6 009.tif	0.151397818	0.125711961
off_grid	20220209	Rep1	9	24	20220209 568pp65_gfpMyD88_NC6 009.tif	0.381152958	0.081117329
off_grid	20220209	Rep1	9	25	20220209 568pp65_gfpMyD88_NC6 009.tif	0.075394641	0.437836266
off_grid	20220209	Rep1	9	26	20220209 568pp65_gfpMyD88_NC6 009.tif	0.00167096	0.00013043
off_grid	20220209	Rep1	9	27	20220209 568pp65_gfpMyD88_NC6 009.tif	0.008098537	0.043070867
off_grid	20220209	Rep1	9	28	20220209 568pp65_gfpMyD88_NC6 009.tif	0.002057874	0.018890667
off_grid	20220209	Rep1	9	29	20220209 568pp65_gfpMyD88_NC6 009.tif	0.000570204	0.003339719
off_grid	20220209	Rep1	9	30	20220209 568pp65_gfpMyD88_NC6 009.tif	0.005933017	0.0121443
off_grid	20220209	Rep1	9	31	20220209 568pp65_gfpMyD88_NC6 009.tif	0.001026103	0.000153299
off_grid	20220209	Rep1	10	1	20220209 568pp65_gfpMyD88_NC6 010.tif	0.017363487	0.001616917
off_grid	20220209	Rep1	10	2	20220209 568pp65_gfpMyD88_NC6 010.tif	0.051651896	0.02312144
off_grid	20220209	Rep1	10	3	20220209 568pp65_gfpMyD88_NC6 010.tif	0.386329812	0.210083479
off_grid	20220209	Rep1	10	4	20220209 568pp65_gfpMyD88_NC6 010.tif	0.009592207	0.00506252
off_grid	20220209	Rep1	10	5	20220209 568pp65_gfpMyD88_NC6 010.tif	0.005438126	0.00139585
off_grid	20220209	Rep1	10	6	20220209 568pp65_gfpMyD88_NC6 010.tif	0.007705624	0.015506049
off_grid	20220209	Rep1	10	7	20220209 568pp65_gfpMyD88_NC6 010.tif	0.000417238	9.99E-05
off_grid	20220209	Rep1	10	8	20220209 568pp65_gfpMyD88_NC6 010.tif	0.003062652	6.18E-05
off_grid	20220209	Rep1	10	9	20220209 568pp65_gfpMyD88_NC6 010.tif	0.111242706	0.047873365
off_grid	20220209	Rep1	10	10	20220209 568pp65_gfpMyD88_NC6 010.tif	0.018713188	0.003728492
off_grid	20220209	Rep1	10	11	20220209 568pp65_gfpMyD88_NC6 010.tif	0.04956136	0.036926718
off_grid	20220209	Rep1	10	12	20220209 568pp65_gfpMyD88_NC6 010.tif	0.713023496	0.577299306
off_grid	20220209	Rep1	10	13	20220209 568pp65_gfpMyD88_NC6 010.tif	0.01667064	0.021619706
off_grid	20220209	Rep1	10	14	20220209 568pp65_gfpMyD88_NC6 010.tif	0.391620642	0.762645263
off_grid	20220209	Rep1	10	15	20220209 568pp65_gfpMyD88_NC6 010.tif	0.247634514	0.28606968
off_grid	20220209	Rep1	10	16	20220209 568pp65_gfpMyD88_NC6 010.tif	0.110666833	0.299996926
off_grid	20220209	Rep1	10	17	20220209 568pp65_gfpMyD88_NC6 010.tif	0.008542439	0.010802649
off_grid	20220209	Rep1	10	18	20220209 568pp65_gfpMyD88_NC6 010.tif	0.001571982	0.014682763
off_grid	20220209	Rep1	11	1	20220209 568pp65_gfpMyD88_NC6 011.tif	0.004556321	0.00506252
off_grid	20220209	Rep1	11	2	20220209 568pp65_gfpMyD88_NC6 011.tif	0.000960117	0.001479703
off_grid	20220209	Rep1	11	3	20220209 568pp65_gfpMyD88_NC6 011.tif	0.002468784	0.002165774
off_grid	20220209	Rep1	11	4	20220209 568pp65_gfpMyD88_NC6 011.tif	0.596259342	0.470371289
off_grid	20220209	Rep1	11	5	20220209 568pp65_gfpMyD88_NC6 011.tif	0.633823029	0.382226379
off_grid	20220209	Rep1	11	6	20220209 568pp65_gfpMyD88_NC6 011.tif	0.226270245	0.070201173
off_grid	20220209	Rep1	11	7	20220209 568pp65_gfpMyD88_NC6 011.tif	0.028910931	0.06042847
off_grid	20220209	Rep1	11	8	20220209 568pp65_gfpMyD88_NC6 011.tif	0.007402691	0.009727804
off_grid	20220209	Rep1	11	9	20220209 568pp65_gfpMyD88_NC6 011.tif	0.020479797	0.016969667
off_grid	20220209	Rep1	11	10	20220209 568pp65_gfpMyD88_NC6 011.tif	0.001847921	0.003095782
off_grid	20220209	Rep1	11	11	20220209 568pp65_gfpMyD88_NC6 011.tif	0.002012884	0.001845608
off_grid	20220209	Rep1	11	12	20220209 568pp65_gfpMyD88_NC6 011.tif	0.000525214	0.000984207
off_grid	20220209	Rep1	11	13	20220209 568pp65_gfpMyD88_NC6 011.tif	0.028748967	0.030165104
off_grid	20220209	Rep1	11	14	20220209 568pp65_gfpMyD88_NC6 011.tif	0.060002048	0.025233014
off_grid	20220209	Rep1	11	15	20220209 568pp65_gfpMyD88_NC6 011.tif	0.136731064	0.179042565
off_grid	20220209	Rep1	11	16	20220209 568pp65_gfpMyD88_NC6 011.tif	0.008689407	0.009041733
off_grid	20220209	Rep1	11	17	20220209 568pp65_gfpMyD88_NC6 011.tif	0.021145649	0.009712558
off_grid	20220209	Rep1	11	18	20220209 568pp65_gfpMyD88_NC6 011.tif	0.002051876	0.004719484
off_grid	20220209	Rep1	11	19	20220209 568pp65_gfpMyD88_NC6 011.tif	0.002906687	-6.78E-06
off_grid	20220209	Rep1	12	1	20220209 568pp65_gfpMyD88_NC6 012.tif	0.010653972	0.016817207
off_grid	20220209	Rep1	12	2	20220209 568pp65_gfpMyD88_NC6 012.tif	0.021181641	0.018006397
off_grid	20220209	Rep1	12	3	20220209 568pp65_gfpMyD88_NC6 012.tif	0.002066872	0.000275267
off_grid	20220209	Rep1	12	4	20220209 568pp65_gfpMyD88_NC6 012.tif	0.225409433	0.144708511
off_grid	20220209	Rep1	12	5	20220209 568pp65_gfpMyD88_NC6 012.tif	0.366201265	0.142467345
off_grid	20220209	Rep1	12	6	20220209 568pp65_gfpMyD88_NC6 012.tif	0.004613309	0.000366743
off_grid	20220209	Rep1	12	7	20220209 568pp65_gfpMyD88_NC6 012.tif	0.618772357	0.239180523
off_grid	20220209	Rep1	12	8	20220209 568pp65_gfpMyD88_NC6 012.tif	0.014901032	0.007677213
off_grid	20220209	Rep1	12	9	20220209 568pp65_gfpMyD88_NC6 012.tif	0.873119058	0.467436431
off_grid	20220209	Rep1	12	10	20220209 568pp65_gfpMyD88_NC6 012.tif	0.627188495	0.303038511
off_grid	20220209	Rep1	12	11	20220209 568pp65_gfpMyD88_NC6 012.tif	0.296739643	0.170855449
off_grid	20220209	Rep1	12	12	20220209 568pp65_gfpMyD88_NC6 012.tif	0.008107535	0.000968961
off_grid	20220209	Rep1	12	13	20220209 568pp65_gfpMyD88_NC6 012.tif	0.025686644	0.004216365
off_grid	20220209	Rep1	12	14	20220209 568pp65_gfpMyD88_NC6 012.tif	0.058121464	0.032840782
off_grid	20220209	Rep1	12	15	20220209 568pp65_gfpMyD88_NC6 012.tif	0.003938458	0.010604451
off_grid	20220209	Rep1	12	16	20220209 568pp65_gfpMyD88_NC6 012.tif	0.010920913	0.007639098
off_grid	20220209	Rep1	12	17	20220209 568pp65_gfpMyD88_NC6 012.tif	0.00370451	0.001792247
off_grid	20220209	Rep1	12	18	20220209 568pp65_gfpMyD88_NC6 012.tif	0.031907267	0.004574647
off_grid	20220209	Rep1	12	19	20220209 568pp65_gfpMyD88_NC6 012.tif	0.007384695	6.94E-05
off_grid	20220209	Rep1	12	20	20220209 568pp65_gfpMyD88_NC6 012.tif	0.032780074	0.011542081
off_grid	20220209	Rep1	12	21	20220209 568pp65_gfpMyD88_NC6 012.tif	0.004871252	6.18E-05
off_grid	20220209	Rep1	12	22	20220209 568pp65_gfpMyD88_NC6 012.tif	0.942847623	0.484313782
off_grid	20220209	Rep1	12	23	20220209 568pp65_gfpMyD88_NC6 012.tif	0.025350718	0.097575416
off_grid	20220209	Rep1	12	24	20220209 568pp65_gfpMyD88_NC6 012.tif	0.005723063	0.000145676
off_grid	20220209	Rep1	13	1	20220209 568pp65_gfpMyD88_NC6 013.tif	0.108768254	0.234881144
off_grid	20220209	Rep1	13	2	20220209 568pp65_gfpMyD88_NC6 013.tif	0.049252428	0.148268459
off_grid	20220209	Rep1	13	3	20220209 568pp65_gfpMyD88_NC6 013.tif	0.055104132	0.277752975
off_grid	20220209	Rep1	13	4	20220209 568pp65_gfpMyD88_NC6 013.tif	0.007792605	0.044397272
off_grid	20220209	Rep1	13	5	20220209 568pp65_gfpMyD88_NC6 013.tif	0.06952794	0.059833874
off_grid	20220209	Rep1	13	6	20220209 568pp65_gfpMyD88_NC6 013.tif	0.094221474	0.052935047
off_grid	20220209	Rep1	13	7	20220209 568pp65_gfpMyD88_NC6 013.tif	0.030758521	0.144113917
off_grid	20220209	Rep1	13	8	20220209 568pp65_gfpMyD88_NC6 013.tif	0.016409697	0.047919104
off_grid	20220209	Rep1	13	9	20220209 568pp65_gfpMyD88_NC6 013.tif	0.034189762	0.071504708
off_grid	20220209	Rep1	13	10	20220209 568pp65_gfpMyD88_NC6 013.tif	0.002732725	0.009072225
off_grid	20220209	Rep1	13	11	20220209 568pp65_gfpMyD88_NC6 013.tif	0.005582094	3.90E-05
off_grid	20220209	Rep1	13	12	20220209 568pp65_gfpMyD88_NC6 013.tif	0.125513547	0.138754939
off_grid	20220209	Rep1	13	13	20220209 568pp65_gfpMyD88_NC6 013.tif	0.263845925	0.159207484
off_grid	20220209	Rep1	13	14	20220209 568pp65_gfpMyD88_NC6 013.tif	0.058040482	0.052813079
off_grid	20220209	Rep1	13	15	20220209 568pp65_gfpMyD88_NC6 013.tif	0.006823819	0.002272497
off_grid	20220209	Rep1	13	16	20220209 568pp65_gfpMyD88_NC6 013.tif	0.378732496	0.344279016
off_grid	20220209	Rep1	13	17	20220209 568pp65_gfpMyD88_NC6 013.tif	0.031721308	0.201964969
off_grid	20220209	Rep1	13	18	20220209 568pp65_gfpMyD88_NC6 013.tif	0.003911464	0.032375779
off_grid	20220209	Rep1	13	19	20220209 568pp65_gfpMyD88_NC6 013.tif	0.012933467	0.080179699
off_grid	20220209	Rep1	13	20	20220209 568pp65_gfpMyD88_NC6 013.tif	0.047095905	0.347556911
off_grid	20220209	Rep1	13	21	20220209 568pp65_gfpMyD88_NC6 013.tif	0.015401921	0.000336251
off_grid	20220209	Rep1	13	22	20220209 568pp65_gfpMyD88_NC6 013.tif	0.040311407	0.014027184
off_grid	20220209	Rep1	13	23	20220209 568pp65_gfpMyD88_NC6 013.tif	0.008008557	0.009903134
off_grid	20220209	Rep1	13	24	20220209 568pp65_gfpMyD88_NC6 013.tif	0.866754463	0.549635384
off_grid	20220209	Rep1	13	25	20220209 568pp65_gfpMyD88_NC6 013.tif	0.001916906	0.000122807
off_grid	20220209	Rep1	13	26	20220209 568pp65_gfpMyD88_NC6 013.tif	0.027630214	0.031232326
off_grid	20220209	Rep1	13	27	20220209 568pp65_gfpMyD88_NC6 013.tif	0.021952471	0.015498426
off_grid	20220209	Rep1	13	28	20220209 568pp65_gfpMyD88_NC6 013.tif	0.012582545	0.021657821
off_grid	20220209	Rep1	13	29	20220209 568pp65_gfpMyD88_NC6 013.tif	0.636120517	0.245820167
off_grid	20220209	Rep1	13	30	20220209 568pp65_gfpMyD88_NC6 013.tif	0.008314489	0.003835214
off_grid	20220209	Rep1	13	31	20220209 568pp65_gfpMyD88_NC6 013.tif	0.001604975	0.000275267
off_grid	20220209	Rep1	13	32	20220209 568pp65_gfpMyD88_NC6 013.tif	0.013728291	0.003072913
off_grid	20220209	Rep1	13	33	20220209 568pp65_gfpMyD88_NC6 013.tif	0.376315031	0.329818158
off_grid	20220209	Rep1	13	34	20220209 568pp65_gfpMyD88_NC6 013.tif	0.002885691	0.006244087
off_grid	20220209	Rep1	13	35	20220209 568pp65_gfpMyD88_NC6 013.tif	0.701269096	0.671268198
off_grid	20220209	Rep1	13	36	20220209 568pp65_gfpMyD88_NC6 013.tif	0.146922808	0.084913591
off_grid	20220209	Rep1	13	37	20220209 568pp65_gfpMyD88_NC6 013.tif	0.004277383	0.006495646
off_grid	20220209	Rep1	13	38	20220209 568pp65_gfpMyD88_NC6 013.tif	0.026004574	0.019896905
off_grid	20220209	Rep1	13	39	20220209 568pp65_gfpMyD88_NC6 013.tif	0.111092739	0.085172772
off_grid	20220209	Rep1	13	40	20220209 568pp65_gfpMyD88_NC6 013.tif	0.011646752	0.005085389
off_grid	20220209	Rep1	13	41	20220209 568pp65_gfpMyD88_NC6 013.tif	0.00325161	0.008919765
off_grid	20220209	Rep1	13	42	20220209 568pp65_gfpMyD88_NC6 013.tif	0.003176627	0.011267653
off_grid	20220209	Rep1	13	43	20220209 568pp65_gfpMyD88_NC6 013.tif	0.001730947	0.00051158
off_grid	20220209	Rep1	13	44	20220209 568pp65_gfpMyD88_NC6 013.tif	0.590809551	0.998775745
off_grid	20220209	Rep1	13	45	20220209 568pp65_gfpMyD88_NC6 013.tif	0.006616865	0.000237152
off_grid	20220209	Rep1	13	46	20220209 568pp65_gfpMyD88_NC6 013.tif	0.004214397	0.001494949
off_grid	20220209	Rep1	13	47	20220209 568pp65_gfpMyD88_NC6 013.tif	0.027726193	0.013745132
off_grid	20220209	Rep1	13	48	20220209 568pp65_gfpMyD88_NC6 013.tif	0.005201179	0.001098553
off_grid	20220209	Rep1	13	49	20220209 568pp65_gfpMyD88_NC6 013.tif	0.004724284	0.002546925
off_grid	20220209	Rep1	13	50	20220209 568pp65_gfpMyD88_NC6 013.tif	0.069494947	0.16916314
off_grid	20220209	Rep1	13	51	20220209 568pp65_gfpMyD88_NC6 013.tif	0.650703291	0.471301296
off_grid	20220209	Rep1	13	52	20220209 568pp65_gfpMyD88_NC6 013.tif	0.004520329	0.002516433
off_grid	20220209	Rep1	13	53	20220209 568pp65_gfpMyD88_NC6 013.tif	0.239503314	0.269177082
off_grid	20220209	Rep1	14	1	20220209 568pp65_gfpMyD88_NC6 014.tif	0.002177848	0.001479703
off_grid	20220209	Rep1	14	2	20220209 568pp65_gfpMyD88_NC6 014.tif	0.057341637	0.033267671
off_grid	20220209	Rep1	14	3	20220209 568pp65_gfpMyD88_NC6 014.tif	0.185854191	0.170306593
off_grid	20220209	Rep1	14	4	20220209 568pp65_gfpMyD88_NC6 014.tif	0.083567832	0.054086122
off_grid	20220209	Rep1	14	5	20220209 568pp65_gfpMyD88_NC6 014.tif	0.187527819	0.199266423
off_grid	20220209	Rep1	14	6	20220209 568pp65_gfpMyD88_NC6 014.tif	0.002996667	0.001426342
off_grid	20220209	Rep1	14	7	20220209 568pp65_gfpMyD88_NC6 014.tif	0.009286274	0.011519212
off_grid	20220209	Rep1	14	8	20220209 568pp65_gfpMyD88_NC6 014.tif	0.003149633	0.001007076
off_grid	20220209	Rep1	14	9	20220209 568pp65_gfpMyD88_NC6 014.tif	0.08615026	0.054322435
off_grid	20220209	Rep1	14	10	20220209 568pp65_gfpMyD88_NC6 014.tif	0.01766342	0.009300915
off_grid	20220209	Rep1	14	11	20220209 568pp65_gfpMyD88_NC6 014.tif	0.012690521	0.015902445
off_grid	20220209	Rep1	14	12	20220209 568pp65_gfpMyD88_NC6 014.tif	0.001290044	0.000176168
off_grid	20220209	Rep1	14	13	20220209 568pp65_gfpMyD88_NC6 014.tif	0.322228001	0.506527243
off_grid	20220209	Rep1	14	14	20220209 568pp65_gfpMyD88_NC6 014.tif	0.323601697	0.465202886
off_grid	20220209	Rep1	14	15	20220209 568pp65_gfpMyD88_NC6 014.tif	0.006526885	0.003080536
off_grid	20220209	Rep1	14	16	20220209 568pp65_gfpMyD88_NC6 014.tif	0.01843125	0.032436762
off_grid	20220209	Rep1	14	17	20220209 568pp65_gfpMyD88_NC6 014.tif	0.027729192	0.034937111
off_grid	20220209	Rep1	14	18	20220209 568pp65_gfpMyD88_NC6 014.tif	0.062305539	0.049115917
off_grid	20220209	Rep1	14	19	20220209 568pp65_gfpMyD88_NC6 014.tif	0.042033026	0.170619135
off_grid	20220209	Rep1	14	20	20220209 568pp65_gfpMyD88_NC6 014.tif	0.186319087	0.366934614
off_grid	20220209	Rep1	14	21	20220209 568pp65_gfpMyD88_NC6 014.tif	0.005975007	0.000229529
off_grid	20220209	Rep1	14	22	20220209 568pp65_gfpMyD88_NC6 014.tif	0.075466625	0.038321729
off_grid	20220209	Rep1	14	23	20220209 568pp65_gfpMyD88_NC6 014.tif	0.001254052	0.000542073
off_grid	20220209	Rep1	14	24	20220209 568pp65_gfpMyD88_NC6 014.tif	0.013407362	0.019652968
off_grid	20220209	Rep1	14	25	20220209 568pp65_gfpMyD88_NC6 014.tif	0.00614597	0.000290513
off_grid	20220209	Rep1	14	26	20220209 568pp65_gfpMyD88_NC6 014.tif	0.134679518	0.056395895
off_grid	20220209	Rep1	14	27	20220209 568pp65_gfpMyD88_NC6 014.tif	0.105349011	0.03829886
off_grid	20220209	Rep1	14	28	20220209 568pp65_gfpMyD88_NC6 014.tif	0.18364368	0.082946853
off_grid	20220209	Rep1	14	29	20220209 568pp65_gfpMyD88_NC6 014.tif	0.048460603	0.029768708
off_grid	20220209	Rep1	14	30	20220209 568pp65_gfpMyD88_NC6 014.tif	0.00401944	0.000237152
off_grid	20220209	Rep1	14	31	20220209 568pp65_gfpMyD88_NC6 014.tif	0.051597909	0.019043127
off_grid	20220209	Rep1	14	32	20220209 568pp65_gfpMyD88_NC6 014.tif	0.013857263	0.006823436
off_grid	20220209	Rep1	15	1	20220209 568pp65_gfpMyD88_NC6 015.tif	0.550531465	0.17480417
off_grid	20220209	Rep1	15	2	20220209 568pp65_gfpMyD88_NC6 015.tif	0.175374509	0.031933644
off_grid	20220209	Rep1	15	3	20220209 568pp65_gfpMyD88_NC6 015.tif	0.007879586	0.005664738
off_grid	20220209	Rep1	15	4	20220209 568pp65_gfpMyD88_NC6 015.tif	0.008599426	0.009453376
off_grid	20220209	Rep1	15	5	20220209 568pp65_gfpMyD88_NC6 015.tif	0.002219839	0.001601671
off_grid	20220209	Rep1	15	6	20220209 568pp65_gfpMyD88_NC6 015.tif	0.001709951	0.001014699
off_grid	20220209	Rep1	15	7	20220209 568pp65_gfpMyD88_NC6 015.tif	0.011049884	0.001670279
off_grid	20220209	Rep1	15	8	20220209 568pp65_gfpMyD88_NC6 015.tif	0.018203301	0.098810345
off_grid	20220209	Rep1	15	9	20220209 568pp65_gfpMyD88_NC6 015.tif	0.082844992	0.256012139
off_grid	20220209	Rep1	15	10	20220209 568pp65_gfpMyD88_NC6 015.tif	0.109209156	0.051730611
off_grid	20220209	Rep1	15	11	20220209 568pp65_gfpMyD88_NC6 015.tif	0.003581537	0.006312694
off_grid	20220209	Rep1	15	12	20220209 568pp65_gfpMyD88_NC6 015.tif	0.276935029	1.232154315
off_grid	20220209	Rep1	15	13	20220209 568pp65_gfpMyD88_NC6 015.tif	0.000210283	0.007639098
off_grid	20220209	Rep1	15	14	20220209 568pp65_gfpMyD88_NC6 015.tif	0.066330647	0.18196218
off_grid	20220209	Rep1	15	15	20220209 568pp65_gfpMyD88_NC6 015.tif	0.000912128	0.000168545
off_grid	20220209	Rep1	15	16	20220209 568pp65_gfpMyD88_NC6 015.tif	0.008806381	0.035531706
off_grid	20220209	Rep1	16	1	20220209 568pp65_gfpMyD88_NC6 016.tif	0.000819149	0.000816501
off_grid	20220209	Rep1	16	2	20220209 568pp65_gfpMyD88_NC6 016.tif	0.000711173	0.000892731
off_grid	20220209	Rep1	16	3	20220209 568pp65_gfpMyD88_NC6 016.tif	0.003692513	0.016512287
off_grid	20220209	Rep1	16	4	20220209 568pp65_gfpMyD88_NC6 016.tif	0.002519772	0.016230235
off_grid	20220209	Rep1	16	5	20220209 568pp65_gfpMyD88_NC6 016.tif	0.003887469	0.00402579
off_grid	20220209	Rep1	16	6	20220209 568pp65_gfpMyD88_NC6 016.tif	0.124940673	0.273910975
off_grid	20220209	Rep1	16	7	20220209 568pp65_gfpMyD88_NC6 016.tif	0.33421335	0.872431908
off_grid	20220209	Rep1	16	8	20220209 568pp65_gfpMyD88_NC6 016.tif	0.044117564	0.091789548
off_grid	20220209	Rep1	16	9	20220209 568pp65_gfpMyD88_NC6 016.tif	0.003920462	0.000145676
off_grid	20220209	Rep1	16	10	20220209 568pp65_gfpMyD88_NC6 016.tif	0.038073902	0.114361293
off_grid	20220209	Rep1	16	11	20220209 568pp65_gfpMyD88_NC6 016.tif	0.067677349	0.086369586
off_grid	20220209	Rep1	16	12	20220209 568pp65_gfpMyD88_NC6 016.tif	0.008695405	0.006335563
off_grid	20220209	Rep1	16	13	20220209 568pp65_gfpMyD88_NC6 016.tif	0.001179069	0.002806108
off_grid	20220209	Rep1	16	14	20220209 568pp65_gfpMyD88_NC6 016.tif	0.113495207	0.172441036
off_grid	20220209	Rep1	16	15	20220209 568pp65_gfpMyD88_NC6 016.tif	0.03053957	0.052409059
off_grid	20220209	Rep1	16	16	20220209 568pp65_gfpMyD88_NC6 016.tif	0.009322266	0.019180341
off_grid	20220209	Rep1	16	17	20220209 568pp65_gfpMyD88_NC6 016.tif	0.004826262	0.007806805
off_grid	20220209	Rep1	16	18	20220209 568pp65_gfpMyD88_NC6 016.tif	0.00167096	0.003858084
off_grid	20220209	Rep1	16	19	20220209 568pp65_gfpMyD88_NC6 016.tif	0.222380105	0.37066989
off_grid	20220209	Rep1	16	20	20220209 568pp65_gfpMyD88_NC6 016.tif	0.576010824	0.823027155
off_grid	20220209	Rep1	16	21	20220209 568pp65_gfpMyD88_NC6 016.tif	0.020050892	0.081041099
off_grid	20220209	Rep1	16	22	20220209 568pp65_gfpMyD88_NC6 016.tif	0.000255273	0.000770763
off_grid	20220209	Rep1	16	23	20220209 568pp65_gfpMyD88_NC6 016.tif	0.654134532	0.951086172
off_grid	20220209	Rep1	16	24	20220209 568pp65_gfpMyD88_NC6 016.tif	0.027618217	0.031842167
off_grid	20220209	Rep1	16	25	20220209 568pp65_gfpMyD88_NC6 016.tif	0.307078356	0.718203092
off_grid	20220209	Rep1	16	26	20220209 568pp65_gfpMyD88_NC6 016.tif	0.343730243	0.517710206
off_grid	20220209	Rep1	16	27	20220209 568pp65_gfpMyD88_NC6 016.tif	0.00664086	0.025065308
off_grid	20220209	Rep1	16	28	20220209 568pp65_gfpMyD88_NC6 016.tif	0.324753443	0.680705491
off_grid	20220209	Rep1	16	29	20220209 568pp65_gfpMyD88_NC6 016.tif	0.052077802	0.065535889
off_grid	20220209	Rep1	16	30	20220209 568pp65_gfpMyD88_NC6 016.tif	0.013803274	0.027901069
off_grid	20220209	Rep1	16	31	20220209 568pp65_gfpMyD88_NC6 016.tif	0.001449009	0.007806805
off_grid	20220209	Rep1	16	32	20220209 568pp65_gfpMyD88_NC6 016.tif	0.002345811	0.002059052
off_grid	20220209	Rep1	16	33	20220209 568pp65_gfpMyD88_NC6 016.tif	0.001517994	0.000397235
off_grid	20220209	Rep1	16	34	20220209 568pp65_gfpMyD88_NC6 016.tif	0.00393246	0.004170627
off_grid	20220209	Rep1	16	35	20220209 568pp65_gfpMyD88_NC6 016.tif	0.001191066	0.002196267
off_grid	20220209	Rep1	16	36	20220209 568pp65_gfpMyD88_NC6 016.tif	0.023260181	0.047568445
off_grid	20220209	Rep1	16	37	20220209 568pp65_gfpMyD88_NC6 016.tif	0.27900757	0.530951378
off_grid	20220209	Rep1	16	38	20220209 568pp65_gfpMyD88_NC6 016.tif	0.068391191	0.245599101
off_grid	20220209	Rep1	16	39	20220209 568pp65_gfpMyD88_NC6 016.tif	0.029390824	0.108049437
off_grid	20220209	Rep1	16	40	20220209 568pp65_gfpMyD88_NC6 016.tif	0.001586979	-8.30E-05
off_grid	20220209	Rep1	17	1	20220209 568pp65_gfpMyD88_NC6 018.tif	0.54286516	1.511446294
off_grid	20220209	Rep1	17	2	20220209 568pp65_gfpMyD88_NC6 018.tif	0.014931025	0.042964145
off_grid	20220209	Rep1	17	3	20220209 568pp65_gfpMyD88_NC6 018.tif	0.44123266	0.600991631
off_grid	20220209	Rep1	17	4	20220209 568pp65_gfpMyD88_NC6 018.tif	0.221423318	0.309800122
off_grid	20220209	Rep1	17	5	20220209 568pp65_gfpMyD88_NC6 018.tif	0.203358315	0.176755662
off_grid	20220209	Rep1	17	6	20220209 568pp65_gfpMyD88_NC6 018.tif	1.186219752	0.982767413
off_grid	20220209	Rep1	17	7	20220209 568pp65_gfpMyD88_NC6 018.tif	0.030608555	0.032444386
off_grid	20220209	Rep1	17	8	20220209 568pp65_gfpMyD88_NC6 018.tif	0.007291716	0.01682483
off_grid	20220209	Rep1	17	9	20220209 568pp65_gfpMyD88_NC6 018.tif	0.133491781	0.150921268
off_grid	20220209	Rep1	17	10	20220209 568pp65_gfpMyD88_NC6 018.tif	0.237817687	0.436921503
off_grid	20220209	Rep1	17	11	20220209 568pp65_gfpMyD88_NC6 018.tif	0.001089089	0.002828977
off_grid	20220209	Rep1	17	12	20220209 568pp65_gfpMyD88_NC6 018.tif	0.002279825	0.000176168
off_grid	20220209	Rep1	17	13	20220209 568pp65_gfpMyD88_NC6 018.tif	0.001443011	0.000816501
off_grid	20220209	Rep1	17	14	20220209 568pp65_gfpMyD88_NC6 018.tif	0.001883913	-2.20E-05
off_grid	20220209	Rep1	17	15	20220209 568pp65_gfpMyD88_NC6 018.tif	0.003203621	-1.44E-05
off_grid	20220209	Rep1	17	16	20220209 568pp65_gfpMyD88_NC6 018.tif	0.012126646	0.000351497
off_grid	20220209	Rep1	18	1	20220209 568pp65_gfpMyD88_NC6 019.tif	0.005174185	0.000267644
off_grid	20220209	Rep1	18	2	20220209 568pp65_gfpMyD88_NC6 019.tif	0.005705067	0.000267644
off_grid	20220209	Rep1	18	3	20220209 568pp65_gfpMyD88_NC6 019.tif	0.003410575	0.000869862
off_grid	20220209	Rep1	18	4	20220209 568pp65_gfpMyD88_NC6 019.tif	0.015614873	0.032070858
off_grid	20220209	Rep1	18	5	20220209 568pp65_gfpMyD88_NC6 019.tif	0.344531066	0.445192473
off_grid	20220209	Rep1	18	6	20220209 568pp65_gfpMyD88_NC6 019.tif	0.089746465	0.093222675
off_grid	20220209	Rep1	18	7	20220209 568pp65_gfpMyD88_NC6 019.tif	0.002003886	0.000694533
off_grid	20220209	Rep1	18	8	20220209 568pp65_gfpMyD88_NC6 019.tif	0.014301164	0.007654344
off_grid	20220209	Rep1	18	9	20220209 568pp65_gfpMyD88_NC6 019.tif	0.008794383	0.06019978
off_grid	20220209	Rep1	18	10	20220209 568pp65_gfpMyD88_NC6 019.tif	0.008314489	0.007250325
off_grid	20220209	Rep1	18	11	20220209 568pp65_gfpMyD88_NC6 019.tif	0.029450811	0.040601011
off_grid	20220209	Rep1	18	12	20220209 568pp65_gfpMyD88_NC6 019.tif	0.021223632	0.062082664
off_grid	20220209	Rep1	18	13	20220209 568pp65_gfpMyD88_NC6 019.tif	0.11235246	0.093001609
off_grid	20220209	Rep1	18	14	20220209 568pp65_gfpMyD88_NC6 019.tif	0.005201179	0.017998774
off_grid	20220209	Rep1	18	15	20220209 568pp65_gfpMyD88_NC6 019.tif	0.023956027	0.034144318
off_grid	20220209	Rep1	18	16	20220209 568pp65_gfpMyD88_NC6 019.tif	0.030107665	0.054299567
off_grid	20220209	Rep1	18	17	20220209 568pp65_gfpMyD88_NC6 019.tif	0.062380522	0.089205348
off_grid	20220209	Rep1	18	18	20220209 568pp65_gfpMyD88_NC6 019.tif	0.018575218	0.086804098
off_grid	20220209	Rep1	18	19	20220209 568pp65_gfpMyD88_NC6 019.tif	0.013701297	0.060276009
off_grid	20220209	Rep1	18	20	20220209 568pp65_gfpMyD88_NC6 019.tif	0.005426129	0.009796411
off_grid	20220209	Rep1	18	21	20220209 568pp65_gfpMyD88_NC6 019.tif	0.018359266	0.090135355
off_grid	20220209	Rep1	19	1	20220209 568pp65_gfpMyD88_NC6 020.tif	0.000549208	0.000191414
off_grid	20220209	Rep1	19	2	20220209 568pp65_gfpMyD88_NC6 020.tif	0.001871916	0.000305759
off_grid	20220209	Rep1	19	3	20220209 568pp65_gfpMyD88_NC6 020.tif	0.029570784	0.071436102
off_grid	20220209	Rep1	19	4	20220209 568pp65_gfpMyD88_NC6 020.tif	0.009004337	0.00172364
off_grid	20220209	Rep1	19	5	20220209 568pp65_gfpMyD88_NC6 020.tif	0.003617529	0.003446441
off_grid	20220209	Rep1	19	6	20220209 568pp65_gfpMyD88_NC6 020.tif	0.197839536	0.328369786
off_grid	20220209	Rep1	19	7	20220209 568pp65_gfpMyD88_NC6 020.tif	0.056906733	0.171800704
off_grid	20220209	Rep1	19	8	20220209 568pp65_gfpMyD88_NC6 020.tif	0.224593615	0.557654797
off_grid	20220209	Rep1	19	9	20220209 568pp65_gfpMyD88_NC6 020.tif	0.04219499	0.101249709
off_grid	20220209	Rep1	19	10	20220209 568pp65_gfpMyD88_NC6 020.tif	0.004994224	0.004361202
off_grid	20220209	Rep1	19	11	20220209 568pp65_gfpMyD88_NC6 020.tif	0.055632016	0.194593515
off_grid	20220209	Rep1	19	12	20220209 568pp65_gfpMyD88_NC6 020.tif	0.007990561	0.013897593
off_grid	20220209	Rep1	19	13	20220209 568pp65_gfpMyD88_NC6 020.tif	0.000327258	0.002775616
off_grid	20220209	Rep1	19	14	20220209 568pp65_gfpMyD88_NC6 020.tif	0.003743501	0.007829674
off_grid	20220209	Rep1	19	15	20220209 568pp65_gfpMyD88_NC6 020.tif	0.11348021	0.782914857
off_grid	20220209	Rep1	19	16	20220209 568pp65_gfpMyD88_NC6 020.tif	0.059444172	0.47050088
off_grid	20220209	Rep1	19	17	20220209 568pp65_gfpMyD88_NC6 020.tif	0.023707082	0.099145758
off_grid	20220209	Rep1	19	18	20220209 568pp65_gfpMyD88_NC6 020.tif	0.011832711	0.18001069
off_grid	20220209	Rep1	19	19	20220209 568pp65_gfpMyD88_NC6 020.tif	0.001257052	0.001060437
off_grid	20220209	Rep1	19	20	20220209 568pp65_gfpMyD88_NC6 020.tif	0.006172964	0.005626623
off_grid	20220209	Rep1	19	21	20220209 568pp65_gfpMyD88_NC6 020.tif	0.001143077	0.00028289
off_grid	20220209	Rep1	19	22	20220209 568pp65_gfpMyD88_NC6 020.tif	0.002597755	0.00506252
off_grid	20220209	Rep1	19	23	20220209 568pp65_gfpMyD88_NC6 020.tif	0.011739731	0.050000187
off_grid	20220209	Rep1	19	24	20220209 568pp65_gfpMyD88_NC6 020.tif	0.085034508	0.47727774
off_grid	20220209	Rep1	19	25	20220209 568pp65_gfpMyD88_NC6 020.tif	0.002192845	0.005306456
off_grid	20220209	Rep1	19	26	20220209 568pp65_gfpMyD88_NC6 020.tif	0.00325461	0.023433983
off_grid	20220209	Rep1	19	27	20220209 568pp65_gfpMyD88_NC6 020.tif	0.008578431	0.071771514
off_grid	20220209	Rep1	19	28	20220209 568pp65_gfpMyD88_NC6 020.tif	0.004364364	0.054734078
off_grid	20220209	Rep1	19	29	20220209 568pp65_gfpMyD88_NC6 020.tif	0.003086647	0.019973135
off_grid	20220209	Rep1	19	30	20220209 568pp65_gfpMyD88_NC6 020.tif	0.001200064	0.004498417
off_grid	20220209	Rep1	19	31	20220209 568pp65_gfpMyD88_NC6 020.tif	0.002627748	0.020621091
off_grid	20220209	Rep1	19	32	20220209 568pp65_gfpMyD88_NC6 020.tif	0.005495114	0.013646033
off_grid	20220209	Rep1	19	33	20220209 568pp65_gfpMyD88_NC6 020.tif	0.016643646	0.082771524
off_grid	20220209	Rep1	19	34	20220209 568pp65_gfpMyD88_NC6 020.tif	0.008179519	0.015795723
off_grid	20220209	Rep1	19	35	20220209 568pp65_gfpMyD88_NC6 020.tif	0.006364921	0.018006397
off_grid	20220209	Rep1	19	36	20220209 568pp65_gfpMyD88_NC6 020.tif	0.001592977	0.000389612
off_grid	20220209	Rep1	20	1	20220209 568pp65_gfpMyD88_NC6 021.tif	0.043118785	0.012571188
off_grid	20220209	Rep1	20	2	20220209 568pp65_gfpMyD88_NC6 021.tif	0.004895246	0.002341104
off_grid	20220209	Rep1	20	3	20220209 568pp65_gfpMyD88_NC6 021.tif	0.141775947	0.09265095
off_grid	20220209	Rep1	20	4	20220209 568pp65_gfpMyD88_NC6 021.tif	0.277486907	1.130310842
off_grid	20220209	Rep1	20	5	20220209 568pp65_gfpMyD88_NC6 021.tif	0.149970132	0.383407945
off_grid	20220209	Rep1	20	6	20220209 568pp65_gfpMyD88_NC6 021.tif	0.116350575	0.222059234
off_grid	20220209	Rep1	20	7	20220209 568pp65_gfpMyD88_NC6 021.tif	0.032225197	0.017869183
off_grid	20220209	Rep1	20	8	20220209 568pp65_gfpMyD88_NC6 021.tif	0.704058476	0.098284357
off_grid	20220209	Rep1	21	1	20220209 568pp65_gfpMyD88_NC6 022.tif	0.016001788	0.035295393
off_grid	20220209	Rep1	21	2	20220209 568pp65_gfpMyD88_NC6 022.tif	0.204986955	0.602043602
off_grid	20220209	Rep1	21	3	20220209 568pp65_gfpMyD88_NC6 022.tif	0.685816516	0.706669475
off_grid	20220209	Rep1	21	4	20220209 568pp65_gfpMyD88_NC6 022.tif	0.003380582	0.007715329
off_grid	20220209	Rep1	21	5	20220209 568pp65_gfpMyD88_NC6 022.tif	0.005981006	0.01667237
off_grid	20220209	Rep1	21	6	20220209 568pp65_gfpMyD88_NC6 022.tif	0.028922928	0.012677911
off_grid	20220209	Rep1	21	7	20220209 568pp65_gfpMyD88_NC6 022.tif	0.011208849	0.004201119
off_grid	20220209	Rep1	21	8	20220209 568pp65_gfpMyD88_NC6 022.tif	0.025203751	0.008081233
off_grid	20220209	Rep1	21	9	20220209 568pp65_gfpMyD88_NC6 022.tif	0.028128104	0.077511644
off_grid	20220209	Rep1	21	10	20220209 568pp65_gfpMyD88_NC6 022.tif	0.056903734	0.196087625
off_grid	20220209	Rep1	21	11	20220209 568pp65_gfpMyD88_NC6 022.tif	0.006439904	0.010032725
off_grid	20220209	Rep1	21	12	20220209 568pp65_gfpMyD88_NC6 022.tif	0.03871576	0.03695721
off_grid	20220209	Rep1	21	13	20220209 568pp65_gfpMyD88_NC6 022.tif	0.007006779	0.003652262
off_grid	20220209	Rep1	21	14	20220209 568pp65_gfpMyD88_NC6 022.tif	0.054024371	0.155639913
off_grid	20220209	Rep1	21	15	20220209 568pp65_gfpMyD88_NC6 022.tif	0.0019439	0.014583664
off_grid	20220209	Rep1	22	1	20220209 568pp65_gfpMyD88_NC6 023.tif	0.184867407	0.891268372
off_grid	20220209	Rep1	22	2	20220209 568pp65_gfpMyD88_NC6 023.tif	0.086621155	0.042026514
off_grid	20220209	Rep1	22	3	20220209 568pp65_gfpMyD88_NC6 023.tif	0.008569433	0.015178259
off_grid	20220209	Rep1	22	4	20220209 568pp65_gfpMyD88_NC6 023.tif	0.031208422	0.132976693
off_grid	20220209	Rep1	22	5	20220209 568pp65_gfpMyD88_NC6 023.tif	0.806347836	1.358025521
off_grid	20220209	Rep1	22	6	20220209 568pp65_gfpMyD88_NC6 023.tif	0.011181855	0.033808905
off_grid	20220209	Rep1	22	7	20220209 568pp65_gfpMyD88_NC6 023.tif	0.003635525	0.013424966
off_grid	20220209	Rep1	22	8	20220209 568pp65_gfpMyD88_NC6 023.tif	0.005111199	0.013745132
off_grid	20220209	Rep1	22	9	20220209 568pp65_gfpMyD88_NC6 023.tif	0.03374886	0.111456926
off_grid	20220209	Rep1	22	10	20220209 568pp65_gfpMyD88_NC6 023.tif	0.068724118	0.148664855
off_grid	20220209	Rep1	22	11	20220209 568pp65_gfpMyD88_NC6 023.tif	0.011556772	0.015300227
off_grid	20220209	Rep1	22	12	20220209 568pp65_gfpMyD88_NC6 023.tif	0.052323747	0.118927478
off_grid	20220209	Rep1	22	13	20220209 568pp65_gfpMyD88_NC6 023.tif	0.01210565	0.104611458
off_grid	20220209	Rep1	22	14	20220209 568pp65_gfpMyD88_NC6 023.tif	0.170470595	0.473855005
off_grid	20220209	Rep1	22	15	20220209 568pp65_gfpMyD88_NC6 023.tif	0.002741723	0.006114496
off_grid	20220209	Rep1	22	16	20220209 568pp65_gfpMyD88_NC6 023.tif	0.005819042	0.00655663
off_grid	20220209	Rep1	22	17	20220209 568pp65_gfpMyD88_NC6 023.tif	0.001188067	0.001777001
off_grid	20220209	Rep1	22	18	20220209 568pp65_gfpMyD88_NC6 023.tif	0.022198417	0.078670341
off_grid	20220209	Rep1	22	19	20220209 568pp65_gfpMyD88_NC6 023.tif	0.120837582	0.615795524
off_grid	20220209	Rep1	22	20	20220209 568pp65_gfpMyD88_NC6 023.tif	0.153032456	0.032558731
off_grid	20220209	Rep1	22	21	20220209 568pp65_gfpMyD88_NC6 023.tif	0.004724284	0.003637016
off_grid	20220209	Rep1	22	22	20220209 568pp65_gfpMyD88_NC6 023.tif	0.149766176	0.034876127
off_grid	20220209	Rep1	22	23	20220209 568pp65_gfpMyD88_NC6 023.tif	0.568860407	0.542446888
off_grid	20220209	Rep1	23	1	20220209 568pp65_gfpMyD88_NC6 024.tif	0.221303342	0.405400339
off_grid	20220209	Rep1	23	2	20220209 568pp65_gfpMyD88_NC6 024.tif	0.019720964	0.000824124
off_grid	20220209	Rep1	23	3	20220209 568pp65_gfpMyD88_NC6 024.tif	0.010935909	0.004483171
off_grid	20220209	Rep1	23	4	20220209 568pp65_gfpMyD88_NC6 024.tif	0.774617863	0.164337773
off_grid	20220209	Rep1	23	5	20220209 568pp65_gfpMyD88_NC6 024.tif	0.300014919	0.12755673
off_grid	20220209	Rep1	23	6	20220209 568pp65_gfpMyD88_NC6 024.tif	0.359260805	0.803733307
off_grid	20220209	Rep1	23	7	20220209 568pp65_gfpMyD88_NC6 024.tif	0.003611531	0.013470704
off_grid	20220209	Rep1	23	8	20220209 568pp65_gfpMyD88_NC6 024.tif	0.039579569	0.197147225
off_grid	20220209	Rep1	23	9	20220209 568pp65_gfpMyD88_NC6 024.tif	0.037432044	0.207567884
off_grid	20220209	Rep1	23	10	20220209 568pp65_gfpMyD88_NC6 024.tif	0.008230508	0.025484574
off_grid	20220209	Rep1	24	1	20220209 568pp65_gfpMyD88_NC6 025.tif	0.007513667	0.014400712
off_grid	20220209	Rep1	24	2	20220209 568pp65_gfpMyD88_NC6 025.tif	0.082991959	0.129431991
off_grid	20220209	Rep1	24	3	20220209 568pp65_gfpMyD88_NC6 025.tif	0.132226061	0.27417778
off_grid	20220209	Rep1	24	4	20220209 568pp65_gfpMyD88_NC6 025.tif	0.116095633	0.250279631
off_grid	20220209	Rep1	24	5	20220209 568pp65_gfpMyD88_NC6 025.tif	0.119688837	0.390649809
off_grid	20220209	Rep1	24	6	20220209 568pp65_gfpMyD88_NC6 025.tif	0.076687355	0.057066721
off_grid	20220209	Rep1	24	7	20220209 568pp65_gfpMyD88_NC6 025.tif	0.527331597	0.83411102
off_grid	20220209	Rep1	24	8	20220209 568pp65_gfpMyD88_NC6 025.tif	0.519899244	0.800943282
off_grid	20220209	Rep1	24	9	20220209 568pp65_gfpMyD88_NC6 025.tif	0.021223632	0.030774946
off_grid	20220209	Rep1	24	10	20220209 568pp65_gfpMyD88_NC6 025.tif	0.028038124	0.018722961
off_grid	20220209	Rep1	24	11	20220209 568pp65_gfpMyD88_NC6 025.tif	0.025227746	0.021505361
off_grid	20220209	Rep1	24	12	20220209 568pp65_gfpMyD88_NC6 025.tif	0.410318502	0.243601872
off_grid	20220209	Rep1	24	13	20220209 568pp65_gfpMyD88_NC6 025.tif	0.097418767	0.139075104
off_grid	20220209	Rep1	24	14	20220209 568pp65_gfpMyD88_NC6 025.tif	0.026097553	0.075308593
off_grid	20220209	Rep1	24	15	20220209 568pp65_gfpMyD88_NC6 025.tif	0.007648637	0.028373696
off_grid	20220209	Rep1	24	16	20220209 568pp65_gfpMyD88_NC6 025.tif	0.043376729	0.034342516
off_grid	20220209	Rep1	24	17	20220209 568pp65_gfpMyD88_NC6 025.tif	0.049249428	0.077969025
off_grid	20220209	Rep1	24	18	20220209 568pp65_gfpMyD88_NC6 025.tif	0.012483567	0.030485271
off_grid	20220209	Rep1	24	19	20220209 568pp65_gfpMyD88_NC6 025.tif	0.014433135	0.018616238
off_grid	20220209	Rep1	24	20	20220209 568pp65_gfpMyD88_NC6 025.tif	0.004352367	0.014553172
off_grid	20220209	Rep1	24	21	20220209 568pp65_gfpMyD88_NC6 025.tif	0.00410942	0.03528777
off_grid	20220209	Rep1	25	1	20220209 568pp65_gfpMyD88_NC6 026.tif	0.019073108	0.004216365
off_grid	20220209	Rep1	25	2	20220209 568pp65_gfpMyD88_NC6 026.tif	0.012519559	0.006945404
off_grid	20220209	Rep1	25	3	20220209 568pp65_gfpMyD88_NC6 026.tif	0.057899514	0.014690386
off_grid	20220209	Rep1	25	4	20220209 568pp65_gfpMyD88_NC6 026.tif	0.031958256	0.01174028
off_grid	20220209	Rep1	25	5	20220209 568pp65_gfpMyD88_NC6 026.tif	1.251296337	0.441281867
off_grid	20220209	Rep1	25	6	20220209 568pp65_gfpMyD88_NC6 026.tif	0.208211242	0.392692773
off_grid	20220209	Rep1	25	7	20220209 568pp65_gfpMyD88_NC6 026.tif	0.257175402	0.346200015
off_grid	20220209	Rep1	25	8	20220209 568pp65_gfpMyD88_NC6 026.tif	0.258813039	0.322378096
off_grid	20220209	Rep1	26	1	20220209 568pp65_gfpMyD88_NC6 027.tif	0.027522238	0.01882206
off_grid	20220209	Rep1	26	2	20220209 568pp65_gfpMyD88_NC6 027.tif	0.185755212	0.295369757
off_grid	20220209	Rep1	26	3	20220209 568pp65_gfpMyD88_NC6 027.tif	0.53795525	1.016110477
off_grid	20220209	Rep1	26	4	20220209 568pp65_gfpMyD88_NC6 027.tif	0.174405723	0.660893274
off_grid	20220209	Rep1	26	5	20220209 568pp65_gfpMyD88_NC6 027.tif	0.054324305	0.320647675
off_grid	20220209	Rep1	26	6	20220209 568pp65_gfpMyD88_NC6 027.tif	0.039222648	0.024722272
off_grid	20220209	Rep1	26	7	20220209 568pp65_gfpMyD88_NC6 027.tif	0.069063043	0.046295402
off_grid	20220209	Rep1	26	8	20220209 568pp65_gfpMyD88_NC6 027.tif	0.033451925	0.026048677
off_grid	20220209	Rep1	26	9	20220209 568pp65_gfpMyD88_NC6 027.tif	0.620248033	0.767043743
off_grid	20220209	Rep1	26	10	20220209 568pp65_gfpMyD88_NC6 027.tif	0.558095791	0.52556953
off_grid	20220209	Rep1	26	11	20220209 568pp65_gfpMyD88_NC6 027.tif	0.664473244	0.858619009
off_grid	20220209	Rep1	26	12	20220209 568pp65_gfpMyD88_NC6 027.tif	0.063406295	0.211249798
off_grid	20220209	Rep1	26	13	20220209 568pp65_gfpMyD88_NC6 027.tif	0.016151755	0.001632163
off_grid	20220209	Rep1	26	14	20220209 568pp65_gfpMyD88_NC6 027.tif	0.004076428	0.002646024
off_grid	20220209	Rep1	26	15	20220209 568pp65_gfpMyD88_NC6 027.tif	0.041127226	0.008942634
off_grid	20220209	Rep1	26	16	20220209 568pp65_gfpMyD88_NC6 027.tif	0.025371714	0.019835921
off_grid	20220209	Rep1	26	17	20220209 568pp65_gfpMyD88_NC6 027.tif	0.230985198	0.217493048
off_grid	20220209	Rep1	26	18	20220209 568pp65_gfpMyD88_NC6 027.tif	0.030932483	0.03766615
off_grid	20220209	Rep1	26	19	20220209 568pp65_gfpMyD88_NC6 027.tif	0.122631184	0.205456308
off_grid	20220209	Rep1	26	20	20220209 568pp65_gfpMyD88_NC6 027.tif	0.157981359	0.215373851
off_grid	20220209	Rep1	26	21	20220209 568pp65_gfpMyD88_NC6 027.tif	0.032786072	0.028625256
off_grid	20220209	Rep1	26	22	20220209 568pp65_gfpMyD88_NC6 027.tif	0.024942809	0.035950972
off_grid	20220209	Rep1	26	23	20220209 568pp65_gfpMyD88_NC6 027.tif	0.004769274	0.003377834
off_grid	20220209	Rep1	26	24	20220209 568pp65_gfpMyD88_NC6 027.tif	0.011103872	0.009773542
off_grid	20220209	Rep1	26	25	20220209 568pp65_gfpMyD88_NC6 027.tif	0.165326734	0.068607963
off_grid	20220209	Rep1	26	26	20220209 568pp65_gfpMyD88_NC6 027.tif	0.007609646	0.009056979
off_grid	20220209	Rep1	26	27	20220209 568pp65_gfpMyD88_NC6 027.tif	0.000960117	0.005763837
off_grid	20220209	Rep1	26	28	20220209 568pp65_gfpMyD88_NC6 027.tif	0.079386757	0.450848748
off_grid	20220209	Rep1	27	1	20220209 568pp65_gfpMyD88_NC6 028.tif	6.63E-05	0.003720869
off_grid	20220209	Rep1	27	2	20220209 568pp65_gfpMyD88_NC6 028.tif	0.002339812	0.005748591
off_grid	20220209	Rep1	27	3	20220209 568pp65_gfpMyD88_NC6 028.tif	0.004211398	0.00043535
off_grid	20220209	Rep1	27	4	20220209 568pp65_gfpMyD88_NC6 028.tif	0.006049991	0.026559419
off_grid	20220209	Rep1	27	5	20220209 568pp65_gfpMyD88_NC6 028.tif	0.004250389	0.009316161
off_grid	20220209	Rep1	27	6	20220209 568pp65_gfpMyD88_NC6 028.tif	0.013314383	0.002447826
off_grid	20220209	Rep1	27	7	20220209 568pp65_gfpMyD88_NC6 028.tif	0.262589204	0.393157781
off_grid	20220209	Rep1	27	8	20220209 568pp65_gfpMyD88_NC6 028.tif	0.042593901	0.235483361
off_grid	20220209	Rep1	27	9	20220209 568pp65_gfpMyD88_NC6 028.tif	0.068652134	0.176763285
off_grid	20220209	Rep1	27	10	20220209 568pp65_gfpMyD88_NC6 028.tif	0.004475339	0.009697312
off_grid	20220209	Rep1	27	11	20220209 568pp65_gfpMyD88_NC6 028.tif	0.000111305	0.001304374
off_grid	20220209	Rep1	27	12	20220209 568pp65_gfpMyD88_NC6 028.tif	0.002612752	0.005527524
off_grid	20220209	Rep1	27	13	20220209 568pp65_gfpMyD88_NC6 028.tif	-0.000296604	0.000755517
off_grid	20220209	Rep1	27	14	20220209 568pp65_gfpMyD88_NC6 028.tif	0.000150297	-1.44E-05
off_grid	20220209	Rep1	27	15	20220209 568pp65_gfpMyD88_NC6 028.tif	0.002741723	0.000336251
off_grid	20220209	Rep1	27	16	20220209 568pp65_gfpMyD88_NC6 028.tif	0.162909269	0.263528426
off_grid	20220209	Rep1	28	1	20220209 568pp65_gfpMyD88_NC6 029.tif	0.002729726	0.000450596
off_grid	20220209	Rep1	28	2	20220209 568pp65_gfpMyD88_NC6 029.tif	6.33E-05	0.000107561
off_grid	20220209	Rep1	28	3	20220209 568pp65_gfpMyD88_NC6 029.tif	0.000561206	0.000343874
off_grid	20220209	Rep1	28	4	20220209 568pp65_gfpMyD88_NC6 029.tif	0.001407019	0.000244775
off_grid	20220209	Rep1	28	5	20220209 568pp65_gfpMyD88_NC6 029.tif	1.23E-05	0.000229529
off_grid	20220209	Rep1	28	6	20220209 568pp65_gfpMyD88_NC6 029.tif	-0.000125642	8.39E-07
off_grid	20220209	Rep1	28	7	20220209 568pp65_gfpMyD88_NC6 029.tif	0.000174291	0.000191414
off_grid	20220209	Rep1	28	8	20220209 568pp65_gfpMyD88_NC6 029.tif	-5.67E-05	0.000183791
off_grid	20220209	Rep1	28	9	20220209 568pp65_gfpMyD88_NC6 029.tif	0.000105307	0.000412481
off_grid	20220209	Rep1	28	10	20220209 568pp65_gfpMyD88_NC6 029.tif	-0.00013464	0.00020666
off_grid	20220209	Rep1	28	11	20220209 568pp65_gfpMyD88_NC6 029.tif	0.000171292	-6.78E-06
off_grid	20220209	Rep1	28	12	20220209 568pp65_gfpMyD88_NC6 029.tif	0.00140102	0.00116716
off_grid	20220209	Rep1	28	13	20220209 568pp65_gfpMyD88_NC6 029.tif	0.001146076	5.42E-05
off_grid	20220209	Rep1	28	14	20220209 568pp65_gfpMyD88_NC6 029.tif	0.001778936	0.001441588
off_grid	20220209	Rep1	28	15	20220209 568pp65_gfpMyD88_NC6 029.tif	0.000114305	0.001007076
off_grid	20220209	Rep1	28	16	20220209 568pp65_gfpMyD88_NC6 029.tif	0.000357251	0.000229529
off_grid	20220209	Rep1	28	17	20220209 568pp65_gfpMyD88_NC6 029.tif	2.43E-05	0.000336251
off_grid	20220209	Rep1	28	18	20220209 568pp65_gfpMyD88_NC6 029.tif	0.001616972	0.001372981
off_grid	20220209	Rep1	28	19	20220209 568pp65_gfpMyD88_NC6 029.tif	0.002198843	0.007982134
off_grid	20220209	Rep1	28	20	20220209 568pp65_gfpMyD88_NC6 029.tif	0.000333256	0.008874027
off_grid	20220209	Rep1	28	21	20220209 568pp65_gfpMyD88_NC6 029.tif	0.010099094	0.015887199
off_grid	20220209	Rep1	28	22	20220209 568pp65_gfpMyD88_NC6 029.tif	0.017684415	0.042941276
off_grid	20220209	Rep1	28	23	20220209 568pp65_gfpMyD88_NC6 029.tif	0.025476691	0.114780559
off_grid	20220209	Rep1	28	24	20220209 568pp65_gfpMyD88_NC6 029.tif	0.358136053	1.14821731
off_grid	20220209	Rep1	28	25	20220209 568pp65_gfpMyD88_NC6 029.tif	0.012549552	0.059803382
off_grid	20220209	Rep1	28	26	20220209 568pp65_gfpMyD88_NC6 029.tif	0.051112016	0.148939283
off_grid	20220209	Rep1	28	27	20220209 568pp65_gfpMyD88_NC6 029.tif	0.003095645	0.005885805
off_grid	20220209	Rep1	28	28	20220209 568pp65_gfpMyD88_NC6 029.tif	0.000411239	7.71E-05
off_grid	20220209	Rep1	29	1	20220209 568pp65_gfpMyD88_NC6 030.tif	0.000783157	0.000145676
off_grid	20220209	Rep1	29	2	20220209 568pp65_gfpMyD88_NC6 030.tif	0.000246275	8.47E-05
off_grid	20220209	Rep1	29	3	20220209 568pp65_gfpMyD88_NC6 030.tif	0.001080091	0.000298136
off_grid	20220209	Rep1	29	4	20220209 568pp65_gfpMyD88_NC6 030.tif	0.001868916	0.000313382
off_grid	20220209	Rep1	29	5	20220209 568pp65_gfpMyD88_NC6 030.tif	0.000165293	-3.73E-05
off_grid	20220209	Rep1	29	6	20220209 568pp65_gfpMyD88_NC6 030.tif	0.000687178	9.23E-05
off_grid	20220209	Rep1	29	7	20220209 568pp65_gfpMyD88_NC6 030.tif	0.001787934	0.001266259
off_grid	20220209	Rep1	29	8	20220209 568pp65_gfpMyD88_NC6 030.tif	0.000879135	0.002463072
off_grid	20220209	Rep1	29	9	20220209 568pp65_gfpMyD88_NC6 030.tif	0.039366616	0.006998765
off_grid	20220209	Rep1	29	10	20220209 568pp65_gfpMyD88_NC6 030.tif	0.043802634	0.021322408
off_grid	20220209	Rep1	29	11	20220209 568pp65_gfpMyD88_NC6 030.tif	0.002024882	0.007204587
off_grid	20220209	Rep1	29	12	20220209 568pp65_gfpMyD88_NC6 030.tif	0.343151373	0.386220837
off_grid	20220209	Rep1	29	13	20220209 568pp65_gfpMyD88_NC6 030.tif	0.000831146	0.001586425
off_grid	20220209	Rep1	29	14	20220209 568pp65_gfpMyD88_NC6 030.tif	0.000204285	0.000641172
off_grid	20220209	Rep1	29	15	20220209 568pp65_gfpMyD88_NC6 030.tif	0.475773015	0.444285336
off_grid	20220209	Rep1	29	16	20220209 568pp65_gfpMyD88_NC6 030.tif	0.00347956	0.020674452
off_grid	20220209	Rep1	29	17	20220209 568pp65_gfpMyD88_NC6 030.tif	0.078573937	0.053156114
off_grid	20220209	Rep1	29	18	20220209 568pp65_gfpMyD88_NC6 030.tif	0.120294702	0.136567132
off_grid	20220209	Rep1	29	19	20220209 568pp65_gfpMyD88_NC6 030.tif	0.000159295	0.00164741
off_grid	20220209	Rep1	29	20	20220209 568pp65_gfpMyD88_NC6 030.tif	-0.000275609	0.004033413
off_grid	20220209	Rep1	29	21	20220209 568pp65_gfpMyD88_NC6 030.tif	0.000534212	0.005047274
off_grid	20220209	Rep1	29	22	20220209 568pp65_gfpMyD88_NC6 030.tif	0.016943579	0.051410444
off_grid	20220209	Rep1	29	23	20220209 568pp65_gfpMyD88_NC6 030.tif	0.413332835	0.635340935
off_grid	20220209	Rep1	29	24	20220209 568pp65_gfpMyD88_NC6 030.tif	0.001682957	0.008622467
off_grid	20220209	Rep1	29	25	20220209 568pp65_gfpMyD88_NC6 030.tif	0.002090867	0.01763287
off_grid	20220209	Rep1	29	26	20220209 568pp65_gfpMyD88_NC6 030.tif	-9.86E-05	0.00306529
off_grid	20220209	Rep1	30	1	20220209 568pp65_gfpMyD88_NC6 031.tif	0.002489779	0.008294678
off_grid	20220209	Rep1	30	2	20220209 568pp65_gfpMyD88_NC6 031.tif	0.002126859	0.010619697
off_grid	20220209	Rep1	30	3	20220209 568pp65_gfpMyD88_NC6 031.tif	0.023056226	0.046775652
off_grid	20220209	Rep1	30	4	20220209 568pp65_gfpMyD88_NC6 031.tif	0.080349544	0.403319261
off_grid	20220209	Rep1	30	5	20220209 568pp65_gfpMyD88_NC6 031.tif	0.07878989	0.248518715
off_grid	20220209	Rep1	30	6	20220209 568pp65_gfpMyD88_NC6 031.tif	0.209060055	0.217424441
off_grid	20220209	Rep1	30	7	20220209 568pp65_gfpMyD88_NC6 031.tif	0.025092775	0.016649501
off_grid	20220209	Rep1	30	8	20220209 568pp65_gfpMyD88_NC6 031.tif	0.363366896	0.163872768
off_grid	20220209	Rep1	30	9	20220209 568pp65_gfpMyD88_NC6 031.tif	0.327470842	0.206874191
off_grid	20220209	Rep1	30	10	20220209 568pp65_gfpMyD88_NC6 031.tif	0.066312651	0.052043154
off_grid	20220209	Rep1	31	1	20220209 568pp65_gfpMyD88_NC6 032.tif	0.001754942	0.000648795
off_grid	20220209	Rep1	31	2	20220209 568pp65_gfpMyD88_NC6 032.tif	0.59071357	0.33936217
off_grid	20220209	Rep1	31	3	20220209 568pp65_gfpMyD88_NC6 032.tif	0.255432785	0.141773651
off_grid	20220209	Rep1	31	4	20220209 568pp65_gfpMyD88_NC6 032.tif	0.0326631	0.017183112
off_grid	20220209	Rep1	31	5	20220209 568pp65_gfpMyD88_NC6 032.tif	0.022843274	0.017808199
off_grid	20220209	Rep1	32	1	20220209 568pp65_gfpMyD88_NC6 033.tif	0.001113084	0.000869862
off_grid	20220209	Rep1	32	2	20220209 568pp65_gfpMyD88_NC6 033.tif	0.005972008	0.00228012
off_grid	20220209	Rep1	32	3	20220209 568pp65_gfpMyD88_NC6 033.tif	0.006760833	0.001159537
off_grid	20220209	Rep1	32	4	20220209 568pp65_gfpMyD88_NC6 033.tif	0.014733069	0.020140841
off_grid	20220209	Rep1	32	5	20220209 568pp65_gfpMyD88_NC6 033.tif	0.015578881	0.167455585
off_grid	20220209	Rep1	32	6	20220209 568pp65_gfpMyD88_NC6 033.tif	0.089515515	0.593818376
off_grid	20220209	Rep1	32	7	20220209 568pp65_gfpMyD88_NC6 033.tif	0.000921126	-6.78E-05
off_grid	20220209	Rep1	32	8	20220209 568pp65_gfpMyD88_NC6 033.tif	0.001622971	0.000869862
off_grid	20220209	Rep1	32	9	20220209 568pp65_gfpMyD88_NC6 033.tif	0.722198466	0.11298915
off_grid	20220209	Rep1	33	1	20220209 568pp65_gfpMyD88_NC6 034.tif	0.001748943	0.000122807
off_grid	20220209	Rep1	33	2	20220209 568pp65_gfpMyD88_NC6 034.tif	0.000576202	0.003225373
off_grid	20220209	Rep1	33	3	20220209 568pp65_gfpMyD88_NC6 034.tif	0.00921729	0.021383392
off_grid	20220209	Rep1	33	4	20220209 568pp65_gfpMyD88_NC6 034.tif	0.207530391	0.137474271
off_grid	20220209	Rep1	33	5	20220209 568pp65_gfpMyD88_NC6 034.tif	0.106149832	0.128273295
off_grid	20220209	Rep1	33	6	20220209 568pp65_gfpMyD88_NC6 034.tif	0.526173855	1.087492378
off_grid	20220209	Rep1	33	7	20220209 568pp65_gfpMyD88_NC6 034.tif	0.016808609	0.058057712
off_grid	20220209	Rep1	33	8	20220209 568pp65_gfpMyD88_NC6 034.tif	0.007018776	0.007547622
off_grid	20220209	Rep1	33	9	20220209 568pp65_gfpMyD88_NC6 034.tif	0.004322373	0.000717402
off_grid	20220209	Rep1	33	10	20220209 568pp65_gfpMyD88_NC6 034.tif	0.028883936	0.010482483
off_grid	20220209	Rep1	33	11	20220209 568pp65_gfpMyD88_NC6 034.tif	0.008230508	0.002798485
off_grid	20220209	Rep1	33	12	20220209 568pp65_gfpMyD88_NC6 034.tif	0.005843037	0.030713962
off_grid	20220209	Rep1	34	1	20220209 568pp65_gfpMyD88_NC6 035.tif	0.020134873	0.068440258
off_grid	20220209	Rep1	34	2	20220209 568pp65_gfpMyD88_NC6 035.tif	0.047731764	0.077702219
off_grid	20220209	Rep1	34	3	20220209 568pp65_gfpMyD88_NC6 035.tif	0.75107307	0.852764537
off_grid	20220209	Rep1	34	4	20220209 568pp65_gfpMyD88_NC6 035.tif	0.329096482	0.451511953
off_grid	20220209	Rep1	34	5	20220209 568pp65_gfpMyD88_NC6 035.tif	0.031289404	0.031880282
off_grid	20220209	Rep1	34	6	20220209 568pp65_gfpMyD88_NC6 035.tif	0.041529137	0.001914215
off_grid	20220209	Rep1	35	1	20220209 568pp65_gfpMyD88_NC6 036.tif	0.0001353	0.003156766
off_grid	20220209	Rep1	35	2	20220209 568pp65_gfpMyD88_NC6 036.tif	0.001832924	0.017724346
off_grid	20220209	Rep1	35	3	20220209 568pp65_gfpMyD88_NC6 036.tif	7.53E-05	6.94E-05
off_grid	20220209	Rep1	35	4	20220209 568pp65_gfpMyD88_NC6 036.tif	0.000411239	0.000183791
off_grid	20220209	Rep1	35	5	20220209 568pp65_gfpMyD88_NC6 036.tif	0.000444232	0.000755517
off_grid	20220209	Rep1	35	6	20220209 568pp65_gfpMyD88_NC6 036.tif	0.001254052	0.000160922
off_grid	20220209	Rep1	35	7	20220209 568pp65_gfpMyD88_NC6 036.tif	0.001002108	0.007738198
off_grid	20220209	Rep1	35	8	20220209 568pp65_gfpMyD88_NC6 036.tif	0.09369659	0.17803633
off_grid	20220209	Rep1	35	9	20220209 568pp65_gfpMyD88_NC6 036.tif	0.001434013	0.004681369
off_grid	20220209	Rep1	35	10	20220209 568pp65_gfpMyD88_NC6 036.tif	0.017621429	0.008965503
off_grid	20220209	Rep1	35	11	20220209 568pp65_gfpMyD88_NC6 036.tif	0.195949955	0.329086351
off_grid	20220209	Rep1	35	12	20220209 568pp65_gfpMyD88_NC6 036.tif	0.100490086	0.168599037
off_grid	20220209	Rep1	35	13	20220209 568pp65_gfpMyD88_NC6 036.tif	0.023860048	0.029928791
off_grid	20220209	Rep1	35	14	20220209 568pp65_gfpMyD88_NC6 036.tif	0.026679424	0.019531
off_grid	20220209	Rep1	35	15	20220209 568pp65_gfpMyD88_NC6 036.tif	0.235400223	0.428216021
off_grid	20220209	Rep1	35	16	20220209 568pp65_gfpMyD88_NC6 036.tif	0.034840618	0.033717429
off_grid	20220209	Rep1	35	17	20220209 568pp65_gfpMyD88_NC6 036.tif	0.00040524	0.00028289
off_grid	20220209	Rep1	35	18	20220209 568pp65_gfpMyD88_NC6 036.tif	-0.000281608	0.00061068
off_grid	20220209	Rep1	35	19	20220209 568pp65_gfpMyD88_NC6 036.tif	0.004031438	0.010154693
off_grid	20220209	Rep1	35	20	20220209 568pp65_gfpMyD88_NC6 036.tif	-8.67E-05	0.000290513
off_grid	20220209	Rep1	35	21	20220209 568pp65_gfpMyD88_NC6 036.tif	3.33E-06	9.99E-05
off_grid	20220209	Rep1	35	22	20220209 568pp65_gfpMyD88_NC6 036.tif	0.000351252	0.000115184
off_grid	20220209	Rep1	35	23	20220209 568pp65_gfpMyD88_NC6 036.tif	0.002960675	0.000633549
off_grid	20220209	Rep1	36	1	20220209 568pp65_gfpMyD88_NC6 037.tif	0.06989086	0.236718289
off_grid	20220209	Rep1	36	2	20220209 568pp65_gfpMyD88_NC6 037.tif	0.000336256	0.000221906
off_grid	20220209	Rep1	36	3	20220209 568pp65_gfpMyD88_NC6 037.tif	-0.00022762	0.000702156
off_grid	20220209	Rep1	36	4	20220209 568pp65_gfpMyD88_NC6 037.tif	0.001122082	0.000252398
off_grid	20220209	Rep1	36	5	20220209 568pp65_gfpMyD88_NC6 037.tif	0.000252274	-4.49E-05
off_grid	20220209	Rep1	36	6	20220209 568pp65_gfpMyD88_NC6 037.tif	0.000930124	8.39E-07
off_grid	20220209	Rep1	36	7	20220209 568pp65_gfpMyD88_NC6 037.tif	3.30E-07	-2.97E-05
off_grid	20220209	Rep1	36	8	20220209 568pp65_gfpMyD88_NC6 037.tif	0.000624192	0.000237152
off_grid	20220209	Rep1	36	9	20220209 568pp65_gfpMyD88_NC6 037.tif	0.001209062	0.000549696
off_grid	20220209	Rep1	36	10	20220209 568pp65_gfpMyD88_NC6 037.tif	0.000759162	0.000244775
off_grid	20220209	Rep1	36	11	20220209 568pp65_gfpMyD88_NC6 037.tif	5.43E-05	-2.97E-05
off_grid	20220209	Rep1	36	12	20220209 568pp65_gfpMyD88_NC6 037.tif	-5.07E-05	6.18E-05
off_grid	20220209	Rep1	36	13	20220209 568pp65_gfpMyD88_NC6 037.tif	0.00153599	0.000305759
off_grid	20220209	Rep1	36	14	20220209 568pp65_gfpMyD88_NC6 037.tif	0.000567204	6.18E-05
off_grid	20220209	Rep1	36	15	20220209 568pp65_gfpMyD88_NC6 037.tif	0.000981113	9.23E-05
off_grid	20220209	Rep1	36	16	20220209 568pp65_gfpMyD88_NC6 037.tif	0.000867138	6.18E-05
off_grid	20220209	Rep1	36	17	20220209 568pp65_gfpMyD88_NC6 037.tif	-1.77E-05	0.001296751
off_grid	20220209	Rep1	36	18	20220209 568pp65_gfpMyD88_NC6 037.tif	0.000111305	0.000968961
off_grid	20220209	Rep1	36	19	20220209 568pp65_gfpMyD88_NC6 037.tif	0.027315284	0.02064396
off_grid	20220209	Rep1	36	20	20220209 568pp65_gfpMyD88_NC6 037.tif	0.021937474	0.013996692
off_grid	20220209	Rep1	36	21	20220209 568pp65_gfpMyD88_NC6 037.tif	0.021997461	0.011122816
off_grid	20220209	Rep1	36	22	20220209 568pp65_gfpMyD88_NC6 037.tif	0.001026103	0.004727107
off_grid	20220209	Rep1	36	23	20220209 568pp65_gfpMyD88_NC6 037.tif	0.030263631	0.021581591
off_grid	20220209	Rep1	36	24	20220209 568pp65_gfpMyD88_NC6 037.tif	0.098585508	0.054429158
off_grid	20220209	Rep1	36	25	20220209 568pp65_gfpMyD88_NC6 037.tif	0.087691919	0.114346047
off_grid	20220209	Rep1	36	26	20220209 568pp65_gfpMyD88_NC6 037.tif	0.048685554	0.060535192
off_grid	20220209	Rep1	36	27	20220209 568pp65_gfpMyD88_NC6 037.tif	0.003878471	0.019386163
off_grid	20220209	Rep1	36	28	20220209 568pp65_gfpMyD88_NC6 037.tif	0.235118285	0.303122364
off_grid	20220209	Rep1	36	29	20220209 568pp65_gfpMyD88_NC6 037.tif	0.043802634	0.084654408
off_grid	20220209	Rep1	36	30	20220209 568pp65_gfpMyD88_NC6 037.tif	0.000285267	-5.25E-05
off_grid	20220209	Rep1	36	31	20220209 568pp65_gfpMyD88_NC6 037.tif	0.075274668	0.065086132
off_grid	20220209	Rep1	36	32	20220209 568pp65_gfpMyD88_NC6 037.tif	0.01883916	0.030157481
off_grid	20220209	Rep1	36	33	20220209 568pp65_gfpMyD88_NC6 037.tif	0.150069111	0.235117455
off_grid	20220209	Rep1	36	34	20220209 568pp65_gfpMyD88_NC6 037.tif	0.006508889	0.009026487
off_grid	20220209	Rep1	36	35	20220209 568pp65_gfpMyD88_NC6 037.tif	0.006259944	0.01730508
off_grid	20220209	Rep1	36	36	20220209 568pp65_gfpMyD88_NC6 037.tif	0.006835817	0.017602378
off_grid	20220209	Rep1	36	37	20220209 568pp65_gfpMyD88_NC6 037.tif	0.213532064	0.394743368
off_grid	20220209	Rep1	36	38	20220209 568pp65_gfpMyD88_NC6 037.tif	0.022885264	0.020605845
off_grid	20220209	Rep1	36	39	20220209 568pp65_gfpMyD88_NC6 037.tif	0.009403249	0.012273891
off_grid	20220209	Rep1	36	40	20220209 568pp65_gfpMyD88_NC6 037.tif	0.012759506	0.011519212
off_grid	20220209	Rep1	36	41	20220209 568pp65_gfpMyD88_NC6 037.tif	0.002198843	0.005275964
off_grid	20220209	Rep1	36	42	20220209 568pp65_gfpMyD88_NC6 037.tif	0.013182412	0.035455476
off_grid	20220209	Rep1	36	43	20220209 568pp65_gfpMyD88_NC6 037.tif	0.001538989	0.012914224
off_grid	20220209	Rep1	36	44	20220209 568pp65_gfpMyD88_NC6 037.tif	0.000321259	0.000564942
off_grid	20220209	Rep1	36	45	20220209 568pp65_gfpMyD88_NC6 037.tif	0.000132301	0.000465842
off_grid	20220209	Rep1	37	1	20220209 568pp65_gfpMyD88_NC6 038.tif	0.329120475	0.52668249
off_grid	20220209	Rep1	37	2	20220209 568pp65_gfpMyD88_NC6 038.tif	0.028263074	0.03791771
off_grid	20220209	Rep1	37	3	20220209 568pp65_gfpMyD88_NC6 038.tif	0.005609088	0.001022322
off_grid	20220209	Rep1	37	4	20220209 568pp65_gfpMyD88_NC6 038.tif	0.001428014	0.000351497
off_grid	20220209	Rep1	37	5	20220209 568pp65_gfpMyD88_NC6 038.tif	0.06121378	0.086270487
off_grid	20220209	Rep1	37	6	20220209 568pp65_gfpMyD88_NC6 038.tif	0.004331371	0.002226759
off_grid	20220209	Rep1	37	7	20220209 568pp65_gfpMyD88_NC6 038.tif	0.051651897	0.141941357
off_grid	20220209	Rep1	37	8	20220209 568pp65_gfpMyD88_NC6 038.tif	0.034483698	0.06212078
off_grid	20220209	Rep1	37	9	20220209 568pp65_gfpMyD88_NC6 038.tif	0.001838923	0.001136668
off_grid	20220209	Rep1	37	10	20220209 568pp65_gfpMyD88_NC6 038.tif	0.203739231	0.379184797
off_grid	20220209	Rep1	37	11	20220209 568pp65_gfpMyD88_NC6 038.tif	0.044354512	0.089174856
off_grid	20220209	Rep1	37	12	20220209 568pp65_gfpMyD88_NC6 038.tif	0.101443875	0.170253231
off_grid	20220209	Rep1	37	13	20220209 568pp65_gfpMyD88_NC6 038.tif	0.175212546	0.564988139
off_grid	20220209	Rep1	37	14	20220209 568pp65_gfpMyD88_NC6 038.tif	0.024489909	0.113903912
off_grid	20220209	Rep1	37	15	20220209 568pp65_gfpMyD88_NC6 038.tif	0.120183727	0.297839613
off_grid	20220209	Rep1	37	16	20220209 568pp65_gfpMyD88_NC6 038.tif	0.005129195	0.008210824
off_grid	20220209	Rep1	37	17	20220209 568pp65_gfpMyD88_NC6 038.tif	0.010498006	0.014172021
off_grid	20220209	Rep1	37	18	20220209 568pp65_gfpMyD88_NC6 038.tif	0.061855637	0.178287888
off_grid	20220209	Rep1	37	19	20220209 568pp65_gfpMyD88_NC6 038.tif	0.023248184	0.039472804
off_grid	20220209	Rep1	37	20	20220209 568pp65_gfpMyD88_NC6 038.tif	0.0276932	0.066267698
off_grid	20220209	Rep1	37	21	20220209 568pp65_gfpMyD88_NC6 038.tif	0.02918087	0.019553869
off_grid	20220209	Rep1	37	22	20220209 568pp65_gfpMyD88_NC6 038.tif	0.001679958	0.001921838
off_grid	20220209	Rep1	37	23	20220209 568pp65_gfpMyD88_NC6 038.tif	0.01757344	0.047499838
off_grid	20220209	Rep1	37	24	20220209 568pp65_gfpMyD88_NC6 038.tif	0.003881471	0.080751425
off_grid	20220209	Rep1	37	25	20220209 568pp65_gfpMyD88_NC6 038.tif	0.007486673	0.052500536
off_grid	20220209	Rep1	37	26	20220209 568pp65_gfpMyD88_NC6 038.tif	1.097991279	0.656837832
off_grid	20220209	Rep1	37	27	20220209 568pp65_gfpMyD88_NC6 038.tif	0.006253946	0.001754132
off_grid	20220209	Rep1	37	28	20220209 568pp65_gfpMyD88_NC6 038.tif	0.00470029	0.003614147
off_grid	20220209	Rep1	37	29	20220209 568pp65_gfpMyD88_NC6 038.tif	0.003848478	0.006907289
off_grid	20220209	Rep1	37	30	20220209 568pp65_gfpMyD88_NC6 038.tif	0.01657766	0.006366055
off_grid	20220209	Rep1	38	1	20220209 568pp65_gfpMyD88_NC6 039.tif	0.002954676	0.00116716
off_grid	20220209	Rep1	38	2	20220209 568pp65_gfpMyD88_NC6 039.tif	0.005723063	0.012868486
off_grid	20220209	Rep1	38	3	20220209 568pp65_gfpMyD88_NC6 039.tif	0.014124204	0.012868486
off_grid	20220209	Rep1	38	4	20220209 568pp65_gfpMyD88_NC6 039.tif	0.02295125	0.026513681
off_grid	20220209	Rep1	38	5	20220209 568pp65_gfpMyD88_NC6 039.tif	0.000657185	0.002081921
off_grid	20220209	Rep1	38	6	20220209 568pp65_gfpMyD88_NC6 039.tif	0.034417711	0.025835233
off_grid	20220209	Rep1	38	7	20220209 568pp65_gfpMyD88_NC6 039.tif	0.021757514	0.02127667
off_grid	20220209	Rep1	38	8	20220209 568pp65_gfpMyD88_NC6 039.tif	0.110690828	0.151210942
off_grid	20220209	Rep1	38	9	20220209 568pp65_gfpMyD88_NC6 039.tif	0.013989233	0.008363285
off_grid	20220209	Rep1	38	10	20220209 568pp65_gfpMyD88_NC6 039.tif	0.009751172	0.046714668
off_grid	20220209	Rep1	38	11	20220209 568pp65_gfpMyD88_NC6 039.tif	0.185788205	0.208970518
off_grid	20220209	Rep1	38	12	20220209 568pp65_gfpMyD88_NC6 039.tif	0.000960117	0.01151159
off_grid	20220209	Rep1	38	13	20220209 568pp65_gfpMyD88_NC6 039.tif	0.2910649	0.216906077
off_grid	20220209	Rep1	38	14	20220209 568pp65_gfpMyD88_NC6 039.tif	0.010836931	0.01651991
off_grid	20220209	Rep1	38	15	20220209 568pp65_gfpMyD88_NC6 039.tif	0.11705242	0.154107687
off_grid	20220209	Rep1	38	16	20220209 568pp65_gfpMyD88_NC6 039.tif	0.081405311	0.104634328
off_grid	20220209	Rep1	38	17	20220209 568pp65_gfpMyD88_NC6 039.tif	0.001820927	0.005283587
off_grid	20220209	Rep1	38	18	20220209 568pp65_gfpMyD88_NC6 039.tif	0.460212455	0.329597092
off_grid	20220209	Rep1	38	19	20220209 568pp65_gfpMyD88_NC6 039.tif	0.589111926	0.384612383
off_grid	20220209	Rep1	38	20	20220209 568pp65_gfpMyD88_NC6 039.tif	0.293302405	0.223187439
off_grid	20220209	Rep1	38	21	20220209 568pp65_gfpMyD88_NC6 039.tif	0.054567251	0.051257984
off_grid	20220209	Rep1	38	22	20220209 568pp65_gfpMyD88_NC6 039.tif	0.015800832	0.01611589
off_grid	20220209	Rep1	38	23	20220209 568pp65_gfpMyD88_NC6 039.tif	0.117868239	0.080850524
off_grid	20220209	Rep1	38	24	20220209 568pp65_gfpMyD88_NC6 039.tif	0.024654872	0.056106221
off_grid	20220209	Rep1	38	25	20220209 568pp65_gfpMyD88_NC6 039.tif	0.076360428	0.062540045
off_grid	20220209	Rep1	38	26	20220209 568pp65_gfpMyD88_NC6 039.tif	0.002153853	0.002707008
off_grid	20220209	Rep1	38	27	20220209 568pp65_gfpMyD88_NC6 039.tif	0.009061324	0.026277367
off_grid	20220209	Rep1	38	28	20220209 568pp65_gfpMyD88_NC6 039.tif	0.029864719	0.022176186
off_grid	20220209	Rep1	38	29	20220209 568pp65_gfpMyD88_NC6 039.tif	0.003710509	0.002318235
off_grid	20220209	Rep1	38	30	20220209 568pp65_gfpMyD88_NC6 039.tif	0.011922691	0.034990472
off_grid	20220209	Rep1	39	1	20220209 568pp65_gfpMyD88_NC6 040.tif	0.000177291	0.000542073
off_grid	20220209	Rep1	39	2	20220209 568pp65_gfpMyD88_NC6 040.tif	-0.00017963	-5.25E-05
off_grid	20220209	Rep1	39	3	20220209 568pp65_gfpMyD88_NC6 040.tif	-3.57E-05	-4.49E-05
off_grid	20220209	Rep1	39	4	20220209 568pp65_gfpMyD88_NC6 040.tif	1.53E-05	0.001289128
off_grid	20220209	Rep1	39	5	20220209 568pp65_gfpMyD88_NC6 040.tif	0.000975114	0.002470695
off_grid	20220209	Rep1	39	6	20220209 568pp65_gfpMyD88_NC6 040.tif	0.001008107	0.000450596
off_grid	20220209	Rep1	39	7	20220209 568pp65_gfpMyD88_NC6 040.tif	0.000117304	0.001052814
off_grid	20220209	Rep1	39	8	20220209 568pp65_gfpMyD88_NC6 040.tif	0.00094812	0.000183791
off_grid	20220209	Rep1	39	9	20220209 568pp65_gfpMyD88_NC6 040.tif	0.000303263	3.13E-05
off_grid	20220209	Rep1	39	10	20220209 568pp65_gfpMyD88_NC6 040.tif	0.000351252	0.00053445
off_grid	20220209	Rep1	39	11	20220209 568pp65_gfpMyD88_NC6 040.tif	0.001320038	0.000199037
off_grid	20220209	Rep1	39	12	20220209 568pp65_gfpMyD88_NC6 040.tif	0.000600197	-2.20E-05
off_grid	20220209	Rep1	39	13	20220209 568pp65_gfpMyD88_NC6 040.tif	0.002000887	0.000412481
off_grid	20220209	Rep1	39	14	20220209 568pp65_gfpMyD88_NC6 040.tif	0.000252274	0.00377423
off_grid	20220209	Rep1	39	15	20220209 568pp65_gfpMyD88_NC6 040.tif	0.050893065	0.301109886
off_grid	20220209	Rep1	39	16	20220209 568pp65_gfpMyD88_NC6 040.tif	0.001682957	0.006579499
off_grid	20220209	Rep1	39	17	20220209 568pp65_gfpMyD88_NC6 040.tif	8.13E-05	0.005573262
off_grid	20220209	Rep1	39	18	20220209 568pp65_gfpMyD88_NC6 040.tif	0.001742944	0.001281505
off_grid	20220209	Rep1	39	19	20220209 568pp65_gfpMyD88_NC6 040.tif	-0.000371588	5.42E-05
off_grid	20220209	Rep1	39	20	20220209 568pp65_gfpMyD88_NC6 040.tif	0.012126646	0.013394474
off_grid	20220209	Rep1	39	21	20220209 568pp65_gfpMyD88_NC6 040.tif	-6.87E-05	0.00013043
off_grid	20220209	Rep1	39	22	20220209 568pp65_gfpMyD88_NC6 040.tif	0.166868392	0.042636355
off_grid	20220209	Rep1	39	23	20220209 568pp65_gfpMyD88_NC6 040.tif	0.008263501	0.004246857
off_grid	20220209	Rep1	39	24	20220209 568pp65_gfpMyD88_NC6 040.tif	0.018191303	0.003713246
off_grid	20220209	Rep1	39	25	20220209 568pp65_gfpMyD88_NC6 040.tif	0.236554968	0.161387667
off_grid	20220209	Rep1	39	26	20220209 568pp65_gfpMyD88_NC6 040.tif	0.004853256	0.00402579
off_grid	20220209	Rep1	39	27	20220209 568pp65_gfpMyD88_NC6 040.tif	0.100918991	0.034822766
off_grid	20220209	Rep1	39	28	20220209 568pp65_gfpMyD88_NC6 040.tif	0.002726726	0.007296063
off_grid	20220209	Rep1	39	29	20220209 568pp65_gfpMyD88_NC6 040.tif	0.002516773	0.003263488
off_grid	20220209	Rep1	39	30	20220209 568pp65_gfpMyD88_NC6 040.tif	0.000990111	0.002546925
off_grid	20220209	Rep1	39	31	20220209 568pp65_gfpMyD88_NC6 040.tif	0.000780157	0.002112413
off_grid	20220209	Rep1	39	32	20220209 568pp65_gfpMyD88_NC6 040.tif	0.007993561	0.174240068
off_grid	20220209	Rep1	40	1	20220209 568pp65_gfpMyD88_NC6 041.tif	0.609270464	0.744403391
off_grid	20220209	Rep1	40	2	20220209 568pp65_gfpMyD88_NC6 041.tif	0.14420241	0.479351198
off_grid	20220209	Rep1	40	3	20220209 568pp65_gfpMyD88_NC6 041.tif	0.100589064	0.288821587
off_grid	20220209	Rep1	40	4	20220209 568pp65_gfpMyD88_NC6 041.tif	0.123611968	0.393996311
off_grid	20220209	Rep1	40	5	20220209 568pp65_gfpMyD88_NC6 041.tif	1.044105211	1.039848545
off_grid	20220209	Rep1	41	1	20220209 568pp65_gfpMyD88_NC6 042.tif	0.034543683	0.458113477
off_grid	20220209	Rep1	41	2	20220209 568pp65_gfpMyD88_NC6 042.tif	0.041031248	0.360546528
off_grid	20220209	Rep1	41	3	20220209 568pp65_gfpMyD88_NC6 042.tif	0.065781769	0.566992994
off_grid	20220209	Rep1	41	4	20220209 568pp65_gfpMyD88_NC6 042.tif	0.001260051	0.009613459
off_grid	20220209	Rep1	41	5	20220209 568pp65_gfpMyD88_NC6 042.tif	0.004778272	0.008012626
off_grid	20220209	Rep1	41	6	20220209 568pp65_gfpMyD88_NC6 042.tif	0.018620208	0.06121364
off_grid	20220209	Rep1	41	7	20220209 568pp65_gfpMyD88_NC6 042.tif	0.018554223	0.167630914
off_grid	20220209	Rep1	41	8	20220209 568pp65_gfpMyD88_NC6 042.tif	0.019103101	0.023174801
off_grid	20220209	Rep1	41	9	20220209 568pp65_gfpMyD88_NC6 042.tif	0.014868039	0.00918657
off_grid	20220209	Rep1	41	10	20220209 568pp65_gfpMyD88_NC6 042.tif	0.016013785	0.021993233
off_grid	20220209	Rep1	41	11	20220209 568pp65_gfpMyD88_NC6 042.tif	0.009046328	0.005740968
off_grid	20220209	Rep1	41	12	20220209 568pp65_gfpMyD88_NC6 042.tif	0.01409421	0.010642566
off_grid	20220209	Rep1	41	13	20220209 568pp65_gfpMyD88_NC6 042.tif	0.437408507	0.230215859
off_grid	20220209	Rep1	41	14	20220209 568pp65_gfpMyD88_NC6 042.tif	1.216785983	1.083086274
off_grid	20220209	Rep1	41	15	20220209 568pp65_gfpMyD88_NC6 042.tif	0.043547691	0.046676553
off_grid	20220209	Rep1	41	16	20220209 568pp65_gfpMyD88_NC6 042.tif	0.02127762	0.010429121
off_grid	20220209	Rep1	41	17	20220209 568pp65_gfpMyD88_NC6 042.tif	0.001407019	0.002272497
off_grid	20220209	Rep1	42	1	20220209 568pp65_gfpMyD88_NC6 043.tif	0.030194646	0.00195233
off_grid	20220209	Rep1	42	2	20220209 568pp65_gfpMyD88_NC6 043.tif	0.07458782	0.026361221
off_grid	20220209	Rep1	42	3	20220209 568pp65_gfpMyD88_NC6 043.tif	0.003539546	0.000702156
off_grid	20220209	Rep1	42	4	20220209 568pp65_gfpMyD88_NC6 043.tif	0.029867719	0.004605139
off_grid	20220209	Rep1	42	5	20220209 568pp65_gfpMyD88_NC6 043.tif	0.033184984	0.008203201
off_grid	20220209	Rep1	42	6	20220209 568pp65_gfpMyD88_NC6 043.tif	0.017834382	0.002447826
off_grid	20220209	Rep1	42	7	20220209 568pp65_gfpMyD88_NC6 043.tif	0.021616545	0.004132512
off_grid	20220209	Rep1	42	8	20220209 568pp65_gfpMyD88_NC6 043.tif	0.045605235	0.011686919
off_grid	20220209	Rep1	42	9	20220209 568pp65_gfpMyD88_NC6 043.tif	0.552541021	0.360592266
off_grid	20220209	Rep1	42	10	20220209 568pp65_gfpMyD88_NC6 043.tif	0.010234065	0.002295366
off_grid	20220209	Rep1	42	11	20220209 568pp65_gfpMyD88_NC6 043.tif	0.29689261	0.257544362
off_grid	20220209	Rep1	42	12	20220209 568pp65_gfpMyD88_NC6 043.tif	0.005009221	0.000351497
off_grid	20220209	Rep1	42	13	20220209 568pp65_gfpMyD88_NC6 043.tif	0.015290945	0.035684166
off_grid	20220209	Rep1	42	14	20220209 568pp65_gfpMyD88_NC6 043.tif	0.783870815	1.440315948
off_grid	20220209	Rep1	42	15	20220209 568pp65_gfpMyD88_NC6 043.tif	0.134049657	0.368428723
off_grid	20220209	Rep1	42	16	20220209 568pp65_gfpMyD88_NC6 043.tif	0.063457284	0.160381429
off_grid	20220209	Rep1	42	17	20220209 568pp65_gfpMyD88_NC6 043.tif	0.003908465	0.02112421
off_grid	20220209	Rep1	43	1	20220209 568pp65_gfpMyD88_NC6 044.tif	0.001185068	0.000138053
off_grid	20220209	Rep1	43	2	20220209 568pp65_gfpMyD88_NC6 044.tif	0.011403806	0.025339737
off_grid	20220209	Rep1	43	3	20220209 568pp65_gfpMyD88_NC6 044.tif	0.26888781	0.799891306
off_grid	20220209	Rep1	43	4	20220209 568pp65_gfpMyD88_NC6 044.tif	0.110084962	0.401352521
off_grid	20220209	Rep1	43	5	20220209 568pp65_gfpMyD88_NC6 044.tif	0.199060266	0.589572356
off_grid	20220209	Rep1	43	6	20220209 568pp65_gfpMyD88_NC6 044.tif	0.058727331	0.079851909
off_grid	20220209	Rep1	43	7	20220209 568pp65_gfpMyD88_NC6 044.tif	0.016403699	0.014865716
off_grid	20220209	Rep1	43	8	20220209 568pp65_gfpMyD88_NC6 044.tif	0.042455932	0.109528302
off_grid	20220209	Rep1	43	9	20220209 568pp65_gfpMyD88_NC6 044.tif	0.031391381	0.051890694
off_grid	20220209	Rep1	43	10	20220209 568pp65_gfpMyD88_NC6 044.tif	0.330863092	0.61883711
off_grid	20220209	Rep1	43	11	20220209 568pp65_gfpMyD88_NC6 044.tif	0.023398151	0.03035568
off_grid	20220209	Rep1	43	12	20220209 568pp65_gfpMyD88_NC6 044.tif	0.424106449	0.778524006
off_grid	20220209	Rep1	43	13	20220209 568pp65_gfpMyD88_NC6 044.tif	0.037552018	0.041027899
off_grid	20220209	Rep1	43	14	20220209 568pp65_gfpMyD88_NC6 044.tif	0.027504242	0.059833875
off_grid	20220209	Rep1	43	15	20220209 568pp65_gfpMyD88_NC6 044.tif	0.017690414	0.048932964
off_grid	20220209	Rep1	43	16	20220209 568pp65_gfpMyD88_NC6 044.tif	0.040863285	0.020095103
off_grid	20220209	Rep1	43	17	20220209 568pp65_gfpMyD88_NC6 044.tif	0.056330861	0.045312033
off_grid	20220209	Rep1	44	1	20220209 568pp65_gfpMyD88_NC6 045.tif	0.005516109	0.002737501
off_grid	20220209	Rep1	44	2	20220209 568pp65_gfpMyD88_NC6 045.tif	0.030206643	0.007326555
off_grid	20220209	Rep1	44	3	20220209 568pp65_gfpMyD88_NC6 045.tif	0.032954035	0.010756911
off_grid	20220209	Rep1	44	4	20220209 568pp65_gfpMyD88_NC6 045.tif	0.14483227	0.125788191
off_grid	20220209	Rep1	44	5	20220209 568pp65_gfpMyD88_NC6 045.tif	0.516977894	0.340200702
off_grid	20220209	Rep1	44	6	20220209 568pp65_gfpMyD88_NC6 045.tif	0.044873397	0.266470912
off_grid	20220209	Rep1	44	7	20220209 568pp65_gfpMyD88_NC6 045.tif	0.011883699	0.002463072
off_grid	20220209	Rep1	44	8	20220209 568pp65_gfpMyD88_NC6 045.tif	0.061957616	0.031560116
off_grid	20220209	Rep1	44	9	20220209 568pp65_gfpMyD88_NC6 045.tif	0.034627665	0.063005048
off_grid	20220209	Rep1	44	10	20220209 568pp65_gfpMyD88_NC6 045.tif	0.026193532	0.019698706
off_grid	20220209	Rep1	44	11	20220209 568pp65_gfpMyD88_NC6 045.tif	0.031475363	0.216875584
off_grid	20220209	Rep1	44	12	20220209 568pp65_gfpMyD88_NC6 045.tif	0.060334975	0.267263707
off_grid	20220209	Rep1	44	13	20220209 568pp65_gfpMyD88_NC6 045.tif	0.033985807	0.14642369
off_grid	20220209	Rep1	44	14	20220209 568pp65_gfpMyD88_NC6 045.tif	0.006364921	0.023327261
off_grid	20220209	Rep1	44	15	20220209 568pp65_gfpMyD88_NC6 045.tif	0.005711066	0.028754847
off_grid	20220209	Rep1	44	16	20220209 568pp65_gfpMyD88_NC6 045.tif	0.030023684	0.073966943
off_grid	20220209	Rep1	44	17	20220209 568pp65_gfpMyD88_NC6 045.tif	0.030386604	0.063592021
off_grid	20220209	Rep1	44	18	20220209 568pp65_gfpMyD88_NC6 045.tif	0.552157105	1.098095992
off_grid	20220209	Rep1	44	19	20220209 568pp65_gfpMyD88_NC6 045.tif	0.0362743	0.042560125
off_grid	20220209	Rep1	44	20	20220209 568pp65_gfpMyD88_NC6 045.tif	0.42419043	0.631567539
off_grid	20220209	Rep1	45	1	20220209 568pp65_gfpMyD88_NC6 046.tif	0.032186205	0.003248242
off_grid	20220209	Rep1	45	2	20220209 568pp65_gfpMyD88_NC6 046.tif	0.029336836	0.005108258
off_grid	20220209	Rep1	45	3	20220209 568pp65_gfpMyD88_NC6 046.tif	0.418263743	0.157362714
off_grid	20220209	Rep1	45	4	20220209 568pp65_gfpMyD88_NC6 046.tif	0.879633613	0.175261551
off_grid	20220209	Rep1	45	5	20220209 568pp65_gfpMyD88_NC6 046.tif	0.036229311	0.014934323
off_grid	20220209	Rep1	45	6	20220209 568pp65_gfpMyD88_NC6 046.tif	0.030671541	0.159733472
off_grid	20220209	Rep1	45	7	20220209 568pp65_gfpMyD88_NC6 046.tif	0.016163752	0.155609421
off_grid	20220209	Rep1	45	8	20220209 568pp65_gfpMyD88_NC6 046.tif	0.003914464	0.019058373
off_grid	20220209	Rep1	45	9	20220209 568pp65_gfpMyD88_NC6 046.tif	0.003557543	0.011847002
off_grid	20220209	Rep1	46	1	20220209 568pp65_gfpMyD88_NC6 047.tif	0.000354252	3.90E-05
off_grid	20220209	Rep1	46	2	20220209 568pp65_gfpMyD88_NC6 047.tif	0.000123303	5.42E-05
off_grid	20220209	Rep1	46	3	20220209 568pp65_gfpMyD88_NC6 047.tif	0.00081315	0.000115184
off_grid	20220209	Rep1	46	4	20220209 568pp65_gfpMyD88_NC6 047.tif	9.63E-05	0.000542073
off_grid	20220209	Rep1	46	5	20220209 568pp65_gfpMyD88_NC6 047.tif	0.000753163	0.003156766
off_grid	20220209	Rep1	46	6	20220209 568pp65_gfpMyD88_NC6 047.tif	-0.000110646	0.000153299
off_grid	20220209	Rep1	46	7	20220209 568pp65_gfpMyD88_NC6 047.tif	0.000207284	0.000290513
off_grid	20220209	Rep1	46	8	20220209 568pp65_gfpMyD88_NC6 047.tif	0.000687178	0.000427727
off_grid	20220209	Rep1	46	9	20220209 568pp65_gfpMyD88_NC6 047.tif	0.000234278	5.42E-05
off_grid	20220209	Rep1	46	10	20220209 568pp65_gfpMyD88_NC6 047.tif	0.000345254	0.000153299
off_grid	20220209	Rep1	46	11	20220209 568pp65_gfpMyD88_NC6 047.tif	0.000597198	0.008980749
off_grid	20220209	Rep1	46	12	20220209 568pp65_gfpMyD88_NC6 047.tif	0.000306262	0.000481088
off_grid	20220209	Rep1	46	13	20220209 568pp65_gfpMyD88_NC6 047.tif	0.003872473	0.004650877
off_grid	20220209	Rep1	46	14	20220209 568pp65_gfpMyD88_NC6 047.tif	-0.000143638	0.003370211
off_grid	20220209	Rep1	46	15	20220209 568pp65_gfpMyD88_NC6 047.tif	0.004175406	0.009049356
off_grid	20220209	Rep1	46	16	20220209 568pp65_gfpMyD88_NC6 047.tif	6.63E-05	0.001868477
off_grid	20220209	Rep1	46	17	20220209 568pp65_gfpMyD88_NC6 047.tif	0.016961575	0.041027899
off_grid	20220209	Rep1	46	18	20220209 568pp65_gfpMyD88_NC6 047.tif	0.000186289	0.0018761
off_grid	20220209	Rep1	46	19	20220209 568pp65_gfpMyD88_NC6 047.tif	0.036778189	0.117036971
off_grid	20220209	Rep1	46	20	20220209 568pp65_gfpMyD88_NC6 047.tif	0.061507715	0.066160976
off_grid	20220209	Rep1	46	21	20220209 568pp65_gfpMyD88_NC6 047.tif	0.015326937	0.032474878
off_grid	20220209	Rep1	46	22	20220209 568pp65_gfpMyD88_NC6 047.tif	0.028961919	0.073097919
off_grid	20220209	Rep1	46	23	20220209 568pp65_gfpMyD88_NC6 047.tif	0.003602533	0.014324482
off_grid	20220209	Rep1	46	24	20220209 568pp65_gfpMyD88_NC6 047.tif	0.002513774	0.01055109
off_grid	20220209	Rep1	46	25	20220209 568pp65_gfpMyD88_NC6 047.tif	7.23E-05	0.000191414
off_grid	20220209	Rep1	46	26	20220209 568pp65_gfpMyD88_NC6 047.tif	0.031058455	0.066648849
off_grid	20220209	Rep1	46	27	20220209 568pp65_gfpMyD88_NC6 047.tif	0.000921126	0.003903822
off_grid	20220209	Rep1	46	28	20220209 568pp65_gfpMyD88_NC6 047.tif	0.000969115	0.003080536
off_grid	20220209	Rep1	46	29	20220209 568pp65_gfpMyD88_NC6 047.tif	0.088648707	0.141049465
off_grid	20220209	Rep1	46	30	20220209 568pp65_gfpMyD88_NC6 047.tif	0.314231773	1.022018312
off_grid	20220209	Rep1	46	31	20220209 568pp65_gfpMyD88_NC6 047.tif	0.01716853	0.036766635
off_grid	20220209	Rep1	46	32	20220209 568pp65_gfpMyD88_NC6 047.tif	0.134586538	0.346550673
off_grid	20220209	Rep1	46	33	20220209 568pp65_gfpMyD88_NC6 047.tif	0.268965792	0.59871235
off_grid	20220209	Rep1	46	34	20220209 568pp65_gfpMyD88_NC6 047.tif	0.004502333	0.015178259
off_grid	20220209	Rep1	46	35	20220209 568pp65_gfpMyD88_NC6 047.tif	0.000636189	0.002066675
off_grid	20220209	Rep1	46	36	20220209 568pp65_gfpMyD88_NC6 047.tif	0.001374026	0.002539302
off_grid	20220209	Rep1	46	37	20220209 568pp65_gfpMyD88_NC6 047.tif	0.000795154	0.000580188
off_grid	20220209	Rep1	46	38	20220209 568pp65_gfpMyD88_NC6 047.tif	0.00424739	0.064026533
off_grid	20220209	Rep1	46	39	20220209 568pp65_gfpMyD88_NC6 047.tif	0.00018029	0.005306456
off_grid	20220209	Rep1	46	40	20220209 568pp65_gfpMyD88_NC6 047.tif	0.001676959	0.000183791
off_grid	20220209	Rep1	46	41	20220209 568pp65_gfpMyD88_NC6 047.tif	0.000522214	0.005954412
off_grid	20220209	Rep1	46	42	20220209 568pp65_gfpMyD88_NC6 047.tif	0.000222281	0.000313382
off_grid	20220209	Rep1	46	43	20220209 568pp65_gfpMyD88_NC6 047.tif	0.000978113	0.000404858
off_grid	20220209	Rep1	46	44	20220209 568pp65_gfpMyD88_NC6 047.tif	0.001323037	0.000260021
off_grid	20220209	Rep1	46	45	20220209 568pp65_gfpMyD88_NC6 047.tif	0.000390244	9.23E-05
off_grid	20220209	Rep1	47	1	20220209 568pp65_gfpMyD88_NC6 048.tif	0.029054899	0.062433323
off_grid	20220209	Rep1	47	2	20220209 568pp65_gfpMyD88_NC6 048.tif	0.061045816	0.07125315
off_grid	20220209	Rep1	47	3	20220209 568pp65_gfpMyD88_NC6 048.tif	0.0005882	0.00131962
off_grid	20220209	Rep1	47	4	20220209 568pp65_gfpMyD88_NC6 048.tif	0.360649498	0.65200484
off_grid	20220209	Rep1	47	5	20220209 568pp65_gfpMyD88_NC6 048.tif	0.023599106	0.009758296
off_grid	20220209	Rep1	47	6	20220209 568pp65_gfpMyD88_NC6 048.tif	0.016751622	0.018410417
off_grid	20220209	Rep1	47	7	20220209 568pp65_gfpMyD88_NC6 048.tif	0.050029256	0.07090249
off_grid	20220209	Rep1	47	8	20220209 568pp65_gfpMyD88_NC6 048.tif	0.00198889	0.000420104
off_grid	20220209	Rep1	47	9	20220209 568pp65_gfpMyD88_NC6 048.tif	0.068706121	0.115344662
off_grid	20220209	Rep1	47	10	20220209 568pp65_gfpMyD88_NC6 048.tif	0.442900289	0.444155743
off_grid	20220209	Rep1	47	11	20220209 568pp65_gfpMyD88_NC6 048.tif	0.103957319	0.215030814
off_grid	20220209	Rep1	47	12	20220209 568pp65_gfpMyD88_NC6 048.tif	0.018530228	0.104824903
off_grid	20220209	Rep1	47	13	20220209 568pp65_gfpMyD88_NC6 048.tif	0.116974437	0.110321097
off_grid	20220209	Rep1	47	14	20220209 568pp65_gfpMyD88_NC6 048.tif	0.034555681	0.043345296
off_grid	20220209	Rep1	47	15	20220209 568pp65_gfpMyD88_NC6 048.tif	0.01269652	0.025507443
off_grid	20220209	Rep1	47	16	20220209 568pp65_gfpMyD88_NC6 048.tif	0.004373362	0.023113817
off_grid	20220209	Rep1	47	17	20220209 568pp65_gfpMyD88_NC6 048.tif	0.004349367	0.009971741
off_grid	20220209	Rep1	47	18	20220209 568pp65_gfpMyD88_NC6 048.tif	0.003065651	0.003385457
off_grid	20220209	Rep1	47	19	20220209 568pp65_gfpMyD88_NC6 048.tif	0.338040502	0.132351605
off_grid	20220209	Rep1	47	20	20220209 568pp65_gfpMyD88_NC6 048.tif	0.395858704	0.180170773
off_grid	20220209	Rep1	47	21	20220209 568pp65_gfpMyD88_NC6 048.tif	0.488769136	0.301178496
off_grid	20220209	Rep1	47	22	20220209 568pp65_gfpMyD88_NC6 048.tif	0.056675785	0.043589232
off_grid	20220209	Rep1	47	23	20220209 568pp65_gfpMyD88_NC6 048.tif	0.23667494	0.13918945
off_grid	20220209	Rep1	47	24	20220209 568pp65_gfpMyD88_NC6 048.tif	0.208646145	0.164802776
off_grid	20220209	Rep1	48	1	20220209 568pp65_gfpMyD88_NC6 049.tif	0.004865253	0.00020666
off_grid	20220209	Rep1	48	2	20220209 568pp65_gfpMyD88_NC6 049.tif	0.340928863	0.560330477
off_grid	20220209	Rep1	48	3	20220209 568pp65_gfpMyD88_NC6 049.tif	0.571490825	0.574394935
off_grid	20220209	Rep1	48	4	20220209 568pp65_gfpMyD88_NC6 049.tif	0.01292147	0.006167857
off_grid	20220209	Rep1	48	5	20220209 568pp65_gfpMyD88_NC6 049.tif	0.338031505	0.849105488
off_grid	20220209	Rep1	48	6	20220209 568pp65_gfpMyD88_NC6 049.tif	0.097769688	0.112638491
off_grid	20220209	Rep1	48	7	20220209 568pp65_gfpMyD88_NC6 049.tif	0.145885038	0.174476381
off_grid	20220209	Rep1	48	8	20220209 568pp65_gfpMyD88_NC6 049.tif	0.005294158	0.060931589
off_grid	20220209	Rep2	49	1	20220209 568pp65_gfpMyD88_NC7 051.tif	0.212968188	0.64166041
off_grid	20220209	Rep2	49	2	20220209 568pp65_gfpMyD88_NC7 051.tif	0.146751846	0.131871355
off_grid	20220209	Rep2	49	3	20220209 568pp65_gfpMyD88_NC7 051.tif	0.052962607	0.03703344
off_grid	20220209	Rep2	49	4	20220209 568pp65_gfpMyD88_NC7 051.tif	0.005666076	0.002707008
off_grid	20220209	Rep2	49	5	20220209 568pp65_gfpMyD88_NC7 051.tif	0.058574364	0.0167486
off_grid	20220209	Rep2	49	6	20220209 568pp65_gfpMyD88_NC7 051.tif	0.041910053	0.054337681
off_grid	20220209	Rep2	49	7	20220209 568pp65_gfpMyD88_NC7 051.tif	0.090691254	0.17981249
off_grid	20220209	Rep2	49	8	20220209 568pp65_gfpMyD88_NC7 051.tif	0.571391849	0.241055785
off_grid	20220209	Rep2	49	9	20220209 568pp65_gfpMyD88_NC7 051.tif	0.065670793	0.010977978
off_grid	20220209	Rep2	49	10	20220209 568pp65_gfpMyD88_NC7 051.tif	0.022801283	0.012845617
off_grid	20220209	Rep2	49	11	20220209 568pp65_gfpMyD88_NC7 051.tif	0.011184854	0.014797108
off_grid	20220209	Rep2	49	12	20220209 568pp65_gfpMyD88_NC7 051.tif	0.012393587	0.013165783
off_grid	20220209	Rep2	49	13	20220209 568pp65_gfpMyD88_NC7 051.tif	0.049696329	0.063271854
off_grid	20220209	Rep2	49	14	20220209 568pp65_gfpMyD88_NC7 051.tif	0.000843143	0.004117266
off_grid	20220209	Rep2	49	15	20220209 568pp65_gfpMyD88_NC7 051.tif	0.011799718	0.004353579
off_grid	20220209	Rep2	49	16	20220209 568pp65_gfpMyD88_NC7 051.tif	0.503285924	0.619218255
off_grid	20220209	Rep2	49	17	20220209 568pp65_gfpMyD88_NC7 051.tif	0.02742026	0.015071537
off_grid	20220209	Rep2	49	18	20220209 568pp65_gfpMyD88_NC7 051.tif	0.00307165	0.009773542
off_grid	20220209	Rep2	49	19	20220209 568pp65_gfpMyD88_NC7 051.tif	0.007642638	0.057699431
off_grid	20220209	Rep2	49	20	20220209 568pp65_gfpMyD88_NC7 051.tif	0.090088388	0.395940183
off_grid	20220209	Rep2	50	1	20220209 568pp65_gfpMyD88_NC7 052.tif	0.130183512	0.110801345
off_grid	20220209	Rep2	50	2	20220209 568pp65_gfpMyD88_NC7 052.tif	0.003050655	0.002638401
off_grid	20220209	Rep2	50	3	20220209 568pp65_gfpMyD88_NC7 052.tif	0.001793933	0.000153299
off_grid	20220209	Rep2	50	4	20220209 568pp65_gfpMyD88_NC7 052.tif	0.190998051	0.459203569
off_grid	20220209	Rep2	50	5	20220209 568pp65_gfpMyD88_NC7 052.tif	0.009814158	0.004612762
off_grid	20220209	Rep2	50	6	20220209 568pp65_gfpMyD88_NC7 052.tif	0.493448101	0.990702972
off_grid	20220209	Rep2	50	7	20220209 568pp65_gfpMyD88_NC7 052.tif	0.493778026	0.936251785
off_grid	20220209	Rep2	50	8	20220209 568pp65_gfpMyD88_NC7 052.tif	0.040425381	0.048727143
off_grid	20220209	Rep2	50	9	20220209 568pp65_gfpMyD88_NC7 052.tif	0.024489909	0.003736115
off_grid	20220209	Rep2	50	10	20220209 568pp65_gfpMyD88_NC7 052.tif	0.002024882	0.004948175
off_grid	20220209	Rep2	50	11	20220209 568pp65_gfpMyD88_NC7 052.tif	0.021085663	0.013600295
off_grid	20220209	Rep2	50	12	20220209 568pp65_gfpMyD88_NC7 052.tif	0.004013442	0.001311997
off_grid	20220209	Rep2	50	13	20220209 568pp65_gfpMyD88_NC7 052.tif	0.003488558	0.00880542
off_grid	20220209	Rep2	50	14	20220209 568pp65_gfpMyD88_NC7 052.tif	0.013476347	0.00068691
off_grid	20220209	Rep2	51	1	20220209 568pp65_gfpMyD88_NC7 053.tif	0.009739174	0.000328628
off_grid	20220209	Rep2	51	2	20220209 568pp65_gfpMyD88_NC7 053.tif	0.03026963	0.018715338
off_grid	20220209	Rep2	51	3	20220209 568pp65_gfpMyD88_NC7 053.tif	0.050032255	0.031415279
off_grid	20220209	Rep2	51	4	20220209 568pp65_gfpMyD88_NC7 053.tif	0.040512362	0.024729895
off_grid	20220209	Rep2	51	5	20220209 568pp65_gfpMyD88_NC7 053.tif	0.061540708	0.025568427
off_grid	20220209	Rep2	51	6	20220209 568pp65_gfpMyD88_NC7 053.tif	0.349962861	0.427293637
off_grid	20220209	Rep2	51	7	20220209 568pp65_gfpMyD88_NC7 053.tif	0.069758888	0.031537247
off_grid	20220209	Rep2	51	8	20220209 568pp65_gfpMyD88_NC7 053.tif	0.213655037	0.381143911
off_grid	20220209	Rep2	51	9	20220209 568pp65_gfpMyD88_NC7 053.tif	0.008710402	0.010909371
off_grid	20220209	Rep2	51	10	20220209 568pp65_gfpMyD88_NC7 053.tif	0.03514955	0.015536541
off_grid	20220209	Rep2	51	11	20220209 568pp65_gfpMyD88_NC7 053.tif	0.039849509	0.011770772
off_grid	20220209	Rep2	51	12	20220209 568pp65_gfpMyD88_NC7 053.tif	0.662424695	0.28747994
off_grid	20220209	Rep2	51	13	20220209 568pp65_gfpMyD88_NC7 053.tif	0.049012481	0.022740289
off_grid	20220209	Rep2	51	14	20220209 568pp65_gfpMyD88_NC7 053.tif	0.089500519	0.027222621
off_grid	20220209	Rep2	51	15	20220209 568pp65_gfpMyD88_NC7 053.tif	0.004838259	0.001418719
off_grid	20220209	Rep2	51	16	20220209 568pp65_gfpMyD88_NC7 053.tif	0.212071387	0.032490124
off_grid	20220209	Rep2	51	17	20220209 568pp65_gfpMyD88_NC7 053.tif	0.305812636	0.120635033
off_grid	20220209	Rep2	52	1	20220209 568pp65_gfpMyD88_NC7 054.tif	0.011016891	0.00888165
off_grid	20220209	Rep2	52	2	20220209 568pp65_gfpMyD88_NC7 054.tif	0.421329067	0.878995319
off_grid	20220209	Rep2	52	3	20220209 568pp65_gfpMyD88_NC7 054.tif	0.005570097	0.003377834
off_grid	20220209	Rep2	52	4	20220209 568pp65_gfpMyD88_NC7 054.tif	0.032420153	0.020178956
off_grid	20220209	Rep2	52	5	20220209 568pp65_gfpMyD88_NC7 054.tif	0.005957011	0.004467925
off_grid	20220209	Rep2	52	6	20220209 568pp65_gfpMyD88_NC7 054.tif	0.070169797	0.022031349
off_grid	20220209	Rep2	52	7	20220209 568pp65_gfpMyD88_NC7 054.tif	0.013107429	0.002295366
off_grid	20220209	Rep2	52	8	20220209 568pp65_gfpMyD88_NC7 054.tif	0.001377025	0.000366743
off_grid	20220209	Rep2	52	9	20220209 568pp65_gfpMyD88_NC7 054.tif	0.000984112	0.000221906
off_grid	20220209	Rep2	52	10	20220209 568pp65_gfpMyD88_NC7 054.tif	0.12838991	0.093169314
off_grid	20220209	Rep2	52	11	20220209 568pp65_gfpMyD88_NC7 054.tif	0.043703656	0.025774248
off_grid	20220209	Rep2	52	12	20220209 568pp65_gfpMyD88_NC7 054.tif	0.40748413	0.57840464
off_grid	20220209	Rep2	52	13	20220209 568pp65_gfpMyD88_NC7 054.tif	0.00862942	0.029410426
off_grid	20220209	Rep2	52	14	20220209 568pp65_gfpMyD88_NC7 054.tif	0.00799656	0.035585067
off_grid	20220209	Rep2	52	15	20220209 568pp65_gfpMyD88_NC7 054.tif	0.007324709	0.00696065
off_grid	20220209	Rep2	52	16	20220209 568pp65_gfpMyD88_NC7 054.tif	0.005951013	0.008340416
off_grid	20220209	Rep2	52	17	20220209 568pp65_gfpMyD88_NC7 054.tif	0.037926935	0.462717784
off_grid	20220209	Rep2	52	18	20220209 568pp65_gfpMyD88_NC7 054.tif	0.083471853	0.089258708
off_grid	20220209	Rep2	52	19	20220209 568pp65_gfpMyD88_NC7 054.tif	0.0484756	0.021154702
off_grid	20220209	Rep2	52	20	20220209 568pp65_gfpMyD88_NC7 054.tif	0.027768183	0.049512314
off_grid	20220209	Rep2	52	21	20220209 568pp65_gfpMyD88_NC7 054.tif	0.235394224	0.312910315
off_grid	20220209	Rep2	52	22	20220209 568pp65_gfpMyD88_NC7 054.tif	0.002492778	0.000366743
off_grid	20220209	Rep2	52	23	20220209 568pp65_gfpMyD88_NC7 054.tif	0.03979852	0.106273275
off_grid	20220209	Rep2	52	24	20220209 568pp65_gfpMyD88_NC7 054.tif	0.1799365	0.161555372
off_grid	20220209	Rep2	52	25	20220209 568pp65_gfpMyD88_NC7 054.tif	0.024840831	0.130415361
off_grid	20220209	Rep2	52	26	20220209 568pp65_gfpMyD88_NC7 054.tif	0.006697847	0.002859469
off_grid	20220209	Rep2	52	27	20220209 568pp65_gfpMyD88_NC7 054.tif	0.043832628	0.157294106
off_grid	20220209	Rep2	52	28	20220209 568pp65_gfpMyD88_NC7 054.tif	0.057344636	0.417162651
off_grid	20220209	Rep2	52	29	20220209 568pp65_gfpMyD88_NC7 054.tif	0.003926461	0.017480409
off_grid	20220209	Rep2	52	30	20220209 568pp65_gfpMyD88_NC7 054.tif	0.000501219	0.001822739
off_grid	20220209	Rep2	52	31	20220209 568pp65_gfpMyD88_NC7 054.tif	0.019130095	0.020331416
off_grid	20220209	Rep2	52	32	20220209 568pp65_gfpMyD88_NC7 054.tif	0.032855058	0.038207384
off_grid	20220209	Rep2	52	33	20220209 568pp65_gfpMyD88_NC7 054.tif	0.091372105	0.073311363
off_grid	20220209	Rep2	52	34	20220209 568pp65_gfpMyD88_NC7 054.tif	0.377067862	0.353365649
off_grid	20220209	Rep2	52	35	20220209 568pp65_gfpMyD88_NC7 054.tif	0.207044498	0.252360715
off_grid	20220209	Rep2	52	36	20220209 568pp65_gfpMyD88_NC7 054.tif	0.027564228	0.029097882
off_grid	20220209	Rep2	52	37	20220209 568pp65_gfpMyD88_NC7 054.tif	0.010294051	0.008530991
off_grid	20220209	Rep2	52	38	20220209 568pp65_gfpMyD88_NC7 054.tif	0.006307934	0.002943322
off_grid	20220209	Rep2	53	1	20220209 568pp65_gfpMyD88_NC7 055.tif	0.039801519	0.012456843
off_grid	20220209	Rep2	53	2	20220209 568pp65_gfpMyD88_NC7 055.tif	0.022336386	0.001121422
off_grid	20220209	Rep2	53	3	20220209 568pp65_gfpMyD88_NC7 055.tif	0.168883949	0.067426397
off_grid	20220209	Rep2	53	4	20220209 568pp65_gfpMyD88_NC7 055.tif	0.00894435	0.001251013
off_grid	20220209	Rep2	53	5	20220209 568pp65_gfpMyD88_NC7 055.tif	0.026352497	0.120711264
off_grid	20220209	Rep2	53	6	20220209 568pp65_gfpMyD88_NC7 055.tif	0.595176582	0.254357944
off_grid	20220209	Rep2	53	7	20220209 568pp65_gfpMyD88_NC7 055.tif	0.432069686	0.465157145
off_grid	20220209	Rep2	54	1	20220209 568pp65_gfpMyD88_NC7 056.tif	0.001053097	9.23E-05
off_grid	20220209	Rep2	54	2	20220209 568pp65_gfpMyD88_NC7 056.tif	0.009604204	0.000976584
off_grid	20220209	Rep2	54	3	20220209 568pp65_gfpMyD88_NC7 056.tif	0.240097182	0.095501956
off_grid	20220209	Rep2	54	4	20220209 568pp65_gfpMyD88_NC7 056.tif	0.738739803	0.20528098
off_grid	20220209	Rep2	54	5	20220209 568pp65_gfpMyD88_NC7 056.tif	0.000963117	0.000305759
off_grid	20220209	Rep2	54	6	20220209 568pp65_gfpMyD88_NC7 056.tif	0.287282739	0.11096143
off_grid	20220209	Rep2	54	7	20220209 568pp65_gfpMyD88_NC7 056.tif	0.132573983	0.047400739
off_grid	20220209	Rep2	54	8	20220209 568pp65_gfpMyD88_NC7 056.tif	0.020209857	0.005908674
off_grid	20220209	Rep2	54	9	20220209 568pp65_gfpMyD88_NC7 056.tif	0.001035101	0.000298136
off_grid	20220209	Rep2	55	1	20220209 568pp65_gfpMyD88_NC7 057.tif	0.02913888	0.031499132
off_grid	20220209	Rep2	55	2	20220209 568pp65_gfpMyD88_NC7 057.tif	0.321796096	0.313390562
off_grid	20220209	Rep2	55	3	20220209 568pp65_gfpMyD88_NC7 057.tif	0.048454604	0.023129063
off_grid	20220209	Rep2	55	4	20220209 568pp65_gfpMyD88_NC7 057.tif	0.083012955	0.034853258
off_grid	20220209	Rep2	55	5	20220209 568pp65_gfpMyD88_NC7 057.tif	0.011076878	0.021779789
off_grid	20220209	Rep2	55	6	20220209 568pp65_gfpMyD88_NC7 057.tif	0.070898637	0.099603138
off_grid	20220209	Rep2	55	7	20220209 568pp65_gfpMyD88_NC7 057.tif	0.026931369	0.014301613
off_grid	20220209	Rep2	55	8	20220209 568pp65_gfpMyD88_NC7 057.tif	0.700645237	0.266524275
off_grid	20220209	Rep2	55	9	20220209 568pp65_gfpMyD88_NC7 057.tif	0.162189429	0.172593497
off_grid	20220209	Rep2	55	10	20220209 568pp65_gfpMyD88_NC7 057.tif	0.01192869	0.004917682
off_grid	20220209	Rep2	55	11	20220209 568pp65_gfpMyD88_NC7 057.tif	0.008173521	0.008622467
off_grid	20220209	Rep2	55	12	20220209 568pp65_gfpMyD88_NC7 057.tif	0.039447598	0.007761067
off_grid	20220209	Rep2	55	13	20220209 568pp65_gfpMyD88_NC7 057.tif	0.018491237	0.024889979
off_grid	20220209	Rep2	55	14	20220209 568pp65_gfpMyD88_NC7 057.tif	0.069081038	0.065413921
off_grid	20220209	Rep2	55	15	20220209 568pp65_gfpMyD88_NC7 057.tif	0.24286257	0.095006462
off_grid	20220209	Rep2	55	16	20220209 568pp65_gfpMyD88_NC7 057.tif	0.310299641	0.412207687
off_grid	20220209	Rep2	55	17	20220209 568pp65_gfpMyD88_NC7 057.tif	0.350346777	0.520347769
off_grid	20220209	Rep2	55	18	20220209 568pp65_gfpMyD88_NC7 057.tif	0.435635899	0.502662378
off_grid	20220209	Rep2	55	19	20220209 568pp65_gfpMyD88_NC7 057.tif	0.11528881	0.056296796
off_grid	20220209	Rep2	55	20	20220209 568pp65_gfpMyD88_NC7 057.tif	0.059882075	0.051364706
off_grid	20220209	Rep2	55	21	20220209 568pp65_gfpMyD88_NC7 057.tif	0.022789286	0.003583655
off_grid	20220209	Rep2	55	22	20220209 568pp65_gfpMyD88_NC7 057.tif	0.0118807	0.000343874
off_grid	20220209	Rep2	55	23	20220209 568pp65_gfpMyD88_NC7 057.tif	0.044714432	0.012517827
off_grid	20220209	Rep2	55	24	20220209 568pp65_gfpMyD88_NC7 057.tif	0.006562877	0.001136668
off_grid	20220209	Rep2	55	25	20220209 568pp65_gfpMyD88_NC7 057.tif	0.010536998	0.000633549
off_grid	20220209	Rep2	55	26	20220209 568pp65_gfpMyD88_NC7 057.tif	1.652691487	0.613592469
off_grid	20220209	Rep2	55	27	20220209 568pp65_gfpMyD88_NC7 057.tif	0.155458918	0.137924029
off_grid	20220209	Rep2	55	28	20220209 568pp65_gfpMyD88_NC7 057.tif	0.063814204	0.027260736
off_grid	20220209	Rep2	55	29	20220209 568pp65_gfpMyD88_NC7 057.tif	0.402838159	0.049664774
off_grid	20220209	Rep2	55	30	20220209 568pp65_gfpMyD88_NC7 057.tif	0.394814934	0.072914966
off_grid	20220209	Rep2	55	31	20220209 568pp65_gfpMyD88_NC7 057.tif	0.430462041	0.039701495
off_grid	20220209	Rep2	55	32	20220209 568pp65_gfpMyD88_NC7 057.tif	0.004799268	0.001372981
off_grid	20220209	Rep2	55	33	20220209 568pp65_gfpMyD88_NC7 057.tif	0.033029019	0.007433277
off_grid	20220209	Rep2	55	34	20220209 568pp65_gfpMyD88_NC7 057.tif	0.237991649	0.443835577
off_grid	20220209	Rep2	55	35	20220209 568pp65_gfpMyD88_NC7 057.tif	0.1058469	0.29340302
off_grid	20220209	Rep2	55	36	20220209 568pp65_gfpMyD88_NC7 057.tif	0.026709418	0.138511002
off_grid	20220209	Rep2	56	1	20220209 568pp65_gfpMyD88_NC7 058.tif	0.034168767	0.006198349
off_grid	20220209	Rep2	56	2	20220209 568pp65_gfpMyD88_NC7 058.tif	0.079014839	0.090646098
off_grid	20220209	Rep2	56	3	20220209 568pp65_gfpMyD88_NC7 058.tif	0.064953952	0.234896386
off_grid	20220209	Rep2	56	4	20220209 568pp65_gfpMyD88_NC7 058.tif	0.355286684	0.322164654
off_grid	20220209	Rep2	56	5	20220209 568pp65_gfpMyD88_NC7 058.tif	0.019181084	0.002729877
off_grid	20220209	Rep2	56	6	20220209 568pp65_gfpMyD88_NC7 058.tif	0.036469257	0.05182971
off_grid	20220209	Rep2	56	7	20220209 568pp65_gfpMyD88_NC7 058.tif	1.024780485	0.745996603
off_grid	20220209	Rep2	56	8	20220209 568pp65_gfpMyD88_NC7 058.tif	0.020278841	0.031400033
off_grid	20220209	Rep2	56	9	20220209 568pp65_gfpMyD88_NC7 058.tif	0.149442249	0.241627509
off_grid	20220209	Rep2	56	10	20220209 568pp65_gfpMyD88_NC7 058.tif	0.184429506	0.250637914
off_grid	20220209	Rep2	56	11	20220209 568pp65_gfpMyD88_NC7 058.tif	0.096524964	0.140691184
off_grid	20220209	Rep2	56	12	20220209 568pp65_gfpMyD88_NC7 058.tif	0.024141986	0.02064396
off_grid	20220209	Rep2	56	13	20220209 568pp65_gfpMyD88_NC7 058.tif	0.001583979	0.002966191
off_grid	20220209	Rep2	56	14	20220209 568pp65_gfpMyD88_NC7 058.tif	0.009523222	0.001860854
off_grid	20220209	Rep2	56	15	20220209 568pp65_gfpMyD88_NC7 058.tif	0.003803488	0.002928076
off_grid	20220209	Rep2	56	16	20220209 568pp65_gfpMyD88_NC7 058.tif	0.005168186	0.00402579
off_grid	20220209	Rep2	56	17	20220209 568pp65_gfpMyD88_NC7 058.tif	0.025740632	0.073288494
off_grid	20220209	Rep2	56	18	20220209 568pp65_gfpMyD88_NC7 058.tif	0.030017686	0.085660646
off_grid	20220209	Rep2	56	19	20220209 568pp65_gfpMyD88_NC7 058.tif	0.163881054	0.386701086
off_grid	20220209	Rep2	56	20	20220209 568pp65_gfpMyD88_NC7 058.tif	0.001392022	0.005862936
off_grid	20220209	Rep2	56	21	20220209 568pp65_gfpMyD88_NC7 058.tif	0.036844175	0.117974602
off_grid	20220209	Rep2	56	22	20220209 568pp65_gfpMyD88_NC7 058.tif	0.281832945	0.525302727
off_grid	20220209	Rep2	56	23	20220209 568pp65_gfpMyD88_NC7 058.tif	0.008785385	0.010695927
off_grid	20220209	Rep2	56	24	20220209 568pp65_gfpMyD88_NC7 058.tif	0.052068805	0.042415288
off_grid	20220209	Rep2	56	25	20220209 568pp65_gfpMyD88_NC7 058.tif	0.009157303	0.010284284
off_grid	20220209	Rep2	56	26	20220209 568pp65_gfpMyD88_NC7 058.tif	0.028353054	0.014492188
off_grid	20220209	Rep2	56	27	20220209 568pp65_gfpMyD88_NC7 058.tif	0.020842716	0.019195587
off_grid	20220209	Rep2	56	28	20220209 568pp65_gfpMyD88_NC7 058.tif	0.00948723	0.003339719
off_grid	20220209	Rep2	56	29	20220209 568pp65_gfpMyD88_NC7 058.tif	0.008206513	0.017754838
off_grid	20220209	Rep2	56	30	20220209 568pp65_gfpMyD88_NC7 058.tif	0.004076428	0.002386842
off_grid	20220209	Rep2	56	31	20220209 568pp65_gfpMyD88_NC7 058.tif	0.002186846	0.003080536
off_grid	20220209	Rep2	56	32	20220209 568pp65_gfpMyD88_NC7 058.tif	0.020245849	0.008302301
off_grid	20220209	Rep2	56	33	20220209 568pp65_gfpMyD88_NC7 058.tif	0.040920272	0.017236473
off_grid	20220209	Rep2	56	34	20220209 568pp65_gfpMyD88_NC7 058.tif	0.052008818	0.049611413
off_grid	20220209	Rep2	56	35	20220209 568pp65_gfpMyD88_NC7 058.tif	0.097466755	0.076665489
off_grid	20220209	Rep2	56	36	20220209 568pp65_gfpMyD88_NC7 058.tif	0.020518788	0.067555988
off_grid	20220209	Rep2	56	37	20220209 568pp65_gfpMyD88_NC7 058.tif	0.006553879	0.002371596
off_grid	20220209	Rep2	56	38	20220209 568pp65_gfpMyD88_NC7 058.tif	0.027864162	0.027908692
off_grid	20220209	Rep2	57	1	20220209 568pp65_gfpMyD88_NC7 059.tif	0.003446567	0.000656418
off_grid	20220209	Rep2	57	2	20220209 568pp65_gfpMyD88_NC7 059.tif	0.000705174	0.001113799
off_grid	20220209	Rep2	57	3	20220209 568pp65_gfpMyD88_NC7 059.tif	0.337275668	0.582841235
off_grid	20220209	Rep2	57	4	20220209 568pp65_gfpMyD88_NC7 059.tif	0.494209931	0.707881532
off_grid	20220209	Rep2	57	5	20220209 568pp65_gfpMyD88_NC7 059.tif	0.141137088	0.261889482
off_grid	20220209	Rep2	57	6	20220209 568pp65_gfpMyD88_NC7 059.tif	0.027426259	0.024935717
off_grid	20220209	Rep2	57	7	20220209 568pp65_gfpMyD88_NC7 059.tif	0.030680539	0.018143611
off_grid	20220209	Rep2	57	8	20220209 568pp65_gfpMyD88_NC7 059.tif	0.061354749	0.142894234
off_grid	20220209	Rep2	57	9	20220209 568pp65_gfpMyD88_NC7 059.tif	0.001643966	-9.06E-05
off_grid	20220209	Rep2	57	10	20220209 568pp65_gfpMyD88_NC7 059.tif	0.006268942	0.019172718
off_grid	20220209	Rep2	57	11	20220209 568pp65_gfpMyD88_NC7 059.tif	0.001068094	0.004841452
off_grid	20220209	Rep2	57	12	20220209 568pp65_gfpMyD88_NC7 059.tif	0.000801153	0.010916994
off_grid	20220209	Rep2	57	13	20220209 568pp65_gfpMyD88_NC7 059.tif	0.003959454	0.020041742
off_grid	20220209	Rep2	57	14	20220209 568pp65_gfpMyD88_NC7 059.tif	0.509551535	1.081416835
off_grid	20220209	Rep2	57	15	20220209 568pp65_gfpMyD88_NC7 059.tif	0.092331892	0.150433395
off_grid	20220209	Rep2	57	16	20220209 568pp65_gfpMyD88_NC7 059.tif	0.148779397	0.10211111
off_grid	20220209	Rep2	57	17	20220209 568pp65_gfpMyD88_NC7 059.tif	0.002138857	0.002889961
off_grid	20220209	Rep2	58	1	20220209 568pp65_gfpMyD88_NC7 060.tif	0.003941458	0.00028289
off_grid	20220209	Rep2	58	2	20220209 568pp65_gfpMyD88_NC7 060.tif	0.032459145	0.064811703
off_grid	20220209	Rep2	58	3	20220209 568pp65_gfpMyD88_NC7 060.tif	0.018752179	0.058713292
off_grid	20220209	Rep2	58	4	20220209 568pp65_gfpMyD88_NC7 060.tif	0.026622437	0.077603121
off_grid	20220209	Rep2	58	5	20220209 568pp65_gfpMyD88_NC7 060.tif	0.007027774	0.003278734
off_grid	20220209	Rep2	58	6	20220209 568pp65_gfpMyD88_NC7 060.tif	0.01359632	0.013203899
off_grid	20220209	Rep2	58	7	20220209 568pp65_gfpMyD88_NC7 060.tif	0.001380025	0.000252398
off_grid	20220209	Rep2	58	8	20220209 568pp65_gfpMyD88_NC7 060.tif	0.022183419	0.023815134
off_grid	20220209	Rep2	58	9	20220209 568pp65_gfpMyD88_NC7 060.tif	0.140216293	0.097948944
off_grid	20220209	Rep2	58	10	20220209 568pp65_gfpMyD88_NC7 060.tif	0.0100721	0.017183112
off_grid	20220209	Rep2	58	11	20220209 568pp65_gfpMyD88_NC7 060.tif	0.037680989	0.033549722
off_grid	20220209	Rep2	58	12	20220209 568pp65_gfpMyD88_NC7 060.tif	0.796953916	0.189417489
off_grid	20220209	Rep2	58	13	20220209 568pp65_gfpMyD88_NC7 060.tif	0.111014756	0.023700789
off_grid	20220209	Rep2	58	14	20220209 568pp65_gfpMyD88_NC7 060.tif	0.018365265	0.021398638
off_grid	20220209	Rep2	58	15	20220209 568pp65_gfpMyD88_NC7 060.tif	0.075295663	0.014713255
off_grid	20220209	Rep2	58	16	20220209 568pp65_gfpMyD88_NC7 060.tif	0.093927539	0.009712558
off_grid	20220209	Rep2	58	17	20220209 568pp65_gfpMyD88_NC7 060.tif	0.156781626	0.032627338
off_grid	20220209	Rep2	58	18	20220209 568pp65_gfpMyD88_NC7 060.tif	0.109695048	0.042567748
off_grid	20220209	Rep2	58	19	20220209 568pp65_gfpMyD88_NC7 060.tif	0.035893385	0.015414573
off_grid	20220209	Rep2	58	20	20220209 568pp65_gfpMyD88_NC7 060.tif	0.0042024	0.001159537
off_grid	20220209	Rep2	58	21	20220209 568pp65_gfpMyD88_NC7 060.tif	0.210673695	0.164924744
off_grid	20220209	Rep2	58	22	20220209 568pp65_gfpMyD88_NC7 060.tif	0.054354298	0.001129045
off_grid	20220209	Rep2	58	23	20220209 568pp65_gfpMyD88_NC7 060.tif	0.083003957	0.097377219
off_grid	20220209	Rep2	58	24	20220209 568pp65_gfpMyD88_NC7 060.tif	0.076099485	0.076589259
off_grid	20220209	Rep2	58	25	20220209 568pp65_gfpMyD88_NC7 060.tif	0.011808716	0.00053445
off_grid	20220209	Rep2	58	26	20220209 568pp65_gfpMyD88_NC7 060.tif	0.002885691	0.000732648
off_grid	20220209	Rep2	58	27	20220209 568pp65_gfpMyD88_NC7 060.tif	0.016115763	0.00450604
off_grid	20220209	Rep2	58	28	20220209 568pp65_gfpMyD88_NC7 060.tif	0.076105484	0.066641226
off_grid	20220209	Rep2	58	29	20220209 568pp65_gfpMyD88_NC7 060.tif	0.004241391	0.00202856
off_grid	20220209	Rep2	58	30	20220209 568pp65_gfpMyD88_NC7 060.tif	0.003338591	0.001746509
off_grid	20220209	Rep2	58	31	20220209 568pp65_gfpMyD88_NC7 060.tif	0.011940687	0.012693157
off_grid	20220209	Rep2	58	32	20220209 568pp65_gfpMyD88_NC7 060.tif	0.036478255	0.041470034
off_grid	20220209	Rep2	58	33	20220209 568pp65_gfpMyD88_NC7 060.tif	0.648099864	0.773988312
off_grid	20220209	Rep2	58	34	20220209 568pp65_gfpMyD88_NC7 060.tif	0.01662565	0.020521992
off_grid	20220209	Rep2	58	35	20220209 568pp65_gfpMyD88_NC7 060.tif	0.074350872	0.376958877
off_grid	20220209	Rep2	58	36	20220209 568pp65_gfpMyD88_NC7 060.tif	0.04675998	0.251392589
off_grid	20220209	Rep2	58	37	20220209 568pp65_gfpMyD88_NC7 060.tif	0.017564442	0.020079857
off_grid	20220209	Rep2	58	38	20220209 568pp65_gfpMyD88_NC7 060.tif	0.004775273	0.00417825
off_grid	20220209	Rep2	59	1	20220209 568pp65_gfpMyD88_NC7 061.tif	0.000927125	0.000115184
off_grid	20220209	Rep2	59	2	20220209 568pp65_gfpMyD88_NC7 061.tif	0.000474225	8.46E-06
off_grid	20220209	Rep2	59	3	20220209 568pp65_gfpMyD88_NC7 061.tif	0.002456786	0.000374366
off_grid	20220209	Rep2	59	4	20220209 568pp65_gfpMyD88_NC7 061.tif	0.000327258	0.000351497
off_grid	20220209	Rep2	59	5	20220209 568pp65_gfpMyD88_NC7 061.tif	6.63E-05	0.000229529
off_grid	20220209	Rep2	59	6	20220209 568pp65_gfpMyD88_NC7 061.tif	0.014964018	0.001944707
off_grid	20220209	Rep2	59	7	20220209 568pp65_gfpMyD88_NC7 061.tif	0.004571318	0.000542073
off_grid	20220209	Rep2	59	8	20220209 568pp65_gfpMyD88_NC7 061.tif	-1.47E-05	-6.78E-05
off_grid	20220209	Rep2	59	9	20220209 568pp65_gfpMyD88_NC7 061.tif	0.005816043	0.001578802
off_grid	20220209	Rep2	59	10	20220209 568pp65_gfpMyD88_NC7 061.tif	0.065151908	0.047751397
off_grid	20220209	Rep2	59	11	20220209 568pp65_gfpMyD88_NC7 061.tif	0.061477721	0.043459641
off_grid	20220209	Rep2	59	12	20220209 568pp65_gfpMyD88_NC7 061.tif	0.004565319	0.006815813
off_grid	20220209	Rep2	59	13	20220209 568pp65_gfpMyD88_NC7 061.tif	0.004871252	0.012388236
off_grid	20220209	Rep2	59	14	20220209 568pp65_gfpMyD88_NC7 061.tif	0.054282314	0.054436781
off_grid	20220209	Rep2	59	15	20220209 568pp65_gfpMyD88_NC7 061.tif	0.053592467	0.121732748
off_grid	20220209	Rep2	59	16	20220209 568pp65_gfpMyD88_NC7 061.tif	0.003674517	0.006724337
off_grid	20220209	Rep2	59	17	20220209 568pp65_gfpMyD88_NC7 061.tif	0.265882476	0.398821679
off_grid	20220209	Rep2	59	18	20220209 568pp65_gfpMyD88_NC7 061.tif	0.002516773	0.001251013
off_grid	20220209	Rep2	59	19	20220209 568pp65_gfpMyD88_NC7 061.tif	0.007198736	0.006152611
off_grid	20220209	Rep2	59	20	20220209 568pp65_gfpMyD88_NC7 061.tif	0.396056661	0.43245442
off_grid	20220209	Rep2	59	21	20220209 568pp65_gfpMyD88_NC7 061.tif	0.001032102	0.001967576
off_grid	20220209	Rep2	59	22	20220209 568pp65_gfpMyD88_NC7 061.tif	0.057293648	0.05117413
off_grid	20220209	Rep2	59	23	20220209 568pp65_gfpMyD88_NC7 061.tif	0.009151304	0.005192111
off_grid	20220209	Rep2	59	24	20220209 568pp65_gfpMyD88_NC7 061.tif	0.005561099	0.003370211
off_grid	20220209	Rep2	59	25	20220209 568pp65_gfpMyD88_NC7 061.tif	0.021802504	0.0297001
off_grid	20220209	Rep2	59	26	20220209 568pp65_gfpMyD88_NC7 061.tif	0.077803108	0.116328031
off_grid	20220209	Rep2	59	27	20220209 568pp65_gfpMyD88_NC7 061.tif	0.013674303	0.018738207
off_grid	20220209	Rep2	59	28	20220209 568pp65_gfpMyD88_NC7 061.tif	0.004256388	0.007646721
off_grid	20220209	Rep2	59	29	20220209 568pp65_gfpMyD88_NC7 061.tif	0.008284496	0.008203201
off_grid	20220209	Rep2	59	30	20220209 568pp65_gfpMyD88_NC7 061.tif	0.001607974	0.001106176
off_grid	20220209	Rep2	59	31	20220209 568pp65_gfpMyD88_NC7 061.tif	0.000156295	0.000290513
off_grid	20220209	Rep2	59	32	20220209 568pp65_gfpMyD88_NC7 061.tif	-0.000101647	0.000313382
off_grid	20220209	Rep2	59	33	20220209 568pp65_gfpMyD88_NC7 061.tif	0.005231172	0.003377834
off_grid	20220209	Rep2	59	34	20220209 568pp65_gfpMyD88_NC7 061.tif	0.000300264	0.001372981
off_grid	20220209	Rep2	59	35	20220209 568pp65_gfpMyD88_NC7 061.tif	0.005552101	0.011199046
off_grid	20220209	Rep2	59	36	20220209 568pp65_gfpMyD88_NC7 061.tif	0.008851371	0.018806814
off_grid	20220209	Rep2	60	1	20220209 568pp65_gfpMyD88_NC7 062.tif	0.001485001	0.000313382
off_grid	20220209	Rep2	60	2	20220209 568pp65_gfpMyD88_NC7 062.tif	0.009946128	0.000427727
off_grid	20220209	Rep2	60	3	20220209 568pp65_gfpMyD88_NC7 062.tif	0.004058432	0.00131962
off_grid	20220209	Rep2	60	4	20220209 568pp65_gfpMyD88_NC7 062.tif	0.001386023	0.001563556
off_grid	20220209	Rep2	60	5	20220209 568pp65_gfpMyD88_NC7 062.tif	0.00623295	0.008332793
off_grid	20220209	Rep2	60	6	20220209 568pp65_gfpMyD88_NC7 062.tif	0.050908061	0.02342636
off_grid	20220209	Rep2	60	7	20220209 568pp65_gfpMyD88_NC7 062.tif	0.050731101	0.045258672
off_grid	20220209	Rep2	60	8	20220209 568pp65_gfpMyD88_NC7 062.tif	0.022072444	0.019652968
off_grid	20220209	Rep2	60	9	20220209 568pp65_gfpMyD88_NC7 062.tif	0.004796268	0.011503966
off_grid	20220209	Rep2	60	10	20220209 568pp65_gfpMyD88_NC7 062.tif	0.037282078	0.049763874
off_grid	20220209	Rep2	60	11	20220209 568pp65_gfpMyD88_NC7 062.tif	0.011556772	0.025934332
off_grid	20220209	Rep2	60	12	20220209 568pp65_gfpMyD88_NC7 062.tif	0.002345811	0.001060437
off_grid	20220209	Rep2	60	13	20220209 568pp65_gfpMyD88_NC7 062.tif	0.002612752	0.000717402
off_grid	20220209	Rep2	60	14	20220209 568pp65_gfpMyD88_NC7 062.tif	0.013161417	0.013935708
off_grid	20220209	Rep2	60	15	20220209 568pp65_gfpMyD88_NC7 062.tif	0.005432128	0.010634943
off_grid	20220209	Rep2	60	16	20220209 568pp65_gfpMyD88_NC7 062.tif	0.54879785	0.387791179
off_grid	20220209	Rep2	60	17	20220209 568pp65_gfpMyD88_NC7 062.tif	0.070676685	0.080377897
off_grid	20220209	Rep2	60	18	20220209 568pp65_gfpMyD88_NC7 062.tif	0.109107179	0.132275376
off_grid	20220209	Rep2	60	19	20220209 568pp65_gfpMyD88_NC7 062.tif	0.006475896	0.022328646
off_grid	20220209	Rep2	60	20	20220209 568pp65_gfpMyD88_NC7 062.tif	0.005762055	0.003835214
off_grid	20220209	Rep2	60	21	20220209 568pp65_gfpMyD88_NC7 062.tif	0.002264829	0.023060456
off_grid	20220209	Rep2	60	22	20220209 568pp65_gfpMyD88_NC7 062.tif	0.14035726	0.286305994
off_grid	20220209	Rep2	60	23	20220209 568pp65_gfpMyD88_NC7 062.tif	0.000825147	0.00888165
off_grid	20220209	Rep2	60	24	20220209 568pp65_gfpMyD88_NC7 062.tif	0.266839264	0.331929734
off_grid	20220209	Rep2	60	25	20220209 568pp65_gfpMyD88_NC7 062.tif	0.10480913	0.219261588
off_grid	20220209	Rep2	60	26	20220209 568pp65_gfpMyD88_NC7 062.tif	0.000699175	0.001449211
off_grid	20220209	Rep2	60	27	20220209 568pp65_gfpMyD88_NC7 062.tif	0.010294051	0.014919077
off_grid	20220209	Rep2	60	28	20220209 568pp65_gfpMyD88_NC7 062.tif	0.002057874	0.0046585
off_grid	20220209	Rep2	60	29	20220209 568pp65_gfpMyD88_NC7 062.tif	0.010186075	0.011648804
off_grid	20220209	Rep2	61	1	20220209 568pp65_gfpMyD88_NC7 063.tif	0.119547868	0.08005773
off_grid	20220209	Rep2	61	2	20220209 568pp65_gfpMyD88_NC7 063.tif	0.025473691	0.030294696
off_grid	20220209	Rep2	61	3	20220209 568pp65_gfpMyD88_NC7 063.tif	0.045209323	0.025987693
off_grid	20220209	Rep2	61	4	20220209 568pp65_gfpMyD88_NC7 063.tif	0.503168948	0.532384507
off_grid	20220209	Rep2	61	5	20220209 568pp65_gfpMyD88_NC7 063.tif	0.030020685	0.017099259
off_grid	20220209	Rep2	61	6	20220209 568pp65_gfpMyD88_NC7 063.tif	0.080301555	0.042278073
off_grid	20220209	Rep2	61	7	20220209 568pp65_gfpMyD88_NC7 063.tif	0.005543103	0.011290522
off_grid	20220209	Rep2	61	8	20220209 568pp65_gfpMyD88_NC7 063.tif	0.053793422	0.01189274
off_grid	20220209	Rep2	61	9	20220209 568pp65_gfpMyD88_NC7 063.tif	0.029195867	0.022747912
off_grid	20220209	Rep2	61	10	20220209 568pp65_gfpMyD88_NC7 063.tif	0.048142674	0.04403899
off_grid	20220209	Rep2	61	11	20220209 568pp65_gfpMyD88_NC7 063.tif	0.075505616	0.03862665
off_grid	20220209	Rep2	61	12	20220209 568pp65_gfpMyD88_NC7 063.tif	0.005975007	0.010512975
off_grid	20220209	Rep2	61	13	20220209 568pp65_gfpMyD88_NC7 063.tif	0.08316892	0.053987023
off_grid	20220209	Rep2	61	14	20220209 568pp65_gfpMyD88_NC7 063.tif	0.401419473	0.173012761
off_grid	20220209	Rep2	61	15	20220209 568pp65_gfpMyD88_NC7 063.tif	0.037486032	0.038115908
off_grid	20220209	Rep2	61	16	20220209 568pp65_gfpMyD88_NC7 063.tif	0.640862469	0.247489609
off_grid	20220209	Rep2	62	1	20220209 568pp65_gfpMyD88_NC7 064.tif	0.142543776	0.127747306
off_grid	20220209	Rep2	62	2	20220209 568pp65_gfpMyD88_NC7 064.tif	0.554265639	0.34193875
off_grid	20220209	Rep2	62	3	20220209 568pp65_gfpMyD88_NC7 064.tif	0.274331604	0.165473601
off_grid	20220209	Rep2	62	4	20220209 568pp65_gfpMyD88_NC7 064.tif	0.218043065	0.180513809
off_grid	20220209	Rep2	62	5	20220209 568pp65_gfpMyD88_NC7 064.tif	0.003983448	0.012037577
off_grid	20220209	Rep2	62	6	20220209 568pp65_gfpMyD88_NC7 064.tif	0.006946792	0.005283587
off_grid	20220209	Rep2	62	7	20220209 568pp65_gfpMyD88_NC7 064.tif	0.024570891	0.022305777
off_grid	20220209	Rep2	62	8	20220209 568pp65_gfpMyD88_NC7 064.tif	0.859562053	0.401116205
off_grid	20220209	Rep2	62	9	20220209 568pp65_gfpMyD88_NC7 064.tif	0.037836954	0.02350259
off_grid	20220209	Rep2	62	10	20220209 568pp65_gfpMyD88_NC7 064.tif	0.616927767	0.359875702
off_grid	20220209	Rep2	62	11	20220209 568pp65_gfpMyD88_NC7 064.tif	0.009202293	0.033549723
off_grid	20220209	Rep2	62	12	20220209 568pp65_gfpMyD88_NC7 064.tif	0.011028889	0.00832517
off_grid	20220209	Rep2	62	13	20220209 568pp65_gfpMyD88_NC7 064.tif	0.020542783	0.003133897
off_grid	20220209	Rep2	62	14	20220209 568pp65_gfpMyD88_NC7 064.tif	0.124661736	0.029768708
off_grid	20220209	Rep2	62	15	20220209 568pp65_gfpMyD88_NC7 064.tif	0.003422572	0.020247564
off_grid	20220209	Rep2	62	16	20220209 568pp65_gfpMyD88_NC7 064.tif	0.008137529	0.049283623
off_grid	20220209	Rep2	62	17	20220209 568pp65_gfpMyD88_NC7 064.tif	0.055581027	0.261714153
off_grid	20220209	Rep2	62	18	20220209 568pp65_gfpMyD88_NC7 064.tif	0.006112977	0.056853276
off_grid	20220209	Rep2	62	19	20220209 568pp65_gfpMyD88_NC7 064.tif	0.030959477	0.102294062
off_grid	20220209	Rep2	62	20	20220209 568pp65_gfpMyD88_NC7 064.tif	0.029354832	0.010558713
off_grid	20220209	Rep2	62	21	20220209 568pp65_gfpMyD88_NC7 064.tif	0.147885596	0.243746708
off_grid	20220209	Rep2	62	22	20220209 568pp65_gfpMyD88_NC7 064.tif	0.125420568	0.140996104
off_grid	20220209	Rep2	62	23	20220209 568pp65_gfpMyD88_NC7 064.tif	0.123830919	0.43782864
off_grid	20220209	Rep2	62	24	20220209 568pp65_gfpMyD88_NC7 064.tif	0.060778876	0.166129181
off_grid	20220209	Rep2	62	25	20220209 568pp65_gfpMyD88_NC7 064.tif	0.005477118	0.031849791
off_grid	20220209	Rep2	63	1	20220209 568pp65_gfpMyD88_NC7 065.tif	0.001278047	0.000153299
off_grid	20220209	Rep2	63	2	20220209 568pp65_gfpMyD88_NC7 065.tif	0.0010381	0.000214283
off_grid	20220209	Rep2	63	3	20220209 568pp65_gfpMyD88_NC7 065.tif	0.002624749	0.000107561
off_grid	20220209	Rep2	63	4	20220209 568pp65_gfpMyD88_NC7 065.tif	0.001230058	0.00020666
off_grid	20220209	Rep2	63	5	20220209 568pp65_gfpMyD88_NC7 065.tif	0.000945121	-8.30E-05
off_grid	20220209	Rep2	63	6	20220209 568pp65_gfpMyD88_NC7 065.tif	0.000930124	9.23E-05
off_grid	20220209	Rep2	63	7	20220209 568pp65_gfpMyD88_NC7 065.tif	0.021493572	0.043734069
off_grid	20220209	Rep2	63	8	20220209 568pp65_gfpMyD88_NC7 065.tif	0.012309605	0.02286988
off_grid	20220209	Rep2	63	9	20220209 568pp65_gfpMyD88_NC7 065.tif	0.330965069	0.506748313
off_grid	20220209	Rep2	63	10	20220209 568pp65_gfpMyD88_NC7 065.tif	0.039534579	0.083183166
off_grid	20220209	Rep2	63	11	20220209 568pp65_gfpMyD88_NC7 065.tif	0.109035194	0.234309415
off_grid	20220209	Rep2	63	12	20220209 568pp65_gfpMyD88_NC7 065.tif	0.00122106	0.00028289
off_grid	20220209	Rep2	63	13	20220209 568pp65_gfpMyD88_NC7 065.tif	0.386404797	0.418062166
off_grid	20220209	Rep2	63	14	20220209 568pp65_gfpMyD88_NC7 065.tif	0.023341163	0.025332114
off_grid	20220209	Rep2	63	15	20220209 568pp65_gfpMyD88_NC7 065.tif	0.001212062	0.000107561
off_grid	20220209	Rep2	63	16	20220209 568pp65_gfpMyD88_NC7 065.tif	0.000933123	8.46E-06
off_grid	20220209	Rep2	63	17	20220209 568pp65_gfpMyD88_NC7 065.tif	0.001149076	0.000343874
off_grid	20220209	Rep2	64	1	20220209 568pp65_gfpMyD88_NC7 066.tif	0.002420794	0.000420104
off_grid	20220209	Rep2	64	2	20220209 568pp65_gfpMyD88_NC7 066.tif	0.371219158	0.467428804
off_grid	20220209	Rep2	64	3	20220209 568pp65_gfpMyD88_NC7 066.tif	0.06017601	0.072061189
off_grid	20220209	Rep2	64	4	20220209 568pp65_gfpMyD88_NC7 066.tif	0.352017409	0.633236981
off_grid	20220209	Rep2	64	5	20220209 568pp65_gfpMyD88_NC7 066.tif	0.147759622	0.077717465
off_grid	20220209	Rep2	64	6	20220209 568pp65_gfpMyD88_NC7 066.tif	0.113567192	0.236283777
off_grid	20220209	Rep2	64	7	20220209 568pp65_gfpMyD88_NC7 066.tif	0.012180634	0.026963439
off_grid	20220209	Rep2	64	8	20220209 568pp65_gfpMyD88_NC7 066.tif	0.006925797	0.015780477
off_grid	20220209	Rep2	64	9	20220209 568pp65_gfpMyD88_NC7 066.tif	0.005597091	0.001403473
off_grid	20220209	Rep2	64	10	20220209 568pp65_gfpMyD88_NC7 066.tif	0.012606539	0.004871944
off_grid	20220209	Rep2	65	1	20220209 568pp65_gfpMyD88_NC7 067.tif	0.001532991	0.007265571
off_grid	20220209	Rep2	65	2	20220209 568pp65_gfpMyD88_NC7 067.tif	0.364278696	0.321852108
off_grid	20220209	Rep2	65	3	20220209 568pp65_gfpMyD88_NC7 067.tif	0.694283644	0.571421962
off_grid	20220209	Rep2	65	4	20220209 568pp65_gfpMyD88_NC7 067.tif	0.016727627	0.00711311
off_grid	20220209	Rep2	65	5	20220209 568pp65_gfpMyD88_NC7 067.tif	0.513570647	0.332745396
off_grid	20220209	Rep2	65	6	20220209 568pp65_gfpMyD88_NC7 067.tif	0.067656354	0.101760452
off_grid	20220209	Rep2	65	7	20220209 568pp65_gfpMyD88_NC7 067.tif	0.088162814	0.1330453
off_grid	20220209	Rep2	65	8	20220209 568pp65_gfpMyD88_NC7 067.tif	0.003179626	0.003484556
off_grid	20220209	Rep2	65	9	20220209 568pp65_gfpMyD88_NC7 067.tif	0.011193852	0.00855386
off_grid	20220209	Rep2	65	10	20220209 568pp65_gfpMyD88_NC7 067.tif	0.011607761	2.37E-05
off_grid	20220209	Rep2	66	1	20220209 568pp65_gfpMyD88_NC7 068.tif	0.114173056	0.151736929
off_grid	20220209	Rep2	66	2	20220209 568pp65_gfpMyD88_NC7 068.tif	0.063727224	0.222470878
off_grid	20220209	Rep2	66	3	20220209 568pp65_gfpMyD88_NC7 068.tif	0.17866478	0.271784155
off_grid	20220209	Rep2	66	4	20220209 568pp65_gfpMyD88_NC7 068.tif	0.280138317	0.560246621
off_grid	20220209	Rep2	66	5	20220209 568pp65_gfpMyD88_NC7 068.tif	0.008215511	0.016862945
off_grid	20220209	Rep2	66	6	20220209 568pp65_gfpMyD88_NC7 068.tif	0.003152632	0.014217759
off_grid	20220209	Rep2	66	7	20220209 568pp65_gfpMyD88_NC7 068.tif	0.00790658	0.021459623
off_grid	20220209	Rep2	66	8	20220209 568pp65_gfpMyD88_NC7 068.tif	0.956329635	0.907124251
off_grid	20220209	Rep2	66	9	20220209 568pp65_gfpMyD88_NC7 068.tif	0.050392175	0.013356359
off_grid	20220209	Rep2	66	10	20220209 568pp65_gfpMyD88_NC7 068.tif	0.023875045	0.000389612
off_grid	20220209	Rep2	66	11	20220209 568pp65_gfpMyD88_NC7 068.tif	0.025629657	0.000526826
off_grid	20220209	Rep2	66	12	20220209 568pp65_gfpMyD88_NC7 068.tif	0.025197752	0.022923241
off_grid	20220209	Rep2	66	13	20220209 568pp65_gfpMyD88_NC7 068.tif	0.003896468	0.028587141
off_grid	20220209	Rep2	66	14	20220209 568pp65_gfpMyD88_NC7 068.tif	0.003050655	0.00339308
off_grid	20220209	Rep2	66	15	20220209 568pp65_gfpMyD88_NC7 068.tif	0.002633747	0.003751361
off_grid	20220209	Rep2	66	16	20220209 568pp65_gfpMyD88_NC7 068.tif	0.001134079	0.005405555
off_grid	20220209	Rep2	66	17	20220209 568pp65_gfpMyD88_NC7 068.tif	0.011817714	0.032147088
off_grid	20220209	Rep2	66	18	20220209 568pp65_gfpMyD88_NC7 068.tif	0.017390481	0.173378667
off_grid	20220209	Rep2	66	19	20220209 568pp65_gfpMyD88_NC7 068.tif	0.004802267	0.011077078
off_grid	20220209	Rep2	66	20	20220209 568pp65_gfpMyD88_NC7 068.tif	0.00347656	0.054802685
off_grid	20220209	Rep2	66	21	20220209 568pp65_gfpMyD88_NC7 068.tif	0.004526328	0.000313382
off_grid	20220209	Rep2	66	22	20220209 568pp65_gfpMyD88_NC7 068.tif	0.664041337	0.180361348
off_grid	20220209	Rep2	66	23	20220209 568pp65_gfpMyD88_NC7 068.tif	0.17971455	0.036362615
off_grid	20220209	Rep2	66	24	20220209 568pp65_gfpMyD88_NC7 068.tif	0.054747211	0.005786706
off_grid	20220209	Rep2	66	25	20220209 568pp65_gfpMyD88_NC7 068.tif	0.192515715	0.053529642
off_grid	20220209	Rep2	66	26	20220209 568pp65_gfpMyD88_NC7 068.tif	0.007534662	0.00266127
off_grid	20220209	Rep2	66	27	20220209 568pp65_gfpMyD88_NC7 068.tif	0.054126349	0.004711861
off_grid	20220209	Rep2	66	28	20220209 568pp65_gfpMyD88_NC7 068.tif	0.004637303	8.47E-05
off_grid	20220209	Rep2	67	1	20220209 568pp65_gfpMyD88_NC7 069.tif	0.087667924	0.038794356
off_grid	20220209	Rep2	67	2	20220209 568pp65_gfpMyD88_NC7 069.tif	0.415678315	0.198786171
off_grid	20220209	Rep2	67	3	20220209 568pp65_gfpMyD88_NC7 069.tif	0.340562943	0.187687065
off_grid	20220209	Rep2	67	4	20220209 568pp65_gfpMyD88_NC7 069.tif	0.076432412	0.027375081
off_grid	20220209	Rep2	67	5	20220209 568pp65_gfpMyD88_NC7 069.tif	0.596598268	0.318780036
off_grid	20220209	Rep2	67	6	20220209 568pp65_gfpMyD88_NC7 069.tif	0.468115707	0.374145983
off_grid	20220209	Rep2	67	7	20220209 568pp65_gfpMyD88_NC7 069.tif	0.013500342	0.002158151
off_grid	20220209	Rep2	67	8	20220209 568pp65_gfpMyD88_NC7 069.tif	1.093024378	0.656266106
off_grid	20220209	Rep2	68	1	20220209 568pp65_gfpMyD88_NC7 070.tif	0.043352734	0.000984207
off_grid	20220209	Rep2	68	2	20220209 568pp65_gfpMyD88_NC7 070.tif	0.251659621	0.103361285
off_grid	20220209	Rep2	68	3	20220209 568pp65_gfpMyD88_NC7 070.tif	0.403614986	0.090935771
off_grid	20220209	Rep2	68	4	20220209 568pp65_gfpMyD88_NC7 070.tif	0.1388306	0.068135337
off_grid	20220209	Rep2	68	5	20220209 568pp65_gfpMyD88_NC7 070.tif	0.095787127	0.045777037
off_grid	20220209	Rep2	68	6	20220209 568pp65_gfpMyD88_NC7 070.tif	1.053289173	0.60999441
off_grid	20220209	Rep2	68	7	20220209 568pp65_gfpMyD88_NC7 070.tif	0.006874808	0.042826931
off_grid	20220209	Rep2	68	8	20220209 568pp65_gfpMyD88_NC7 070.tif	0.211324551	0.041881677
off_grid	20220209	Rep2	68	9	20220209 568pp65_gfpMyD88_NC7 070.tif	0.004952234	6.94E-05
off_grid	20220209	Rep2	68	10	20220209 568pp65_gfpMyD88_NC7 070.tif	0.164135998	0.029730593
off_grid	20220209	Rep2	68	11	20220209 568pp65_gfpMyD88_NC7 070.tif	0.510091415	0.045838021
off_grid	20220209	Rep2	68	12	20220209 568pp65_gfpMyD88_NC7 070.tif	0.56538418	0.09182004
off_grid	20220209	Rep2	68	13	20220209 568pp65_gfpMyD88_NC7 070.tif	0.087014069	0.006045889
off_grid	20220209	Rep2	68	14	20220209 568pp65_gfpMyD88_NC7 070.tif	0.005153189	0.001792247
off_grid	20220209	Rep2	68	15	20220209 568pp65_gfpMyD88_NC7 070.tif	0.004160409	0.000260021
off_grid	20220209	Rep2	69	1	20220209 568pp65_gfpMyD88_NC7 071.tif	0.018248291	0.000229529
off_grid	20220209	Rep2	69	2	20220209 568pp65_gfpMyD88_NC7 071.tif	0.005993003	0.00020666
off_grid	20220209	Rep2	69	3	20220209 568pp65_gfpMyD88_NC7 071.tif	0.008953348	8.47E-05
off_grid	20220209	Rep2	69	4	20220209 568pp65_gfpMyD88_NC7 071.tif	0.035164546	0.016436056
off_grid	20220209	Rep2	69	5	20220209 568pp65_gfpMyD88_NC7 071.tif	0.040980259	0.015178259
off_grid	20220209	Rep2	69	6	20220209 568pp65_gfpMyD88_NC7 071.tif	0.020314833	0.004917682
off_grid	20220209	Rep2	69	7	20220209 568pp65_gfpMyD88_NC7 071.tif	0.05172688	0.040745848
off_grid	20220209	Rep2	69	8	20220209 568pp65_gfpMyD88_NC7 071.tif	0.347128488	0.099199118
off_grid	20220209	Rep2	69	9	20220209 568pp65_gfpMyD88_NC7 071.tif	1.070340399	0.243327442
off_grid	20220209	Rep2	69	10	20220209 568pp65_gfpMyD88_NC7 071.tif	0.354821785	0.042910783
off_grid	20220209	Rep2	69	11	20220209 568pp65_gfpMyD88_NC7 071.tif	0.032582118	0.000770763
off_grid	20220209	Rep2	69	12	20220209 568pp65_gfpMyD88_NC7 071.tif	0.239749258	0.008233693
off_grid	20220209	Rep2	69	13	20220209 568pp65_gfpMyD88_NC7 071.tif	0.152306614	0.002165774
off_grid	20220209	Rep2	69	14	20220209 568pp65_gfpMyD88_NC7 071.tif	0.296667661	0.017007782
off_grid	20220209	Rep2	69	15	20220209 568pp65_gfpMyD88_NC7 071.tif	0.209027061	0.016840076
off_grid	20220209	Rep2	69	16	20220209 568pp65_gfpMyD88_NC7 071.tif	0.107451545	0.028480418
off_grid	20220209	Rep2	69	17	20220209 568pp65_gfpMyD88_NC7 071.tif	0.259139967	0.033305786
off_grid	20220209	Rep2	69	18	20220209 568pp65_gfpMyD88_NC7 071.tif	0.101308905	0.021375769
off_grid	20220209	Rep2	70	1	20220209 568pp65_gfpMyD88_NC7 072.tif	0.033484918	0.022481106
off_grid	20220209	Rep2	70	2	20220209 568pp65_gfpMyD88_NC7 072.tif	0.021385596	0.016176874
off_grid	20220209	Rep2	70	3	20220209 568pp65_gfpMyD88_NC7 072.tif	0.023344162	0.017610001
off_grid	20220209	Rep2	70	4	20220209 568pp65_gfpMyD88_NC7 072.tif	0.00428938	0.004132512
off_grid	20220209	Rep2	70	5	20220209 568pp65_gfpMyD88_NC7 072.tif	0.008248504	0.006396547
off_grid	20220209	Rep2	70	6	20220209 568pp65_gfpMyD88_NC7 072.tif	0.000204285	0.00076314
off_grid	20220209	Rep2	70	7	20220209 568pp65_gfpMyD88_NC7 072.tif	0.00713575	0.006991142
off_grid	20220209	Rep2	70	8	20220209 568pp65_gfpMyD88_NC7 072.tif	0.145597102	0.116533851
off_grid	20220209	Rep2	70	9	20220209 568pp65_gfpMyD88_NC7 072.tif	0.018875152	0.015810969
off_grid	20220209	Rep2	70	10	20220209 568pp65_gfpMyD88_NC7 072.tif	0.024279955	0.016298842
off_grid	20220209	Rep2	70	11	20220209 568pp65_gfpMyD88_NC7 072.tif	0.008452459	0.008523368
off_grid	20220209	Rep2	70	12	20220209 568pp65_gfpMyD88_NC7 072.tif	0.179843521	0.116983609
off_grid	20220209	Rep2	70	13	20220209 568pp65_gfpMyD88_NC7 072.tif	0.163887053	0.132435458
off_grid	20220209	Rep2	70	14	20220209 568pp65_gfpMyD88_NC7 072.tif	0.002888691	0.003858084
off_grid	20220209	Rep2	70	15	20220209 568pp65_gfpMyD88_NC7 072.tif	0.478955312	0.466895191
off_grid	20220209	Rep2	70	16	20220209 568pp65_gfpMyD88_NC7 072.tif	0.013176413	0.015117275
off_grid	20220209	Rep2	70	17	20220209 568pp65_gfpMyD88_NC7 072.tif	0.008122532	0.007151226
off_grid	20220209	Rep2	70	18	20220209 568pp65_gfpMyD88_NC7 072.tif	0.077509172	0.08744443
off_grid	20220209	Rep2	70	19	20220209 568pp65_gfpMyD88_NC7 072.tif	0.01386926	0.032543485
off_grid	20220209	Rep2	70	20	20220209 568pp65_gfpMyD88_NC7 072.tif	0.004868252	0.004231611
off_grid	20220209	Rep2	70	21	20220209 568pp65_gfpMyD88_NC7 072.tif	0.002138857	0.004002921
off_grid	20220209	Rep2	70	22	20220209 568pp65_gfpMyD88_NC7 072.tif	0.002372805	0.001197652
off_grid	20220209	Rep2	70	23	20220209 568pp65_gfpMyD88_NC7 072.tif	0.012267614	0.014659894
off_grid	20220209	Rep2	70	24	20220209 568pp65_gfpMyD88_NC7 072.tif	0.003668518	0.001060437
off_grid	20220209	Rep2	70	25	20220209 568pp65_gfpMyD88_NC7 072.tif	0.041175215	0.021939872
off_grid	20220209	Rep2	70	26	20220209 568pp65_gfpMyD88_NC7 072.tif	0.05100404	0.029616247
off_grid	20220209	Rep2	70	27	20220209 568pp65_gfpMyD88_NC7 072.tif	0.167924158	0.127968372
off_grid	20220209	Rep2	70	28	20220209 568pp65_gfpMyD88_NC7 072.tif	0.001053097	0.000953715
off_grid	20220209	Rep2	70	29	20220209 568pp65_gfpMyD88_NC7 072.tif	0.000729169	0.002615532
off_grid	20220209	Rep2	70	30	20220209 568pp65_gfpMyD88_NC7 072.tif	0.005168186	0.001075683
off_grid	20220209	Rep2	70	31	20220209 568pp65_gfpMyD88_NC7 072.tif	0.250006988	0.100624622
off_grid	20220209	Rep2	70	32	20220209 568pp65_gfpMyD88_NC7 072.tif	0.01540492	0.000930846
off_grid	20220209	Rep2	70	33	20220209 568pp65_gfpMyD88_NC7 072.tif	0.023632099	0.049893464
off_grid	20220209	Rep2	70	34	20220209 568pp65_gfpMyD88_NC7 072.tif	0.008563434	0.069835269
off_grid	20220209	Rep2	70	35	20220209 568pp65_gfpMyD88_NC7 072.tif	0.006466899	0.000122807
off_grid	20220209	Rep2	70	36	20220209 568pp65_gfpMyD88_NC7 072.tif	0.095748135	0.128715429
off_grid	20220209	Rep2	70	37	20220209 568pp65_gfpMyD88_NC7 072.tif	0.124043872	0.255630987
off_grid	20220209	Rep2	70	38	20220209 568pp65_gfpMyD88_NC7 072.tif	0.008026553	0.005962035
off_grid	20220209	Rep2	70	39	20220209 568pp65_gfpMyD88_NC7 072.tif	0.003635525	0.004864321
off_grid	20220209	Rep2	70	40	20220209 568pp65_gfpMyD88_NC7 072.tif	0.125363581	0.329421764
off_grid	20220209	Rep2	70	41	20220209 568pp65_gfpMyD88_NC7 072.tif	0.10882824	0.120749379
off_grid	20220209	Rep2	70	42	20220209 568pp65_gfpMyD88_NC7 072.tif	0.000546209	0.000420104
off_grid	20220209	Rep2	70	43	20220209 568pp65_gfpMyD88_NC7 072.tif	0.046777976	0.122304474
off_grid	20220209	Rep2	70	44	20220209 568pp65_gfpMyD88_NC7 072.tif	0.043265753	0.200432744
off_grid	20220209	Rep2	70	45	20220209 568pp65_gfpMyD88_NC7 072.tif	0.011766725	0.0139662
off_grid	20220209	Rep2	70	46	20220209 568pp65_gfpMyD88_NC7 072.tif	0.020380819	0.044374403
off_grid	20220209	Rep2	70	47	20220209 568pp65_gfpMyD88_NC7 072.tif	0.061873634	0.329452251
off_grid	20220209	Rep2	70	48	20220209 568pp65_gfpMyD88_NC7 072.tif	0.090649265	0.319771026
off_grid	20220209	Rep2	70	49	20220209 568pp65_gfpMyD88_NC7 072.tif	0.073831988	0.428048316
off_grid	20220209	Rep2	70	50	20220209 568pp65_gfpMyD88_NC7 072.tif	0.00356654	0.025911463
off_grid	20220209	Rep2	70	51	20220209 568pp65_gfpMyD88_NC7 072.tif	0.034165767	0.306872887
off_grid	20220209	Rep2	70	52	20220209 568pp65_gfpMyD88_NC7 072.tif	0.093267685	0.403692786
off_grid	20220209	Rep2	70	53	20220209 568pp65_gfpMyD88_NC7 072.tif	0.073619034	0.192809731
off_grid	20220209	Rep2	70	54	20220209 568pp65_gfpMyD88_NC7 072.tif	0.000900131	0.009377146
off_grid	20220209	Rep2	70	55	20220209 568pp65_gfpMyD88_NC7 072.tif	0.027576226	0.145318354
off_grid	20220209	Rep2	70	56	20220209 568pp65_gfpMyD88_NC7 072.tif	0.139532444	0.623426163
off_grid	20220209	Rep2	70	57	20220209 568pp65_gfpMyD88_NC7 072.tif	0.006076985	0.002806108
off_grid	20220209	Rep2	70	58	20220209 568pp65_gfpMyD88_NC7 072.tif	0.005954012	0.002524056
off_grid	20220209	Rep2	70	59	20220209 568pp65_gfpMyD88_NC7 072.tif	0.003881471	0.009331407
off_grid	20220209	Rep2	70	60	20220209 568pp65_gfpMyD88_NC7 072.tif	0.010477011	0.000885108
off_grid	20220209	Rep2	70	61	20220209 568pp65_gfpMyD88_NC7 072.tif	0.056171896	0.289225609
off_grid	20220209	Rep2	70	62	20220209 568pp65_gfpMyD88_NC7 072.tif	0.01508699	0.090661343
off_grid	20220209	Rep2	70	63	20220209 568pp65_gfpMyD88_NC7 072.tif	0.00085814	4.66E-05
off_grid	20220209	Rep2	70	64	20220209 568pp65_gfpMyD88_NC7 072.tif	0.021406591	0.080050108
off_grid	20220209	Rep2	70	65	20220209 568pp65_gfpMyD88_NC7 072.tif	0.010791941	0.040783963
off_grid	20220209	Rep2	70	66	20220209 568pp65_gfpMyD88_NC7 072.tif	0.004142413	0.007044503
off_grid	20220209	Rep2	70	67	20220209 568pp65_gfpMyD88_NC7 072.tif	0.005546102	0.028495664
off_grid	20220209	Rep2	70	68	20220209 568pp65_gfpMyD88_NC7 072.tif	0.186646015	0.227425835
off_grid	20220209	Rep2	70	69	20220209 568pp65_gfpMyD88_NC7 072.tif	0.003575539	0.009369523
off_grid	20220209	Rep2	70	70	20220209 568pp65_gfpMyD88_NC7 072.tif	0.005456122	0.018806814
off_grid	20220209	Rep2	70	71	20220209 568pp65_gfpMyD88_NC7 072.tif	0.036211315	0.036385484
off_grid	20220209	Rep2	70	72	20220209 568pp65_gfpMyD88_NC7 072.tif	0.008473454	0.003194881
off_grid	20220209	Rep2	70	73	20220209 568pp65_gfpMyD88_NC7 072.tif	0.016883593	0.017404179
off_grid	20220209	Rep2	70	74	20220209 568pp65_gfpMyD88_NC7 072.tif	0.054117351	0.130766019
off_grid	20220209	Rep2	70	75	20220209 568pp65_gfpMyD88_NC7 072.tif	0.023845052	0.039228868
off_grid	20220209	Rep2	70	76	20220209 568pp65_gfpMyD88_NC7 072.tif	0.001089089	6.18E-05
off_grid	20220209	Rep2	71	1	20220209 568pp65_gfpMyD88_NC7 074.tif	0.021088662	0.004589893
off_grid	20220209	Rep2	71	2	20220209 568pp65_gfpMyD88_NC7 074.tif	0.019511011	0.008180332
off_grid	20220209	Rep2	71	3	20220209 568pp65_gfpMyD88_NC7 074.tif	0.006769831	0.000496334
off_grid	20220209	Rep2	71	4	20220209 568pp65_gfpMyD88_NC7 074.tif	0.093168706	0.022877503
off_grid	20220209	Rep2	71	5	20220209 568pp65_gfpMyD88_NC7 074.tif	0.01373429	0.007806805
off_grid	20220209	Rep2	71	6	20220209 568pp65_gfpMyD88_NC7 074.tif	0.163389163	0.091751434
off_grid	20220209	Rep2	71	7	20220209 568pp65_gfpMyD88_NC7 074.tif	0.195722006	0.039549034
off_grid	20220209	Rep2	71	8	20220209 568pp65_gfpMyD88_NC7 074.tif	0.042455932	0.004704238
off_grid	20220209	Rep2	71	9	20220209 568pp65_gfpMyD88_NC7 074.tif	0.455065595	0.421073258
off_grid	20220209	Rep2	71	10	20220209 568pp65_gfpMyD88_NC7 074.tif	0.036205316	0.005146373
off_grid	20220209	Rep2	71	11	20220209 568pp65_gfpMyD88_NC7 074.tif	0.143014672	0.077031394
off_grid	20220209	Rep2	71	12	20220209 568pp65_gfpMyD88_NC7 074.tif	0.252748381	0.260570701
off_grid	20220209	Rep2	71	13	20220209 568pp65_gfpMyD88_NC7 074.tif	0.221066396	0.072388978
off_grid	20220209	Rep2	71	14	20220209 568pp65_gfpMyD88_NC7 074.tif	0.011274834	0.031628723
off_grid	20220209	Rep2	71	15	20220209 568pp65_gfpMyD88_NC7 074.tif	0.024522902	0.047713283
off_grid	20220209	Rep2	71	16	20220209 568pp65_gfpMyD88_NC7 074.tif	0.140267281	0.537232741
off_grid	20220209	Rep2	71	17	20220209 568pp65_gfpMyD88_NC7 074.tif	0.003914463	0.012975208
off_grid	20220209	Rep2	71	18	20220209 568pp65_gfpMyD88_NC7 074.tif	0.076852318	0.08827534
off_grid	20220209	Rep2	71	19	20220209 568pp65_gfpMyD88_NC7 074.tif	0.023614103	0.032703568
off_grid	20220209	Rep2	71	20	20220209 568pp65_gfpMyD88_NC7 074.tif	0.102253695	0.13529409
off_grid	20220209	Rep2	71	21	20220209 568pp65_gfpMyD88_NC7 074.tif	0.002840701	0.007326555
off_grid	20220209	Rep2	71	22	20220209 568pp65_gfpMyD88_NC7 074.tif	0.051118015	0.092063977
off_grid	20220209	Rep2	71	23	20220209 568pp65_gfpMyD88_NC7 074.tif	0.244410228	0.153924735
off_grid	20220209	Rep2	71	24	20220209 568pp65_gfpMyD88_NC7 074.tif	0.014382146	0.02097175
off_grid	20220209	Rep2	72	1	20220209 568pp65_gfpMyD88_NC7 075.tif	0.415702309	0.040631503
off_grid	20220209	Rep2	72	2	20220209 568pp65_gfpMyD88_NC7 075.tif	0.116227602	0.031590608
off_grid	20220209	Rep2	72	3	20220209 568pp65_gfpMyD88_NC7 075.tif	0.149559224	0.038687634
off_grid	20220209	Rep2	72	4	20220209 568pp65_gfpMyD88_NC7 075.tif	0.008182519	0.001464457
off_grid	20220209	Rep2	72	5	20220209 568pp65_gfpMyD88_NC7 075.tif	0.034732642	0.006289825
off_grid	20220209	Rep2	72	6	20220209 568pp65_gfpMyD88_NC7 075.tif	0.009934131	0.003072913
off_grid	20220209	Rep2	72	7	20220209 568pp65_gfpMyD88_NC7 075.tif	0.588569047	0.08691082
off_grid	20220209	Rep2	72	8	20220209 568pp65_gfpMyD88_NC7 075.tif	0.01486204	0.011092324
off_grid	20220209	Rep2	72	9	20220209 568pp65_gfpMyD88_NC7 075.tif	0.016697634	0.000481088
off_grid	20220209	Rep2	72	10	20220209 568pp65_gfpMyD88_NC7 075.tif	0.898073528	0.14768911
off_grid	20220209	Rep2	72	11	20220209 568pp65_gfpMyD88_NC7 075.tif	0.006562877	0.006259333
off_grid	20220209	Rep2	72	12	20220209 568pp65_gfpMyD88_NC7 075.tif	0.014934024	0.011877494
off_grid	20220209	Rep2	72	13	20220209 568pp65_gfpMyD88_NC7 075.tif	0.276506124	0.220793814
off_grid	20220209	Rep2	72	14	20220209 568pp65_gfpMyD88_NC7 075.tif	0.011550773	0.007204587
off_grid	20220209	Rep2	72	15	20220209 568pp65_gfpMyD88_NC7 075.tif	0.01653567	0.004673746
off_grid	20220209	Rep2	72	16	20220209 568pp65_gfpMyD88_NC7 075.tif	0.046927942	0.038695257
off_grid	20220209	Rep2	72	17	20220209 568pp65_gfpMyD88_NC7 075.tif	0.022558337	0.006724337
off_grid	20220209	Rep2	72	18	20220209 568pp65_gfpMyD88_NC7 075.tif	0.015650866	0.002859469
off_grid	20220209	Rep2	72	19	20220209 568pp65_gfpMyD88_NC7 075.tif	0.004010442	0.012281514
off_grid	20220209	Rep2	72	20	20220209 568pp65_gfpMyD88_NC7 075.tif	0.03438172	0.09186578
off_grid	20220209	Rep2	72	21	20220209 568pp65_gfpMyD88_NC7 075.tif	0.273338825	0.390565955
off_grid	20220209	Rep2	72	22	20220209 568pp65_gfpMyD88_NC7 075.tif	0.011472791	0.05971953
off_grid	20220209	Rep2	72	23	20220209 568pp65_gfpMyD88_NC7 075.tif	0.065154908	0.235727298
off_grid	20220209	Rep2	72	24	20220209 568pp65_gfpMyD88_NC7 075.tif	0.065754775	0.299608156
off_grid	20220209	Rep2	72	25	20220209 568pp65_gfpMyD88_NC7 075.tif	0.061480721	0.2864737
off_grid	20220209	Rep2	72	26	20220209 568pp65_gfpMyD88_NC7 075.tif	0.039546576	0.090295438
off_grid	20220209	Rep2	73	1	20220209 568pp65_gfpMyD88_NC7 076.tif	0.008938352	8.47E-05
off_grid	20220209	Rep2	73	2	20220209 568pp65_gfpMyD88_NC7 076.tif	0.039339622	0.022755535
off_grid	20220209	Rep2	73	3	20220209 568pp65_gfpMyD88_NC7 076.tif	0.177752983	0.04887198
off_grid	20220209	Rep2	73	4	20220209 568pp65_gfpMyD88_NC7 076.tif	0.063604251	0.243891545
off_grid	20220209	Rep2	73	5	20220209 568pp65_gfpMyD88_NC7 076.tif	0.039513584	0.029379934
off_grid	20220209	Rep2	73	6	20220209 568pp65_gfpMyD88_NC7 076.tif	0.035275521	0.033084719
off_grid	20220209	Rep2	73	7	20220209 568pp65_gfpMyD88_NC7 076.tif	0.021292617	0.04545687
off_grid	20220209	Rep2	73	8	20220209 568pp65_gfpMyD88_NC7 076.tif	0.133251834	0.061968318
off_grid	20220209	Rep2	73	9	20220209 568pp65_gfpMyD88_NC7 076.tif	0.072989173	0.076756966
off_grid	20220209	Rep2	73	10	20220209 568pp65_gfpMyD88_NC7 076.tif	0.008974343	0.003324473
off_grid	20220209	Rep2	73	11	20220209 568pp65_gfpMyD88_NC7 076.tif	0.029612775	0.037025817
off_grid	20220209	Rep2	73	12	20220209 568pp65_gfpMyD88_NC7 076.tif	0.20956694	0.36970939
off_grid	20220209	Rep2	73	13	20220209 568pp65_gfpMyD88_NC7 076.tif	1.240267785	0.863909383
off_grid	20220209	Rep2	73	14	20220209 568pp65_gfpMyD88_NC7 076.tif	0.069773885	0.061998811
off_grid	20220209	Rep2	73	15	20220209 568pp65_gfpMyD88_NC7 076.tif	0.017870374	0.000260021
off_grid	20220209	Rep2	74	1	20220209 568pp65_gfpMyD88_NC7 077.tif	0.013062439	7.71E-05
off_grid	20220209	Rep2	74	2	20220209 568pp65_gfpMyD88_NC7 077.tif	0.030134659	0.000603057
off_grid	20220209	Rep2	74	3	20220209 568pp65_gfpMyD88_NC7 077.tif	0.002933681	0.000229529
off_grid	20220209	Rep2	74	4	20220209 568pp65_gfpMyD88_NC7 077.tif	0.009616201	0.001693148
off_grid	20220209	Rep2	74	5	20220209 568pp65_gfpMyD88_NC7 077.tif	0.003440568	0.012548319
off_grid	20220209	Rep2	74	6	20220209 568pp65_gfpMyD88_NC7 077.tif	0.272789945	0.045990481
off_grid	20220209	Rep2	74	7	20220209 568pp65_gfpMyD88_NC7 077.tif	0.674826945	0.067403527
off_grid	20220209	Rep2	74	8	20220209 568pp65_gfpMyD88_NC7 077.tif	0.014220182	0.010863633
off_grid	20220209	Rep2	74	9	20220209 568pp65_gfpMyD88_NC7 077.tif	1.168712622	0.091095854
off_grid	20220209	Rep2	74	10	20220209 568pp65_gfpMyD88_NC7 077.tif	0.01680561	0.001655033
off_grid	20220209	Rep2	74	11	20220209 568pp65_gfpMyD88_NC7 077.tif	0.621525747	0.030729207
off_grid	20220209	Rep2	74	12	20220209 568pp65_gfpMyD88_NC7 077.tif	0.050578135	0.047461723
off_grid	20220209	Rep2	74	13	20220209 568pp65_gfpMyD88_NC7 077.tif	0.643069982	0.054391042
off_grid	20220209	Rep2	74	14	20220209 568pp65_gfpMyD88_NC7 077.tif	0.004379361	0.002150528
off_grid	20220209	Rep2	74	15	20220209 568pp65_gfpMyD88_NC7 077.tif	0.023920035	0.007014011
off_grid	20220209	Rep2	74	16	20220209 568pp65_gfpMyD88_NC7 077.tif	0.249608076	0.060634291
off_grid	20220209	Rep2	74	17	20220209 568pp65_gfpMyD88_NC7 077.tif	0.02575263	0.018357056
off_grid	20220209	Rep2	74	18	20220209 568pp65_gfpMyD88_NC7 077.tif	0.050488154	0.001083306
off_grid	20220209	Rep2	74	19	20220209 568pp65_gfpMyD88_NC7 077.tif	0.20044896	0.075956549
off_grid	20220209	Rep2	74	20	20220209 568pp65_gfpMyD88_NC7 077.tif	0.084395647	0.034860881
off_grid	20220209	Rep2	74	21	20220209 568pp65_gfpMyD88_NC7 077.tif	0.02068975	0.019591984
off_grid	20220209	Rep2	74	22	20220209 568pp65_gfpMyD88_NC7 077.tif	0.021238629	0.025972447
off_grid	20220209	Rep2	74	23	20220209 568pp65_gfpMyD88_NC7 077.tif	0.015662863	0.033343901
off_grid	20220209	Rep2	74	24	20220209 568pp65_gfpMyD88_NC7 077.tif	0.635955553	0.765221844
off_grid	20220209	Rep2	74	25	20220209 568pp65_gfpMyD88_NC7 077.tif	0.010195073	0.006686222
off_grid	20220209	Rep2	74	26	20220209 568pp65_gfpMyD88_NC7 077.tif	1.386758354	0.617792756
off_grid	20220209	Rep2	74	27	20220209 568pp65_gfpMyD88_NC7 077.tif	0.139073544	0.046005727
off_grid	20220209	Rep2	74	28	20220209 568pp65_gfpMyD88_NC7 077.tif	0.267040218	0.067860908
off_grid	20220209	Rep2	75	1	20220209 568pp65_gfpMyD88_NC7 078.tif	0.01495502	0.009384769
off_grid	20220209	Rep2	75	2	20220209 568pp65_gfpMyD88_NC7 078.tif	0.418692648	0.328613724
off_grid	20220209	Rep2	75	3	20220209 568pp65_gfpMyD88_NC7 078.tif	0.271344267	0.294287289
off_grid	20220209	Rep2	75	4	20220209 568pp65_gfpMyD88_NC7 078.tif	0.290225085	0.228584535
off_grid	20220209	Rep2	75	5	20220209 568pp65_gfpMyD88_NC7 078.tif	0.030407599	0.01667237
off_grid	20220209	Rep2	76	1	20220209 568pp65_gfpMyD88_NC7 079.tif	0.00497023	0.005641869
off_grid	20220209	Rep2	76	2	20220209 568pp65_gfpMyD88_NC7 079.tif	0.026238522	0.000580188
off_grid	20220209	Rep2	76	3	20220209 568pp65_gfpMyD88_NC7 079.tif	0.123695949	0.029966906
off_grid	20220209	Rep2	76	4	20220209 568pp65_gfpMyD88_NC7 079.tif	0.105852899	0.027519919
off_grid	20220209	Rep2	76	5	20220209 568pp65_gfpMyD88_NC7 079.tif	0.037914938	0.026147776
off_grid	20220209	Rep2	76	6	20220209 568pp65_gfpMyD88_NC7 079.tif	0.023854049	0.007753444
off_grid	20220209	Rep2	76	7	20220209 568pp65_gfpMyD88_NC7 079.tif	0.562564797	0.313924174
off_grid	20220209	Rep2	76	8	20220209 568pp65_gfpMyD88_NC7 079.tif	0.259136966	0.182762598
off_grid	20220209	Rep2	76	9	20220209 568pp65_gfpMyD88_NC7 079.tif	0.007975565	0.010741665
off_grid	20220209	Rep2	76	10	20220209 568pp65_gfpMyD88_NC7 079.tif	0.00795157	0.006831059
off_grid	20220209	Rep2	76	11	20220209 568pp65_gfpMyD88_NC7 079.tif	0.617359674	1.304778766
off_grid	20220209	Rep2	76	12	20220209 568pp65_gfpMyD88_NC7 079.tif	0.012189632	0.023365376
off_grid	20220209	Rep2	76	13	20220209 568pp65_gfpMyD88_NC7 079.tif	0.052962606	0.023944725
off_grid	20220209	Rep2	76	14	20220209 568pp65_gfpMyD88_NC7 079.tif	0.0032996	0.008134594
off_grid	20220209	Rep2	76	15	20220209 568pp65_gfpMyD88_NC7 079.tif	0.189987276	0.331258906
off_grid	20220209	Rep2	76	16	20220209 568pp65_gfpMyD88_NC7 079.tif	0.003218618	0.008378531
off_grid	20220209	Rep2	76	17	20220209 568pp65_gfpMyD88_NC7 079.tif	0.297948377	0.490213994
off_grid	20220209	Rep2	76	18	20220209 568pp65_gfpMyD88_NC7 079.tif	0.087847885	0.127023119
off_grid	20220209	Rep2	76	19	20220209 568pp65_gfpMyD88_NC7 079.tif	0.223654822	0.296315014
off_grid	20220209	Rep2	76	20	20220209 568pp65_gfpMyD88_NC7 079.tif	0.007336706	0.008752058
off_grid	20220209	Rep2	76	21	20220209 568pp65_gfpMyD88_NC7 079.tif	0.029396823	0.090867164
off_grid	20220209	Rep2	76	22	20220209 568pp65_gfpMyD88_NC7 079.tif	0.234815352	0.476492571
off_grid	20220209	Rep2	76	23	20220209 568pp65_gfpMyD88_NC7 079.tif	0.009163302	0.017198358
off_grid	20220209	Rep2	76	24	20220209 568pp65_gfpMyD88_NC7 079.tif	0.010288053	0.037986317
off_grid	20220209	Rep2	76	25	20220209 568pp65_gfpMyD88_NC7 079.tif	0.044555468	0.076863688
off_grid	20220209	Rep2	76	26	20220209 568pp65_gfpMyD88_NC7 079.tif	0.020575775	0.022374384
off_grid	20220209	Rep2	76	27	20220209 568pp65_gfpMyD88_NC7 079.tif	0.013161417	0.015178259
off_grid	20220209	Rep2	77	1	20220209 568pp65_gfpMyD88_NC7 080.tif	0.018650202	0.001464457
off_grid	20220209	Rep2	77	2	20220209 568pp65_gfpMyD88_NC7 080.tif	0.000111305	2.37E-05
off_grid	20220209	Rep2	77	3	20220209 568pp65_gfpMyD88_NC7 080.tif	0.002402798	0.000488711
off_grid	20220209	Rep2	77	4	20220209 568pp65_gfpMyD88_NC7 080.tif	0.000378246	6.18E-05
off_grid	20220209	Rep2	77	5	20220209 568pp65_gfpMyD88_NC7 080.tif	0.002042878	0.002478318
off_grid	20220209	Rep2	77	6	20220209 568pp65_gfpMyD88_NC7 080.tif	0.040227426	0.024112431
off_grid	20220209	Rep2	77	7	20220209 568pp65_gfpMyD88_NC7 080.tif	-2.07E-05	0.001845608
off_grid	20220209	Rep2	77	8	20220209 568pp65_gfpMyD88_NC7 080.tif	3.33E-05	0.000252398
off_grid	20220209	Rep2	77	9	20220209 568pp65_gfpMyD88_NC7 080.tif	0.01161076	0.009689689
off_grid	20220209	Rep2	77	10	20220209 568pp65_gfpMyD88_NC7 080.tif	0.001119082	0.005184488
off_grid	20220209	Rep2	77	11	20220209 568pp65_gfpMyD88_NC7 080.tif	0.187629797	0.106288521
off_grid	20220209	Rep2	77	12	20220209 568pp65_gfpMyD88_NC7 080.tif	0.01174573	0.08845067
off_grid	20220209	Rep2	77	13	20220209 568pp65_gfpMyD88_NC7 080.tif	0.022735297	0.026650895
off_grid	20220209	Rep2	77	14	20220209 568pp65_gfpMyD88_NC7 080.tif	0.007891583	0.062494307
off_grid	20220209	Rep2	77	15	20220209 568pp65_gfpMyD88_NC7 080.tif	0.033505913	0.177304519
off_grid	20220209	Rep2	77	16	20220209 568pp65_gfpMyD88_NC7 080.tif	0.022894262	0.068615587
off_grid	20220209	Rep2	77	17	20220209 568pp65_gfpMyD88_NC7 080.tif	0.013746287	0.045906628
off_grid	20220209	Rep2	77	18	20220209 568pp65_gfpMyD88_NC7 080.tif	0.002651743	0.008774927
off_grid	20220209	Rep2	77	19	20220209 568pp65_gfpMyD88_NC7 080.tif	0.026691422	0.139059859
off_grid	20220209	Rep2	77	20	20220209 568pp65_gfpMyD88_NC7 080.tif	0.00731871	0.021459623
off_grid	20220209	Rep2	77	21	20220209 568pp65_gfpMyD88_NC7 080.tif	0.073879976	0.01459891
off_grid	20220209	Rep2	77	22	20220209 568pp65_gfpMyD88_NC7 080.tif	0.018314276	0.037216393
off_grid	20220209	Rep2	78	1	20220209 568pp65_gfpMyD88_NC7 081.tif	0.011466792	0.000618303
off_grid	20220209	Rep2	78	2	20220209 568pp65_gfpMyD88_NC7 081.tif	0.008203514	0.003408326
off_grid	20220209	Rep2	78	3	20220209 568pp65_gfpMyD88_NC7 081.tif	0.301103678	0.839317533
off_grid	20220209	Rep2	78	4	20220209 568pp65_gfpMyD88_NC7 081.tif	0.071510501	0.046531715
off_grid	20220209	Rep2	78	5	20220209 568pp65_gfpMyD88_NC7 081.tif	0.008443461	0.004704238
off_grid	20220209	Rep2	78	6	20220209 568pp65_gfpMyD88_NC7 081.tif	0.001110084	0.001281505
off_grid	20220209	Rep2	78	7	20220209 568pp65_gfpMyD88_NC7 081.tif	0.010899917	0.009941249
off_grid	20220209	Rep2	78	8	20220209 568pp65_gfpMyD88_NC7 081.tif	0.021379598	0.061602414
off_grid	20220209	Rep2	78	9	20220209 568pp65_gfpMyD88_NC7 081.tif	0.004040436	0.011732657
off_grid	20220209	Rep2	78	10	20220209 568pp65_gfpMyD88_NC7 081.tif	0.447225332	0.24822904
off_grid	20220209	Rep2	78	11	20220209 568pp65_gfpMyD88_NC7 081.tif	0.074815769	0.063409068
off_grid	20220209	Rep2	78	12	20220209 568pp65_gfpMyD88_NC7 081.tif	0.617386668	0.535563304
off_grid	20220209	Rep2	78	13	20220209 568pp65_gfpMyD88_NC7 081.tif	0.510955226	0.341046859
off_grid	20220209	Rep2	78	14	20220209 568pp65_gfpMyD88_NC7 081.tif	0.138746618	0.100098634
off_grid	20220209	Rep2	78	15	20220209 568pp65_gfpMyD88_NC7 081.tif	0.017585437	0.024722273
off_grid	20220209	Rep2	79	1	20220209 568pp65_gfpMyD88_NC7 082.tif	0.003152632	0.022854634
off_grid	20220209	Rep2	79	2	20220209 568pp65_gfpMyD88_NC7 082.tif	0.162963256	0.73705481
off_grid	20220209	Rep2	79	3	20220209 568pp65_gfpMyD88_NC7 082.tif	0.017192525	0.111883814
off_grid	20220209	Rep2	79	4	20220209 568pp65_gfpMyD88_NC7 082.tif	0.025062782	0.075804088
off_grid	20220209	Rep2	79	5	20220209 568pp65_gfpMyD88_NC7 082.tif	0.002612752	0.000313382
off_grid	20220209	Rep2	79	6	20220209 568pp65_gfpMyD88_NC7 082.tif	0.473562504	0.836016776
off_grid	20220209	Rep2	79	7	20220209 568pp65_gfpMyD88_NC7 082.tif	0.035611447	0.040669617
off_grid	20220209	Rep2	79	8	20220209 568pp65_gfpMyD88_NC7 082.tif	0.006877808	0.003080536
off_grid	20220209	Rep2	79	9	20220209 568pp65_gfpMyD88_NC7 082.tif	0.001766939	0.002173397
off_grid	20220209	Rep2	79	10	20220209 568pp65_gfpMyD88_NC7 082.tif	0.168814962	0.064834571
off_grid	20220209	Rep2	79	11	20220209 568pp65_gfpMyD88_NC7 082.tif	0.018107322	0.011450605
off_grid	20220209	Rep2	79	12	20220209 568pp65_gfpMyD88_NC7 082.tif	0.11357019	0.071565693
off_grid	20220209	Rep2	79	13	20220209 568pp65_gfpMyD88_NC7 082.tif	0.060697894	0.057234427
off_grid	20220209	Rep2	79	14	20220209 568pp65_gfpMyD88_NC7 082.tif	0.243618404	0.099747975
off_grid	20220209	Rep2	79	15	20220209 568pp65_gfpMyD88_NC7 082.tif	0.009466235	0.009117963
off_grid	20220209	Rep2	80	1	20220209 568pp65_gfpMyD88_NC7 083.tif	0.005258166	0.00043535
off_grid	20220209	Rep2	80	2	20220209 568pp65_gfpMyD88_NC7 083.tif	0.001817928	0.000572565
off_grid	20220209	Rep2	80	3	20220209 568pp65_gfpMyD88_NC7 083.tif	0.000522214	6.94E-05
off_grid	20220209	Rep2	80	4	20220209 568pp65_gfpMyD88_NC7 083.tif	0.014937024	0.039084031
off_grid	20220209	Rep2	80	5	20220209 568pp65_gfpMyD88_NC7 083.tif	0.10377136	0.065040393
off_grid	20220209	Rep2	80	6	20220209 568pp65_gfpMyD88_NC7 083.tif	0.07453983	0.046882374
off_grid	20220209	Rep2	80	7	20220209 568pp65_gfpMyD88_NC7 083.tif	0.065985723	0.106540081
off_grid	20220209	Rep2	80	8	20220209 568pp65_gfpMyD88_NC7 083.tif	0.033283963	0.059262148
off_grid	20220209	Rep2	80	9	20220209 568pp65_gfpMyD88_NC7 083.tif	0.001568983	-6.78E-06
off_grid	20220209	Rep2	80	10	20220209 568pp65_gfpMyD88_NC7 083.tif	0.000927125	0.001632163
off_grid	20220209	Rep2	81	1	20220209 568pp65_gfpMyD88_NC7 084.tif	0.010728955	0.000725025
off_grid	20220209	Rep2	81	2	20220209 568pp65_gfpMyD88_NC7 084.tif	0.000696176	-2.20E-05
off_grid	20220209	Rep2	81	3	20220209 568pp65_gfpMyD88_NC7 084.tif	0.000513216	0.000237152
off_grid	20220209	Rep2	81	4	20220209 568pp65_gfpMyD88_NC7 084.tif	0.000840144	0.000214283
off_grid	20220209	Rep2	81	5	20220209 568pp65_gfpMyD88_NC7 084.tif	0.085124487	0.10856018
off_grid	20220209	Rep2	81	6	20220209 568pp65_gfpMyD88_NC7 084.tif	0.082859989	0.060481831
off_grid	20220209	Rep2	81	7	20220209 568pp65_gfpMyD88_NC7 084.tif	0.177096129	0.135766716
off_grid	20220209	Rep2	81	8	20220209 568pp65_gfpMyD88_NC7 084.tif	0.095226251	0.04315472
off_grid	20220209	Rep2	81	9	20220209 568pp65_gfpMyD88_NC7 084.tif	0.366609176	0.324017044
off_grid	20220209	Rep2	81	10	20220209 568pp65_gfpMyD88_NC7 084.tif	0.057632573	0.047850497
off_grid	20220209	Rep2	81	11	20220209 568pp65_gfpMyD88_NC7 084.tif	0.363219927	0.384337954
off_grid	20220209	Rep2	81	12	20220209 568pp65_gfpMyD88_NC7 084.tif	0.027564228	0.046127696
off_grid	20220209	Rep2	81	13	20220209 568pp65_gfpMyD88_NC7 084.tif	0.001544988	0.006396547
off_grid	20220209	Rep2	81	14	20220209 568pp65_gfpMyD88_NC7 084.tif	0.002525771	0.002867092
off_grid	20220209	Rep2	81	15	20220209 568pp65_gfpMyD88_NC7 084.tif	0.000189288	0.002302989
off_grid	20220209	Rep2	81	16	20220209 568pp65_gfpMyD88_NC7 084.tif	0.006535883	0.001929461
off_grid	20220209	Rep2	81	17	20220209 568pp65_gfpMyD88_NC7 084.tif	0.148338493	0.34128317
off_grid	20220209	Rep2	81	18	20220209 568pp65_gfpMyD88_NC7 084.tif	0.042875839	0.099237233
off_grid	20220209	Rep2	81	19	20220209 568pp65_gfpMyD88_NC7 084.tif	0.176754203	0.281267183
off_grid	20220209	Rep2	81	20	20220209 568pp65_gfpMyD88_NC7 084.tif	0.007693627	0.054230959
off_grid	20220209	Rep2	81	21	20220209 568pp65_gfpMyD88_NC7 084.tif	0.071672465	0.284880491
off_grid	20220209	Rep2	81	22	20220209 568pp65_gfpMyD88_NC7 084.tif	0.000438233	0.007761067
off_grid	20220209	Rep2	81	23	20220209 568pp65_gfpMyD88_NC7 084.tif	0.001568983	0.000160922
off_grid	20220209	Rep2	81	24	20220209 568pp65_gfpMyD88_NC7 084.tif	0.073927966	0.121374465
off_grid	20220209	Rep2	81	25	20220209 568pp65_gfpMyD88_NC7 084.tif	0.09446742	0.198496495
off_grid	20220209	Rep2	81	26	20220209 568pp65_gfpMyD88_NC7 084.tif	0.034462702	0.100312078
off_grid	20220209	Rep2	81	27	20220209 568pp65_gfpMyD88_NC7 084.tif	0.216234465	0.893570527
off_grid	20220209	Rep2	81	28	20220209 568pp65_gfpMyD88_NC7 084.tif	0.022204415	0.05286644
off_grid	20220209	Rep2	81	29	20220209 568pp65_gfpMyD88_NC7 084.tif	0.002108863	0.000618303
off_grid	20220209	Rep2	81	30	20220209 568pp65_gfpMyD88_NC7 084.tif	0.001640967	0.00179987
off_grid	20220209	Rep2	81	31	20220209 568pp65_gfpMyD88_NC7 084.tif	0.007660634	0.014934323
off_grid	20220209	Rep2	81	32	20220209 568pp65_gfpMyD88_NC7 084.tif	0.155173982	0.272569323
off_grid	20220209	Rep2	81	33	20220209 568pp65_gfpMyD88_NC7 084.tif	0.001209062	0.002074298
off_grid	20220209	Rep2	81	34	20220209 568pp65_gfpMyD88_NC7 084.tif	0.005006222	0.00202856
off_grid	20220209	Rep2	81	35	20220209 568pp65_gfpMyD88_NC7 084.tif	0.011691742	0.005565639
off_grid	20220209	Rep2	81	36	20220209 568pp65_gfpMyD88_NC7 084.tif	0.004028438	0.007014011
off_grid	20220209	Rep2	81	37	20220209 568pp65_gfpMyD88_NC7 084.tif	0.388927238	0.56497289
off_grid	20220209	Rep2	81	38	20220209 568pp65_gfpMyD88_NC7 084.tif	0.206057719	0.46944128
off_grid	20220209	Rep2	81	39	20220209 568pp65_gfpMyD88_NC7 084.tif	0.038520803	0.068364027
off_grid	20220209	Rep2	81	40	20220209 568pp65_gfpMyD88_NC7 084.tif	0.012009672	0.01452268
off_grid	20220209	Rep2	81	41	20220209 568pp65_gfpMyD88_NC7 084.tif	0.004997224	0.094015468
off_grid	20220209	Rep2	81	42	20220209 568pp65_gfpMyD88_NC7 084.tif	0.002924683	0.000542073
off_grid	20220209	Rep2	81	43	20220209 568pp65_gfpMyD88_NC7 084.tif	0.000519215	0.000176168
off_grid	20220209	Rep2	81	44	20220209 568pp65_gfpMyD88_NC7 084.tif	0.073118145	0.374092623
off_grid	20220209	Rep2	81	45	20220209 568pp65_gfpMyD88_NC7 084.tif	0.12229526	0.583451078
off_grid	20220209	Rep2	81	46	20220209 568pp65_gfpMyD88_NC7 084.tif	0.000672181	0.002745124
off_grid	20220209	Rep2	81	47	20220209 568pp65_gfpMyD88_NC7 084.tif	0.008323487	0.030485271
off_grid	20220209	Rep2	81	48	20220209 568pp65_gfpMyD88_NC7 084.tif	0.001110084	0.004704238
off_grid	20220209	Rep2	81	49	20220209 568pp65_gfpMyD88_NC7 084.tif	0.03388083	0.092567096
off_grid	20220209	Rep2	81	50	20220209 568pp65_gfpMyD88_NC7 084.tif	0.001538989	0.004079151
off_grid	20220209	Rep2	81	51	20220209 568pp65_gfpMyD88_NC7 084.tif	0.001970894	0.000885108
off_grid	20220209	Rep2	82	1	20220209 568pp65_gfpMyD88_NC7 085.tif	0.00126305	0.000389612
off_grid	20220209	Rep2	82	2	20220209 568pp65_gfpMyD88_NC7 085.tif	-2.67E-06	0.000153299
off_grid	20220209	Rep2	82	3	20220209 568pp65_gfpMyD88_NC7 085.tif	0.000156295	0.000168545
off_grid	20220209	Rep2	82	4	20220209 568pp65_gfpMyD88_NC7 085.tif	9.03E-05	0.000122807
off_grid	20220209	Rep2	82	5	20220209 568pp65_gfpMyD88_NC7 085.tif	0.00045023	0.007128357
off_grid	20220209	Rep2	82	6	20220209 568pp65_gfpMyD88_NC7 085.tif	0.000636189	-1.44E-05
off_grid	20220209	Rep2	82	7	20220209 568pp65_gfpMyD88_NC7 085.tif	-2.97E-05	0.00544367
off_grid	20220209	Rep2	82	8	20220209 568pp65_gfpMyD88_NC7 085.tif	0.001937901	0.016801961
off_grid	20220209	Rep2	82	9	20220209 568pp65_gfpMyD88_NC7 085.tif	0.02010488	0.064178992
off_grid	20220209	Rep2	82	10	20220209 568pp65_gfpMyD88_NC7 085.tif	0.007192738	0.034677929
off_grid	20220209	Rep2	82	11	20220209 568pp65_gfpMyD88_NC7 085.tif	0.001922904	0.00959059
off_grid	20220209	Rep2	82	12	20220209 568pp65_gfpMyD88_NC7 085.tif	0.002570761	0.00625171
off_grid	20220209	Rep2	82	13	20220209 568pp65_gfpMyD88_NC7 085.tif	-9.86E-05	0.003659885
off_grid	20220209	Rep2	82	14	20220209 568pp65_gfpMyD88_NC7 085.tif	0.056354856	0.184759826
off_grid	20220209	Rep2	82	15	20220209 568pp65_gfpMyD88_NC7 085.tif	0.001488001	0.004185873
off_grid	20220209	Rep2	82	16	20220209 568pp65_gfpMyD88_NC7 085.tif	-0.000194627	0.001212898
off_grid	20220209	Rep2	82	17	20220209 568pp65_gfpMyD88_NC7 085.tif	-0.000203625	0.000656418
off_grid	20220209	Rep2	82	18	20220209 568pp65_gfpMyD88_NC7 085.tif	0.013701297	0.029364688
off_grid	20220209	Rep2	82	19	20220209 568pp65_gfpMyD88_NC7 085.tif	0.060718889	0.456154368
off_grid	20220209	Rep2	82	20	20220209 568pp65_gfpMyD88_NC7 085.tif	0.050521147	0.38736429
off_grid	20220209	Rep2	82	21	20220209 568pp65_gfpMyD88_NC7 085.tif	0.078363984	0.118462475
off_grid	20220209	Rep2	82	22	20220209 568pp65_gfpMyD88_NC7 085.tif	0.079548722	0.406231251
off_grid	20220209	Rep2	82	23	20220209 568pp65_gfpMyD88_NC7 085.tif	0.036808182	0.061167902
off_grid	20220209	Rep2	82	24	20220209 568pp65_gfpMyD88_NC7 085.tif	0.134814488	0.54723414
off_grid	20220209	Rep2	82	25	20220209 568pp65_gfpMyD88_NC7 085.tif	0.315404514	0.529525876
off_grid	20220209	Rep2	82	26	20220209 568pp65_gfpMyD88_NC7 085.tif	0.001413017	0.000381989
off_grid	20220209	Rep2	82	27	20220209 568pp65_gfpMyD88_NC7 085.tif	0.000411239	0.003522671
off_grid	20220209	Rep2	82	28	20220209 568pp65_gfpMyD88_NC7 085.tif	0.028347055	0.111129135
off_grid	20220209	Rep2	82	29	20220209 568pp65_gfpMyD88_NC7 085.tif	0.025137765	0.097354349
off_grid	20220209	Rep2	82	30	20220209 568pp65_gfpMyD88_NC7 085.tif	0.001529991	0.001891346
off_grid	20220209	Rep2	82	31	20220209 568pp65_gfpMyD88_NC7 085.tif	0.018770175	0.017472786
off_grid	20220209	Rep2	82	32	20220209 568pp65_gfpMyD88_NC7 085.tif	0.000765161	0.002226759
off_grid	20220209	Rep2	82	33	20220209 568pp65_gfpMyD88_NC7 085.tif	0.000213283	2.37E-05
off_grid	20220209	Rep2	83	1	20220209 568pp65_gfpMyD88_NC7 086.tif	0.00985015	0.000122807
off_grid	20220209	Rep2	83	2	20220209 568pp65_gfpMyD88_NC7 086.tif	0.00293668	0.004201119
off_grid	20220209	Rep2	83	3	20220209 568pp65_gfpMyD88_NC7 086.tif	0.034789629	0.012136677
off_grid	20220209	Rep2	83	4	20220209 568pp65_gfpMyD88_NC7 086.tif	0.034888607	0.05946797
off_grid	20220209	Rep2	83	5	20220209 568pp65_gfpMyD88_NC7 086.tif	0.017093546	0.025774248
off_grid	20220209	Rep2	83	6	20220209 568pp65_gfpMyD88_NC7 086.tif	0.336555831	0.524982562
off_grid	20220209	Rep2	83	7	20220209 568pp65_gfpMyD88_NC7 086.tif	0.088432756	0.178478464
off_grid	20220209	Rep2	83	8	20220209 568pp65_gfpMyD88_NC7 086.tif	0.463670692	0.278477159
off_grid	20220209	Rep2	83	9	20220209 568pp65_gfpMyD88_NC7 086.tif	0.054504266	0.054040384
off_grid	20220209	Rep2	83	10	20220209 568pp65_gfpMyD88_NC7 086.tif	0.180119459	0.134249736
off_grid	20220209	Rep2	83	11	20220209 568pp65_gfpMyD88_NC7 086.tif	0.004277383	0.008218447
off_grid	20220209	Rep2	83	12	20220209 568pp65_gfpMyD88_NC7 086.tif	0.014169194	0.005664738
off_grid	20220209	Rep2	83	13	20220209 568pp65_gfpMyD88_NC7 086.tif	0.013491344	8.47E-05
off_grid	20220209	Rep2	83	14	20220209 568pp65_gfpMyD88_NC7 086.tif	0.012690521	0.007128356
off_grid	20220209	Rep2	83	15	20220209 568pp65_gfpMyD88_NC7 086.tif	0.009301271	0.008912142
off_grid	20220209	Rep2	83	16	20220209 568pp65_gfpMyD88_NC7 086.tif	0.009403249	0.000702156
off_grid	20220209	Rep2	83	17	20220209 568pp65_gfpMyD88_NC7 086.tif	0.019175086	0.002150528
off_grid	20220209	Rep2	83	18	20220209 568pp65_gfpMyD88_NC7 086.tif	0.476522847	0.079066738
off_grid	20220209	Rep2	83	19	20220209 568pp65_gfpMyD88_NC7 086.tif	0.022210414	0.029578132
off_grid	20220209	Rep2	83	20	20220209 568pp65_gfpMyD88_NC7 086.tif	0.011364814	0.007166472
off_grid	20220209	Rep2	83	21	20220209 568pp65_gfpMyD88_NC7 086.tif	0.01151778	0.032924636
off_grid	20220209	Rep2	83	22	20220209 568pp65_gfpMyD88_NC7 086.tif	0.633466109	0.120505442
off_grid	20220209	Rep2	83	23	20220209 568pp65_gfpMyD88_NC7 086.tif	1.566154648	0.584762234
off_grid	20220209	Rep2	83	24	20220209 568pp65_gfpMyD88_NC7 086.tif	0.314429728	0.196651728
off_grid	20220209	Rep2	83	25	20220209 568pp65_gfpMyD88_NC7 086.tif	0.009376255	0.00544367
off_grid	20220209	Rep2	83	26	20220209 568pp65_gfpMyD88_NC7 086.tif	0.01725851	0.008797797
off_grid	20220209	Rep2	84	1	20220209 568pp65_gfpMyD88_NC7 087.tif	0.001703953	0.000290513
off_grid	20220209	Rep2	84	2	20220209 568pp65_gfpMyD88_NC7 087.tif	0.002552765	0.000625926
off_grid	20220209	Rep2	84	3	20220209 568pp65_gfpMyD88_NC7 087.tif	0.000297264	-6.78E-06
off_grid	20220209	Rep2	84	4	20220209 568pp65_gfpMyD88_NC7 087.tif	0.04065933	0.00131962
off_grid	20220209	Rep2	84	5	20220209 568pp65_gfpMyD88_NC7 087.tif	0.061915625	0.010162316
off_grid	20220209	Rep2	84	6	20220209 568pp65_gfpMyD88_NC7 087.tif	0.024040009	0.000793632
off_grid	20220209	Rep2	84	7	20220209 568pp65_gfpMyD88_NC7 087.tif	0.022204415	0.004589893
off_grid	20220209	Rep2	84	8	20220209 568pp65_gfpMyD88_NC7 087.tif	0.025023791	0.005275964
off_grid	20220209	Rep2	84	9	20220209 568pp65_gfpMyD88_NC7 087.tif	0.057209667	0.011770772
off_grid	20220209	Rep2	84	10	20220209 568pp65_gfpMyD88_NC7 087.tif	0.116461551	0.095341874
off_grid	20220209	Rep2	84	11	20220209 568pp65_gfpMyD88_NC7 087.tif	0.289874164	0.393782869
off_grid	20220209	Rep2	84	12	20220209 568pp65_gfpMyD88_NC7 087.tif	0.004553322	0.004361202
off_grid	20220209	Rep2	84	13	20220209 568pp65_gfpMyD88_NC7 087.tif	0.034507692	0.001830362
off_grid	20220209	Rep2	84	14	20220209 568pp65_gfpMyD88_NC7 087.tif	0.015434913	0.002501187
off_grid	20220209	Rep2	84	15	20220209 568pp65_gfpMyD88_NC7 087.tif	0.001934902	0.009682066
off_grid	20220209	Rep2	84	16	20220209 568pp65_gfpMyD88_NC7 087.tif	0.082095157	0.008729189
off_grid	20220209	Rep2	84	17	20220209 568pp65_gfpMyD88_NC7 087.tif	0.054015373	0.059170672
off_grid	20220209	Rep2	84	18	20220209 568pp65_gfpMyD88_NC7 087.tif	0.015128981	0.037932955
off_grid	20220209	Rep2	84	19	20220209 568pp65_gfpMyD88_NC7 087.tif	0.01852123	0.026894831
off_grid	20220209	Rep2	84	20	20220209 568pp65_gfpMyD88_NC7 087.tif	0.005021218	0.000740271
off_grid	20220209	Rep2	84	21	20220209 568pp65_gfpMyD88_NC7 087.tif	0.045191326	0.017731969
off_grid	20220209	Rep2	84	22	20220209 568pp65_gfpMyD88_NC7 087.tif	0.000711173	0.000580188
off_grid	20220209	Rep2	84	23	20220209 568pp65_gfpMyD88_NC7 087.tif	0.036529244	0.007235079
off_grid	20220209	Rep2	84	24	20220209 568pp65_gfpMyD88_NC7 087.tif	0.018464243	0.002089544
off_grid	20220209	Rep2	84	25	20220209 568pp65_gfpMyD88_NC7 087.tif	0.018956134	0.001350112
off_grid	20220209	Rep2	84	26	20220209 568pp65_gfpMyD88_NC7 087.tif	0.001410018	0.000740271
off_grid	20220209	Rep2	84	27	20220209 568pp65_gfpMyD88_NC7 087.tif	0.00275372	0.000351497
off_grid	20220209	Rep2	84	28	20220209 568pp65_gfpMyD88_NC7 087.tif	0.018686194	0.040905931
off_grid	20220209	Rep2	84	29	20220209 568pp65_gfpMyD88_NC7 087.tif	0.019316054	0.132504067
off_grid	20220209	Rep2	84	30	20220209 568pp65_gfpMyD88_NC7 087.tif	0.165584677	0.748031945
off_grid	20220209	Rep2	84	31	20220209 568pp65_gfpMyD88_NC7 087.tif	0.004436348	0.015567033
off_grid	20220209	Rep2	84	32	20220209 568pp65_gfpMyD88_NC7 087.tif	0.004820263	0.001159537
off_grid	20220209	Rep2	84	33	20220209 568pp65_gfpMyD88_NC7 087.tif	0.003722506	0.001182406
off_grid	20220209	Rep2	84	34	20220209 568pp65_gfpMyD88_NC7 087.tif	0.054249322	0.311309479
off_grid	20220209	Rep2	84	35	20220209 568pp65_gfpMyD88_NC7 087.tif	0.000672181	0.000549696
off_grid	20220209	Rep2	84	36	20220209 568pp65_gfpMyD88_NC7 087.tif	0.004817264	0.000801255
off_grid	20220209	Rep2	84	37	20220209 568pp65_gfpMyD88_NC7 087.tif	0.006103979	0.007135979
off_grid	20220209	Rep2	84	38	20220209 568pp65_gfpMyD88_NC7 087.tif	0.014814051	0.056007122
off_grid	20220209	Rep2	84	39	20220209 568pp65_gfpMyD88_NC7 087.tif	0.128407906	0.292000384
off_grid	20220209	Rep2	84	40	20220209 568pp65_gfpMyD88_NC7 087.tif	0.006643859	0.023662674
off_grid	20220209	Rep2	84	41	20220209 568pp65_gfpMyD88_NC7 087.tif	0.000354252	0.000115184
off_grid	20220209	Rep2	85	1	20220209 568pp65_gfpMyD88_NC7 088.tif	0.00275372	0.000267644
off_grid	20220209	Rep2	85	2	20220209 568pp65_gfpMyD88_NC7 088.tif	0.025350718	0.07886854
off_grid	20220209	Rep2	85	3	20220209 568pp65_gfpMyD88_NC7 088.tif	0.056714776	0.033221933
off_grid	20220209	Rep2	85	4	20220209 568pp65_gfpMyD88_NC7 088.tif	0.590782554	0.477270114
off_grid	20220209	Rep2	85	5	20220209 568pp65_gfpMyD88_NC7 088.tif	0.054138346	0.153048089
off_grid	20220209	Rep2	85	6	20220209 568pp65_gfpMyD88_NC7 088.tif	0.410045563	0.422613104
off_grid	20220209	Rep2	85	7	20220209 568pp65_gfpMyD88_NC7 088.tif	0.005729062	0.008332793
off_grid	20220209	Rep2	85	8	20220209 568pp65_gfpMyD88_NC7 088.tif	0.295323957	0.308366997
off_grid	20220209	Rep2	85	9	20220209 568pp65_gfpMyD88_NC7 088.tif	0.268056995	0.193915066
off_grid	20220209	Rep2	85	10	20220209 568pp65_gfpMyD88_NC7 088.tif	0.017057554	0.035928103
off_grid	20220209	Rep2	85	11	20220209 568pp65_gfpMyD88_NC7 088.tif	0.003449566	0.007265571
off_grid	20220209	Rep2	85	12	20220209 568pp65_gfpMyD88_NC7 088.tif	0.018692192	0.026422205
off_grid	20220209	Rep2	85	13	20220209 568pp65_gfpMyD88_NC7 088.tif	0.597875986	0.905355708
off_grid	20220209	Rep2	85	14	20220209 568pp65_gfpMyD88_NC7 088.tif	0.099089396	0.129058464
off_grid	20220209	Rep2	85	15	20220209 568pp65_gfpMyD88_NC7 088.tif	0.012690521	0.011321014
off_grid	20220209	Rep2	85	16	20220209 568pp65_gfpMyD88_NC7 088.tif	0.107739482	0.294714181
off_grid	20220209	Rep2	85	17	20220209 568pp65_gfpMyD88_NC7 088.tif	0.005762054	0.014896208
off_grid	20220209	Rep2	85	18	20220209 568pp65_gfpMyD88_NC7 088.tif	0.081336326	0.01070355
off_grid	20220209	Rep2	85	19	20220209 568pp65_gfpMyD88_NC7 088.tif	0.057929507	0.53462567
off_grid	20220209	Rep2	85	20	20220209 568pp65_gfpMyD88_NC7 088.tif	0.003590535	0.000351497
off_grid	20220209	Rep2	85	21	20220209 568pp65_gfpMyD88_NC7 088.tif	0.009238285	0.076391061
off_grid	20220209	Rep2	85	22	20220209 568pp65_gfpMyD88_NC7 088.tif	0.041892057	0.314038519
off_grid	20220209	Rep2	85	23	20220209 568pp65_gfpMyD88_NC7 088.tif	0.027300287	0.11581729
off_grid	20220209	Rep2	85	24	20220209 568pp65_gfpMyD88_NC7 088.tif	0.019915922	0.173660717
off_grid	20220209	Rep2	85	25	20220209 568pp65_gfpMyD88_NC7 088.tif	0.025437699	0.089754204
off_grid	20220209	Rep2	85	26	20220209 568pp65_gfpMyD88_NC7 088.tif	0.043442714	0.181146518
off_grid	20220209	Rep2	85	27	20220209 568pp65_gfpMyD88_NC7 088.tif	0.002474782	0.020064611
off_grid	20220209	Rep2	85	28	20220209 568pp65_gfpMyD88_NC7 088.tif	0.006931796	0.006282202
off_grid	20220209	Rep2	85	29	20220209 568pp65_gfpMyD88_NC7 088.tif	0.091156151	0.049565675
off_grid	20220209	Rep2	86	1	20220209 568pp65_gfpMyD88_NC7 089.tif	0.003938458	0.011580197
off_grid	20220209	Rep2	86	2	20220209 568pp65_gfpMyD88_NC7 089.tif	0.07666336	0.440016444
off_grid	20220209	Rep2	86	3	20220209 568pp65_gfpMyD88_NC7 089.tif	0.034681653	0.001182406
off_grid	20220209	Rep2	86	4	20220209 568pp65_gfpMyD88_NC7 089.tif	0.031256411	0.226358609
off_grid	20220209	Rep2	86	5	20220209 568pp65_gfpMyD88_NC7 089.tif	0.00081315	0.001738886
off_grid	20220209	Rep2	86	6	20220209 568pp65_gfpMyD88_NC7 089.tif	0.293362392	0.623715836
off_grid	20220209	Rep2	86	7	20220209 568pp65_gfpMyD88_NC7 089.tif	0.04183207	0.036248269
off_grid	20220209	Rep2	86	8	20220209 568pp65_gfpMyD88_NC7 089.tif	0.027804175	0.003499802
off_grid	20220209	Rep2	86	9	20220209 568pp65_gfpMyD88_NC7 089.tif	0.157066562	0.029669608
off_grid	20220209	Rep2	86	10	20220209 568pp65_gfpMyD88_NC7 089.tif	0.002198843	3.13E-05
off_grid	20220209	Rep2	86	11	20220209 568pp65_gfpMyD88_NC7 089.tif	0.03026963	0.056899015
off_grid	20220209	Rep2	86	12	20220209 568pp65_gfpMyD88_NC7 089.tif	0.043583683	0.152346771
off_grid	20220209	Rep2	86	13	20220209 568pp65_gfpMyD88_NC7 089.tif	0.004046434	0.000115184
off_grid	20220209	Rep2	86	14	20220209 568pp65_gfpMyD88_NC7 089.tif	0.008164523	0.007715329
off_grid	20220209	Rep2	86	15	20220209 568pp65_gfpMyD88_NC7 089.tif	0.465140368	0.9047916
off_grid	20220209	Rep2	86	16	20220209 568pp65_gfpMyD88_NC7 089.tif	0.009109314	0.00053445
off_grid	20220209	Rep2	86	17	20220209 568pp65_gfpMyD88_NC7 089.tif	0.2874357	0.067731317
off_grid	20220209	Rep2	86	18	20220209 568pp65_gfpMyD88_NC7 089.tif	0.258141188	0.099107642
off_grid	20220209	Rep2	86	19	20220209 568pp65_gfpMyD88_NC7 089.tif	0.210643701	0.007349424
off_grid	20220209	Rep2	86	20	20220209 568pp65_gfpMyD88_NC7 089.tif	0.001284046	0.001822739
off_grid	20220209	Rep2	86	21	20220209 568pp65_gfpMyD88_NC7 089.tif	0.125486554	0.473877872
off_grid	20220209	Rep2	86	22	20220209 568pp65_gfpMyD88_NC7 089.tif	0.004394357	0.002600286
off_grid	20220209	Rep2	87	1	20220209 568pp65_gfpMyD88_NC7 090.tif	0.110492872	0.089853303
off_grid	20220209	Rep2	87	2	20220209 568pp65_gfpMyD88_NC7 090.tif	0.008800382	0.010093709
off_grid	20220209	Rep2	87	3	20220209 568pp65_gfpMyD88_NC7 090.tif	0.00944224	0.016001545
off_grid	20220209	Rep2	87	4	20220209 568pp65_gfpMyD88_NC7 090.tif	0.00451733	0.000709779
off_grid	20220209	Rep2	87	5	20220209 568pp65_gfpMyD88_NC7 090.tif	0.151421813	0.128890757
off_grid	20220209	Rep2	87	6	20220209 568pp65_gfpMyD88_NC7 090.tif	0.14284971	0.078708457
off_grid	20220209	Rep2	87	7	20220209 568pp65_gfpMyD88_NC7 090.tif	0.001248054	-6.78E-06
off_grid	20220209	Rep2	87	8	20220209 568pp65_gfpMyD88_NC7 090.tif	0.001949898	0.001029945
off_grid	20220209	Rep2	87	9	20220209 568pp65_gfpMyD88_NC7 090.tif	0.006316932	0.041241344
off_grid	20220209	Rep2	87	10	20220209 568pp65_gfpMyD88_NC7 090.tif	0.093213697	0.497882747
off_grid	20220209	Rep2	87	11	20220209 568pp65_gfpMyD88_NC7 090.tif	0.002546766	0.000580188
off_grid	20220209	Rep2	88	1	20220209 568pp65_gfpMyD88_NC7 091.tif	0.01088792	0.014515057
off_grid	20220209	Rep2	88	2	20220209 568pp65_gfpMyD88_NC7 091.tif	0.005615087	0.001174783
off_grid	20220209	Rep2	88	3	20220209 568pp65_gfpMyD88_NC7 091.tif	0.033841839	0.030843553
off_grid	20220209	Rep2	88	4	20220209 568pp65_gfpMyD88_NC7 091.tif	0.07110859	0.06710623
off_grid	20220209	Rep2	88	5	20220209 568pp65_gfpMyD88_NC7 091.tif	0.03383584	0.023113817
off_grid	20220209	Rep2	88	6	20220209 568pp65_gfpMyD88_NC7 091.tif	0.046046137	0.121915701
off_grid	20220209	Rep2	88	7	20220209 568pp65_gfpMyD88_NC7 091.tif	0.008998338	0.019774936
off_grid	20220209	Rep2	88	8	20220209 568pp65_gfpMyD88_NC7 091.tif	1.248350996	1.652289104
off_grid	20220209	Rep2	88	9	20220209 568pp65_gfpMyD88_NC7 091.tif	0.20179566	0.055587855
off_grid	20220209	Rep2	88	10	20220209 568pp65_gfpMyD88_NC7 091.tif	0.012306606	0.00832517
off_grid	20220209	Rep2	88	11	20220209 568pp65_gfpMyD88_NC7 091.tif	0.391902581	0.124888674
off_grid	20220209	Rep2	88	12	20220209 568pp65_gfpMyD88_NC7 091.tif	0.595536503	0.306850016
off_grid	20220209	Rep2	88	13	20220209 568pp65_gfpMyD88_NC7 091.tif	0.847195796	0.73707767
off_grid	20220209	Rep2	88	14	20220209 568pp65_gfpMyD88_NC7 091.tif	0.194483281	0.05238619
off_grid	20220209	Rep2	88	15	20220209 568pp65_gfpMyD88_NC7 091.tif	0.318130908	0.159329453
off_grid	20220209	Rep2	88	16	20220209 568pp65_gfpMyD88_NC7 091.tif	0.005318153	0.002318235
off_grid	20220209	Rep2	88	17	20220209 568pp65_gfpMyD88_NC7 091.tif	0.654572434	0.765008398
off_grid	20220209	Rep2	88	18	20220209 568pp65_gfpMyD88_NC7 091.tif	0.015158975	0.002623155
off_grid	20220209	Rep2	88	19	20220209 568pp65_gfpMyD88_NC7 091.tif	0.004196401	0.000336251
off_grid	20220209	Rep2	88	20	20220209 568pp65_gfpMyD88_NC7 091.tif	0.010021112	0.004544155
off_grid	20220209	Rep2	88	21	20220209 568pp65_gfpMyD88_NC7 091.tif	0.03117243	0.021863642
off_grid	20220209	Rep2	88	22	20220209 568pp65_gfpMyD88_NC7 091.tif	0.123468	0.199838147
off_grid	20220209	Rep2	88	23	20220209 568pp65_gfpMyD88_NC7 091.tif	0.005720064	0.007204587
off_grid	20220209	Rep2	89	1	20220209 568pp65_gfpMyD88_NC7 092.tif	1.016031423	0.173912278
off_grid	20220209	Rep2	89	2	20220209 568pp65_gfpMyD88_NC7 092.tif	0.010725956	0.00028289
off_grid	20220209	Rep2	89	3	20220209 568pp65_gfpMyD88_NC7 092.tif	0.795664206	0.445375426
off_grid	20220209	Rep2	89	4	20220209 568pp65_gfpMyD88_NC7 092.tif	0.542841168	0.053003654
off_grid	20220209	Rep2	89	5	20220209 568pp65_gfpMyD88_NC7 092.tif	0.008173521	0.006556631
off_grid	20220209	Rep2	89	6	20220209 568pp65_gfpMyD88_NC7 092.tif	0.028047122	0.009933626
off_grid	20220209	Rep2	89	7	20220209 568pp65_gfpMyD88_NC7 092.tif	0.010599984	0.009689689
off_grid	20220209	Rep2	89	8	20220209 568pp65_gfpMyD88_NC7 092.tif	0.01242358	0.010863633
off_grid	20220209	Rep2	89	9	20220209 568pp65_gfpMyD88_NC7 092.tif	0.007522665	0.006350809
off_grid	20220209	Rep2	89	10	20220209 568pp65_gfpMyD88_NC7 092.tif	0.055692002	0.003591278
off_grid	20220209	Rep2	89	11	20220209 568pp65_gfpMyD88_NC7 092.tif	0.046714989	0.011923232
off_grid	20220209	Rep2	89	12	20220209 568pp65_gfpMyD88_NC7 092.tif	0.008542439	0.001433965
off_grid	20220209	Rep2	89	13	20220209 568pp65_gfpMyD88_NC7 092.tif	0.009109314	0.000260021
off_grid	20220209	Rep2	90	1	20220209 568pp65_gfpMyD88_NC7 093.tif	0.0118837	0.077938533
off_grid	20220209	Rep2	90	2	20220209 568pp65_gfpMyD88_NC7 093.tif	0.002129859	0.013828986
off_grid	20220209	Rep2	90	3	20220209 568pp65_gfpMyD88_NC7 093.tif	0.102691599	0.455315834
off_grid	20220209	Rep2	90	4	20220209 568pp65_gfpMyD88_NC7 093.tif	0.019196081	0.044862275
off_grid	20220209	Rep2	90	5	20220209 568pp65_gfpMyD88_NC7 093.tif	0.812514475	2.370666681
off_grid	20220209	Rep2	90	6	20220209 568pp65_gfpMyD88_NC7 093.tif	0.00686581	0.107614927
off_grid	20220209	Rep2	90	7	20220209 568pp65_gfpMyD88_NC7 093.tif	0.008509446	0.022915618
off_grid	20220209	Rep2	90	8	20220209 568pp65_gfpMyD88_NC7 093.tif	0.220850443	0.052584388
off_grid	20220209	Rep2	90	9	20220209 568pp65_gfpMyD88_NC7 093.tif	0.065952731	0.041851185
off_grid	20220209	Rep2	90	10	20220209 568pp65_gfpMyD88_NC7 093.tif	0.074293885	0.023205293
off_grid	20220209	Rep2	90	11	20220209 568pp65_gfpMyD88_NC7 093.tif	0.131059318	0.049634282
off_grid	20220209	Rep2	90	12	20220209 568pp65_gfpMyD88_NC7 093.tif	0.05023621	0.022824142
off_grid	20220209	Rep2	90	13	20220209 568pp65_gfpMyD88_NC7 093.tif	0.588005172	0.165412617
off_grid	20220209	Rep2	90	14	20220209 568pp65_gfpMyD88_NC7 093.tif	0.205949742	0.046485977
[truncated: 8,274 more rows]
