# Supplementary material for: Myddosome clustering in IL‐1 receptor signaling regulates the formation of an NF‐kB activating signalosome
Source: EMBO Rep. 2023 Aug 21;24(10):e57233. doi: 10.15252/embr.202357233 (PMC10561168; doi:10.15252/embr.202357233)
Supplement: Supplementary file 15 — Source Data for Figure 3 [file EMBR-24-e57233-s018.zip › Figure 3/3F/Table for Fig3F_pIKK on grids.csv]

GROUP	DATE	REP	ImageNumber	ObjectNumber	FileName_Staining	Normalized_Integrated_MyD88	Normalized_Integrated_pIKK
1um_grid	20220513	Rep1	262	1	20220513 568pIKK_gfpMyD88_Grid2_1um 001.tif	0.001520071	0.00033972
1um_grid	20220513	Rep1	262	2	20220513 568pIKK_gfpMyD88_Grid2_1um 001.tif	0.001596848	0.003809855
1um_grid	20220513	Rep1	262	3	20220513 568pIKK_gfpMyD88_Grid2_1um 001.tif	0.00321683	4.56E-05
1um_grid	20220513	Rep1	262	4	20220513 568pIKK_gfpMyD88_Grid2_1um 001.tif	0.001568696	0.002102515
1um_grid	20220513	Rep1	262	5	20220513 568pIKK_gfpMyD88_Grid2_1um 001.tif	0.007902752	0.002549515
1um_grid	20220513	Rep1	262	6	20220513 568pIKK_gfpMyD88_Grid2_1um 001.tif	0.003078633	0.037339924
1um_grid	20220513	Rep1	262	7	20220513 568pIKK_gfpMyD88_Grid2_1um 001.tif	0.000432405	0.002573042
1um_grid	20220513	Rep1	262	8	20220513 568pIKK_gfpMyD88_Grid2_1um 001.tif	0.001410025	0.007259824
1um_grid	20220513	Rep1	262	9	20220513 568pIKK_gfpMyD88_Grid2_1um 001.tif	0.007836213	0.000290987
1um_grid	20220513	Rep1	262	10	20220513 568pIKK_gfpMyD88_Grid2_1um 001.tif	0.003339673	0.022309957
1um_grid	20220513	Rep1	262	11	20220513 568pIKK_gfpMyD88_Grid2_1um 001.tif	0.00869355	-1.65E-05
1um_grid	20220513	Rep1	262	12	20220513 568pIKK_gfpMyD88_Grid2_1um 001.tif	0.003680048	0.025685986
1um_grid	20220513	Rep1	262	13	20220513 568pIKK_gfpMyD88_Grid2_1um 001.tif	0.001847651	0.006626293
1um_grid	20220513	Rep1	262	14	20220513 568pIKK_gfpMyD88_Grid2_1um 001.tif	0.007866923	0.007369053
1um_grid	20220513	Rep1	262	15	20220513 568pIKK_gfpMyD88_Grid2_1um 001.tif	0.004046016	0.032685071
1um_grid	20220513	Rep1	262	16	20220513 568pIKK_gfpMyD88_Grid2_1um 001.tif	0.001863006	0.005520556
1um_grid	20220513	Rep1	262	17	20220513 568pIKK_gfpMyD88_Grid2_1um 001.tif	0.001952578	0.005157578
1um_grid	20220513	Rep1	262	18	20220513 568pIKK_gfpMyD88_Grid2_1um 001.tif	0.016243233	0.005233198
1um_grid	20220513	Rep1	262	19	20220513 568pIKK_gfpMyD88_Grid2_1um 001.tif	0.007109396	0.031806194
1um_grid	20220513	Rep1	262	20	20220513 568pIKK_gfpMyD88_Grid2_1um 001.tif	0.006728073	2.88E-05
1um_grid	20220513	Rep1	262	21	20220513 568pIKK_gfpMyD88_Grid2_1um 001.tif	0.005517564	0.020081677
1um_grid	20220513	Rep1	262	22	20220513 568pIKK_gfpMyD88_Grid2_1um 001.tif	0.000655057	0.001405127
1um_grid	20220513	Rep1	262	23	20220513 568pIKK_gfpMyD88_Grid2_1um 001.tif	0.002244329	0.001588297
1um_grid	20220513	Rep1	262	24	20220513 568pIKK_gfpMyD88_Grid2_1um 001.tif	0.000951925	0.001159781
1um_grid	20220513	Rep1	262	25	20220513 568pIKK_gfpMyD88_Grid2_1um 001.tif	0.000688326	0.008610908
1um_grid	20220513	Rep1	262	26	20220513 568pIKK_gfpMyD88_Grid2_1um 001.tif	0.004002509	0.000951405
1um_grid	20220513	Rep1	262	27	20220513 568pIKK_gfpMyD88_Grid2_1um 001.tif	0.037983761	0.01381695
1um_grid	20220513	Rep1	262	28	20220513 568pIKK_gfpMyD88_Grid2_1um 001.tif	0.056341007	0.021350418
1um_grid	20220513	Rep1	262	29	20220513 568pIKK_gfpMyD88_Grid2_1um 001.tif	0.042713189	0.007100181
1um_grid	20220513	Rep1	262	30	20220513 568pIKK_gfpMyD88_Grid2_1um 001.tif	0.004637194	8.60E-05
1um_grid	20220513	Rep1	262	31	20220513 568pIKK_gfpMyD88_Grid2_1um 001.tif	0.011393521	0.003189768
1um_grid	20220513	Rep1	262	32	20220513 568pIKK_gfpMyD88_Grid2_1um 001.tif	0.018572118	0.009610777
1um_grid	20220513	Rep1	262	33	20220513 568pIKK_gfpMyD88_Grid2_1um 001.tif	0.049026772	0.016063715
1um_grid	20220513	Rep1	262	34	20220513 568pIKK_gfpMyD88_Grid2_1um 001.tif	0.00308631	0.000252337
1um_grid	20220513	Rep1	262	35	20220513 568pIKK_gfpMyD88_Grid2_1um 001.tif	0.043447684	0.019727101
1um_grid	20220513	Rep1	262	36	20220513 568pIKK_gfpMyD88_Grid2_1um 001.tif	0.080720086	0.026596792
1um_grid	20220513	Rep1	262	37	20220513 568pIKK_gfpMyD88_Grid2_1um 001.tif	0.031713685	0.044575953
1um_grid	20220513	Rep1	262	38	20220513 568pIKK_gfpMyD88_Grid2_1um 001.tif	0.008857339	0.000327957
1um_grid	20220513	Rep1	262	39	20220513 568pIKK_gfpMyD88_Grid2_1um 001.tif	0.000846998	0.000892589
1um_grid	20220513	Rep1	262	40	20220513 568pIKK_gfpMyD88_Grid2_1um 001.tif	0.002321105	0.000763194
1um_grid	20220513	Rep1	262	41	20220513 568pIKK_gfpMyD88_Grid2_1um 001.tif	0.003590476	0.005607939
1um_grid	20220513	Rep1	262	42	20220513 568pIKK_gfpMyD88_Grid2_1um 001.tif	0.002904606	0.006875
1um_grid	20220513	Rep1	262	43	20220513 568pIKK_gfpMyD88_Grid2_1um 001.tif	0.166256716	0.143436977
1um_grid	20220513	Rep1	262	44	20220513 568pIKK_gfpMyD88_Grid2_1um 001.tif	0.107801695	0.078458918
1um_grid	20220513	Rep1	262	45	20220513 568pIKK_gfpMyD88_Grid2_1um 001.tif	0.062252793	0.048385539
1um_grid	20220513	Rep1	262	46	20220513 568pIKK_gfpMyD88_Grid2_1um 001.tif	0.009026248	0.013655626
1um_grid	20220513	Rep1	262	47	20220513 568pIKK_gfpMyD88_Grid2_1um 001.tif	0.010270026	0.007090098
1um_grid	20220513	Rep1	262	48	20220513 568pIKK_gfpMyD88_Grid2_1um 001.tif	0.006293006	0.002541113
1um_grid	20220513	Rep1	262	49	20220513 568pIKK_gfpMyD88_Grid2_1um 001.tif	0.04382133	0.020592534
1um_grid	20220513	Rep1	262	50	20220513 568pIKK_gfpMyD88_Grid2_1um 001.tif	0.049044687	0.047777216
1um_grid	20220513	Rep1	262	51	20220513 568pIKK_gfpMyD88_Grid2_1um 001.tif	0.024773095	0.009388957
1um_grid	20220513	Rep1	262	52	20220513 568pIKK_gfpMyD88_Grid2_1um 001.tif	0.025950334	0.005828078
1um_grid	20220513	Rep1	262	53	20220513 568pIKK_gfpMyD88_Grid2_1um 001.tif	0.037556372	0.024210549
1um_grid	20220513	Rep1	262	54	20220513 568pIKK_gfpMyD88_Grid2_1um 001.tif	0.030249814	0.042977843
1um_grid	20220513	Rep1	262	55	20220513 568pIKK_gfpMyD88_Grid2_1um 001.tif	0.073720634	0.02480879
1um_grid	20220513	Rep1	262	56	20220513 568pIKK_gfpMyD88_Grid2_1um 001.tif	0.012575878	0.003199851
1um_grid	20220513	Rep1	262	57	20220513 568pIKK_gfpMyD88_Grid2_1um 001.tif	0.020558069	0.020690001
1um_grid	20220513	Rep1	262	58	20220513 568pIKK_gfpMyD88_Grid2_1um 001.tif	0.023790357	0.017154329
1um_grid	20220513	Rep1	262	59	20220513 568pIKK_gfpMyD88_Grid2_1um 001.tif	0.063857421	0.058770736
1um_grid	20220513	Rep1	262	60	20220513 568pIKK_gfpMyD88_Grid2_1um 001.tif	0.057899569	0.035889694
1um_grid	20220513	Rep1	262	61	20220513 568pIKK_gfpMyD88_Grid2_1um 001.tif	0.019910587	0.006811143
1um_grid	20220513	Rep1	262	62	20220513 568pIKK_gfpMyD88_Grid2_1um 001.tif	0.011923278	0.007785806
1um_grid	20220513	Rep1	262	63	20220513 568pIKK_gfpMyD88_Grid2_1um 001.tif	0.100031919	0.046118609
1um_grid	20220513	Rep1	262	64	20220513 568pIKK_gfpMyD88_Grid2_1um 001.tif	0.061564364	0.026154832
1um_grid	20220513	Rep1	262	65	20220513 568pIKK_gfpMyD88_Grid2_1um 001.tif	0.001829736	0.007518614
1um_grid	20220513	Rep1	262	66	20220513 568pIKK_gfpMyD88_Grid2_1um 001.tif	0.068494718	0.024134928
1um_grid	20220513	Rep1	262	67	20220513 568pIKK_gfpMyD88_Grid2_1um 001.tif	0.001694098	0.002631858
1um_grid	20220513	Rep1	262	68	20220513 568pIKK_gfpMyD88_Grid2_1um 001.tif	0.003467633	0.001904222
1um_grid	20220513	Rep1	262	69	20220513 568pIKK_gfpMyD88_Grid2_1um 001.tif	0.009776097	0.004403055
1um_grid	20220513	Rep1	262	70	20220513 568pIKK_gfpMyD88_Grid2_1um 001.tif	0.033640774	0.004582863
1um_grid	20220513	Rep1	262	71	20220513 568pIKK_gfpMyD88_Grid2_1um 001.tif	0.007966733	5.07E-05
1um_grid	20220513	Rep1	262	72	20220513 568pIKK_gfpMyD88_Grid2_1um 001.tif	0.007611002	0.000610273
1um_grid	20220513	Rep1	262	73	20220513 568pIKK_gfpMyD88_Grid2_1um 001.tif	0.017105688	0.001988244
1um_grid	20220513	Rep1	262	74	20220513 568pIKK_gfpMyD88_Grid2_1um 001.tif	0.013960413	0.025504497
1um_grid	20220513	Rep1	262	75	20220513 568pIKK_gfpMyD88_Grid2_1um 001.tif	0.003692844	0.002386511
1um_grid	20220513	Rep1	262	76	20220513 568pIKK_gfpMyD88_Grid2_1um 001.tif	0.003897581	0.000907713
1um_grid	20220513	Rep1	262	77	20220513 568pIKK_gfpMyD88_Grid2_1um 001.tif	0.002771527	0.001647112
1um_grid	20220513	Rep1	262	78	20220513 568pIKK_gfpMyD88_Grid2_1um 001.tif	0.00178367	0.000763194
1um_grid	20220513	Rep1	262	79	20220513 568pIKK_gfpMyD88_Grid2_1um 001.tif	0.001189932	0.000897631
1um_grid	20220513	Rep1	262	80	20220513 568pIKK_gfpMyD88_Grid2_1um 001.tif	0.005090175	0.006031413
1um_grid	20220513	Rep1	262	81	20220513 568pIKK_gfpMyD88_Grid2_1um 001.tif	0.001005669	0.000877465
1um_grid	20220513	Rep1	262	82	20220513 568pIKK_gfpMyD88_Grid2_1um 001.tif	0.004189332	5.31E-06
1um_grid	20220513	Rep1	262	83	20220513 568pIKK_gfpMyD88_Grid2_1um 001.tif	0.005543156	0.000133025
1um_grid	20220513	Rep1	262	84	20220513 568pIKK_gfpMyD88_Grid2_1um 001.tif	0.010863764	0.001075758
1um_grid	20220513	Rep1	262	85	20220513 568pIKK_gfpMyD88_Grid2_1um 001.tif	0.005689032	0.007636245
1um_grid	20220513	Rep1	262	86	20220513 568pIKK_gfpMyD88_Grid2_1um 001.tif	0.003564884	0.000124622
1um_grid	20220513	Rep1	262	87	20220513 568pIKK_gfpMyD88_Grid2_1um 001.tif	0.010170216	5.74E-05
1um_grid	20220513	Rep1	262	88	20220513 568pIKK_gfpMyD88_Grid2_1um 001.tif	0.012171522	0.000595149
1um_grid	20220513	Rep1	262	89	20220513 568pIKK_gfpMyD88_Grid2_1um 001.tif	0.00237229	0.002302489
1um_grid	20220513	Rep1	262	90	20220513 568pIKK_gfpMyD88_Grid2_1um 001.tif	0.003270574	0.000800164
1um_grid	20220513	Rep1	262	91	20220513 568pIKK_gfpMyD88_Grid2_1um 001.tif	0.003930851	0.023124976
1um_grid	20220513	Rep1	262	92	20220513 568pIKK_gfpMyD88_Grid2_1um 001.tif	0.014482493	0.002210064
1um_grid	20220513	Rep1	262	93	20220513 568pIKK_gfpMyD88_Grid2_1um 001.tif	0.006308362	0.008293302
1um_grid	20220513	Rep1	262	94	20220513 568pIKK_gfpMyD88_Grid2_1um 001.tif	0.00491359	0.00018848
1um_grid	20220513	Rep1	262	95	20220513 568pIKK_gfpMyD88_Grid2_1um 001.tif	0.000946807	0.00215797
1um_grid	20220513	Rep1	262	96	20220513 568pIKK_gfpMyD88_Grid2_1um 001.tif	0.0032501	0.002520948
1um_grid	20220513	Rep1	262	97	20220513 568pIKK_gfpMyD88_Grid2_1um 001.tif	0.001747841	0.000511126
1um_grid	20220513	Rep1	262	98	20220513 568pIKK_gfpMyD88_Grid2_1um 001.tif	0.004573214	0.001188349
1um_grid	20220513	Rep1	262	99	20220513 568pIKK_gfpMyD88_Grid2_1um 001.tif	0.00318612	-1.65E-05
1um_grid	20220513	Rep1	262	100	20220513 568pIKK_gfpMyD88_Grid2_1um 001.tif	0.004481082	0.001277413
1um_grid	20220513	Rep1	262	101	20220513 568pIKK_gfpMyD88_Grid2_1um 001.tif	0.004826576	-1.15E-05
1um_grid	20220513	Rep1	262	102	20220513 568pIKK_gfpMyD88_Grid2_1um 001.tif	0.007094041	0.000138066
1um_grid	20220513	Rep1	262	103	20220513 568pIKK_gfpMyD88_Grid2_1um 001.tif	0.003667252	0.000109498
1um_grid	20220513	Rep1	262	104	20220513 568pIKK_gfpMyD88_Grid2_1um 001.tif	0.042782288	0.014137917
1um_grid	20220513	Rep1	262	105	20220513 568pIKK_gfpMyD88_Grid2_1um 001.tif	0.028491634	0.009672954
1um_grid	20220513	Rep1	262	106	20220513 568pIKK_gfpMyD88_Grid2_1um 001.tif	0.027636856	0.014631969
1um_grid	20220513	Rep1	262	107	20220513 568pIKK_gfpMyD88_Grid2_1um 001.tif	0.016862562	0.001215236
1um_grid	20220513	Rep1	262	108	20220513 568pIKK_gfpMyD88_Grid2_1um 001.tif	0.005220695	0.000736307
1um_grid	20220513	Rep1	262	109	20220513 568pIKK_gfpMyD88_Grid2_1um 001.tif	0.021517774	0.004150987
1um_grid	20220513	Rep1	262	110	20220513 568pIKK_gfpMyD88_Grid2_1um 001.tif	0.009875907	0.000995097
1um_grid	20220513	Rep1	262	111	20220513 568pIKK_gfpMyD88_Grid2_1um 001.tif	0.054731261	0.01496806
1um_grid	20220513	Rep1	262	112	20220513 568pIKK_gfpMyD88_Grid2_1um 001.tif	0.011549633	0.019061642
1um_grid	20220513	Rep1	262	113	20220513 568pIKK_gfpMyD88_Grid2_1um 001.tif	0.008020476	0.003092302
1um_grid	20220513	Rep1	262	114	20220513 568pIKK_gfpMyD88_Grid2_1um 001.tif	0.013732643	0.00267723
1um_grid	20220513	Rep1	262	115	20220513 568pIKK_gfpMyD88_Grid2_1um 001.tif	0.021528011	0.000501044
1um_grid	20220513	Rep1	262	116	20220513 568pIKK_gfpMyD88_Grid2_1um 001.tif	0.007071008	0.001870613
1um_grid	20220513	Rep1	262	117	20220513 568pIKK_gfpMyD88_Grid2_1um 001.tif	0.006060118	4.40E-05
1um_grid	20220513	Rep1	262	118	20220513 568pIKK_gfpMyD88_Grid2_1um 001.tif	0.010119032	0.003549385
1um_grid	20220513	Rep1	262	119	20220513 568pIKK_gfpMyD88_Grid2_1um 001.tif	0.004330089	3.89E-05
1um_grid	20220513	Rep1	262	120	20220513 568pIKK_gfpMyD88_Grid2_1um 001.tif	0.016302095	0.015068887
1um_grid	20220513	Rep1	262	121	20220513 568pIKK_gfpMyD88_Grid2_1um 001.tif	0.010208605	0.014396706
1um_grid	20220513	Rep1	262	122	20220513 568pIKK_gfpMyD88_Grid2_1um 001.tif	0.013335965	0.011081173
1um_grid	20220513	Rep1	262	123	20220513 568pIKK_gfpMyD88_Grid2_1um 001.tif	0.055174005	0.098856252
1um_grid	20220513	Rep1	262	124	20220513 568pIKK_gfpMyD88_Grid2_1um 001.tif	0.008995537	0.026670731
1um_grid	20220513	Rep1	262	125	20220513 568pIKK_gfpMyD88_Grid2_1um 001.tif	0.002390204	0.00419972
1um_grid	20220513	Rep1	262	126	20220513 568pIKK_gfpMyD88_Grid2_1um 001.tif	0.002497691	0.00308726
1um_grid	20220513	Rep1	262	127	20220513 568pIKK_gfpMyD88_Grid2_1um 001.tif	0.002328783	0.002115959
1um_grid	20220513	Rep1	262	128	20220513 568pIKK_gfpMyD88_Grid2_1um 001.tif	0.002669158	0.009197386
1um_grid	20220513	Rep1	262	129	20220513 568pIKK_gfpMyD88_Grid2_1um 001.tif	0.003754265	0.014431995
1um_grid	20220513	Rep1	262	130	20220513 568pIKK_gfpMyD88_Grid2_1um 001.tif	0.007099159	0.006160808
1um_grid	20220513	Rep1	262	131	20220513 568pIKK_gfpMyD88_Grid2_1um 001.tif	0.003060718	0.000220408
1um_grid	20220513	Rep1	262	132	20220513 568pIKK_gfpMyD88_Grid2_1um 001.tif	0.000877708	0.000722863
1um_grid	20220513	Rep1	262	133	20220513 568pIKK_gfpMyD88_Grid2_1um 001.tif	0.007019823	0.006179293
1um_grid	20220513	Rep1	262	134	20220513 568pIKK_gfpMyD88_Grid2_1um 001.tif	0.002643566	0.001038789
1um_grid	20220513	Rep1	262	135	20220513 568pIKK_gfpMyD88_Grid2_1um 001.tif	0.01015998	0.021405874
1um_grid	20220513	Rep1	262	136	20220513 568pIKK_gfpMyD88_Grid2_1um 001.tif	0.002034473	0.01114335
1um_grid	20220513	Rep1	262	137	20220513 568pIKK_gfpMyD88_Grid2_1um 001.tif	0.006362105	0.033164
1um_grid	20220513	Rep1	262	138	20220513 568pIKK_gfpMyD88_Grid2_1um 001.tif	0.007385791	0.00594403
1um_grid	20220513	Rep1	262	139	20220513 568pIKK_gfpMyD88_Grid2_1um 001.tif	0.005706946	0.002272241
1um_grid	20220513	Rep1	262	140	20220513 568pIKK_gfpMyD88_Grid2_1um 001.tif	0.002397882	0.000548096
1um_grid	20220513	Rep1	262	141	20220513 568pIKK_gfpMyD88_Grid2_1um 001.tif	0.002290395	0.001595018
1um_grid	20220513	Rep1	262	142	20220513 568pIKK_gfpMyD88_Grid2_1um 001.tif	0.013632834	0.035086438
1um_grid	20220513	Rep1	262	143	20220513 568pIKK_gfpMyD88_Grid2_1um 001.tif	0.006372342	0.002978031
1um_grid	20220513	Rep1	262	144	20220513 568pIKK_gfpMyD88_Grid2_1um 001.tif	0.012007732	0.01794078
1um_grid	20220513	Rep1	262	145	20220513 568pIKK_gfpMyD88_Grid2_1um 001.tif	0.007326929	0.017930698
1um_grid	20220513	Rep1	262	146	20220513 568pIKK_gfpMyD88_Grid2_1um 001.tif	0.002802238	0.015942722
1um_grid	20220513	Rep1	262	147	20220513 568pIKK_gfpMyD88_Grid2_1um 001.tif	0.000951925	0.003188087
1um_grid	20220513	Rep1	262	148	20220513 568pIKK_gfpMyD88_Grid2_1um 001.tif	0.005773486	0.001171544
1um_grid	20220513	Rep1	262	149	20220513 568pIKK_gfpMyD88_Grid2_1um 001.tif	0.018840836	0.000828732
1um_grid	20220513	Rep1	262	150	20220513 568pIKK_gfpMyD88_Grid2_1um 001.tif	0.006991672	0.001843725
1um_grid	20220513	Rep1	262	151	20220513 568pIKK_gfpMyD88_Grid2_1um 001.tif	0.01224318	0.015984734
1um_grid	20220513	Rep1	262	152	20220513 568pIKK_gfpMyD88_Grid2_1um 001.tif	0.014830546	0.002352902
1um_grid	20220513	Rep1	262	153	20220513 568pIKK_gfpMyD88_Grid2_1um 001.tif	0.003974358	0.011926441
1um_grid	20220513	Rep1	262	154	20220513 568pIKK_gfpMyD88_Grid2_1um 001.tif	0.038631242	0.045411139
1um_grid	20220513	Rep1	262	155	20220513 568pIKK_gfpMyD88_Grid2_1um 001.tif	0.009817045	0.04300473
1um_grid	20220513	Rep1	262	156	20220513 568pIKK_gfpMyD88_Grid2_1um 001.tif	0.002321105	8.77E-05
1um_grid	20220513	Rep1	262	157	20220513 568pIKK_gfpMyD88_Grid2_1um 001.tif	0.000887945	0.005186145
1um_grid	20220513	Rep1	262	158	20220513 568pIKK_gfpMyD88_Grid2_1um 001.tif	0.021589432	0.067977936
1um_grid	20220513	Rep1	262	159	20220513 568pIKK_gfpMyD88_Grid2_1um 001.tif	0.034139821	0.098973884
1um_grid	20220513	Rep1	262	160	20220513 568pIKK_gfpMyD88_Grid2_1um 001.tif	0.005834907	0.002435245
1um_grid	20220513	Rep1	262	161	20220513 568pIKK_gfpMyD88_Grid2_1um 001.tif	0.004583451	0.001768105
1um_grid	20220513	Rep1	262	162	20220513 568pIKK_gfpMyD88_Grid2_1um 001.tif	0.007820858	0.01125594
1um_grid	20220513	Rep1	262	163	20220513 568pIKK_gfpMyD88_Grid2_1um 001.tif	0.004547622	0.000539694
1um_grid	20220513	Rep1	262	164	20220513 568pIKK_gfpMyD88_Grid2_1um 001.tif	0.011344896	0.040786533
1um_grid	20220513	Rep1	262	165	20220513 568pIKK_gfpMyD88_Grid2_1um 001.tif	0.001962815	0.006154086
1um_grid	20220513	Rep1	262	166	20220513 568pIKK_gfpMyD88_Grid2_1um 001.tif	0.012465832	0.008226084
1um_grid	20220513	Rep1	262	167	20220513 568pIKK_gfpMyD88_Grid2_1um 001.tif	0.024453193	0.054742692
1um_grid	20220513	Rep1	262	168	20220513 568pIKK_gfpMyD88_Grid2_1um 001.tif	0.006428645	0.006142323
1um_grid	20220513	Rep1	262	169	20220513 568pIKK_gfpMyD88_Grid2_1um 001.tif	0.031132743	0.106031783
1um_grid	20220513	Rep1	262	170	20220513 568pIKK_gfpMyD88_Grid2_1um 001.tif	0.006641059	0.016813197
1um_grid	20220513	Rep1	262	171	20220513 568pIKK_gfpMyD88_Grid2_1um 001.tif	0.003572561	0.000348123
1um_grid	20220513	Rep1	262	172	20220513 568pIKK_gfpMyD88_Grid2_1um 001.tif	0.003979476	0.001994966
1um_grid	20220513	Rep1	262	173	20220513 568pIKK_gfpMyD88_Grid2_1um 001.tif	0.00321683	-3.09E-06
1um_grid	20220513	Rep1	262	174	20220513 568pIKK_gfpMyD88_Grid2_1um 001.tif	0.043849481	0.050502909
1um_grid	20220513	Rep1	262	175	20220513 568pIKK_gfpMyD88_Grid2_1um 001.tif	0.030142327	0.00468369
1um_grid	20220513	Rep1	262	176	20220513 568pIKK_gfpMyD88_Grid2_1um 001.tif	0.012683365	0.011914678
1um_grid	20220513	Rep1	262	177	20220513 568pIKK_gfpMyD88_Grid2_1um 001.tif	0.014902204	0.003658614
1um_grid	20220513	Rep1	262	178	20220513 568pIKK_gfpMyD88_Grid2_1um 001.tif	0.336989598	0.104258905
1um_grid	20220513	Rep1	262	179	20220513 568pIKK_gfpMyD88_Grid2_1um 001.tif	0.013881078	0.002376429
1um_grid	20220513	Rep1	262	180	20220513 568pIKK_gfpMyD88_Grid2_1um 001.tif	0.003749147	0.003801453
1um_grid	20220513	Rep1	262	181	20220513 568pIKK_gfpMyD88_Grid2_1um 001.tif	0.008765208	0.003774565
1um_grid	20220513	Rep1	262	182	20220513 568pIKK_gfpMyD88_Grid2_1um 001.tif	0.125949084	0.006545632
1um_grid	20220513	Rep1	262	183	20220513 568pIKK_gfpMyD88_Grid2_1um 001.tif	0.007987207	0.00055986
1um_grid	20220513	Rep1	262	184	20220513 568pIKK_gfpMyD88_Grid2_1um 001.tif	0.010277704	0.004038396
1um_grid	20220513	Rep1	262	185	20220513 568pIKK_gfpMyD88_Grid2_1um 001.tif	0.007692897	0.002815027
1um_grid	20220513	Rep1	262	186	20220513 568pIKK_gfpMyD88_Grid2_1um 001.tif	0.011511245	0.00082201
1um_grid	20220513	Rep1	262	187	20220513 568pIKK_gfpMyD88_Grid2_1um 001.tif	0.312679619	0.025467527
1um_grid	20220513	Rep1	262	188	20220513 568pIKK_gfpMyD88_Grid2_1um 001.tif	0.00846322	0.001776507
1um_grid	20220513	Rep1	262	189	20220513 568pIKK_gfpMyD88_Grid2_1um 001.tif	0.002768968	0.000425423
1um_grid	20220513	Rep1	262	190	20220513 568pIKK_gfpMyD88_Grid2_1um 001.tif	0.00165315	3.22E-05
1um_grid	20220513	Rep1	262	191	20220513 568pIKK_gfpMyD88_Grid2_1um 001.tif	0.004946859	0.002413399
1um_grid	20220513	Rep1	262	192	20220513 568pIKK_gfpMyD88_Grid2_1um 001.tif	0.018349466	0.00063716
1um_grid	20220513	Rep1	262	193	20220513 568pIKK_gfpMyD88_Grid2_1um 001.tif	0.004511793	0.001695845
1um_grid	20220513	Rep1	262	194	20220513 568pIKK_gfpMyD88_Grid2_1um 001.tif	0.009991071	0.001737857
1um_grid	20220513	Rep1	262	195	20220513 568pIKK_gfpMyD88_Grid2_1um 001.tif	0.000987754	0.002588166
1um_grid	20220513	Rep1	262	196	20220513 568pIKK_gfpMyD88_Grid2_1um 001.tif	0.011357692	0.020169061
1um_grid	20220513	Rep1	262	197	20220513 568pIKK_gfpMyD88_Grid2_1um 001.tif	0.026513361	0.015678891
1um_grid	20220513	Rep1	262	198	20220513 568pIKK_gfpMyD88_Grid2_1um 001.tif	0.0087908	0.00494416
1um_grid	20220513	Rep1	262	199	20220513 568pIKK_gfpMyD88_Grid2_1um 001.tif	0.004373595	0.00601965
1um_grid	20220513	Rep1	262	200	20220513 568pIKK_gfpMyD88_Grid2_1um 001.tif	0.011165751	0.000507766
1um_grid	20220513	Rep1	262	201	20220513 568pIKK_gfpMyD88_Grid2_1um 001.tif	0.007744081	0.005986041
1um_grid	20220513	Rep1	262	202	20220513 568pIKK_gfpMyD88_Grid2_1um 001.tif	0.00530515	0.001205153
1um_grid	20220513	Rep1	262	203	20220513 568pIKK_gfpMyD88_Grid2_1um 001.tif	0.007470245	6.92E-05
1um_grid	20220513	Rep1	263	1	20220513 568pIKK_gfpMyD88_Grid2_1um 002.tif	0.009538091	-6.45E-06
1um_grid	20220513	Rep1	263	2	20220513 568pIKK_gfpMyD88_Grid2_1um 002.tif	0.004250753	0.000467435
1um_grid	20220513	Rep1	263	3	20220513 568pIKK_gfpMyD88_Grid2_1um 002.tif	0.011454942	5.24E-05
1um_grid	20220513	Rep1	263	4	20220513 568pIKK_gfpMyD88_Grid2_1um 002.tif	0.018671928	0.006804421
1um_grid	20220513	Rep1	263	5	20220513 568pIKK_gfpMyD88_Grid2_1um 002.tif	0.001934664	0.000270822
1um_grid	20220513	Rep1	263	6	20220513 568pIKK_gfpMyD88_Grid2_1um 002.tif	0.007042856	0.00431063
1um_grid	20220513	Rep1	263	7	20220513 568pIKK_gfpMyD88_Grid2_1um 002.tif	0.002804797	0.00052457
1um_grid	20220513	Rep1	263	8	20220513 568pIKK_gfpMyD88_Grid2_1um 002.tif	0.003482989	0.000169995
1um_grid	20220513	Rep1	263	9	20220513 568pIKK_gfpMyD88_Grid2_1um 002.tif	0.003997391	0.000146468
1um_grid	20220513	Rep1	263	10	20220513 568pIKK_gfpMyD88_Grid2_1um 002.tif	0.016463325	0.000689254
1um_grid	20220513	Rep1	263	11	20220513 568pIKK_gfpMyD88_Grid2_1um 002.tif	0.020148594	0.004976089
1um_grid	20220513	Rep1	263	12	20220513 568pIKK_gfpMyD88_Grid2_1um 002.tif	0.003723555	0.005555845
1um_grid	20220513	Rep1	263	13	20220513 568pIKK_gfpMyD88_Grid2_1um 002.tif	0.016325128	0.000664048
1um_grid	20220513	Rep1	263	14	20220513 568pIKK_gfpMyD88_Grid2_1um 002.tif	0.040711884	0.005873451
1um_grid	20220513	Rep1	263	15	20220513 568pIKK_gfpMyD88_Grid2_1um 002.tif	0.000207194	0.000122942
1um_grid	20220513	Rep1	263	16	20220513 568pIKK_gfpMyD88_Grid2_1um 002.tif	0.00471653	0.000260739
1um_grid	20220513	Rep1	263	17	20220513 568pIKK_gfpMyD88_Grid2_1um 002.tif	0.001660828	0.000101096
1um_grid	20220513	Rep1	263	18	20220513 568pIKK_gfpMyD88_Grid2_1um 002.tif	0.002845744	1.20E-05
1um_grid	20220513	Rep1	263	19	20220513 568pIKK_gfpMyD88_Grid2_1um 002.tif	0.007598206	0.000180077
1um_grid	20220513	Rep1	263	20	20220513 568pIKK_gfpMyD88_Grid2_1um 002.tif	0.006382579	0.001252206
1um_grid	20220513	Rep1	263	21	20220513 568pIKK_gfpMyD88_Grid2_1um 002.tif	0.013968091	0.003374618
1um_grid	20220513	Rep1	263	22	20220513 568pIKK_gfpMyD88_Grid2_1um 002.tif	0.007429298	0.001679041
1um_grid	20220513	Rep1	263	23	20220513 568pIKK_gfpMyD88_Grid2_1um 002.tif	0.011818351	0.00104383
1um_grid	20220513	Rep1	263	24	20220513 568pIKK_gfpMyD88_Grid2_1um 002.tif	0.023316902	0.005975958
1um_grid	20220513	Rep1	263	25	20220513 568pIKK_gfpMyD88_Grid2_1um 002.tif	0.003388298	-1.65E-05
1um_grid	20220513	Rep1	263	26	20220513 568pIKK_gfpMyD88_Grid2_1um 002.tif	0.023091691	0.00264026
1um_grid	20220513	Rep1	263	27	20220513 568pIKK_gfpMyD88_Grid2_1um 002.tif	0.010930303	0.002500782
1um_grid	20220513	Rep1	263	28	20220513 568pIKK_gfpMyD88_Grid2_1um 002.tif	0.035841698	0.003006598
1um_grid	20220513	Rep1	263	29	20220513 568pIKK_gfpMyD88_Grid2_1um 002.tif	0.013788946	8.09E-05
1um_grid	20220513	Rep1	263	30	20220513 568pIKK_gfpMyD88_Grid2_1um 002.tif	0.007040297	0.000753112
1um_grid	20220513	Rep1	263	31	20220513 568pIKK_gfpMyD88_Grid2_1um 002.tif	0.005410077	0.00011454
1um_grid	20220513	Rep1	263	32	20220513 568pIKK_gfpMyD88_Grid2_1um 002.tif	0.007557258	0.000907713
1um_grid	20220513	Rep1	263	33	20220513 568pIKK_gfpMyD88_Grid2_1um 002.tif	0.016703891	0.000860661
1um_grid	20220513	Rep1	263	34	20220513 568pIKK_gfpMyD88_Grid2_1um 002.tif	0.01785042	0.002033616
1um_grid	20220513	Rep1	263	35	20220513 568pIKK_gfpMyD88_Grid2_1um 002.tif	0.034623512	0.003914043
1um_grid	20220513	Rep1	263	36	20220513 568pIKK_gfpMyD88_Grid2_1um 002.tif	0.004990366	0.000267461
1um_grid	20220513	Rep1	263	37	20220513 568pIKK_gfpMyD88_Grid2_1um 002.tif	0.027224823	0.007476602
1um_grid	20220513	Rep1	263	38	20220513 568pIKK_gfpMyD88_Grid2_1um 002.tif	0.000829083	0.000818649
1um_grid	20220513	Rep1	263	39	20220513 568pIKK_gfpMyD88_Grid2_1um 002.tif	0.045699793	0.003436794
1um_grid	20220513	Rep1	263	40	20220513 568pIKK_gfpMyD88_Grid2_1um 002.tif	0.010689737	0.000704378
1um_grid	20220513	Rep1	263	41	20220513 568pIKK_gfpMyD88_Grid2_1um 002.tif	0.013000708	0.004073686
1um_grid	20220513	Rep1	263	42	20220513 568pIKK_gfpMyD88_Grid2_1um 002.tif	0.001013347	0.000294348
1um_grid	20220513	Rep1	263	43	20220513 568pIKK_gfpMyD88_Grid2_1um 002.tif	0.002070302	0.000504405
1um_grid	20220513	Rep1	263	44	20220513 568pIKK_gfpMyD88_Grid2_1um 002.tif	0.03730301	0.002181496
1um_grid	20220513	Rep1	263	45	20220513 568pIKK_gfpMyD88_Grid2_1um 002.tif	0.005491972	0.000306111
1um_grid	20220513	Rep1	263	46	20220513 568pIKK_gfpMyD88_Grid2_1um 002.tif	0.038255038	0.000996777
1um_grid	20220513	Rep1	263	47	20220513 568pIKK_gfpMyD88_Grid2_1um 002.tif	0.010538743	0.00119171
1um_grid	20220513	Rep1	263	48	20220513 568pIKK_gfpMyD88_Grid2_1um 002.tif	0.00224177	0.001519398
1um_grid	20220513	Rep1	263	49	20220513 568pIKK_gfpMyD88_Grid2_1um 002.tif	0.02664644	0.000805206
1um_grid	20220513	Rep1	263	50	20220513 568pIKK_gfpMyD88_Grid2_1um 002.tif	0.038462334	0.007379136
1um_grid	20220513	Rep1	263	51	20220513 568pIKK_gfpMyD88_Grid2_1um 002.tif	0.00804095	0.002643621
1um_grid	20220513	Rep1	263	52	20220513 568pIKK_gfpMyD88_Grid2_1um 002.tif	0.029046983	0.001976481
1um_grid	20220513	Rep1	263	53	20220513 568pIKK_gfpMyD88_Grid2_1um 002.tif	0.009064636	0.001968079
1um_grid	20220513	Rep1	263	54	20220513 568pIKK_gfpMyD88_Grid2_1um 002.tif	0.007403706	0.000603551
1um_grid	20220513	Rep1	263	55	20220513 568pIKK_gfpMyD88_Grid2_1um 002.tif	0.026280473	0.000722863
1um_grid	20220513	Rep1	263	56	20220513 568pIKK_gfpMyD88_Grid2_1um 002.tif	0.005241169	0.002813346
1um_grid	20220513	Rep1	263	57	20220513 568pIKK_gfpMyD88_Grid2_1um 002.tif	0.068502395	0.005233198
1um_grid	20220513	Rep1	263	58	20220513 568pIKK_gfpMyD88_Grid2_1um 002.tif	0.006144572	0.001055593
1um_grid	20220513	Rep1	263	59	20220513 568pIKK_gfpMyD88_Grid2_1um 002.tif	0.03479242	0.004024953
1um_grid	20220513	Rep1	263	60	20220513 568pIKK_gfpMyD88_Grid2_1um 002.tif	0.038848776	0.006138962
1um_grid	20220513	Rep1	263	61	20220513 568pIKK_gfpMyD88_Grid2_1um 002.tif	0.01657849	0.005149176
1um_grid	20220513	Rep1	263	62	20220513 568pIKK_gfpMyD88_Grid2_1um 002.tif	0.009886144	0.002139485
1um_grid	20220513	Rep1	263	63	20220513 568pIKK_gfpMyD88_Grid2_1um 002.tif	0.00533586	0.003322524
1um_grid	20220513	Rep1	263	64	20220513 568pIKK_gfpMyD88_Grid2_1um 002.tif	0.019918265	0.013191822
1um_grid	20220513	Rep1	263	65	20220513 568pIKK_gfpMyD88_Grid2_1um 002.tif	0.009328235	0.001225319
1um_grid	20220513	Rep1	263	66	20220513 568pIKK_gfpMyD88_Grid2_1um 002.tif	0.000731833	0.000519529
1um_grid	20220513	Rep1	263	67	20220513 568pIKK_gfpMyD88_Grid2_1um 002.tif	0.003155409	0.000707739
1um_grid	20220513	Rep1	263	68	20220513 568pIKK_gfpMyD88_Grid2_1um 002.tif	0.019229836	0.001374879
1um_grid	20220513	Rep1	263	69	20220513 568pIKK_gfpMyD88_Grid2_1um 002.tif	0.003633982	0.003206572
1um_grid	20220513	Rep1	263	70	20220513 568pIKK_gfpMyD88_Grid2_1um 002.tif	0.009906617	0.001522759
1um_grid	20220513	Rep1	263	71	20220513 568pIKK_gfpMyD88_Grid2_1um 002.tif	0.009522735	0.000363247
1um_grid	20220513	Rep1	263	72	20220513 568pIKK_gfpMyD88_Grid2_1um 002.tif	0.003910378	0.000519529
1um_grid	20220513	Rep1	263	73	20220513 568pIKK_gfpMyD88_Grid2_1um 002.tif	0.02915447	0.006500259
1um_grid	20220513	Rep1	263	74	20220513 568pIKK_gfpMyD88_Grid2_1um 002.tif	0.004360799	0.000564901
1um_grid	20220513	Rep1	263	75	20220513 568pIKK_gfpMyD88_Grid2_1um 002.tif	0.006246941	0.000645563
1um_grid	20220513	Rep1	263	76	20220513 568pIKK_gfpMyD88_Grid2_1um 002.tif	0.003767062	0.000734627
1um_grid	20220513	Rep1	263	77	20220513 568pIKK_gfpMyD88_Grid2_1um 002.tif	0.020726977	0.001450499
1um_grid	20220513	Rep1	263	78	20220513 568pIKK_gfpMyD88_Grid2_1um 002.tif	0.001632677	0.000134705
1um_grid	20220513	Rep1	263	79	20220513 568pIKK_gfpMyD88_Grid2_1um 002.tif	0.001343485	0.00011454
1um_grid	20220513	Rep1	263	80	20220513 568pIKK_gfpMyD88_Grid2_1um 002.tif	0.000757425	8.43E-05
1um_grid	20220513	Rep1	263	81	20220513 568pIKK_gfpMyD88_Grid2_1um 002.tif	0.033809682	0.000719503
1um_grid	20220513	Rep1	263	82	20220513 568pIKK_gfpMyD88_Grid2_1um 002.tif	0.000818846	0.000122942
1um_grid	20220513	Rep1	263	83	20220513 568pIKK_gfpMyD88_Grid2_1um 002.tif	0.010464526	0.011936523
1um_grid	20220513	Rep1	263	84	20220513 568pIKK_gfpMyD88_Grid2_1um 002.tif	0.026889566	0.003099023
1um_grid	20220513	Rep1	263	85	20220513 568pIKK_gfpMyD88_Grid2_1um 002.tif	0.01041846	0.006296925
1um_grid	20220513	Rep1	263	86	20220513 568pIKK_gfpMyD88_Grid2_1um 002.tif	0.012327635	0.000650604
1um_grid	20220513	Rep1	263	87	20220513 568pIKK_gfpMyD88_Grid2_1um 002.tif	0.044422745	9.61E-05
1um_grid	20220513	Rep1	263	88	20220513 568pIKK_gfpMyD88_Grid2_1um 002.tif	0.010572013	0.000623717
1um_grid	20220513	Rep1	263	89	20220513 568pIKK_gfpMyD88_Grid2_1um 002.tif	0.009556005	0.00219662
1um_grid	20220513	Rep1	263	90	20220513 568pIKK_gfpMyD88_Grid2_1um 002.tif	0.003168205	0.00134127
1um_grid	20220513	Rep1	263	91	20220513 568pIKK_gfpMyD88_Grid2_1um 002.tif	0.017302748	0.003547704
1um_grid	20220513	Rep1	263	92	20220513 568pIKK_gfpMyD88_Grid2_1um 002.tif	0.00566344	0.002199981
1um_grid	20220513	Rep1	263	93	20220513 568pIKK_gfpMyD88_Grid2_1um 002.tif	0.016453088	0.001094243
1um_grid	20220513	Rep1	263	94	20220513 568pIKK_gfpMyD88_Grid2_1um 002.tif	0.000798373	5.40E-05
1um_grid	20220513	Rep1	263	95	20220513 568pIKK_gfpMyD88_Grid2_1um 002.tif	0.014508085	0.002179816
1um_grid	20220513	Rep1	263	96	20220513 568pIKK_gfpMyD88_Grid2_1um 002.tif	0.006049881	0.00137824
1um_grid	20220513	Rep1	263	97	20220513 568pIKK_gfpMyD88_Grid2_1um 002.tif	0.00589121	0.000269141
1um_grid	20220513	Rep1	263	98	20220513 568pIKK_gfpMyD88_Grid2_1um 002.tif	0.005195103	0.008765509
1um_grid	20220513	Rep1	263	99	20220513 568pIKK_gfpMyD88_Grid2_1um 002.tif	0.004171418	-1.65E-05
1um_grid	20220513	Rep1	263	100	20220513 568pIKK_gfpMyD88_Grid2_1um 002.tif	0.011209258	0.000277544
1um_grid	20220513	Rep1	263	101	20220513 568pIKK_gfpMyD88_Grid2_1um 002.tif	0.004263549	0.000642202
1um_grid	20220513	Rep1	263	102	20220513 568pIKK_gfpMyD88_Grid2_1um 002.tif	0.012227825	0.001020304
1um_grid	20220513	Rep1	263	103	20220513 568pIKK_gfpMyD88_Grid2_1um 002.tif	0.034930618	0.00174962
1um_grid	20220513	Rep1	263	104	20220513 568pIKK_gfpMyD88_Grid2_1um 002.tif	0.003808009	0.002996516
1um_grid	20220513	Rep1	263	105	20220513 568pIKK_gfpMyD88_Grid2_1um 002.tif	0.000573162	0.000712781
1um_grid	20220513	Rep1	263	106	20220513 568pIKK_gfpMyD88_Grid2_1um 002.tif	0.00732437	0.002272241
1um_grid	20220513	Rep1	263	107	20220513 568pIKK_gfpMyD88_Grid2_1um 002.tif	0.004481082	0.000425423
1um_grid	20220513	Rep1	263	108	20220513 568pIKK_gfpMyD88_Grid2_1um 002.tif	0.0083327	0.000107818
1um_grid	20220513	Rep1	263	109	20220513 568pIKK_gfpMyD88_Grid2_1um 002.tif	0.037745754	0.00282847
1um_grid	20220513	Rep1	263	110	20220513 568pIKK_gfpMyD88_Grid2_1um 002.tif	0.003928292	1.54E-05
1um_grid	20220513	Rep1	263	111	20220513 568pIKK_gfpMyD88_Grid2_1um 002.tif	0.016790905	0.001038789
1um_grid	20220513	Rep1	263	112	20220513 568pIKK_gfpMyD88_Grid2_1um 002.tif	0.024844753	0.006046537
1um_grid	20220513	Rep1	263	113	20220513 568pIKK_gfpMyD88_Grid2_1um 002.tif	0.010492677	0.000776638
1um_grid	20220513	Rep1	263	114	20220513 568pIKK_gfpMyD88_Grid2_1um 002.tif	0.002221296	-1.65E-05
1um_grid	20220513	Rep1	263	115	20220513 568pIKK_gfpMyD88_Grid2_1um 002.tif	0.01491756	5.24E-05
1um_grid	20220513	Rep1	263	116	20220513 568pIKK_gfpMyD88_Grid2_1um 002.tif	0.032033587	0.000623717
1um_grid	20220513	Rep1	263	117	20220513 568pIKK_gfpMyD88_Grid2_1um 002.tif	0.006223908	0.000494322
1um_grid	20220513	Rep1	263	118	20220513 568pIKK_gfpMyD88_Grid2_1um 002.tif	0.001335808	9.94E-05
1um_grid	20220513	Rep1	263	119	20220513 568pIKK_gfpMyD88_Grid2_1um 002.tif	0.014605335	0.000568262
1um_grid	20220513	Rep1	263	120	20220513 568pIKK_gfpMyD88_Grid2_1um 002.tif	0.005883532	0.00078336
1um_grid	20220513	Rep1	263	121	20220513 568pIKK_gfpMyD88_Grid2_1um 002.tif	0.054774768	0.009346946
1um_grid	20220513	Rep1	263	122	20220513 568pIKK_gfpMyD88_Grid2_1um 002.tif	0.026577342	0.000285946
1um_grid	20220513	Rep1	263	123	20220513 568pIKK_gfpMyD88_Grid2_1um 002.tif	0.003278252	0.000521209
1um_grid	20220513	Rep1	263	124	20220513 568pIKK_gfpMyD88_Grid2_1um 002.tif	0.006978876	0.0015278
1um_grid	20220513	Rep1	263	125	20220513 568pIKK_gfpMyD88_Grid2_1um 002.tif	0.005195103	-1.15E-05
1um_grid	20220513	Rep1	263	126	20220513 568pIKK_gfpMyD88_Grid2_1um 002.tif	0.003549528	0.000591788
1um_grid	20220513	Rep1	263	127	20220513 568pIKK_gfpMyD88_Grid2_1um 002.tif	0.004173977	0.002725963
1um_grid	20220513	Rep1	263	128	20220513 568pIKK_gfpMyD88_Grid2_1um 002.tif	0.001683861	9.44E-05
1um_grid	20220513	Rep1	263	129	20220513 568pIKK_gfpMyD88_Grid2_1um 002.tif	0.010894474	0.000380051
1um_grid	20220513	Rep1	263	130	20220513 568pIKK_gfpMyD88_Grid2_1um 002.tif	0.017315544	0.003251945
1um_grid	20220513	Rep1	263	131	20220513 568pIKK_gfpMyD88_Grid2_1um 002.tif	0.024166561	0.002322654
1um_grid	20220513	Rep1	263	132	20220513 568pIKK_gfpMyD88_Grid2_1um 002.tif	0.033584471	0.000233852
1um_grid	20220513	Rep1	263	133	20220513 568pIKK_gfpMyD88_Grid2_1um 002.tif	0.063360933	0.002475575
1um_grid	20220513	Rep1	263	134	20220513 568pIKK_gfpMyD88_Grid2_1um 002.tif	0.019693054	0.001065676
1um_grid	20220513	Rep1	263	135	20220513 568pIKK_gfpMyD88_Grid2_1um 002.tif	0.004895675	0.000443908
1um_grid	20220513	Rep1	263	136	20220513 568pIKK_gfpMyD88_Grid2_1um 002.tif	0.000834202	0.003465362
1um_grid	20220513	Rep1	263	137	20220513 568pIKK_gfpMyD88_Grid2_1um 002.tif	0.002300632	2.69E-07
1um_grid	20220513	Rep1	263	138	20220513 568pIKK_gfpMyD88_Grid2_1um 002.tif	0.006223908	3.56E-05
1um_grid	20220513	Rep1	263	139	20220513 568pIKK_gfpMyD88_Grid2_1um 002.tif	0.00686883	0.000963168
1um_grid	20220513	Rep1	263	140	20220513 568pIKK_gfpMyD88_Grid2_1um 002.tif	0.011700627	0.000317874
1um_grid	20220513	Rep1	263	141	20220513 568pIKK_gfpMyD88_Grid2_1um 002.tif	0.006528454	0.011933162
1um_grid	20220513	Rep1	263	142	20220513 568pIKK_gfpMyD88_Grid2_1um 002.tif	0.004222602	0.000304431
1um_grid	20220513	Rep1	263	143	20220513 568pIKK_gfpMyD88_Grid2_1um 002.tif	0.004089523	0.000223769
1um_grid	20220513	Rep1	263	144	20220513 568pIKK_gfpMyD88_Grid2_1um 002.tif	0.057746016	0.001289176
1um_grid	20220513	Rep1	263	145	20220513 568pIKK_gfpMyD88_Grid2_1um 002.tif	0.022073124	0.000201923
1um_grid	20220513	Rep1	263	146	20220513 568pIKK_gfpMyD88_Grid2_1um 002.tif	0.018395532	0.036479533
1um_grid	20220513	Rep1	263	147	20220513 568pIKK_gfpMyD88_Grid2_1um 002.tif	0.036988227	0.000390134
1um_grid	20220513	Rep1	263	148	20220513 568pIKK_gfpMyD88_Grid2_1um 002.tif	0.004038338	-9.81E-06
1um_grid	20220513	Rep1	263	149	20220513 568pIKK_gfpMyD88_Grid2_1um 002.tif	0.005701828	-1.65E-05
1um_grid	20220513	Rep1	263	150	20220513 568pIKK_gfpMyD88_Grid2_1um 002.tif	0.001274386	-4.77E-06
1um_grid	20220513	Rep1	263	151	20220513 568pIKK_gfpMyD88_Grid2_1um 002.tif	0.012954642	0.025200335
1um_grid	20220513	Rep1	263	152	20220513 568pIKK_gfpMyD88_Grid2_1um 002.tif	0.004153503	-1.65E-05
1um_grid	20220513	Rep1	263	153	20220513 568pIKK_gfpMyD88_Grid2_1um 002.tif	0.014275197	0.000203604
1um_grid	20220513	Rep1	263	154	20220513 568pIKK_gfpMyD88_Grid2_1um 002.tif	0.001735045	0.00019184
1um_grid	20220513	Rep1	263	155	20220513 568pIKK_gfpMyD88_Grid2_1um 002.tif	0.021149247	0.037771801
1um_grid	20220513	Rep1	263	156	20220513 568pIKK_gfpMyD88_Grid2_1um 002.tif	0.014592539	-1.65E-05
1um_grid	20220513	Rep1	263	157	20220513 568pIKK_gfpMyD88_Grid2_1um 002.tif	0.01719782	1.37E-05
1um_grid	20220513	Rep1	263	158	20220513 568pIKK_gfpMyD88_Grid2_1um 002.tif	0.013904111	1.54E-05
1um_grid	20220513	Rep1	263	159	20220513 568pIKK_gfpMyD88_Grid2_1um 002.tif	0.006310921	0.044216336
1um_grid	20220513	Rep1	263	160	20220513 568pIKK_gfpMyD88_Grid2_1um 002.tif	0.008458102	0.013200224
1um_grid	20220513	Rep1	263	161	20220513 568pIKK_gfpMyD88_Grid2_1um 002.tif	0.022349519	0.050267646
1um_grid	20220513	Rep1	263	162	20220513 568pIKK_gfpMyD88_Grid2_1um 002.tif	0.007869483	0.007123707
1um_grid	20220513	Rep1	263	163	20220513 568pIKK_gfpMyD88_Grid2_1um 002.tif	0.020778161	0.000233852
1um_grid	20220513	Rep1	263	164	20220513 568pIKK_gfpMyD88_Grid2_1um 002.tif	0.015416606	0.020012778
1um_grid	20220513	Rep1	263	165	20220513 568pIKK_gfpMyD88_Grid2_1um 002.tif	0.012458154	0.023662722
1um_grid	20220513	Rep1	263	166	20220513 568pIKK_gfpMyD88_Grid2_1um 002.tif	0.018781974	0.006700233
1um_grid	20220513	Rep1	263	167	20220513 568pIKK_gfpMyD88_Grid2_1um 002.tif	0.012747346	0.01170294
1um_grid	20220513	Rep1	263	168	20220513 568pIKK_gfpMyD88_Grid2_1um 002.tif	0.024066752	0.057849849
1um_grid	20220513	Rep1	263	169	20220513 568pIKK_gfpMyD88_Grid2_1um 002.tif	0.009594393	0.016251925
1um_grid	20220513	Rep1	263	170	20220513 568pIKK_gfpMyD88_Grid2_1um 002.tif	0.00712987	0.008918431
1um_grid	20220513	Rep1	263	171	20220513 568pIKK_gfpMyD88_Grid2_1um 002.tif	0.015168363	0.030534092
1um_grid	20220513	Rep1	263	172	20220513 568pIKK_gfpMyD88_Grid2_1um 002.tif	0.011347455	0.028909094
1um_grid	20220513	Rep1	263	173	20220513 568pIKK_gfpMyD88_Grid2_1um 002.tif	0.016854885	0.02161761
1um_grid	20220513	Rep1	263	174	20220513 568pIKK_gfpMyD88_Grid2_1um 002.tif	0.015411488	0.047983911
1um_grid	20220513	Rep1	263	175	20220513 568pIKK_gfpMyD88_Grid2_1um 002.tif	0.005115768	0.006965745
1um_grid	20220513	Rep1	263	176	20220513 568pIKK_gfpMyD88_Grid2_1um 002.tif	0.002894369	0.003117508
1um_grid	20220513	Rep1	263	177	20220513 568pIKK_gfpMyD88_Grid2_1um 002.tif	0.014193302	0.030855058
1um_grid	20220513	Rep1	263	178	20220513 568pIKK_gfpMyD88_Grid2_1um 002.tif	0.015913094	0.074526659
1um_grid	20220513	Rep1	263	179	20220513 568pIKK_gfpMyD88_Grid2_1um 002.tif	0.001082445	0.004255175
1um_grid	20220513	Rep1	263	180	20220513 568pIKK_gfpMyD88_Grid2_1um 002.tif	0.000780458	0.002193259
1um_grid	20220513	Rep1	263	181	20220513 568pIKK_gfpMyD88_Grid2_1um 002.tif	0.001568696	0.007286711
1um_grid	20220513	Rep1	263	182	20220513 568pIKK_gfpMyD88_Grid2_1um 002.tif	0.00566088	0.009916619
1um_grid	20220513	Rep1	263	183	20220513 568pIKK_gfpMyD88_Grid2_1um 002.tif	0.00188348	0.003703986
1um_grid	20220513	Rep1	263	184	20220513 568pIKK_gfpMyD88_Grid2_1um 002.tif	0.005965427	0.001127853
1um_grid	20220513	Rep1	263	185	20220513 568pIKK_gfpMyD88_Grid2_1um 002.tif	0.000608991	8.60E-05
1um_grid	20220513	Rep1	263	186	20220513 568pIKK_gfpMyD88_Grid2_1um 002.tif	0.001220643	0.00260329
1um_grid	20220513	Rep1	263	187	20220513 568pIKK_gfpMyD88_Grid2_1um 002.tif	0.004772833	0.008421017
1um_grid	20220513	Rep1	263	188	20220513 568pIKK_gfpMyD88_Grid2_1um 002.tif	0.001594288	0.008560494
1um_grid	20220513	Rep1	263	189	20220513 568pIKK_gfpMyD88_Grid2_1um 002.tif	0.00419445	0.005256724
1um_grid	20220513	Rep1	263	190	20220513 568pIKK_gfpMyD88_Grid2_1um 002.tif	0.003390857	0.007780764
1um_grid	20220513	Rep1	263	191	20220513 568pIKK_gfpMyD88_Grid2_1um 002.tif	0.004808662	0.000574984
1um_grid	20220513	Rep1	263	192	20220513 568pIKK_gfpMyD88_Grid2_1um 002.tif	0.003570002	0.00122868
1um_grid	20220513	Rep1	263	193	20220513 568pIKK_gfpMyD88_Grid2_1um 002.tif	0.000880267	6.08E-05
1um_grid	20220513	Rep1	263	194	20220513 568pIKK_gfpMyD88_Grid2_1um 002.tif	0.013952736	0.021975547
1um_grid	20220513	Rep1	263	195	20220513 568pIKK_gfpMyD88_Grid2_1um 002.tif	0.003692844	0.000773277
1um_grid	20220513	Rep1	263	196	20220513 568pIKK_gfpMyD88_Grid2_1um 002.tif	0.011746693	0.005100442
1um_grid	20220513	Rep1	263	197	20220513 568pIKK_gfpMyD88_Grid2_1um 002.tif	0.008227773	0.006475053
1um_grid	20220513	Rep1	263	198	20220513 568pIKK_gfpMyD88_Grid2_1um 002.tif	0.001561019	6.99E-06
1um_grid	20220513	Rep1	263	199	20220513 568pIKK_gfpMyD88_Grid2_1um 002.tif	0.006395375	0.025786813
1um_grid	20220513	Rep1	263	200	20220513 568pIKK_gfpMyD88_Grid2_1um 002.tif	0.000941689	0.001027025
1um_grid	20220513	Rep1	263	201	20220513 568pIKK_gfpMyD88_Grid2_1um 002.tif	0.01651451	0.01029136
1um_grid	20220513	Rep1	263	202	20220513 568pIKK_gfpMyD88_Grid2_1um 002.tif	0.000240464	0.002151248
1um_grid	20220513	Rep1	263	203	20220513 568pIKK_gfpMyD88_Grid2_1um 002.tif	0.001957697	0.002734365
1um_grid	20220513	Rep1	263	204	20220513 568pIKK_gfpMyD88_Grid2_1um 002.tif	0.000335155	0.002278963
1um_grid	20220513	Rep1	263	205	20220513 568pIKK_gfpMyD88_Grid2_1um 002.tif	0.001399788	0.001102646
1um_grid	20220513	Rep1	263	206	20220513 568pIKK_gfpMyD88_Grid2_1um 002.tif	0.008655161	0.053581499
1um_grid	20220513	Rep1	263	207	20220513 568pIKK_gfpMyD88_Grid2_1um 002.tif	0.000941689	-3.09E-06
1um_grid	20220513	Rep1	263	208	20220513 568pIKK_gfpMyD88_Grid2_1um 002.tif	0.014543914	0.034268057
1um_grid	20220513	Rep1	263	209	20220513 568pIKK_gfpMyD88_Grid2_1um 002.tif	0.001875802	0.002801583
1um_grid	20220513	Rep1	263	210	20220513 568pIKK_gfpMyD88_Grid2_1um 002.tif	0.001343485	0.004371126
1um_grid	20220513	Rep1	263	211	20220513 568pIKK_gfpMyD88_Grid2_1um 002.tif	0.0132208	0.026235494
1um_grid	20220513	Rep1	263	212	20220513 568pIKK_gfpMyD88_Grid2_1um 002.tif	0.002139401	0.00497945
1um_grid	20220513	Rep1	263	213	20220513 568pIKK_gfpMyD88_Grid2_1um 002.tif	0.011232291	0.009454495
1um_grid	20220513	Rep1	263	214	20220513 568pIKK_gfpMyD88_Grid2_1um 002.tif	0.005087616	0.006039815
1um_grid	20220513	Rep1	263	215	20220513 568pIKK_gfpMyD88_Grid2_1um 002.tif	0.001965374	0.001458902
1um_grid	20220513	Rep1	263	216	20220513 568pIKK_gfpMyD88_Grid2_1um 002.tif	0.004411984	0.00902766
1um_grid	20220513	Rep1	263	217	20220513 568pIKK_gfpMyD88_Grid2_1um 002.tif	0.015214428	0.061659434
1um_grid	20220513	Rep1	263	218	20220513 568pIKK_gfpMyD88_Grid2_1um 002.tif	0.003843838	0.000475837
1um_grid	20220513	Rep1	263	219	20220513 568pIKK_gfpMyD88_Grid2_1um 002.tif	0.003639101	0.021321851
1um_grid	20220513	Rep1	263	220	20220513 568pIKK_gfpMyD88_Grid2_1um 002.tif	0.000235345	6.75E-05
1um_grid	20220513	Rep1	263	221	20220513 568pIKK_gfpMyD88_Grid2_1um 002.tif	0.008386444	0.002356263
1um_grid	20220513	Rep1	263	222	20220513 568pIKK_gfpMyD88_Grid2_1um 002.tif	0.000345392	0.000274183
1um_grid	20220513	Rep1	263	223	20220513 568pIKK_gfpMyD88_Grid2_1um 002.tif	0.002221296	0.01010483
1um_grid	20220513	Rep1	263	224	20220513 568pIKK_gfpMyD88_Grid2_1um 002.tif	0.004578333	0.031535642
1um_grid	20220513	Rep1	263	225	20220513 568pIKK_gfpMyD88_Grid2_1um 002.tif	0.006891863	0.009390638
1um_grid	20220513	Rep1	263	226	20220513 568pIKK_gfpMyD88_Grid2_1um 002.tif	0.002666599	0.007683298
1um_grid	20220513	Rep1	263	227	20220513 568pIKK_gfpMyD88_Grid2_1um 002.tif	0.000115062	0.000985014
1um_grid	20220513	Rep1	263	228	20220513 568pIKK_gfpMyD88_Grid2_1um 002.tif	0.001233439	0.001347992
1um_grid	20220513	Rep1	263	229	20220513 568pIKK_gfpMyD88_Grid2_1um 002.tif	0.003639101	0.001198432
1um_grid	20220513	Rep1	263	230	20220513 568pIKK_gfpMyD88_Grid2_1um 002.tif	0.005914243	0.000180077
1um_grid	20220513	Rep1	263	231	20220513 568pIKK_gfpMyD88_Grid2_1um 002.tif	0.001594288	0.001685763
1um_grid	20220513	Rep1	263	232	20220513 568pIKK_gfpMyD88_Grid2_1um 002.tif	0.000181602	0.002315932
1um_grid	20220513	Rep1	263	233	20220513 568pIKK_gfpMyD88_Grid2_1um 002.tif	0.002246888	0.003194809
1um_grid	20220513	Rep1	263	234	20220513 568pIKK_gfpMyD88_Grid2_1um 002.tif	1.01E-05	0.001813477
1um_grid	20220513	Rep1	263	235	20220513 568pIKK_gfpMyD88_Grid2_1um 002.tif	0.002423474	0.001134574
1um_grid	20220513	Rep1	263	236	20220513 568pIKK_gfpMyD88_Grid2_1um 002.tif	0.006909777	4.40E-05
1um_grid	20220513	Rep1	263	237	20220513 568pIKK_gfpMyD88_Grid2_1um 002.tif	0.014349414	0.038512881
1um_grid	20220513	Rep1	263	238	20220513 568pIKK_gfpMyD88_Grid2_1um 002.tif	0.02684094	0.005860007
1um_grid	20220513	Rep1	263	239	20220513 568pIKK_gfpMyD88_Grid2_1um 002.tif	0.004975011	2.38E-05
1um_grid	20220513	Rep1	263	240	20220513 568pIKK_gfpMyD88_Grid2_1um 002.tif	0.003459956	0.000351483
1um_grid	20220513	Rep1	263	241	20220513 568pIKK_gfpMyD88_Grid2_1um 002.tif	0.000997991	0.005218074
1um_grid	20220513	Rep1	263	242	20220513 568pIKK_gfpMyD88_Grid2_1um 002.tif	0.010057611	0.00104383
1um_grid	20220513	Rep1	263	243	20220513 568pIKK_gfpMyD88_Grid2_1um 002.tif	0.000962162	0.003151117
1um_grid	20220513	Rep1	263	244	20220513 568pIKK_gfpMyD88_Grid2_1um 002.tif	0.00468582	0.005382758
1um_grid	20220513	Rep1	263	245	20220513 568pIKK_gfpMyD88_Grid2_1um 002.tif	0.00553292	0.000790082
1um_grid	20220513	Rep1	263	246	20220513 568pIKK_gfpMyD88_Grid2_1um 002.tif	0.005916802	0.039339663
1um_grid	20220513	Rep1	263	247	20220513 568pIKK_gfpMyD88_Grid2_1um 002.tif	0.002008881	0.002421801
1um_grid	20220513	Rep1	263	248	20220513 568pIKK_gfpMyD88_Grid2_1um 002.tif	0.007959055	0.001447139
1um_grid	20220513	Rep1	263	249	20220513 568pIKK_gfpMyD88_Grid2_1um 002.tif	0.001566137	0.006757369
1um_grid	20220513	Rep1	263	250	20220513 568pIKK_gfpMyD88_Grid2_1um 002.tif	0.009740269	0.002104195
1um_grid	20220513	Rep1	263	251	20220513 568pIKK_gfpMyD88_Grid2_1um 002.tif	0.051225138	0.004134182
1um_grid	20220513	Rep1	263	252	20220513 568pIKK_gfpMyD88_Grid2_1um 002.tif	0.007393469	0.001556368
1um_grid	20220513	Rep1	263	253	20220513 568pIKK_gfpMyD88_Grid2_1um 002.tif	0.004534826	0.03772979
1um_grid	20220513	Rep1	263	254	20220513 568pIKK_gfpMyD88_Grid2_1um 002.tif	0.002351816	0.009958631
1um_grid	20220513	Rep1	263	255	20220513 568pIKK_gfpMyD88_Grid2_1um 002.tif	0.0087908	0.000929559
1um_grid	20220513	Rep1	263	256	20220513 568pIKK_gfpMyD88_Grid2_1um 002.tif	0.003889904	0.000316194
1um_grid	20220513	Rep1	263	257	20220513 568pIKK_gfpMyD88_Grid2_1um 002.tif	0.006889303	0.002685632
1um_grid	20220513	Rep1	263	258	20220513 568pIKK_gfpMyD88_Grid2_1um 002.tif	0.002996738	0.000112859
1um_grid	20220513	Rep1	263	259	20220513 568pIKK_gfpMyD88_Grid2_1um 002.tif	0.033185233	0.007384177
1um_grid	20220513	Rep1	263	260	20220513 568pIKK_gfpMyD88_Grid2_1um 002.tif	0.021438438	0.011229053
1um_grid	20220513	Rep1	263	261	20220513 568pIKK_gfpMyD88_Grid2_1um 002.tif	0.023562587	0.004690412
1um_grid	20220513	Rep1	263	262	20220513 568pIKK_gfpMyD88_Grid2_1um 002.tif	0.018241979	0.004910551
1um_grid	20220513	Rep1	263	263	20220513 568pIKK_gfpMyD88_Grid2_1um 002.tif	0.003426686	0.003267069
1um_grid	20220513	Rep1	263	264	20220513 568pIKK_gfpMyD88_Grid2_1um 002.tif	0.006431204	0.007248061
1um_grid	20220513	Rep1	263	265	20220513 568pIKK_gfpMyD88_Grid2_1um 002.tif	0.027012408	0.012919588
1um_grid	20220513	Rep1	263	266	20220513 568pIKK_gfpMyD88_Grid2_1um 002.tif	0.053310898	0.06209299
1um_grid	20220513	Rep1	263	267	20220513 568pIKK_gfpMyD88_Grid2_1um 002.tif	0.034431571	0.019061642
1um_grid	20220513	Rep1	263	268	20220513 568pIKK_gfpMyD88_Grid2_1um 002.tif	0.014536237	0.01021742
1um_grid	20220513	Rep1	263	269	20220513 568pIKK_gfpMyD88_Grid2_1um 002.tif	0.005909124	0.003514095
1um_grid	20220513	Rep1	263	270	20220513 568pIKK_gfpMyD88_Grid2_1um 002.tif	0.012972557	0.002599929
1um_grid	20220513	Rep1	263	271	20220513 568pIKK_gfpMyD88_Grid2_1um 002.tif	0.001092682	0.005179424
1um_grid	20220513	Rep1	263	272	20220513 568pIKK_gfpMyD88_Grid2_1um 002.tif	0.006103625	0.016228399
1um_grid	20220513	Rep1	263	273	20220513 568pIKK_gfpMyD88_Grid2_1um 002.tif	0.002088217	0.022731751
1um_grid	20220513	Rep1	263	274	20220513 568pIKK_gfpMyD88_Grid2_1um 002.tif	0.001381874	0.028984714
1um_grid	20220513	Rep1	263	275	20220513 568pIKK_gfpMyD88_Grid2_1um 002.tif	0.011242527	0.014737838
1um_grid	20220513	Rep1	263	276	20220513 568pIKK_gfpMyD88_Grid2_1um 002.tif	0.03495621	0.01994388
1um_grid	20220513	Rep1	263	277	20220513 568pIKK_gfpMyD88_Grid2_1um 002.tif	0.015429402	0.015542775
1um_grid	20220513	Rep1	263	278	20220513 568pIKK_gfpMyD88_Grid2_1um 002.tif	0.053129193	0.043344182
1um_grid	20220513	Rep1	263	279	20220513 568pIKK_gfpMyD88_Grid2_1um 002.tif	0.027370698	0.011822253
1um_grid	20220513	Rep1	263	280	20220513 568pIKK_gfpMyD88_Grid2_1um 002.tif	0.006917455	0.001873973
1um_grid	20220513	Rep1	263	281	20220513 568pIKK_gfpMyD88_Grid2_1um 002.tif	0.010999402	0.020595895
1um_grid	20220513	Rep1	263	282	20220513 568pIKK_gfpMyD88_Grid2_1um 002.tif	0.014853579	0.00806308
1um_grid	20220513	Rep1	263	283	20220513 568pIKK_gfpMyD88_Grid2_1um 002.tif	0.021402609	0.025830505
1um_grid	20220513	Rep1	263	284	20220513 568pIKK_gfpMyD88_Grid2_1um 002.tif	0.00041705	0.003534261
1um_grid	20220513	Rep1	263	285	20220513 568pIKK_gfpMyD88_Grid2_1um 002.tif	0.008839425	0.002744448
1um_grid	20220513	Rep1	263	286	20220513 568pIKK_gfpMyD88_Grid2_1um 002.tif	0.022285539	0.013151491
1um_grid	20220513	Rep1	263	287	20220513 568pIKK_gfpMyD88_Grid2_1um 002.tif	0.000887945	0.002981392
1um_grid	20220513	Rep1	263	288	20220513 568pIKK_gfpMyD88_Grid2_1um 002.tif	0.001095241	0.004456829
1um_grid	20220513	Rep1	263	289	20220513 568pIKK_gfpMyD88_Grid2_1um 002.tif	0.001374196	0.003362854
1um_grid	20220513	Rep1	263	290	20220513 568pIKK_gfpMyD88_Grid2_1um 002.tif	0.05483363	0.032562398
1um_grid	20220513	Rep1	263	291	20220513 568pIKK_gfpMyD88_Grid2_1um 002.tif	0.005407518	0.005698683
1um_grid	20220513	Rep1	263	292	20220513 568pIKK_gfpMyD88_Grid2_1um 002.tif	0.002423474	0.017147607
1um_grid	20220513	Rep1	263	293	20220513 568pIKK_gfpMyD88_Grid2_1um 002.tif	0.001356281	0.004463551
1um_grid	20220513	Rep1	263	294	20220513 568pIKK_gfpMyD88_Grid2_1um 002.tif	0.001374196	0.003267069
1um_grid	20220513	Rep1	263	295	20220513 568pIKK_gfpMyD88_Grid2_1um 002.tif	0.001601966	0.00253103
1um_grid	20220513	Rep1	263	296	20220513 568pIKK_gfpMyD88_Grid2_1um 002.tif	0.000954485	2.04E-05
1um_grid	20220513	Rep1	263	297	20220513 568pIKK_gfpMyD88_Grid2_1um 002.tif	0.004946859	0.008463028
1um_grid	20220513	Rep1	263	298	20220513 568pIKK_gfpMyD88_Grid2_1um 002.tif	0.073323955	0.057653235
1um_grid	20220513	Rep1	263	299	20220513 568pIKK_gfpMyD88_Grid2_1um 002.tif	0.000460556	0.000196882
1um_grid	20220513	Rep1	263	300	20220513 568pIKK_gfpMyD88_Grid2_1um 002.tif	0.001450972	0.004881984
1um_grid	20220513	Rep1	263	301	20220513 568pIKK_gfpMyD88_Grid2_1um 002.tif	0.003989713	0.015173075
1um_grid	20220513	Rep1	263	302	20220513 568pIKK_gfpMyD88_Grid2_1um 002.tif	0.007825976	0.032229669
1um_grid	20220513	Rep1	263	303	20220513 568pIKK_gfpMyD88_Grid2_1um 002.tif	0.026477532	0.011178639
1um_grid	20220513	Rep1	263	304	20220513 568pIKK_gfpMyD88_Grid2_1um 002.tif	0.001681302	0.004108975
1um_grid	20220513	Rep1	263	305	20220513 568pIKK_gfpMyD88_Grid2_1um 002.tif	0.000959603	6.75E-05
1um_grid	20220513	Rep1	263	306	20220513 568pIKK_gfpMyD88_Grid2_1um 002.tif	0.002259684	0.003366215
1um_grid	20220513	Rep1	263	307	20220513 568pIKK_gfpMyD88_Grid2_1um 002.tif	0.040857759	0.016630027
1um_grid	20220513	Rep1	263	308	20220513 568pIKK_gfpMyD88_Grid2_1um 002.tif	0.055662816	0.025568355
1um_grid	20220513	Rep1	263	309	20220513 568pIKK_gfpMyD88_Grid2_1um 002.tif	0.015621344	0.009395679
1um_grid	20220513	Rep1	263	310	20220513 568pIKK_gfpMyD88_Grid2_1um 002.tif	0.03062346	0.026773239
1um_grid	20220513	Rep1	263	311	20220513 568pIKK_gfpMyD88_Grid2_1um 002.tif	0.000227668	4.06E-05
1um_grid	20220513	Rep1	263	312	20220513 568pIKK_gfpMyD88_Grid2_1um 002.tif	0.013855486	0.011297951
1um_grid	20220513	Rep1	263	313	20220513 568pIKK_gfpMyD88_Grid2_1um 002.tif	0.050639077	0.035567048
1um_grid	20220513	Rep1	263	314	20220513 568pIKK_gfpMyD88_Grid2_1um 002.tif	0.00064226	0.002588166
1um_grid	20220513	Rep1	263	315	20220513 568pIKK_gfpMyD88_Grid2_1um 002.tif	0.000972399	0.001852128
1um_grid	20220513	Rep1	263	316	20220513 568pIKK_gfpMyD88_Grid2_1um 002.tif	0.010044815	0.006201139
1um_grid	20220513	Rep1	263	317	20220513 568pIKK_gfpMyD88_Grid2_1um 002.tif	0.003383179	0.005394522
1um_grid	20220513	Rep1	263	318	20220513 568pIKK_gfpMyD88_Grid2_1um 002.tif	0.004688379	0.002816707
1um_grid	20220513	Rep1	263	319	20220513 568pIKK_gfpMyD88_Grid2_1um 002.tif	0.005189985	0.001186668
1um_grid	20220513	Rep1	263	320	20220513 568pIKK_gfpMyD88_Grid2_1um 002.tif	0.000608991	0.006713677
1um_grid	20220513	Rep1	263	321	20220513 568pIKK_gfpMyD88_Grid2_1um 002.tif	0.008611655	0.004727382
1um_grid	20220513	Rep1	263	322	20220513 568pIKK_gfpMyD88_Grid2_1um 002.tif	0.056520152	0.029453561
1um_grid	20220513	Rep1	263	323	20220513 568pIKK_gfpMyD88_Grid2_1um 002.tif	0.011163192	0.007370734
1um_grid	20220513	Rep1	263	324	20220513 568pIKK_gfpMyD88_Grid2_1um 002.tif	0.02518257	0.042475388
1um_grid	20220513	Rep1	263	325	20220513 568pIKK_gfpMyD88_Grid2_1um 002.tif	0.017202938	0.010469488
1um_grid	20220513	Rep1	263	326	20220513 568pIKK_gfpMyD88_Grid2_1um 002.tif	0.001916749	0.017418159
1um_grid	20220513	Rep1	263	327	20220513 568pIKK_gfpMyD88_Grid2_1um 002.tif	0.009584156	0.012143219
1um_grid	20220513	Rep1	263	328	20220513 568pIKK_gfpMyD88_Grid2_1um 002.tif	0.033369497	0.037064331
1um_grid	20220513	Rep1	263	329	20220513 568pIKK_gfpMyD88_Grid2_1um 002.tif	0.00061155	0.001736176
1um_grid	20220513	Rep1	263	330	20220513 568pIKK_gfpMyD88_Grid2_1um 002.tif	0.017499807	0.00947298
1um_grid	20220513	Rep1	263	331	20220513 568pIKK_gfpMyD88_Grid2_1um 002.tif	0.018943204	0.005443255
1um_grid	20220513	Rep1	263	332	20220513 568pIKK_gfpMyD88_Grid2_1um 002.tif	0.065502996	0.02941323
1um_grid	20220513	Rep1	263	333	20220513 568pIKK_gfpMyD88_Grid2_1um 002.tif	0.001494479	0.002057143
1um_grid	20220513	Rep1	263	334	20220513 568pIKK_gfpMyD88_Grid2_1um 002.tif	0.000749748	0.005260085
1um_grid	20220513	Rep1	263	335	20220513 568pIKK_gfpMyD88_Grid2_1um 002.tif	0.005591782	0.005681879
1um_grid	20220513	Rep1	263	336	20220513 568pIKK_gfpMyD88_Grid2_1um 002.tif	0.003495785	0.026043923
1um_grid	20220513	Rep1	263	337	20220513 568pIKK_gfpMyD88_Grid2_1um 002.tif	0.007411383	0.000203604
1um_grid	20220513	Rep1	263	338	20220513 568pIKK_gfpMyD88_Grid2_1um 002.tif	0.01423169	0.007933685
1um_grid	20220513	Rep1	263	339	20220513 568pIKK_gfpMyD88_Grid2_1um 002.tif	0.002735698	0.003984622
1um_grid	20220513	Rep1	263	340	20220513 568pIKK_gfpMyD88_Grid2_1um 002.tif	0.040734917	0.048624164
1um_grid	20220513	Rep1	263	341	20220513 568pIKK_gfpMyD88_Grid2_1um 002.tif	0.035447579	0.009230995
1um_grid	20220513	Rep1	263	342	20220513 568pIKK_gfpMyD88_Grid2_1um 002.tif	0.000754866	0.002663786
1um_grid	20220513	Rep1	263	343	20220513 568pIKK_gfpMyD88_Grid2_1um 002.tif	0.001110597	0.003369576
1um_grid	20220513	Rep1	263	344	20220513 568pIKK_gfpMyD88_Grid2_1um 002.tif	0.002262243	0.001102646
1um_grid	20220513	Rep1	263	345	20220513 568pIKK_gfpMyD88_Grid2_1um 002.tif	0.012000055	0.008046276
1um_grid	20220513	Rep1	263	346	20220513 568pIKK_gfpMyD88_Grid2_1um 002.tif	0.000468234	0.001245484
1um_grid	20220513	Rep1	263	347	20220513 568pIKK_gfpMyD88_Grid2_1um 002.tif	0.002579586	0.001620225
1um_grid	20220513	Rep1	263	348	20220513 568pIKK_gfpMyD88_Grid2_1um 002.tif	0.009955243	0.002737726
1um_grid	20220513	Rep1	263	349	20220513 568pIKK_gfpMyD88_Grid2_1um 002.tif	0.001773433	0.001976481
1um_grid	20220513	Rep1	263	350	20220513 568pIKK_gfpMyD88_Grid2_1um 002.tif	0.008012799	0.007202689
1um_grid	20220513	Rep1	263	351	20220513 568pIKK_gfpMyD88_Grid2_1um 002.tif	0.035127678	0.020059831
1um_grid	20220513	Rep1	263	352	20220513 568pIKK_gfpMyD88_Grid2_1um 002.tif	0.006886744	0.003848505
1um_grid	20220513	Rep1	263	353	20220513 568pIKK_gfpMyD88_Grid2_1um 002.tif	0.001138748	0.001605101
1um_grid	20220513	Rep1	263	354	20220513 568pIKK_gfpMyD88_Grid2_1um 002.tif	0.002689632	0.000275863
1um_grid	20220513	Rep1	263	355	20220513 568pIKK_gfpMyD88_Grid2_1um 002.tif	0.000701122	0.001904222
1um_grid	20220513	Rep1	263	356	20220513 568pIKK_gfpMyD88_Grid2_1um 002.tif	0.001223202	0.001269011
1um_grid	20220513	Rep1	263	357	20220513 568pIKK_gfpMyD88_Grid2_1um 002.tif	0.007411383	0.003619964
1um_grid	20220513	Rep1	263	358	20220513 568pIKK_gfpMyD88_Grid2_1um 002.tif	0.006308362	0.003589715
1um_grid	20220513	Rep1	263	359	20220513 568pIKK_gfpMyD88_Grid2_1um 002.tif	0.006623145	0.000779999
1um_grid	20220513	Rep1	263	360	20220513 568pIKK_gfpMyD88_Grid2_1um 002.tif	0.001624999	0.002215105
1um_grid	20220513	Rep1	263	361	20220513 568pIKK_gfpMyD88_Grid2_1um 002.tif	0.001875802	6.24E-05
1um_grid	20220513	Rep1	263	362	20220513 568pIKK_gfpMyD88_Grid2_1um 002.tif	0.012734549	0.004003107
1um_grid	20220513	Rep1	263	363	20220513 568pIKK_gfpMyD88_Grid2_1um 002.tif	0.000555247	0.000803525
1um_grid	20220513	Rep1	263	364	20220513 568pIKK_gfpMyD88_Grid2_1um 002.tif	0.000680649	0.000764875
1um_grid	20220513	Rep1	263	365	20220513 568pIKK_gfpMyD88_Grid2_1um 002.tif	0.024391772	0.013475818
1um_grid	20220513	Rep1	263	366	20220513 568pIKK_gfpMyD88_Grid2_1um 002.tif	7.16E-05	0.001682402
1um_grid	20220513	Rep1	263	367	20220513 568pIKK_gfpMyD88_Grid2_1um 002.tif	0.001801585	0.001598379
1um_grid	20220513	Rep1	263	368	20220513 568pIKK_gfpMyD88_Grid2_1um 002.tif	0.030311235	0.012023907
1um_grid	20220513	Rep1	263	369	20220513 568pIKK_gfpMyD88_Grid2_1um 002.tif	0.026216492	0.003062053
1um_grid	20220513	Rep1	263	370	20220513 568pIKK_gfpMyD88_Grid2_1um 002.tif	0.002031914	0.003603159
1um_grid	20220513	Rep1	263	371	20220513 568pIKK_gfpMyD88_Grid2_1um 002.tif	0.014843342	0.018665055
1um_grid	20220513	Rep1	263	372	20220513 568pIKK_gfpMyD88_Grid2_1um 002.tif	0.002748494	0.003599798
1um_grid	20220513	Rep1	263	373	20220513 568pIKK_gfpMyD88_Grid2_1um 002.tif	0.001115715	0.003611561
1um_grid	20220513	Rep1	263	374	20220513 568pIKK_gfpMyD88_Grid2_1um 002.tif	0.002725461	0.003888836
1um_grid	20220513	Rep1	263	375	20220513 568pIKK_gfpMyD88_Grid2_1um 002.tif	0.026083413	0.015761233
1um_grid	20220513	Rep1	263	376	20220513 568pIKK_gfpMyD88_Grid2_1um 002.tif	0.051276322	0.029072098
1um_grid	20220513	Rep1	263	377	20220513 568pIKK_gfpMyD88_Grid2_1um 002.tif	0.0079437	0.001623586
1um_grid	20220513	Rep1	263	378	20220513 568pIKK_gfpMyD88_Grid2_1um 002.tif	0.006500303	0.012585178
1um_grid	20220513	Rep1	263	379	20220513 568pIKK_gfpMyD88_Grid2_1um 002.tif	0.003900141	0.01274146
1um_grid	20220513	Rep1	263	380	20220513 568pIKK_gfpMyD88_Grid2_1um 002.tif	0.00517207	0.000944683
1um_grid	20220513	Rep1	263	381	20220513 568pIKK_gfpMyD88_Grid2_1um 002.tif	0.007718489	0.004233329
1um_grid	20220513	Rep1	263	382	20220513 568pIKK_gfpMyD88_Grid2_1um 002.tif	0.001724808	0.00056322
1um_grid	20220513	Rep1	263	383	20220513 568pIKK_gfpMyD88_Grid2_1um 002.tif	0.020670674	0.001766424
1um_grid	20220513	Rep1	263	384	20220513 568pIKK_gfpMyD88_Grid2_1um 002.tif	0.000688326	0.002097474
1um_grid	20220513	Rep1	263	385	20220513 568pIKK_gfpMyD88_Grid2_1um 002.tif	0.001092682	0.003608201
1um_grid	20220513	Rep1	263	386	20220513 568pIKK_gfpMyD88_Grid2_1um 002.tif	0.014282874	0.001882376
1um_grid	20220513	Rep1	263	387	20220513 568pIKK_gfpMyD88_Grid2_1um 002.tif	-8.46E-05	0.001106007
1um_grid	20220513	Rep1	263	388	20220513 568pIKK_gfpMyD88_Grid2_1um 002.tif	0.011808114	0.007604317
1um_grid	20220513	Rep1	263	389	20220513 568pIKK_gfpMyD88_Grid2_1um 002.tif	0.012174082	0.006599406
1um_grid	20220513	Rep1	263	390	20220513 568pIKK_gfpMyD88_Grid2_1um 002.tif	0.044090047	0.013175017
1um_grid	20220513	Rep1	263	391	20220513 568pIKK_gfpMyD88_Grid2_1um 002.tif	0.003621186	0.000810247
1um_grid	20220513	Rep1	263	392	20220513 568pIKK_gfpMyD88_Grid2_1um 002.tif	0.001926986	0.000549777
1um_grid	20220513	Rep1	263	393	20220513 568pIKK_gfpMyD88_Grid2_1um 002.tif	0.003480429	0.000353164
1um_grid	20220513	Rep1	263	394	20220513 568pIKK_gfpMyD88_Grid2_1um 002.tif	0.003035126	0.003594757
1um_grid	20220513	Rep1	263	395	20220513 568pIKK_gfpMyD88_Grid2_1um 002.tif	0.012842037	0.007029602
1um_grid	20220513	Rep1	263	396	20220513 568pIKK_gfpMyD88_Grid2_1um 002.tif	0.014751211	0.00520463
1um_grid	20220513	Rep1	263	397	20220513 568pIKK_gfpMyD88_Grid2_1um 002.tif	0.009466433	0.001374879
1um_grid	20220513	Rep1	263	398	20220513 568pIKK_gfpMyD88_Grid2_1um 002.tif	0.018472309	0.005223115
1um_grid	20220513	Rep1	263	399	20220513 568pIKK_gfpMyD88_Grid2_1um 002.tif	0.010165098	0.012499475
1um_grid	20220513	Rep1	263	400	20220513 568pIKK_gfpMyD88_Grid2_1um 002.tif	0.008847103	0.001863891
1um_grid	20220513	Rep1	263	401	20220513 568pIKK_gfpMyD88_Grid2_1um 002.tif	0.004025542	0.000682533
1um_grid	20220513	Rep1	263	402	20220513 568pIKK_gfpMyD88_Grid2_1um 002.tif	0.002136842	1.20E-05
1um_grid	20220513	Rep1	263	403	20220513 568pIKK_gfpMyD88_Grid2_1um 002.tif	0.008905964	0.005597856
1um_grid	20220513	Rep1	263	404	20220513 568pIKK_gfpMyD88_Grid2_1um 002.tif	0.00996292	0.004789559
1um_grid	20220513	Rep1	263	405	20220513 568pIKK_gfpMyD88_Grid2_1um 002.tif	0.002666599	0.001495872
1um_grid	20220513	Rep1	263	406	20220513 568pIKK_gfpMyD88_Grid2_1um 002.tif	0.020670674	0.009143611
1um_grid	20220513	Rep1	263	407	20220513 568pIKK_gfpMyD88_Grid2_1um 002.tif	0.0100269	0.007019519
1um_grid	20220513	Rep1	263	408	20220513 568pIKK_gfpMyD88_Grid2_1um 002.tif	0.002548875	0.003900599
1um_grid	20220513	Rep1	263	409	20220513 568pIKK_gfpMyD88_Grid2_1um 002.tif	0.001363959	0.000937961
1um_grid	20220513	Rep1	263	410	20220513 568pIKK_gfpMyD88_Grid2_1um 002.tif	0.027281126	0.010368661
1um_grid	20220513	Rep1	263	411	20220513 568pIKK_gfpMyD88_Grid2_1um 002.tif	0.029750768	0.009577168
1um_grid	20220513	Rep1	263	412	20220513 568pIKK_gfpMyD88_Grid2_1um 002.tif	0.019895232	0.003077177
1um_grid	20220513	Rep1	263	413	20220513 568pIKK_gfpMyD88_Grid2_1um 002.tif	0.019534383	0.011239136
1um_grid	20220513	Rep1	263	414	20220513 568pIKK_gfpMyD88_Grid2_1um 002.tif	0.030285643	0.010235905
1um_grid	20220513	Rep1	263	415	20220513 568pIKK_gfpMyD88_Grid2_1um 002.tif	0.011567548	0.003231779
1um_grid	20220513	Rep1	263	416	20220513 568pIKK_gfpMyD88_Grid2_1um 002.tif	0.004217483	0.00341999
1um_grid	20220513	Rep1	263	417	20220513 568pIKK_gfpMyD88_Grid2_1um 002.tif	0.006234144	0.000102776
1um_grid	20220513	Rep1	263	418	20220513 568pIKK_gfpMyD88_Grid2_1um 002.tif	0.011222054	0.008296663
1um_grid	20220513	Rep1	263	419	20220513 568pIKK_gfpMyD88_Grid2_1um 002.tif	0.001013347	0.002356263
1um_grid	20220513	Rep1	263	420	20220513 568pIKK_gfpMyD88_Grid2_1um 002.tif	0.016847207	0.012039031
1um_grid	20220513	Rep1	263	421	20220513 568pIKK_gfpMyD88_Grid2_1um 002.tif	0.012041003	0.009306615
1um_grid	20220513	Rep1	263	422	20220513 568pIKK_gfpMyD88_Grid2_1um 002.tif	0.006177842	0.008889863
1um_grid	20220513	Rep1	263	423	20220513 568pIKK_gfpMyD88_Grid2_1um 002.tif	0.008957149	0.001588297
1um_grid	20220513	Rep1	263	424	20220513 568pIKK_gfpMyD88_Grid2_1um 002.tif	0.003808009	0.004305588
1um_grid	20220513	Rep1	263	425	20220513 568pIKK_gfpMyD88_Grid2_1um 002.tif	0.016639911	0.001457221
1um_grid	20220513	Rep1	263	426	20220513 568pIKK_gfpMyD88_Grid2_1um 002.tif	0.020726977	0.023664402
1um_grid	20220513	Rep1	263	427	20220513 568pIKK_gfpMyD88_Grid2_1um 002.tif	0.016320009	0.012057516
1um_grid	20220513	Rep1	263	428	20220513 568pIKK_gfpMyD88_Grid2_1um 002.tif	0.016409582	0.010351857
1um_grid	20220513	Rep1	263	429	20220513 568pIKK_gfpMyD88_Grid2_1um 002.tif	0.008125404	0.005139093
1um_grid	20220513	Rep1	263	430	20220513 568pIKK_gfpMyD88_Grid2_1um 002.tif	0.022968849	0.019434703
1um_grid	20220513	Rep1	263	431	20220513 568pIKK_gfpMyD88_Grid2_1um 002.tif	0.014019275	0.007777403
1um_grid	20220513	Rep1	263	432	20220513 568pIKK_gfpMyD88_Grid2_1um 002.tif	0.002095894	0.005434852
1um_grid	20220513	Rep1	263	433	20220513 568pIKK_gfpMyD88_Grid2_1um 002.tif	0.00406649	0.000373329
1um_grid	20220513	Rep1	263	434	20220513 568pIKK_gfpMyD88_Grid2_1um 002.tif	0.009837519	0.003339328
1um_grid	20220513	Rep1	263	435	20220513 568pIKK_gfpMyD88_Grid2_1um 002.tif	0.025013661	0.015055443
1um_grid	20220513	Rep1	263	436	20220513 568pIKK_gfpMyD88_Grid2_1um 002.tif	0.013556057	0.023390488
1um_grid	20220513	Rep1	263	437	20220513 568pIKK_gfpMyD88_Grid2_1um 002.tif	0.006799731	0.000786721
1um_grid	20220513	Rep1	263	438	20220513 568pIKK_gfpMyD88_Grid2_1um 002.tif	0.01742559	0.025726317
1um_grid	20220513	Rep1	263	439	20220513 568pIKK_gfpMyD88_Grid2_1um 002.tif	0.006635941	0.002248714
1um_grid	20220513	Rep1	263	440	20220513 568pIKK_gfpMyD88_Grid2_1um 002.tif	0.005297472	0.007365692
1um_grid	20220513	Rep1	263	441	20220513 568pIKK_gfpMyD88_Grid2_1um 002.tif	0.004133029	0.001141296
1um_grid	20220513	Rep1	263	442	20220513 568pIKK_gfpMyD88_Grid2_1um 002.tif	0.003372943	0.002166372
1um_grid	20220513	Rep1	263	443	20220513 568pIKK_gfpMyD88_Grid2_1um 002.tif	0.0015559	0.005792789
1um_grid	20220513	Rep1	263	444	20220513 568pIKK_gfpMyD88_Grid2_1um 002.tif	0.00298906	0.000442228
1um_grid	20220513	Rep1	263	445	20220513 568pIKK_gfpMyD88_Grid2_1um 002.tif	0.007017264	0.004641679
1um_grid	20220513	Rep1	263	446	20220513 568pIKK_gfpMyD88_Grid2_1um 002.tif	0.03117625	0.033543782
1um_grid	20220513	Rep1	263	447	20220513 568pIKK_gfpMyD88_Grid2_1um 002.tif	0.001599407	0.000538014
1um_grid	20220513	Rep1	263	448	20220513 568pIKK_gfpMyD88_Grid2_1um 002.tif	0.011971903	0.045923676
1um_grid	20220513	Rep1	263	449	20220513 568pIKK_gfpMyD88_Grid2_1um 002.tif	0.00914909	0.012438979
1um_grid	20220513	Rep1	263	450	20220513 568pIKK_gfpMyD88_Grid2_1um 002.tif	0.010423579	0.006051578
1um_grid	20220513	Rep1	263	451	20220513 568pIKK_gfpMyD88_Grid2_1um 002.tif	0.002932758	0.000585066
1um_grid	20220513	Rep1	263	452	20220513 568pIKK_gfpMyD88_Grid2_1um 002.tif	0.006658974	0.005639868
1um_grid	20220513	Rep1	263	453	20220513 568pIKK_gfpMyD88_Grid2_1um 002.tif	0.002346697	0.00241844
1um_grid	20220513	Rep1	263	454	20220513 568pIKK_gfpMyD88_Grid2_1um 002.tif	0.039002329	0.031421371
1um_grid	20220513	Rep1	263	455	20220513 568pIKK_gfpMyD88_Grid2_1um 002.tif	0.010090881	0.000405258
1um_grid	20220513	Rep1	263	456	20220513 568pIKK_gfpMyD88_Grid2_1um 002.tif	0.002129164	7.59E-05
1um_grid	20220513	Rep1	263	457	20220513 568pIKK_gfpMyD88_Grid2_1um 002.tif	0.017814591	0.002280643
1um_grid	20220513	Rep1	263	458	20220513 568pIKK_gfpMyD88_Grid2_1um 002.tif	2.29E-05	5.40E-05
1um_grid	20220513	Rep1	263	459	20220513 568pIKK_gfpMyD88_Grid2_1um 002.tif	0.000849557	0.000573303
1um_grid	20220513	Rep1	263	460	20220513 568pIKK_gfpMyD88_Grid2_1um 002.tif	0.006449118	0.005253364
1um_grid	20220513	Rep1	263	461	20220513 568pIKK_gfpMyD88_Grid2_1um 002.tif	0.00585794	4.56E-05
1um_grid	20220513	Rep1	263	462	20220513 568pIKK_gfpMyD88_Grid2_1um 002.tif	0.013236156	0.00019016
1um_grid	20220513	Rep1	263	463	20220513 568pIKK_gfpMyD88_Grid2_1um 002.tif	0.000826524	-9.81E-06
1um_grid	20220513	Rep1	263	464	20220513 568pIKK_gfpMyD88_Grid2_1um 002.tif	0.058864393	0.004557656
1um_grid	20220513	Rep1	263	465	20220513 568pIKK_gfpMyD88_Grid2_1um 002.tif	0.004767714	1.71E-05
1um_grid	20220513	Rep1	263	466	20220513 568pIKK_gfpMyD88_Grid2_1um 002.tif	0.014290552	0.002211744
1um_grid	20220513	Rep1	263	467	20220513 568pIKK_gfpMyD88_Grid2_1um 002.tif	0.010270026	0.000793442
1um_grid	20220513	Rep1	263	468	20220513 568pIKK_gfpMyD88_Grid2_1um 002.tif	0.048747818	0.000988375
1um_grid	20220513	Rep1	263	469	20220513 568pIKK_gfpMyD88_Grid2_1um 002.tif	0.009210511	0.000595149
1um_grid	20220513	Rep1	263	470	20220513 568pIKK_gfpMyD88_Grid2_1um 002.tif	0.032568463	0.00141521
1um_grid	20220513	Rep1	263	471	20220513 568pIKK_gfpMyD88_Grid2_1um 002.tif	0.015672528	0.001855488
1um_grid	20220513	Rep1	263	472	20220513 568pIKK_gfpMyD88_Grid2_1um 002.tif	0.011255324	0.002850316
1um_grid	20220513	Rep1	263	473	20220513 568pIKK_gfpMyD88_Grid2_1um 002.tif	0.002914843	0.007145553
1um_grid	20220513	Rep1	263	474	20220513 568pIKK_gfpMyD88_Grid2_1um 002.tif	0.004483642	0.000277544
1um_grid	20220513	Rep1	263	475	20220513 568pIKK_gfpMyD88_Grid2_1um 002.tif	0.015741627	0.001877334
1um_grid	20220513	Rep1	263	476	20220513 568pIKK_gfpMyD88_Grid2_1um 002.tif	0.000701122	0.001201792
1um_grid	20220513	Rep1	263	477	20220513 568pIKK_gfpMyD88_Grid2_1um 002.tif	0.000337714	0.000843856
1um_grid	20220513	Rep1	263	478	20220513 568pIKK_gfpMyD88_Grid2_1um 002.tif	0.00250281	0.003183046
1um_grid	20220513	Rep1	263	479	20220513 568pIKK_gfpMyD88_Grid2_1um 002.tif	0.000135536	0.001752981
1um_grid	20220513	Rep1	263	480	20220513 568pIKK_gfpMyD88_Grid2_1um 002.tif	0.010692296	0.015127703
1um_grid	20220513	Rep1	263	481	20220513 568pIKK_gfpMyD88_Grid2_1um 002.tif	0.00018928	0.001146338
1um_grid	20220513	Rep1	263	482	20220513 568pIKK_gfpMyD88_Grid2_1um 002.tif	0.005351215	0.007332083
1um_grid	20220513	Rep1	263	483	20220513 568pIKK_gfpMyD88_Grid2_1um 002.tif	0.007849009	0.008834408
1um_grid	20220513	Rep1	263	484	20220513 568pIKK_gfpMyD88_Grid2_1um 002.tif	0.000934011	0.002199981
1um_grid	20220513	Rep1	263	485	20220513 568pIKK_gfpMyD88_Grid2_1um 002.tif	0.000985195	0.00201009
1um_grid	20220513	Rep1	263	486	20220513 568pIKK_gfpMyD88_Grid2_1um 002.tif	0.000307003	4.23E-05
1um_grid	20220513	Rep1	263	487	20220513 568pIKK_gfpMyD88_Grid2_1um 002.tif	0.013571413	0.019777515
1um_grid	20220513	Rep1	263	488	20220513 568pIKK_gfpMyD88_Grid2_1um 002.tif	0.005236051	0.0183861
1um_grid	20220513	Rep1	263	489	20220513 568pIKK_gfpMyD88_Grid2_1um 002.tif	0.000207194	0.00011454
1um_grid	20220513	Rep1	263	490	20220513 568pIKK_gfpMyD88_Grid2_1um 002.tif	0.007076126	0.013583367
1um_grid	20220513	Rep1	263	491	20220513 568pIKK_gfpMyD88_Grid2_1um 002.tif	0.018346907	0.004120739
1um_grid	20220513	Rep1	263	492	20220513 568pIKK_gfpMyD88_Grid2_1um 002.tif	0.003436923	0.013045622
1um_grid	20220513	Rep1	263	493	20220513 568pIKK_gfpMyD88_Grid2_1um 002.tif	0.00126415	0.003993024
1um_grid	20220513	Rep1	263	494	20220513 568pIKK_gfpMyD88_Grid2_1um 002.tif	0.001287183	0.002403316
1um_grid	20220513	Rep1	263	495	20220513 568pIKK_gfpMyD88_Grid2_1um 002.tif	0.014147236	0.049326593
1um_grid	20220513	Rep1	263	496	20220513 568pIKK_gfpMyD88_Grid2_1um 002.tif	0.001637795	0.001966398
1um_grid	20220513	Rep1	263	497	20220513 568pIKK_gfpMyD88_Grid2_1um 002.tif	0.000132977	0.00371743
1um_grid	20220513	Rep1	263	498	20220513 568pIKK_gfpMyD88_Grid2_1um 002.tif	0.005829788	0.01003089
1um_grid	20220513	Rep1	263	499	20220513 568pIKK_gfpMyD88_Grid2_1um 002.tif	0.000580839	0.0023445
1um_grid	20220513	Rep1	263	500	20220513 568pIKK_gfpMyD88_Grid2_1um 002.tif	0.002387645	0.00446019
1um_grid	20220513	Rep1	263	501	20220513 568pIKK_gfpMyD88_Grid2_1um 002.tif	0.000347951	0.00613056
1um_grid	20220513	Rep1	263	502	20220513 568pIKK_gfpMyD88_Grid2_1um 002.tif	0.00484705	0.015142827
1um_grid	20220513	Rep1	263	503	20220513 568pIKK_gfpMyD88_Grid2_1um 002.tif	0.006472151	0.015803245
1um_grid	20220513	Rep1	263	504	20220513 568pIKK_gfpMyD88_Grid2_1um 002.tif	0.003383179	0.023533327
1um_grid	20220513	Rep1	263	505	20220513 568pIKK_gfpMyD88_Grid2_1um 002.tif	0.001438176	0.005196228
1um_grid	20220513	Rep1	263	506	20220513 568pIKK_gfpMyD88_Grid2_1um 002.tif	0.019206803	0.004221566
1um_grid	20220513	Rep1	263	507	20220513 568pIKK_gfpMyD88_Grid2_1um 002.tif	0.018003973	0.153198726
1um_grid	20220513	Rep1	263	508	20220513 568pIKK_gfpMyD88_Grid2_1um 002.tif	0.005502209	0.004011509
1um_grid	20220513	Rep1	263	509	20220513 568pIKK_gfpMyD88_Grid2_1um 002.tif	0.002674277	0.00969648
1um_grid	20220513	Rep1	263	510	20220513 568pIKK_gfpMyD88_Grid2_1um 002.tif	0.003587916	0.001873973
1um_grid	20220513	Rep1	263	511	20220513 568pIKK_gfpMyD88_Grid2_1um 002.tif	0.008015358	0.005402924
1um_grid	20220513	Rep1	263	512	20220513 568pIKK_gfpMyD88_Grid2_1um 002.tif	0.00054757	0.001835323
1um_grid	20220513	Rep1	263	513	20220513 568pIKK_gfpMyD88_Grid2_1um 002.tif	0.000621787	0.000223769
1um_grid	20220513	Rep1	263	514	20220513 568pIKK_gfpMyD88_Grid2_1um 002.tif	0.00784645	0.063990222
1um_grid	20220513	Rep1	263	515	20220513 568pIKK_gfpMyD88_Grid2_1um 002.tif	0.001225761	0.003593076
1um_grid	20220513	Rep1	263	516	20220513 568pIKK_gfpMyD88_Grid2_1um 002.tif	0.000887945	0.006108714
1um_grid	20220513	Rep1	263	517	20220513 568pIKK_gfpMyD88_Grid2_1um 002.tif	0.000212312	0.00019184
1um_grid	20220513	Rep1	263	518	20220513 568pIKK_gfpMyD88_Grid2_1um 002.tif	0.01123485	0.010057777
1um_grid	20220513	Rep1	263	519	20220513 568pIKK_gfpMyD88_Grid2_1um 002.tif	0.004015305	0.000665728
1um_grid	20220513	Rep1	263	520	20220513 568pIKK_gfpMyD88_Grid2_1um 002.tif	0.005200222	0.005841522
1um_grid	20220513	Rep1	263	521	20220513 568pIKK_gfpMyD88_Grid2_1um 002.tif	0.001594288	0.004144265
1um_grid	20220513	Rep1	263	522	20220513 568pIKK_gfpMyD88_Grid2_1um 002.tif	0.009351268	0.009573807
1um_grid	20220513	Rep1	263	523	20220513 568pIKK_gfpMyD88_Grid2_1um 002.tif	0.006825323	0.018036566
1um_grid	20220513	Rep1	263	524	20220513 568pIKK_gfpMyD88_Grid2_1um 002.tif	0.008516964	0.005160939
1um_grid	20220513	Rep1	263	525	20220513 568pIKK_gfpMyD88_Grid2_1um 002.tif	0.007270626	0.003332606
1um_grid	20220513	Rep1	263	526	20220513 568pIKK_gfpMyD88_Grid2_1um 002.tif	0.010653908	0.009241077
1um_grid	20220513	Rep1	263	527	20220513 568pIKK_gfpMyD88_Grid2_1um 002.tif	0.020647641	0.039480821
1um_grid	20220513	Rep1	263	528	20220513 568pIKK_gfpMyD88_Grid2_1um 002.tif	0.003165646	0.003171283
1um_grid	20220513	Rep1	263	529	20220513 568pIKK_gfpMyD88_Grid2_1um 002.tif	0.007777351	0.005628104
1um_grid	20220513	Rep1	263	530	20220513 568pIKK_gfpMyD88_Grid2_1um 002.tif	0.004319852	0.004092171
1um_grid	20220513	Rep1	263	531	20220513 568pIKK_gfpMyD88_Grid2_1um 002.tif	0.001799025	0.000751431
1um_grid	20220513	Rep1	263	532	20220513 568pIKK_gfpMyD88_Grid2_1um 002.tif	0.001218084	0.00383002
1um_grid	20220513	Rep1	263	533	20220513 568pIKK_gfpMyD88_Grid2_1um 002.tif	0.005468939	0.01727196
1um_grid	20220513	Rep1	263	534	20220513 568pIKK_gfpMyD88_Grid2_1um 002.tif	0.000365865	0.002336098
1um_grid	20220513	Rep1	263	535	20220513 568pIKK_gfpMyD88_Grid2_1um 002.tif	0.013054451	0.030581145
1um_grid	20220513	Rep1	263	536	20220513 568pIKK_gfpMyD88_Grid2_1um 002.tif	0.009072313	0.008474791
1um_grid	20220513	Rep1	263	537	20220513 568pIKK_gfpMyD88_Grid2_1um 002.tif	0.029489728	0.022652769
1um_grid	20220513	Rep1	263	538	20220513 568pIKK_gfpMyD88_Grid2_1um 002.tif	0.000811169	0.002542794
1um_grid	20220513	Rep1	263	539	20220513 568pIKK_gfpMyD88_Grid2_1um 002.tif	0.002612856	0.005386119
1um_grid	20220513	Rep1	263	540	20220513 568pIKK_gfpMyD88_Grid2_1um 002.tif	0.006571961	0.001463943
1um_grid	20220513	Rep1	263	541	20220513 568pIKK_gfpMyD88_Grid2_1um 002.tif	0.002177789	0.000507766
1um_grid	20220513	Rep1	263	542	20220513 568pIKK_gfpMyD88_Grid2_1um 002.tif	0.00338062	0.005586093
1um_grid	20220513	Rep1	263	543	20220513 568pIKK_gfpMyD88_Grid2_1um 002.tif	0.000964722	0.001716011
1um_grid	20220513	Rep1	263	544	20220513 568pIKK_gfpMyD88_Grid2_1um 002.tif	0.006922573	0.005547443
1um_grid	20220513	Rep1	263	545	20220513 568pIKK_gfpMyD88_Grid2_1um 002.tif	0.009681406	0.004319032
1um_grid	20220513	Rep1	263	546	20220513 568pIKK_gfpMyD88_Grid2_1um 002.tif	0.011186225	0.005001296
1um_grid	20220513	Rep1	263	547	20220513 568pIKK_gfpMyD88_Grid2_1um 002.tif	0.008729379	0.000534653
1um_grid	20220513	Rep1	263	548	20220513 568pIKK_gfpMyD88_Grid2_1um 002.tif	0.000895623	6.24E-05
1um_grid	20220513	Rep1	263	549	20220513 568pIKK_gfpMyD88_Grid2_1um 002.tif	0.004854728	0.000415341
1um_grid	20220513	Rep1	263	550	20220513 568pIKK_gfpMyD88_Grid2_1um 002.tif	0.000800932	0.000181758
1um_grid	20220513	Rep1	263	551	20220513 568pIKK_gfpMyD88_Grid2_1um 002.tif	0.000780458	0.000892589
1um_grid	20220513	Rep1	263	552	20220513 568pIKK_gfpMyD88_Grid2_1um 002.tif	0.018154966	0.001413529
1um_grid	20220513	Rep1	263	553	20220513 568pIKK_gfpMyD88_Grid2_1um 002.tif	0.005957749	0.003174644
1um_grid	20220513	Rep1	263	554	20220513 568pIKK_gfpMyD88_Grid2_1um 002.tif	0.007672423	0.000464074
1um_grid	20220513	Rep1	263	555	20220513 568pIKK_gfpMyD88_Grid2_1um 002.tif	0.005681354	0.000741348
1um_grid	20220513	Rep1	263	556	20220513 568pIKK_gfpMyD88_Grid2_1um 002.tif	0.001906513	0.000998458
1um_grid	20220513	Rep1	263	557	20220513 568pIKK_gfpMyD88_Grid2_1um 002.tif	0.003150291	0.00286544
1um_grid	20220513	Rep1	263	558	20220513 568pIKK_gfpMyD88_Grid2_1um 002.tif	0.004498997	0.003596437
1um_grid	20220513	Rep1	263	559	20220513 568pIKK_gfpMyD88_Grid2_1um 002.tif	0.015769778	0.007733712
1um_grid	20220513	Rep1	263	560	20220513 568pIKK_gfpMyD88_Grid2_1um 002.tif	0.002525842	0.0047946
1um_grid	20220513	Rep1	263	561	20220513 568pIKK_gfpMyD88_Grid2_1um 002.tif	0.026802552	0.009481382
1um_grid	20220513	Rep1	263	562	20220513 568pIKK_gfpMyD88_Grid2_1um 002.tif	0.011662238	0.000144788
1um_grid	20220513	Rep1	263	563	20220513 568pIKK_gfpMyD88_Grid2_1um 002.tif	0.002820152	0.000332998
1um_grid	20220513	Rep1	263	564	20220513 568pIKK_gfpMyD88_Grid2_1um 002.tif	0.024066752	0.006760729
1um_grid	20220513	Rep1	263	565	20220513 568pIKK_gfpMyD88_Grid2_1um 002.tif	0.007117073	0.002648662
1um_grid	20220513	Rep1	263	566	20220513 568pIKK_gfpMyD88_Grid2_1um 002.tif	0.000716478	-3.09E-06
1um_grid	20220513	Rep1	263	567	20220513 568pIKK_gfpMyD88_Grid2_1um 002.tif	0.001312775	0.000248976
1um_grid	20220513	Rep1	263	568	20220513 568pIKK_gfpMyD88_Grid2_1um 002.tif	0.02518001	0.00379137
1um_grid	20220513	Rep1	263	569	20220513 568pIKK_gfpMyD88_Grid2_1um 002.tif	0.009817045	0.005858327
1um_grid	20220513	Rep1	263	570	20220513 568pIKK_gfpMyD88_Grid2_1um 002.tif	0.01247351	0.000628758
1um_grid	20220513	Rep1	263	571	20220513 568pIKK_gfpMyD88_Grid2_1um 002.tif	0.01703403	0.000964849
1um_grid	20220513	Rep1	263	572	20220513 568pIKK_gfpMyD88_Grid2_1um 002.tif	0.020335417	0.012385204
1um_grid	20220513	Rep1	263	573	20220513 568pIKK_gfpMyD88_Grid2_1um 002.tif	0.002413237	0.001388323
1um_grid	20220513	Rep1	263	574	20220513 568pIKK_gfpMyD88_Grid2_1um 002.tif	0.003562324	0.000131344
1um_grid	20220513	Rep1	263	575	20220513 568pIKK_gfpMyD88_Grid2_1um 002.tif	0.010346802	0.006332214
1um_grid	20220513	Rep1	263	576	20220513 568pIKK_gfpMyD88_Grid2_1um 002.tif	0.017412794	0.005663394
1um_grid	20220513	Rep1	263	577	20220513 568pIKK_gfpMyD88_Grid2_1um 002.tif	0.001873243	0.00063548
1um_grid	20220513	Rep1	263	578	20220513 568pIKK_gfpMyD88_Grid2_1um 002.tif	0.005494531	0.001791631
1um_grid	20220513	Rep1	263	579	20220513 568pIKK_gfpMyD88_Grid2_1um 002.tif	0.019792863	0.000159912
1um_grid	20220513	Rep1	263	580	20220513 568pIKK_gfpMyD88_Grid2_1um 002.tif	0.011260442	0.002236951
1um_grid	20220513	Rep1	263	581	20220513 568pIKK_gfpMyD88_Grid2_1um 002.tif	0.026196019	0.01593432
1um_grid	20220513	Rep1	263	582	20220513 568pIKK_gfpMyD88_Grid2_1um 002.tif	0.009527854	0.005789428
1um_grid	20220513	Rep1	263	583	20220513 568pIKK_gfpMyD88_Grid2_1um 002.tif	0.024435279	0.00056154
1um_grid	20220513	Rep1	263	584	20220513 568pIKK_gfpMyD88_Grid2_1um 002.tif	0.003355028	0.001166503
1um_grid	20220513	Rep1	263	585	20220513 568pIKK_gfpMyD88_Grid2_1um 002.tif	0.002228974	0.000680852
1um_grid	20220513	Rep1	263	586	20220513 568pIKK_gfpMyD88_Grid2_1um 002.tif	0.017699426	0.00033804
1um_grid	20220513	Rep1	263	587	20220513 568pIKK_gfpMyD88_Grid2_1um 002.tif	0.010889356	0.005744056
1um_grid	20220513	Rep1	263	588	20220513 568pIKK_gfpMyD88_Grid2_1um 002.tif	0.008967386	0.001347992
1um_grid	20220513	Rep1	263	589	20220513 568pIKK_gfpMyD88_Grid2_1um 002.tif	0.027217145	0.015515887
1um_grid	20220513	Rep1	263	590	20220513 568pIKK_gfpMyD88_Grid2_1um 002.tif	0.046869354	0.007130429
1um_grid	20220513	Rep1	263	591	20220513 568pIKK_gfpMyD88_Grid2_1um 002.tif	0.00126159	0.000111179
1um_grid	20220513	Rep1	263	592	20220513 568pIKK_gfpMyD88_Grid2_1um 002.tif	0.019769831	0.001408488
1um_grid	20220513	Rep1	263	593	20220513 568pIKK_gfpMyD88_Grid2_1um 002.tif	0.004867524	0.000501044
1um_grid	20220513	Rep1	263	594	20220513 568pIKK_gfpMyD88_Grid2_1um 002.tif	0.012911135	0.001537883
1um_grid	20220513	Rep1	263	595	20220513 568pIKK_gfpMyD88_Grid2_1um 002.tif	0.007751759	0.00683803
1um_grid	20220513	Rep1	263	596	20220513 568pIKK_gfpMyD88_Grid2_1um 002.tif	0.00999619	0.002505824
1um_grid	20220513	Rep1	263	597	20220513 568pIKK_gfpMyD88_Grid2_1um 002.tif	0.007815739	0.001855488
1um_grid	20220513	Rep1	263	598	20220513 568pIKK_gfpMyD88_Grid2_1um 002.tif	0.059202209	0.025457445
1um_grid	20220513	Rep1	263	599	20220513 568pIKK_gfpMyD88_Grid2_1um 002.tif	0.008424832	0.0009346
1um_grid	20220513	Rep1	263	600	20220513 568pIKK_gfpMyD88_Grid2_1um 002.tif	0.02987361	0.000642202
1um_grid	20220513	Rep1	263	601	20220513 568pIKK_gfpMyD88_Grid2_1um 002.tif	0.005978223	0.000220408
1um_grid	20220513	Rep1	263	602	20220513 568pIKK_gfpMyD88_Grid2_1um 002.tif	0.025653465	0.000472476
1um_grid	20220513	Rep1	263	603	20220513 568pIKK_gfpMyD88_Grid2_1um 002.tif	0.010543862	0.003366215
1um_grid	20220513	Rep1	263	604	20220513 568pIKK_gfpMyD88_Grid2_1um 002.tif	0.025602281	0.006404474
1um_grid	20220513	Rep1	263	605	20220513 568pIKK_gfpMyD88_Grid2_1um 002.tif	0.005338419	0.000415341
1um_grid	20220513	Rep1	263	606	20220513 568pIKK_gfpMyD88_Grid2_1um 002.tif	0.019424336	0.004754269
1um_grid	20220513	Rep1	263	607	20220513 568pIKK_gfpMyD88_Grid2_1um 002.tif	0.006758783	0.00301164
1um_grid	20220513	Rep1	263	608	20220513 568pIKK_gfpMyD88_Grid2_1um 002.tif	0.00152519	0.000180077
1um_grid	20220513	Rep1	263	609	20220513 568pIKK_gfpMyD88_Grid2_1um 002.tif	0.005806756	0.001927748
1um_grid	20220513	Rep1	263	610	20220513 568pIKK_gfpMyD88_Grid2_1um 002.tif	0.016488917	0.00048592
1um_grid	20220513	Rep1	263	611	20220513 568pIKK_gfpMyD88_Grid2_1um 002.tif	0.00328337	0.000133025
1um_grid	20220513	Rep1	263	612	20220513 568pIKK_gfpMyD88_Grid2_1um 002.tif	0.078089214	0.013862322
1um_grid	20220513	Rep1	263	613	20220513 568pIKK_gfpMyD88_Grid2_1um 002.tif	0.085597949	0.010047695
1um_grid	20220513	Rep1	263	614	20220513 568pIKK_gfpMyD88_Grid2_1um 002.tif	0.027188994	0.017981111
1um_grid	20220513	Rep1	263	615	20220513 568pIKK_gfpMyD88_Grid2_1um 002.tif	0.009220748	0.005308818
1um_grid	20220513	Rep1	263	616	20220513 568pIKK_gfpMyD88_Grid2_1um 002.tif	0.032768082	0.006219624
1um_grid	20220513	Rep1	263	617	20220513 568pIKK_gfpMyD88_Grid2_1um 002.tif	0.002669158	0.004747547
1um_grid	20220513	Rep1	263	618	20220513 568pIKK_gfpMyD88_Grid2_1um 002.tif	0.006689685	0.002248714
1um_grid	20220513	Rep1	263	619	20220513 568pIKK_gfpMyD88_Grid2_1um 002.tif	0.004112555	0.000840495
1um_grid	20220513	Rep1	263	620	20220513 568pIKK_gfpMyD88_Grid2_1um 002.tif	0.002472099	0.001904222
1um_grid	20220513	Rep1	263	621	20220513 568pIKK_gfpMyD88_Grid2_1um 002.tif	0.003692844	0.001018623
1um_grid	20220513	Rep1	263	622	20220513 568pIKK_gfpMyD88_Grid2_1um 002.tif	0.0327732	0.007063211
1um_grid	20220513	Rep1	263	623	20220513 568pIKK_gfpMyD88_Grid2_1um 002.tif	0.000232786	0.0002641
1um_grid	20220513	Rep1	263	624	20220513 568pIKK_gfpMyD88_Grid2_1um 002.tif	0.019357797	0.009073032
1um_grid	20220513	Rep1	263	625	20220513 568pIKK_gfpMyD88_Grid2_1um 002.tif	0.003831042	0.002660425
1um_grid	20220513	Rep1	263	626	20220513 568pIKK_gfpMyD88_Grid2_1um 002.tif	0.006420967	0.008056359
1um_grid	20220513	Rep1	263	627	20220513 568pIKK_gfpMyD88_Grid2_1um 002.tif	0.005018518	0.003206572
1um_grid	20220513	Rep1	263	628	20220513 568pIKK_gfpMyD88_Grid2_1um 002.tif	0.01390667	0.006742245
1um_grid	20220513	Rep1	263	629	20220513 568pIKK_gfpMyD88_Grid2_1um 002.tif	0.081139797	0.028319255
1um_grid	20220513	Rep1	263	630	20220513 568pIKK_gfpMyD88_Grid2_1um 002.tif	0.022408381	0.011462636
1um_grid	20220513	Rep1	263	631	20220513 568pIKK_gfpMyD88_Grid2_1um 002.tif	0.018444157	0.010197255
1um_grid	20220513	Rep1	263	632	20220513 568pIKK_gfpMyD88_Grid2_1um 002.tif	0.055847079	0.043666829
1um_grid	20220513	Rep1	263	633	20220513 568pIKK_gfpMyD88_Grid2_1um 002.tif	0.038109163	0.017097193
1um_grid	20220513	Rep1	263	634	20220513 568pIKK_gfpMyD88_Grid2_1um 002.tif	0.035931271	0.017423201
1um_grid	20220513	Rep1	263	635	20220513 568pIKK_gfpMyD88_Grid2_1um 002.tif	0.071043695	0.039742972
1um_grid	20220513	Rep1	263	636	20220513 568pIKK_gfpMyD88_Grid2_1um 002.tif	0.023260599	0.007797569
1um_grid	20220513	Rep1	263	637	20220513 568pIKK_gfpMyD88_Grid2_1um 002.tif	0.030984309	0.006928775
1um_grid	20220513	Rep1	263	638	20220513 568pIKK_gfpMyD88_Grid2_1um 002.tif	0.007411383	0.010088026
1um_grid	20220513	Rep1	263	639	20220513 568pIKK_gfpMyD88_Grid2_1um 002.tif	0.017791558	0.007201008
1um_grid	20220513	Rep1	263	640	20220513 568pIKK_gfpMyD88_Grid2_1um 002.tif	0.002968587	0.001447139
1um_grid	20220513	Rep1	263	641	20220513 568pIKK_gfpMyD88_Grid2_1um 002.tif	0.014618131	0.009062949
1um_grid	20220513	Rep1	263	642	20220513 568pIKK_gfpMyD88_Grid2_1um 002.tif	0.342433049	0.11451975
1um_grid	20220513	Rep1	263	643	20220513 568pIKK_gfpMyD88_Grid2_1um 002.tif	0.000749748	0.003525858
1um_grid	20220513	Rep1	263	644	20220513 568pIKK_gfpMyD88_Grid2_1um 002.tif	0.008179148	0.000549777
1um_grid	20220513	Rep1	263	645	20220513 568pIKK_gfpMyD88_Grid2_1um 002.tif	0.001829736	0.006856515
1um_grid	20220513	Rep1	263	646	20220513 568pIKK_gfpMyD88_Grid2_1um 002.tif	0.144628794	0.052390058
1um_grid	20220513	Rep1	263	647	20220513 568pIKK_gfpMyD88_Grid2_1um 002.tif	0.020046226	0.015028556
1um_grid	20220513	Rep1	263	648	20220513 568pIKK_gfpMyD88_Grid2_1um 002.tif	0.004665346	0.000682533
1um_grid	20220513	Rep1	263	649	20220513 568pIKK_gfpMyD88_Grid2_1um 002.tif	0.000711359	1.88E-05
1um_grid	20220513	Rep1	263	650	20220513 568pIKK_gfpMyD88_Grid2_1um 002.tif	0.002282717	0.000213686
1um_grid	20220513	Rep1	263	651	20220513 568pIKK_gfpMyD88_Grid2_1um 002.tif	0.006008934	0.005302097
1um_grid	20220513	Rep1	263	652	20220513 568pIKK_gfpMyD88_Grid2_1um 002.tif	0.064522816	0.014761364
1um_grid	20220513	Rep1	263	653	20220513 568pIKK_gfpMyD88_Grid2_1um 002.tif	0.046193722	0.0115517
1um_grid	20220513	Rep1	263	654	20220513 568pIKK_gfpMyD88_Grid2_1um 002.tif	0.014781921	0.005448296
1um_grid	20220513	Rep1	263	655	20220513 568pIKK_gfpMyD88_Grid2_1um 002.tif	0.007705693	0.003031805
1um_grid	20220513	Rep1	263	656	20220513 568pIKK_gfpMyD88_Grid2_1um 002.tif	0.014715382	0.002109237
1um_grid	20220513	Rep1	263	657	20220513 568pIKK_gfpMyD88_Grid2_1um 002.tif	0.031240231	0.004392972
1um_grid	20220513	Rep1	263	658	20220513 568pIKK_gfpMyD88_Grid2_1um 002.tif	0.009220748	0.001176586
1um_grid	20220513	Rep1	263	659	20220513 568pIKK_gfpMyD88_Grid2_1um 002.tif	0.00214196	0.001643751
1um_grid	20220513	Rep1	263	660	20220513 568pIKK_gfpMyD88_Grid2_1um 002.tif	0.064661014	0.019809443
1um_grid	20220513	Rep1	263	661	20220513 568pIKK_gfpMyD88_Grid2_1um 002.tif	0.009492025	0.00408713
1um_grid	20220513	Rep1	263	662	20220513 568pIKK_gfpMyD88_Grid2_1um 002.tif	0.01380942	0.001255567
1um_grid	20220513	Rep1	263	663	20220513 568pIKK_gfpMyD88_Grid2_1um 002.tif	0.002876455	0.000702698
1um_grid	20220513	Rep1	264	1	20220513 568pIKK_gfpMyD88_Grid2_1um 003.tif	0.00185021	0.000509446
1um_grid	20220513	Rep1	264	2	20220513 568pIKK_gfpMyD88_Grid2_1um 003.tif	0.00507482	0.000927879
1um_grid	20220513	Rep1	264	3	20220513 568pIKK_gfpMyD88_Grid2_1um 003.tif	0.000243023	9.77E-05
1um_grid	20220513	Rep1	264	4	20220513 568pIKK_gfpMyD88_Grid2_1um 003.tif	0.018423684	0.009600694
1um_grid	20220513	Rep1	264	5	20220513 568pIKK_gfpMyD88_Grid2_1um 003.tif	0.005911683	0.002351222
1um_grid	20220513	Rep1	264	6	20220513 568pIKK_gfpMyD88_Grid2_1um 003.tif	0.002075421	0.000206965
1um_grid	20220513	Rep1	264	7	20220513 568pIKK_gfpMyD88_Grid2_1um 003.tif	0.005781163	0.00312255
1um_grid	20220513	Rep1	264	8	20220513 568pIKK_gfpMyD88_Grid2_1um 003.tif	0.004678142	0.001818519
1um_grid	20220513	Rep1	264	9	20220513 568pIKK_gfpMyD88_Grid2_1um 003.tif	0.004859846	0.011857542
1um_grid	20220513	Rep1	264	10	20220513 568pIKK_gfpMyD88_Grid2_1um 003.tif	0.001323012	0.000961488
1um_grid	20220513	Rep1	264	11	20220513 568pIKK_gfpMyD88_Grid2_1um 003.tif	0.061354509	0.016386362
1um_grid	20220513	Rep1	264	12	20220513 568pIKK_gfpMyD88_Grid2_1um 003.tif	0.031549895	0.024126526
1um_grid	20220513	Rep1	264	13	20220513 568pIKK_gfpMyD88_Grid2_1um 003.tif	0.00481378	0.003137674
1um_grid	20220513	Rep1	264	14	20220513 568pIKK_gfpMyD88_Grid2_1um 003.tif	0.000207194	-4.77E-06
1um_grid	20220513	Rep1	264	15	20220513 568pIKK_gfpMyD88_Grid2_1um 003.tif	0.001410025	0.005823037
1um_grid	20220513	Rep1	264	16	20220513 568pIKK_gfpMyD88_Grid2_1um 003.tif	0.008230332	0.014472326
1um_grid	20220513	Rep1	264	17	20220513 568pIKK_gfpMyD88_Grid2_1um 003.tif	0.007040297	0.007439632
1um_grid	20220513	Rep1	264	18	20220513 568pIKK_gfpMyD88_Grid2_1um 003.tif	0.032302305	0.028127684
1um_grid	20220513	Rep1	264	19	20220513 568pIKK_gfpMyD88_Grid2_1um 003.tif	0.028110311	0.024936505
1um_grid	20220513	Rep1	264	20	20220513 568pIKK_gfpMyD88_Grid2_1um 003.tif	0.00191419	0.003715749
1um_grid	20220513	Rep1	264	21	20220513 568pIKK_gfpMyD88_Grid2_1um 003.tif	0.063586144	0.04189059
1um_grid	20220513	Rep1	264	22	20220513 568pIKK_gfpMyD88_Grid2_1um 003.tif	0.002797119	0.013459014
1um_grid	20220513	Rep1	264	23	20220513 568pIKK_gfpMyD88_Grid2_1um 003.tif	0.00563017	0.001981522
1um_grid	20220513	Rep1	264	24	20220513 568pIKK_gfpMyD88_Grid2_1um 003.tif	0.034047689	0.037408823
1um_grid	20220513	Rep1	264	25	20220513 568pIKK_gfpMyD88_Grid2_1um 003.tif	0.045623017	0.05930512
1um_grid	20220513	Rep1	264	26	20220513 568pIKK_gfpMyD88_Grid2_1um 003.tif	0.036727186	0.035696442
1um_grid	20220513	Rep1	264	27	20220513 568pIKK_gfpMyD88_Grid2_1um 003.tif	0.036517331	0.026069129
1um_grid	20220513	Rep1	264	28	20220513 568pIKK_gfpMyD88_Grid2_1um 003.tif	0.016911188	0.019972448
1um_grid	20220513	Rep1	264	29	20220513 568pIKK_gfpMyD88_Grid2_1um 003.tif	0.000857235	3.56E-05
1um_grid	20220513	Rep1	264	30	20220513 568pIKK_gfpMyD88_Grid2_1um 003.tif	0.011467738	0.005742375
1um_grid	20220513	Rep1	264	31	20220513 568pIKK_gfpMyD88_Grid2_1um 003.tif	0.035189099	0.017781137
1um_grid	20220513	Rep1	264	32	20220513 568pIKK_gfpMyD88_Grid2_1um 003.tif	0.013707051	0.01047453
1um_grid	20220513	Rep1	264	33	20220513 568pIKK_gfpMyD88_Grid2_1um 003.tif	0.004921267	0.005606259
1um_grid	20220513	Rep1	264	34	20220513 568pIKK_gfpMyD88_Grid2_1um 003.tif	0.000452879	0.001569812
1um_grid	20220513	Rep1	264	35	20220513 568pIKK_gfpMyD88_Grid2_1um 003.tif	0.018940645	0.001658876
1um_grid	20220513	Rep1	264	36	20220513 568pIKK_gfpMyD88_Grid2_1um 003.tif	0.004606484	3.22E-05
1um_grid	20220513	Rep1	264	37	20220513 568pIKK_gfpMyD88_Grid2_1um 003.tif	0.026912598	0.000872424
1um_grid	20220513	Rep1	264	38	20220513 568pIKK_gfpMyD88_Grid2_1um 003.tif	0.017092892	0.024427327
1um_grid	20220513	Rep1	264	39	20220513 568pIKK_gfpMyD88_Grid2_1um 003.tif	0.028348318	0.00891675
1um_grid	20220513	Rep1	264	40	20220513 568pIKK_gfpMyD88_Grid2_1um 003.tif	0.024512055	0.001023664
1um_grid	20220513	Rep1	264	41	20220513 568pIKK_gfpMyD88_Grid2_1um 003.tif	0.026336775	0.004923995
1um_grid	20220513	Rep1	264	42	20220513 568pIKK_gfpMyD88_Grid2_1um 003.tif	0.009778657	0.017893728
1um_grid	20220513	Rep1	264	43	20220513 568pIKK_gfpMyD88_Grid2_1um 003.tif	0.005003162	0.012102888
1um_grid	20220513	Rep1	264	44	20220513 568pIKK_gfpMyD88_Grid2_1um 003.tif	0.000496385	0.003971178
1um_grid	20220513	Rep1	264	45	20220513 568pIKK_gfpMyD88_Grid2_1um 003.tif	0.000347951	0.003443516
1um_grid	20220513	Rep1	264	46	20220513 568pIKK_gfpMyD88_Grid2_1um 003.tif	0.004079286	0.016208234
1um_grid	20220513	Rep1	264	47	20220513 568pIKK_gfpMyD88_Grid2_1um 003.tif	-0.000145978	0.003413268
1um_grid	20220513	Rep1	264	48	20220513 568pIKK_gfpMyD88_Grid2_1um 003.tif	0.00321939	0.008091648
1um_grid	20220513	Rep1	264	49	20220513 568pIKK_gfpMyD88_Grid2_1um 003.tif	0.014236809	0.000470796
1um_grid	20220513	Rep1	264	50	20220513 568pIKK_gfpMyD88_Grid2_1um 003.tif	0.006397934	0.002368027
1um_grid	20220513	Rep1	264	51	20220513 568pIKK_gfpMyD88_Grid2_1um 003.tif	0.00481378	0.003860268
1um_grid	20220513	Rep1	264	52	20220513 568pIKK_gfpMyD88_Grid2_1um 003.tif	0.005548275	0.005048348
1um_grid	20220513	Rep1	264	53	20220513 568pIKK_gfpMyD88_Grid2_1um 003.tif	0.0083327	0.002438606
1um_grid	20220513	Rep1	264	54	20220513 568pIKK_gfpMyD88_Grid2_1um 003.tif	0.001154103	0.007400982
1um_grid	20220513	Rep1	264	55	20220513 568pIKK_gfpMyD88_Grid2_1um 003.tif	0.002907165	0.014584917
1um_grid	20220513	Rep1	264	56	20220513 568pIKK_gfpMyD88_Grid2_1um 003.tif	0.000665293	0.004603028
1um_grid	20220513	Rep1	264	57	20220513 568pIKK_gfpMyD88_Grid2_1um 003.tif	0.004706293	0.003784648
1um_grid	20220513	Rep1	264	58	20220513 568pIKK_gfpMyD88_Grid2_1um 003.tif	0.001108038	0.003290595
1um_grid	20220513	Rep1	264	59	20220513 568pIKK_gfpMyD88_Grid2_1um 003.tif	0.002049829	0.002930978
1um_grid	20220513	Rep1	264	60	20220513 568pIKK_gfpMyD88_Grid2_1um 003.tif	0.000596195	0.000178397
1um_grid	20220513	Rep1	264	61	20220513 568pIKK_gfpMyD88_Grid2_1um 003.tif	0.002894369	0.013277524
1um_grid	20220513	Rep1	264	62	20220513 568pIKK_gfpMyD88_Grid2_1um 003.tif	0.020494088	0.034558776
1um_grid	20220513	Rep1	264	63	20220513 568pIKK_gfpMyD88_Grid2_1um 003.tif	0.01654522	0.015628478
1um_grid	20220513	Rep1	264	64	20220513 568pIKK_gfpMyD88_Grid2_1um 003.tif	0.003237304	0.006459928
1um_grid	20220513	Rep1	264	65	20220513 568pIKK_gfpMyD88_Grid2_1um 003.tif	0.000890504	5.40E-05
1um_grid	20220513	Rep1	264	66	20220513 568pIKK_gfpMyD88_Grid2_1um 003.tif	0.001059412	0.000297709
1um_grid	20220513	Rep1	264	67	20220513 568pIKK_gfpMyD88_Grid2_1um 003.tif	0.002658922	0.000548096
1um_grid	20220513	Rep1	264	68	20220513 568pIKK_gfpMyD88_Grid2_1um 003.tif	0.008783122	0.003393103
1um_grid	20220513	Rep1	264	69	20220513 568pIKK_gfpMyD88_Grid2_1um 003.tif	0.004737004	0.00018848
1um_grid	20220513	Rep1	264	70	20220513 568pIKK_gfpMyD88_Grid2_1um 003.tif	0.002482336	0.000837134
1um_grid	20220513	Rep1	264	71	20220513 568pIKK_gfpMyD88_Grid2_1um 003.tif	0.000639701	0.000398536
1um_grid	20220513	Rep1	264	72	20220513 568pIKK_gfpMyD88_Grid2_1um 003.tif	0.003513699	0.0007111
1um_grid	20220513	Rep1	264	73	20220513 568pIKK_gfpMyD88_Grid2_1um 003.tif	0.00204471	0.015729305
1um_grid	20220513	Rep1	264	74	20220513 568pIKK_gfpMyD88_Grid2_1um 003.tif	0.006078032	0.000208645
1um_grid	20220513	Rep1	264	75	20220513 568pIKK_gfpMyD88_Grid2_1um 003.tif	0.018328993	0.002952824
1um_grid	20220513	Rep1	264	76	20220513 568pIKK_gfpMyD88_Grid2_1um 003.tif	0.008783122	0.000900991
1um_grid	20220513	Rep1	264	77	20220513 568pIKK_gfpMyD88_Grid2_1um 003.tif	0.004985248	5.57E-05
1um_grid	20220513	Rep1	264	78	20220513 568pIKK_gfpMyD88_Grid2_1um 003.tif	0.005136241	6.58E-05
1um_grid	20220513	Rep1	264	79	20220513 568pIKK_gfpMyD88_Grid2_1um 003.tif	0.03065417	0.000102776
1um_grid	20220513	Rep1	264	80	20220513 568pIKK_gfpMyD88_Grid2_1um 003.tif	0.001402347	7.76E-05
1um_grid	20220513	Rep1	264	81	20220513 568pIKK_gfpMyD88_Grid2_1um 003.tif	0.007009586	0.000395175
1um_grid	20220513	Rep1	264	82	20220513 568pIKK_gfpMyD88_Grid2_1um 003.tif	0.041095766	0.001616864
1um_grid	20220513	Rep1	264	83	20220513 568pIKK_gfpMyD88_Grid2_1um 003.tif	0.00152519	0.00059683
1um_grid	20220513	Rep1	264	84	20220513 568pIKK_gfpMyD88_Grid2_1um 003.tif	0.004202128	0.001978162
1um_grid	20220513	Rep1	264	85	20220513 568pIKK_gfpMyD88_Grid2_1um 003.tif	0.000747188	0.000149829
1um_grid	20220513	Rep1	264	86	20220513 568pIKK_gfpMyD88_Grid2_1um 003.tif	0.003237304	-8.13E-06
1um_grid	20220513	Rep1	264	87	20220513 568pIKK_gfpMyD88_Grid2_1um 003.tif	0.007268067	4.23E-05
1um_grid	20220513	Rep1	264	88	20220513 568pIKK_gfpMyD88_Grid2_1um 003.tif	0.000399135	0.002539433
1um_grid	20220513	Rep1	264	89	20220513 568pIKK_gfpMyD88_Grid2_1um 003.tif	0.004394069	0.003571231
1um_grid	20220513	Rep1	264	90	20220513 568pIKK_gfpMyD88_Grid2_1um 003.tif	0.014334059	0.00104383
1um_grid	20220513	Rep1	264	91	20220513 568pIKK_gfpMyD88_Grid2_1um 003.tif	0.00846578	4.23E-05
1um_grid	20220513	Rep1	264	92	20220513 568pIKK_gfpMyD88_Grid2_1um 003.tif	0.006226467	0.002410038
1um_grid	20220513	Rep1	264	93	20220513 568pIKK_gfpMyD88_Grid2_1um 003.tif	0.002113809	0.00133959
1um_grid	20220513	Rep1	264	94	20220513 568pIKK_gfpMyD88_Grid2_1um 003.tif	0.001005669	0.008436141
1um_grid	20220513	Rep1	264	95	20220513 568pIKK_gfpMyD88_Grid2_1um 003.tif	0.019396185	0.011400459
1um_grid	20220513	Rep1	264	96	20220513 568pIKK_gfpMyD88_Grid2_1um 003.tif	0.001369077	0.003354452
1um_grid	20220513	Rep1	264	97	20220513 568pIKK_gfpMyD88_Grid2_1um 003.tif	0.00129486	1.37E-05
1um_grid	20220513	Rep1	264	98	20220513 568pIKK_gfpMyD88_Grid2_1um 003.tif	0.0081382	0.015893989
1um_grid	20220513	Rep1	264	99	20220513 568pIKK_gfpMyD88_Grid2_1um 003.tif	0.003915496	0.000193521
1um_grid	20220513	Rep1	264	100	20220513 568pIKK_gfpMyD88_Grid2_1um 003.tif	0.02922101	0.040806698
1um_grid	20220513	Rep1	264	101	20220513 568pIKK_gfpMyD88_Grid2_1um 003.tif	0.003810568	0.000164953
1um_grid	20220513	Rep1	264	102	20220513 568pIKK_gfpMyD88_Grid2_1um 003.tif	0.001717131	0.005505431
1um_grid	20220513	Rep1	264	103	20220513 568pIKK_gfpMyD88_Grid2_1um 003.tif	0.008424832	0.024707963
1um_grid	20220513	Rep1	264	104	20220513 568pIKK_gfpMyD88_Grid2_1um 003.tif	0.011096652	0.017108956
1um_grid	20220513	Rep1	264	105	20220513 568pIKK_gfpMyD88_Grid2_1um 003.tif	0.004092082	0.009884691
1um_grid	20220513	Rep1	264	106	20220513 568pIKK_gfpMyD88_Grid2_1um 003.tif	0.000496385	0.004745867
1um_grid	20220513	Rep1	264	107	20220513 568pIKK_gfpMyD88_Grid2_1um 003.tif	0.005330742	0.006380947
1um_grid	20220513	Rep1	264	108	20220513 568pIKK_gfpMyD88_Grid2_1um 003.tif	0.002894369	0.005226476
1um_grid	20220513	Rep1	264	109	20220513 568pIKK_gfpMyD88_Grid2_1um 003.tif	0.008596299	0.038370042
1um_grid	20220513	Rep1	264	110	20220513 568pIKK_gfpMyD88_Grid2_1um 003.tif	0.007677542	0.003292275
1um_grid	20220513	Rep1	264	111	20220513 568pIKK_gfpMyD88_Grid2_1um 003.tif	0.00859374	0.025302843
1um_grid	20220513	Rep1	264	112	20220513 568pIKK_gfpMyD88_Grid2_1um 003.tif	0.005814433	0.04010931
1um_grid	20220513	Rep1	264	113	20220513 568pIKK_gfpMyD88_Grid2_1um 003.tif	0.001847651	0.005024822
1um_grid	20220513	Rep1	264	114	20220513 568pIKK_gfpMyD88_Grid2_1um 003.tif	0.003160528	3.63E-06
1um_grid	20220513	Rep1	264	115	20220513 568pIKK_gfpMyD88_Grid2_1um 003.tif	-2.66E-06	-1.15E-05
1um_grid	20220513	Rep1	264	116	20220513 568pIKK_gfpMyD88_Grid2_1um 003.tif	0.017911841	0.025027249
1um_grid	20220513	Rep1	264	117	20220513 568pIKK_gfpMyD88_Grid2_1um 003.tif	0.000268615	6.92E-05
1um_grid	20220513	Rep1	264	118	20220513 568pIKK_gfpMyD88_Grid2_1um 003.tif	0.004225161	0.012724656
1um_grid	20220513	Rep1	264	119	20220513 568pIKK_gfpMyD88_Grid2_1um 003.tif	0.008734497	0.039369911
1um_grid	20220513	Rep1	264	120	20220513 568pIKK_gfpMyD88_Grid2_1um 003.tif	0.000539892	0.000331318
1um_grid	20220513	Rep1	264	121	20220513 568pIKK_gfpMyD88_Grid2_1um 003.tif	0.022096157	0.03245821
1um_grid	20220513	Rep1	264	122	20220513 568pIKK_gfpMyD88_Grid2_1um 003.tif	0.009128616	0.001716011
1um_grid	20220513	Rep1	264	123	20220513 568pIKK_gfpMyD88_Grid2_1um 003.tif	0.002116368	6.24E-05
1um_grid	20220513	Rep1	264	124	20220513 568pIKK_gfpMyD88_Grid2_1um 003.tif	0.021571518	0.050237398
1um_grid	20220513	Rep1	264	125	20220513 568pIKK_gfpMyD88_Grid2_1um 003.tif	0.002712665	0.003337648
1um_grid	20220513	Rep1	264	126	20220513 568pIKK_gfpMyD88_Grid2_1um 003.tif	0.019060928	0.027006822
1um_grid	20220513	Rep1	264	127	20220513 568pIKK_gfpMyD88_Grid2_1um 003.tif	0.028222916	0.053729379
1um_grid	20220513	Rep1	264	128	20220513 568pIKK_gfpMyD88_Grid2_1um 003.tif	0.004406865	0.000810247
1um_grid	20220513	Rep1	264	129	20220513 568pIKK_gfpMyD88_Grid2_1um 003.tif	0.001502157	0.000131344
1um_grid	20220513	Rep1	264	130	20220513 568pIKK_gfpMyD88_Grid2_1um 003.tif	-7.69E-05	0.00070942
1um_grid	20220513	Rep1	264	131	20220513 568pIKK_gfpMyD88_Grid2_1um 003.tif	0.001799025	0.000104457
1um_grid	20220513	Rep1	264	132	20220513 568pIKK_gfpMyD88_Grid2_1um 003.tif	0.00846578	0.016319144
1um_grid	20220513	Rep1	264	133	20220513 568pIKK_gfpMyD88_Grid2_1um 003.tif	-0.000158774	6.75E-05
1um_grid	20220513	Rep1	264	134	20220513 568pIKK_gfpMyD88_Grid2_1um 003.tif	0.007426738	0.017920615
1um_grid	20220513	Rep1	264	135	20220513 568pIKK_gfpMyD88_Grid2_1um 003.tif	0.002658922	0.007873189
1um_grid	20220513	Rep1	264	136	20220513 568pIKK_gfpMyD88_Grid2_1um 003.tif	0.002065184	0.001623586
1um_grid	20220513	Rep1	264	137	20220513 568pIKK_gfpMyD88_Grid2_1um 003.tif	0.010131828	0.013741329
1um_grid	20220513	Rep1	264	138	20220513 568pIKK_gfpMyD88_Grid2_1um 003.tif	0.011838824	0.00282847
1um_grid	20220513	Rep1	264	139	20220513 568pIKK_gfpMyD88_Grid2_1um 003.tif	0.011040349	0.00145386
1um_grid	20220513	Rep1	264	140	20220513 568pIKK_gfpMyD88_Grid2_1um 003.tif	0.001172018	0.00044895
1um_grid	20220513	Rep1	264	141	20220513 568pIKK_gfpMyD88_Grid2_1um 003.tif	0.002446507	0.000201923
1um_grid	20220513	Rep1	264	142	20220513 568pIKK_gfpMyD88_Grid2_1um 003.tif	-5.22E-06	9.27E-05
1um_grid	20220513	Rep1	264	143	20220513 568pIKK_gfpMyD88_Grid2_1um 003.tif	0.005755571	5.74E-05
1um_grid	20220513	Rep1	264	144	20220513 568pIKK_gfpMyD88_Grid2_1um 003.tif	0.010395427	0.010929932
1um_grid	20220513	Rep1	264	145	20220513 568pIKK_gfpMyD88_Grid2_1um 003.tif	0.010275144	0.007886633
1um_grid	20220513	Rep1	264	146	20220513 568pIKK_gfpMyD88_Grid2_1um 003.tif	0.024092344	0.003033486
1um_grid	20220513	Rep1	264	147	20220513 568pIKK_gfpMyD88_Grid2_1um 003.tif	0.014308467	0.000127983
1um_grid	20220513	Rep1	264	148	20220513 568pIKK_gfpMyD88_Grid2_1um 003.tif	0.000419609	0.000833773
1um_grid	20220513	Rep1	264	149	20220513 568pIKK_gfpMyD88_Grid2_1um 003.tif	0.00269731	0.005584413
1um_grid	20220513	Rep1	264	150	20220513 568pIKK_gfpMyD88_Grid2_1um 003.tif	0.003099107	0.004838292
1um_grid	20220513	Rep1	264	151	20220513 568pIKK_gfpMyD88_Grid2_1um 003.tif	0.021970755	0.020839561
1um_grid	20220513	Rep1	264	152	20220513 568pIKK_gfpMyD88_Grid2_1um 003.tif	0.008230332	0.016384681
1um_grid	20220513	Rep1	264	153	20220513 568pIKK_gfpMyD88_Grid2_1um 003.tif	0.000473352	0.000832093
1um_grid	20220513	Rep1	264	154	20220513 568pIKK_gfpMyD88_Grid2_1um 003.tif	0.011938634	0.004352641
1um_grid	20220513	Rep1	264	155	20220513 568pIKK_gfpMyD88_Grid2_1um 003.tif	0.009852874	0.009202427
1um_grid	20220513	Rep1	264	156	20220513 568pIKK_gfpMyD88_Grid2_1um 003.tif	0.005120886	0.002584805
1um_grid	20220513	Rep1	264	157	20220513 568pIKK_gfpMyD88_Grid2_1um 003.tif	0.027608705	0.002420121
1um_grid	20220513	Rep1	264	158	20220513 568pIKK_gfpMyD88_Grid2_1um 003.tif	-8.20E-05	0.00182524
1um_grid	20220513	Rep1	264	159	20220513 568pIKK_gfpMyD88_Grid2_1um 003.tif	0.016494036	0.032133883
1um_grid	20220513	Rep1	264	160	20220513 568pIKK_gfpMyD88_Grid2_1um 003.tif	0.003132376	0.004639998
1um_grid	20220513	Rep1	264	161	20220513 568pIKK_gfpMyD88_Grid2_1um 003.tif	0.000882827	0.000907713
1um_grid	20220513	Rep1	264	162	20220513 568pIKK_gfpMyD88_Grid2_1um 003.tif	0.001768315	0.00193615
1um_grid	20220513	Rep1	264	163	20220513 568pIKK_gfpMyD88_Grid2_1um 003.tif	0.002743376	0.010783733
1um_grid	20220513	Rep1	264	164	20220513 568pIKK_gfpMyD88_Grid2_1um 003.tif	0.004125352	0.013697638
1um_grid	20220513	Rep1	264	165	20220513 568pIKK_gfpMyD88_Grid2_1um 003.tif	-0.000394221	0.000168314
1um_grid	20220513	Rep1	264	166	20220513 568pIKK_gfpMyD88_Grid2_1um 003.tif	0.002487454	0.000280904
1um_grid	20220513	Rep1	264	167	20220513 568pIKK_gfpMyD88_Grid2_1um 003.tif	0.015419166	0.018923845
1um_grid	20220513	Rep1	264	168	20220513 568pIKK_gfpMyD88_Grid2_1um 003.tif	0.004363359	0.001215236
1um_grid	20220513	Rep1	264	169	20220513 568pIKK_gfpMyD88_Grid2_1um 003.tif	0.00158917	0.002804944
1um_grid	20220513	Rep1	264	170	20220513 568pIKK_gfpMyD88_Grid2_1um 003.tif	0.009699321	0.018648251
1um_grid	20220513	Rep1	264	171	20220513 568pIKK_gfpMyD88_Grid2_1um 003.tif	0.000552688	0.002141165
1um_grid	20220513	Rep1	264	172	20220513 568pIKK_gfpMyD88_Grid2_1um 003.tif	0.002541198	0.010934974
1um_grid	20220513	Rep1	264	173	20220513 568pIKK_gfpMyD88_Grid2_1um 003.tif	0.019019981	0.024000492
1um_grid	20220513	Rep1	264	174	20220513 568pIKK_gfpMyD88_Grid2_1um 003.tif	0.003818246	0.004214844
1um_grid	20220513	Rep1	264	175	20220513 568pIKK_gfpMyD88_Grid2_1um 003.tif	0.001688979	0.001174905
1um_grid	20220513	Rep1	264	176	20220513 568pIKK_gfpMyD88_Grid2_1um 003.tif	0.003367824	0.013529592
1um_grid	20220513	Rep1	264	177	20220513 568pIKK_gfpMyD88_Grid2_1um 003.tif	0.003695404	0.013889209
1um_grid	20220513	Rep1	264	178	20220513 568pIKK_gfpMyD88_Grid2_1um 003.tif	0.017684071	0.000102776
1um_grid	20220513	Rep1	264	179	20220513 568pIKK_gfpMyD88_Grid2_1um 003.tif	-0.000227872	0.001163142
1um_grid	20220513	Rep1	264	180	20220513 568pIKK_gfpMyD88_Grid2_1um 003.tif	0.001658269	0.000704378
1um_grid	20220513	Rep1	264	181	20220513 568pIKK_gfpMyD88_Grid2_1um 003.tif	0.017474215	0.039845479
1um_grid	20220513	Rep1	264	182	20220513 568pIKK_gfpMyD88_Grid2_1um 003.tif	0.00432497	0.002366346
1um_grid	20220513	Rep1	264	183	20220513 568pIKK_gfpMyD88_Grid2_1um 003.tif	0.006159927	0.006513703
1um_grid	20220513	Rep1	264	184	20220513 568pIKK_gfpMyD88_Grid2_1um 003.tif	9.97E-05	0.001709289
1um_grid	20220513	Rep1	264	185	20220513 568pIKK_gfpMyD88_Grid2_1um 003.tif	0.008596299	0.017060223
1um_grid	20220513	Rep1	264	186	20220513 568pIKK_gfpMyD88_Grid2_1um 003.tif	0.002840626	0.009499867
1um_grid	20220513	Rep1	264	187	20220513 568pIKK_gfpMyD88_Grid2_1um 003.tif	0.004793307	0.009790585
1um_grid	20220513	Rep1	264	188	20220513 568pIKK_gfpMyD88_Grid2_1um 003.tif	0.00246954	0.011834016
1um_grid	20220513	Rep1	264	189	20220513 568pIKK_gfpMyD88_Grid2_1um 003.tif	0.011242527	0.02540199
1um_grid	20220513	Rep1	264	190	20220513 568pIKK_gfpMyD88_Grid2_1um 003.tif	0.016340483	0.011926441
1um_grid	20220513	Rep1	264	191	20220513 568pIKK_gfpMyD88_Grid2_1um 003.tif	0.004721649	0.000173355
1um_grid	20220513	Rep1	264	192	20220513 568pIKK_gfpMyD88_Grid2_1um 003.tif	0.002190585	0.015110898
1um_grid	20220513	Rep1	264	193	20220513 568pIKK_gfpMyD88_Grid2_1um 003.tif	0.018641217	0.016080519
1um_grid	20220513	Rep1	264	194	20220513 568pIKK_gfpMyD88_Grid2_1um 003.tif	0.018584914	0.044985984
1um_grid	20220513	Rep1	264	195	20220513 568pIKK_gfpMyD88_Grid2_1um 003.tif	0.004214924	0.004502201
1um_grid	20220513	Rep1	264	196	20220513 568pIKK_gfpMyD88_Grid2_1um 003.tif	0.001494479	0.002199981
1um_grid	20220513	Rep1	264	197	20220513 568pIKK_gfpMyD88_Grid2_1um 003.tif	0.00308887	0.001687443
1um_grid	20220513	Rep1	264	198	20220513 568pIKK_gfpMyD88_Grid2_1um 003.tif	0.000864912	0.001837003
1um_grid	20220513	Rep1	264	199	20220513 568pIKK_gfpMyD88_Grid2_1um 003.tif	0.000422168	0.000126303
1um_grid	20220513	Rep1	264	200	20220513 568pIKK_gfpMyD88_Grid2_1um 003.tif	0.006252059	0.00839581
1um_grid	20220513	Rep1	264	201	20220513 568pIKK_gfpMyD88_Grid2_1um 003.tif	0.00696608	0.012301182
1um_grid	20220513	Rep1	264	202	20220513 568pIKK_gfpMyD88_Grid2_1um 003.tif	0.000703682	-1.65E-05
1um_grid	20220513	Rep1	264	203	20220513 568pIKK_gfpMyD88_Grid2_1um 003.tif	0.000327477	0.000443908
1um_grid	20220513	Rep1	264	204	20220513 568pIKK_gfpMyD88_Grid2_1um 003.tif	0.002031914	0.000112859
1um_grid	20220513	Rep1	264	205	20220513 568pIKK_gfpMyD88_Grid2_1um 003.tif	0.003298725	0.000255698
1um_grid	20220513	Rep1	264	206	20220513 568pIKK_gfpMyD88_Grid2_1um 003.tif	0.002986501	0.003759441
1um_grid	20220513	Rep1	264	207	20220513 568pIKK_gfpMyD88_Grid2_1um 003.tif	0.001781111	0.001652154
1um_grid	20220513	Rep1	264	208	20220513 568pIKK_gfpMyD88_Grid2_1um 003.tif	0.006554046	0.010563594
1um_grid	20220513	Rep1	264	209	20220513 568pIKK_gfpMyD88_Grid2_1um 003.tif	0.00579396	0.005310499
1um_grid	20220513	Rep1	264	210	20220513 568pIKK_gfpMyD88_Grid2_1um 003.tif	0.004667905	0.003552746
1um_grid	20220513	Rep1	264	211	20220513 568pIKK_gfpMyD88_Grid2_1um 003.tif	0.000603872	8.67E-06
1um_grid	20220513	Rep1	264	212	20220513 568pIKK_gfpMyD88_Grid2_1um 003.tif	0.000657616	0.002964587
1um_grid	20220513	Rep1	264	213	20220513 568pIKK_gfpMyD88_Grid2_1um 003.tif	-7.69E-05	0.002388192
1um_grid	20220513	Rep1	264	214	20220513 568pIKK_gfpMyD88_Grid2_1um 003.tif	0.000319799	5.40E-05
1um_grid	20220513	Rep1	264	215	20220513 568pIKK_gfpMyD88_Grid2_1um 003.tif	2.29E-05	0.00215797
1um_grid	20220513	Rep1	264	216	20220513 568pIKK_gfpMyD88_Grid2_1um 003.tif	0.000465675	0.001090883
1um_grid	20220513	Rep1	264	217	20220513 568pIKK_gfpMyD88_Grid2_1um 003.tif	0.003680048	0.001411849
1um_grid	20220513	Rep1	264	218	20220513 568pIKK_gfpMyD88_Grid2_1um 003.tif	0.001796466	0.004303908
1um_grid	20220513	Rep1	264	219	20220513 568pIKK_gfpMyD88_Grid2_1um 003.tif	0.00103382	0.005125649
1um_grid	20220513	Rep1	264	220	20220513 568pIKK_gfpMyD88_Grid2_1um 003.tif	0.001235998	5.74E-05
1um_grid	20220513	Rep1	264	221	20220513 568pIKK_gfpMyD88_Grid2_1um 003.tif	0.001205288	0.003065414
1um_grid	20220513	Rep1	264	222	20220513 568pIKK_gfpMyD88_Grid2_1um 003.tif	0.000790695	0.001238762
1um_grid	20220513	Rep1	264	223	20220513 568pIKK_gfpMyD88_Grid2_1um 003.tif	0.000765103	0.001650473
1um_grid	20220513	Rep1	264	224	20220513 568pIKK_gfpMyD88_Grid2_1um 003.tif	-0.000120385	0.004322393
1um_grid	20220513	Rep1	264	225	20220513 568pIKK_gfpMyD88_Grid2_1um 003.tif	0.01247351	0.000304431
1um_grid	20220513	Rep1	264	226	20220513 568pIKK_gfpMyD88_Grid2_1um 003.tif	0.00207798	0.00691029
1um_grid	20220513	Rep1	264	227	20220513 568pIKK_gfpMyD88_Grid2_1um 003.tif	0.004299378	0.004009829
1um_grid	20220513	Rep1	264	228	20220513 568pIKK_gfpMyD88_Grid2_1um 003.tif	0.004757478	0.006100312
1um_grid	20220513	Rep1	264	229	20220513 568pIKK_gfpMyD88_Grid2_1um 003.tif	0.008058864	0.009835958
1um_grid	20220513	Rep1	264	230	20220513 568pIKK_gfpMyD88_Grid2_1um 003.tif	0.000575721	0.005601217
1um_grid	20220513	Rep1	264	231	20220513 568pIKK_gfpMyD88_Grid2_1um 003.tif	0.00064482	0.002109237
1um_grid	20220513	Rep1	264	232	20220513 568pIKK_gfpMyD88_Grid2_1um 003.tif	0.017259241	0.000492641
1um_grid	20220513	Rep1	264	233	20220513 568pIKK_gfpMyD88_Grid2_1um 003.tif	0.041786753	0.003804813
1um_grid	20220513	Rep1	264	234	20220513 568pIKK_gfpMyD88_Grid2_1um 003.tif	0.002331342	0.003262027
1um_grid	20220513	Rep1	264	235	20220513 568pIKK_gfpMyD88_Grid2_1um 003.tif	0.001617321	0.003369576
1um_grid	20220513	Rep1	264	236	20220513 568pIKK_gfpMyD88_Grid2_1um 003.tif	0.00185021	0.003915723
1um_grid	20220513	Rep1	264	237	20220513 568pIKK_gfpMyD88_Grid2_1um 003.tif	0.000455438	0.001324465
1um_grid	20220513	Rep1	264	238	20220513 568pIKK_gfpMyD88_Grid2_1um 003.tif	0.000780458	0.003989663
1um_grid	20220513	Rep1	264	239	20220513 568pIKK_gfpMyD88_Grid2_1um 003.tif	0.004179095	0.00260497
1um_grid	20220513	Rep1	264	240	20220513 568pIKK_gfpMyD88_Grid2_1um 003.tif	0.013929703	0.003399824
1um_grid	20220513	Rep1	264	241	20220513 568pIKK_gfpMyD88_Grid2_1um 003.tif	0.002228974	0.006340616
1um_grid	20220513	Rep1	264	242	20220513 568pIKK_gfpMyD88_Grid2_1um 003.tif	0.001074768	0.000405258
1um_grid	20220513	Rep1	264	243	20220513 568pIKK_gfpMyD88_Grid2_1um 003.tif	0.029965742	0.000479198
1um_grid	20220513	Rep1	264	244	20220513 568pIKK_gfpMyD88_Grid2_1um 003.tif	0.015408929	0.00201009
1um_grid	20220513	Rep1	264	245	20220513 568pIKK_gfpMyD88_Grid2_1um 003.tif	0.03635866	0.00193447
1um_grid	20220513	Rep1	264	246	20220513 568pIKK_gfpMyD88_Grid2_1um 003.tif	-0.00020228	0.006053259
1um_grid	20220513	Rep1	264	247	20220513 568pIKK_gfpMyD88_Grid2_1um 003.tif	0.00067553	0.003352772
1um_grid	20220513	Rep1	264	248	20220513 568pIKK_gfpMyD88_Grid2_1um 003.tif	4.08E-05	0.000538014
1um_grid	20220513	Rep1	264	249	20220513 568pIKK_gfpMyD88_Grid2_1um 003.tif	0.002781764	0.00709514
1um_grid	20220513	Rep1	264	250	20220513 568pIKK_gfpMyD88_Grid2_1um 003.tif	0.001466328	0.009923341
1um_grid	20220513	Rep1	264	251	20220513 568pIKK_gfpMyD88_Grid2_1um 003.tif	0.000432405	1.88E-05
1um_grid	20220513	Rep1	264	252	20220513 568pIKK_gfpMyD88_Grid2_1um 003.tif	0.001614762	0.003535941
1um_grid	20220513	Rep1	264	253	20220513 568pIKK_gfpMyD88_Grid2_1um 003.tif	0.003429245	0.021064742
1um_grid	20220513	Rep1	264	254	20220513 568pIKK_gfpMyD88_Grid2_1um 003.tif	-0.000240669	0.004510604
1um_grid	20220513	Rep1	264	255	20220513 568pIKK_gfpMyD88_Grid2_1um 003.tif	0.029978537	0.000400217
1um_grid	20220513	Rep1	264	256	20220513 568pIKK_gfpMyD88_Grid2_1um 003.tif	0.003091429	0.00019184
1um_grid	20220513	Rep1	264	257	20220513 568pIKK_gfpMyD88_Grid2_1um 003.tif	0.021522893	1.20E-05
1um_grid	20220513	Rep1	264	258	20220513 568pIKK_gfpMyD88_Grid2_1um 003.tif	0.003810568	0.009600694
1um_grid	20220513	Rep1	264	259	20220513 568pIKK_gfpMyD88_Grid2_1um 003.tif	0.002019118	0.016754381
1um_grid	20220513	Rep1	264	260	20220513 568pIKK_gfpMyD88_Grid2_1um 003.tif	0.028755233	0.000400217
1um_grid	20220513	Rep1	264	261	20220513 568pIKK_gfpMyD88_Grid2_1um 003.tif	0.003582798	0.000489281
1um_grid	20220513	Rep1	264	262	20220513 568pIKK_gfpMyD88_Grid2_1um 003.tif	0.002551435	0.008678126
1um_grid	20220513	Rep1	264	263	20220513 568pIKK_gfpMyD88_Grid2_1um 003.tif	0.002771527	0.001260608
1um_grid	20220513	Rep1	264	264	20220513 568pIKK_gfpMyD88_Grid2_1um 003.tif	0.058843919	0.016809836
1um_grid	20220513	Rep1	264	265	20220513 568pIKK_gfpMyD88_Grid2_1um 003.tif	0.026098769	0.000816969
1um_grid	20220513	Rep1	264	266	20220513 568pIKK_gfpMyD88_Grid2_1um 003.tif	0.017323221	0.008463028
1um_grid	20220513	Rep1	264	267	20220513 568pIKK_gfpMyD88_Grid2_1um 003.tif	0.002062625	0.006676707
1um_grid	20220513	Rep1	264	268	20220513 568pIKK_gfpMyD88_Grid2_1um 003.tif	0.038006794	0.003062053
1um_grid	20220513	Rep1	264	269	20220513 568pIKK_gfpMyD88_Grid2_1um 003.tif	-0.000181807	0.0029377
1um_grid	20220513	Rep1	264	270	20220513 568pIKK_gfpMyD88_Grid2_1um 003.tif	0.001576374	0.000158231
1um_grid	20220513	Rep1	264	271	20220513 568pIKK_gfpMyD88_Grid2_1um 003.tif	0.006418408	0.000212006
1um_grid	20220513	Rep1	264	272	20220513 568pIKK_gfpMyD88_Grid2_1um 003.tif	0.016130627	0.008303385
1um_grid	20220513	Rep1	264	273	20220513 568pIKK_gfpMyD88_Grid2_1um 003.tif	0.001717131	0.006880042
1um_grid	20220513	Rep1	264	274	20220513 568pIKK_gfpMyD88_Grid2_1um 003.tif	0.053761319	0.007923603
1um_grid	20220513	Rep1	264	275	20220513 568pIKK_gfpMyD88_Grid2_1um 003.tif	0.002756172	0.00631877
1um_grid	20220513	Rep1	264	276	20220513 568pIKK_gfpMyD88_Grid2_1um 003.tif	0.013051892	0.000838815
1um_grid	20220513	Rep1	264	277	20220513 568pIKK_gfpMyD88_Grid2_1um 003.tif	0.001548222	0.000502724
1um_grid	20220513	Rep1	264	278	20220513 568pIKK_gfpMyD88_Grid2_1um 003.tif	0.003654456	0.004984491
1um_grid	20220513	Rep1	264	279	20220513 568pIKK_gfpMyD88_Grid2_1um 003.tif	0.001637795	0.00212268
1um_grid	20220513	Rep1	264	280	20220513 568pIKK_gfpMyD88_Grid2_1um 003.tif	0.013663544	0.004974408
1um_grid	20220513	Rep1	264	281	20220513 568pIKK_gfpMyD88_Grid2_1um 003.tif	0.001788789	0.002472215
1um_grid	20220513	Rep1	264	282	20220513 568pIKK_gfpMyD88_Grid2_1um 003.tif	0.001184814	0.001902541
1um_grid	20220513	Rep1	264	283	20220513 568pIKK_gfpMyD88_Grid2_1um 003.tif	0.015524093	0.018191168
1um_grid	20220513	Rep1	264	284	20220513 568pIKK_gfpMyD88_Grid2_1um 003.tif	0.014211216	0.001322785
1um_grid	20220513	Rep1	264	285	20220513 568pIKK_gfpMyD88_Grid2_1um 003.tif	0.004386391	0.002005049
1um_grid	20220513	Rep1	264	286	20220513 568pIKK_gfpMyD88_Grid2_1um 003.tif	0.00383616	0.000383412
1um_grid	20220513	Rep1	264	287	20220513 568pIKK_gfpMyD88_Grid2_1um 003.tif	0.022367433	0.008738622
1um_grid	20220513	Rep1	264	288	20220513 568pIKK_gfpMyD88_Grid2_1um 003.tif	0.007738963	0.000124622
1um_grid	20220513	Rep1	264	289	20220513 568pIKK_gfpMyD88_Grid2_1um 003.tif	0.011145277	0.003393103
1um_grid	20220513	Rep1	264	290	20220513 568pIKK_gfpMyD88_Grid2_1um 003.tif	0.009195156	0.017503863
1um_grid	20220513	Rep1	264	291	20220513 568pIKK_gfpMyD88_Grid2_1um 003.tif	0.019449929	0.05674411
1um_grid	20220513	Rep1	264	292	20220513 568pIKK_gfpMyD88_Grid2_1um 003.tif	0.017315544	0.022928364
1um_grid	20220513	Rep1	264	293	20220513 568pIKK_gfpMyD88_Grid2_1um 003.tif	0.013507432	0.000391814
1um_grid	20220513	Rep1	264	294	20220513 568pIKK_gfpMyD88_Grid2_1um 003.tif	0.006231585	0.004819807
1um_grid	20220513	Rep1	264	295	20220513 568pIKK_gfpMyD88_Grid2_1um 003.tif	0.001161781	0.006648139
1um_grid	20220513	Rep1	264	296	20220513 568pIKK_gfpMyD88_Grid2_1um 003.tif	0.0079437	0.022625882
1um_grid	20220513	Rep1	264	297	20220513 568pIKK_gfpMyD88_Grid2_1um 003.tif	0.003124699	0.001800034
1um_grid	20220513	Rep1	264	298	20220513 568pIKK_gfpMyD88_Grid2_1um 003.tif	0.060873376	0.067988018
1um_grid	20220513	Rep1	264	299	20220513 568pIKK_gfpMyD88_Grid2_1um 003.tif	0.003603272	0.00880584
1um_grid	20220513	Rep1	264	300	20220513 568pIKK_gfpMyD88_Grid2_1um 003.tif	0.019375712	0.007748836
1um_grid	20220513	Rep1	264	301	20220513 568pIKK_gfpMyD88_Grid2_1um 003.tif	0.012872747	0.008758788
1um_grid	20220513	Rep1	264	302	20220513 568pIKK_gfpMyD88_Grid2_1um 003.tif	0.01035448	0.025112952
1um_grid	20220513	Rep1	264	303	20220513 568pIKK_gfpMyD88_Grid2_1um 003.tif	0.01257076	0.006228026
1um_grid	20220513	Rep1	264	304	20220513 568pIKK_gfpMyD88_Grid2_1um 003.tif	0.086163535	0.056029918
1um_grid	20220513	Rep1	264	305	20220513 568pIKK_gfpMyD88_Grid2_1um 003.tif	0.002228974	0.003319163
1um_grid	20220513	Rep1	264	306	20220513 568pIKK_gfpMyD88_Grid2_1um 003.tif	0.000657616	0.001763064
1um_grid	20220513	Rep1	264	307	20220513 568pIKK_gfpMyD88_Grid2_1um 003.tif	0.012389056	0.016463663
1um_grid	20220513	Rep1	264	308	20220513 568pIKK_gfpMyD88_Grid2_1um 003.tif	0.005000603	0.014359736
1um_grid	20220513	Rep1	264	309	20220513 568pIKK_gfpMyD88_Grid2_1um 003.tif	0.004161181	0.007448035
1um_grid	20220513	Rep1	264	310	20220513 568pIKK_gfpMyD88_Grid2_1um 003.tif	-0.000220195	0.000316194
1um_grid	20220513	Rep1	264	311	20220513 568pIKK_gfpMyD88_Grid2_1um 003.tif	0.001166899	0.016475426
1um_grid	20220513	Rep1	264	312	20220513 568pIKK_gfpMyD88_Grid2_1um 003.tif	0.013021182	0.021920092
1um_grid	20220513	Rep1	264	313	20220513 568pIKK_gfpMyD88_Grid2_1um 003.tif	0.009783775	0.016769505
1um_grid	20220513	Rep1	264	314	20220513 568pIKK_gfpMyD88_Grid2_1um 003.tif	0.020609253	0.049341717
1um_grid	20220513	Rep1	264	315	20220513 568pIKK_gfpMyD88_Grid2_1um 003.tif	0.022961171	0.08076786
1um_grid	20220513	Rep1	264	316	20220513 568pIKK_gfpMyD88_Grid2_1um 003.tif	0.011564988	0.038124696
1um_grid	20220513	Rep1	264	317	20220513 568pIKK_gfpMyD88_Grid2_1um 003.tif	0.008107489	0.000833773
1um_grid	20220513	Rep1	264	318	20220513 568pIKK_gfpMyD88_Grid2_1um 003.tif	0.000465675	5.24E-05
1um_grid	20220513	Rep1	264	319	20220513 568pIKK_gfpMyD88_Grid2_1um 003.tif	0.005195103	0.000564901
1um_grid	20220513	Rep1	264	320	20220513 568pIKK_gfpMyD88_Grid2_1um 003.tif	0.001827177	0.000474156
1um_grid	20220513	Rep1	264	321	20220513 568pIKK_gfpMyD88_Grid2_1um 003.tif	0.000864912	0.001779868
1um_grid	20220513	Rep1	264	322	20220513 568pIKK_gfpMyD88_Grid2_1um 003.tif	0.012204792	0.038669163
1um_grid	20220513	Rep1	264	323	20220513 568pIKK_gfpMyD88_Grid2_1um 003.tif	0.017906722	0.022563705
1um_grid	20220513	Rep1	264	324	20220513 568pIKK_gfpMyD88_Grid2_1um 003.tif	0.02544105	0.01593432
1um_grid	20220513	Rep1	264	325	20220513 568pIKK_gfpMyD88_Grid2_1um 003.tif	0.018405769	0.041967891
1um_grid	20220513	Rep1	264	326	20220513 568pIKK_gfpMyD88_Grid2_1um 003.tif	0.000452879	0.002571361
1um_grid	20220513	Rep1	264	327	20220513 568pIKK_gfpMyD88_Grid2_1um 003.tif	0.000365865	0.001900861
1um_grid	20220513	Rep1	264	328	20220513 568pIKK_gfpMyD88_Grid2_1um 003.tif	0.007577732	7.59E-05
1um_grid	20220513	Rep1	264	329	20220513 568pIKK_gfpMyD88_Grid2_1um 003.tif	0.018518375	0.007229576
1um_grid	20220513	Rep1	264	330	20220513 568pIKK_gfpMyD88_Grid2_1um 003.tif	0.021295122	0.028255398
1um_grid	20220513	Rep1	264	331	20220513 568pIKK_gfpMyD88_Grid2_1um 003.tif	0.000693445	0.0088781
1um_grid	20220513	Rep1	264	332	20220513 568pIKK_gfpMyD88_Grid2_1um 003.tif	5.11E-05	0.001662236
1um_grid	20220513	Rep1	264	333	20220513 568pIKK_gfpMyD88_Grid2_1um 003.tif	0.004611602	0.01660146
1um_grid	20220513	Rep1	264	334	20220513 568pIKK_gfpMyD88_Grid2_1um 003.tif	0.009471551	0.008338674
1um_grid	20220513	Rep1	264	335	20220513 568pIKK_gfpMyD88_Grid2_1um 003.tif	0.043048446	0.091016939
1um_grid	20220513	Rep1	264	336	20220513 568pIKK_gfpMyD88_Grid2_1um 003.tif	0.018948323	0.0582666
1um_grid	20220513	Rep1	264	337	20220513 568pIKK_gfpMyD88_Grid2_1um 003.tif	0.002704987	0.005288653
1um_grid	20220513	Rep1	264	338	20220513 568pIKK_gfpMyD88_Grid2_1um 003.tif	0.006973757	0.006659902
1um_grid	20220513	Rep1	264	339	20220513 568pIKK_gfpMyD88_Grid2_1um 003.tif	0.001212965	0.000497683
1um_grid	20220513	Rep1	264	340	20220513 568pIKK_gfpMyD88_Grid2_1um 003.tif	0.001793907	0.002588166
1um_grid	20220513	Rep1	264	341	20220513 568pIKK_gfpMyD88_Grid2_1um 003.tif	0.024491581	0.064743065
1um_grid	20220513	Rep1	264	342	20220513 568pIKK_gfpMyD88_Grid2_1um 003.tif	0.003700522	0.005189506
1um_grid	20220513	Rep1	264	343	20220513 568pIKK_gfpMyD88_Grid2_1um 003.tif	0.0081382	0.043660106
1um_grid	20220513	Rep1	264	344	20220513 568pIKK_gfpMyD88_Grid2_1um 003.tif	0.000112503	0.002331057
1um_grid	20220513	Rep1	264	345	20220513 568pIKK_gfpMyD88_Grid2_1um 003.tif	0.006776698	0.000262419
1um_grid	20220513	Rep1	264	346	20220513 568pIKK_gfpMyD88_Grid2_1um 003.tif	0.001102919	0.00553736
1um_grid	20220513	Rep1	264	347	20220513 568pIKK_gfpMyD88_Grid2_1um 003.tif	0.007347403	0.005959154
1um_grid	20220513	Rep1	264	348	20220513 568pIKK_gfpMyD88_Grid2_1um 003.tif	0.006369783	0.011308034
1um_grid	20220513	Rep1	264	349	20220513 568pIKK_gfpMyD88_Grid2_1um 003.tif	0.010848408	0.021073144
1um_grid	20220513	Rep1	264	350	20220513 568pIKK_gfpMyD88_Grid2_1um 003.tif	-0.000217636	0.002668828
1um_grid	20220513	Rep1	264	351	20220513 568pIKK_gfpMyD88_Grid2_1um 003.tif	0.001929545	0.003685501
1um_grid	20220513	Rep1	264	352	20220513 568pIKK_gfpMyD88_Grid2_1um 003.tif	0.00576069	0.029460283
1um_grid	20220513	Rep1	264	353	20220513 568pIKK_gfpMyD88_Grid2_1um 003.tif	0.003613509	0.004671927
1um_grid	20220513	Rep1	264	354	20220513 568pIKK_gfpMyD88_Grid2_1um 003.tif	0.00647727	0.010096428
1um_grid	20220513	Rep1	264	355	20220513 568pIKK_gfpMyD88_Grid2_1um 003.tif	0.008107489	0.029772847
1um_grid	20220513	Rep1	264	356	20220513 568pIKK_gfpMyD88_Grid2_1um 003.tif	0.01345113	0.005123969
1um_grid	20220513	Rep1	264	357	20220513 568pIKK_gfpMyD88_Grid2_1um 003.tif	0.003157968	0.013292649
1um_grid	20220513	Rep1	264	358	20220513 568pIKK_gfpMyD88_Grid2_1um 003.tif	0.028217798	0.055530823
1um_grid	20220513	Rep1	264	359	20220513 568pIKK_gfpMyD88_Grid2_1um 003.tif	0.004852168	0.023422417
1um_grid	20220513	Rep1	264	360	20220513 568pIKK_gfpMyD88_Grid2_1um 003.tif	0.013699373	0.058296848
1um_grid	20220513	Rep1	264	361	20220513 568pIKK_gfpMyD88_Grid2_1um 003.tif	0.006858593	0.02176381
1um_grid	20220513	Rep1	264	362	20220513 568pIKK_gfpMyD88_Grid2_1um 003.tif	0.022973967	0.058777458
1um_grid	20220513	Rep1	264	363	20220513 568pIKK_gfpMyD88_Grid2_1um 003.tif	0.010958455	0.004631596
1um_grid	20220513	Rep1	264	364	20220513 568pIKK_gfpMyD88_Grid2_1um 003.tif	0.000660175	0.001895819
1um_grid	20220513	Rep1	264	365	20220513 568pIKK_gfpMyD88_Grid2_1um 003.tif	0.000299326	0.001885737
1um_grid	20220513	Rep1	264	366	20220513 568pIKK_gfpMyD88_Grid2_1um 003.tif	0.008701227	0.021068103
1um_grid	20220513	Rep1	264	367	20220513 568pIKK_gfpMyD88_Grid2_1um 003.tif	0.008020476	0.044617965
1um_grid	20220513	Rep1	264	368	20220513 568pIKK_gfpMyD88_Grid2_1um 003.tif	0.005453584	0.00664982
1um_grid	20220513	Rep1	264	369	20220513 568pIKK_gfpMyD88_Grid2_1um 003.tif	0.002037032	0.001544605
1um_grid	20220513	Rep1	264	370	20220513 568pIKK_gfpMyD88_Grid2_1um 003.tif	0.000649938	0.001116089
1um_grid	20220513	Rep1	264	371	20220513 568pIKK_gfpMyD88_Grid2_1um 003.tif	0.000452879	0.000734627
1um_grid	20220513	Rep1	264	372	20220513 568pIKK_gfpMyD88_Grid2_1um 003.tif	0.001937223	0.005533999
1um_grid	20220513	Rep1	264	373	20220513 568pIKK_gfpMyD88_Grid2_1um 003.tif	0.000967281	0.002554557
1um_grid	20220513	Rep1	264	374	20220513 568pIKK_gfpMyD88_Grid2_1um 003.tif	0.000982636	0.004524047
1um_grid	20220513	Rep1	264	375	20220513 568pIKK_gfpMyD88_Grid2_1um 003.tif	0.006618027	0.00579615
1um_grid	20220513	Rep1	264	376	20220513 568pIKK_gfpMyD88_Grid2_1um 003.tif	0.000322359	0.003176324
1um_grid	20220513	Rep1	264	377	20220513 568pIKK_gfpMyD88_Grid2_1um 003.tif	0.004445253	0.007291752
1um_grid	20220513	Rep1	264	378	20220513 568pIKK_gfpMyD88_Grid2_1um 003.tif	0.003155409	0.002319293
1um_grid	20220513	Rep1	264	379	20220513 568pIKK_gfpMyD88_Grid2_1um 003.tif	0.001266709	0.019068364
1um_grid	20220513	Rep1	264	380	20220513 568pIKK_gfpMyD88_Grid2_1um 003.tif	0.000173924	0.002762933
1um_grid	20220513	Rep1	264	381	20220513 568pIKK_gfpMyD88_Grid2_1um 003.tif	0.007007027	0.006945579
1um_grid	20220513	Rep1	264	382	20220513 568pIKK_gfpMyD88_Grid2_1um 003.tif	0.001591729	0.012138178
1um_grid	20220513	Rep1	264	383	20220513 568pIKK_gfpMyD88_Grid2_1um 003.tif	0.004496438	0.00497945
1um_grid	20220513	Rep1	264	384	20220513 568pIKK_gfpMyD88_Grid2_1um 003.tif	0.0009033	0.005886894
1um_grid	20220513	Rep1	264	385	20220513 568pIKK_gfpMyD88_Grid2_1um 003.tif	0.000726715	0.000911074
1um_grid	20220513	Rep1	264	386	20220513 568pIKK_gfpMyD88_Grid2_1um 003.tif	0.002942994	0.031028145
1um_grid	20220513	Rep1	264	387	20220513 568pIKK_gfpMyD88_Grid2_1um 003.tif	0.005637847	0.04281988
1um_grid	20220513	Rep1	264	388	20220513 568pIKK_gfpMyD88_Grid2_1um 003.tif	0.030971513	0.175249624
1um_grid	20220513	Rep1	264	389	20220513 568pIKK_gfpMyD88_Grid2_1um 003.tif	0.018871546	0.045930398
1um_grid	20220513	Rep1	264	390	20220513 568pIKK_gfpMyD88_Grid2_1um 003.tif	0.00041449	0.001210195
1um_grid	20220513	Rep1	264	391	20220513 568pIKK_gfpMyD88_Grid2_1um 003.tif	0.017863216	0.023980327
1um_grid	20220513	Rep1	264	392	20220513 568pIKK_gfpMyD88_Grid2_1um 003.tif	0.000504063	0.005528958
1um_grid	20220513	Rep1	264	393	20220513 568pIKK_gfpMyD88_Grid2_1um 003.tif	0.00057828	0.000511126
1um_grid	20220513	Rep1	264	394	20220513 568pIKK_gfpMyD88_Grid2_1um 003.tif	0.001417703	0.003381339
1um_grid	20220513	Rep1	264	395	20220513 568pIKK_gfpMyD88_Grid2_1um 003.tif	0.000591076	0.003115828
1um_grid	20220513	Rep1	264	396	20220513 568pIKK_gfpMyD88_Grid2_1um 003.tif	0.002280158	0.007446354
1um_grid	20220513	Rep1	264	397	20220513 568pIKK_gfpMyD88_Grid2_1um 003.tif	0.001128511	8.43E-05
1um_grid	20220513	Rep1	264	398	20220513 568pIKK_gfpMyD88_Grid2_1um 003.tif	0.006408171	0.04508681
1um_grid	20220513	Rep1	264	399	20220513 568pIKK_gfpMyD88_Grid2_1um 003.tif	0.002809915	0.012475949
1um_grid	20220513	Rep1	264	400	20220513 568pIKK_gfpMyD88_Grid2_1um 003.tif	0.007449771	0.008597464
1um_grid	20220513	Rep1	264	401	20220513 568pIKK_gfpMyD88_Grid2_1um 003.tif	0.000235345	0.005095401
1um_grid	20220513	Rep1	264	402	20220513 568pIKK_gfpMyD88_Grid2_1um 003.tif	0.031793021	0.113966881
1um_grid	20220513	Rep1	264	403	20220513 568pIKK_gfpMyD88_Grid2_1um 003.tif	0.009960361	0.016950994
1um_grid	20220513	Rep1	264	404	20220513 568pIKK_gfpMyD88_Grid2_1um 003.tif	0.020703944	0.005236559
1um_grid	20220513	Rep1	264	405	20220513 568pIKK_gfpMyD88_Grid2_1um 003.tif	-9.22E-05	-1.65E-05
1um_grid	20220513	Rep1	264	406	20220513 568pIKK_gfpMyD88_Grid2_1um 003.tif	0.002902047	-1.65E-05
1um_grid	20220513	Rep1	264	407	20220513 568pIKK_gfpMyD88_Grid2_1um 003.tif	0.002871336	0.032506943
1um_grid	20220513	Rep1	264	408	20220513 568pIKK_gfpMyD88_Grid2_1um 003.tif	0.007181054	0.028959508
1um_grid	20220513	Rep1	264	409	20220513 568pIKK_gfpMyD88_Grid2_1um 003.tif	0.001497038	0.009573807
1um_grid	20220513	Rep1	264	410	20220513 568pIKK_gfpMyD88_Grid2_1um 003.tif	0.002431151	0.015465474
1um_grid	20220513	Rep1	264	411	20220513 568pIKK_gfpMyD88_Grid2_1um 003.tif	0.000488708	3.89E-05
1um_grid	20220513	Rep1	264	412	20220513 568pIKK_gfpMyD88_Grid2_1um 003.tif	0.006582198	0.000346442
1um_grid	20220513	Rep1	264	413	20220513 568pIKK_gfpMyD88_Grid2_1um 003.tif	0.005645525	0.02176213
1um_grid	20220513	Rep1	264	414	20220513 568pIKK_gfpMyD88_Grid2_1um 003.tif	0.000304444	0.000633799
1um_grid	20220513	Rep1	264	415	20220513 568pIKK_gfpMyD88_Grid2_1um 003.tif	0.026239525	0.099351984
1um_grid	20220513	Rep1	264	416	20220513 568pIKK_gfpMyD88_Grid2_1um 003.tif	0.002487454	0.002626816
1um_grid	20220513	Rep1	264	417	20220513 568pIKK_gfpMyD88_Grid2_1um 003.tif	0.010334006	0.000756473
1um_grid	20220513	Rep1	264	418	20220513 568pIKK_gfpMyD88_Grid2_1um 003.tif	0.003278252	0.004969367
1um_grid	20220513	Rep1	264	419	20220513 568pIKK_gfpMyD88_Grid2_1um 003.tif	0.001699216	0.003623325
1um_grid	20220513	Rep1	264	420	20220513 568pIKK_gfpMyD88_Grid2_1um 003.tif	0.005123445	0.008288261
1um_grid	20220513	Rep1	264	421	20220513 568pIKK_gfpMyD88_Grid2_1um 003.tif	0.00693281	0.015665448
1um_grid	20220513	Rep1	264	422	20220513 568pIKK_gfpMyD88_Grid2_1um 003.tif	0.000762544	8.77E-05
1um_grid	20220513	Rep1	264	423	20220513 568pIKK_gfpMyD88_Grid2_1um 003.tif	0.000158569	0.00304861
1um_grid	20220513	Rep1	264	424	20220513 568pIKK_gfpMyD88_Grid2_1um 003.tif	0.013023741	0.009504908
1um_grid	20220513	Rep1	264	425	20220513 568pIKK_gfpMyD88_Grid2_1um 003.tif	0.002515606	0.002581444
1um_grid	20220513	Rep1	264	426	20220513 568pIKK_gfpMyD88_Grid2_1um 003.tif	0.005351215	0.008795758
1um_grid	20220513	Rep1	264	427	20220513 568pIKK_gfpMyD88_Grid2_1um 003.tif	0.006794612	0.028105838
1um_grid	20220513	Rep1	264	428	20220513 568pIKK_gfpMyD88_Grid2_1um 003.tif	6.64E-05	0.001605101
1um_grid	20220513	Rep1	264	429	20220513 568pIKK_gfpMyD88_Grid2_1um 003.tif	0.002331342	0.00286544
1um_grid	20220513	Rep1	264	430	20220513 568pIKK_gfpMyD88_Grid2_1um 003.tif	0.002656362	0.00308726
1um_grid	20220513	Rep1	264	431	20220513 568pIKK_gfpMyD88_Grid2_1um 003.tif	0.008084457	0.053752904
1um_grid	20220513	Rep1	264	432	20220513 568pIKK_gfpMyD88_Grid2_1um 003.tif	0.002648685	0.00070942
1um_grid	20220513	Rep1	264	433	20220513 568pIKK_gfpMyD88_Grid2_1um 003.tif	0.014075578	0.032826229
1um_grid	20220513	Rep1	264	434	20220513 568pIKK_gfpMyD88_Grid2_1um 003.tif	0.010216282	0.011975174
1um_grid	20220513	Rep1	264	435	20220513 568pIKK_gfpMyD88_Grid2_1um 003.tif	0.002484895	0.010758526
1um_grid	20220513	Rep1	264	436	20220513 568pIKK_gfpMyD88_Grid2_1um 003.tif	0.002198263	0.038768309
1um_grid	20220513	Rep1	264	437	20220513 568pIKK_gfpMyD88_Grid2_1um 003.tif	0.005840025	0.008278178
1um_grid	20220513	Rep1	264	438	20220513 568pIKK_gfpMyD88_Grid2_1um 003.tif	0.002881573	0.011876027
1um_grid	20220513	Rep1	264	439	20220513 568pIKK_gfpMyD88_Grid2_1um 003.tif	0.014551592	0.004618152
1um_grid	20220513	Rep1	264	440	20220513 568pIKK_gfpMyD88_Grid2_1um 003.tif	0.003866871	0.002798222
1um_grid	20220513	Rep1	264	441	20220513 568pIKK_gfpMyD88_Grid2_1um 003.tif	0.011521482	0.011010594
1um_grid	20220513	Rep1	264	442	20220513 568pIKK_gfpMyD88_Grid2_1um 003.tif	0.009325676	0.00813702
1um_grid	20220513	Rep1	264	443	20220513 568pIKK_gfpMyD88_Grid2_1um 003.tif	0.003278252	0.000543055
1um_grid	20220513	Rep1	264	444	20220513 568pIKK_gfpMyD88_Grid2_1um 003.tif	0.02527982	0.025980065
1um_grid	20220513	Rep1	264	445	20220513 568pIKK_gfpMyD88_Grid2_1um 003.tif	0.00279456	0.000736307
1um_grid	20220513	Rep1	264	446	20220513 568pIKK_gfpMyD88_Grid2_1um 003.tif	0.00031724	0.001731135
1um_grid	20220513	Rep1	264	447	20220513 568pIKK_gfpMyD88_Grid2_1um 003.tif	0.006293006	0.030683652
1um_grid	20220513	Rep1	264	448	20220513 568pIKK_gfpMyD88_Grid2_1um 003.tif	0.002349257	0.006174252
1um_grid	20220513	Rep1	264	449	20220513 568pIKK_gfpMyD88_Grid2_1um 003.tif	-2.83E-05	1.95E-06
1um_grid	20220513	Rep1	264	450	20220513 568pIKK_gfpMyD88_Grid2_1um 003.tif	0.002909725	0.000529611
1um_grid	20220513	Rep1	264	451	20220513 568pIKK_gfpMyD88_Grid2_1um 003.tif	0.00041449	0.002359624
1um_grid	20220513	Rep1	264	452	20220513 568pIKK_gfpMyD88_Grid2_1um 003.tif	0.02198867	0.008510081
1um_grid	20220513	Rep1	264	453	20220513 568pIKK_gfpMyD88_Grid2_1um 003.tif	0.015234902	0.006807782
1um_grid	20220513	Rep1	264	454	20220513 568pIKK_gfpMyD88_Grid2_1um 003.tif	0.000296767	0.004843333
1um_grid	20220513	Rep1	264	455	20220513 568pIKK_gfpMyD88_Grid2_1um 003.tif	0.000199516	-1.65E-05
1um_grid	20220513	Rep1	264	456	20220513 568pIKK_gfpMyD88_Grid2_1um 003.tif	0.000168806	0.000827052
1um_grid	20220513	Rep1	264	457	20220513 568pIKK_gfpMyD88_Grid2_1um 003.tif	0.004307056	0.001702567
1um_grid	20220513	Rep1	264	458	20220513 568pIKK_gfpMyD88_Grid2_1um 003.tif	0.001996085	0.009706563
1um_grid	20220513	Rep1	264	459	20220513 568pIKK_gfpMyD88_Grid2_1um 003.tif	0.008340378	0.003661975
1um_grid	20220513	Rep1	264	460	20220513 568pIKK_gfpMyD88_Grid2_1um 003.tif	0.007879719	0.000830412
1um_grid	20220513	Rep1	264	461	20220513 568pIKK_gfpMyD88_Grid2_1um 003.tif	0.004117674	0.000358205
1um_grid	20220513	Rep1	264	462	20220513 568pIKK_gfpMyD88_Grid2_1um 003.tif	-0.000176688	0.000511126
1um_grid	20220513	Rep1	264	463	20220513 568pIKK_gfpMyD88_Grid2_1um 003.tif	0.004475964	0.015774677
1um_grid	20220513	Rep1	264	464	20220513 568pIKK_gfpMyD88_Grid2_1um 003.tif	0.000573162	0.002068906
1um_grid	20220513	Rep1	264	465	20220513 568pIKK_gfpMyD88_Grid2_1um 003.tif	0.006147131	0.000976612
1um_grid	20220513	Rep1	264	466	20220513 568pIKK_gfpMyD88_Grid2_1um 003.tif	0.000783017	0.005883533
1um_grid	20220513	Rep1	264	467	20220513 568pIKK_gfpMyD88_Grid2_1um 003.tif	0.001463768	0.004260216
1um_grid	20220513	Rep1	264	468	20220513 568pIKK_gfpMyD88_Grid2_1um 003.tif	0.001156663	0.002447008
1um_grid	20220513	Rep1	264	469	20220513 568pIKK_gfpMyD88_Grid2_1um 003.tif	0.000475912	0.000512807
1um_grid	20220513	Rep1	264	470	20220513 568pIKK_gfpMyD88_Grid2_1um 003.tif	0.000831642	0.002253756
1um_grid	20220513	Rep1	264	471	20220513 568pIKK_gfpMyD88_Grid2_1um 003.tif	-5.64E-05	0.001917665
1um_grid	20220513	Rep1	264	472	20220513 568pIKK_gfpMyD88_Grid2_1um 003.tif	0.000662734	0.000180077
1um_grid	20220513	Rep1	264	473	20220513 568pIKK_gfpMyD88_Grid2_1um 003.tif	0.005742775	0.014825221
1um_grid	20220513	Rep1	264	474	20220513 568pIKK_gfpMyD88_Grid2_1um 003.tif	-0.000179247	0.00093292
1um_grid	20220513	Rep1	264	475	20220513 568pIKK_gfpMyD88_Grid2_1um 003.tif	0.001740164	0.003769524
1um_grid	20220513	Rep1	264	476	20220513 568pIKK_gfpMyD88_Grid2_1um 003.tif	0.002070302	0.005460059
1um_grid	20220513	Rep1	264	477	20220513 568pIKK_gfpMyD88_Grid2_1um 003.tif	0.012281569	0.073553677
1um_grid	20220513	Rep1	264	478	20220513 568pIKK_gfpMyD88_Grid2_1um 003.tif	0.000634583	0.000129664
1um_grid	20220513	Rep1	264	479	20220513 568pIKK_gfpMyD88_Grid2_1um 003.tif	0.00647727	0.025311245
1um_grid	20220513	Rep1	264	480	20220513 568pIKK_gfpMyD88_Grid2_1um 003.tif	0.000591076	0.0010808
1um_grid	20220513	Rep1	264	481	20220513 568pIKK_gfpMyD88_Grid2_1um 003.tif	0.002003763	0.000695976
1um_grid	20220513	Rep1	264	482	20220513 568pIKK_gfpMyD88_Grid2_1um 003.tif	0.008867576	0.01136685
1um_grid	20220513	Rep1	264	483	20220513 568pIKK_gfpMyD88_Grid2_1um 003.tif	0.00018928	0.000526251
1um_grid	20220513	Rep1	264	484	20220513 568pIKK_gfpMyD88_Grid2_1um 003.tif	0.000104825	0.002388192
1um_grid	20220513	Rep1	264	485	20220513 568pIKK_gfpMyD88_Grid2_1um 003.tif	0.000140654	0.002579764
1um_grid	20220513	Rep1	264	486	20220513 568pIKK_gfpMyD88_Grid2_1um 003.tif	0.001701775	5.91E-05
1um_grid	20220513	Rep1	264	487	20220513 568pIKK_gfpMyD88_Grid2_1um 003.tif	0.001860447	2.72E-05
1um_grid	20220513	Rep1	264	488	20220513 568pIKK_gfpMyD88_Grid2_1um 003.tif	0.000527096	0.00037669
1um_grid	20220513	Rep1	264	489	20220513 568pIKK_gfpMyD88_Grid2_1um 003.tif	0.004665346	0.000109498
1um_grid	20220513	Rep1	264	490	20220513 568pIKK_gfpMyD88_Grid2_1um 003.tif	0.002781764	-1.41E-06
1um_grid	20220513	Rep1	264	491	20220513 568pIKK_gfpMyD88_Grid2_1um 003.tif	0.000107385	1.20E-05
1um_grid	20220513	Rep1	264	492	20220513 568pIKK_gfpMyD88_Grid2_1um 003.tif	0.000330036	0.001578214
1um_grid	20220513	Rep1	264	493	20220513 568pIKK_gfpMyD88_Grid2_1um 003.tif	0.003390857	0.000186799
1um_grid	20220513	Rep1	264	494	20220513 568pIKK_gfpMyD88_Grid2_1um 003.tif	0.001742723	0.002448688
1um_grid	20220513	Rep1	264	495	20220513 568pIKK_gfpMyD88_Grid2_1um 003.tif	3.83E-05	0.002163011
1um_grid	20220513	Rep1	264	496	20220513 568pIKK_gfpMyD88_Grid2_1um 003.tif	0.009694203	0.005209672
1um_grid	20220513	Rep1	264	497	20220513 568pIKK_gfpMyD88_Grid2_1um 003.tif	0.008025595	0.00093124
1um_grid	20220513	Rep1	264	498	20220513 568pIKK_gfpMyD88_Grid2_1um 003.tif	0.000460556	0.001126172
1um_grid	20220513	Rep1	264	499	20220513 568pIKK_gfpMyD88_Grid2_1um 003.tif	0.002226414	0.000499363
1um_grid	20220513	Rep1	264	500	20220513 568pIKK_gfpMyD88_Grid2_1um 003.tif	0.001673624	0.006300285
1um_grid	20220513	Rep1	264	501	20220513 568pIKK_gfpMyD88_Grid2_1um 003.tif	0.002415796	3.89E-05
1um_grid	20220513	Rep1	264	502	20220513 568pIKK_gfpMyD88_Grid2_1um 003.tif	0.007677541	0.001179947
1um_grid	20220513	Rep1	264	503	20220513 568pIKK_gfpMyD88_Grid2_1um 003.tif	0.012678247	0.003502332
1um_grid	20220513	Rep1	264	504	20220513 568pIKK_gfpMyD88_Grid2_1um 003.tif	0.02101105	0.053976405
1um_grid	20220513	Rep1	264	505	20220513 568pIKK_gfpMyD88_Grid2_1um 003.tif	0.002472099	0.004507243
1um_grid	20220513	Rep1	264	506	20220513 568pIKK_gfpMyD88_Grid2_1um 003.tif	0.009205393	0.000887548
1um_grid	20220513	Rep1	264	507	20220513 568pIKK_gfpMyD88_Grid2_1um 003.tif	0.001138748	5.57E-05
1um_grid	20220513	Rep1	264	508	20220513 568pIKK_gfpMyD88_Grid2_1um 003.tif	3.06E-05	2.38E-05
1um_grid	20220513	Rep1	264	509	20220513 568pIKK_gfpMyD88_Grid2_1um 003.tif	0.000378661	0.002023534
1um_grid	20220513	Rep1	264	510	20220513 568pIKK_gfpMyD88_Grid2_1um 003.tif	0.00018928	0.001100965
1um_grid	20220513	Rep1	264	511	20220513 568pIKK_gfpMyD88_Grid2_1um 003.tif	0.017525399	0.004697134
1um_grid	20220513	Rep1	264	512	20220513 568pIKK_gfpMyD88_Grid2_1um 003.tif	-0.000238109	0.001408488
1um_grid	20220513	Rep1	264	513	20220513 568pIKK_gfpMyD88_Grid2_1um 003.tif	0.000109944	0.002095793
1um_grid	20220513	Rep1	264	514	20220513 568pIKK_gfpMyD88_Grid2_1um 003.tif	0.015654613	0.000230491
1um_grid	20220513	Rep1	264	515	20220513 568pIKK_gfpMyD88_Grid2_1um 003.tif	0.006254618	0.005014739
1um_grid	20220513	Rep1	264	516	20220513 568pIKK_gfpMyD88_Grid2_1um 003.tif	0.029586978	0.00821264
1um_grid	20220513	Rep1	264	517	20220513 568pIKK_gfpMyD88_Grid2_1um 003.tif	-0.000212517	0.001258928
1um_grid	20220513	Rep1	264	518	20220513 568pIKK_gfpMyD88_Grid2_1um 003.tif	-0.000199721	0.000551457
1um_grid	20220513	Rep1	264	519	20220513 568pIKK_gfpMyD88_Grid2_1um 003.tif	0.002049829	0.001561409
1um_grid	20220513	Rep1	264	520	20220513 568pIKK_gfpMyD88_Grid2_1um 003.tif	0.003605831	0.006643098
1um_grid	20220513	Rep1	264	521	20220513 568pIKK_gfpMyD88_Grid2_1um 003.tif	0.006095947	0.00055986
1um_grid	20220513	Rep1	264	522	20220513 568pIKK_gfpMyD88_Grid2_1um 003.tif	0.005072261	0.00212268
1um_grid	20220513	Rep1	264	523	20220513 568pIKK_gfpMyD88_Grid2_1um 003.tif	0.000629464	0.001079119
1um_grid	20220513	Rep1	264	524	20220513 568pIKK_gfpMyD88_Grid2_1um 003.tif	0.000148332	0.001820199
1um_grid	20220513	Rep1	264	525	20220513 568pIKK_gfpMyD88_Grid2_1um 003.tif	0.000770221	0.003490569
1um_grid	20220513	Rep1	264	526	20220513 568pIKK_gfpMyD88_Grid2_1um 003.tif	0.00553292	0.005802871
1um_grid	20220513	Rep1	264	527	20220513 568pIKK_gfpMyD88_Grid2_1um 003.tif	0.000882827	0.000660687
1um_grid	20220513	Rep1	264	528	20220513 568pIKK_gfpMyD88_Grid2_1um 003.tif	0.000335155	0.002485658
1um_grid	20220513	Rep1	264	529	20220513 568pIKK_gfpMyD88_Grid2_1um 003.tif	0.006863711	0.00880416
1um_grid	20220513	Rep1	264	530	20220513 568pIKK_gfpMyD88_Grid2_1um 003.tif	0.002300632	0.001334548
1um_grid	20220513	Rep1	264	531	20220513 568pIKK_gfpMyD88_Grid2_1um 003.tif	0.000145773	0.001432014
1um_grid	20220513	Rep1	264	532	20220513 568pIKK_gfpMyD88_Grid2_1um 003.tif	0.002321105	0.001373199
1um_grid	20220513	Rep1	264	533	20220513 568pIKK_gfpMyD88_Grid2_1um 003.tif	-4.87E-05	0.001647112
1um_grid	20220513	Rep1	264	534	20220513 568pIKK_gfpMyD88_Grid2_1um 003.tif	0.002095894	0.005046668
1um_grid	20220513	Rep1	264	535	20220513 568pIKK_gfpMyD88_Grid2_1um 003.tif	0.006904659	0.005794469
1um_grid	20220513	Rep1	264	536	20220513 568pIKK_gfpMyD88_Grid2_1um 003.tif	0.004025542	0.000344762
1um_grid	20220513	Rep1	264	537	20220513 568pIKK_gfpMyD88_Grid2_1um 003.tif	0.014152354	0.009899815
1um_grid	20220513	Rep1	264	538	20220513 568pIKK_gfpMyD88_Grid2_1um 003.tif	0.000793254	0.004660164
1um_grid	20220513	Rep1	264	539	20220513 568pIKK_gfpMyD88_Grid2_1um 003.tif	0.000478471	0.000408619
1um_grid	20220513	Rep1	264	540	20220513 568pIKK_gfpMyD88_Grid2_1um 003.tif	0.004957096	0.020743775
1um_grid	20220513	Rep1	264	541	20220513 568pIKK_gfpMyD88_Grid2_1um 003.tif	0.009594393	0.00928813
1um_grid	20220513	Rep1	264	542	20220513 568pIKK_gfpMyD88_Grid2_1um 003.tif	0.000399135	0.000527931
1um_grid	20220513	Rep1	264	543	20220513 568pIKK_gfpMyD88_Grid2_1um 003.tif	0.001125952	0.002389872
1um_grid	20220513	Rep1	264	544	20220513 568pIKK_gfpMyD88_Grid2_1um 003.tif	0.001246235	0.000793442
1um_grid	20220513	Rep1	264	545	20220513 568pIKK_gfpMyD88_Grid2_1um 003.tif	0.005146478	0.01652752
1um_grid	20220513	Rep1	264	546	20220513 568pIKK_gfpMyD88_Grid2_1um 003.tif	0.015234902	0.014344612
1um_grid	20220513	Rep1	264	547	20220513 568pIKK_gfpMyD88_Grid2_1um 003.tif	0.004086963	0.009303254
1um_grid	20220513	Rep1	264	548	20220513 568pIKK_gfpMyD88_Grid2_1um 003.tif	0.000770221	0.000282585
1um_grid	20220513	Rep1	264	549	20220513 568pIKK_gfpMyD88_Grid2_1um 003.tif	0.000153451	-1.49E-05
1um_grid	20220513	Rep1	264	550	20220513 568pIKK_gfpMyD88_Grid2_1um 003.tif	0.000135536	0.00015151
1um_grid	20220513	Rep1	264	551	20220513 568pIKK_gfpMyD88_Grid2_1um 003.tif	0.002661481	0.004485397
1um_grid	20220513	Rep1	264	552	20220513 568pIKK_gfpMyD88_Grid2_1um 003.tif	0.003058159	0.010640894
1um_grid	20220513	Rep1	264	553	20220513 568pIKK_gfpMyD88_Grid2_1um 003.tif	0.002385086	0.00732032
1um_grid	20220513	Rep1	264	554	20220513 568pIKK_gfpMyD88_Grid2_1um 003.tif	0.001323012	0.000539694
1um_grid	20220513	Rep1	264	555	20220513 568pIKK_gfpMyD88_Grid2_1um 003.tif	0.001384433	0.000210325
1um_grid	20220513	Rep1	264	556	20220513 568pIKK_gfpMyD88_Grid2_1um 003.tif	0.001632677	0.006076785
1um_grid	20220513	Rep1	264	557	20220513 568pIKK_gfpMyD88_Grid2_1um 003.tif	2.46E-06	0.000699337
1um_grid	20220513	Rep1	264	558	20220513 568pIKK_gfpMyD88_Grid2_1um 003.tif	4.08E-05	0.001904222
1um_grid	20220513	Rep1	264	559	20220513 568pIKK_gfpMyD88_Grid2_1um 003.tif	0.003398535	0.002798222
1um_grid	20220513	Rep1	264	560	20220513 568pIKK_gfpMyD88_Grid2_1um 003.tif	0.020146035	0.00141689
1um_grid	20220513	Rep1	264	561	20220513 568pIKK_gfpMyD88_Grid2_1um 003.tif	0.000353069	0.001462263
1um_grid	20220513	Rep1	264	562	20220513 568pIKK_gfpMyD88_Grid2_1um 003.tif	0.00145865	0.000724544
1um_grid	20220513	Rep1	264	563	20220513 568pIKK_gfpMyD88_Grid2_1um 003.tif	0.000941689	0.002588166
1um_grid	20220513	Rep1	264	564	20220513 568pIKK_gfpMyD88_Grid2_1um 003.tif	0.008573267	0.009441051
1um_grid	20220513	Rep1	264	565	20220513 568pIKK_gfpMyD88_Grid2_1um 003.tif	0.008977622	0.005868409
1um_grid	20220513	Rep1	264	566	20220513 568pIKK_gfpMyD88_Grid2_1um 003.tif	0.013187531	0.011711343
1um_grid	20220513	Rep1	264	567	20220513 568pIKK_gfpMyD88_Grid2_1um 003.tif	0.009174682	0.006266676
1um_grid	20220513	Rep1	264	568	20220513 568pIKK_gfpMyD88_Grid2_1um 003.tif	0.004519471	0.000240574
1um_grid	20220513	Rep1	264	569	20220513 568pIKK_gfpMyD88_Grid2_1um 003.tif	0.00768266	0.006957342
1um_grid	20220513	Rep1	264	570	20220513 568pIKK_gfpMyD88_Grid2_1um 003.tif	0.004580892	0.02172684
1um_grid	20220513	Rep1	264	571	20220513 568pIKK_gfpMyD88_Grid2_1um 003.tif	0.000184161	0.000312833
1um_grid	20220513	Rep1	264	572	20220513 568pIKK_gfpMyD88_Grid2_1um 003.tif	0.016368634	0.00813534
1um_grid	20220513	Rep1	264	573	20220513 568pIKK_gfpMyD88_Grid2_1um 003.tif	0.010495237	0.008935235
1um_grid	20220513	Rep1	264	574	20220513 568pIKK_gfpMyD88_Grid2_1um 003.tif	0.000744629	5.31E-06
1um_grid	20220513	Rep1	264	575	20220513 568pIKK_gfpMyD88_Grid2_1um 003.tif	0.022546578	0.023837488
1um_grid	20220513	Rep1	264	576	20220513 568pIKK_gfpMyD88_Grid2_1um 003.tif	0.000665293	0.001870613
1um_grid	20220513	Rep1	264	577	20220513 568pIKK_gfpMyD88_Grid2_1um 003.tif	0.00276129	0.000205284
1um_grid	20220513	Rep1	264	578	20220513 568pIKK_gfpMyD88_Grid2_1um 003.tif	0.002978823	0.003707347
1um_grid	20220513	Rep1	264	579	20220513 568pIKK_gfpMyD88_Grid2_1um 003.tif	1.01E-05	0.000899311
1um_grid	20220513	Rep1	264	580	20220513 568pIKK_gfpMyD88_Grid2_1um 003.tif	0.004729326	0.000937961
1um_grid	20220513	Rep1	264	581	20220513 568pIKK_gfpMyD88_Grid2_1um 003.tif	0.003012093	0.005786067
1um_grid	20220513	Rep1	264	582	20220513 568pIKK_gfpMyD88_Grid2_1um 003.tif	0.006154809	0.00115642
1um_grid	20220513	Rep1	264	583	20220513 568pIKK_gfpMyD88_Grid2_1um 003.tif	0.002889251	0.000890909
1um_grid	20220513	Rep1	264	584	20220513 568pIKK_gfpMyD88_Grid2_1um 003.tif	0.003531614	0.008342035
1um_grid	20220513	Rep1	264	585	20220513 568pIKK_gfpMyD88_Grid2_1um 003.tif	0.00572742	0.027926029
1um_grid	20220513	Rep1	264	586	20220513 568pIKK_gfpMyD88_Grid2_1um 003.tif	0.004209806	0.007720268
1um_grid	20220513	Rep1	264	587	20220513 568pIKK_gfpMyD88_Grid2_1um 003.tif	0.002303191	0.003806494
1um_grid	20220513	Rep1	264	588	20220513 568pIKK_gfpMyD88_Grid2_1um 003.tif	0.010316092	0.006708635
1um_grid	20220513	Rep1	264	589	20220513 568pIKK_gfpMyD88_Grid2_1um 003.tif	0.002991619	0.001188349
1um_grid	20220513	Rep1	264	590	20220513 568pIKK_gfpMyD88_Grid2_1um 003.tif	0.001839973	0.000289307
1um_grid	20220513	Rep1	264	591	20220513 568pIKK_gfpMyD88_Grid2_1um 003.tif	0.002653803	0.004379528
1um_grid	20220513	Rep1	264	592	20220513 568pIKK_gfpMyD88_Grid2_1um 003.tif	0.007641712	0.009304935
1um_grid	20220513	Rep1	264	593	20220513 568pIKK_gfpMyD88_Grid2_1um 003.tif	0.00308887	0.001959677
1um_grid	20220513	Rep1	264	594	20220513 568pIKK_gfpMyD88_Grid2_1um 003.tif	0.003047922	0.002736046
1um_grid	20220513	Rep1	264	595	20220513 568pIKK_gfpMyD88_Grid2_1um 003.tif	0.000844438	0.000201923
1um_grid	20220513	Rep1	264	596	20220513 568pIKK_gfpMyD88_Grid2_1um 003.tif	0.003014652	5.31E-06
1um_grid	20220513	Rep1	264	597	20220513 568pIKK_gfpMyD88_Grid2_1um 003.tif	0.004345444	0.000117901
1um_grid	20220513	Rep1	264	598	20220513 568pIKK_gfpMyD88_Grid2_1um 003.tif	0.018362262	0.010000642
1um_grid	20220513	Rep1	264	599	20220513 568pIKK_gfpMyD88_Grid2_1um 003.tif	0.006303243	0.022635965
1um_grid	20220513	Rep1	264	600	20220513 568pIKK_gfpMyD88_Grid2_1um 003.tif	0.012563082	0.01704678
1um_grid	20220513	Rep1	264	601	20220513 568pIKK_gfpMyD88_Grid2_1um 003.tif	0.009463873	0.005355871
1um_grid	20220513	Rep1	264	602	20220513 568pIKK_gfpMyD88_Grid2_1um 003.tif	0.004939182	0.005433172
1um_grid	20220513	Rep1	264	603	20220513 568pIKK_gfpMyD88_Grid2_1um 003.tif	0.000916096	0.00237979
1um_grid	20220513	Rep1	264	604	20220513 568pIKK_gfpMyD88_Grid2_1um 003.tif	0.01439548	0.04226197
1um_grid	20220513	Rep1	264	605	20220513 568pIKK_gfpMyD88_Grid2_1um 003.tif	0.005008281	0.00546174
1um_grid	20220513	Rep1	264	606	20220513 568pIKK_gfpMyD88_Grid2_1um 003.tif	0.001888598	0.001099285
1um_grid	20220513	Rep1	264	607	20220513 568pIKK_gfpMyD88_Grid2_1um 003.tif	0.032504483	0.056532373
1um_grid	20220513	Rep1	264	608	20220513 568pIKK_gfpMyD88_Grid2_1um 003.tif	0.000278852	0.001106007
1um_grid	20220513	Rep1	264	609	20220513 568pIKK_gfpMyD88_Grid2_1um 003.tif	0.003406212	-1.65E-05
1um_grid	20220513	Rep1	264	610	20220513 568pIKK_gfpMyD88_Grid2_1um 003.tif	0.001673624	0.003203211
1um_grid	20220513	Rep1	264	611	20220513 568pIKK_gfpMyD88_Grid2_1um 003.tif	0.001074768	0.006192737
1um_grid	20220513	Rep1	264	612	20220513 568pIKK_gfpMyD88_Grid2_1um 003.tif	0.009566242	0.010392187
1um_grid	20220513	Rep1	264	613	20220513 568pIKK_gfpMyD88_Grid2_1um 003.tif	0.031347717	0.059160601
1um_grid	20220513	Rep1	264	614	20220513 568pIKK_gfpMyD88_Grid2_1um 003.tif	0.000370984	0.000702698
1um_grid	20220513	Rep1	264	615	20220513 568pIKK_gfpMyD88_Grid2_1um 003.tif	0.009640459	0.018900319
1um_grid	20220513	Rep1	264	616	20220513 568pIKK_gfpMyD88_Grid2_1um 003.tif	0.001645473	0.004966006
1um_grid	20220513	Rep1	264	617	20220513 568pIKK_gfpMyD88_Grid2_1um 003.tif	0.010966132	0.029362817
1um_grid	20220513	Rep1	264	618	20220513 568pIKK_gfpMyD88_Grid2_1um 003.tif	0.009873348	0.017403036
1um_grid	20220513	Rep1	264	619	20220513 568pIKK_gfpMyD88_Grid2_1um 003.tif	0.000757425	0.000490961
1um_grid	20220513	Rep1	264	620	20220513 568pIKK_gfpMyD88_Grid2_1um 003.tif	3.06E-05	0.001541244
1um_grid	20220513	Rep1	264	621	20220513 568pIKK_gfpMyD88_Grid2_1um 003.tif	0.00602173	0.003102384
1um_grid	20220513	Rep1	264	622	20220513 568pIKK_gfpMyD88_Grid2_1um 003.tif	0.001325571	0.000900991
1um_grid	20220513	Rep1	264	623	20220513 568pIKK_gfpMyD88_Grid2_1um 003.tif	0.008056305	0.042962719
1um_grid	20220513	Rep1	264	624	20220513 568pIKK_gfpMyD88_Grid2_1um 003.tif	0.036972871	0.011760076
1um_grid	20220513	Rep1	264	625	20220513 568pIKK_gfpMyD88_Grid2_1um 003.tif	0.007536785	0.003584674
1um_grid	20220513	Rep1	264	626	20220513 568pIKK_gfpMyD88_Grid2_1um 003.tif	0.001097801	0.003129272
1um_grid	20220513	Rep1	264	627	20220513 568pIKK_gfpMyD88_Grid2_1um 003.tif	-0.000140859	0.000622036
1um_grid	20220513	Rep1	264	628	20220513 568pIKK_gfpMyD88_Grid2_1um 003.tif	0.000519418	0.004255175
1um_grid	20220513	Rep1	264	629	20220513 568pIKK_gfpMyD88_Grid2_1um 003.tif	0.008992978	0.022192326
1um_grid	20220513	Rep1	264	630	20220513 568pIKK_gfpMyD88_Grid2_1um 003.tif	0.004744681	0.004767713
1um_grid	20220513	Rep1	264	631	20220513 568pIKK_gfpMyD88_Grid2_1um 003.tif	0.001676183	0.006443124
1um_grid	20220513	Rep1	264	632	20220513 568pIKK_gfpMyD88_Grid2_1um 003.tif	0.010357039	0.022318359
1um_grid	20220513	Rep1	264	633	20220513 568pIKK_gfpMyD88_Grid2_1um 003.tif	0.015429403	0.020007737
1um_grid	20220513	Rep1	264	634	20220513 568pIKK_gfpMyD88_Grid2_1um 003.tif	0.010968691	0.005681879
1um_grid	20220513	Rep1	264	635	20220513 568pIKK_gfpMyD88_Grid2_1um 003.tif	0.002656362	0.00022713
1um_grid	20220513	Rep1	264	636	20220513 568pIKK_gfpMyD88_Grid2_1um 003.tif	0.013783828	0.021594084
1um_grid	20220513	Rep1	264	637	20220513 568pIKK_gfpMyD88_Grid2_1um 003.tif	0.013942499	0.005194548
1um_grid	20220513	Rep1	264	638	20220513 568pIKK_gfpMyD88_Grid2_1um 003.tif	0.019163297	0.023303105
1um_grid	20220513	Rep1	264	639	20220513 568pIKK_gfpMyD88_Grid2_1um 003.tif	0.006774139	0.006701914
1um_grid	20220513	Rep1	264	640	20220513 568pIKK_gfpMyD88_Grid2_1um 003.tif	0.005113208	0.003872032
1um_grid	20220513	Rep1	264	641	20220513 568pIKK_gfpMyD88_Grid2_1um 003.tif	0.004936623	0.006496898
1um_grid	20220513	Rep1	264	642	20220513 568pIKK_gfpMyD88_Grid2_1um 003.tif	0.004887998	0.004470273
1um_grid	20220513	Rep1	264	643	20220513 568pIKK_gfpMyD88_Grid2_1um 003.tif	0.002638448	0.001516037
1um_grid	20220513	Rep1	264	644	20220513 568pIKK_gfpMyD88_Grid2_1um 003.tif	0.003813127	0.001658876
1um_grid	20220513	Rep1	264	645	20220513 568pIKK_gfpMyD88_Grid2_1um 003.tif	0.000532214	0.001023664
1um_grid	20220513	Rep1	264	646	20220513 568pIKK_gfpMyD88_Grid2_1um 003.tif	0.007792706	0.005191187
1um_grid	20220513	Rep1	264	647	20220513 568pIKK_gfpMyD88_Grid2_1um 003.tif	0.003078633	0.000327957
1um_grid	20220513	Rep1	264	648	20220513 568pIKK_gfpMyD88_Grid2_1um 003.tif	0.000670412	0.004271979
1um_grid	20220513	Rep1	264	649	20220513 568pIKK_gfpMyD88_Grid2_1um 003.tif	0.00256679	0.006276759
1um_grid	20220513	Rep1	264	650	20220513 568pIKK_gfpMyD88_Grid2_1um 003.tif	0.000399135	0.000104457
1um_grid	20220513	Rep1	264	651	20220513 568pIKK_gfpMyD88_Grid2_1um 003.tif	0.004435017	0.002258797
1um_grid	20220513	Rep1	264	652	20220513 568pIKK_gfpMyD88_Grid2_1um 003.tif	0.003070955	0.000874104
1um_grid	20220513	Rep1	264	653	20220513 568pIKK_gfpMyD88_Grid2_1um 003.tif	0.006625704	0.002660425
1um_grid	20220513	Rep1	264	654	20220513 568pIKK_gfpMyD88_Grid2_1um 003.tif	0.001484242	0.002161331
1um_grid	20220513	Rep1	264	655	20220513 568pIKK_gfpMyD88_Grid2_1um 003.tif	0.006743428	0.018409627
1um_grid	20220513	Rep1	264	656	20220513 568pIKK_gfpMyD88_Grid2_1um 003.tif	0.011529159	0.008728539
1um_grid	20220513	Rep1	264	657	20220513 568pIKK_gfpMyD88_Grid2_1um 003.tif	0.001205288	0.001144657
1um_grid	20220513	Rep1	264	658	20220513 568pIKK_gfpMyD88_Grid2_1um 003.tif	0.011534278	0.015551177
1um_grid	20220513	Rep1	264	659	20220513 568pIKK_gfpMyD88_Grid2_1um 003.tif	0.003227067	0.001455541
1um_grid	20220513	Rep1	264	660	20220513 568pIKK_gfpMyD88_Grid2_1um 003.tif	0.031793021	0.026653927
1um_grid	20220513	Rep1	264	661	20220513 568pIKK_gfpMyD88_Grid2_1um 003.tif	0.003749147	0.009773781
1um_grid	20220513	Rep1	264	662	20220513 568pIKK_gfpMyD88_Grid2_1um 003.tif	0.001886039	0.000208645
1um_grid	20220513	Rep1	264	663	20220513 568pIKK_gfpMyD88_Grid2_1um 003.tif	0.003390857	0.008306746
1um_grid	20220513	Rep1	264	664	20220513 568pIKK_gfpMyD88_Grid2_1um 003.tif	0.002520724	0.004656803
1um_grid	20220513	Rep1	264	665	20220513 568pIKK_gfpMyD88_Grid2_1um 003.tif	0.001896276	0.007202689
1um_grid	20220513	Rep1	264	666	20220513 568pIKK_gfpMyD88_Grid2_1um 003.tif	0.003406212	0.000749751
1um_grid	20220513	Rep1	264	667	20220513 568pIKK_gfpMyD88_Grid2_1um 003.tif	0.0045553	0.008555453
1um_grid	20220513	Rep1	264	668	20220513 568pIKK_gfpMyD88_Grid2_1um 003.tif	0.008539997	0.008426058
1um_grid	20220513	Rep1	264	669	20220513 568pIKK_gfpMyD88_Grid2_1um 003.tif	0.001903953	0.004466912
1um_grid	20220513	Rep1	264	670	20220513 568pIKK_gfpMyD88_Grid2_1um 003.tif	0.004834254	0.008615949
1um_grid	20220513	Rep1	264	671	20220513 568pIKK_gfpMyD88_Grid2_1um 003.tif	0.000647379	-6.45E-06
1um_grid	20220513	Rep1	264	672	20220513 568pIKK_gfpMyD88_Grid2_1um 003.tif	0.005978223	0.017703837
1um_grid	20220513	Rep1	264	673	20220513 568pIKK_gfpMyD88_Grid2_1um 003.tif	0.001512393	0.000771597
1um_grid	20220513	Rep1	264	674	20220513 568pIKK_gfpMyD88_Grid2_1um 003.tif	0.005602018	0.014363097
1um_grid	20220513	Rep1	264	675	20220513 568pIKK_gfpMyD88_Grid2_1um 003.tif	0.01550362	0.013870724
1um_grid	20220513	Rep1	264	676	20220513 568pIKK_gfpMyD88_Grid2_1um 003.tif	0.002628211	0.002480617
1um_grid	20220513	Rep1	264	677	20220513 568pIKK_gfpMyD88_Grid2_1um 003.tif	0.002704987	0.010813981
1um_grid	20220513	Rep1	264	678	20220513 568pIKK_gfpMyD88_Grid2_1um 003.tif	-0.000225313	0.001477387
1um_grid	20220513	Rep1	264	679	20220513 568pIKK_gfpMyD88_Grid2_1um 003.tif	0.002656362	0.006802741
1um_grid	20220513	Rep1	264	680	20220513 568pIKK_gfpMyD88_Grid2_1um 003.tif	0.000813728	0.001023664
1um_grid	20220513	Rep1	264	681	20220513 568pIKK_gfpMyD88_Grid2_1um 003.tif	-0.000227872	0.000536333
1um_grid	20220513	Rep1	264	682	20220513 568pIKK_gfpMyD88_Grid2_1um 003.tif	0.002758731	0.002561279
1um_grid	20220513	Rep1	264	683	20220513 568pIKK_gfpMyD88_Grid2_1um 003.tif	0.000962162	0.003280512
1um_grid	20220513	Rep1	264	684	20220513 568pIKK_gfpMyD88_Grid2_1um 003.tif	0.002674277	0.003782968
1um_grid	20220513	Rep1	264	685	20220513 568pIKK_gfpMyD88_Grid2_1um 003.tif	0.001266709	0.001289176
1um_grid	20220513	Rep1	264	686	20220513 568pIKK_gfpMyD88_Grid2_1um 003.tif	0.000596195	0.002092432
1um_grid	20220513	Rep1	264	687	20220513 568pIKK_gfpMyD88_Grid2_1um 003.tif	0.013302695	0.005248322
1um_grid	20220513	Rep1	264	688	20220513 568pIKK_gfpMyD88_Grid2_1um 003.tif	0.013829893	0.015262139
1um_grid	20220513	Rep1	264	689	20220513 568pIKK_gfpMyD88_Grid2_1um 003.tif	0.001842532	0.007621121
1um_grid	20220513	Rep1	264	690	20220513 568pIKK_gfpMyD88_Grid2_1um 003.tif	0.001507275	0.002836873
1um_grid	20220513	Rep1	264	691	20220513 568pIKK_gfpMyD88_Grid2_1um 003.tif	0.006715277	0.027749582
1um_grid	20220513	Rep1	264	692	20220513 568pIKK_gfpMyD88_Grid2_1um 003.tif	0.001868124	0.000944683
1um_grid	20220513	Rep1	264	693	20220513 568pIKK_gfpMyD88_Grid2_1um 003.tif	0.003206594	0.000169995
1um_grid	20220513	Rep1	264	694	20220513 568pIKK_gfpMyD88_Grid2_1um 003.tif	0.000204635	0.001766424
1um_grid	20220513	Rep1	264	695	20220513 568pIKK_gfpMyD88_Grid2_1um 003.tif	0.005834907	0.022758638
1um_grid	20220513	Rep1	264	696	20220513 568pIKK_gfpMyD88_Grid2_1um 003.tif	0.002866218	0.012598622
1um_grid	20220513	Rep1	264	697	20220513 568pIKK_gfpMyD88_Grid2_1um 003.tif	0.000470793	0.000223769
1um_grid	20220513	Rep1	264	698	20220513 568pIKK_gfpMyD88_Grid2_1um 003.tif	0.006745987	0.015983053
1um_grid	20220513	Rep1	264	699	20220513 568pIKK_gfpMyD88_Grid2_1um 003.tif	0.009814486	0.011155113
1um_grid	20220513	Rep1	264	700	20220513 568pIKK_gfpMyD88_Grid2_1um 003.tif	0.00452203	0.004122419
1um_grid	20220513	Rep1	264	701	20220513 568pIKK_gfpMyD88_Grid2_1um 003.tif	0.0013614	0.000218728
1um_grid	20220513	Rep1	264	702	20220513 568pIKK_gfpMyD88_Grid2_1um 003.tif	0.002607737	0.001077439
1um_grid	20220513	Rep1	264	703	20220513 568pIKK_gfpMyD88_Grid2_1um 003.tif	0.00012274	0.005434852
1um_grid	20220513	Rep1	264	704	20220513 568pIKK_gfpMyD88_Grid2_1um 003.tif	0.002451625	0.008513441
1um_grid	20220513	Rep1	264	705	20220513 568pIKK_gfpMyD88_Grid2_1um 003.tif	0.00064482	0.003280512
1um_grid	20220513	Rep1	264	706	20220513 568pIKK_gfpMyD88_Grid2_1um 003.tif	0.004143266	0.001149698
1um_grid	20220513	Rep1	264	707	20220513 568pIKK_gfpMyD88_Grid2_1um 003.tif	0.000191839	4.90E-05
1um_grid	20220513	Rep1	264	708	20220513 568pIKK_gfpMyD88_Grid2_1um 003.tif	0.003390857	0.006101992
1um_grid	20220513	Rep1	264	709	20220513 568pIKK_gfpMyD88_Grid2_1um 003.tif	0.001338367	0.000828732
1um_grid	20220513	Rep1	264	710	20220513 568pIKK_gfpMyD88_Grid2_1um 003.tif	0.002275039	0.002719241
1um_grid	20220513	Rep1	264	711	20220513 568pIKK_gfpMyD88_Grid2_1um 003.tif	0.00357512	0.002551196
1um_grid	20220513	Rep1	264	712	20220513 568pIKK_gfpMyD88_Grid2_1um 003.tif	0.02058622	0.014304281
1um_grid	20220513	Rep1	264	713	20220513 568pIKK_gfpMyD88_Grid2_1um 003.tif	0.001474005	0.003115828
1um_grid	20220513	Rep1	264	714	20220513 568pIKK_gfpMyD88_Grid2_1um 003.tif	0.021689242	0.009691439
1um_grid	20220513	Rep1	264	715	20220513 568pIKK_gfpMyD88_Grid2_1um 003.tif	0.002254566	0.000386773
1um_grid	20220513	Rep1	264	716	20220513 568pIKK_gfpMyD88_Grid2_1um 003.tif	0.011017316	0.025558272
1um_grid	20220513	Rep1	264	717	20220513 568pIKK_gfpMyD88_Grid2_1um 003.tif	0.004304497	0.001457221
1um_grid	20220513	Rep1	264	718	20220513 568pIKK_gfpMyD88_Grid2_1um 003.tif	0.001514953	0.004150987
1um_grid	20220513	Rep1	264	719	20220513 568pIKK_gfpMyD88_Grid2_1um 003.tif	0.006745987	0.010321608
1um_grid	20220513	Rep1	264	720	20220513 568pIKK_gfpMyD88_Grid2_1um 003.tif	0.00139467	0.000329638
1um_grid	20220513	Rep1	264	721	20220513 568pIKK_gfpMyD88_Grid2_1um 003.tif	0.005435669	0.005024822
1um_grid	20220513	Rep1	264	722	20220513 568pIKK_gfpMyD88_Grid2_1um 003.tif	0.003728673	0.004908871
1um_grid	20220513	Rep1	264	723	20220513 568pIKK_gfpMyD88_Grid2_1um 003.tif	0.005143919	0.000737988
1um_grid	20220513	Rep1	264	724	20220513 568pIKK_gfpMyD88_Grid2_1um 003.tif	0.013796624	0.001040469
1um_grid	20220513	Rep1	264	725	20220513 568pIKK_gfpMyD88_Grid2_1um 003.tif	0.001433058	0.003146076
1um_grid	20220513	Rep1	264	726	20220513 568pIKK_gfpMyD88_Grid2_1um 003.tif	0.001407466	0.003344369
1um_grid	20220513	Rep1	264	727	20220513 568pIKK_gfpMyD88_Grid2_1um 003.tif	0.005451025	0.005108845
1um_grid	20220513	Rep1	264	728	20220513 568pIKK_gfpMyD88_Grid2_1um 003.tif	0.004724208	0.000423743
1um_grid	20220513	Rep1	264	729	20220513 568pIKK_gfpMyD88_Grid2_1um 003.tif	0.002029355	0.001798353
1um_grid	20220513	Rep1	264	730	20220513 568pIKK_gfpMyD88_Grid2_1um 003.tif	0.000777899	0.000706059
1um_grid	20220513	Rep1	264	731	20220513 568pIKK_gfpMyD88_Grid2_1um 003.tif	0.003078633	0.000769916
1um_grid	20220513	Rep1	264	732	20220513 568pIKK_gfpMyD88_Grid2_1um 003.tif	0.006229026	0.001989925
1um_grid	20220513	Rep1	264	733	20220513 568pIKK_gfpMyD88_Grid2_1um 003.tif	-0.000110149	0.003265388
1um_grid	20220513	Rep1	264	734	20220513 568pIKK_gfpMyD88_Grid2_1um 003.tif	0.002382526	0.003425031
1um_grid	20220513	Rep1	264	735	20220513 568pIKK_gfpMyD88_Grid2_1um 003.tif	0.000250701	0.001662236
1um_grid	20220513	Rep1	264	736	20220513 568pIKK_gfpMyD88_Grid2_1um 003.tif	0.020719299	0.017485378
1um_grid	20220513	Rep1	264	737	20220513 568pIKK_gfpMyD88_Grid2_1um 003.tif	0.002106131	0.002895689
1um_grid	20220513	Rep1	264	738	20220513 568pIKK_gfpMyD88_Grid2_1um 003.tif	0.003787535	0.000427104
1um_grid	20220513	Rep1	264	739	20220513 568pIKK_gfpMyD88_Grid2_1um 003.tif	0.000179043	6.24E-05
1um_grid	20220513	Rep1	264	740	20220513 568pIKK_gfpMyD88_Grid2_1um 003.tif	0.005310268	0.00646665
1um_grid	20220513	Rep1	264	741	20220513 568pIKK_gfpMyD88_Grid2_1um 003.tif	0.002871336	0.000284265
1um_grid	20220513	Rep1	264	742	20220513 568pIKK_gfpMyD88_Grid2_1um 003.tif	0.0040972	0.000163273
1um_grid	20220513	Rep1	264	743	20220513 568pIKK_gfpMyD88_Grid2_1um 003.tif	0.001085005	0.007895035
1um_grid	20220513	Rep1	264	744	20220513 568pIKK_gfpMyD88_Grid2_1um 003.tif	0.001210406	0.002562959
1um_grid	20220513	Rep1	264	745	20220513 568pIKK_gfpMyD88_Grid2_1um 003.tif	0.00246698	0.006145684
1um_grid	20220513	Rep1	264	746	20220513 568pIKK_gfpMyD88_Grid2_1um 003.tif	0.00246954	0.000371649
1um_grid	20220513	Rep1	264	747	20220513 568pIKK_gfpMyD88_Grid2_1um 003.tif	0.008542556	0.001243804
1um_grid	20220513	Rep1	264	748	20220513 568pIKK_gfpMyD88_Grid2_1um 003.tif	0.001732486	-1.49E-05
1um_grid	20220513	Rep1	264	749	20220513 568pIKK_gfpMyD88_Grid2_1um 003.tif	0.007411383	0.000119581
1um_grid	20220513	Rep1	264	750	20220513 568pIKK_gfpMyD88_Grid2_1um 003.tif	0.002577027	-1.65E-05
1um_grid	20220513	Rep1	264	751	20220513 568pIKK_gfpMyD88_Grid2_1um 003.tif	0.003093988	0.004643359
1um_grid	20220513	Rep1	264	752	20220513 568pIKK_gfpMyD88_Grid2_1um 003.tif	0.010090881	0.013443889
1um_grid	20220513	Rep1	264	753	20220513 568pIKK_gfpMyD88_Grid2_1um 003.tif	0.002679395	0.002216786
1um_grid	20220513	Rep1	264	754	20220513 568pIKK_gfpMyD88_Grid2_1um 003.tif	0.009640459	0.015688974
1um_grid	20220513	Rep1	264	755	20220513 568pIKK_gfpMyD88_Grid2_1um 003.tif	0.01631745	0.009054547
1um_grid	20220513	Rep1	264	756	20220513 568pIKK_gfpMyD88_Grid2_1um 003.tif	0.004478523	0.003240181
1um_grid	20220513	Rep1	264	757	20220513 568pIKK_gfpMyD88_Grid2_1um 003.tif	0.002825271	0.001153059
1um_grid	20220513	Rep1	264	758	20220513 568pIKK_gfpMyD88_Grid2_1um 003.tif	0.005018517	3.63E-06
1um_grid	20220513	Rep1	264	759	20220513 568pIKK_gfpMyD88_Grid2_1um 003.tif	0.007434416	0.00839581
1um_grid	20220513	Rep1	264	760	20220513 568pIKK_gfpMyD88_Grid2_1um 003.tif	0.000455438	0.000169995
1um_grid	20220513	Rep1	264	761	20220513 568pIKK_gfpMyD88_Grid2_1um 003.tif	0.005520124	-3.09E-06
1um_grid	20220513	Rep1	264	762	20220513 568pIKK_gfpMyD88_Grid2_1um 003.tif	0.001740164	0.000267461
1um_grid	20220513	Rep1	264	763	20220513 568pIKK_gfpMyD88_Grid2_1um 003.tif	0.019682817	0.017870201
1um_grid	20220513	Rep1	264	764	20220513 568pIKK_gfpMyD88_Grid2_1um 003.tif	0.008524641	0.007143873
1um_grid	20220513	Rep1	264	765	20220513 568pIKK_gfpMyD88_Grid2_1um 003.tif	0.008900846	0.000168314
1um_grid	20220513	Rep1	264	766	20220513 568pIKK_gfpMyD88_Grid2_1um 003.tif	0.009146531	0.01797607
1um_grid	20220513	Rep1	264	767	20220513 568pIKK_gfpMyD88_Grid2_1um 003.tif	0.002014	0.002568
1um_grid	20220513	Rep1	264	768	20220513 568pIKK_gfpMyD88_Grid2_1um 003.tif	-0.000176688	0.000988375
1um_grid	20220513	Rep1	264	769	20220513 568pIKK_gfpMyD88_Grid2_1um 003.tif	0.004299378	0.000927879
1um_grid	20220513	Rep1	264	770	20220513 568pIKK_gfpMyD88_Grid2_1um 003.tif	0.015040402	0.012023907
1um_grid	20220513	Rep1	264	771	20220513 568pIKK_gfpMyD88_Grid2_1um 003.tif	0.007076126	0.012470907
1um_grid	20220513	Rep1	264	772	20220513 568pIKK_gfpMyD88_Grid2_1um 003.tif	0.004053694	-1.65E-05
1um_grid	20220513	Rep1	264	773	20220513 568pIKK_gfpMyD88_Grid2_1um 003.tif	0.005581545	0.00590706
1um_grid	20220513	Rep1	264	774	20220513 568pIKK_gfpMyD88_Grid2_1um 003.tif	0.000148332	0.001272371
1um_grid	20220513	Rep1	264	775	20220513 568pIKK_gfpMyD88_Grid2_1um 003.tif	0.003646778	0.005831439
1um_grid	20220513	Rep1	264	776	20220513 568pIKK_gfpMyD88_Grid2_1um 003.tif	0.002643566	0.003130952
1um_grid	20220513	Rep1	264	777	20220513 568pIKK_gfpMyD88_Grid2_1um 003.tif	0.001604525	0.004350961
1um_grid	20220513	Rep1	264	778	20220513 568pIKK_gfpMyD88_Grid2_1um 003.tif	0.001596848	0.01701149
1um_grid	20220513	Rep1	264	779	20220513 568pIKK_gfpMyD88_Grid2_1um 003.tif	0.009054399	0.002050421
1um_grid	20220513	Rep1	264	780	20220513 568pIKK_gfpMyD88_Grid2_1um 003.tif	0.000598754	0.004880303
1um_grid	20220513	Rep1	264	781	20220513 568pIKK_gfpMyD88_Grid2_1um 003.tif	0.000614109	0.002384831
1um_grid	20220513	Rep1	264	782	20220513 568pIKK_gfpMyD88_Grid2_1um 003.tif	0.000337714	0.000101096
1um_grid	20220513	Rep1	264	783	20220513 568pIKK_gfpMyD88_Grid2_1um 003.tif	0.008202181	0.000331318
1um_grid	20220513	Rep1	264	784	20220513 568pIKK_gfpMyD88_Grid2_1um 003.tif	0.003877108	0.024034101
1um_grid	20220513	Rep1	264	785	20220513 568pIKK_gfpMyD88_Grid2_1um 003.tif	0.005049228	0.011620598
1um_grid	20220513	Rep1	264	786	20220513 568pIKK_gfpMyD88_Grid2_1um 003.tif	0.007101718	0.009504908
1um_grid	20220513	Rep1	264	787	20220513 568pIKK_gfpMyD88_Grid2_1um 003.tif	0.002275039	0.002894008
1um_grid	20220513	Rep1	264	788	20220513 568pIKK_gfpMyD88_Grid2_1um 003.tif	0.017394879	0.030932359
1um_grid	20220513	Rep1	264	789	20220513 568pIKK_gfpMyD88_Grid2_1um 003.tif	0.008867576	0.025796896
1um_grid	20220513	Rep1	264	790	20220513 568pIKK_gfpMyD88_Grid2_1um 003.tif	0.025226076	0.046515196
1um_grid	20220513	Rep1	264	791	20220513 568pIKK_gfpMyD88_Grid2_1um 003.tif	0.012299483	0.018962496
1um_grid	20220513	Rep1	264	792	20220513 568pIKK_gfpMyD88_Grid2_1um 003.tif	-0.000161333	0.000943003
1um_grid	20220513	Rep1	264	793	20220513 568pIKK_gfpMyD88_Grid2_1um 003.tif	-1.02E-07	0.001549646
1um_grid	20220513	Rep1	264	794	20220513 568pIKK_gfpMyD88_Grid2_1um 003.tif	0.03104573	0.029418271
1um_grid	20220513	Rep1	264	795	20220513 568pIKK_gfpMyD88_Grid2_1um 003.tif	0.002431151	0.00932342
1um_grid	20220513	Rep1	264	796	20220513 568pIKK_gfpMyD88_Grid2_1um 003.tif	0.001681302	0.001699206
1um_grid	20220513	Rep1	264	797	20220513 568pIKK_gfpMyD88_Grid2_1um 003.tif	0.003229626	0.002319293
1um_grid	20220513	Rep1	264	798	20220513 568pIKK_gfpMyD88_Grid2_1um 003.tif	0.013658426	0.019965726
1um_grid	20220513	Rep1	264	799	20220513 568pIKK_gfpMyD88_Grid2_1um 003.tif	0.000324918	6.58E-05
1um_grid	20220513	Rep1	264	800	20220513 568pIKK_gfpMyD88_Grid2_1um 003.tif	0.000115062	0.000569942
1um_grid	20220513	Rep1	264	801	20220513 568pIKK_gfpMyD88_Grid2_1um 003.tif	0.003600713	0.00846975
1um_grid	20220513	Rep1	264	802	20220513 568pIKK_gfpMyD88_Grid2_1um 003.tif	-4.36E-05	0.000729585
1um_grid	20220513	Rep1	264	803	20220513 568pIKK_gfpMyD88_Grid2_1um 003.tif	0.010697415	0.021849513
1um_grid	20220513	Rep1	264	804	20220513 568pIKK_gfpMyD88_Grid2_1um 003.tif	0.014802395	0.021501659
1um_grid	20220513	Rep1	264	805	20220513 568pIKK_gfpMyD88_Grid2_1um 003.tif	0.000864912	0.002354583
1um_grid	20220513	Rep1	264	806	20220513 568pIKK_gfpMyD88_Grid2_1um 003.tif	0.007229679	0.026564863
1um_grid	20220513	Rep1	264	807	20220513 568pIKK_gfpMyD88_Grid2_1um 003.tif	0.004156062	0.01998253
1um_grid	20220513	Rep1	264	808	20220513 568pIKK_gfpMyD88_Grid2_1um 003.tif	9.46E-05	0.000652284
1um_grid	20220513	Rep1	264	809	20220513 568pIKK_gfpMyD88_Grid2_1um 003.tif	0.009975716	0.029241824
1um_grid	20220513	Rep1	264	810	20220513 568pIKK_gfpMyD88_Grid2_1um 003.tif	-0.000330241	0.000430465
1um_grid	20220513	Rep1	264	811	20220513 568pIKK_gfpMyD88_Grid2_1um 003.tif	0.00572742	0.009296532
1um_grid	20220513	Rep1	264	812	20220513 568pIKK_gfpMyD88_Grid2_1um 003.tif	0.002822711	0.012764986
1um_grid	20220513	Rep1	264	813	20220513 568pIKK_gfpMyD88_Grid2_1um 003.tif	0.000399135	0.001845406
1um_grid	20220513	Rep1	264	814	20220513 568pIKK_gfpMyD88_Grid2_1um 003.tif	-0.000281616	0.001643751
1um_grid	20220513	Rep1	264	815	20220513 568pIKK_gfpMyD88_Grid2_1um 003.tif	0.002909725	0.004527408
1um_grid	20220513	Rep1	264	816	20220513 568pIKK_gfpMyD88_Grid2_1um 003.tif	0.013277103	0.037754996
1um_grid	20220513	Rep1	264	817	20220513 568pIKK_gfpMyD88_Grid2_1um 003.tif	0.002310868	0.008745344
1um_grid	20220513	Rep1	264	818	20220513 568pIKK_gfpMyD88_Grid2_1um 003.tif	0.012685924	0.034535249
1um_grid	20220513	Rep1	264	819	20220513 568pIKK_gfpMyD88_Grid2_1um 003.tif	0.003603272	0.004549254
1um_grid	20220513	Rep1	264	820	20220513 568pIKK_gfpMyD88_Grid2_1um 003.tif	0.004127911	0.013138047
1um_grid	20220513	Rep1	264	821	20220513 568pIKK_gfpMyD88_Grid2_1um 003.tif	0.004893116	0.009271326
1um_grid	20220513	Rep1	264	822	20220513 568pIKK_gfpMyD88_Grid2_1um 003.tif	0.006213671	0.007138831
1um_grid	20220513	Rep1	264	823	20220513 568pIKK_gfpMyD88_Grid2_1um 003.tif	0.004125352	0.017056862
1um_grid	20220513	Rep1	264	824	20220513 568pIKK_gfpMyD88_Grid2_1um 003.tif	-6.66E-05	0.002131083
1um_grid	20220513	Rep1	264	825	20220513 568pIKK_gfpMyD88_Grid2_1um 003.tif	0.000849557	0.001855488
1um_grid	20220513	Rep1	264	826	20220513 568pIKK_gfpMyD88_Grid2_1um 003.tif	0.012934168	0.033175763
1um_grid	20220513	Rep1	264	827	20220513 568pIKK_gfpMyD88_Grid2_1um 003.tif	4.08E-05	0.00137992
1um_grid	20220513	Rep1	264	828	20220513 568pIKK_gfpMyD88_Grid2_1um 003.tif	0.000670412	0.003075497
1um_grid	20220513	Rep1	264	829	20220513 568pIKK_gfpMyD88_Grid2_1um 003.tif	0.000693445	3.63E-06
1um_grid	20220513	Rep1	264	830	20220513 568pIKK_gfpMyD88_Grid2_1um 003.tif	0.001333248	0.005441574
1um_grid	20220513	Rep1	264	831	20220513 568pIKK_gfpMyD88_Grid2_1um 003.tif	0.004834254	0.017992874
1um_grid	20220513	Rep1	264	832	20220513 568pIKK_gfpMyD88_Grid2_1um 003.tif	0.007705693	0.025435599
1um_grid	20220513	Rep1	264	833	20220513 568pIKK_gfpMyD88_Grid2_1um 003.tif	0.005653203	0.009197386
1um_grid	20220513	Rep1	264	834	20220513 568pIKK_gfpMyD88_Grid2_1um 003.tif	0.002945554	0.000141427
1um_grid	20220513	Rep1	264	835	20220513 568pIKK_gfpMyD88_Grid2_1um 003.tif	0.00021999	0.002015131
1um_grid	20220513	Rep1	264	836	20220513 568pIKK_gfpMyD88_Grid2_1um 003.tif	0.001468887	0.00108248
1um_grid	20220513	Rep1	264	837	20220513 568pIKK_gfpMyD88_Grid2_1um 003.tif	0.001161781	1.20E-05
1um_grid	20220513	Rep1	264	838	20220513 568pIKK_gfpMyD88_Grid2_1um 003.tif	7.41E-05	7.93E-05
1um_grid	20220513	Rep1	264	839	20220513 568pIKK_gfpMyD88_Grid2_1um 003.tif	0.004941741	0.008726859
1um_grid	20220513	Rep1	264	840	20220513 568pIKK_gfpMyD88_Grid2_1um 003.tif	5.11E-05	0.000284265
1um_grid	20220513	Rep1	264	841	20220513 568pIKK_gfpMyD88_Grid2_1um 003.tif	0.004230279	0.000610273
1um_grid	20220513	Rep1	265	1	20220513 568pIKK_gfpMyD88_Grid2_1um 004.tif	0.003408771	0.005476864
1um_grid	20220513	Rep1	265	2	20220513 568pIKK_gfpMyD88_Grid2_1um 004.tif	0.001558459	0.002163011
1um_grid	20220513	Rep1	265	3	20220513 568pIKK_gfpMyD88_Grid2_1um 004.tif	0.003741469	0.001263969
1um_grid	20220513	Rep1	265	4	20220513 568pIKK_gfpMyD88_Grid2_1um 004.tif	0.000327477	0.000435506
1um_grid	20220513	Rep1	265	5	20220513 568pIKK_gfpMyD88_Grid2_1um 004.tif	2.29E-05	0.001643751
1um_grid	20220513	Rep1	265	6	20220513 568pIKK_gfpMyD88_Grid2_1um 004.tif	0.005410077	0.000640521
1um_grid	20220513	Rep1	265	7	20220513 568pIKK_gfpMyD88_Grid2_1um 004.tif	0.001906513	0.000112859
1um_grid	20220513	Rep1	265	8	20220513 568pIKK_gfpMyD88_Grid2_1um 004.tif	0.000406813	0.000427104
1um_grid	20220513	Rep1	265	9	20220513 568pIKK_gfpMyD88_Grid2_1um 004.tif	0.001494479	0.001524439
1um_grid	20220513	Rep1	265	10	20220513 568pIKK_gfpMyD88_Grid2_1um 004.tif	-0.000169011	0.000368288
1um_grid	20220513	Rep1	265	11	20220513 568pIKK_gfpMyD88_Grid2_1um 004.tif	0.003508581	0.001423612
1um_grid	20220513	Rep1	265	12	20220513 568pIKK_gfpMyD88_Grid2_1um 004.tif	0.005236051	0.002658745
1um_grid	20220513	Rep1	265	13	20220513 568pIKK_gfpMyD88_Grid2_1um 004.tif	0.003431804	0.002646982
1um_grid	20220513	Rep1	265	14	20220513 568pIKK_gfpMyD88_Grid2_1um 004.tif	0.012621944	0.007048087
1um_grid	20220513	Rep1	265	15	20220513 568pIKK_gfpMyD88_Grid2_1um 004.tif	0.012844596	0.000348123
1um_grid	20220513	Rep1	265	16	20220513 568pIKK_gfpMyD88_Grid2_1um 004.tif	0.000399135	0.000581705
1um_grid	20220513	Rep1	265	17	20220513 568pIKK_gfpMyD88_Grid2_1um 004.tif	0.00090586	0.000383412
1um_grid	20220513	Rep1	265	18	20220513 568pIKK_gfpMyD88_Grid2_1um 004.tif	0.003879667	0.004357682
1um_grid	20220513	Rep1	265	19	20220513 568pIKK_gfpMyD88_Grid2_1um 004.tif	0.003654456	0.002147887
1um_grid	20220513	Rep1	265	20	20220513 568pIKK_gfpMyD88_Grid2_1um 004.tif	0.00064226	0.002433564
1um_grid	20220513	Rep1	265	21	20220513 568pIKK_gfpMyD88_Grid2_1um 004.tif	-6.15E-05	0.000776638
1um_grid	20220513	Rep1	265	22	20220513 568pIKK_gfpMyD88_Grid2_1um 004.tif	0.003485548	0.002361305
1um_grid	20220513	Rep1	265	23	20220513 568pIKK_gfpMyD88_Grid2_1um 004.tif	0.008690991	0.003725832
1um_grid	20220513	Rep1	265	24	20220513 568pIKK_gfpMyD88_Grid2_1um 004.tif	0.007918108	0.002031936
1um_grid	20220513	Rep1	265	25	20220513 568pIKK_gfpMyD88_Grid2_1um 004.tif	0.001497038	6.99E-06
1um_grid	20220513	Rep1	265	26	20220513 568pIKK_gfpMyD88_Grid2_1um 004.tif	0.016404463	0.014749601
1um_grid	20220513	Rep1	265	27	20220513 568pIKK_gfpMyD88_Grid2_1um 004.tif	0.003774739	0.002312572
1um_grid	20220513	Rep1	265	28	20220513 568pIKK_gfpMyD88_Grid2_1um 004.tif	0.001376755	0.001294217
1um_grid	20220513	Rep1	265	29	20220513 568pIKK_gfpMyD88_Grid2_1um 004.tif	0.026669473	0.001087522
1um_grid	20220513	Rep1	265	30	20220513 568pIKK_gfpMyD88_Grid2_1um 004.tif	0.001074768	0.003440155
1um_grid	20220513	Rep1	265	31	20220513 568pIKK_gfpMyD88_Grid2_1um 004.tif	0.009136294	0.000795123
1um_grid	20220513	Rep1	265	32	20220513 568pIKK_gfpMyD88_Grid2_1um 004.tif	0.022597762	0.017749209
1um_grid	20220513	Rep1	265	33	20220513 568pIKK_gfpMyD88_Grid2_1um 004.tif	0.002840626	0.000736307
1um_grid	20220513	Rep1	265	34	20220513 568pIKK_gfpMyD88_Grid2_1um 004.tif	0.00116434	0.000435506
1um_grid	20220513	Rep1	265	35	20220513 568pIKK_gfpMyD88_Grid2_1um 004.tif	0.000150891	0.001366477
1um_grid	20220513	Rep1	265	36	20220513 568pIKK_gfpMyD88_Grid2_1um 004.tif	0.015193955	8.09E-05
1um_grid	20220513	Rep1	265	37	20220513 568pIKK_gfpMyD88_Grid2_1um 004.tif	0.000759984	0.002260478
1um_grid	20220513	Rep1	265	38	20220513 568pIKK_gfpMyD88_Grid2_1um 004.tif	0.00113107	0.000959807
1um_grid	20220513	Rep1	265	39	20220513 568pIKK_gfpMyD88_Grid2_1um 004.tif	0.012348108	0.002149568
1um_grid	20220513	Rep1	265	40	20220513 568pIKK_gfpMyD88_Grid2_1um 004.tif	0.023603534	0.001647112
1um_grid	20220513	Rep1	265	41	20220513 568pIKK_gfpMyD88_Grid2_1um 004.tif	0.005788841	0.003468723
1um_grid	20220513	Rep1	265	42	20220513 568pIKK_gfpMyD88_Grid2_1um 004.tif	0.001888598	0.000324596
1um_grid	20220513	Rep1	265	43	20220513 568pIKK_gfpMyD88_Grid2_1um 004.tif	0.001729927	0.001576533
1um_grid	20220513	Rep1	265	44	20220513 568pIKK_gfpMyD88_Grid2_1um 004.tif	0.001356281	0.001032067
1um_grid	20220513	Rep1	265	45	20220513 568pIKK_gfpMyD88_Grid2_1um 004.tif	0.008309667	0.006506981
1um_grid	20220513	Rep1	265	46	20220513 568pIKK_gfpMyD88_Grid2_1um 004.tif	0.001609644	6.99E-06
1um_grid	20220513	Rep1	265	47	20220513 568pIKK_gfpMyD88_Grid2_1um 004.tif	0.009906617	0.000427104
1um_grid	20220513	Rep1	265	48	20220513 568pIKK_gfpMyD88_Grid2_1um 004.tif	-0.000102471	5.31E-06
1um_grid	20220513	Rep1	265	49	20220513 568pIKK_gfpMyD88_Grid2_1um 004.tif	0.008217536	0.000124622
1um_grid	20220513	Rep1	265	50	20220513 568pIKK_gfpMyD88_Grid2_1um 004.tif	0.001008228	0.006666624
1um_grid	20220513	Rep1	265	51	20220513 568pIKK_gfpMyD88_Grid2_1um 004.tif	-0.000102471	0.001122811
1um_grid	20220513	Rep1	265	52	20220513 568pIKK_gfpMyD88_Grid2_1um 004.tif	0.002062625	0.000761514
1um_grid	20220513	Rep1	265	53	20220513 568pIKK_gfpMyD88_Grid2_1um 004.tif	0.000647379	0.003026764
1um_grid	20220513	Rep1	265	54	20220513 568pIKK_gfpMyD88_Grid2_1um 004.tif	0.00126415	0.003764483
1um_grid	20220513	Rep1	265	55	20220513 568pIKK_gfpMyD88_Grid2_1um 004.tif	0.00507482	0.006001165
1um_grid	20220513	Rep1	265	56	20220513 568pIKK_gfpMyD88_Grid2_1um 004.tif	0.000744629	0.001912624
1um_grid	20220513	Rep1	265	57	20220513 568pIKK_gfpMyD88_Grid2_1um 004.tif	0.002223855	0.012753223
1um_grid	20220513	Rep1	265	58	20220513 568pIKK_gfpMyD88_Grid2_1um 004.tif	0.004647431	0.00635574
1um_grid	20220513	Rep1	265	59	20220513 568pIKK_gfpMyD88_Grid2_1um 004.tif	0.00904928	0.029261989
1um_grid	20220513	Rep1	265	60	20220513 568pIKK_gfpMyD88_Grid2_1um 004.tif	0.003493226	0.004493799
1um_grid	20220513	Rep1	265	61	20220513 568pIKK_gfpMyD88_Grid2_1um 004.tif	0.000672971	0.00149083
1um_grid	20220513	Rep1	265	62	20220513 568pIKK_gfpMyD88_Grid2_1um 004.tif	0.000388898	0.003376298
1um_grid	20220513	Rep1	265	63	20220513 568pIKK_gfpMyD88_Grid2_1um 004.tif	0.01113504	0.032357383
1um_grid	20220513	Rep1	265	64	20220513 568pIKK_gfpMyD88_Grid2_1um 004.tif	0.003173324	0.005975958
1um_grid	20220513	Rep1	265	65	20220513 568pIKK_gfpMyD88_Grid2_1um 004.tif	0.000107385	0.001828601
1um_grid	20220513	Rep1	265	66	20220513 568pIKK_gfpMyD88_Grid2_1um 004.tif	0.013771032	0.03706265
1um_grid	20220513	Rep1	265	67	20220513 568pIKK_gfpMyD88_Grid2_1um 004.tif	0.003319199	0.009034382
1um_grid	20220513	Rep1	265	68	20220513 568pIKK_gfpMyD88_Grid2_1um 004.tif	-1.02E-07	0.002282323
1um_grid	20220513	Rep1	265	69	20220513 568pIKK_gfpMyD88_Grid2_1um 004.tif	0.002561671	0.007540459
1um_grid	20220513	Rep1	265	70	20220513 568pIKK_gfpMyD88_Grid2_1um 004.tif	0.009991072	0.063336526
1um_grid	20220513	Rep1	265	71	20220513 568pIKK_gfpMyD88_Grid2_1um 004.tif	0.000245582	0.0015278
1um_grid	20220513	Rep1	265	72	20220513 568pIKK_gfpMyD88_Grid2_1um 004.tif	0.001090123	0.00590874
1um_grid	20220513	Rep1	265	73	20220513 568pIKK_gfpMyD88_Grid2_1um 004.tif	0.000995432	0.005564247
1um_grid	20220513	Rep1	265	74	20220513 568pIKK_gfpMyD88_Grid2_1um 004.tif	0.000831642	0.001858849
1um_grid	20220513	Rep1	265	75	20220513 568pIKK_gfpMyD88_Grid2_1um 004.tif	2.80E-05	0.001309341
1um_grid	20220513	Rep1	265	76	20220513 568pIKK_gfpMyD88_Grid2_1um 004.tif	0.000649938	0.003779607
1um_grid	20220513	Rep1	265	77	20220513 568pIKK_gfpMyD88_Grid2_1um 004.tif	-0.000263701	0.000806886
1um_grid	20220513	Rep1	265	78	20220513 568pIKK_gfpMyD88_Grid2_1um 004.tif	0.000424727	0.003477125
1um_grid	20220513	Rep1	265	79	20220513 568pIKK_gfpMyD88_Grid2_1um 004.tif	0.005430551	0.027808398
1um_grid	20220513	Rep1	265	80	20220513 568pIKK_gfpMyD88_Grid2_1um 004.tif	0.00031724	0.00401487
1um_grid	20220513	Rep1	265	81	20220513 568pIKK_gfpMyD88_Grid2_1um 004.tif	0.000145773	0.000655645
1um_grid	20220513	Rep1	265	82	20220513 568pIKK_gfpMyD88_Grid2_1um 004.tif	0.000337714	0.002295767
1um_grid	20220513	Rep1	265	83	20220513 568pIKK_gfpMyD88_Grid2_1um 004.tif	-1.80E-05	0.000889228
1um_grid	20220513	Rep1	265	84	20220513 568pIKK_gfpMyD88_Grid2_1um 004.tif	-9.99E-05	0.000778318
1um_grid	20220513	Rep1	265	85	20220513 568pIKK_gfpMyD88_Grid2_1um 004.tif	0.002042151	0.006236428
1um_grid	20220513	Rep1	265	86	20220513 568pIKK_gfpMyD88_Grid2_1um 004.tif	5.36E-05	8.26E-05
1um_grid	20220513	Rep1	265	87	20220513 568pIKK_gfpMyD88_Grid2_1um 004.tif	0.001788789	3.89E-05
1um_grid	20220513	Rep1	265	88	20220513 568pIKK_gfpMyD88_Grid2_1um 004.tif	-0.000166451	0.000912755
1um_grid	20220513	Rep1	265	89	20220513 568pIKK_gfpMyD88_Grid2_1um 004.tif	0.010042256	0.01017877
1um_grid	20220513	Rep1	265	90	20220513 568pIKK_gfpMyD88_Grid2_1um 004.tif	0.003930851	0.001111048
1um_grid	20220513	Rep1	265	91	20220513 568pIKK_gfpMyD88_Grid2_1um 004.tif	0.017609854	0.025753204
1um_grid	20220513	Rep1	265	92	20220513 568pIKK_gfpMyD88_Grid2_1um 004.tif	0.002042151	0.00215965
1um_grid	20220513	Rep1	265	93	20220513 568pIKK_gfpMyD88_Grid2_1um 004.tif	0.034211479	0.033614361
1um_grid	20220513	Rep1	265	94	20220513 568pIKK_gfpMyD88_Grid2_1um 004.tif	0.023864574	0.022987179
1um_grid	20220513	Rep1	265	95	20220513 568pIKK_gfpMyD88_Grid2_1um 004.tif	0.000596195	0.000848897
1um_grid	20220513	Rep1	265	96	20220513 568pIKK_gfpMyD88_Grid2_1um 004.tif	0.006702481	0.005075236
1um_grid	20220513	Rep1	265	97	20220513 568pIKK_gfpMyD88_Grid2_1um 004.tif	0.002164993	0.00282847
1um_grid	20220513	Rep1	265	98	20220513 568pIKK_gfpMyD88_Grid2_1um 004.tif	0.000657616	3.56E-05
1um_grid	20220513	Rep1	265	99	20220513 568pIKK_gfpMyD88_Grid2_1um 004.tif	0.006428645	0.000943003
1um_grid	20220513	Rep1	265	100	20220513 568pIKK_gfpMyD88_Grid2_1um 004.tif	0.011979581	0.012877577
1um_grid	20220513	Rep1	265	101	20220513 568pIKK_gfpMyD88_Grid2_1um 004.tif	0.014636046	0.027425254
1um_grid	20220513	Rep1	265	102	20220513 568pIKK_gfpMyD88_Grid2_1um 004.tif	0.000230227	0.000657326
1um_grid	20220513	Rep1	265	103	20220513 568pIKK_gfpMyD88_Grid2_1um 004.tif	0.011887449	0.036998793
1um_grid	20220513	Rep1	265	104	20220513 568pIKK_gfpMyD88_Grid2_1um 004.tif	0.01328734	0.013648905
1um_grid	20220513	Rep1	265	105	20220513 568pIKK_gfpMyD88_Grid2_1um 004.tif	0.000790695	0.000566581
1um_grid	20220513	Rep1	265	106	20220513 568pIKK_gfpMyD88_Grid2_1um 004.tif	0.022661743	0.019681729
1um_grid	20220513	Rep1	265	107	20220513 568pIKK_gfpMyD88_Grid2_1um 004.tif	0.003697963	0.002413399
1um_grid	20220513	Rep1	265	108	20220513 568pIKK_gfpMyD88_Grid2_1um 004.tif	0.015913094	0.062617292
1um_grid	20220513	Rep1	265	109	20220513 568pIKK_gfpMyD88_Grid2_1um 004.tif	0.006326276	0.001721052
1um_grid	20220513	Rep1	265	110	20220513 568pIKK_gfpMyD88_Grid2_1um 004.tif	0.002948113	0.000243934
1um_grid	20220513	Rep1	265	111	20220513 568pIKK_gfpMyD88_Grid2_1um 004.tif	0.011286034	0.002991474
1um_grid	20220513	Rep1	265	112	20220513 568pIKK_gfpMyD88_Grid2_1um 004.tif	0.014487612	0.020639587
1um_grid	20220513	Rep1	265	113	20220513 568pIKK_gfpMyD88_Grid2_1um 004.tif	0.004524589	0.001811797
1um_grid	20220513	Rep1	265	114	20220513 568pIKK_gfpMyD88_Grid2_1um 004.tif	0.006920014	0.021093309
1um_grid	20220513	Rep1	265	115	20220513 568pIKK_gfpMyD88_Grid2_1um 004.tif	0.00230575	6.92E-05
1um_grid	20220513	Rep1	265	116	20220513 568pIKK_gfpMyD88_Grid2_1um 004.tif	0.012724313	0.026090975
1um_grid	20220513	Rep1	265	117	20220513 568pIKK_gfpMyD88_Grid2_1um 004.tif	0.002779205	0.004033355
1um_grid	20220513	Rep1	265	118	20220513 568pIKK_gfpMyD88_Grid2_1um 004.tif	0.00468582	0.002618414
1um_grid	20220513	Rep1	265	119	20220513 568pIKK_gfpMyD88_Grid2_1um 004.tif	0.011879772	0.032832951
1um_grid	20220513	Rep1	265	120	20220513 568pIKK_gfpMyD88_Grid2_1um 004.tif	0.026219051	0.033400944
1um_grid	20220513	Rep1	265	121	20220513 568pIKK_gfpMyD88_Grid2_1um 004.tif	0.000795813	8.26E-05
1um_grid	20220513	Rep1	265	122	20220513 568pIKK_gfpMyD88_Grid2_1um 004.tif	0.006177842	0.004834931
1um_grid	20220513	Rep1	265	123	20220513 568pIKK_gfpMyD88_Grid2_1um 004.tif	0.014733296	0.021049618
1um_grid	20220513	Rep1	265	124	20220513 568pIKK_gfpMyD88_Grid2_1um 004.tif	0.008491372	0.004913912
1um_grid	20220513	Rep1	265	125	20220513 568pIKK_gfpMyD88_Grid2_1um 004.tif	0.002899488	0.004098893
1um_grid	20220513	Rep1	265	126	20220513 568pIKK_gfpMyD88_Grid2_1um 004.tif	0.005512446	0.011210568
1um_grid	20220513	Rep1	265	127	20220513 568pIKK_gfpMyD88_Grid2_1um 004.tif	0.000130418	0.000462393
1um_grid	20220513	Rep1	265	128	20220513 568pIKK_gfpMyD88_Grid2_1um 004.tif	0.002963468	0.003099023
1um_grid	20220513	Rep1	265	129	20220513 568pIKK_gfpMyD88_Grid2_1um 004.tif	0.001320452	0.001398405
1um_grid	20220513	Rep1	265	130	20220513 568pIKK_gfpMyD88_Grid2_1um 004.tif	0.003631423	0.005449976
1um_grid	20220513	Rep1	265	131	20220513 568pIKK_gfpMyD88_Grid2_1um 004.tif	0.014955948	0.014252187
1um_grid	20220513	Rep1	265	132	20220513 568pIKK_gfpMyD88_Grid2_1um 004.tif	0.000939129	0.000937961
1um_grid	20220513	Rep1	265	133	20220513 568pIKK_gfpMyD88_Grid2_1um 004.tif	0.001172018	0.005011378
1um_grid	20220513	Rep1	265	134	20220513 568pIKK_gfpMyD88_Grid2_1um 004.tif	0.022359756	0.030804645
1um_grid	20220513	Rep1	265	135	20220513 568pIKK_gfpMyD88_Grid2_1um 004.tif	0.019089079	0.007128749
1um_grid	20220513	Rep1	265	136	20220513 568pIKK_gfpMyD88_Grid2_1um 004.tif	0.002884132	-1.41E-06
1um_grid	20220513	Rep1	265	137	20220513 568pIKK_gfpMyD88_Grid2_1um 004.tif	0.001402347	0.004077047
1um_grid	20220513	Rep1	265	138	20220513 568pIKK_gfpMyD88_Grid2_1um 004.tif	0.007362758	0.030283704
1um_grid	20220513	Rep1	265	139	20220513 568pIKK_gfpMyD88_Grid2_1um 004.tif	0.00628277	0.002704117
1um_grid	20220513	Rep1	265	140	20220513 568pIKK_gfpMyD88_Grid2_1um 004.tif	-2.06E-05	-1.32E-05
1um_grid	20220513	Rep1	265	141	20220513 568pIKK_gfpMyD88_Grid2_1um 004.tif	0.002983942	0.007417786
1um_grid	20220513	Rep1	265	142	20220513 568pIKK_gfpMyD88_Grid2_1um 004.tif	0.009561123	0.011581948
1um_grid	20220513	Rep1	265	143	20220513 568pIKK_gfpMyD88_Grid2_1um 004.tif	0.00598846	2.55E-05
1um_grid	20220513	Rep1	265	144	20220513 568pIKK_gfpMyD88_Grid2_1um 004.tif	0.008396681	0.011823933
1um_grid	20220513	Rep1	265	145	20220513 568pIKK_gfpMyD88_Grid2_1um 004.tif	0.004857287	0.000632119
1um_grid	20220513	Rep1	265	146	20220513 568pIKK_gfpMyD88_Grid2_1um 004.tif	0.00207798	0.015161312
1um_grid	20220513	Rep1	265	147	20220513 568pIKK_gfpMyD88_Grid2_1um 004.tif	0.001735045	0.014316044
1um_grid	20220513	Rep1	265	148	20220513 568pIKK_gfpMyD88_Grid2_1um 004.tif	0.00064482	0.004507243
1um_grid	20220513	Rep1	265	149	20220513 568pIKK_gfpMyD88_Grid2_1um 004.tif	0.002221296	0.006219624
1um_grid	20220513	Rep1	265	150	20220513 568pIKK_gfpMyD88_Grid2_1um 004.tif	0.001202728	0.000827052
1um_grid	20220513	Rep1	265	151	20220513 568pIKK_gfpMyD88_Grid2_1um 004.tif	0.004237957	0.009278047
1um_grid	20220513	Rep1	265	152	20220513 568pIKK_gfpMyD88_Grid2_1um 004.tif	0.016872799	0.060748628
1um_grid	20220513	Rep1	265	153	20220513 568pIKK_gfpMyD88_Grid2_1um 004.tif	0.000427286	0.000509446
1um_grid	20220513	Rep1	265	154	20220513 568pIKK_gfpMyD88_Grid2_1um 004.tif	0.000931452	0.001794992
1um_grid	20220513	Rep1	265	155	20220513 568pIKK_gfpMyD88_Grid2_1um 004.tif	0.011764607	0.014776488
1um_grid	20220513	Rep1	265	156	20220513 568pIKK_gfpMyD88_Grid2_1um 004.tif	0.000706241	0.002705797
1um_grid	20220513	Rep1	265	157	20220513 568pIKK_gfpMyD88_Grid2_1um 004.tif	0.00331664	0.000178397
1um_grid	20220513	Rep1	265	158	20220513 568pIKK_gfpMyD88_Grid2_1um 004.tif	-3.85E-05	0.00134295
1um_grid	20220513	Rep1	265	159	20220513 568pIKK_gfpMyD88_Grid2_1um 004.tif	0.008442747	0.021573919
1um_grid	20220513	Rep1	265	160	20220513 568pIKK_gfpMyD88_Grid2_1um 004.tif	0.006144572	0.022948529
1um_grid	20220513	Rep1	265	161	20220513 568pIKK_gfpMyD88_Grid2_1um 004.tif	0.002052388	0.00527689
1um_grid	20220513	Rep1	265	162	20220513 568pIKK_gfpMyD88_Grid2_1um 004.tif	7.41E-05	0.000949725
1um_grid	20220513	Rep1	265	163	20220513 568pIKK_gfpMyD88_Grid2_1um 004.tif	0.001228321	0.002994835
1um_grid	20220513	Rep1	265	164	20220513 568pIKK_gfpMyD88_Grid2_1um 004.tif	0.002426033	0.003241862
1um_grid	20220513	Rep1	265	165	20220513 568pIKK_gfpMyD88_Grid2_1um 004.tif	0.002617974	0.004532449
1um_grid	20220513	Rep1	265	166	20220513 568pIKK_gfpMyD88_Grid2_1um 004.tif	0.002310868	0.009518352
1um_grid	20220513	Rep1	265	167	20220513 568pIKK_gfpMyD88_Grid2_1um 004.tif	0.002351816	0.02087485
1um_grid	20220513	Rep1	265	168	20220513 568pIKK_gfpMyD88_Grid2_1um 004.tif	0.000910978	1.88E-05
1um_grid	20220513	Rep1	265	169	20220513 568pIKK_gfpMyD88_Grid2_1um 004.tif	0.007820857	0.011706301
1um_grid	20220513	Rep1	265	170	20220513 568pIKK_gfpMyD88_Grid2_1um 004.tif	0.004432457	0.007723629
1um_grid	20220513	Rep1	265	171	20220513 568pIKK_gfpMyD88_Grid2_1um 004.tif	0.001041498	0.001390003
1um_grid	20220513	Rep1	265	172	20220513 568pIKK_gfpMyD88_Grid2_1um 004.tif	0.009891262	0.00093124
1um_grid	20220513	Rep1	265	173	20220513 568pIKK_gfpMyD88_Grid2_1um 004.tif	0.000852116	0.003448557
1um_grid	20220513	Rep1	265	174	20220513 568pIKK_gfpMyD88_Grid2_1um 004.tif	0.000163687	0.001116089
1um_grid	20220513	Rep1	265	175	20220513 568pIKK_gfpMyD88_Grid2_1um 004.tif	0.019969449	0.052674054
1um_grid	20220513	Rep1	265	176	20220513 568pIKK_gfpMyD88_Grid2_1um 004.tif	0.014039749	0.023462748
1um_grid	20220513	Rep1	265	177	20220513 568pIKK_gfpMyD88_Grid2_1um 004.tif	0.008849662	0.001294217
1um_grid	20220513	Rep1	265	178	20220513 568pIKK_gfpMyD88_Grid2_1um 004.tif	0.001289742	0.002428523
1um_grid	20220513	Rep1	265	179	20220513 568pIKK_gfpMyD88_Grid2_1um 004.tif	0.004703734	0.023519883
1um_grid	20220513	Rep1	265	180	20220513 568pIKK_gfpMyD88_Grid2_1um 004.tif	0.008534878	0.016759422
1um_grid	20220513	Rep1	265	181	20220513 568pIKK_gfpMyD88_Grid2_1um 004.tif	0.015716034	0.022483044
1um_grid	20220513	Rep1	265	182	20220513 568pIKK_gfpMyD88_Grid2_1um 004.tif	0.009783775	0.019261616
1um_grid	20220513	Rep1	265	183	20220513 568pIKK_gfpMyD88_Grid2_1um 004.tif	0.004501556	0.02250825
1um_grid	20220513	Rep1	265	184	20220513 568pIKK_gfpMyD88_Grid2_1um 004.tif	0.001376755	0.000139746
1um_grid	20220513	Rep1	265	185	20220513 568pIKK_gfpMyD88_Grid2_1um 004.tif	0.000214872	-8.13E-06
1um_grid	20220513	Rep1	265	186	20220513 568pIKK_gfpMyD88_Grid2_1um 004.tif	0.01426496	0.003366215
1um_grid	20220513	Rep1	265	187	20220513 568pIKK_gfpMyD88_Grid2_1um 004.tif	0.003784976	0.000136386
1um_grid	20220513	Rep1	265	188	20220513 568pIKK_gfpMyD88_Grid2_1um 004.tif	0.003790094	0.004524047
1um_grid	20220513	Rep1	265	189	20220513 568pIKK_gfpMyD88_Grid2_1um 004.tif	0.000168806	8.60E-05
1um_grid	20220513	Rep1	265	190	20220513 568pIKK_gfpMyD88_Grid2_1um 004.tif	0.009026248	0.002445327
1um_grid	20220513	Rep1	265	191	20220513 568pIKK_gfpMyD88_Grid2_1um 004.tif	0.022613118	0.01504368
1um_grid	20220513	Rep1	265	192	20220513 568pIKK_gfpMyD88_Grid2_1um 004.tif	0.009481788	0.004752589
1um_grid	20220513	Rep1	265	193	20220513 568pIKK_gfpMyD88_Grid2_1um 004.tif	0.011662239	0.004727382
1um_grid	20220513	Rep1	265	194	20220513 568pIKK_gfpMyD88_Grid2_1um 004.tif	0.00044776	0.00011454
1um_grid	20220513	Rep1	265	195	20220513 568pIKK_gfpMyD88_Grid2_1um 004.tif	0.034080959	0.037102981
1um_grid	20220513	Rep1	265	196	20220513 568pIKK_gfpMyD88_Grid2_1um 004.tif	0.002162434	0.000121261
1um_grid	20220513	Rep1	265	197	20220513 568pIKK_gfpMyD88_Grid2_1um 004.tif	0.01667574	0.057009621
1um_grid	20220513	Rep1	265	198	20220513 568pIKK_gfpMyD88_Grid2_1um 004.tif	0.006551487	9.44E-05
1um_grid	20220513	Rep1	265	199	20220513 568pIKK_gfpMyD88_Grid2_1um 004.tif	0.006369783	0.004377848
1um_grid	20220513	Rep1	265	200	20220513 568pIKK_gfpMyD88_Grid2_1um 004.tif	0.021707156	0.028334379
1um_grid	20220513	Rep1	265	201	20220513 568pIKK_gfpMyD88_Grid2_1um 004.tif	0.02289975	0.067057047
1um_grid	20220513	Rep1	265	202	20220513 568pIKK_gfpMyD88_Grid2_1um 004.tif	-6.92E-05	0.001837003
1um_grid	20220513	Rep1	265	203	20220513 568pIKK_gfpMyD88_Grid2_1um 004.tif	0.00302233	4.40E-05
1um_grid	20220513	Rep1	265	204	20220513 568pIKK_gfpMyD88_Grid2_1um 004.tif	0.010868882	0.018789409
1um_grid	20220513	Rep1	265	205	20220513 568pIKK_gfpMyD88_Grid2_1um 004.tif	0.037438648	0.05225058
1um_grid	20220513	Rep1	265	206	20220513 568pIKK_gfpMyD88_Grid2_1um 004.tif	0.006001256	0.01827519
1um_grid	20220513	Rep1	265	207	20220513 568pIKK_gfpMyD88_Grid2_1um 004.tif	0.012389056	0.010692988
1um_grid	20220513	Rep1	265	208	20220513 568pIKK_gfpMyD88_Grid2_1um 004.tif	0.017740373	0.003588035
1um_grid	20220513	Rep1	265	209	20220513 568pIKK_gfpMyD88_Grid2_1um 004.tif	0.062426819	0.078136271
1um_grid	20220513	Rep1	265	210	20220513 568pIKK_gfpMyD88_Grid2_1um 004.tif	0.005018517	0.003776246
1um_grid	20220513	Rep1	265	211	20220513 568pIKK_gfpMyD88_Grid2_1um 004.tif	0.072842824	0.069685275
1um_grid	20220513	Rep1	265	212	20220513 568pIKK_gfpMyD88_Grid2_1um 004.tif	0.014912441	0.011891151
1um_grid	20220513	Rep1	265	213	20220513 568pIKK_gfpMyD88_Grid2_1um 004.tif	0.010234197	0.000469115
1um_grid	20220513	Rep1	265	214	20220513 568pIKK_gfpMyD88_Grid2_1um 004.tif	0.020793516	0.023466109
1um_grid	20220513	Rep1	265	215	20220513 568pIKK_gfpMyD88_Grid2_1um 004.tif	0.008598859	9.94E-05
1um_grid	20220513	Rep1	265	216	20220513 568pIKK_gfpMyD88_Grid2_1um 004.tif	0.010699974	0.00067413
1um_grid	20220513	Rep1	265	217	20220513 568pIKK_gfpMyD88_Grid2_1um 004.tif	0.000683208	0.010133398
1um_grid	20220513	Rep1	265	218	20220513 568pIKK_gfpMyD88_Grid2_1um 004.tif	0.002321105	0.000250656
1um_grid	20220513	Rep1	265	219	20220513 568pIKK_gfpMyD88_Grid2_1um 004.tif	0.0015559	7.25E-05
1um_grid	20220513	Rep1	265	220	20220513 568pIKK_gfpMyD88_Grid2_1um 004.tif	0.004834254	0.000198562
1um_grid	20220513	Rep1	265	221	20220513 568pIKK_gfpMyD88_Grid2_1um 004.tif	0.000688326	0.003971178
1um_grid	20220513	Rep1	265	222	20220513 568pIKK_gfpMyD88_Grid2_1um 004.tif	0.012985353	0.01578644
1um_grid	20220513	Rep1	265	223	20220513 568pIKK_gfpMyD88_Grid2_1um 004.tif	0.026879329	0.021767171
1um_grid	20220513	Rep1	265	224	20220513 568pIKK_gfpMyD88_Grid2_1um 004.tif	0.047028025	0.045185958
1um_grid	20220513	Rep1	265	225	20220513 568pIKK_gfpMyD88_Grid2_1um 004.tif	0.018559322	0.04519436
1um_grid	20220513	Rep1	265	226	20220513 568pIKK_gfpMyD88_Grid2_1um 004.tif	0.023856896	0.002262158
1um_grid	20220513	Rep1	265	227	20220513 568pIKK_gfpMyD88_Grid2_1um 004.tif	0.016327687	0.000405258
1um_grid	20220513	Rep1	265	228	20220513 568pIKK_gfpMyD88_Grid2_1um 004.tif	0.013161939	0.00011622
1um_grid	20220513	Rep1	265	229	20220513 568pIKK_gfpMyD88_Grid2_1um 004.tif	0.004859846	0.00011622
1um_grid	20220513	Rep1	265	230	20220513 568pIKK_gfpMyD88_Grid2_1um 004.tif	0.001640354	0.005107164
1um_grid	20220513	Rep1	265	231	20220513 568pIKK_gfpMyD88_Grid2_1um 004.tif	-6.41E-05	0.004329115
1um_grid	20220513	Rep1	265	232	20220513 568pIKK_gfpMyD88_Grid2_1um 004.tif	0.015089027	0.000502724
1um_grid	20220513	Rep1	265	233	20220513 568pIKK_gfpMyD88_Grid2_1um 004.tif	0.006799731	0.008294983
1um_grid	20220513	Rep1	265	234	20220513 568pIKK_gfpMyD88_Grid2_1um 004.tif	0.002054947	0.00308726
1um_grid	20220513	Rep1	265	235	20220513 568pIKK_gfpMyD88_Grid2_1um 004.tif	0.003068396	0.009000773
1um_grid	20220513	Rep1	265	236	20220513 568pIKK_gfpMyD88_Grid2_1um 004.tif	0.019754475	0.030518968
1um_grid	20220513	Rep1	265	237	20220513 568pIKK_gfpMyD88_Grid2_1um 004.tif	0.011721101	0.02243263
1um_grid	20220513	Rep1	265	238	20220513 568pIKK_gfpMyD88_Grid2_1um 004.tif	0.004506675	0.000566581
1um_grid	20220513	Rep1	265	239	20220513 568pIKK_gfpMyD88_Grid2_1um 004.tif	0.011654561	0.000144788
1um_grid	20220513	Rep1	265	240	20220513 568pIKK_gfpMyD88_Grid2_1um 004.tif	0.018057716	0.001134574
1um_grid	20220513	Rep1	265	241	20220513 568pIKK_gfpMyD88_Grid2_1um 004.tif	0.013023741	0.01942462
1um_grid	20220513	Rep1	265	242	20220513 568pIKK_gfpMyD88_Grid2_1um 004.tif	0.01103779	0.003366215
1um_grid	20220513	Rep1	265	243	20220513 568pIKK_gfpMyD88_Grid2_1um 004.tif	0.014472256	0.034550374
1um_grid	20220513	Rep1	265	244	20220513 568pIKK_gfpMyD88_Grid2_1um 004.tif	0.006554046	0.01805169
1um_grid	20220513	Rep1	265	245	20220513 568pIKK_gfpMyD88_Grid2_1um 004.tif	0.000230227	0.001482428
1um_grid	20220513	Rep1	265	246	20220513 568pIKK_gfpMyD88_Grid2_1um 004.tif	0.007083804	0.000391814
1um_grid	20220513	Rep1	265	247	20220513 568pIKK_gfpMyD88_Grid2_1um 004.tif	0.000304444	0.0009346
1um_grid	20220513	Rep1	265	248	20220513 568pIKK_gfpMyD88_Grid2_1um 004.tif	-0.00017157	0.003117508
1um_grid	20220513	Rep1	265	249	20220513 568pIKK_gfpMyD88_Grid2_1um 004.tif	0.009586716	0.000383412
1um_grid	20220513	Rep1	265	250	20220513 568pIKK_gfpMyD88_Grid2_1um 004.tif	0.004721649	0.014973101
1um_grid	20220513	Rep1	265	251	20220513 568pIKK_gfpMyD88_Grid2_1um 004.tif	0.006633382	0.000255698
1um_grid	20220513	Rep1	265	252	20220513 568pIKK_gfpMyD88_Grid2_1um 004.tif	0.000506622	0.002616733
1um_grid	20220513	Rep1	265	253	20220513 568pIKK_gfpMyD88_Grid2_1um 004.tif	0.004122792	0.01883142
1um_grid	20220513	Rep1	265	254	20220513 568pIKK_gfpMyD88_Grid2_1um 004.tif	0.003076074	5.91E-05
1um_grid	20220513	Rep1	265	255	20220513 568pIKK_gfpMyD88_Grid2_1um 004.tif	0.004447813	0.000235532
1um_grid	20220513	Rep1	265	256	20220513 568pIKK_gfpMyD88_Grid2_1um 004.tif	0.006497743	0.000690935
1um_grid	20220513	Rep1	265	257	20220513 568pIKK_gfpMyD88_Grid2_1um 004.tif	9.97E-05	0.005213033
1um_grid	20220513	Rep1	265	258	20220513 568pIKK_gfpMyD88_Grid2_1um 004.tif	0.008030713	0.00015151
1um_grid	20220513	Rep1	265	259	20220513 568pIKK_gfpMyD88_Grid2_1um 004.tif	0.008381325	0.000348123
1um_grid	20220513	Rep1	265	260	20220513 568pIKK_gfpMyD88_Grid2_1um 004.tif	0.0025975	5.24E-05
1um_grid	20220513	Rep1	265	261	20220513 568pIKK_gfpMyD88_Grid2_1um 004.tif	0.006226467	0.000445589
1um_grid	20220513	Rep1	265	262	20220513 568pIKK_gfpMyD88_Grid2_1um 004.tif	0.015974515	0.06027138
1um_grid	20220513	Rep1	265	263	20220513 568pIKK_gfpMyD88_Grid2_1um 004.tif	0.006308362	0.002211744
1um_grid	20220513	Rep1	265	264	20220513 568pIKK_gfpMyD88_Grid2_1um 004.tif	0.007984647	0.000237213
1um_grid	20220513	Rep1	265	265	20220513 568pIKK_gfpMyD88_Grid2_1um 004.tif	0.013556057	0.000534653
1um_grid	20220513	Rep1	265	266	20220513 568pIKK_gfpMyD88_Grid2_1um 004.tif	0.003864312	0.00769002
1um_grid	20220513	Rep1	265	267	20220513 568pIKK_gfpMyD88_Grid2_1um 004.tif	0.016437733	0.00208571
1um_grid	20220513	Rep1	265	268	20220513 568pIKK_gfpMyD88_Grid2_1um 004.tif	0.005543156	0.001655515
1um_grid	20220513	Rep1	265	269	20220513 568pIKK_gfpMyD88_Grid2_1um 004.tif	0.001279505	0.000680852
1um_grid	20220513	Rep1	265	270	20220513 568pIKK_gfpMyD88_Grid2_1um 004.tif	0.003800331	0.000828732
1um_grid	20220513	Rep1	265	271	20220513 568pIKK_gfpMyD88_Grid2_1um 004.tif	0.007385791	0.013131325
1um_grid	20220513	Rep1	265	272	20220513 568pIKK_gfpMyD88_Grid2_1um 004.tif	0.002569349	0.013963149
1um_grid	20220513	Rep1	265	273	20220513 568pIKK_gfpMyD88_Grid2_1um 004.tif	0.050490643	0.163417557
1um_grid	20220513	Rep1	265	274	20220513 568pIKK_gfpMyD88_Grid2_1um 004.tif	0.00501084	0.00137656
1um_grid	20220513	Rep1	265	275	20220513 568pIKK_gfpMyD88_Grid2_1um 004.tif	0.002922521	0.00055986
1um_grid	20220513	Rep1	265	276	20220513 568pIKK_gfpMyD88_Grid2_1um 004.tif	0.012273891	0.000943003
1um_grid	20220513	Rep1	265	277	20220513 568pIKK_gfpMyD88_Grid2_1um 004.tif	0.011124804	0.019115417
1um_grid	20220513	Rep1	265	278	20220513 568pIKK_gfpMyD88_Grid2_1um 004.tif	0.010057611	0.001505954
1um_grid	20220513	Rep1	265	279	20220513 568pIKK_gfpMyD88_Grid2_1um 004.tif	0.031378428	0.045965688
1um_grid	20220513	Rep1	265	280	20220513 568pIKK_gfpMyD88_Grid2_1um 004.tif	0.004539944	0.000773277
1um_grid	20220513	Rep1	265	281	20220513 568pIKK_gfpMyD88_Grid2_1um 004.tif	0.001952578	0.008668043
1um_grid	20220513	Rep1	265	282	20220513 568pIKK_gfpMyD88_Grid2_1um 004.tif	0.00634675	0.002668828
1um_grid	20220513	Rep1	265	283	20220513 568pIKK_gfpMyD88_Grid2_1um 004.tif	0.001855328	0.001789951
1um_grid	20220513	Rep1	265	284	20220513 568pIKK_gfpMyD88_Grid2_1um 004.tif	7.92E-05	0.001588297
1um_grid	20220513	Rep1	265	285	20220513 568pIKK_gfpMyD88_Grid2_1um 004.tif	0.00132813	0.004606389
1um_grid	20220513	Rep1	265	286	20220513 568pIKK_gfpMyD88_Grid2_1um 004.tif	0.000506622	0.00435096
1um_grid	20220513	Rep1	265	287	20220513 568pIKK_gfpMyD88_Grid2_1um 004.tif	0.015915653	0.028828432
1um_grid	20220513	Rep1	265	288	20220513 568pIKK_gfpMyD88_Grid2_1um 004.tif	0.000309563	5.31E-06
1um_grid	20220513	Rep1	265	289	20220513 568pIKK_gfpMyD88_Grid2_1um 004.tif	-0.000179247	0.002112598
1um_grid	20220513	Rep1	265	290	20220513 568pIKK_gfpMyD88_Grid2_1um 004.tif	0.005131123	0.011077812
1um_grid	20220513	Rep1	265	291	20220513 568pIKK_gfpMyD88_Grid2_1um 004.tif	0.000394017	0.001437056
1um_grid	20220513	Rep1	265	292	20220513 568pIKK_gfpMyD88_Grid2_1um 004.tif	0.002855981	0.000200243
[truncated: 93,090 more rows]
