# Supplementary material for: Myddosome clustering in IL‐1 receptor signaling regulates the formation of an NF‐kB activating signalosome
Source: EMBO Rep. 2023 Aug 21;24(10):e57233. doi: 10.15252/embr.202357233 (PMC10561168; doi:10.15252/embr.202357233)
Supplement: Supplementary file 15 — Source Data for Figure 3 [file EMBR-24-e57233-s018.zip › Figure 3/3G/stat.test.MeanInt_pp65.csv]

.y.	group1	group2	p	p.adj	p.format	p.signif	method
Mean_Normalized_Mean_pp65	off_grid_above	off_grid_below	0.037629384	0.075	0.03763	*	T-test
Mean_Normalized_Mean_pp65	off_grid_above	2.5um_grid	0.009648926	0.035	0.00965	**	T-test
Mean_Normalized_Mean_pp65	off_grid_above	1um_grid	0.008816717	0.035	0.00882	**	T-test
Mean_Normalized_Mean_pp65	off_grid_below	2.5um_grid	0.00028665	0.0016	0.00029	***	T-test
Mean_Normalized_Mean_pp65	off_grid_below	1um_grid	0.000272258	0.0016	0.00027	***	T-test
Mean_Normalized_Mean_pp65	2.5um_grid	1um_grid	0.863489975	0.86	0.86349	ns	T-test
