# Supplementary material for: Myddosome clustering in IL‐1 receptor signaling regulates the formation of an NF‐kB activating signalosome
Source: EMBO Rep. 2023 Aug 21;24(10):e57233. doi: 10.15252/embr.202357233 (PMC10561168; doi:10.15252/embr.202357233)
Supplement: Supplementary file 15 — Source Data for Figure 3 [file EMBR-24-e57233-s018.zip › Figure 3/3G/Table for Fig3G.csv]

GROUP	DATE	REP	ImageNumber	ObjectNumber	FileName_Staining	Normalized_Integrated_MyD88	Normalized_Mean_pp65
off_grid	20220209	Rep1	1	1	20220209 568pp65_gfpMyD88_NC6 001.tif	0.008776387	0.049461423
off_grid	20220209	Rep1	1	2	20220209 568pp65_gfpMyD88_NC6 001.tif	0.032408156	0.362046431
off_grid	20220209	Rep1	1	3	20220209 568pp65_gfpMyD88_NC6 001.tif	0.029720751	0.122024571
off_grid	20220209	Rep1	1	4	20220209 568pp65_gfpMyD88_NC6 001.tif	0.016919585	0.154694898
off_grid	20220209	Rep1	1	5	20220209 568pp65_gfpMyD88_NC6 001.tif	0.000888133	0.024181489
off_grid	20220209	Rep1	1	6	20220209 568pp65_gfpMyD88_NC6 001.tif	0.037237087	0.15394574
off_grid	20220209	Rep1	1	7	20220209 568pp65_gfpMyD88_NC6 001.tif	0.16308323	0.576096904
off_grid	20220209	Rep1	1	8	20220209 568pp65_gfpMyD88_NC6 001.tif	0.055233104	0.342168295
off_grid	20220209	Rep1	1	9	20220209 568pp65_gfpMyD88_NC6 001.tif	0.017432471	0.113979584
off_grid	20220209	Rep1	1	10	20220209 568pp65_gfpMyD88_NC6 001.tif	0.043472707	0.373716857
off_grid	20220209	Rep1	1	11	20220209 568pp65_gfpMyD88_NC6 001.tif	0.055125127	0.229688053
off_grid	20220209	Rep1	1	12	20220209 568pp65_gfpMyD88_NC6 001.tif	0.0032996	0.017805275
off_grid	20220209	Rep1	1	13	20220209 568pp65_gfpMyD88_NC6 001.tif	0.019894926	0.15341047
off_grid	20220209	Rep1	1	14	20220209 568pp65_gfpMyD88_NC6 001.tif	0.016595656	0.097408418
off_grid	20220209	Rep1	1	15	20220209 568pp65_gfpMyD88_NC6 001.tif	0.001553986	0.117298266
off_grid	20220209	Rep1	1	16	20220209 568pp65_gfpMyD88_NC6 001.tif	0.001835924	0.017179685
off_grid	20220209	Rep1	1	17	20220209 568pp65_gfpMyD88_NC6 001.tif	0.003134636	0.002502363
off_grid	20220209	Rep1	1	18	20220209 568pp65_gfpMyD88_NC6 001.tif	0.010297051	0.006938935
off_grid	20220209	Rep1	1	19	20220209 568pp65_gfpMyD88_NC6 001.tif	0.027984136	0.009091225
off_grid	20220209	Rep1	1	20	20220209 568pp65_gfpMyD88_NC6 001.tif	0.014541111	0.005278422
off_grid	20220209	Rep1	1	21	20220209 568pp65_gfpMyD88_NC6 001.tif	0.035566457	0.031472027
off_grid	20220209	Rep1	1	22	20220209 568pp65_gfpMyD88_NC6 001.tif	0.017060553	0.034471327
off_grid	20220209	Rep1	1	23	20220209 568pp65_gfpMyD88_NC6 001.tif	0.014280169	0.015625615
off_grid	20220209	Rep1	1	24	20220209 568pp65_gfpMyD88_NC6 001.tif	0.002696733	0.004997323
off_grid	20220209	Rep1	1	25	20220209 568pp65_gfpMyD88_NC6 001.tif	1.968638549	0.240145189
off_grid	20220209	Rep1	1	26	20220209 568pp65_gfpMyD88_NC6 001.tif	0.070259777	0.091578954
off_grid	20220209	Rep1	1	27	20220209 568pp65_gfpMyD88_NC6 001.tif	0.00528516	0.005698701
off_grid	20220209	Rep1	1	28	20220209 568pp65_gfpMyD88_NC6 001.tif	0.073867979	0.052504034
off_grid	20220209	Rep1	1	29	20220209 568pp65_gfpMyD88_NC6 001.tif	0.066213673	0.033525248
off_grid	20220209	Rep1	1	30	20220209 568pp65_gfpMyD88_NC6 001.tif	0.003080648	0.001443671
off_grid	20220209	Rep1	1	31	20220209 568pp65_gfpMyD88_NC6 001.tif	0.002741723	0.002221032
off_grid	20220209	Rep1	1	32	20220209 568pp65_gfpMyD88_NC6 001.tif	0.105187047	0.303642104
off_grid	20220209	Rep1	1	33	20220209 568pp65_gfpMyD88_NC6 001.tif	0.024273957	0.259782739
off_grid	20220209	Rep1	1	34	20220209 568pp65_gfpMyD88_NC6 001.tif	0.003962453	0.001251182
off_grid	20220209	Rep1	2	1	20220209 568pp65_gfpMyD88_NC6 002.tif	0.004106421	0.007897729
off_grid	20220209	Rep1	2	2	20220209 568pp65_gfpMyD88_NC6 002.tif	0.003851477	0.064208985
off_grid	20220209	Rep1	2	3	20220209 568pp65_gfpMyD88_NC6 002.tif	0.017093546	0.071736698
off_grid	20220209	Rep1	2	4	20220209 568pp65_gfpMyD88_NC6 002.tif	0.001865917	0.069135799
off_grid	20220209	Rep1	2	5	20220209 568pp65_gfpMyD88_NC6 002.tif	0.000684179	0.086620258
off_grid	20220209	Rep1	2	6	20220209 568pp65_gfpMyD88_NC6 002.tif	0.495328684	0.249128693
off_grid	20220209	Rep1	2	7	20220209 568pp65_gfpMyD88_NC6 002.tif	0.003323594	0.018355245
off_grid	20220209	Rep1	2	8	20220209 568pp65_gfpMyD88_NC6 002.tif	0.007642638	0.045908737
off_grid	20220209	Rep1	2	9	20220209 568pp65_gfpMyD88_NC6 002.tif	0.979766447	0.481418754
off_grid	20220209	Rep1	2	10	20220209 568pp65_gfpMyD88_NC6 002.tif	0.002633747	0.054265044
off_grid	20220209	Rep1	2	11	20220209 568pp65_gfpMyD88_NC6 002.tif	0.881574183	0.325577809
off_grid	20220209	Rep1	2	12	20220209 568pp65_gfpMyD88_NC6 002.tif	0.01400423	0.022822288
off_grid	20220209	Rep1	3	1	20220209 568pp65_gfpMyD88_NC6 003.tif	0.001781936	0.003320443
off_grid	20220209	Rep1	3	2	20220209 568pp65_gfpMyD88_NC6 003.tif	0.001149076	0.041144623
off_grid	20220209	Rep1	3	3	20220209 568pp65_gfpMyD88_NC6 003.tif	0.000555207	0.07598959
off_grid	20220209	Rep1	3	4	20220209 568pp65_gfpMyD88_NC6 003.tif	0.007198736	0.0390513
off_grid	20220209	Rep1	3	5	20220209 568pp65_gfpMyD88_NC6 003.tif	0.067770329	0.173011363
off_grid	20220209	Rep1	3	6	20220209 568pp65_gfpMyD88_NC6 003.tif	0.686452379	0.35220096
off_grid	20220209	Rep1	3	7	20220209 568pp65_gfpMyD88_NC6 003.tif	0.056039925	0.095332066
off_grid	20220209	Rep1	3	8	20220209 568pp65_gfpMyD88_NC6 003.tif	0.176556248	0.427537673
off_grid	20220209	Rep1	3	9	20220209 568pp65_gfpMyD88_NC6 003.tif	0.024900818	0.23455142
off_grid	20220209	Rep1	3	10	20220209 568pp65_gfpMyD88_NC6 003.tif	0.001832924	0.1514744
off_grid	20220209	Rep1	3	11	20220209 568pp65_gfpMyD88_NC6 003.tif	0.006508889	0.000499732
off_grid	20220209	Rep1	3	12	20220209 568pp65_gfpMyD88_NC6 003.tif	0.034240751	0.14041144
off_grid	20220209	Rep1	3	13	20220209 568pp65_gfpMyD88_NC6 003.tif	0.005057211	0.004812237
off_grid	20220209	Rep1	3	14	20220209 568pp65_gfpMyD88_NC6 003.tif	0.033481918	0.160989366
off_grid	20220209	Rep1	3	15	20220209 568pp65_gfpMyD88_NC6 003.tif	0.003551544	0.011549368
off_grid	20220209	Rep1	3	16	20220209 568pp65_gfpMyD88_NC6 003.tif	0.002015884	0.010190619
off_grid	20220209	Rep1	3	17	20220209 568pp65_gfpMyD88_NC6 003.tif	0.002087868	0.001082753
off_grid	20220209	Rep1	3	18	20220209 568pp65_gfpMyD88_NC6 003.tif	0.000762161	0.007759731
off_grid	20220209	Rep1	3	19	20220209 568pp65_gfpMyD88_NC6 003.tif	0.013218404	0.187045621
off_grid	20220209	Rep1	3	20	20220209 568pp65_gfpMyD88_NC6 003.tif	0.013740289	0.088160174
off_grid	20220209	Rep1	3	21	20220209 568pp65_gfpMyD88_NC6 003.tif	0.834130687	0.581161278
off_grid	20220209	Rep1	3	22	20220209 568pp65_gfpMyD88_NC6 003.tif	0.066846533	0.303596271
off_grid	20220209	Rep1	3	23	20220209 568pp65_gfpMyD88_NC6 003.tif	0.003581537	0.038163128
off_grid	20220209	Rep1	3	24	20220209 568pp65_gfpMyD88_NC6 003.tif	0.601940084	0.294850606
off_grid	20220209	Rep1	3	25	20220209 568pp65_gfpMyD88_NC6 003.tif	0.252571421	0.577416461
off_grid	20220209	Rep1	3	26	20220209 568pp65_gfpMyD88_NC6 003.tif	0.084410645	0.301946925
off_grid	20220209	Rep1	4	1	20220209 568pp65_gfpMyD88_NC6 004.tif	0.318286874	0.330750001
off_grid	20220209	Rep1	4	2	20220209 568pp65_gfpMyD88_NC6 004.tif	0.109970988	0.289740108
off_grid	20220209	Rep1	4	3	20220209 568pp65_gfpMyD88_NC6 004.tif	0.000951119	0.047641142
off_grid	20220209	Rep1	4	4	20220209 568pp65_gfpMyD88_NC6 004.tif	0.088792676	0.167465834
off_grid	20220209	Rep1	4	5	20220209 568pp65_gfpMyD88_NC6 004.tif	0.002117861	0.05545395
off_grid	20220209	Rep1	4	6	20220209 568pp65_gfpMyD88_NC6 004.tif	0.003164629	0.057136055
off_grid	20220209	Rep1	4	7	20220209 568pp65_gfpMyD88_NC6 004.tif	0.002444789	0.027174983
off_grid	20220209	Rep1	4	8	20220209 568pp65_gfpMyD88_NC6 004.tif	0.822874177	0.243462795
off_grid	20220209	Rep1	4	9	20220209 568pp65_gfpMyD88_NC6 004.tif	0.004823262	0.022521267
off_grid	20220209	Rep1	4	10	20220209 568pp65_gfpMyD88_NC6 004.tif	0.007978564	0.174628661
off_grid	20220209	Rep1	4	11	20220209 568pp65_gfpMyD88_NC6 004.tif	0.119859798	0.243098153
off_grid	20220209	Rep1	4	12	20220209 568pp65_gfpMyD88_NC6 004.tif	0.25790124	0.298261064
off_grid	20220209	Rep1	4	13	20220209 568pp65_gfpMyD88_NC6 004.tif	0.036433265	0.084883668
off_grid	20220209	Rep1	4	14	20220209 568pp65_gfpMyD88_NC6 004.tif	0.138410692	0.075523029
off_grid	20220209	Rep1	4	15	20220209 568pp65_gfpMyD88_NC6 004.tif	0.013041443	0.12133113
off_grid	20220209	Rep1	4	16	20220209 568pp65_gfpMyD88_NC6 004.tif	0.001407019	0.096485343
off_grid	20220209	Rep1	4	17	20220209 568pp65_gfpMyD88_NC6 004.tif	0.236384004	0.087273348
off_grid	20220209	Rep1	4	18	20220209 568pp65_gfpMyD88_NC6 004.tif	0.777128304	0.127007179
off_grid	20220209	Rep1	4	19	20220209 568pp65_gfpMyD88_NC6 004.tif	0.194738223	0.061604716
off_grid	20220209	Rep1	4	20	20220209 568pp65_gfpMyD88_NC6 004.tif	0.170680549	0.033754012
off_grid	20220209	Rep1	5	1	20220209 568pp65_gfpMyD88_NC6 005.tif	0.456976173	0.021364761
off_grid	20220209	Rep1	5	2	20220209 568pp65_gfpMyD88_NC6 005.tif	1.505763014	0.114432417
off_grid	20220209	Rep1	5	3	20220209 568pp65_gfpMyD88_NC6 005.tif	0.004724284	0.012271203
off_grid	20220209	Rep1	5	4	20220209 568pp65_gfpMyD88_NC6 005.tif	0.019648981	0.046057761
off_grid	20220209	Rep1	5	5	20220209 568pp65_gfpMyD88_NC6 005.tif	0.670138988	0.122673609
off_grid	20220209	Rep1	5	6	20220209 568pp65_gfpMyD88_NC6 005.tif	0.796147097	0.445994193
off_grid	20220209	Rep1	6	1	20220209 568pp65_gfpMyD88_NC6 006.tif	0.035794406	0.271195132
off_grid	20220209	Rep1	6	2	20220209 568pp65_gfpMyD88_NC6 006.tif	0.051348963	0.524822524
off_grid	20220209	Rep1	6	3	20220209 568pp65_gfpMyD88_NC6 006.tif	0.056855745	0.258113175
off_grid	20220209	Rep1	6	4	20220209 568pp65_gfpMyD88_NC6 006.tif	0.034894606	0.010744699
off_grid	20220209	Rep1	6	5	20220209 568pp65_gfpMyD88_NC6 006.tif	0.642317148	0.082246258
off_grid	20220209	Rep1	6	6	20220209 568pp65_gfpMyD88_NC6 006.tif	0.117337357	0.666308844
off_grid	20220209	Rep1	6	7	20220209 568pp65_gfpMyD88_NC6 006.tif	0.012684522	0.020572311
off_grid	20220209	Rep1	6	8	20220209 568pp65_gfpMyD88_NC6 006.tif	0.250729829	0.776102256
off_grid	20220209	Rep1	6	9	20220209 568pp65_gfpMyD88_NC6 006.tif	0.020710746	0.058302097
off_grid	20220209	Rep1	6	10	20220209 568pp65_gfpMyD88_NC6 006.tif	0.020965689	0.034870206
off_grid	20220209	Rep1	6	11	20220209 568pp65_gfpMyD88_NC6 006.tif	0.013839267	0.08840766
off_grid	20220209	Rep1	6	12	20220209 568pp65_gfpMyD88_NC6 006.tif	0.020380818	0.060273263
off_grid	20220209	Rep1	6	13	20220209 568pp65_gfpMyD88_NC6 006.tif	0.005450124	0.160691685
off_grid	20220209	Rep1	6	14	20220209 568pp65_gfpMyD88_NC6 006.tif	0.377643737	0.989863313
off_grid	20220209	Rep1	6	15	20220209 568pp65_gfpMyD88_NC6 006.tif	0.255975666	0.827425275
off_grid	20220209	Rep1	6	16	20220209 568pp65_gfpMyD88_NC6 006.tif	0.007825598	0.130096965
off_grid	20220209	Rep1	6	17	20220209 568pp65_gfpMyD88_NC6 006.tif	0.071894416	0.655776144
off_grid	20220209	Rep1	6	18	20220209 568pp65_gfpMyD88_NC6 006.tif	0.013470348	0.048026121
off_grid	20220209	Rep1	6	19	20220209 568pp65_gfpMyD88_NC6 006.tif	0.011778723	0.092318959
off_grid	20220209	Rep1	6	20	20220209 568pp65_gfpMyD88_NC6 006.tif	0.04255791	0.060424953
off_grid	20220209	Rep1	6	21	20220209 568pp65_gfpMyD88_NC6 006.tif	0.324342533	0.159532886
off_grid	20220209	Rep1	6	22	20220209 568pp65_gfpMyD88_NC6 006.tif	0.351144602	0.103854919
off_grid	20220209	Rep1	6	23	20220209 568pp65_gfpMyD88_NC6 006.tif	0.036235309	0.102317316
off_grid	20220209	Rep1	6	24	20220209 568pp65_gfpMyD88_NC6 006.tif	0.032243193	0.061140732
off_grid	20220209	Rep1	6	25	20220209 568pp65_gfpMyD88_NC6 006.tif	0.007591649	0.16037872
off_grid	20220209	Rep1	6	26	20220209 568pp65_gfpMyD88_NC6 006.tif	0.008323488	0.592974491
off_grid	20220209	Rep1	6	27	20220209 568pp65_gfpMyD88_NC6 006.tif	0.177324078	0.58016966
off_grid	20220209	Rep1	6	28	20220209 568pp65_gfpMyD88_NC6 006.tif	0.006664855	0.281187736
off_grid	20220209	Rep1	6	29	20220209 568pp65_gfpMyD88_NC6 006.tif	0.055326083	0.352255719
off_grid	20220209	Rep1	6	30	20220209 568pp65_gfpMyD88_NC6 006.tif	0.118789036	0.543514988
off_grid	20220209	Rep1	6	31	20220209 568pp65_gfpMyD88_NC6 006.tif	0.089800452	0.357524375
off_grid	20220209	Rep1	6	32	20220209 568pp65_gfpMyD88_NC6 006.tif	0.005657078	0.085302124
off_grid	20220209	Rep1	6	33	20220209 568pp65_gfpMyD88_NC6 006.tif	0.013398364	0.043634955
off_grid	20220209	Rep1	7	1	20220209 568pp65_gfpMyD88_NC6 007.tif	0.00198589	0.007720501
off_grid	20220209	Rep1	7	2	20220209 568pp65_gfpMyD88_NC6 007.tif	0.135300381	0.106476176
off_grid	20220209	Rep1	7	3	20220209 568pp65_gfpMyD88_NC6 007.tif	0.000255273	0.071894814
off_grid	20220209	Rep1	7	4	20220209 568pp65_gfpMyD88_NC6 007.tif	0.000138299	0.117081716
off_grid	20220209	Rep1	7	5	20220209 568pp65_gfpMyD88_NC6 007.tif	0.003818485	0.134173905
off_grid	20220209	Rep1	7	6	20220209 568pp65_gfpMyD88_NC6 007.tif	0.303257202	0.53295696
off_grid	20220209	Rep1	7	7	20220209 568pp65_gfpMyD88_NC6 007.tif	0.021967467	0.190525552
off_grid	20220209	Rep1	7	8	20220209 568pp65_gfpMyD88_NC6 007.tif	0.001724948	0.125198355
off_grid	20220209	Rep1	7	9	20220209 568pp65_gfpMyD88_NC6 007.tif	0.004280382	0.001115564
off_grid	20220209	Rep1	7	10	20220209 568pp65_gfpMyD88_NC6 007.tif	0.083093936	0.041316879
off_grid	20220209	Rep1	7	11	20220209 568pp65_gfpMyD88_NC6 007.tif	0.228555737	0.210093914
off_grid	20220209	Rep1	7	12	20220209 568pp65_gfpMyD88_NC6 007.tif	0.379095414	0.325100433
off_grid	20220209	Rep1	7	13	20220209 568pp65_gfpMyD88_NC6 007.tif	0.014961018	0.040393324
off_grid	20220209	Rep1	7	14	20220209 568pp65_gfpMyD88_NC6 007.tif	0.041565129	0.068372257
off_grid	20220209	Rep1	7	15	20220209 568pp65_gfpMyD88_NC6 007.tif	0.011346818	0.00738135
off_grid	20220209	Rep1	7	16	20220209 568pp65_gfpMyD88_NC6 007.tif	0.01075295	0.04569092
off_grid	20220209	Rep1	7	17	20220209 568pp65_gfpMyD88_NC6 007.tif	0.200802882	0.20285833
off_grid	20220209	Rep1	7	18	20220209 568pp65_gfpMyD88_NC6 007.tif	0.112322466	0.117579717
off_grid	20220209	Rep1	7	19	20220209 568pp65_gfpMyD88_NC6 007.tif	0.005396135	0.022617512
off_grid	20220209	Rep1	7	20	20220209 568pp65_gfpMyD88_NC6 007.tif	0.042707876	0.173320089
off_grid	20220209	Rep1	7	21	20220209 568pp65_gfpMyD88_NC6 007.tif	0.087137042	0.233683868
off_grid	20220209	Rep1	7	22	20220209 568pp65_gfpMyD88_NC6 007.tif	0.088012847	0.243775551
off_grid	20220209	Rep1	7	23	20220209 568pp65_gfpMyD88_NC6 007.tif	0.006805823	0.030501389
off_grid	20220209	Rep1	7	24	20220209 568pp65_gfpMyD88_NC6 007.tif	0.002237835	0.000683844
off_grid	20220209	Rep1	7	25	20220209 568pp65_gfpMyD88_NC6 007.tif	0.000246275	-0.000180459
off_grid	20220209	Rep1	8	1	20220209 568pp65_gfpMyD88_NC6 008.tif	0.003059653	0.017154208
off_grid	20220209	Rep1	8	2	20220209 568pp65_gfpMyD88_NC6 008.tif	0.008635419	0.226068182
off_grid	20220209	Rep1	8	3	20220209 568pp65_gfpMyD88_NC6 008.tif	0.019142093	0.57920614
off_grid	20220209	Rep1	8	4	20220209 568pp65_gfpMyD88_NC6 008.tif	0.411467249	0.153437874
off_grid	20220209	Rep1	8	5	20220209 568pp65_gfpMyD88_NC6 008.tif	0.002606753	0.016361604
off_grid	20220209	Rep1	8	6	20220209 568pp65_gfpMyD88_NC6 008.tif	0.010204071	0.040536761
off_grid	20220209	Rep1	8	7	20220209 568pp65_gfpMyD88_NC6 008.tif	0.015593878	0.062077852
off_grid	20220209	Rep1	8	8	20220209 568pp65_gfpMyD88_NC6 008.tif	0.003722506	0.016000687
off_grid	20220209	Rep1	8	9	20220209 568pp65_gfpMyD88_NC6 008.tif	0.017060553	0.210710343
off_grid	20220209	Rep1	8	10	20220209 568pp65_gfpMyD88_NC6 008.tif	0.004424351	0.007507089
off_grid	20220209	Rep1	8	11	20220209 568pp65_gfpMyD88_NC6 008.tif	0.011505783	0.079664389
off_grid	20220209	Rep1	8	12	20220209 568pp65_gfpMyD88_NC6 008.tif	0.10557396	0.384222721
off_grid	20220209	Rep1	8	13	20220209 568pp65_gfpMyD88_NC6 008.tif	0.006031995	0.260775102
off_grid	20220209	Rep1	8	14	20220209 568pp65_gfpMyD88_NC6 008.tif	0.034861613	0.078545773
off_grid	20220209	Rep1	8	15	20220209 568pp65_gfpMyD88_NC6 008.tif	0.990645042	0.719259769
off_grid	20220209	Rep1	8	16	20220209 568pp65_gfpMyD88_NC6 008.tif	0.214428864	0.681713465
off_grid	20220209	Rep1	8	17	20220209 568pp65_gfpMyD88_NC6 008.tif	0.004409354	0.055612716
off_grid	20220209	Rep1	8	18	20220209 568pp65_gfpMyD88_NC6 008.tif	0.008203514	0.095763508
off_grid	20220209	Rep1	9	1	20220209 568pp65_gfpMyD88_NC6 009.tif	0.000603196	0.05023975
off_grid	20220209	Rep1	9	2	20220209 568pp65_gfpMyD88_NC6 009.tif	0.000432234	0.005341583
off_grid	20220209	Rep1	9	3	20220209 568pp65_gfpMyD88_NC6 009.tif	0.001209062	0.015116084
off_grid	20220209	Rep1	9	4	20220209 568pp65_gfpMyD88_NC6 009.tif	0.018035338	0.105758154
off_grid	20220209	Rep1	9	5	20220209 568pp65_gfpMyD88_NC6 009.tif	0.062101583	0.44507574
off_grid	20220209	Rep1	9	6	20220209 568pp65_gfpMyD88_NC6 009.tif	0.003464563	0.078164471
off_grid	20220209	Rep1	9	7	20220209 568pp65_gfpMyD88_NC6 009.tif	0.000555207	0.126465577
off_grid	20220209	Rep1	9	8	20220209 568pp65_gfpMyD88_NC6 009.tif	0.024609883	0.852202783
off_grid	20220209	Rep1	9	9	20220209 568pp65_gfpMyD88_NC6 009.tif	0.02123263	0.326943354
off_grid	20220209	Rep1	9	10	20220209 568pp65_gfpMyD88_NC6 009.tif	0.01341636	0.816499063
off_grid	20220209	Rep1	9	11	20220209 568pp65_gfpMyD88_NC6 009.tif	0.002108863	0.069821178
off_grid	20220209	Rep1	9	12	20220209 568pp65_gfpMyD88_NC6 009.tif	0.002591756	0.08328871
off_grid	20220209	Rep1	9	13	20220209 568pp65_gfpMyD88_NC6 009.tif	0.000519215	0.352095314
off_grid	20220209	Rep1	9	14	20220209 568pp65_gfpMyD88_NC6 009.tif	0.000843143	0.006440994
off_grid	20220209	Rep1	9	15	20220209 568pp65_gfpMyD88_NC6 009.tif	0.020815722	0.419477922
off_grid	20220209	Rep1	9	16	20220209 568pp65_gfpMyD88_NC6 009.tif	0.00036025	0.188502181
off_grid	20220209	Rep1	9	17	20220209 568pp65_gfpMyD88_NC6 009.tif	0.001164072	0.095282284
off_grid	20220209	Rep1	9	18	20220209 568pp65_gfpMyD88_NC6 009.tif	0.01734549	0.250631596
off_grid	20220209	Rep1	9	19	20220209 568pp65_gfpMyD88_NC6 009.tif	0.005615087	0.000774653
off_grid	20220209	Rep1	9	20	20220209 568pp65_gfpMyD88_NC6 009.tif	0.580437846	0.141356786
off_grid	20220209	Rep1	9	21	20220209 568pp65_gfpMyD88_NC6 009.tif	0.00108609	0.01785593
off_grid	20220209	Rep1	9	22	20220209 568pp65_gfpMyD88_NC6 009.tif	0.053247543	0.173486598
off_grid	20220209	Rep1	9	23	20220209 568pp65_gfpMyD88_NC6 009.tif	0.151397818	0.147461967
off_grid	20220209	Rep1	9	24	20220209 568pp65_gfpMyD88_NC6 009.tif	0.381152958	0.031278514
off_grid	20220209	Rep1	9	25	20220209 568pp65_gfpMyD88_NC6 009.tif	0.075394641	0.428276591
off_grid	20220209	Rep1	9	26	20220209 568pp65_gfpMyD88_NC6 009.tif	0.00167096	0.00045935
off_grid	20220209	Rep1	9	27	20220209 568pp65_gfpMyD88_NC6 009.tif	0.008098537	0.144521776
off_grid	20220209	Rep1	9	28	20220209 568pp65_gfpMyD88_NC6 009.tif	0.002057874	0.148337192
off_grid	20220209	Rep1	9	29	20220209 568pp65_gfpMyD88_NC6 009.tif	0.000570204	0.048529555
off_grid	20220209	Rep1	9	30	20220209 568pp65_gfpMyD88_NC6 009.tif	0.005933017	0.053725184
off_grid	20220209	Rep1	9	31	20220209 568pp65_gfpMyD88_NC6 009.tif	0.001026103	0.002406118
off_grid	20220209	Rep1	10	1	20220209 568pp65_gfpMyD88_NC6 010.tif	0.017363487	0.004229703
off_grid	20220209	Rep1	10	2	20220209 568pp65_gfpMyD88_NC6 010.tif	0.051651896	0.073064434
off_grid	20220209	Rep1	10	3	20220209 568pp65_gfpMyD88_NC6 010.tif	0.386329812	0.149900255
off_grid	20220209	Rep1	10	4	20220209 568pp65_gfpMyD88_NC6 010.tif	0.009592207	0.024932588
off_grid	20220209	Rep1	10	5	20220209 568pp65_gfpMyD88_NC6 010.tif	0.005438126	0.00794019
off_grid	20220209	Rep1	10	6	20220209 568pp65_gfpMyD88_NC6 010.tif	0.007705624	0.097014689
off_grid	20220209	Rep1	10	7	20220209 568pp65_gfpMyD88_NC6 010.tif	0.000417238	0.003067801
off_grid	20220209	Rep1	10	8	20220209 568pp65_gfpMyD88_NC6 010.tif	0.003062652	0.000254765
off_grid	20220209	Rep1	10	9	20220209 568pp65_gfpMyD88_NC6 010.tif	0.111242706	0.043303017
off_grid	20220209	Rep1	10	10	20220209 568pp65_gfpMyD88_NC6 010.tif	0.018713188	0.00935154
off_grid	20220209	Rep1	10	11	20220209 568pp65_gfpMyD88_NC6 010.tif	0.04956136	0.068660992
off_grid	20220209	Rep1	10	12	20220209 568pp65_gfpMyD88_NC6 010.tif	0.713023496	0.201805346
off_grid	20220209	Rep1	10	13	20220209 568pp65_gfpMyD88_NC6 010.tif	0.01667064	0.079175445
off_grid	20220209	Rep1	10	14	20220209 568pp65_gfpMyD88_NC6 010.tif	0.391620642	0.394308074
off_grid	20220209	Rep1	10	15	20220209 568pp65_gfpMyD88_NC6 010.tif	0.247634514	0.172254934
off_grid	20220209	Rep1	10	16	20220209 568pp65_gfpMyD88_NC6 010.tif	0.110666833	0.332859574
off_grid	20220209	Rep1	10	17	20220209 568pp65_gfpMyD88_NC6 010.tif	0.008542439	0.055862046
off_grid	20220209	Rep1	10	18	20220209 568pp65_gfpMyD88_NC6 010.tif	0.001571982	0.18507862
off_grid	20220209	Rep1	11	1	20220209 568pp65_gfpMyD88_NC6 011.tif	0.004556321	0.039219728
off_grid	20220209	Rep1	11	2	20220209 568pp65_gfpMyD88_NC6 011.tif	0.000960117	0.028295951
off_grid	20220209	Rep1	11	3	20220209 568pp65_gfpMyD88_NC6 011.tif	0.002468784	0.025264242
off_grid	20220209	Rep1	11	4	20220209 568pp65_gfpMyD88_NC6 011.tif	0.596259342	0.231796115
off_grid	20220209	Rep1	11	5	20220209 568pp65_gfpMyD88_NC6 011.tif	0.633823029	0.163111853
off_grid	20220209	Rep1	11	6	20220209 568pp65_gfpMyD88_NC6 011.tif	0.226270245	0.053564965
off_grid	20220209	Rep1	11	7	20220209 568pp65_gfpMyD88_NC6 011.tif	0.028910931	0.186446557
off_grid	20220209	Rep1	11	8	20220209 568pp65_gfpMyD88_NC6 011.tif	0.007402691	0.053245982
off_grid	20220209	Rep1	11	9	20220209 568pp65_gfpMyD88_NC6 011.tif	0.020479797	0.05523941
off_grid	20220209	Rep1	11	10	20220209 568pp65_gfpMyD88_NC6 011.tif	0.001847921	0.038786627
off_grid	20220209	Rep1	11	11	20220209 568pp65_gfpMyD88_NC6 011.tif	0.002012884	0.024748645
off_grid	20220209	Rep1	11	12	20220209 568pp65_gfpMyD88_NC6 011.tif	0.000525214	0.02400103
off_grid	20220209	Rep1	11	13	20220209 568pp65_gfpMyD88_NC6 011.tif	0.028748967	0.123120026
off_grid	20220209	Rep1	11	14	20220209 568pp65_gfpMyD88_NC6 011.tif	0.060002048	0.054978387
off_grid	20220209	Rep1	11	15	20220209 568pp65_gfpMyD88_NC6 011.tif	0.136731064	0.218847395
off_grid	20220209	Rep1	11	16	20220209 568pp65_gfpMyD88_NC6 011.tif	0.008689407	0.054347226
off_grid	20220209	Rep1	11	17	20220209 568pp65_gfpMyD88_NC6 011.tif	0.021145649	0.034959483
off_grid	20220209	Rep1	11	18	20220209 568pp65_gfpMyD88_NC6 011.tif	0.002051876	0.089651967
off_grid	20220209	Rep1	11	19	20220209 568pp65_gfpMyD88_NC6 011.tif	0.002906687	-0.000222103
off_grid	20220209	Rep1	12	1	20220209 568pp65_gfpMyD88_NC6 012.tif	0.010653972	0.117151226
off_grid	20220209	Rep1	12	2	20220209 568pp65_gfpMyD88_NC6 012.tif	0.021181641	0.088747773
off_grid	20220209	Rep1	12	3	20220209 568pp65_gfpMyD88_NC6 012.tif	0.002066872	0.007218355
off_grid	20220209	Rep1	12	4	20220209 568pp65_gfpMyD88_NC6 012.tif	0.225409433	0.203202076
off_grid	20220209	Rep1	12	5	20220209 568pp65_gfpMyD88_NC6 012.tif	0.366201265	0.233322337
off_grid	20220209	Rep1	12	6	20220209 568pp65_gfpMyD88_NC6 012.tif	0.004613309	0.003970095
off_grid	20220209	Rep1	12	7	20220209 568pp65_gfpMyD88_NC6 012.tif	0.618772357	0.256021925
off_grid	20220209	Rep1	12	8	20220209 568pp65_gfpMyD88_NC6 012.tif	0.014901032	0.041823997
off_grid	20220209	Rep1	12	9	20220209 568pp65_gfpMyD88_NC6 012.tif	0.873119058	0.426294423
off_grid	20220209	Rep1	12	10	20220209 568pp65_gfpMyD88_NC6 012.tif	0.627188495	0.361895422
off_grid	20220209	Rep1	12	11	20220209 568pp65_gfpMyD88_NC6 012.tif	0.296739643	0.174503729
off_grid	20220209	Rep1	12	12	20220209 568pp65_gfpMyD88_NC6 012.tif	0.008107535	0.007677705
off_grid	20220209	Rep1	12	13	20220209 568pp65_gfpMyD88_NC6 012.tif	0.025686644	0.019471049
off_grid	20220209	Rep1	12	14	20220209 568pp65_gfpMyD88_NC6 012.tif	0.058121464	0.102500639
off_grid	20220209	Rep1	12	15	20220209 568pp65_gfpMyD88_NC6 012.tif	0.003938458	0.12514823
off_grid	20220209	Rep1	12	16	20220209 568pp65_gfpMyD88_NC6 012.tif	0.010920913	0.059551427
off_grid	20220209	Rep1	12	17	20220209 568pp65_gfpMyD88_NC6 012.tif	0.00370451	0.02827189
off_grid	20220209	Rep1	12	18	20220209 568pp65_gfpMyD88_NC6 012.tif	0.031907267	0.018190254
off_grid	20220209	Rep1	12	19	20220209 568pp65_gfpMyD88_NC6 012.tif	0.007384695	0.000339687
off_grid	20220209	Rep1	12	20	20220209 568pp65_gfpMyD88_NC6 012.tif	0.032780074	0.051009708
off_grid	20220209	Rep1	12	21	20220209 568pp65_gfpMyD88_NC6 012.tif	0.004871252	0.000777361
off_grid	20220209	Rep1	12	22	20220209 568pp65_gfpMyD88_NC6 012.tif	0.942847623	0.195842507
off_grid	20220209	Rep1	12	23	20220209 568pp65_gfpMyD88_NC6 012.tif	0.025350718	0.542565521
off_grid	20220209	Rep1	12	24	20220209 568pp65_gfpMyD88_NC6 012.tif	0.005723063	0.001753029
off_grid	20220209	Rep1	13	1	20220209 568pp65_gfpMyD88_NC6 013.tif	0.108768254	0.223302362
off_grid	20220209	Rep1	13	2	20220209 568pp65_gfpMyD88_NC6 013.tif	0.049252428	0.271340063
off_grid	20220209	Rep1	13	3	20220209 568pp65_gfpMyD88_NC6 013.tif	0.055104132	0.344733436
off_grid	20220209	Rep1	13	4	20220209 568pp65_gfpMyD88_NC6 013.tif	0.007792605	0.299458609
off_grid	20220209	Rep1	13	5	20220209 568pp65_gfpMyD88_NC6 013.tif	0.06952794	0.095553743
off_grid	20220209	Rep1	13	6	20220209 568pp65_gfpMyD88_NC6 013.tif	0.094221474	0.087425137
off_grid	20220209	Rep1	13	7	20220209 568pp65_gfpMyD88_NC6 013.tif	0.030758521	0.353230668
off_grid	20220209	Rep1	13	8	20220209 568pp65_gfpMyD88_NC6 013.tif	0.016409697	0.166931139
off_grid	20220209	Rep1	13	9	20220209 568pp65_gfpMyD88_NC6 013.tif	0.034189762	0.131487287
off_grid	20220209	Rep1	13	10	20220209 568pp65_gfpMyD88_NC6 013.tif	0.002732725	0.114242496
off_grid	20220209	Rep1	13	11	20220209 568pp65_gfpMyD88_NC6 013.tif	0.005582094	0
off_grid	20220209	Rep1	13	12	20220209 568pp65_gfpMyD88_NC6 013.tif	0.125513547	0.196263272
off_grid	20220209	Rep1	13	13	20220209 568pp65_gfpMyD88_NC6 013.tif	0.263845925	0.103307692
off_grid	20220209	Rep1	13	14	20220209 568pp65_gfpMyD88_NC6 013.tif	0.058040482	0.11783105
off_grid	20220209	Rep1	13	15	20220209 568pp65_gfpMyD88_NC6 013.tif	0.006823819	0.015769329
off_grid	20220209	Rep1	13	16	20220209 568pp65_gfpMyD88_NC6 013.tif	0.378732496	0.162009554
off_grid	20220209	Rep1	13	17	20220209 568pp65_gfpMyD88_NC6 013.tif	0.031721308	0.636322045
off_grid	20220209	Rep1	13	18	20220209 568pp65_gfpMyD88_NC6 013.tif	0.003911464	0.471525156
off_grid	20220209	Rep1	13	19	20220209 568pp65_gfpMyD88_NC6 013.tif	0.012933467	0.473614314
off_grid	20220209	Rep1	13	20	20220209 568pp65_gfpMyD88_NC6 013.tif	0.047095905	0.684375235
off_grid	20220209	Rep1	13	21	20220209 568pp65_gfpMyD88_NC6 013.tif	0.015401921	0.00093414
off_grid	20220209	Rep1	13	22	20220209 568pp65_gfpMyD88_NC6 013.tif	0.040311407	0.028597662
off_grid	20220209	Rep1	13	23	20220209 568pp65_gfpMyD88_NC6 013.tif	0.008008557	0.054222583
off_grid	20220209	Rep1	13	24	20220209 568pp65_gfpMyD88_NC6 013.tif	0.866754463	0.280694238
off_grid	20220209	Rep1	13	25	20220209 568pp65_gfpMyD88_NC6 013.tif	0.001916906	0.002598608
off_grid	20220209	Rep1	13	26	20220209 568pp65_gfpMyD88_NC6 013.tif	0.027630214	0.124770031
off_grid	20220209	Rep1	13	27	20220209 568pp65_gfpMyD88_NC6 013.tif	0.021952471	0.08056486
off_grid	20220209	Rep1	13	28	20220209 568pp65_gfpMyD88_NC6 013.tif	0.012582545	0.145656089
off_grid	20220209	Rep1	13	29	20220209 568pp65_gfpMyD88_NC6 013.tif	0.636120517	0.126852147
off_grid	20220209	Rep1	13	30	20220209 568pp65_gfpMyD88_NC6 013.tif	0.008314489	0.028295951
off_grid	20220209	Rep1	13	31	20220209 568pp65_gfpMyD88_NC6 013.tif	0.001604975	0.007218355
off_grid	20220209	Rep1	13	32	20220209 568pp65_gfpMyD88_NC6 013.tif	0.013728291	0.015198647
off_grid	20220209	Rep1	13	33	20220209 568pp65_gfpMyD88_NC6 013.tif	0.376315031	0.23702653
off_grid	20220209	Rep1	13	34	20220209 568pp65_gfpMyD88_NC6 013.tif	0.002885691	0.084248513
off_grid	20220209	Rep1	13	35	20220209 568pp65_gfpMyD88_NC6 013.tif	0.701269096	0.517511853
off_grid	20220209	Rep1	13	36	20220209 568pp65_gfpMyD88_NC6 013.tif	0.146922808	0.144905194
off_grid	20220209	Rep1	13	37	20220209 568pp65_gfpMyD88_NC6 013.tif	0.004277383	0.067852536
off_grid	20220209	Rep1	13	38	20220209 568pp65_gfpMyD88_NC6 013.tif	0.026004574	0.057701724
off_grid	20220209	Rep1	13	39	20220209 568pp65_gfpMyD88_NC6 013.tif	0.111092739	0.111475628
off_grid	20220209	Rep1	13	40	20220209 568pp65_gfpMyD88_NC6 013.tif	0.011646752	0.03017738
off_grid	20220209	Rep1	13	41	20220209 568pp65_gfpMyD88_NC6 013.tif	0.00325161	0.098933922
off_grid	20220209	Rep1	13	42	20220209 568pp65_gfpMyD88_NC6 013.tif	0.003176627	0.132998188
off_grid	20220209	Rep1	13	43	20220209 568pp65_gfpMyD88_NC6 013.tif	0.001730947	0.008060496
off_grid	20220209	Rep1	13	44	20220209 568pp65_gfpMyD88_NC6 013.tif	0.590809551	0.336357293
off_grid	20220209	Rep1	13	45	20220209 568pp65_gfpMyD88_NC6 013.tif	0.006616865	0.001512417
off_grid	20220209	Rep1	13	46	20220209 568pp65_gfpMyD88_NC6 013.tif	0.004214397	0.016220068
off_grid	20220209	Rep1	13	47	20220209 568pp65_gfpMyD88_NC6 013.tif	0.027726193	0.039497935
off_grid	20220209	Rep1	13	48	20220209 568pp65_gfpMyD88_NC6 013.tif	0.005201179	0.009280742
off_grid	20220209	Rep1	13	49	20220209 568pp65_gfpMyD88_NC6 013.tif	0.004724284	0.023531837
off_grid	20220209	Rep1	13	50	20220209 568pp65_gfpMyD88_NC6 013.tif	0.069494947	0.319094596
off_grid	20220209	Rep1	13	51	20220209 568pp65_gfpMyD88_NC6 013.tif	0.650703291	0.204731216
off_grid	20220209	Rep1	13	52	20220209 568pp65_gfpMyD88_NC6 013.tif	0.004520329	0.024542406
off_grid	20220209	Rep1	13	53	20220209 568pp65_gfpMyD88_NC6 013.tif	0.239503314	0.223202981
off_grid	20220209	Rep1	14	1	20220209 568pp65_gfpMyD88_NC6 014.tif	0.002177848	0.018382744
off_grid	20220209	Rep1	14	2	20220209 568pp65_gfpMyD88_NC6 014.tif	0.057341637	0.092847436
off_grid	20220209	Rep1	14	3	20220209 568pp65_gfpMyD88_NC6 014.tif	0.185854191	0.434642513
off_grid	20220209	Rep1	14	4	20220209 568pp65_gfpMyD88_NC6 014.tif	0.083567832	0.122172831
off_grid	20220209	Rep1	14	5	20220209 568pp65_gfpMyD88_NC6 014.tif	0.187527819	0.286761548
off_grid	20220209	Rep1	14	6	20220209 568pp65_gfpMyD88_NC6 014.tif	0.002996667	0.014516914
off_grid	20220209	Rep1	14	7	20220209 568pp65_gfpMyD88_NC6 014.tif	0.009286274	0.079990066
off_grid	20220209	Rep1	14	8	20220209 568pp65_gfpMyD88_NC6 014.tif	0.003149633	0.008005812
off_grid	20220209	Rep1	14	9	20220209 568pp65_gfpMyD88_NC6 014.tif	0.08615026	0.095772588
off_grid	20220209	Rep1	14	10	20220209 568pp65_gfpMyD88_NC6 014.tif	0.01766342	0.036398938
off_grid	20220209	Rep1	14	11	20220209 568pp65_gfpMyD88_NC6 014.tif	0.012690521	0.096260255
off_grid	20220209	Rep1	14	12	20220209 568pp65_gfpMyD88_NC6 014.tif	0.001290044	0.002767036
off_grid	20220209	Rep1	14	13	20220209 568pp65_gfpMyD88_NC6 014.tif	0.322228001	0.475894287
off_grid	20220209	Rep1	14	14	20220209 568pp65_gfpMyD88_NC6 014.tif	0.323601697	0.499231269
off_grid	20220209	Rep1	14	15	20220209 568pp65_gfpMyD88_NC6 014.tif	0.006526885	0.017929462
off_grid	20220209	Rep1	14	16	20220209 568pp65_gfpMyD88_NC6 014.tif	0.01843125	0.108558901
off_grid	20220209	Rep1	14	17	20220209 568pp65_gfpMyD88_NC6 014.tif	0.027729192	0.133937311
off_grid	20220209	Rep1	14	18	20220209 568pp65_gfpMyD88_NC6 014.tif	0.062305539	0.105670078
off_grid	20220209	Rep1	14	19	20220209 568pp65_gfpMyD88_NC6 014.tif	0.042033026	0.555962671
off_grid	20220209	Rep1	14	20	20220209 568pp65_gfpMyD88_NC6 014.tif	0.186319087	0.455848611
off_grid	20220209	Rep1	14	21	20220209 568pp65_gfpMyD88_NC6 014.tif	0.005975007	0.001443671
off_grid	20220209	Rep1	14	22	20220209 568pp65_gfpMyD88_NC6 014.tif	0.075466625	0.075946308
off_grid	20220209	Rep1	14	23	20220209 568pp65_gfpMyD88_NC6 014.tif	0.001254052	0.010538798
off_grid	20220209	Rep1	14	24	20220209 568pp65_gfpMyD88_NC6 014.tif	0.013407362	0.102420435
off_grid	20220209	Rep1	14	25	20220209 568pp65_gfpMyD88_NC6 014.tif	0.00614597	0.001993641
off_grid	20220209	Rep1	14	26	20220209 568pp65_gfpMyD88_NC6 014.tif	0.134679518	0.12151727
off_grid	20220209	Rep1	14	27	20220209 568pp65_gfpMyD88_NC6 014.tif	0.105349011	0.065256577
off_grid	20220209	Rep1	14	28	20220209 568pp65_gfpMyD88_NC6 014.tif	0.18364368	0.122382376
off_grid	20220209	Rep1	14	29	20220209 568pp65_gfpMyD88_NC6 014.tif	0.048460603	0.086913504
off_grid	20220209	Rep1	14	30	20220209 568pp65_gfpMyD88_NC6 014.tif	0.00401944	0.002990461
off_grid	20220209	Rep1	14	31	20220209 568pp65_gfpMyD88_NC6 014.tif	0.051597909	0.040691377
off_grid	20220209	Rep1	14	32	20220209 568pp65_gfpMyD88_NC6 014.tif	0.013857263	0.04705298
off_grid	20220209	Rep1	15	1	20220209 568pp65_gfpMyD88_NC6 015.tif	0.550531465	0.074699187
off_grid	20220209	Rep1	15	2	20220209 568pp65_gfpMyD88_NC6 015.tif	0.175374509	0.033613333
off_grid	20220209	Rep1	15	3	20220209 568pp65_gfpMyD88_NC6 015.tif	0.007879586	0.020800647
off_grid	20220209	Rep1	15	4	20220209 568pp65_gfpMyD88_NC6 015.tif	0.008599426	0.033997036
off_grid	20220209	Rep1	15	5	20220209 568pp65_gfpMyD88_NC6 015.tif	0.002219839	0.013124282
off_grid	20220209	Rep1	15	6	20220209 568pp65_gfpMyD88_NC6 015.tif	0.001709951	0.010869993
off_grid	20220209	Rep1	15	7	20220209 568pp65_gfpMyD88_NC6 015.tif	0.011049884	0.004511472
off_grid	20220209	Rep1	15	8	20220209 568pp65_gfpMyD88_NC6 015.tif	0.018203301	0.478817542
off_grid	20220209	Rep1	15	9	20220209 568pp65_gfpMyD88_NC6 015.tif	0.082844992	0.368797325
off_grid	20220209	Rep1	15	10	20220209 568pp65_gfpMyD88_NC6 015.tif	0.109209156	0.057677265
off_grid	20220209	Rep1	15	11	20220209 568pp65_gfpMyD88_NC6 015.tif	0.003581537	0.041866458
off_grid	20220209	Rep1	15	12	20220209 568pp65_gfpMyD88_NC6 015.tif	0.276935029	0.748931014
off_grid	20220209	Rep1	15	13	20220209 568pp65_gfpMyD88_NC6 015.tif	0.000210283	0.120546526
off_grid	20220209	Rep1	15	14	20220209 568pp65_gfpMyD88_NC6 015.tif	0.066330647	0.239659478
off_grid	20220209	Rep1	15	15	20220209 568pp65_gfpMyD88_NC6 015.tif	0.000912128	0.00182865
off_grid	20220209	Rep1	15	16	20220209 568pp65_gfpMyD88_NC6 015.tif	0.008806381	0.159181912
off_grid	20220209	Rep1	16	1	20220209 568pp65_gfpMyD88_NC6 016.tif	0.000819149	0.015736014
off_grid	20220209	Rep1	16	2	20220209 568pp65_gfpMyD88_NC6 016.tif	0.000711173	0.014075792
off_grid	20220209	Rep1	16	3	20220209 568pp65_gfpMyD88_NC6 016.tif	0.003692513	0.124328945
off_grid	20220209	Rep1	16	4	20220209 568pp65_gfpMyD88_NC6 016.tif	0.002519772	0.117437081
off_grid	20220209	Rep1	16	5	20220209 568pp65_gfpMyD88_NC6 016.tif	0.003887469	0.025438478
off_grid	20220209	Rep1	16	6	20220209 568pp65_gfpMyD88_NC6 016.tif	0.124940673	0.295078099
off_grid	20220209	Rep1	16	7	20220209 568pp65_gfpMyD88_NC6 016.tif	0.33421335	0.478908469
off_grid	20220209	Rep1	16	8	20220209 568pp65_gfpMyD88_NC6 016.tif	0.044117564	0.227511148
off_grid	20220209	Rep1	16	9	20220209 568pp65_gfpMyD88_NC6 016.tif	0.003920462	0.000502146
off_grid	20220209	Rep1	16	10	20220209 568pp65_gfpMyD88_NC6 016.tif	0.038073902	0.250594423
off_grid	20220209	Rep1	16	11	20220209 568pp65_gfpMyD88_NC6 016.tif	0.067677349	0.131679226
off_grid	20220209	Rep1	16	12	20220209 568pp65_gfpMyD88_NC6 016.tif	0.008695405	0.025601099
off_grid	20220209	Rep1	16	13	20220209 568pp65_gfpMyD88_NC6 016.tif	0.001179069	0.053415826
off_grid	20220209	Rep1	16	14	20220209 568pp65_gfpMyD88_NC6 016.tif	0.113495207	0.144425103
off_grid	20220209	Rep1	16	15	20220209 568pp65_gfpMyD88_NC6 016.tif	0.03053957	0.131123823
off_grid	20220209	Rep1	16	16	20220209 568pp65_gfpMyD88_NC6 016.tif	0.009322266	0.109150275
off_grid	20220209	Rep1	16	17	20220209 568pp65_gfpMyD88_NC6 016.tif	0.004826262	0.036906153
off_grid	20220209	Rep1	16	18	20220209 568pp65_gfpMyD88_NC6 016.tif	0.00167096	0.040101971
off_grid	20220209	Rep1	16	19	20220209 568pp65_gfpMyD88_NC6 016.tif	0.222380105	0.636882016
off_grid	20220209	Rep1	16	20	20220209 568pp65_gfpMyD88_NC6 016.tif	0.576010824	0.392204573
off_grid	20220209	Rep1	16	21	20220209 568pp65_gfpMyD88_NC6 016.tif	0.020050892	0.318660292
off_grid	20220209	Rep1	16	22	20220209 568pp65_gfpMyD88_NC6 016.tif	0.000255273	0.014869811
off_grid	20220209	Rep1	16	23	20220209 568pp65_gfpMyD88_NC6 016.tif	0.654134532	0.262686732
off_grid	20220209	Rep1	16	24	20220209 568pp65_gfpMyD88_NC6 016.tif	0.027618217	0.076088864
off_grid	20220209	Rep1	16	25	20220209 568pp65_gfpMyD88_NC6 016.tif	0.307078356	0.54268747
off_grid	20220209	Rep1	16	26	20220209 568pp65_gfpMyD88_NC6 016.tif	0.343730243	0.724947405
off_grid	20220209	Rep1	16	27	20220209 568pp65_gfpMyD88_NC6 016.tif	0.00664086	0.138677336
off_grid	20220209	Rep1	16	28	20220209 568pp65_gfpMyD88_NC6 016.tif	0.324753443	0.369048767
off_grid	20220209	Rep1	16	29	20220209 568pp65_gfpMyD88_NC6 016.tif	0.052077802	0.1169236
off_grid	20220209	Rep1	16	30	20220209 568pp65_gfpMyD88_NC6 016.tif	0.013803274	0.096725955
off_grid	20220209	Rep1	16	31	20220209 568pp65_gfpMyD88_NC6 016.tif	0.001449009	0.086535336
off_grid	20220209	Rep1	16	32	20220209 568pp65_gfpMyD88_NC6 016.tif	0.002345811	0.015519463
off_grid	20220209	Rep1	16	33	20220209 568pp65_gfpMyD88_NC6 016.tif	0.001517994	0.004715992
off_grid	20220209	Rep1	16	34	20220209 568pp65_gfpMyD88_NC6 016.tif	0.00393246	0.036985475
off_grid	20220209	Rep1	16	35	20220209 568pp65_gfpMyD88_NC6 016.tif	0.001191066	0.027429748
off_grid	20220209	Rep1	16	36	20220209 568pp65_gfpMyD88_NC6 016.tif	0.023260181	0.090656644
off_grid	20220209	Rep1	16	37	20220209 568pp65_gfpMyD88_NC6 016.tif	0.27900757	0.187954542
off_grid	20220209	Rep1	16	38	20220209 568pp65_gfpMyD88_NC6 016.tif	0.068391191	0.26907677
off_grid	20220209	Rep1	16	39	20220209 568pp65_gfpMyD88_NC6 016.tif	0.029390824	0.178204719
off_grid	20220209	Rep1	16	40	20220209 568pp65_gfpMyD88_NC6 016.tif	0.001586979	-0.001332619
off_grid	20220209	Rep1	17	1	20220209 568pp65_gfpMyD88_NC6 018.tif	0.54286516	0.745970803
off_grid	20220209	Rep1	17	2	20220209 568pp65_gfpMyD88_NC6 018.tif	0.014931025	0.225052265
off_grid	20220209	Rep1	17	3	20220209 568pp65_gfpMyD88_NC6 018.tif	0.44123266	0.365765685
off_grid	20220209	Rep1	17	4	20220209 568pp65_gfpMyD88_NC6 018.tif	0.221423318	0.365357032
off_grid	20220209	Rep1	17	5	20220209 568pp65_gfpMyD88_NC6 018.tif	0.203358315	0.305819844
off_grid	20220209	Rep1	17	6	20220209 568pp65_gfpMyD88_NC6 018.tif	1.186219752	0.327419987
off_grid	20220209	Rep1	17	7	20220209 568pp65_gfpMyD88_NC6 018.tif	0.030608555	0.145260799
off_grid	20220209	Rep1	17	8	20220209 568pp65_gfpMyD88_NC6 018.tif	0.007291716	0.137839193
off_grid	20220209	Rep1	17	9	20220209 568pp65_gfpMyD88_NC6 018.tif	0.133491781	0.343124066
off_grid	20220209	Rep1	17	10	20220209 568pp65_gfpMyD88_NC6 018.tif	0.237817687	0.485396152
off_grid	20220209	Rep1	17	11	20220209 568pp65_gfpMyD88_NC6 018.tif	0.001089089	0.067672077
off_grid	20220209	Rep1	17	12	20220209 568pp65_gfpMyD88_NC6 018.tif	0.002279825	0.004170605
off_grid	20220209	Rep1	17	13	20220209 568pp65_gfpMyD88_NC6 018.tif	0.001443011	0.017644867
off_grid	20220209	Rep1	17	14	20220209 568pp65_gfpMyD88_NC6 018.tif	0.001883913	0.000180459
off_grid	20220209	Rep1	17	15	20220209 568pp65_gfpMyD88_NC6 018.tif	0.003203621	-0.000131243
off_grid	20220209	Rep1	17	16	20220209 568pp65_gfpMyD88_NC6 018.tif	0.012126646	0.002045201
off_grid	20220209	Rep1	18	1	20220209 568pp65_gfpMyD88_NC6 019.tif	0.005174185	0.002127515
off_grid	20220209	Rep1	18	2	20220209 568pp65_gfpMyD88_NC6 019.tif	0.005705067	0.001787402
off_grid	20220209	Rep1	18	3	20220209 568pp65_gfpMyD88_NC6 019.tif	0.003410575	0.009256479
off_grid	20220209	Rep1	18	4	20220209 568pp65_gfpMyD88_NC6 019.tif	0.015614873	0.150827525
off_grid	20220209	Rep1	18	5	20220209 568pp65_gfpMyD88_NC6 019.tif	0.344531066	0.447115653
off_grid	20220209	Rep1	18	6	20220209 568pp65_gfpMyD88_NC6 019.tif	0.089746465	0.171811
off_grid	20220209	Rep1	18	7	20220209 568pp65_gfpMyD88_NC6 019.tif	0.002003886	0.012074339
off_grid	20220209	Rep1	18	8	20220209 568pp65_gfpMyD88_NC6 019.tif	0.014301164	0.036165809
off_grid	20220209	Rep1	18	9	20220209 568pp65_gfpMyD88_NC6 019.tif	0.008794383	0.392280256
off_grid	20220209	Rep1	18	10	20220209 568pp65_gfpMyD88_NC6 019.tif	0.008314489	0.059002205
off_grid	20220209	Rep1	18	11	20220209 568pp65_gfpMyD88_NC6 019.tif	0.029450811	0.173699868
off_grid	20220209	Rep1	18	12	20220209 568pp65_gfpMyD88_NC6 019.tif	0.021223632	0.30841371
off_grid	20220209	Rep1	18	13	20220209 568pp65_gfpMyD88_NC6 019.tif	0.11235246	0.182203309
off_grid	20220209	Rep1	18	14	20220209 568pp65_gfpMyD88_NC6 019.tif	0.005201179	0.169847891
off_grid	20220209	Rep1	18	15	20220209 568pp65_gfpMyD88_NC6 019.tif	0.023956027	0.145909201
off_grid	20220209	Rep1	18	16	20220209 568pp65_gfpMyD88_NC6 019.tif	0.030107665	0.227458384
off_grid	20220209	Rep1	18	17	20220209 568pp65_gfpMyD88_NC6 019.tif	0.062380522	0.195197747
off_grid	20220209	Rep1	18	18	20220209 568pp65_gfpMyD88_NC6 019.tif	0.018575218	0.420515446
off_grid	20220209	Rep1	18	19	20220209 568pp65_gfpMyD88_NC6 019.tif	0.013701297	0.334804284
off_grid	20220209	Rep1	18	20	20220209 568pp65_gfpMyD88_NC6 019.tif	0.005426129	0.092178391
off_grid	20220209	Rep1	18	21	20220209 568pp65_gfpMyD88_NC6 019.tif	0.018359266	0.386903822
off_grid	20220209	Rep1	19	1	20220209 568pp65_gfpMyD88_NC6 020.tif	0.000549208	0.005233307
off_grid	20220209	Rep1	19	2	20220209 568pp65_gfpMyD88_NC6 020.tif	0.001871916	0.003918535
off_grid	20220209	Rep1	19	3	20220209 568pp65_gfpMyD88_NC6 020.tif	0.029570784	0.172222544
off_grid	20220209	Rep1	19	4	20220209 568pp65_gfpMyD88_NC6 020.tif	0.009004337	0.007146171
off_grid	20220209	Rep1	19	5	20220209 568pp65_gfpMyD88_NC6 020.tif	0.003617529	0.024320303
off_grid	20220209	Rep1	19	6	20220209 568pp65_gfpMyD88_NC6 020.tif	0.197839536	0.340341468
off_grid	20220209	Rep1	19	7	20220209 568pp65_gfpMyD88_NC6 020.tif	0.056906733	0.484427033
off_grid	20220209	Rep1	19	8	20220209 568pp65_gfpMyD88_NC6 020.tif	0.224593615	1.044374457
off_grid	20220209	Rep1	19	9	20220209 568pp65_gfpMyD88_NC6 020.tif	0.04219499	0.257909869
off_grid	20220209	Rep1	19	10	20220209 568pp65_gfpMyD88_NC6 020.tif	0.004994224	0.025753227
off_grid	20220209	Rep1	19	11	20220209 568pp65_gfpMyD88_NC6 020.tif	0.055632016	0.442772152
off_grid	20220209	Rep1	19	12	20220209 568pp65_gfpMyD88_NC6 020.tif	0.007990561	0.06827044
off_grid	20220209	Rep1	19	13	20220209 568pp65_gfpMyD88_NC6 020.tif	0.000327258	0.058869694
off_grid	20220209	Rep1	19	14	20220209 568pp65_gfpMyD88_NC6 020.tif	0.003743501	0.052126834
off_grid	20220209	Rep1	19	15	20220209 568pp65_gfpMyD88_NC6 020.tif	0.11348021	0.908299323
off_grid	20220209	Rep1	19	16	20220209 568pp65_gfpMyD88_NC6 020.tif	0.059444172	0.977920512
off_grid	20220209	Rep1	19	17	20220209 568pp65_gfpMyD88_NC6 020.tif	0.023707082	0.267037885
off_grid	20220209	Rep1	19	18	20220209 568pp65_gfpMyD88_NC6 020.tif	0.011832711	0.791769606
off_grid	20220209	Rep1	19	19	20220209 568pp65_gfpMyD88_NC6 020.tif	0.001257052	0.016722522
off_grid	20220209	Rep1	19	20	20220209 568pp65_gfpMyD88_NC6 020.tif	0.006172964	0.037226087
off_grid	20220209	Rep1	19	21	20220209 568pp65_gfpMyD88_NC6 020.tif	0.001143077	0.003997858
off_grid	20220209	Rep1	19	22	20220209 568pp65_gfpMyD88_NC6 020.tif	0.002597755	0.063617767
off_grid	20220209	Rep1	19	23	20220209 568pp65_gfpMyD88_NC6 020.tif	0.011739731	0.235715381
off_grid	20220209	Rep1	19	24	20220209 568pp65_gfpMyD88_NC6 020.tif	0.085034508	0.820425096
off_grid	20220209	Rep1	19	25	20220209 568pp65_gfpMyD88_NC6 020.tif	0.002192845	0.05534072
off_grid	20220209	Rep1	19	26	20220209 568pp65_gfpMyD88_NC6 020.tif	0.00325461	0.142271446
off_grid	20220209	Rep1	19	27	20220209 568pp65_gfpMyD88_NC6 020.tif	0.008578431	0.452205873
off_grid	20220209	Rep1	19	28	20220209 568pp65_gfpMyD88_NC6 020.tif	0.004364364	0.4311764
off_grid	20220209	Rep1	19	29	20220209 568pp65_gfpMyD88_NC6 020.tif	0.003086647	0.139287514
off_grid	20220209	Rep1	19	30	20220209 568pp65_gfpMyD88_NC6 020.tif	0.001200064	0.070980489
off_grid	20220209	Rep1	19	31	20220209 568pp65_gfpMyD88_NC6 020.tif	0.002627748	0.19467903
off_grid	20220209	Rep1	19	32	20220209 568pp65_gfpMyD88_NC6 020.tif	0.005495114	0.106951958
off_grid	20220209	Rep1	19	33	20220209 568pp65_gfpMyD88_NC6 020.tif	0.016643646	0.318815588
off_grid	20220209	Rep1	19	34	20220209 568pp65_gfpMyD88_NC6 020.tif	0.008179519	0.098843339
off_grid	20220209	Rep1	19	35	20220209 568pp65_gfpMyD88_NC6 020.tif	0.006364921	0.112798825
off_grid	20220209	Rep1	19	36	20220209 568pp65_gfpMyD88_NC6 020.tif	0.001592977	0.006135602
off_grid	20220209	Rep1	20	1	20220209 568pp65_gfpMyD88_NC6 021.tif	0.043118785	0.032330096
off_grid	20220209	Rep1	20	2	20220209 568pp65_gfpMyD88_NC6 021.tif	0.004895246	0.036933916
off_grid	20220209	Rep1	20	3	20220209 568pp65_gfpMyD88_NC6 021.tif	0.141775947	0.198143842
off_grid	20220209	Rep1	20	4	20220209 568pp65_gfpMyD88_NC6 021.tif	0.277486907	1.236007665
off_grid	20220209	Rep1	20	5	20220209 568pp65_gfpMyD88_NC6 021.tif	0.149970132	0.895200767
off_grid	20220209	Rep1	20	6	20220209 568pp65_gfpMyD88_NC6 021.tif	0.116350575	0.436800701
off_grid	20220209	Rep1	20	7	20220209 568pp65_gfpMyD88_NC6 021.tif	0.032225197	0.079539396
off_grid	20220209	Rep1	20	8	20220209 568pp65_gfpMyD88_NC6 021.tif	0.704058476	0.086023813
off_grid	20220209	Rep1	21	1	20220209 568pp65_gfpMyD88_NC6 022.tif	0.016001788	0.184709681
off_grid	20220209	Rep1	21	2	20220209 568pp65_gfpMyD88_NC6 022.tif	0.204986955	0.60836449
off_grid	20220209	Rep1	21	3	20220209 568pp65_gfpMyD88_NC6 022.tif	0.685816516	0.312018885
off_grid	20220209	Rep1	21	4	20220209 568pp65_gfpMyD88_NC6 022.tif	0.003380582	0.090951271
off_grid	20220209	Rep1	21	5	20220209 568pp65_gfpMyD88_NC6 022.tif	0.005981006	0.142857805
off_grid	20220209	Rep1	21	6	20220209 568pp65_gfpMyD88_NC6 022.tif	0.028922928	0.043336864
off_grid	20220209	Rep1	21	7	20220209 568pp65_gfpMyD88_NC6 022.tif	0.011208849	0.028659542
off_grid	20220209	Rep1	21	8	20220209 568pp65_gfpMyD88_NC6 022.tif	0.025203751	0.027756617
off_grid	20220209	Rep1	21	9	20220209 568pp65_gfpMyD88_NC6 022.tif	0.028128104	0.265766703
off_grid	20220209	Rep1	21	10	20220209 568pp65_gfpMyD88_NC6 022.tif	0.056903734	0.451640143
off_grid	20220209	Rep1	21	11	20220209 568pp65_gfpMyD88_NC6 022.tif	0.006439904	0.146032871
off_grid	20220209	Rep1	21	12	20220209 568pp65_gfpMyD88_NC6 022.tif	0.03871576	0.111721505
off_grid	20220209	Rep1	21	13	20220209 568pp65_gfpMyD88_NC6 022.tif	0.007006779	0.035863826
off_grid	20220209	Rep1	21	14	20220209 568pp65_gfpMyD88_NC6 022.tif	0.054024371	0.362664409
off_grid	20220209	Rep1	21	15	20220209 568pp65_gfpMyD88_NC6 022.tif	0.0019439	0.345939667
off_grid	20220209	Rep1	22	1	20220209 568pp65_gfpMyD88_NC6 023.tif	0.184867407	1.073769365
off_grid	20220209	Rep1	22	2	20220209 568pp65_gfpMyD88_NC6 023.tif	0.086621155	0.109338026
off_grid	20220209	Rep1	22	3	20220209 568pp65_gfpMyD88_NC6 023.tif	0.008569433	0.098269189
off_grid	20220209	Rep1	22	4	20220209 568pp65_gfpMyD88_NC6 023.tif	0.031208422	0.546398083
off_grid	20220209	Rep1	22	5	20220209 568pp65_gfpMyD88_NC6 023.tif	0.806347836	0.622838907
off_grid	20220209	Rep1	22	6	20220209 568pp65_gfpMyD88_NC6 023.tif	0.011181855	0.255356525
off_grid	20220209	Rep1	22	7	20220209 568pp65_gfpMyD88_NC6 023.tif	0.003635525	0.158533118
off_grid	20220209	Rep1	22	8	20220209 568pp65_gfpMyD88_NC6 023.tif	0.005111199	0.162322755
off_grid	20220209	Rep1	22	9	20220209 568pp65_gfpMyD88_NC6 023.tif	0.03374886	0.540229089
off_grid	20220209	Rep1	22	10	20220209 568pp65_gfpMyD88_NC6 023.tif	0.068724118	0.384471335
off_grid	20220209	Rep1	22	11	20220209 568pp65_gfpMyD88_NC6 023.tif	0.011556772	0.115147197
off_grid	20220209	Rep1	22	12	20220209 568pp65_gfpMyD88_NC6 023.tif	0.052323747	0.356334662
off_grid	20220209	Rep1	22	13	20220209 568pp65_gfpMyD88_NC6 023.tif	0.01210565	0.682308771
off_grid	20220209	Rep1	22	14	20220209 568pp65_gfpMyD88_NC6 023.tif	0.170470595	0.412184696
off_grid	20220209	Rep1	22	15	20220209 568pp65_gfpMyD88_NC6 023.tif	0.002741723	0.096485343
off_grid	20220209	Rep1	22	16	20220209 568pp65_gfpMyD88_NC6 023.tif	0.005819042	0.051009708
off_grid	20220209	Rep1	22	17	20220209 568pp65_gfpMyD88_NC6 023.tif	0.001188067	0.037856261
off_grid	20220209	Rep1	22	18	20220209 568pp65_gfpMyD88_NC6 023.tif	0.022198417	0.391082867
off_grid	20220209	Rep1	22	19	20220209 568pp65_gfpMyD88_NC6 023.tif	0.120837582	0.8257798
off_grid	20220209	Rep1	22	20	20220209 568pp65_gfpMyD88_NC6 023.tif	0.153032456	0.049657509
off_grid	20220209	Rep1	22	21	20220209 568pp65_gfpMyD88_NC6 023.tif	0.004724284	0.037776057
off_grid	20220209	Rep1	22	22	20220209 568pp65_gfpMyD88_NC6 023.tif	0.149766176	0.070535881
off_grid	20220209	Rep1	22	23	20220209 568pp65_gfpMyD88_NC6 023.tif	0.568860407	0.331072536
off_grid	20220209	Rep1	23	1	20220209 568pp65_gfpMyD88_NC6 024.tif	0.221303342	0.672180804
off_grid	20220209	Rep1	23	2	20220209 568pp65_gfpMyD88_NC6 024.tif	0.019720964	0.00453014
off_grid	20220209	Rep1	23	3	20220209 568pp65_gfpMyD88_NC6 024.tif	0.010935909	0.041866458
off_grid	20220209	Rep1	23	4	20220209 568pp65_gfpMyD88_NC6 024.tif	0.774617863	0.080074609
off_grid	20220209	Rep1	23	5	20220209 568pp65_gfpMyD88_NC6 024.tif	0.300014919	0.107942168
off_grid	20220209	Rep1	23	6	20220209 568pp65_gfpMyD88_NC6 024.tif	0.359260805	0.669176476
off_grid	20220209	Rep1	23	7	20220209 568pp65_gfpMyD88_NC6 024.tif	0.003611531	0.182005661
off_grid	20220209	Rep1	23	8	20220209 568pp65_gfpMyD88_NC6 024.tif	0.039579569	0.631667229
off_grid	20220209	Rep1	23	9	20220209 568pp65_gfpMyD88_NC6 024.tif	0.037432044	0.688504419
off_grid	20220209	Rep1	23	10	20220209 568pp65_gfpMyD88_NC6 024.tif	0.008230508	0.209143989
off_grid	20220209	Rep1	24	1	20220209 568pp65_gfpMyD88_NC6 025.tif	0.007513667	0.104110887
off_grid	20220209	Rep1	24	2	20220209 568pp65_gfpMyD88_NC6 025.tif	0.082991959	0.211855578
off_grid	20220209	Rep1	24	3	20220209 568pp65_gfpMyD88_NC6 025.tif	0.132226061	0.595588954
off_grid	20220209	Rep1	24	4	20220209 568pp65_gfpMyD88_NC6 025.tif	0.116095633	0.591255449
off_grid	20220209	Rep1	24	5	20220209 568pp65_gfpMyD88_NC6 025.tif	0.119688837	0.777500405
off_grid	20220209	Rep1	24	6	20220209 568pp65_gfpMyD88_NC6 025.tif	0.076687355	0.371819956
off_grid	20220209	Rep1	24	7	20220209 568pp65_gfpMyD88_NC6 025.tif	0.527331597	0.800504567
off_grid	20220209	Rep1	24	8	20220209 568pp65_gfpMyD88_NC6 025.tif	0.519899244	0.577573082
off_grid	20220209	Rep1	24	9	20220209 568pp65_gfpMyD88_NC6 025.tif	0.021223632	0.193403789
off_grid	20220209	Rep1	24	10	20220209 568pp65_gfpMyD88_NC6 025.tif	0.028038124	0.168222041
off_grid	20220209	Rep1	24	11	20220209 568pp65_gfpMyD88_NC6 025.tif	0.025227746	0.085575901
off_grid	20220209	Rep1	24	12	20220209 568pp65_gfpMyD88_NC6 025.tif	0.410318502	0.406974684
off_grid	20220209	Rep1	24	13	20220209 568pp65_gfpMyD88_NC6 025.tif	0.097418767	0.536426887
off_grid	20220209	Rep1	24	14	20220209 568pp65_gfpMyD88_NC6 025.tif	0.026097553	0.315875211
off_grid	20220209	Rep1	24	15	20220209 568pp65_gfpMyD88_NC6 025.tif	0.007648637	0.205889691
off_grid	20220209	Rep1	24	16	20220209 568pp65_gfpMyD88_NC6 025.tif	0.043376729	0.105458982
off_grid	20220209	Rep1	24	17	20220209 568pp65_gfpMyD88_NC6 025.tif	0.049249428	0.233210152
off_grid	20220209	Rep1	24	18	20220209 568pp65_gfpMyD88_NC6 025.tif	0.012483567	0.130160063
off_grid	20220209	Rep1	24	19	20220209 568pp65_gfpMyD88_NC6 025.tif	0.014433135	0.109267847
off_grid	20220209	Rep1	24	20	20220209 568pp65_gfpMyD88_NC6 025.tif	0.004352367	0.16169115
off_grid	20220209	Rep1	24	21	20220209 568pp65_gfpMyD88_NC6 025.tif	0.00410942	0.370782831
off_grid	20220209	Rep1	25	1	20220209 568pp65_gfpMyD88_NC6 026.tif	0.019073108	0.024046145
off_grid	20220209	Rep1	25	2	20220209 568pp65_gfpMyD88_NC6 026.tif	0.012519559	0.054077508
off_grid	20220209	Rep1	25	3	20220209 568pp65_gfpMyD88_NC6 026.tif	0.057899514	0.039125576
off_grid	20220209	Rep1	25	4	20220209 568pp65_gfpMyD88_NC6 026.tif	0.031958256	0.051903409
off_grid	20220209	Rep1	25	5	20220209 568pp65_gfpMyD88_NC6 026.tif	1.251296337	0.185974602
off_grid	20220209	Rep1	25	6	20220209 568pp65_gfpMyD88_NC6 026.tif	0.208211242	0.529889117
off_grid	20220209	Rep1	25	7	20220209 568pp65_gfpMyD88_NC6 026.tif	0.257175402	0.432871837
off_grid	20220209	Rep1	25	8	20220209 568pp65_gfpMyD88_NC6 026.tif	0.258813039	0.539000308
off_grid	20220209	Rep1	26	1	20220209 568pp65_gfpMyD88_NC6 027.tif	0.027522238	0.068786676
off_grid	20220209	Rep1	26	2	20220209 568pp65_gfpMyD88_NC6 027.tif	0.185755212	0.314687647
off_grid	20220209	Rep1	26	3	20220209 568pp65_gfpMyD88_NC6 027.tif	0.53795525	0.51589893
off_grid	20220209	Rep1	26	4	20220209 568pp65_gfpMyD88_NC6 027.tif	0.174405723	0.591822997
off_grid	20220209	Rep1	26	5	20220209 568pp65_gfpMyD88_NC6 027.tif	0.054324305	0.730393159
off_grid	20220209	Rep1	26	6	20220209 568pp65_gfpMyD88_NC6 027.tif	0.039222648	0.070850929
off_grid	20220209	Rep1	26	7	20220209 568pp65_gfpMyD88_NC6 027.tif	0.069063043	0.09404261
off_grid	20220209	Rep1	26	8	20220209 568pp65_gfpMyD88_NC6 027.tif	0.033451925	0.063692484
off_grid	20220209	Rep1	26	9	20220209 568pp65_gfpMyD88_NC6 027.tif	0.620248033	0.332538824
off_grid	20220209	Rep1	26	10	20220209 568pp65_gfpMyD88_NC6 027.tif	0.558095791	0.293086564
off_grid	20220209	Rep1	26	11	20220209 568pp65_gfpMyD88_NC6 027.tif	0.664473244	0.305396338
off_grid	20220209	Rep1	26	12	20220209 568pp65_gfpMyD88_NC6 027.tif	0.063406295	0.525192303
off_grid	20220209	Rep1	26	13	20220209 568pp65_gfpMyD88_NC6 027.tif	0.016151755	0.00671307
off_grid	20220209	Rep1	26	14	20220209 568pp65_gfpMyD88_NC6 027.tif	0.004076428	0.030948696
off_grid	20220209	Rep1	26	15	20220209 568pp65_gfpMyD88_NC6 027.tif	0.041127226	0.036572998
off_grid	20220209	Rep1	26	16	20220209 568pp65_gfpMyD88_NC6 027.tif	0.025371714	0.178258994
off_grid	20220209	Rep1	26	17	20220209 568pp65_gfpMyD88_NC6 027.tif	0.230985198	0.215433701
off_grid	20220209	Rep1	26	18	20220209 568pp65_gfpMyD88_NC6 027.tif	0.030932483	0.117731368
off_grid	20220209	Rep1	26	19	20220209 568pp65_gfpMyD88_NC6 027.tif	0.122631184	0.358992848
off_grid	20220209	Rep1	26	20	20220209 568pp65_gfpMyD88_NC6 027.tif	0.157981359	0.356498086
off_grid	20220209	Rep1	26	21	20220209 568pp65_gfpMyD88_NC6 027.tif	0.032786072	0.141669712
off_grid	20220209	Rep1	26	22	20220209 568pp65_gfpMyD88_NC6 027.tif	0.024942809	0.183034071
off_grid	20220209	Rep1	26	23	20220209 568pp65_gfpMyD88_NC6 027.tif	0.004769274	0.031399844
off_grid	20220209	Rep1	26	24	20220209 568pp65_gfpMyD88_NC6 027.tif	0.011103872	0.073280738
off_grid	20220209	Rep1	26	25	20220209 568pp65_gfpMyD88_NC6 027.tif	0.165326734	0.074640322
off_grid	20220209	Rep1	26	26	20220209 568pp65_gfpMyD88_NC6 027.tif	0.007609646	0.085176587
off_grid	20220209	Rep1	26	27	20220209 568pp65_gfpMyD88_NC6 027.tif	0.000960117	0.137148742
off_grid	20220209	Rep1	26	28	20220209 568pp65_gfpMyD88_NC6 027.tif	0.079386757	0.861186194
off_grid	20220209	Rep1	27	1	20220209 568pp65_gfpMyD88_NC6 028.tif	6.63E-05	0.070739877
off_grid	20220209	Rep1	27	2	20220209 568pp65_gfpMyD88_NC6 028.tif	0.002339812	0.035418061
off_grid	20220209	Rep1	27	3	20220209 568pp65_gfpMyD88_NC6 028.tif	0.004211398	0.000985922
off_grid	20220209	Rep1	27	4	20220209 568pp65_gfpMyD88_NC6 028.tif	0.006049991	0.105940876
off_grid	20220209	Rep1	27	5	20220209 568pp65_gfpMyD88_NC6 028.tif	0.004250389	0.042007304
off_grid	20220209	Rep1	27	6	20220209 568pp65_gfpMyD88_NC6 028.tif	0.013314383	0.005523611
off_grid	20220209	Rep1	27	7	20220209 568pp65_gfpMyD88_NC6 028.tif	0.262589204	0.199296639
off_grid	20220209	Rep1	27	8	20220209 568pp65_gfpMyD88_NC6 028.tif	0.042593901	0.326598714
off_grid	20220209	Rep1	27	9	20220209 568pp65_gfpMyD88_NC6 028.tif	0.068652134	0.193284043
off_grid	20220209	Rep1	27	10	20220209 568pp65_gfpMyD88_NC6 028.tif	0.004475339	0.05151843
off_grid	20220209	Rep1	27	11	20220209 568pp65_gfpMyD88_NC6 028.tif	0.000111305	0.020572311
off_grid	20220209	Rep1	27	12	20220209 568pp65_gfpMyD88_NC6 028.tif	0.002612752	0.035245484
off_grid	20220209	Rep1	27	13	20220209 568pp65_gfpMyD88_NC6 028.tif	-0.000296604	0.016361604
off_grid	20220209	Rep1	27	14	20220209 568pp65_gfpMyD88_NC6 028.tif	0.000150297	0.000360918
off_grid	20220209	Rep1	27	15	20220209 568pp65_gfpMyD88_NC6 028.tif	0.002741723	0.001924895
off_grid	20220209	Rep1	27	16	20220209 568pp65_gfpMyD88_NC6 028.tif	0.162909269	0.155061123
off_grid	20220209	Rep1	28	1	20220209 568pp65_gfpMyD88_NC6 029.tif	0.002729726	0.002498661
off_grid	20220209	Rep1	28	2	20220209 568pp65_gfpMyD88_NC6 029.tif	6.33E-05	0.002726934
off_grid	20220209	Rep1	28	3	20220209 568pp65_gfpMyD88_NC6 029.tif	0.000561206	0.004434132
off_grid	20220209	Rep1	28	4	20220209 568pp65_gfpMyD88_NC6 029.tif	0.001407019	0.002085303
off_grid	20220209	Rep1	28	5	20220209 568pp65_gfpMyD88_NC6 029.tif	1.23E-05	0.006135602
off_grid	20220209	Rep1	28	6	20220209 568pp65_gfpMyD88_NC6 029.tif	-0.000125642	0.000721835
off_grid	20220209	Rep1	28	7	20220209 568pp65_gfpMyD88_NC6 029.tif	0.000174291	0.004491421
off_grid	20220209	Rep1	28	8	20220209 568pp65_gfpMyD88_NC6 029.tif	-5.67E-05	0.005052848
off_grid	20220209	Rep1	28	9	20220209 568pp65_gfpMyD88_NC6 029.tif	0.000105307	0.009143249
off_grid	20220209	Rep1	28	10	20220209 568pp65_gfpMyD88_NC6 029.tif	-0.00013464	0.005594225
off_grid	20220209	Rep1	28	11	20220209 568pp65_gfpMyD88_NC6 029.tif	0.000171292	-0.000120306
off_grid	20220209	Rep1	28	12	20220209 568pp65_gfpMyD88_NC6 029.tif	0.00140102	0.009899458
off_grid	20220209	Rep1	28	13	20220209 568pp65_gfpMyD88_NC6 029.tif	0.001146076	0.000169844
off_grid	20220209	Rep1	28	14	20220209 568pp65_gfpMyD88_NC6 029.tif	0.001778936	0.010163444
off_grid	20220209	Rep1	28	15	20220209 568pp65_gfpMyD88_NC6 029.tif	0.000114305	0.021655065
off_grid	20220209	Rep1	28	16	20220209 568pp65_gfpMyD88_NC6 029.tif	0.000357251	0.003609177
off_grid	20220209	Rep1	28	17	20220209 568pp65_gfpMyD88_NC6 029.tif	2.43E-05	0.007539171
off_grid	20220209	Rep1	28	18	20220209 568pp65_gfpMyD88_NC6 029.tif	0.001616972	0.01241557
off_grid	20220209	Rep1	28	19	20220209 568pp65_gfpMyD88_NC6 029.tif	0.002198843	0.065027962
off_grid	20220209	Rep1	28	20	20220209 568pp65_gfpMyD88_NC6 029.tif	0.000333256	0.140036084
off_grid	20220209	Rep1	28	21	20220209 568pp65_gfpMyD88_NC6 029.tif	0.010099094	0.059075016
off_grid	20220209	Rep1	28	22	20220209 568pp65_gfpMyD88_NC6 029.tif	0.017684415	0.127913832
off_grid	20220209	Rep1	28	23	20220209 568pp65_gfpMyD88_NC6 029.tif	0.025476691	0.367279686
off_grid	20220209	Rep1	28	24	20220209 568pp65_gfpMyD88_NC6 029.tif	0.358136053	0.52639678
off_grid	20220209	Rep1	28	25	20220209 568pp65_gfpMyD88_NC6 029.tif	0.012549552	0.170418796
off_grid	20220209	Rep1	28	26	20220209 568pp65_gfpMyD88_NC6 029.tif	0.051112016	0.203076383
off_grid	20220209	Rep1	28	27	20220209 568pp65_gfpMyD88_NC6 029.tif	0.003095645	0.047766679
off_grid	20220209	Rep1	28	28	20220209 568pp65_gfpMyD88_NC6 029.tif	0.000411239	0.001732405
off_grid	20220209	Rep1	29	1	20220209 568pp65_gfpMyD88_NC6 030.tif	0.000783157	0.002624856
off_grid	20220209	Rep1	29	2	20220209 568pp65_gfpMyD88_NC6 030.tif	0.000246275	0.002706883
off_grid	20220209	Rep1	29	3	20220209 568pp65_gfpMyD88_NC6 030.tif	0.001080091	0.004219961
off_grid	20220209	Rep1	29	4	20220209 568pp65_gfpMyD88_NC6 030.tif	0.001868916	0.003057186
off_grid	20220209	Rep1	29	5	20220209 568pp65_gfpMyD88_NC6 030.tif	0.000165293	-0.000180459
off_grid	20220209	Rep1	29	6	20220209 568pp65_gfpMyD88_NC6 030.tif	0.000687178	0.002021139
off_grid	20220209	Rep1	29	7	20220209 568pp65_gfpMyD88_NC6 030.tif	0.001787934	0.010793159
off_grid	20220209	Rep1	29	8	20220209 568pp65_gfpMyD88_NC6 030.tif	0.000879135	0.033101313
off_grid	20220209	Rep1	29	9	20220209 568pp65_gfpMyD88_NC6 030.tif	0.039366616	0.012993039
off_grid	20220209	Rep1	29	10	20220209 568pp65_gfpMyD88_NC6 030.tif	0.043802634	0.045710652
off_grid	20220209	Rep1	29	11	20220209 568pp65_gfpMyD88_NC6 030.tif	0.002024882	0.061356016
off_grid	20220209	Rep1	29	12	20220209 568pp65_gfpMyD88_NC6 030.tif	0.343151373	0.149715242
off_grid	20220209	Rep1	29	13	20220209 568pp65_gfpMyD88_NC6 030.tif	0.000831146	0.021242587
off_grid	20220209	Rep1	29	14	20220209 568pp65_gfpMyD88_NC6 030.tif	0.000204285	0.013955486
off_grid	20220209	Rep1	29	15	20220209 568pp65_gfpMyD88_NC6 030.tif	0.475773015	0.146982001
off_grid	20220209	Rep1	29	16	20220209 568pp65_gfpMyD88_NC6 030.tif	0.00347956	0.110915178
off_grid	20220209	Rep1	29	17	20220209 568pp65_gfpMyD88_NC6 030.tif	0.078573937	0.117192114
off_grid	20220209	Rep1	29	18	20220209 568pp65_gfpMyD88_NC6 030.tif	0.120294702	0.096219309
off_grid	20220209	Rep1	29	19	20220209 568pp65_gfpMyD88_NC6 030.tif	0.000159295	0.035129327
off_grid	20220209	Rep1	29	20	20220209 568pp65_gfpMyD88_NC6 030.tif	-0.000275609	0.096184578
off_grid	20220209	Rep1	29	21	20220209 568pp65_gfpMyD88_NC6 030.tif	0.000534212	0.063425278
off_grid	20220209	Rep1	29	22	20220209 568pp65_gfpMyD88_NC6 030.tif	0.016943579	0.134020789
off_grid	20220209	Rep1	29	23	20220209 568pp65_gfpMyD88_NC6 030.tif	0.413332835	0.215776694
off_grid	20220209	Rep1	29	24	20220209 568pp65_gfpMyD88_NC6 030.tif	0.001682957	0.081062125
off_grid	20220209	Rep1	29	25	20220209 568pp65_gfpMyD88_NC6 030.tif	0.002090867	0.138411954
off_grid	20220209	Rep1	29	26	20220209 568pp65_gfpMyD88_NC6 030.tif	-9.86E-05	0.058324307
off_grid	20220209	Rep1	30	1	20220209 568pp65_gfpMyD88_NC6 031.tif	0.002489779	0.120713103
off_grid	20220209	Rep1	30	2	20220209 568pp65_gfpMyD88_NC6 031.tif	0.002126859	0.154583845
off_grid	20220209	Rep1	30	3	20220209 568pp65_gfpMyD88_NC6 031.tif	0.023056226	0.18740078
off_grid	20220209	Rep1	30	4	20220209 568pp65_gfpMyD88_NC6 031.tif	0.080349544	0.908069053
off_grid	20220209	Rep1	30	5	20220209 568pp65_gfpMyD88_NC6 031.tif	0.07878989	0.464719118
off_grid	20220209	Rep1	30	6	20220209 568pp65_gfpMyD88_NC6 031.tif	0.209060055	0.224895383
off_grid	20220209	Rep1	30	7	20220209 568pp65_gfpMyD88_NC6 031.tif	0.025092775	0.070608635
off_grid	20220209	Rep1	30	8	20220209 568pp65_gfpMyD88_NC6 031.tif	0.363366896	0.181214676
off_grid	20220209	Rep1	30	9	20220209 568pp65_gfpMyD88_NC6 031.tif	0.327470842	0.218756707
off_grid	20220209	Rep1	30	10	20220209 568pp65_gfpMyD88_NC6 031.tif	0.066312651	0.130199873
off_grid	20220209	Rep1	31	1	20220209 568pp65_gfpMyD88_NC6 032.tif	0.001754942	0.007892068
off_grid	20220209	Rep1	31	2	20220209 568pp65_gfpMyD88_NC6 032.tif	0.59071357	0.155736448
off_grid	20220209	Rep1	31	3	20220209 568pp65_gfpMyD88_NC6 032.tif	0.255432785	0.134935603
off_grid	20220209	Rep1	31	4	20220209 568pp65_gfpMyD88_NC6 032.tif	0.0326631	0.069672816
off_grid	20220209	Rep1	31	5	20220209 568pp65_gfpMyD88_NC6 032.tif	0.022843274	0.066351118
off_grid	20220209	Rep1	32	1	20220209 568pp65_gfpMyD88_NC6 033.tif	0.001113084	0.018767723
off_grid	20220209	Rep1	32	2	20220209 568pp65_gfpMyD88_NC6 033.tif	0.005972008	0.018964587
off_grid	20220209	Rep1	32	3	20220209 568pp65_gfpMyD88_NC6 033.tif	0.006760833	0.008421414
off_grid	20220209	Rep1	32	4	20220209 568pp65_gfpMyD88_NC6 033.tif	0.014733069	0.078379303
off_grid	20220209	Rep1	32	5	20220209 568pp65_gfpMyD88_NC6 033.tif	0.015578881	0.659607257
off_grid	20220209	Rep1	32	6	20220209 568pp65_gfpMyD88_NC6 033.tif	0.089515515	0.790643697
off_grid	20220209	Rep1	32	7	20220209 568pp65_gfpMyD88_NC6 033.tif	0.000921126	-0.000962447
off_grid	20220209	Rep1	32	8	20220209 568pp65_gfpMyD88_NC6 033.tif	0.001622971	0.012548832
off_grid	20220209	Rep1	32	9	20220209 568pp65_gfpMyD88_NC6 033.tif	0.722198466	0.043641414
off_grid	20220209	Rep1	33	1	20220209 568pp65_gfpMyD88_NC6 034.tif	0.001748943	0.001924895
off_grid	20220209	Rep1	33	2	20220209 568pp65_gfpMyD88_NC6 034.tif	0.000576202	0.077055938
off_grid	20220209	Rep1	33	3	20220209 568pp65_gfpMyD88_NC6 034.tif	0.00921729	0.086965484
off_grid	20220209	Rep1	33	4	20220209 568pp65_gfpMyD88_NC6 034.tif	0.207530391	0.130134543
off_grid	20220209	Rep1	33	5	20220209 568pp65_gfpMyD88_NC6 034.tif	0.106149832	0.310222686
off_grid	20220209	Rep1	33	6	20220209 568pp65_gfpMyD88_NC6 034.tif	0.526173855	0.56285765
off_grid	20220209	Rep1	33	7	20220209 568pp65_gfpMyD88_NC6 034.tif	0.016808609	0.165409695
off_grid	20220209	Rep1	33	8	20220209 568pp65_gfpMyD88_NC6 034.tif	0.007018776	0.042391429
off_grid	20220209	Rep1	33	9	20220209 568pp65_gfpMyD88_NC6 034.tif	0.004322373	0.008120649
off_grid	20220209	Rep1	33	10	20220209 568pp65_gfpMyD88_NC6 034.tif	0.028883936	0.033079978
off_grid	20220209	Rep1	33	11	20220209 568pp65_gfpMyD88_NC6 034.tif	0.008230508	0.015136671
off_grid	20220209	Rep1	33	12	20220209 568pp65_gfpMyD88_NC6 034.tif	0.005843037	0.199724414
off_grid	20220209	Rep1	34	1	20220209 568pp65_gfpMyD88_NC6 035.tif	0.020134873	0.29352456
off_grid	20220209	Rep1	34	2	20220209 568pp65_gfpMyD88_NC6 035.tif	0.047731764	0.176058285
off_grid	20220209	Rep1	34	3	20220209 568pp65_gfpMyD88_NC6 035.tif	0.75107307	0.778829112
off_grid	20220209	Rep1	34	4	20220209 568pp65_gfpMyD88_NC6 035.tif	0.329096482	0.401980651
off_grid	20220209	Rep1	34	5	20220209 568pp65_gfpMyD88_NC6 035.tif	0.031289404	0.108642803
off_grid	20220209	Rep1	34	6	20220209 568pp65_gfpMyD88_NC6 035.tif	0.041529137	0.006150038
off_grid	20220209	Rep1	35	1	20220209 568pp65_gfpMyD88_NC6 036.tif	0.0001353	0.066890088
off_grid	20220209	Rep1	35	2	20220209 568pp65_gfpMyD88_NC6 036.tif	0.001832924	0.133510691
off_grid	20220209	Rep1	35	3	20220209 568pp65_gfpMyD88_NC6 036.tif	7.53E-05	0.001924895
off_grid	20220209	Rep1	35	4	20220209 568pp65_gfpMyD88_NC6 036.tif	0.000411239	0.003753545
off_grid	20220209	Rep1	35	5	20220209 568pp65_gfpMyD88_NC6 036.tif	0.000444232	0.010883058
off_grid	20220209	Rep1	35	6	20220209 568pp65_gfpMyD88_NC6 036.tif	0.001254052	0.001203059
off_grid	20220209	Rep1	35	7	20220209 568pp65_gfpMyD88_NC6 036.tif	0.001002108	0.097399668
off_grid	20220209	Rep1	35	8	20220209 568pp65_gfpMyD88_NC6 036.tif	0.09369659	0.180903681
off_grid	20220209	Rep1	35	9	20220209 568pp65_gfpMyD88_NC6 036.tif	0.001434013	0.03963533
off_grid	20220209	Rep1	35	10	20220209 568pp65_gfpMyD88_NC6 036.tif	0.017621429	0.028126693
off_grid	20220209	Rep1	35	11	20220209 568pp65_gfpMyD88_NC6 036.tif	0.195949955	0.419776604
off_grid	20220209	Rep1	35	12	20220209 568pp65_gfpMyD88_NC6 036.tif	0.100490086	0.258287997
off_grid	20220209	Rep1	35	13	20220209 568pp65_gfpMyD88_NC6 036.tif	0.023860048	0.074358679
off_grid	20220209	Rep1	35	14	20220209 568pp65_gfpMyD88_NC6 036.tif	0.026679424	0.0575406
off_grid	20220209	Rep1	35	15	20220209 568pp65_gfpMyD88_NC6 036.tif	0.235400223	0.270751287
off_grid	20220209	Rep1	35	16	20220209 568pp65_gfpMyD88_NC6 036.tif	0.034840618	0.063229872
off_grid	20220209	Rep1	35	17	20220209 568pp65_gfpMyD88_NC6 036.tif	0.00040524	0.005630317
off_grid	20220209	Rep1	35	18	20220209 568pp65_gfpMyD88_NC6 036.tif	-0.000281608	0.011838102
off_grid	20220209	Rep1	35	19	20220209 568pp65_gfpMyD88_NC6 036.tif	0.004031438	0.042653915
off_grid	20220209	Rep1	35	20	20220209 568pp65_gfpMyD88_NC6 036.tif	-8.67E-05	0.007579273
off_grid	20220209	Rep1	35	21	20220209 568pp65_gfpMyD88_NC6 036.tif	3.33E-06	0.003067801
off_grid	20220209	Rep1	35	22	20220209 568pp65_gfpMyD88_NC6 036.tif	0.000351252	0.002454241
off_grid	20220209	Rep1	35	23	20220209 568pp65_gfpMyD88_NC6 036.tif	0.002960675	0.00427086
off_grid	20220209	Rep1	36	1	20220209 568pp65_gfpMyD88_NC6 037.tif	0.06989086	0.357337441
off_grid	20220209	Rep1	36	2	20220209 568pp65_gfpMyD88_NC6 037.tif	0.000336256	0.003937284
off_grid	20220209	Rep1	36	3	20220209 568pp65_gfpMyD88_NC6 037.tif	-0.00022762	0.017324052
off_grid	20220209	Rep1	36	4	20220209 568pp65_gfpMyD88_NC6 037.tif	0.001122082	0.002165506
off_grid	20220209	Rep1	36	5	20220209 568pp65_gfpMyD88_NC6 037.tif	0.000252274	-0.000577468
off_grid	20220209	Rep1	36	6	20220209 568pp65_gfpMyD88_NC6 037.tif	0.000930124	-0.000206239
off_grid	20220209	Rep1	36	7	20220209 568pp65_gfpMyD88_NC6 037.tif	3.30E-07	0
off_grid	20220209	Rep1	36	8	20220209 568pp65_gfpMyD88_NC6 037.tif	0.000624192	0.003331548
off_grid	20220209	Rep1	36	9	20220209 568pp65_gfpMyD88_NC6 037.tif	0.001209062	0.006640886
off_grid	20220209	Rep1	36	10	20220209 568pp65_gfpMyD88_NC6 037.tif	0.000759162	0.003849789
off_grid	20220209	Rep1	36	11	20220209 568pp65_gfpMyD88_NC6 037.tif	5.43E-05	0
off_grid	20220209	Rep1	36	12	20220209 568pp65_gfpMyD88_NC6 037.tif	-5.07E-05	0.001764487
off_grid	20220209	Rep1	36	13	20220209 568pp65_gfpMyD88_NC6 037.tif	0.00153599	0.002309874
off_grid	20220209	Rep1	36	14	20220209 568pp65_gfpMyD88_NC6 037.tif	0.000567204	0.000962447
off_grid	20220209	Rep1	36	15	20220209 568pp65_gfpMyD88_NC6 037.tif	0.000981113	0.001031194
off_grid	20220209	Rep1	36	16	20220209 568pp65_gfpMyD88_NC6 037.tif	0.000867138	0.000618716
off_grid	20220209	Rep1	36	17	20220209 568pp65_gfpMyD88_NC6 037.tif	-1.77E-05	0.022442521
off_grid	20220209	Rep1	36	18	20220209 568pp65_gfpMyD88_NC6 037.tif	0.000111305	0.015278851
off_grid	20220209	Rep1	36	19	20220209 568pp65_gfpMyD88_NC6 037.tif	0.027315284	0.065112008
off_grid	20220209	Rep1	36	20	20220209 568pp65_gfpMyD88_NC6 037.tif	0.021937474	0.041587038
off_grid	20220209	Rep1	36	21	20220209 568pp65_gfpMyD88_NC6 037.tif	0.021997461	0.035813171
off_grid	20220209	Rep1	36	22	20220209 568pp65_gfpMyD88_NC6 037.tif	0.001026103	0.044176332
off_grid	20220209	Rep1	36	23	20220209 568pp65_gfpMyD88_NC6 037.tif	0.030263631	0.063704846
off_grid	20220209	Rep1	36	24	20220209 568pp65_gfpMyD88_NC6 037.tif	0.098585508	0.046357879
off_grid	20220209	Rep1	36	25	20220209 568pp65_gfpMyD88_NC6 037.tif	0.087691919	0.166559342
off_grid	20220209	Rep1	36	26	20220209 568pp65_gfpMyD88_NC6 037.tif	0.048685554	0.285594211
off_grid	20220209	Rep1	36	27	20220209 568pp65_gfpMyD88_NC6 037.tif	0.003878471	0.082387677
off_grid	20220209	Rep1	36	28	20220209 568pp65_gfpMyD88_NC6 037.tif	0.235118285	0.465413702
off_grid	20220209	Rep1	36	29	20220209 568pp65_gfpMyD88_NC6 037.tif	0.043802634	1.001636973
off_grid	20220209	Rep1	36	30	20220209 568pp65_gfpMyD88_NC6 037.tif	0.000285267	-0.000787457
off_grid	20220209	Rep1	36	31	20220209 568pp65_gfpMyD88_NC6 037.tif	0.075274668	0.315053431
off_grid	20220209	Rep1	36	32	20220209 568pp65_gfpMyD88_NC6 037.tif	0.01883916	0.106640978
off_grid	20220209	Rep1	36	33	20220209 568pp65_gfpMyD88_NC6 037.tif	0.150069111	0.326089181
off_grid	20220209	Rep1	36	34	20220209 568pp65_gfpMyD88_NC6 037.tif	0.006508889	0.042828905
off_grid	20220209	Rep1	36	35	20220209 568pp65_gfpMyD88_NC6 037.tif	0.006259944	0.218186807
off_grid	20220209	Rep1	36	36	20220209 568pp65_gfpMyD88_NC6 037.tif	0.006835817	0.057341598
off_grid	20220209	Rep1	36	37	20220209 568pp65_gfpMyD88_NC6 037.tif	0.213532064	0.310118573
off_grid	20220209	Rep1	36	38	20220209 568pp65_gfpMyD88_NC6 037.tif	0.022885264	0.054550139
off_grid	20220209	Rep1	36	39	20220209 568pp65_gfpMyD88_NC6 037.tif	0.009403249	0.100366517
off_grid	20220209	Rep1	36	40	20220209 568pp65_gfpMyD88_NC6 037.tif	0.012759506	0.077081718
off_grid	20220209	Rep1	36	41	20220209 568pp65_gfpMyD88_NC6 037.tif	0.002198843	0.03031709
off_grid	20220209	Rep1	36	42	20220209 568pp65_gfpMyD88_NC6 037.tif	0.013182412	0.083769465
off_grid	20220209	Rep1	36	43	20220209 568pp65_gfpMyD88_NC6 037.tif	0.001538989	0.128182786
off_grid	20220209	Rep1	36	44	20220209 568pp65_gfpMyD88_NC6 037.tif	0.000321259	0.009843211
off_grid	20220209	Rep1	36	45	20220209 568pp65_gfpMyD88_NC6 037.tif	0.000132301	0.008137055
off_grid	20220209	Rep1	37	1	20220209 568pp65_gfpMyD88_NC6 038.tif	0.329120475	0.452019944
off_grid	20220209	Rep1	37	2	20220209 568pp65_gfpMyD88_NC6 038.tif	0.028263074	0.155037709
off_grid	20220209	Rep1	37	3	20220209 568pp65_gfpMyD88_NC6 038.tif	0.005609088	0.009095127
off_grid	20220209	Rep1	37	4	20220209 568pp65_gfpMyD88_NC6 038.tif	0.001428014	0.009022944
off_grid	20220209	Rep1	37	5	20220209 568pp65_gfpMyD88_NC6 038.tif	0.06121378	0.307147811
off_grid	20220209	Rep1	37	6	20220209 568pp65_gfpMyD88_NC6 038.tif	0.004331371	0.025986077
off_grid	20220209	Rep1	37	7	20220209 568pp65_gfpMyD88_NC6 038.tif	0.051651897	0.496676287
off_grid	20220209	Rep1	37	8	20220209 568pp65_gfpMyD88_NC6 038.tif	0.034483698	0.734918767
off_grid	20220209	Rep1	37	9	20220209 568pp65_gfpMyD88_NC6 038.tif	0.001838923	0.024381999
off_grid	20220209	Rep1	37	10	20220209 568pp65_gfpMyD88_NC6 038.tif	0.203739231	0.762688309
off_grid	20220209	Rep1	37	11	20220209 568pp65_gfpMyD88_NC6 038.tif	0.044354512	0.218106813
off_grid	20220209	Rep1	37	12	20220209 568pp65_gfpMyD88_NC6 038.tif	0.101443875	0.423033589
off_grid	20220209	Rep1	37	13	20220209 568pp65_gfpMyD88_NC6 038.tif	0.175212546	1.1250452
off_grid	20220209	Rep1	37	14	20220209 568pp65_gfpMyD88_NC6 038.tif	0.024489909	0.652758019
off_grid	20220209	Rep1	37	15	20220209 568pp65_gfpMyD88_NC6 038.tif	0.120183727	0.605255174
off_grid	20220209	Rep1	37	16	20220209 568pp65_gfpMyD88_NC6 038.tif	0.005129195	0.103366841
off_grid	20220209	Rep1	37	17	20220209 568pp65_gfpMyD88_NC6 038.tif	0.010498006	0.167375603
off_grid	20220209	Rep1	37	18	20220209 568pp65_gfpMyD88_NC6 038.tif	0.061855637	0.467749399
off_grid	20220209	Rep1	37	19	20220209 568pp65_gfpMyD88_NC6 038.tif	0.023248184	0.168843882
off_grid	20220209	Rep1	37	20	20220209 568pp65_gfpMyD88_NC6 038.tif	0.0276932	0.271755369
off_grid	20220209	Rep1	37	21	20220209 568pp65_gfpMyD88_NC6 038.tif	0.02918087	0.077712501
off_grid	20220209	Rep1	37	22	20220209 568pp65_gfpMyD88_NC6 038.tif	0.001679958	0.040904011
off_grid	20220209	Rep1	37	23	20220209 568pp65_gfpMyD88_NC6 038.tif	0.01757344	0.218381645
off_grid	20220209	Rep1	37	24	20220209 568pp65_gfpMyD88_NC6 038.tif	0.003881471	1.092137101
off_grid	20220209	Rep1	37	25	20220209 568pp65_gfpMyD88_NC6 038.tif	0.007486673	0.522760864
off_grid	20220209	Rep1	37	26	20220209 568pp65_gfpMyD88_NC6 038.tif	1.097991279	0.200522618
off_grid	20220209	Rep1	37	27	20220209 568pp65_gfpMyD88_NC6 038.tif	0.006253946	0.012531064
off_grid	20220209	Rep1	37	28	20220209 568pp65_gfpMyD88_NC6 038.tif	0.00470029	0.033637534
off_grid	20220209	Rep1	37	29	20220209 568pp65_gfpMyD88_NC6 038.tif	0.003848478	0.081386951
off_grid	20220209	Rep1	37	30	20220209 568pp65_gfpMyD88_NC6 038.tif	0.01657766	0.028380459
off_grid	20220209	Rep1	38	1	20220209 568pp65_gfpMyD88_NC6 039.tif	0.002954676	0.01256843
off_grid	20220209	Rep1	38	2	20220209 568pp65_gfpMyD88_NC6 039.tif	0.005723063	0.086207781
off_grid	20220209	Rep1	38	3	20220209 568pp65_gfpMyD88_NC6 039.tif	0.014124204	0.077725382
off_grid	20220209	Rep1	38	4	20220209 568pp65_gfpMyD88_NC6 039.tif	0.02295125	0.076070355
off_grid	20220209	Rep1	38	5	20220209 568pp65_gfpMyD88_NC6 039.tif	0.000657185	0.039700952
off_grid	20220209	Rep1	38	6	20220209 568pp65_gfpMyD88_NC6 039.tif	0.034417711	0.121304454
off_grid	20220209	Rep1	38	7	20220209 568pp65_gfpMyD88_NC6 039.tif	0.021757514	0.076375747
off_grid	20220209	Rep1	38	8	20220209 568pp65_gfpMyD88_NC6 039.tif	0.110690828	0.306663658
off_grid	20220209	Rep1	38	9	20220209 568pp65_gfpMyD88_NC6 039.tif	0.013989233	0.043029415
off_grid	20220209	Rep1	38	10	20220209 568pp65_gfpMyD88_NC6 039.tif	0.009751172	0.304216323
off_grid	20220209	Rep1	38	11	20220209 568pp65_gfpMyD88_NC6 039.tif	0.185788205	0.424284034
off_grid	20220209	Rep1	38	12	20220209 568pp65_gfpMyD88_NC6 039.tif	0.000960117	0.198307896
off_grid	20220209	Rep1	38	13	20220209 568pp65_gfpMyD88_NC6 039.tif	0.2910649	0.359043507
off_grid	20220209	Rep1	38	14	20220209 568pp65_gfpMyD88_NC6 039.tif	0.010836931	0.091078654
off_grid	20220209	Rep1	38	15	20220209 568pp65_gfpMyD88_NC6 039.tif	0.11705242	0.25929362
off_grid	20220209	Rep1	38	16	20220209 568pp65_gfpMyD88_NC6 039.tif	0.081405311	0.198891198
off_grid	20220209	Rep1	38	17	20220209 568pp65_gfpMyD88_NC6 039.tif	0.001820927	0.066408865
off_grid	20220209	Rep1	38	18	20220209 568pp65_gfpMyD88_NC6 039.tif	0.460212455	0.454303238
off_grid	20220209	Rep1	38	19	20220209 568pp65_gfpMyD88_NC6 039.tif	0.589111926	0.417270697
off_grid	20220209	Rep1	38	20	20220209 568pp65_gfpMyD88_NC6 039.tif	0.293302405	0.43902636
off_grid	20220209	Rep1	38	21	20220209 568pp65_gfpMyD88_NC6 039.tif	0.054567251	0.096784286
off_grid	20220209	Rep1	38	22	20220209 568pp65_gfpMyD88_NC6 039.tif	0.015800832	0.075287441
off_grid	20220209	Rep1	38	23	20220209 568pp65_gfpMyD88_NC6 039.tif	0.117868239	0.15497366
off_grid	20220209	Rep1	38	24	20220209 568pp65_gfpMyD88_NC6 039.tif	0.024654872	0.341870602
off_grid	20220209	Rep1	38	25	20220209 568pp65_gfpMyD88_NC6 039.tif	0.076360428	0.11958899
off_grid	20220209	Rep1	38	26	20220209 568pp65_gfpMyD88_NC6 039.tif	0.002153853	0.031670532
off_grid	20220209	Rep1	38	27	20220209 568pp65_gfpMyD88_NC6 039.tif	0.009061324	0.141232269
off_grid	20220209	Rep1	38	28	20220209 568pp65_gfpMyD88_NC6 039.tif	0.029864719	0.070030277
off_grid	20220209	Rep1	38	29	20220209 568pp65_gfpMyD88_NC6 039.tif	0.003710509	0.027068831
off_grid	20220209	Rep1	38	30	20220209 568pp65_gfpMyD88_NC6 039.tif	0.011922691	0.193961442
off_grid	20220209	Rep1	39	1	20220209 568pp65_gfpMyD88_NC6 040.tif	0.000177291	0.009449483
off_grid	20220209	Rep1	39	2	20220209 568pp65_gfpMyD88_NC6 040.tif	-0.00017963	-0.000541377
off_grid	20220209	Rep1	39	3	20220209 568pp65_gfpMyD88_NC6 040.tif	-3.57E-05	-0.000360918
off_grid	20220209	Rep1	39	4	20220209 568pp65_gfpMyD88_NC6 040.tif	1.53E-05	0.022311279
off_grid	20220209	Rep1	39	5	20220209 568pp65_gfpMyD88_NC6 040.tif	0.000975114	0.017959267
off_grid	20220209	Rep1	39	6	20220209 568pp65_gfpMyD88_NC6 040.tif	0.001008107	0.004250809
off_grid	20220209	Rep1	39	7	20220209 568pp65_gfpMyD88_NC6 040.tif	0.000117304	0.018242751
off_grid	20220209	Rep1	39	8	20220209 568pp65_gfpMyD88_NC6 040.tif	0.00094812	0.002021139
off_grid	20220209	Rep1	39	9	20220209 568pp65_gfpMyD88_NC6 040.tif	0.000303263	0.000866203
off_grid	20220209	Rep1	39	10	20220209 568pp65_gfpMyD88_NC6 040.tif	0.000351252	0.008421414
off_grid	20220209	Rep1	39	11	20220209 568pp65_gfpMyD88_NC6 040.tif	0.001320038	0.001783358
off_grid	20220209	Rep1	39	12	20220209 568pp65_gfpMyD88_NC6 040.tif	0.000600197	-0.000444206
off_grid	20220209	Rep1	39	13	20220209 568pp65_gfpMyD88_NC6 040.tif	0.002000887	0.003093581
off_grid	20220209	Rep1	39	14	20220209 568pp65_gfpMyD88_NC6 040.tif	0.000252274	0.054859497
off_grid	20220209	Rep1	39	15	20220209 568pp65_gfpMyD88_NC6 040.tif	0.050893065	0.303595513
off_grid	20220209	Rep1	39	16	20220209 568pp65_gfpMyD88_NC6 040.tif	0.001682957	0.051190166
off_grid	20220209	Rep1	39	17	20220209 568pp65_gfpMyD88_NC6 040.tif	8.13E-05	0.081067678
off_grid	20220209	Rep1	39	18	20220209 568pp65_gfpMyD88_NC6 040.tif	0.001742944	0.010930652
off_grid	20220209	Rep1	39	19	20220209 568pp65_gfpMyD88_NC6 040.tif	-0.000371588	0.001985048
off_grid	20220209	Rep1	39	20	20220209 568pp65_gfpMyD88_NC6 040.tif	0.012126646	0.047668905
off_grid	20220209	Rep1	39	21	20220209 568pp65_gfpMyD88_NC6 040.tif	-6.87E-05	0.003789636
off_grid	20220209	Rep1	39	22	20220209 568pp65_gfpMyD88_NC6 040.tif	0.166868392	0.048505562
off_grid	20220209	Rep1	39	23	20220209 568pp65_gfpMyD88_NC6 040.tif	0.008263501	0.022716587
off_grid	20220209	Rep1	39	24	20220209 568pp65_gfpMyD88_NC6 040.tif	0.018191303	0.026263706
off_grid	20220209	Rep1	39	25	20220209 568pp65_gfpMyD88_NC6 040.tif	0.236554968	0.320464566
off_grid	20220209	Rep1	39	26	20220209 568pp65_gfpMyD88_NC6 040.tif	0.004853256	0.031038926
off_grid	20220209	Rep1	39	27	20220209 568pp65_gfpMyD88_NC6 040.tif	0.100918991	0.041772101
off_grid	20220209	Rep1	39	28	20220209 568pp65_gfpMyD88_NC6 040.tif	0.002726726	0.065171432
off_grid	20220209	Rep1	39	29	20220209 568pp65_gfpMyD88_NC6 040.tif	0.002516773	0.027429748
off_grid	20220209	Rep1	39	30	20220209 568pp65_gfpMyD88_NC6 040.tif	0.000990111	0.031857006
off_grid	20220209	Rep1	39	31	20220209 568pp65_gfpMyD88_NC6 040.tif	0.000780157	0.028357823
off_grid	20220209	Rep1	39	32	20220209 568pp65_gfpMyD88_NC6 040.tif	0.007993561	0.598834724
off_grid	20220209	Rep1	40	1	20220209 568pp65_gfpMyD88_NC6 041.tif	0.609270464	0.285714542
off_grid	20220209	Rep1	40	2	20220209 568pp65_gfpMyD88_NC6 041.tif	0.14420241	0.603877946
off_grid	20220209	Rep1	40	3	20220209 568pp65_gfpMyD88_NC6 041.tif	0.100589064	0.791529222
off_grid	20220209	Rep1	40	4	20220209 568pp65_gfpMyD88_NC6 041.tif	0.123611968	0.559710151
off_grid	20220209	Rep1	40	5	20220209 568pp65_gfpMyD88_NC6 041.tif	1.044105211	0.314176584
off_grid	20220209	Rep1	41	1	20220209 568pp65_gfpMyD88_NC6 042.tif	0.034543683	1.844857912
off_grid	20220209	Rep1	41	2	20220209 568pp65_gfpMyD88_NC6 042.tif	0.041031248	1.451718683
off_grid	20220209	Rep1	41	3	20220209 568pp65_gfpMyD88_NC6 042.tif	0.065781769	1.129041894
off_grid	20220209	Rep1	41	4	20220209 568pp65_gfpMyD88_NC6 042.tif	0.001260051	0.182335643
off_grid	20220209	Rep1	41	5	20220209 568pp65_gfpMyD88_NC6 042.tif	0.004778272	0.08381312
off_grid	20220209	Rep1	41	6	20220209 568pp65_gfpMyD88_NC6 042.tif	0.018620208	0.361368892
off_grid	20220209	Rep1	41	7	20220209 568pp65_gfpMyD88_NC6 042.tif	0.018554223	0.906089156
off_grid	20220209	Rep1	41	8	20220209 568pp65_gfpMyD88_NC6 042.tif	0.019103101	0.106021789
off_grid	20220209	Rep1	41	9	20220209 568pp65_gfpMyD88_NC6 042.tif	0.014868039	0.051797164
off_grid	20220209	Rep1	41	10	20220209 568pp65_gfpMyD88_NC6 042.tif	0.016013785	0.10579517
off_grid	20220209	Rep1	41	11	20220209 568pp65_gfpMyD88_NC6 042.tif	0.009046328	0.053776744
off_grid	20220209	Rep1	41	12	20220209 568pp65_gfpMyD88_NC6 042.tif	0.01409421	0.073841097
off_grid	20220209	Rep1	41	13	20220209 568pp65_gfpMyD88_NC6 042.tif	0.437408507	0.221087899
off_grid	20220209	Rep1	41	14	20220209 568pp65_gfpMyD88_NC6 042.tif	1.216785983	0.395336871
off_grid	20220209	Rep1	41	15	20220209 568pp65_gfpMyD88_NC6 042.tif	0.043547691	0.132752108
off_grid	20220209	Rep1	41	16	20220209 568pp65_gfpMyD88_NC6 042.tif	0.02127762	0.057152386
off_grid	20220209	Rep1	41	17	20220209 568pp65_gfpMyD88_NC6 042.tif	0.001407019	0.039241602
off_grid	20220209	Rep1	42	1	20220209 568pp65_gfpMyD88_NC6 043.tif	0.030194646	0.005114021
off_grid	20220209	Rep1	42	2	20220209 568pp65_gfpMyD88_NC6 043.tif	0.07458782	0.052422332
off_grid	20220209	Rep1	42	3	20220209 568pp65_gfpMyD88_NC6 043.tif	0.003539546	0.006063418
off_grid	20220209	Rep1	42	4	20220209 568pp65_gfpMyD88_NC6 043.tif	0.029867719	0.021358927
off_grid	20220209	Rep1	42	5	20220209 568pp65_gfpMyD88_NC6 043.tif	0.033184984	0.023890426
off_grid	20220209	Rep1	42	6	20220209 568pp65_gfpMyD88_NC6 043.tif	0.017834382	0.006704506
off_grid	20220209	Rep1	42	7	20220209 568pp65_gfpMyD88_NC6 043.tif	0.021616545	0.016329523
off_grid	20220209	Rep1	42	8	20220209 568pp65_gfpMyD88_NC6 043.tif	0.045605235	0.042291067
off_grid	20220209	Rep1	42	9	20220209 568pp65_gfpMyD88_NC6 043.tif	0.552541021	0.275104072
off_grid	20220209	Rep1	42	10	20220209 568pp65_gfpMyD88_NC6 043.tif	0.010234065	0.012677236
off_grid	20220209	Rep1	42	11	20220209 568pp65_gfpMyD88_NC6 043.tif	0.29689261	0.206180788
off_grid	20220209	Rep1	42	12	20220209 568pp65_gfpMyD88_NC6 043.tif	0.005009221	0.002742975
off_grid	20220209	Rep1	42	13	20220209 568pp65_gfpMyD88_NC6 043.tif	0.015290945	0.167935026
off_grid	20220209	Rep1	42	14	20220209 568pp65_gfpMyD88_NC6 043.tif	0.783870815	0.434321263
off_grid	20220209	Rep1	42	15	20220209 568pp65_gfpMyD88_NC6 043.tif	0.134049657	0.358305742
off_grid	20220209	Rep1	42	16	20220209 568pp65_gfpMyD88_NC6 043.tif	0.063457284	0.364709558
off_grid	20220209	Rep1	42	17	20220209 568pp65_gfpMyD88_NC6 043.tif	0.003908465	0.199443146
off_grid	20220209	Rep1	43	1	20220209 568pp65_gfpMyD88_NC6 044.tif	0.001185068	0.003368566
off_grid	20220209	Rep1	43	2	20220209 568pp65_gfpMyD88_NC6 044.tif	0.011403806	0.113225052
off_grid	20220209	Rep1	43	3	20220209 568pp65_gfpMyD88_NC6 044.tif	0.26888781	0.590365559
off_grid	20220209	Rep1	43	4	20220209 568pp65_gfpMyD88_NC6 044.tif	0.110084962	0.530210884
off_grid	20220209	Rep1	43	5	20220209 568pp65_gfpMyD88_NC6 044.tif	0.199060266	0.608787373
off_grid	20220209	Rep1	43	6	20220209 568pp65_gfpMyD88_NC6 044.tif	0.058727331	0.174600254
off_grid	20220209	Rep1	43	7	20220209 568pp65_gfpMyD88_NC6 044.tif	0.016403699	0.051999394
off_grid	20220209	Rep1	43	8	20220209 568pp65_gfpMyD88_NC6 044.tif	0.042455932	0.481346761
off_grid	20220209	Rep1	43	9	20220209 568pp65_gfpMyD88_NC6 044.tif	0.031391381	0.159939812
off_grid	20220209	Rep1	43	10	20220209 568pp65_gfpMyD88_NC6 044.tif	0.330863092	0.554075451
off_grid	20220209	Rep1	43	11	20220209 568pp65_gfpMyD88_NC6 044.tif	0.023398151	0.111615581
off_grid	20220209	Rep1	43	12	20220209 568pp65_gfpMyD88_NC6 044.tif	0.424106449	0.548767354
off_grid	20220209	Rep1	43	13	20220209 568pp65_gfpMyD88_NC6 044.tif	0.037552018	0.140141078
off_grid	20220209	Rep1	43	14	20220209 568pp65_gfpMyD88_NC6 044.tif	0.027504242	0.194223528
off_grid	20220209	Rep1	43	15	20220209 568pp65_gfpMyD88_NC6 044.tif	0.017690414	0.420567602
off_grid	20220209	Rep1	43	16	20220209 568pp65_gfpMyD88_NC6 044.tif	0.040863285	0.076573487
off_grid	20220209	Rep1	43	17	20220209 568pp65_gfpMyD88_NC6 044.tif	0.056330861	0.082855391
off_grid	20220209	Rep1	44	1	20220209 568pp65_gfpMyD88_NC6 045.tif	0.005516109	0.020873076
off_grid	20220209	Rep1	44	2	20220209 568pp65_gfpMyD88_NC6 045.tif	0.030206643	0.02844339
off_grid	20220209	Rep1	44	3	20220209 568pp65_gfpMyD88_NC6 045.tif	0.032954035	0.054079134
off_grid	20220209	Rep1	44	4	20220209 568pp65_gfpMyD88_NC6 045.tif	0.14483227	0.170062364
off_grid	20220209	Rep1	44	5	20220209 568pp65_gfpMyD88_NC6 045.tif	0.516977894	0.244531414
off_grid	20220209	Rep1	44	6	20220209 568pp65_gfpMyD88_NC6 045.tif	0.044873397	0.6996992
off_grid	20220209	Rep1	44	7	20220209 568pp65_gfpMyD88_NC6 045.tif	0.011883699	0.013669759
off_grid	20220209	Rep1	44	8	20220209 568pp65_gfpMyD88_NC6 045.tif	0.061957616	0.067454281
off_grid	20220209	Rep1	44	9	20220209 568pp65_gfpMyD88_NC6 045.tif	0.034627665	0.297287945
off_grid	20220209	Rep1	44	10	20220209 568pp65_gfpMyD88_NC6 045.tif	0.026193532	0.085713767
off_grid	20220209	Rep1	44	11	20220209 568pp65_gfpMyD88_NC6 045.tif	0.031475363	1.172549569
off_grid	20220209	Rep1	44	12	20220209 568pp65_gfpMyD88_NC6 045.tif	0.060334975	0.664772498
off_grid	20220209	Rep1	44	13	20220209 568pp65_gfpMyD88_NC6 045.tif	0.033985807	0.476959024
off_grid	20220209	Rep1	44	14	20220209 568pp65_gfpMyD88_NC6 045.tif	0.006364921	0.244942845
off_grid	20220209	Rep1	44	15	20220209 568pp65_gfpMyD88_NC6 045.tif	0.005711066	0.339984516
off_grid	20220209	Rep1	44	16	20220209 568pp65_gfpMyD88_NC6 045.tif	0.030023684	0.221179561
off_grid	20220209	Rep1	44	17	20220209 568pp65_gfpMyD88_NC6 045.tif	0.030386604	0.353274784
off_grid	20220209	Rep1	44	18	20220209 568pp65_gfpMyD88_NC6 045.tif	0.552157105	0.979585239
off_grid	20220209	Rep1	44	19	20220209 568pp65_gfpMyD88_NC6 045.tif	0.0362743	0.174150657
off_grid	20220209	Rep1	44	20	20220209 568pp65_gfpMyD88_NC6 045.tif	0.42419043	0.482869951
off_grid	20220209	Rep1	45	1	20220209 568pp65_gfpMyD88_NC6 046.tif	0.032186205	0.016120992
off_grid	20220209	Rep1	45	2	20220209 568pp65_gfpMyD88_NC6 046.tif	0.029336836	0.033720029
off_grid	20220209	Rep1	45	3	20220209 568pp65_gfpMyD88_NC6 046.tif	0.418263743	0.187284329
off_grid	20220209	Rep1	45	4	20220209 568pp65_gfpMyD88_NC6 046.tif	0.879633613	0.127272467
off_grid	20220209	Rep1	45	5	20220209 568pp65_gfpMyD88_NC6 046.tif	0.036229311	0.053277011
off_grid	20220209	Rep1	45	6	20220209 568pp65_gfpMyD88_NC6 046.tif	0.030671541	0.755256473
off_grid	20220209	Rep1	45	7	20220209 568pp65_gfpMyD88_NC6 046.tif	0.016163752	1.051662749
off_grid	20220209	Rep1	45	8	20220209 568pp65_gfpMyD88_NC6 046.tif	0.003914464	0.328238283
off_grid	20220209	Rep1	45	9	20220209 568pp65_gfpMyD88_NC6 046.tif	0.003557543	0.224635205
off_grid	20220209	Rep1	46	1	20220209 568pp65_gfpMyD88_NC6 047.tif	0.000354252	0.00060153
off_grid	20220209	Rep1	46	2	20220209 568pp65_gfpMyD88_NC6 047.tif	0.000123303	0.001604079
off_grid	20220209	Rep1	46	3	20220209 568pp65_gfpMyD88_NC6 047.tif	0.00081315	0.001340552
off_grid	20220209	Rep1	46	4	20220209 568pp65_gfpMyD88_NC6 047.tif	9.63E-05	0.011870184
off_grid	20220209	Rep1	46	5	20220209 568pp65_gfpMyD88_NC6 047.tif	0.000753163	0.039556585
off_grid	20220209	Rep1	46	6	20220209 568pp65_gfpMyD88_NC6 047.tif	-0.000110646	0.003689381
off_grid	20220209	Rep1	46	7	20220209 568pp65_gfpMyD88_NC6 047.tif	0.000207284	0.00511847
off_grid	20220209	Rep1	46	8	20220209 568pp65_gfpMyD88_NC6 047.tif	0.000687178	0.005100971
off_grid	20220209	Rep1	46	9	20220209 568pp65_gfpMyD88_NC6 047.tif	0.000234278	0.001299304
off_grid	20220209	Rep1	46	10	20220209 568pp65_gfpMyD88_NC6 047.tif	0.000345254	0.00163616
off_grid	20220209	Rep1	46	11	20220209 568pp65_gfpMyD88_NC6 047.tif	0.000597198	0.130707749
off_grid	20220209	Rep1	46	12	20220209 568pp65_gfpMyD88_NC6 047.tif	0.000306262	0.009383861
off_grid	20220209	Rep1	46	13	20220209 568pp65_gfpMyD88_NC6 047.tif	0.003872473	0.02848844
off_grid	20220209	Rep1	46	14	20220209 568pp65_gfpMyD88_NC6 047.tif	-0.000143638	0.064098991
off_grid	20220209	Rep1	46	15	20220209 568pp65_gfpMyD88_NC6 047.tif	0.004175406	0.060376382
off_grid	20220209	Rep1	46	16	20220209 568pp65_gfpMyD88_NC6 047.tif	6.63E-05	0.035658673
off_grid	20220209	Rep1	46	17	20220209 568pp65_gfpMyD88_NC6 047.tif	0.016961575	0.142763019
off_grid	20220209	Rep1	46	18	20220209 568pp65_gfpMyD88_NC6 047.tif	0.000186289	0.032416975
off_grid	20220209	Rep1	46	19	20220209 568pp65_gfpMyD88_NC6 047.tif	0.036778189	0.302419406
off_grid	20220209	Rep1	46	20	20220209 568pp65_gfpMyD88_NC6 047.tif	0.061507715	0.083332981
off_grid	20220209	Rep1	46	21	20220209 568pp65_gfpMyD88_NC6 047.tif	0.015326937	0.191286405
off_grid	20220209	Rep1	46	22	20220209 568pp65_gfpMyD88_NC6 047.tif	0.028961919	0.293464523
off_grid	20220209	Rep1	46	23	20220209 568pp65_gfpMyD88_NC6 047.tif	0.003602533	0.107755601
off_grid	20220209	Rep1	46	24	20220209 568pp65_gfpMyD88_NC6 047.tif	0.002513774	0.076070355
off_grid	20220209	Rep1	46	25	20220209 568pp65_gfpMyD88_NC6 047.tif	7.23E-05	0.004491421
off_grid	20220209	Rep1	46	26	20220209 568pp65_gfpMyD88_NC6 047.tif	0.031058455	0.466680013
off_grid	20220209	Rep1	46	27	20220209 568pp65_gfpMyD88_NC6 047.tif	0.000921126	0.040583195
off_grid	20220209	Rep1	46	28	20220209 568pp65_gfpMyD88_NC6 047.tif	0.000969115	0.036091774
off_grid	20220209	Rep1	46	29	20220209 568pp65_gfpMyD88_NC6 047.tif	0.088648707	0.18417833
off_grid	20220209	Rep1	46	30	20220209 568pp65_gfpMyD88_NC6 047.tif	0.314231773	1.510824238
off_grid	20220209	Rep1	46	31	20220209 568pp65_gfpMyD88_NC6 047.tif	0.01716853	0.099717911
off_grid	20220209	Rep1	46	32	20220209 568pp65_gfpMyD88_NC6 047.tif	0.134586538	0.564487798
off_grid	20220209	Rep1	46	33	20220209 568pp65_gfpMyD88_NC6 047.tif	0.268965792	0.375311288
off_grid	20220209	Rep1	46	34	20220209 568pp65_gfpMyD88_NC6 047.tif	0.004502333	0.072701789
off_grid	20220209	Rep1	46	35	20220209 568pp65_gfpMyD88_NC6 047.tif	0.000636189	0.021254045
off_grid	20220209	Rep1	46	36	20220209 568pp65_gfpMyD88_NC6 047.tif	0.001374026	0.019309099
off_grid	20220209	Rep1	46	37	20220209 568pp65_gfpMyD88_NC6 047.tif	0.000795154	0.008328871
off_grid	20220209	Rep1	46	38	20220209 568pp65_gfpMyD88_NC6 047.tif	0.00424739	0.417270701
off_grid	20220209	Rep1	46	39	20220209 568pp65_gfpMyD88_NC6 047.tif	0.00018029	0.091476242
off_grid	20220209	Rep1	46	40	20220209 568pp65_gfpMyD88_NC6 047.tif	0.001676959	0.001291706
off_grid	20220209	Rep1	46	41	20220209 568pp65_gfpMyD88_NC6 047.tif	0.000522214	0.080329978
off_grid	20220209	Rep1	46	42	20220209 568pp65_gfpMyD88_NC6 047.tif	0.000222281	0.004932542
off_grid	20220209	Rep1	46	43	20220209 568pp65_gfpMyD88_NC6 047.tif	0.000978113	0.005259087
off_grid	20220209	Rep1	46	44	20220209 568pp65_gfpMyD88_NC6 047.tif	0.001323037	0.002051532
off_grid	20220209	Rep1	46	45	20220209 568pp65_gfpMyD88_NC6 047.tif	0.000390244	0.002021139
off_grid	20220209	Rep1	47	1	20220209 568pp65_gfpMyD88_NC6 048.tif	0.029054899	0.202711319
off_grid	20220209	Rep1	47	2	20220209 568pp65_gfpMyD88_NC6 048.tif	0.061045816	0.216480793
off_grid	20220209	Rep1	47	3	20220209 568pp65_gfpMyD88_NC6 048.tif	0.0005882	0.03194122
off_grid	20220209	Rep1	47	4	20220209 568pp65_gfpMyD88_NC6 048.tif	0.360649498	0.427361699
off_grid	20220209	Rep1	47	5	20220209 568pp65_gfpMyD88_NC6 048.tif	0.023599106	0.04404957
off_grid	20220209	Rep1	47	6	20220209 568pp65_gfpMyD88_NC6 048.tif	0.016751622	0.088397084
off_grid	20220209	Rep1	47	7	20220209 568pp65_gfpMyD88_NC6 048.tif	0.050029256	0.199226594
off_grid	20220209	Rep1	47	8	20220209 568pp65_gfpMyD88_NC6 048.tif	0.00198889	0.005004726
off_grid	20220209	Rep1	47	9	20220209 568pp65_gfpMyD88_NC6 048.tif	0.068706121	0.519068463
off_grid	20220209	Rep1	47	10	20220209 568pp65_gfpMyD88_NC6 048.tif	0.442900289	0.439042264
off_grid	20220209	Rep1	47	11	20220209 568pp65_gfpMyD88_NC6 048.tif	0.103957319	0.713300101
off_grid	20220209	Rep1	47	12	20220209 568pp65_gfpMyD88_NC6 048.tif	0.018530228	0.388149343
off_grid	20220209	Rep1	47	13	20220209 568pp65_gfpMyD88_NC6 048.tif	0.116974437	0.335816501
off_grid	20220209	Rep1	47	14	20220209 568pp65_gfpMyD88_NC6 048.tif	0.034555681	0.233585968
off_grid	20220209	Rep1	47	15	20220209 568pp65_gfpMyD88_NC6 048.tif	0.01269652	0.165723471
off_grid	20220209	Rep1	47	16	20220209 568pp65_gfpMyD88_NC6 048.tif	0.004373362	0.174337708
off_grid	20220209	Rep1	47	17	20220209 568pp65_gfpMyD88_NC6 048.tif	0.004349367	0.077958232
off_grid	20220209	Rep1	47	18	20220209 568pp65_gfpMyD88_NC6 048.tif	0.003065651	0.039700952
off_grid	20220209	Rep1	47	19	20220209 568pp65_gfpMyD88_NC6 048.tif	0.338040502	0.119144499
off_grid	20220209	Rep1	47	20	20220209 568pp65_gfpMyD88_NC6 048.tif	0.395858704	0.213263799
off_grid	20220209	Rep1	47	21	20220209 568pp65_gfpMyD88_NC6 048.tif	0.488769136	0.233351889
off_grid	20220209	Rep1	47	22	20220209 568pp65_gfpMyD88_NC6 048.tif	0.056675785	0.080459642
off_grid	20220209	Rep1	47	23	20220209 568pp65_gfpMyD88_NC6 048.tif	0.23667494	0.27621225
off_grid	20220209	Rep1	47	24	20220209 568pp65_gfpMyD88_NC6 048.tif	0.208646145	0.147261315
off_grid	20220209	Rep1	48	1	20220209 568pp65_gfpMyD88_NC6 049.tif	0.004865253	0.00324826
off_grid	20220209	Rep1	48	2	20220209 568pp65_gfpMyD88_NC6 049.tif	0.340928863	0.569171167
off_grid	20220209	Rep1	48	3	20220209 568pp65_gfpMyD88_NC6 049.tif	0.571490825	0.401511633
off_grid	20220209	Rep1	48	4	20220209 568pp65_gfpMyD88_NC6 049.tif	0.01292147	0.050089106
off_grid	20220209	Rep1	48	5	20220209 568pp65_gfpMyD88_NC6 049.tif	0.338031505	0.685836259
off_grid	20220209	Rep1	48	6	20220209 568pp65_gfpMyD88_NC6 049.tif	0.097769688	0.252711167
off_grid	20220209	Rep1	48	7	20220209 568pp65_gfpMyD88_NC6 049.tif	0.145885038	0.322674617
off_grid	20220209	Rep1	48	8	20220209 568pp65_gfpMyD88_NC6 049.tif	0.005294158	0.768995413
1um_grid	20220209	Rep1	249	1	20220209 568pp65_gfpMyD88_grid1_1um 001 crop.tif	0.007606646	0.027429748
1um_grid	20220209	Rep1	249	2	20220209 568pp65_gfpMyD88_grid1_1um 001 crop.tif	0.007765611	0.293116774
1um_grid	20220209	Rep1	249	3	20220209 568pp65_gfpMyD88_grid1_1um 001 crop.tif	0.014619094	0.236581582
1um_grid	20220209	Rep1	249	4	20220209 568pp65_gfpMyD88_grid1_1um 001 crop.tif	0.008914357	0.112656991
1um_grid	20220209	Rep1	249	5	20220209 568pp65_gfpMyD88_grid1_1um 001 crop.tif	0.003809487	0.15253415
1um_grid	20220209	Rep1	249	6	20220209 568pp65_gfpMyD88_grid1_1um 001 crop.tif	0.003692513	0.386404092
1um_grid	20220209	Rep1	249	7	20220209 568pp65_gfpMyD88_grid1_1um 001 crop.tif	0.00483226	0.117794529
1um_grid	20220209	Rep1	249	8	20220209 568pp65_gfpMyD88_grid1_1um 001 crop.tif	9.03E-05	-0.000541377
1um_grid	20220209	Rep1	249	9	20220209 568pp65_gfpMyD88_grid1_1um 001 crop.tif	-2.07E-05	0.001804589
1um_grid	20220209	Rep1	249	10	20220209 568pp65_gfpMyD88_grid1_1um 001 crop.tif	0.000471226	0.008662026
1um_grid	20220209	Rep1	249	11	20220209 568pp65_gfpMyD88_grid1_1um 001 crop.tif	0.000855141	0.003821482
1um_grid	20220209	Rep1	249	12	20220209 568pp65_gfpMyD88_grid1_1um 001 crop.tif	3.30E-07	0.002345965
1um_grid	20220209	Rep1	249	13	20220209 568pp65_gfpMyD88_grid1_1um 001 crop.tif	0.002135857	0.092106208
1um_grid	20220209	Rep1	249	14	20220209 568pp65_gfpMyD88_grid1_1um 001 crop.tif	0.000825147	0.021998796
1um_grid	20220209	Rep1	249	15	20220209 568pp65_gfpMyD88_grid1_1um 001 crop.tif	0.000465227	0.001837399
1um_grid	20220209	Rep1	249	16	20220209 568pp65_gfpMyD88_grid1_1um 001 crop.tif	-5.67E-05	0.004691931
1um_grid	20220209	Rep1	249	17	20220209 568pp65_gfpMyD88_grid1_1um 001 crop.tif	0.005504112	0.006199293
1um_grid	20220209	Rep1	249	18	20220209 568pp65_gfpMyD88_grid1_1um 001 crop.tif	0.000738167	-0.001251182
1um_grid	20220209	Rep1	249	19	20220209 568pp65_gfpMyD88_grid1_1um 001 crop.tif	6.63E-05	0.006496519
1um_grid	20220209	Rep1	249	20	20220209 568pp65_gfpMyD88_grid1_1um 001 crop.tif	0.001389023	0.004186646
1um_grid	20220209	Rep1	249	21	20220209 568pp65_gfpMyD88_grid1_1um 001 crop.tif	0.000552208	0.047538023
1um_grid	20220209	Rep1	249	22	20220209 568pp65_gfpMyD88_grid1_1um 001 crop.tif	-0.000305602	0.006135602
1um_grid	20220209	Rep1	249	23	20220209 568pp65_gfpMyD88_grid1_1um 001 crop.tif	-0.000131641	0.008842485
1um_grid	20220209	Rep1	249	24	20220209 568pp65_gfpMyD88_grid1_1um 001 crop.tif	0.000372248	0.008084557
1um_grid	20220209	Rep1	249	25	20220209 568pp65_gfpMyD88_grid1_1um 001 crop.tif	0.002237835	0.035824428
1um_grid	20220209	Rep1	249	26	20220209 568pp65_gfpMyD88_grid1_1um 001 crop.tif	0.000900131	0.001154937
1um_grid	20220209	Rep1	249	27	20220209 568pp65_gfpMyD88_grid1_1um 001 crop.tif	-8.97E-05	0.003609177
1um_grid	20220209	Rep1	249	28	20220209 568pp65_gfpMyD88_grid1_1um 001 crop.tif	0.000612194	-0.000103119
1um_grid	20220209	Rep1	249	29	20220209 568pp65_gfpMyD88_grid1_1um 001 crop.tif	6.03E-05	0.005614276
1um_grid	20220209	Rep1	249	30	20220209 568pp65_gfpMyD88_grid1_1um 001 crop.tif	0.001529991	0.003929993
1um_grid	20220209	Rep1	249	31	20220209 568pp65_gfpMyD88_grid1_1um 001 crop.tif	0.000909129	0.000206239
1um_grid	20220209	Rep1	249	32	20220209 568pp65_gfpMyD88_grid1_1um 001 crop.tif	0.014793055	0.003176076
1um_grid	20220209	Rep1	249	33	20220209 568pp65_gfpMyD88_grid1_1um 001 crop.tif	0.005207177	0.004737045
1um_grid	20220209	Rep1	249	34	20220209 568pp65_gfpMyD88_grid1_1um 001 crop.tif	-0.000110646	0.025264242
1um_grid	20220209	Rep1	249	35	20220209 568pp65_gfpMyD88_grid1_1um 001 crop.tif	0.00049522	0.002099885
1um_grid	20220209	Rep1	249	36	20220209 568pp65_gfpMyD88_grid1_1um 001 crop.tif	0.000333256	0.034467644
1um_grid	20220209	Rep1	249	37	20220209 568pp65_gfpMyD88_grid1_1um 001 crop.tif	0.010938909	0.003078015
1um_grid	20220209	Rep1	249	38	20220209 568pp65_gfpMyD88_grid1_1um 001 crop.tif	0.00429238	0.004549751
1um_grid	20220209	Rep1	249	39	20220209 568pp65_gfpMyD88_grid1_1um 001 crop.tif	-0.000128642	0.189265264
1um_grid	20220209	Rep1	249	40	20220209 568pp65_gfpMyD88_grid1_1um 001 crop.tif	0.019657979	0.09148543
1um_grid	20220209	Rep1	249	41	20220209 568pp65_gfpMyD88_grid1_1um 001 crop.tif	0.00397445	0.003585892
1um_grid	20220209	Rep1	249	42	20220209 568pp65_gfpMyD88_grid1_1um 001 crop.tif	0.006157967	0.000806757
1um_grid	20220209	Rep1	249	43	20220209 568pp65_gfpMyD88_grid1_1um 001 crop.tif	0.000810151	0.000103119
1um_grid	20220209	Rep1	249	44	20220209 568pp65_gfpMyD88_grid1_1um 001 crop.tif	0.001694955	-0.000320816
1um_grid	20220209	Rep1	249	45	20220209 568pp65_gfpMyD88_grid1_1um 001 crop.tif	0.00478727	-0.000884831
1um_grid	20220209	Rep1	249	46	20220209 568pp65_gfpMyD88_grid1_1um 001 crop.tif	0.000144298	0.000288734
1um_grid	20220209	Rep1	249	47	20220209 568pp65_gfpMyD88_grid1_1um 001 crop.tif	0.000447231	0.015103019
1um_grid	20220209	Rep1	249	48	20220209 568pp65_gfpMyD88_grid1_1um 001 crop.tif	0.003320595	0.001166042
1um_grid	20220209	Rep1	249	49	20220209 568pp65_gfpMyD88_grid1_1um 001 crop.tif	-7.17E-05	0.001082753
1um_grid	20220209	Rep1	249	50	20220209 568pp65_gfpMyD88_grid1_1um 001 crop.tif	0.000123303	0.005614276
1um_grid	20220209	Rep1	250	1	20220209 568pp65_gfpMyD88_grid1_1um 006 crop.tif	0.006175963	0.000948698
1um_grid	20220209	Rep1	250	2	20220209 568pp65_gfpMyD88_grid1_1um 006 crop.tif	0.001167072	0.006448397
1um_grid	20220209	Rep1	250	3	20220209 568pp65_gfpMyD88_grid1_1um 006 crop.tif	0.000561206	-0.001332619
1um_grid	20220209	Rep1	250	4	20220209 568pp65_gfpMyD88_grid1_1um 006 crop.tif	0.000429235	0.001998929
1um_grid	20220209	Rep1	250	5	20220209 568pp65_gfpMyD88_grid1_1um 006 crop.tif	3.93E-05	-0.000902294
1um_grid	20220209	Rep1	250	6	20220209 568pp65_gfpMyD88_grid1_1um 006 crop.tif	-3.27E-05	0.192549618
1um_grid	20220209	Rep1	250	7	20220209 568pp65_gfpMyD88_grid1_1um 006 crop.tif	0.006463899	0.004462256
1um_grid	20220209	Rep1	250	8	20220209 568pp65_gfpMyD88_grid1_1um 006 crop.tif	5.73E-05	0.000180459
1um_grid	20220209	Rep1	250	9	20220209 568pp65_gfpMyD88_grid1_1um 006 crop.tif	0.000579202	0.010772006
1um_grid	20220209	Rep1	250	10	20220209 568pp65_gfpMyD88_grid1_1um 006 crop.tif	0.009232286	0.001017132
1um_grid	20220209	Rep1	250	11	20220209 568pp65_gfpMyD88_grid1_1um 006 crop.tif	3.30E-07	-0.000481224
1um_grid	20220209	Rep1	250	12	20220209 568pp65_gfpMyD88_grid1_1um 006 crop.tif	0.000174291	0.001732405
1um_grid	20220209	Rep1	250	13	20220209 568pp65_gfpMyD88_grid1_1um 006 crop.tif	0.000552208	0.001665774
1um_grid	20220209	Rep1	250	14	20220209 568pp65_gfpMyD88_grid1_1um 006 crop.tif	0.01134082	0.309027308
1um_grid	20220209	Rep1	250	15	20220209 568pp65_gfpMyD88_grid1_1um 006 crop.tif	0.00953222	0.488360106
1um_grid	20220209	Rep1	250	16	20220209 568pp65_gfpMyD88_grid1_1um 006 crop.tif	0.008425465	0.674981806
1um_grid	20220209	Rep1	250	17	20220209 568pp65_gfpMyD88_grid1_1um 006 crop.tif	0.005327151	0.169470932
1um_grid	20220209	Rep1	250	18	20220209 568pp65_gfpMyD88_grid1_1um 006 crop.tif	0.002015884	0.494300394
1um_grid	20220209	Rep1	250	19	20220209 568pp65_gfpMyD88_grid1_1um 006 crop.tif	0.025968582	0.432297741
1um_grid	20220209	Rep1	250	20	20220209 568pp65_gfpMyD88_grid1_1um 006 crop.tif	0.017894369	0.043660735
1um_grid	20220209	Rep1	250	21	20220209 568pp65_gfpMyD88_grid1_1um 006 crop.tif	0.009814157	0.78333081
1um_grid	20220209	Rep1	250	22	20220209 568pp65_gfpMyD88_grid1_1um 006 crop.tif	0.002363807	0.063521523
1um_grid	20220209	Rep1	250	23	20220209 568pp65_gfpMyD88_grid1_1um 006 crop.tif	0.000936123	0.095552972
1um_grid	20220209	Rep1	250	24	20220209 568pp65_gfpMyD88_grid1_1um 006 crop.tif	0.0177564	0.115642291
1um_grid	20220209	Rep1	250	25	20220209 568pp65_gfpMyD88_grid1_1um 006 crop.tif	-4.47E-05	0.047641142
1um_grid	20220209	Rep1	250	26	20220209 568pp65_gfpMyD88_grid1_1um 006 crop.tif	0.006043992	0.037633877
1um_grid	20220209	Rep1	250	27	20220209 568pp65_gfpMyD88_grid1_1um 006 crop.tif	0.004082426	0.113225052
1um_grid	20220209	Rep1	250	28	20220209 568pp65_gfpMyD88_grid1_1um 006 crop.tif	0.014286168	0.073164504
1um_grid	20220209	Rep1	250	29	20220209 568pp65_gfpMyD88_grid1_1um 006 crop.tif	0.003155632	0.019834784
1um_grid	20220209	Rep1	250	30	20220209 568pp65_gfpMyD88_grid1_1um 006 crop.tif	0.004712287	0.012247918
1um_grid	20220209	Rep1	250	31	20220209 568pp65_gfpMyD88_grid1_1um 006 crop.tif	0.001721949	0.000531879
1um_grid	20220209	Rep1	250	32	20220209 568pp65_gfpMyD88_grid1_1um 006 crop.tif	0.0010411	0.000360918
1um_grid	20220209	Rep1	250	33	20220209 568pp65_gfpMyD88_grid1_1um 006 crop.tif	-0.000143638	0.001985048
1um_grid	20220209	Rep1	251	1	20220209 568pp65_gfpMyD88_grid1_1um 009 crop.tif	0.00040824	0.00324826
1um_grid	20220209	Rep1	251	2	20220209 568pp65_gfpMyD88_grid1_1um 009 crop.tif	0.001053097	-0.000451147
1um_grid	20220209	Rep1	251	3	20220209 568pp65_gfpMyD88_grid1_1um 009 crop.tif	0.00311664	0.00162413
1um_grid	20220209	Rep1	251	4	20220209 568pp65_gfpMyD88_grid1_1um 009 crop.tif	0.000825147	-0.000412477
1um_grid	20220209	Rep1	251	5	20220209 568pp65_gfpMyD88_grid1_1um 009 crop.tif	0.004205399	0.002474865
1um_grid	20220209	Rep1	251	6	20220209 568pp65_gfpMyD88_grid1_1um 009 crop.tif	0.01409421	0.002077478
1um_grid	20220209	Rep1	251	7	20220209 568pp65_gfpMyD88_grid1_1um 009 crop.tif	0.025599663	0.00495787
1um_grid	20220209	Rep1	251	8	20220209 568pp65_gfpMyD88_grid1_1um 009 crop.tif	0.001664961	0.003024834
1um_grid	20220209	Rep1	251	9	20220209 568pp65_gfpMyD88_grid1_1um 009 crop.tif	0.007321709	0.001273827
1um_grid	20220209	Rep1	251	10	20220209 568pp65_gfpMyD88_grid1_1um 009 crop.tif	0.012777502	0.042278936
1um_grid	20220209	Rep1	251	11	20220209 568pp65_gfpMyD88_grid1_1um 009 crop.tif	0.018956134	0.023835929
1um_grid	20220209	Rep1	251	12	20220209 568pp65_gfpMyD88_grid1_1um 009 crop.tif	0.013431357	0.022212271
1um_grid	20220209	Rep1	251	13	20220209 568pp65_gfpMyD88_grid1_1um 009 crop.tif	0.016439691	0.063040299
1um_grid	20220209	Rep1	251	14	20220209 568pp65_gfpMyD88_grid1_1um 009 crop.tif	0.019532007	0.018067761
1um_grid	20220209	Rep1	251	15	20220209 568pp65_gfpMyD88_grid1_1um 009 crop.tif	0.015458908	0.000954291
1um_grid	20220209	Rep1	251	16	20220209 568pp65_gfpMyD88_grid1_1um 009 crop.tif	0.00085814	0.013199277
1um_grid	20220209	Rep1	251	17	20220209 568pp65_gfpMyD88_grid1_1um 009 crop.tif	0.003455565	0.016466872
1um_grid	20220209	Rep1	251	18	20220209 568pp65_gfpMyD88_grid1_1um 009 crop.tif	0.020491794	0.132589781
1um_grid	20220209	Rep1	251	19	20220209 568pp65_gfpMyD88_grid1_1um 009 crop.tif	0.029153877	0.045890307
1um_grid	20220209	Rep1	251	20	20220209 568pp65_gfpMyD88_grid1_1um 009 crop.tif	0.009859148	0.01180602
1um_grid	20220209	Rep1	251	21	20220209 568pp65_gfpMyD88_grid1_1um 009 crop.tif	0.019085105	0.139104683
1um_grid	20220209	Rep1	251	22	20220209 568pp65_gfpMyD88_grid1_1um 009 crop.tif	0.03442371	0.09260417
1um_grid	20220209	Rep1	251	23	20220209 568pp65_gfpMyD88_grid1_1um 009 crop.tif	0.013875259	0.029627576
1um_grid	20220209	Rep1	251	24	20220209 568pp65_gfpMyD88_grid1_1um 009 crop.tif	0.015344933	0.087394911
1um_grid	20220209	Rep1	251	25	20220209 568pp65_gfpMyD88_grid1_1um 009 crop.tif	0.004262386	0.140889162
1um_grid	20220209	Rep1	251	26	20220209 568pp65_gfpMyD88_grid1_1um 009 crop.tif	0.00560309	0.008662026
1um_grid	20220209	Rep1	251	27	20220209 568pp65_gfpMyD88_grid1_1um 009 crop.tif	0.00406443	0.091031475
1um_grid	20220209	Rep1	251	28	20220209 568pp65_gfpMyD88_grid1_1um 009 crop.tif	0.010761948	0.056303168
1um_grid	20220209	Rep1	251	29	20220209 568pp65_gfpMyD88_grid1_1um 009 crop.tif	0.039960484	0.054528656
1um_grid	20220209	Rep1	251	30	20220209 568pp65_gfpMyD88_grid1_1um 009 crop.tif	0.066249665	0.095946831
1um_grid	20220209	Rep1	251	31	20220209 568pp65_gfpMyD88_grid1_1um 009 crop.tif	0.009607203	0.045107352
1um_grid	20220209	Rep1	251	32	20220209 568pp65_gfpMyD88_grid1_1um 009 crop.tif	0.007570654	0.160931323
1um_grid	20220209	Rep1	251	33	20220209 568pp65_gfpMyD88_grid1_1um 009 crop.tif	0.00551311	0.060273263
1um_grid	20220209	Rep1	251	34	20220209 568pp65_gfpMyD88_grid1_1um 009 crop.tif	0.006715843	0.290502695
1um_grid	20220209	Rep1	251	35	20220209 568pp65_gfpMyD88_grid1_1um 009 crop.tif	0.005999002	0.084053732
1um_grid	20220209	Rep1	251	36	20220209 568pp65_gfpMyD88_grid1_1um 009 crop.tif	0.000291266	0.099613297
1um_grid	20220209	Rep1	251	37	20220209 568pp65_gfpMyD88_grid1_1um 009 crop.tif	0.002537768	0.01113689
1um_grid	20220209	Rep1	251	38	20220209 568pp65_gfpMyD88_grid1_1um 009 crop.tif	0.033841839	0.100826817
1um_grid	20220209	Rep1	251	39	20220209 568pp65_gfpMyD88_grid1_1um 009 crop.tif	0.050413171	0.025468119
1um_grid	20220209	Rep1	251	40	20220209 568pp65_gfpMyD88_grid1_1um 009 crop.tif	0.015018006	0.003164971
1um_grid	20220209	Rep1	251	41	20220209 568pp65_gfpMyD88_grid1_1um 009 crop.tif	0.002462785	0.680329957
1um_grid	20220209	Rep1	251	42	20220209 568pp65_gfpMyD88_grid1_1um 009 crop.tif	0.006115976	0.181303948
1um_grid	20220209	Rep1	251	43	20220209 568pp65_gfpMyD88_grid1_1um 009 crop.tif	0.001107085	0.008322339
1um_grid	20220209	Rep1	251	44	20220209 568pp65_gfpMyD88_grid1_1um 009 crop.tif	0.001290044	0.308051889
1um_grid	20220209	Rep1	251	45	20220209 568pp65_gfpMyD88_grid1_1um 009 crop.tif	3.93E-05	0.392940995
1um_grid	20220209	Rep1	251	46	20220209 568pp65_gfpMyD88_grid1_1um 009 crop.tif	0.021616545	0.36156819
1um_grid	20220209	Rep1	251	47	20220209 568pp65_gfpMyD88_grid1_1um 009 crop.tif	0.019361044	0.055729401
1um_grid	20220209	Rep1	251	48	20220209 568pp65_gfpMyD88_grid1_1um 009 crop.tif	0.006337927	0.665154219
1um_grid	20220209	Rep1	251	49	20220209 568pp65_gfpMyD88_grid1_1um 009 crop.tif	0.000684179	0.144447301
1um_grid	20220209	Rep1	251	50	20220209 568pp65_gfpMyD88_grid1_1um 009 crop.tif	0.01784638	0.001198981
1um_grid	20220209	Rep1	251	51	20220209 568pp65_gfpMyD88_grid1_1um 009 crop.tif	0.000687178	0.075240734
1um_grid	20220209	Rep1	251	52	20220209 568pp65_gfpMyD88_grid1_1um 009 crop.tif	0.013488344	0.003181969
1um_grid	20220209	Rep1	251	53	20220209 568pp65_gfpMyD88_grid1_1um 009 crop.tif	0.013323381	0.001306178
1um_grid	20220209	Rep1	251	54	20220209 568pp65_gfpMyD88_grid1_1um 009 crop.tif	0.001008107	0.075750265
1um_grid	20220209	Rep1	251	55	20220209 568pp65_gfpMyD88_grid1_1um 009 crop.tif	0.016733626	0.147942961
1um_grid	20220209	Rep1	251	56	20220209 568pp65_gfpMyD88_grid1_1um 009 crop.tif	0.00018029	0.008924511
1um_grid	20220209	Rep1	251	57	20220209 568pp65_gfpMyD88_grid1_1um 009 crop.tif	0.010012114	0.039090168
1um_grid	20220209	Rep1	251	58	20220209 568pp65_gfpMyD88_grid1_1um 009 crop.tif	0.008083541	0.114553614
1um_grid	20220209	Rep1	251	59	20220209 568pp65_gfpMyD88_grid1_1um 009 crop.tif	0.011484788	0.129636307
1um_grid	20220209	Rep1	251	60	20220209 568pp65_gfpMyD88_grid1_1um 009 crop.tif	0.000231279	0.053931423
1um_grid	20220209	Rep1	251	61	20220209 568pp65_gfpMyD88_grid1_1um 009 crop.tif	0.001008107	0.109379306
1um_grid	20220209	Rep1	251	62	20220209 568pp65_gfpMyD88_grid1_1um 009 crop.tif	0.005474118	0.027610207
1um_grid	20220209	Rep1	251	63	20220209 568pp65_gfpMyD88_grid1_1um 009 crop.tif	0.006772831	0.004049321
1um_grid	20220209	Rep1	251	64	20220209 568pp65_gfpMyD88_grid1_1um 009 crop.tif	0.000456229	0.014917933
1um_grid	20220209	Rep1	251	65	20220209 568pp65_gfpMyD88_grid1_1um 009 crop.tif	0.000123303	0.032204968
1um_grid	20220209	Rep1	251	66	20220209 568pp65_gfpMyD88_grid1_1um 009 crop.tif	0.002129859	0.005224714
1um_grid	20220209	Rep1	251	67	20220209 568pp65_gfpMyD88_grid1_1um 009 crop.tif	0.001847921	0.002431446
1um_grid	20220209	Rep1	251	68	20220209 568pp65_gfpMyD88_grid1_1um 009 crop.tif	0.008641417	0.184319853
1um_grid	20220209	Rep1	251	69	20220209 568pp65_gfpMyD88_grid1_1um 009 crop.tif	0.007066766	0.054270243
1um_grid	20220209	Rep1	251	70	20220209 568pp65_gfpMyD88_grid1_1um 009 crop.tif	0.000816149	0.00631606
1um_grid	20220209	Rep1	251	71	20220209 568pp65_gfpMyD88_grid1_1um 009 crop.tif	-0.000107646	0.000180459
1um_grid	20220209	Rep1	251	72	20220209 568pp65_gfpMyD88_grid1_1um 009 crop.tif	0.002522772	0.023845462
1um_grid	20220209	Rep1	251	73	20220209 568pp65_gfpMyD88_grid1_1um 009 crop.tif	0.001089089	0.007424594
1um_grid	20220209	Rep1	251	74	20220209 568pp65_gfpMyD88_grid1_1um 009 crop.tif	0.024837832	0.181918066
1um_grid	20220209	Rep1	251	75	20220209 568pp65_gfpMyD88_grid1_1um 009 crop.tif	0.008722399	0.21021258
1um_grid	20220209	Rep1	251	76	20220209 568pp65_gfpMyD88_grid1_1um 009 crop.tif	0.000264271	0.128847634
1um_grid	20220209	Rep1	251	77	20220209 568pp65_gfpMyD88_grid1_1um 009 crop.tif	0.089710472	0.220969397
1um_grid	20220209	Rep1	251	78	20220209 568pp65_gfpMyD88_grid1_1um 009 crop.tif	0.041037246	0.023490011
1um_grid	20220209	Rep1	251	79	20220209 568pp65_gfpMyD88_grid1_1um 009 crop.tif	0.00361453	0.00346481
1um_grid	20220209	Rep1	251	80	20220209 568pp65_gfpMyD88_grid1_1um 009 crop.tif	0.000336256	0.05370456
1um_grid	20220209	Rep1	251	81	20220209 568pp65_gfpMyD88_grid1_1um 009 crop.tif	7.53E-05	0.001082753
1um_grid	20220209	Rep1	251	82	20220209 568pp65_gfpMyD88_grid1_1um 009 crop.tif	0.000174291	0.001764487
1um_grid	20220209	Rep1	251	83	20220209 568pp65_gfpMyD88_grid1_1um 009 crop.tif	0.000828147	0.002309874
1um_grid	20220209	Rep1	252	1	20220209 568pp65_gfpMyD88_grid1_1um 010.tif	9.93E-05	0.003528973
1um_grid	20220209	Rep1	252	2	20220209 568pp65_gfpMyD88_grid1_1um 010.tif	0.000936123	0.01138896
1um_grid	20220209	Rep1	252	3	20220209 568pp65_gfpMyD88_grid1_1um 010.tif	0.001964895	0.006824626
1um_grid	20220209	Rep1	252	4	20220209 568pp65_gfpMyD88_grid1_1um 010.tif	0.000108306	0.000962447
1um_grid	20220209	Rep1	252	5	20220209 568pp65_gfpMyD88_grid1_1um 010.tif	9.33E-06	0.002566526
1um_grid	20220209	Rep1	252	6	20220209 568pp65_gfpMyD88_grid1_1um 010.tif	3.33E-06	0.001263212
1um_grid	20220209	Rep1	252	7	20220209 568pp65_gfpMyD88_grid1_1um 010.tif	0.000474225	0.005996787
1um_grid	20220209	Rep1	252	8	20220209 568pp65_gfpMyD88_grid1_1um 010.tif	0.00018029	0.001443671
1um_grid	20220209	Rep1	252	9	20220209 568pp65_gfpMyD88_grid1_1um 010.tif	0.001742944	0.007149609
1um_grid	20220209	Rep1	252	10	20220209 568pp65_gfpMyD88_grid1_1um 010.tif	0.000603196	0.002665239
1um_grid	20220209	Rep1	252	11	20220209 568pp65_gfpMyD88_grid1_1um 010.tif	0.008350482	0.000351163
1um_grid	20220209	Rep1	252	12	20220209 568pp65_gfpMyD88_grid1_1um 010.tif	0.002852699	0.001744436
1um_grid	20220209	Rep1	252	13	20220209 568pp65_gfpMyD88_grid1_1um 010.tif	0.009196294	0.002355463
1um_grid	20220209	Rep1	252	14	20220209 568pp65_gfpMyD88_grid1_1um 010.tif	0.036103338	0.00370172
1um_grid	20220209	Rep1	252	15	20220209 568pp65_gfpMyD88_grid1_1um 010.tif	0.005480117	0.01679908
1um_grid	20220209	Rep1	252	16	20220209 568pp65_gfpMyD88_grid1_1um 010.tif	0.072884197	0.007054534
1um_grid	20220209	Rep1	252	17	20220209 568pp65_gfpMyD88_grid1_1um 010.tif	0.01712054	0.004563863
1um_grid	20220209	Rep1	252	18	20220209 568pp65_gfpMyD88_grid1_1um 010.tif	0.002021882	0.001569208
1um_grid	20220209	Rep1	252	19	20220209 568pp65_gfpMyD88_grid1_1um 010.tif	0.043400723	0.060899345
1um_grid	20220209	Rep1	252	20	20220209 568pp65_gfpMyD88_grid1_1um 010.tif	0.032747081	0.129074881
1um_grid	20220209	Rep1	252	21	20220209 568pp65_gfpMyD88_grid1_1um 010.tif	0.030785515	0.058194875
1um_grid	20220209	Rep1	252	22	20220209 568pp65_gfpMyD88_grid1_1um 010.tif	0.031412377	0.026162526
1um_grid	20220209	Rep1	252	23	20220209 568pp65_gfpMyD88_grid1_1um 010.tif	0.039327625	0.002733163
1um_grid	20220209	Rep1	252	24	20220209 568pp65_gfpMyD88_grid1_1um 010.tif	0.037737976	0.167465832
1um_grid	20220209	Rep1	252	25	20220209 568pp65_gfpMyD88_grid1_1um 010.tif	0.004124417	0.026467301
1um_grid	20220209	Rep1	252	26	20220209 568pp65_gfpMyD88_grid1_1um 010.tif	0.006037993	0.027643626
1um_grid	20220209	Rep1	252	27	20220209 568pp65_gfpMyD88_grid1_1um 010.tif	0.049009482	0.359550058
1um_grid	20220209	Rep1	252	28	20220209 568pp65_gfpMyD88_grid1_1um 010.tif	0.044819409	0.32923948
1um_grid	20220209	Rep1	252	29	20220209 568pp65_gfpMyD88_grid1_1um 010.tif	0.067968285	0.098022313
1um_grid	20220209	Rep1	252	30	20220209 568pp65_gfpMyD88_grid1_1um 010.tif	0.013356374	0.027856288
1um_grid	20220209	Rep1	252	31	20220209 568pp65_gfpMyD88_grid1_1um 010.tif	0.075199685	0.167183377
1um_grid	20220209	Rep1	252	32	20220209 568pp65_gfpMyD88_grid1_1um 010.tif	0.024765848	0.039622915
1um_grid	20220209	Rep1	252	33	20220209 568pp65_gfpMyD88_grid1_1um 010.tif	0.032690094	0.187611605
1um_grid	20220209	Rep1	252	34	20220209 568pp65_gfpMyD88_grid1_1um 010.tif	0.013161417	0.208049029
1um_grid	20220209	Rep1	252	35	20220209 568pp65_gfpMyD88_grid1_1um 010.tif	0.016961575	0.03466529
1um_grid	20220209	Rep1	252	36	20220209 568pp65_gfpMyD88_grid1_1um 010.tif	0.026418482	0.123330749
1um_grid	20220209	Rep1	252	37	20220209 568pp65_gfpMyD88_grid1_1um 010.tif	0.007639639	0.201588964
1um_grid	20220209	Rep1	252	38	20220209 568pp65_gfpMyD88_grid1_1um 010.tif	0.085394427	0.101056968
1um_grid	20220209	Rep1	252	39	20220209 568pp65_gfpMyD88_grid1_1um 010.tif	0.017819386	0.264074734
1um_grid	20220209	Rep1	252	40	20220209 568pp65_gfpMyD88_grid1_1um 010.tif	0.113156282	0.146458947
1um_grid	20220209	Rep1	252	41	20220209 568pp65_gfpMyD88_grid1_1um 010.tif	0.002129859	0.039034642
1um_grid	20220209	Rep1	252	42	20220209 568pp65_gfpMyD88_grid1_1um 010.tif	0.021055669	0.094310016
1um_grid	20220209	Rep1	252	43	20220209 568pp65_gfpMyD88_grid1_1um 010.tif	0.003215618	0.122414806
1um_grid	20220209	Rep1	252	44	20220209 568pp65_gfpMyD88_grid1_1um 010.tif	0.012924469	0.098313993
1um_grid	20220209	Rep1	252	45	20220209 568pp65_gfpMyD88_grid1_1um 010.tif	0.013500342	0.098462872
1um_grid	20220209	Rep1	252	46	20220209 568pp65_gfpMyD88_grid1_1um 010.tif	0.007057768	0.020161612
1um_grid	20220209	Rep1	252	47	20220209 568pp65_gfpMyD88_grid1_1um 010.tif	0.066105697	0.125832696
1um_grid	20220209	Rep1	252	48	20220209 568pp65_gfpMyD88_grid1_1um 010.tif	0.02041981	0.00115967
1um_grid	20220209	Rep1	252	49	20220209 568pp65_gfpMyD88_grid1_1um 010.tif	0.063457283	0.032411829
1um_grid	20220209	Rep1	252	50	20220209 568pp65_gfpMyD88_grid1_1um 010.tif	0.003077649	0.016380113
1um_grid	20220209	Rep1	252	51	20220209 568pp65_gfpMyD88_grid1_1um 010.tif	-0.00017963	0.028440318
1um_grid	20220209	Rep1	252	52	20220209 568pp65_gfpMyD88_grid1_1um 010.tif	0.028497022	0.007517045
1um_grid	20220209	Rep1	252	53	20220209 568pp65_gfpMyD88_grid1_1um 010.tif	0.020395815	0.003856664
1um_grid	20220209	Rep1	252	54	20220209 568pp65_gfpMyD88_grid1_1um 010.tif	0.017960354	0.002887342
1um_grid	20220209	Rep1	252	55	20220209 568pp65_gfpMyD88_grid1_1um 010.tif	-0.000104647	0.003609177
1um_grid	20220209	Rep1	252	56	20220209 568pp65_gfpMyD88_grid1_1um 010.tif	-5.07E-05	0.002706883
1um_grid	20220209	Rep1	252	57	20220209 568pp65_gfpMyD88_grid1_1um 010.tif	0.000240277	0.001588038
1um_grid	20220209	Rep1	252	58	20220209 568pp65_gfpMyD88_grid1_1um 010.tif	0.006508889	0.15061
1um_grid	20220209	Rep1	252	59	20220209 568pp65_gfpMyD88_grid1_1um 010.tif	0.005180183	0.041690401
1um_grid	20220209	Rep1	252	60	20220209 568pp65_gfpMyD88_grid1_1um 010.tif	-2.07E-05	0.00224571
1um_grid	20220209	Rep1	252	61	20220209 568pp65_gfpMyD88_grid1_1um 010.tif	0.001017105	0.017251868
1um_grid	20220209	Rep1	252	62	20220209 568pp65_gfpMyD88_grid1_1um 010.tif	0.008155525	0.161306171
1um_grid	20220209	Rep1	252	63	20220209 568pp65_gfpMyD88_grid1_1um 010.tif	0.005414132	0.111444357
1um_grid	20220209	Rep1	252	64	20220209 568pp65_gfpMyD88_grid1_1um 010.tif	0.003686514	0.00759264
1um_grid	20220209	Rep1	252	65	20220209 568pp65_gfpMyD88_grid1_1um 010.tif	0.042623895	0.122808997
1um_grid	20220209	Rep1	252	66	20220209 568pp65_gfpMyD88_grid1_1um 010.tif	0.015797833	0.011068144
1um_grid	20220209	Rep1	252	67	20220209 568pp65_gfpMyD88_grid1_1um 010.tif	0.001901909	0.004608642
1um_grid	20220209	Rep1	253	1	20220209 568pp65_gfpMyD88_grid1_1um 022.tif	0.000915127	0.003753545
1um_grid	20220209	Rep1	253	2	20220209 568pp65_gfpMyD88_grid1_1um 022.tif	0.001272048	0.006805877
1um_grid	20220209	Rep1	253	3	20220209 568pp65_gfpMyD88_grid1_1um 022.tif	0.007573654	0.095624207
1um_grid	20220209	Rep1	253	4	20220209 568pp65_gfpMyD88_grid1_1um 022.tif	0.000510217	0.003007648
1um_grid	20220209	Rep1	253	5	20220209 568pp65_gfpMyD88_grid1_1um 022.tif	8.13E-05	0.002706883
1um_grid	20220209	Rep1	253	6	20220209 568pp65_gfpMyD88_grid1_1um 022.tif	0.000243276	0.008662026
1um_grid	20220209	Rep1	253	7	20220209 568pp65_gfpMyD88_grid1_1um 022.tif	-7.17E-05	0.012672223
1um_grid	20220209	Rep1	253	8	20220209 568pp65_gfpMyD88_grid1_1um 022.tif	0.000504218	0.00328107
1um_grid	20220209	Rep1	253	9	20220209 568pp65_gfpMyD88_grid1_1um 022.tif	0.0010381	0.000721835
1um_grid	20220209	Rep1	253	10	20220209 568pp65_gfpMyD88_grid1_1um 022.tif	2.43E-05	0.005774684
1um_grid	20220209	Rep1	253	11	20220209 568pp65_gfpMyD88_grid1_1um 022.tif	-6.57E-05	0.013534415
1um_grid	20220209	Rep1	253	12	20220209 568pp65_gfpMyD88_grid1_1um 022.tif	0.010099094	0.088381537
1um_grid	20220209	Rep1	253	13	20220209 568pp65_gfpMyD88_grid1_1um 022.tif	0.000186289	0.060489814
1um_grid	20220209	Rep1	253	14	20220209 568pp65_gfpMyD88_grid1_1um 022.tif	0.002015884	0.071702325
1um_grid	20220209	Rep1	253	15	20220209 568pp65_gfpMyD88_grid1_1um 022.tif	0.011775723	0.306408231
1um_grid	20220209	Rep1	253	16	20220209 568pp65_gfpMyD88_grid1_1um 022.tif	0.001664961	0.097287383
1um_grid	20220209	Rep1	253	17	20220209 568pp65_gfpMyD88_grid1_1um 022.tif	0.002156853	0.0378686
1um_grid	20220209	Rep1	253	18	20220209 568pp65_gfpMyD88_grid1_1um 022.tif	0.000717171	0.009303657
1um_grid	20220209	Rep1	253	19	20220209 568pp65_gfpMyD88_grid1_1um 022.tif	3.63E-05	0.000902294
1um_grid	20220209	Rep1	253	20	20220209 568pp65_gfpMyD88_grid1_1um 022.tif	0.001122082	0.001154937
1um_grid	20220209	Rep1	253	21	20220209 568pp65_gfpMyD88_grid1_1um 022.tif	0.000399242	0.002045201
1um_grid	20220209	Rep1	253	22	20220209 568pp65_gfpMyD88_grid1_1um 022.tif	0.002114862	0.00137805
1um_grid	20220209	Rep1	253	23	20220209 568pp65_gfpMyD88_grid1_1um 022.tif	0.00198589	0.003825728
1um_grid	20220209	Rep1	253	24	20220209 568pp65_gfpMyD88_grid1_1um 022.tif	0.000354252	0.003149828
1um_grid	20220209	Rep1	253	25	20220209 568pp65_gfpMyD88_grid1_1um 022.tif	9.03E-05	0.004042279
1um_grid	20220209	Rep1	253	26	20220209 568pp65_gfpMyD88_grid1_1um 022.tif	0.000465227	0.000103119
2.5um_grid	20220209	Rep1	158	1	20220209 568pp65_gfpMyD88_grid1_2p5um-p1 001_crop.tif	0.008482452	0.001323365
2.5um_grid	20220209	Rep1	158	2	20220209 568pp65_gfpMyD88_grid1_2p5um-p1 001_crop.tif	0.010767947	0.020211394
2.5um_grid	20220209	Rep1	158	3	20220209 568pp65_gfpMyD88_grid1_2p5um-p1 001_crop.tif	0.001721949	0.000360918
2.5um_grid	20220209	Rep1	158	4	20220209 568pp65_gfpMyD88_grid1_2p5um-p1 001_crop.tif	0.0222704	0.001665774
2.5um_grid	20220209	Rep1	158	5	20220209 568pp65_gfpMyD88_grid1_2p5um-p1 001_crop.tif	0.002084868	0.010426513
2.5um_grid	20220209	Rep1	158	6	20220209 568pp65_gfpMyD88_grid1_2p5um-p1 001_crop.tif	0.019600991	0.000195091
2.5um_grid	20220209	Rep1	158	7	20220209 568pp65_gfpMyD88_grid1_2p5um-p1 001_crop.tif	0.004616308	0.007057947
2.5um_grid	20220209	Rep1	158	8	20220209 568pp65_gfpMyD88_grid1_2p5um-p1 001_crop.tif	0.009226288	0.000597381
2.5um_grid	20220209	Rep1	158	9	20220209 568pp65_gfpMyD88_grid1_2p5um-p1 001_crop.tif	0.017873373	0.001935832
2.5um_grid	20220209	Rep1	158	10	20220209 568pp65_gfpMyD88_grid1_2p5um-p1 001_crop.tif	0.023758071	0.001904417
2.5um_grid	20220209	Rep1	158	11	20220209 568pp65_gfpMyD88_grid1_2p5um-p1 001_crop.tif	0.0154949	0.003726686
2.5um_grid	20220209	Rep1	158	12	20220209 568pp65_gfpMyD88_grid1_2p5um-p1 001_crop.tif	0.004304377	0.078048462
2.5um_grid	20220209	Rep1	158	13	20220209 568pp65_gfpMyD88_grid1_2p5um-p1 001_crop.tif	0.266665303	0.049164574
2.5um_grid	20220209	Rep1	158	14	20220209 568pp65_gfpMyD88_grid1_2p5um-p1 001_crop.tif	0.061834643	0.105464978
2.5um_grid	20220209	Rep1	158	15	20220209 568pp65_gfpMyD88_grid1_2p5um-p1 001_crop.tif	0.006493893	0.437055701
2.5um_grid	20220209	Rep1	158	16	20220209 568pp65_gfpMyD88_grid1_2p5um-p1 001_crop.tif	0.005612088	0.000902294
2.5um_grid	20220209	Rep1	158	17	20220209 568pp65_gfpMyD88_grid1_2p5um-p1 001_crop.tif	0.004226394	0.073214742
2.5um_grid	20220209	Rep1	158	18	20220209 568pp65_gfpMyD88_grid1_2p5um-p1 001_crop.tif	0.020629764	0.04250809
2.5um_grid	20220209	Rep1	158	19	20220209 568pp65_gfpMyD88_grid1_2p5um-p1 001_crop.tif	0.131038324	0.145166486
2.5um_grid	20220209	Rep1	158	20	20220209 568pp65_gfpMyD88_grid1_2p5um-p1 001_crop.tif	0.153353384	0.02526896
2.5um_grid	20220209	Rep1	158	21	20220209 568pp65_gfpMyD88_grid1_2p5um-p1 001_crop.tif	0.020638761	0.002180238
2.5um_grid	20220209	Rep1	158	22	20220209 568pp65_gfpMyD88_grid1_2p5um-p1 001_crop.tif	0.004541325	0.023748387
2.5um_grid	20220209	Rep1	158	23	20220209 568pp65_gfpMyD88_grid1_2p5um-p1 001_crop.tif	0.020362822	0.160323461
2.5um_grid	20220209	Rep1	158	24	20220209 568pp65_gfpMyD88_grid1_2p5um-p1 001_crop.tif	0.00135603	0.058665538
2.5um_grid	20220209	Rep1	158	25	20220209 568pp65_gfpMyD88_grid1_2p5um-p1 001_crop.tif	0.022333386	0.001315345
2.5um_grid	20220209	Rep1	158	26	20220209 568pp65_gfpMyD88_grid1_2p5um-p1 001_crop.tif	0.011961682	0.092081101
2.5um_grid	20220209	Rep1	158	27	20220209 568pp65_gfpMyD88_grid1_2p5um-p1 001_crop.tif	0.007204735	0.009711968
2.5um_grid	20220209	Rep1	158	28	20220209 568pp65_gfpMyD88_grid1_2p5um-p1 001_crop.tif	0.049180444	0.103659375
2.5um_grid	20220209	Rep1	158	29	20220209 568pp65_gfpMyD88_grid1_2p5um-p1 001_crop.tif	0.004502333	0.001273827
2.5um_grid	20220209	Rep1	158	30	20220209 568pp65_gfpMyD88_grid1_2p5um-p1 001_crop.tif	0.025851608	0.028701554
2.5um_grid	20220209	Rep1	158	31	20220209 568pp65_gfpMyD88_grid1_2p5um-p1 001_crop.tif	0.144568328	0.098778805
2.5um_grid	20220209	Rep1	158	32	20220209 568pp65_gfpMyD88_grid1_2p5um-p1 001_crop.tif	0.001775937	0.016142866
2.5um_grid	20220209	Rep1	158	33	20220209 568pp65_gfpMyD88_grid1_2p5um-p1 001_crop.tif	0.024147985	0.005498236
2.5um_grid	20220209	Rep1	158	34	20220209 568pp65_gfpMyD88_grid1_2p5um-p1 001_crop.tif	0.042806854	0.071828184
2.5um_grid	20220209	Rep1	158	35	20220209 568pp65_gfpMyD88_grid1_2p5um-p1 001_crop.tif	0.00492524	0.000254765
2.5um_grid	20220209	Rep1	158	36	20220209 568pp65_gfpMyD88_grid1_2p5um-p1 001_crop.tif	0.022345384	0.066505109
2.5um_grid	20220209	Rep1	158	37	20220209 568pp65_gfpMyD88_grid1_2p5um-p1 001_crop.tif	0.077260228	0.003641117
2.5um_grid	20220209	Rep1	158	38	20220209 568pp65_gfpMyD88_grid1_2p5um-p1 001_crop.tif	0.251764599	0.234959002
2.5um_grid	20220209	Rep1	158	39	20220209 568pp65_gfpMyD88_grid1_2p5um-p1 001_crop.tif	0.03772298	0.00379233
2.5um_grid	20220209	Rep1	158	40	20220209 568pp65_gfpMyD88_grid1_2p5um-p1 001_crop.tif	0.038925714	0.002130006
2.5um_grid	20220209	Rep1	158	41	20220209 568pp65_gfpMyD88_grid1_2p5um-p1 001_crop.tif	0.00519518	0
2.5um_grid	20220209	Rep1	158	42	20220209 568pp65_gfpMyD88_grid1_2p5um-p1 001_crop.tif	0.023167202	0.002827189
2.5um_grid	20220209	Rep1	158	43	20220209 568pp65_gfpMyD88_grid1_2p5um-p1 001_crop.tif	0.001694955	0.000320816
2.5um_grid	20220209	Rep1	158	44	20220209 568pp65_gfpMyD88_grid1_2p5um-p1 001_crop.tif	0.001796932	0.027429748
2.5um_grid	20220209	Rep1	158	45	20220209 568pp65_gfpMyD88_grid1_2p5um-p1 001_crop.tif	0.001952898	0.003609177
2.5um_grid	20220209	Rep1	158	46	20220209 568pp65_gfpMyD88_grid1_2p5um-p1 001_crop.tif	0.001622971	0.001283263
2.5um_grid	20220209	Rep1	158	47	20220209 568pp65_gfpMyD88_grid1_2p5um-p1 001_crop.tif	0.020926698	0.056844544
2.5um_grid	20220209	Rep1	158	48	20220209 568pp65_gfpMyD88_grid1_2p5um-p1 001_crop.tif	0.011472791	0.017586537
2.5um_grid	20220209	Rep1	159	1	20220209 568pp65_gfpMyD88_grid1_2p5um-p1 002.tif	0.012000674	0.000309358
2.5um_grid	20220209	Rep1	159	2	20220209 568pp65_gfpMyD88_grid1_2p5um-p1 002.tif	0.022018456	0.001340552
2.5um_grid	20220209	Rep1	159	3	20220209 568pp65_gfpMyD88_grid1_2p5um-p1 002.tif	0.001931902	0.004511472
2.5um_grid	20220209	Rep1	159	4	20220209 568pp65_gfpMyD88_grid1_2p5um-p1 002.tif	0.011862704	0.025408609
2.5um_grid	20220209	Rep1	159	5	20220209 568pp65_gfpMyD88_grid1_2p5um-p1 002.tif	0.054402287	0.0009187
2.5um_grid	20220209	Rep1	159	6	20220209 568pp65_gfpMyD88_grid1_2p5um-p1 002.tif	0.004136414	0.022876632
2.5um_grid	20220209	Rep1	159	7	20220209 568pp65_gfpMyD88_grid1_2p5um-p1 002.tif	0.024441919	0.005594225
2.5um_grid	20220209	Rep1	159	8	20220209 568pp65_gfpMyD88_grid1_2p5um-p1 002.tif	0.002015884	0.10699206
2.5um_grid	20220209	Rep1	159	9	20220209 568pp65_gfpMyD88_grid1_2p5um-p1 002.tif	0.124721722	0.012424664
2.5um_grid	20220209	Rep1	159	10	20220209 568pp65_gfpMyD88_grid1_2p5um-p1 002.tif	0.008551437	0.007612083
2.5um_grid	20220209	Rep1	159	11	20220209 568pp65_gfpMyD88_grid1_2p5um-p1 002.tif	0.211669476	0.016610148
2.5um_grid	20220209	Rep1	159	12	20220209 568pp65_gfpMyD88_grid1_2p5um-p1 002.tif	0.002951677	0.004491421
2.5um_grid	20220209	Rep1	159	13	20220209 568pp65_gfpMyD88_grid1_2p5um-p1 002.tif	0.054624238	0.00550816
2.5um_grid	20220209	Rep1	159	14	20220209 568pp65_gfpMyD88_grid1_2p5um-p1 002.tif	0.082359099	0.022911246
2.5um_grid	20220209	Rep1	159	15	20220209 568pp65_gfpMyD88_grid1_2p5um-p1 002.tif	0.019588994	0.001058692
2.5um_grid	20220209	Rep1	159	16	20220209 568pp65_gfpMyD88_grid1_2p5um-p1 002.tif	0.013242399	0.01485778
2.5um_grid	20220209	Rep1	159	17	20220209 568pp65_gfpMyD88_grid1_2p5um-p1 002.tif	0.032810068	0.023029989
2.5um_grid	20220209	Rep1	159	18	20220209 568pp65_gfpMyD88_grid1_2p5um-p1 002.tif	0.019633984	0.006836207
2.5um_grid	20220209	Rep1	159	19	20220209 568pp65_gfpMyD88_grid1_2p5um-p1 002.tif	0.00266674	0.002887342
2.5um_grid	20220209	Rep1	159	20	20220209 568pp65_gfpMyD88_grid1_2p5um-p1 002.tif	0.016367707	0.321063673
2.5um_grid	20220209	Rep1	159	21	20220209 568pp65_gfpMyD88_grid1_2p5um-p1 002.tif	0.220166593	0.070079215
2.5um_grid	20220209	Rep1	159	22	20220209 568pp65_gfpMyD88_grid1_2p5um-p1 002.tif	0.071489505	0.032266046
2.5um_grid	20220209	Rep1	159	23	20220209 568pp65_gfpMyD88_grid1_2p5um-p1 002.tif	0.213037173	0.079126919
2.5um_grid	20220209	Rep1	159	24	20220209 568pp65_gfpMyD88_grid1_2p5um-p1 002.tif	0.233192711	0.071125886
2.5um_grid	20220209	Rep1	159	25	20220209 568pp65_gfpMyD88_grid1_2p5um-p1 002.tif	0.008299493	0.130462266
2.5um_grid	20220209	Rep1	159	26	20220209 568pp65_gfpMyD88_grid1_2p5um-p1 002.tif	0.008119533	-0.000721835
2.5um_grid	20220209	Rep1	159	27	20220209 568pp65_gfpMyD88_grid1_2p5um-p1 002.tif	0.018554223	0.464116934
2.5um_grid	20220209	Rep1	159	28	20220209 568pp65_gfpMyD88_grid1_2p5um-p1 002.tif	0.040590345	0.628364873
2.5um_grid	20220209	Rep1	159	29	20220209 568pp65_gfpMyD88_grid1_2p5um-p1 002.tif	0.05746461	0.030970828
2.5um_grid	20220209	Rep1	159	30	20220209 568pp65_gfpMyD88_grid1_2p5um-p1 002.tif	0.279202526	0.090930499
2.5um_grid	20220209	Rep1	159	31	20220209 568pp65_gfpMyD88_grid1_2p5um-p1 002.tif	0.02435194	0.305607102
2.5um_grid	20220209	Rep1	159	32	20220209 568pp65_gfpMyD88_grid1_2p5um-p1 002.tif	0.028763963	0.002786621
2.5um_grid	20220209	Rep1	159	33	20220209 568pp65_gfpMyD88_grid1_2p5um-p1 002.tif	0.327713788	0.158492429
2.5um_grid	20220209	Rep1	159	34	20220209 568pp65_gfpMyD88_grid1_2p5um-p1 002.tif	0.153701308	0.05919051
2.5um_grid	20220209	Rep1	159	35	20220209 568pp65_gfpMyD88_grid1_2p5um-p1 002.tif	0.029321839	0.079911434
2.5um_grid	20220209	Rep1	159	36	20220209 568pp65_gfpMyD88_grid1_2p5um-p1 002.tif	0.10399931	0.015349375
2.5um_grid	20220209	Rep1	159	37	20220209 568pp65_gfpMyD88_grid1_2p5um-p1 002.tif	0.003959454	0.000222103
2.5um_grid	20220209	Rep1	159	38	20220209 568pp65_gfpMyD88_grid1_2p5um-p1 002.tif	0.12585847	0.031493415
2.5um_grid	20220209	Rep1	159	39	20220209 568pp65_gfpMyD88_grid1_2p5um-p1 002.tif	0.079932636	0.046099039
2.5um_grid	20220209	Rep1	159	40	20220209 568pp65_gfpMyD88_grid1_2p5um-p1 002.tif	0.026808396	0.112353694
2.5um_grid	20220209	Rep1	159	41	20220209 568pp65_gfpMyD88_grid1_2p5um-p1 002.tif	0.107724484	0.007231722
2.5um_grid	20220209	Rep1	159	42	20220209 568pp65_gfpMyD88_grid1_2p5um-p1 002.tif	0.009586208	0.001804589
2.5um_grid	20220209	Rep1	159	43	20220209 568pp65_gfpMyD88_grid1_2p5um-p1 002.tif	0.012084655	0.000876515
2.5um_grid	20220209	Rep1	159	44	20220209 568pp65_gfpMyD88_grid1_2p5um-p1 002.tif	0.13006354	0.002746985
2.5um_grid	20220209	Rep1	159	45	20220209 568pp65_gfpMyD88_grid1_2p5um-p1 002.tif	0.002705731	0.002454241
2.5um_grid	20220209	Rep1	159	46	20220209 568pp65_gfpMyD88_grid1_2p5um-p1 002.tif	0.002321816	0.005594225
2.5um_grid	20220209	Rep1	159	47	20220209 568pp65_gfpMyD88_grid1_2p5um-p1 002.tif	0.007366699	0.003057186
2.5um_grid	20220209	Rep1	159	48	20220209 568pp65_gfpMyD88_grid1_2p5um-p1 002.tif	0.002474782	0.008120649
2.5um_grid	20220209	Rep1	159	49	20220209 568pp65_gfpMyD88_grid1_2p5um-p1 002.tif	0.006466898	0.005774684
2.5um_grid	20220209	Rep1	159	50	20220209 568pp65_gfpMyD88_grid1_2p5um-p1 002.tif	0.013608318	0.18417117
2.5um_grid	20220209	Rep1	159	51	20220209 568pp65_gfpMyD88_grid1_2p5um-p1 002.tif	0.009367256	0.002670791
2.5um_grid	20220209	Rep1	159	52	20220209 568pp65_gfpMyD88_grid1_2p5um-p1 002.tif	0.016343712	0.139651107
2.5um_grid	20220209	Rep1	159	53	20220209 568pp65_gfpMyD88_grid1_2p5um-p1 002.tif	0.04490639	0.000335138
2.5um_grid	20220209	Rep1	159	54	20220209 568pp65_gfpMyD88_grid1_2p5um-p1 002.tif	0.074353871	0.017414281
2.5um_grid	20220209	Rep1	159	55	20220209 568pp65_gfpMyD88_grid1_2p5um-p1 002.tif	0.042857843	0.002887342
2.5um_grid	20220209	Rep1	159	56	20220209 568pp65_gfpMyD88_grid1_2p5um-p1 002.tif	0.045608235	0.000196864
2.5um_grid	20220209	Rep1	159	57	20220209 568pp65_gfpMyD88_grid1_2p5um-p1 002.tif	0.067287436	0.001532512
2.5um_grid	20220209	Rep1	159	58	20220209 568pp65_gfpMyD88_grid1_2p5um-p1 002.tif	0.003317596	0.005219426
2.5um_grid	20220209	Rep1	159	59	20220209 568pp65_gfpMyD88_grid1_2p5um-p1 002.tif	0.007600648	0.001188906
2.5um_grid	20220209	Rep1	159	60	20220209 568pp65_gfpMyD88_grid1_2p5um-p1 002.tif	0.004631305	0.083843968
2.5um_grid	20220209	Rep1	159	61	20220209 568pp65_gfpMyD88_grid1_2p5um-p1 002.tif	0.016877594	0.004090401
2.5um_grid	20220209	Rep1	159	62	20220209 568pp65_gfpMyD88_grid1_2p5um-p1 002.tif	0.008245505	0.004980665
2.5um_grid	20220209	Rep1	159	63	20220209 568pp65_gfpMyD88_grid1_2p5um-p1 002.tif	0.007288717	0.001953202
2.5um_grid	20220209	Rep1	159	64	20220209 568pp65_gfpMyD88_grid1_2p5um-p1 002.tif	0.025743632	0.001833852
2.5um_grid	20220209	Rep1	159	65	20220209 568pp65_gfpMyD88_grid1_2p5um-p1 002.tif	0.035062569	0.011076894
2.5um_grid	20220209	Rep1	159	66	20220209 568pp65_gfpMyD88_grid1_2p5um-p1 002.tif	0.011541775	0.002942868
2.5um_grid	20220209	Rep1	159	67	20220209 568pp65_gfpMyD88_grid1_2p5um-p1 002.tif	0.029312841	0.241453974
2.5um_grid	20220209	Rep1	159	68	20220209 568pp65_gfpMyD88_grid1_2p5um-p1 002.tif	0.012747508	0.00956432
2.5um_grid	20220209	Rep1	159	69	20220209 568pp65_gfpMyD88_grid1_2p5um-p1 002.tif	0.840819206	0.074192714
2.5um_grid	20220209	Rep1	159	70	20220209 568pp65_gfpMyD88_grid1_2p5um-p1 002.tif	0.026628435	-0.001101749
2.5um_grid	20220209	Rep1	159	71	20220209 568pp65_gfpMyD88_grid1_2p5um-p1 002.tif	0.013917249	0.069708684
2.5um_grid	20220209	Rep1	159	72	20220209 568pp65_gfpMyD88_grid1_2p5um-p1 002.tif	0.004895246	0.004227894
2.5um_grid	20220209	Rep1	159	73	20220209 568pp65_gfpMyD88_grid1_2p5um-p1 002.tif	0.019681973	0.007684055
2.5um_grid	20220209	Rep1	159	74	20220209 568pp65_gfpMyD88_grid1_2p5um-p1 002.tif	0.019570998	0.165855584
2.5um_grid	20220209	Rep1	159	75	20220209 568pp65_gfpMyD88_grid1_2p5um-p1 002.tif	0.026142543	0.450934874
2.5um_grid	20220209	Rep1	159	76	20220209 568pp65_gfpMyD88_grid1_2p5um-p1 002.tif	0.02760022	0.005809057
2.5um_grid	20220209	Rep1	159	77	20220209 568pp65_gfpMyD88_grid1_2p5um-p1 002.tif	0.010318046	0.01022119
2.5um_grid	20220209	Rep1	159	78	20220209 568pp65_gfpMyD88_grid1_2p5um-p1 002.tif	0.027177314	0.011874194
2.5um_grid	20220209	Rep1	159	79	20220209 568pp65_gfpMyD88_grid1_2p5um-p1 002.tif	0.016238735	0.368932608
2.5um_grid	20220209	Rep1	159	80	20220209 568pp65_gfpMyD88_grid1_2p5um-p1 002.tif	0.038334844	0.005774684
2.5um_grid	20220209	Rep1	159	81	20220209 568pp65_gfpMyD88_grid1_2p5um-p1 002.tif	0.043577684	0.169492525
2.5um_grid	20220209	Rep1	159	82	20220209 568pp65_gfpMyD88_grid1_2p5um-p1 002.tif	0.026772404	0.074159098
2.5um_grid	20220209	Rep1	159	83	20220209 568pp65_gfpMyD88_grid1_2p5um-p1 002.tif	0.076009505	0.128243206
2.5um_grid	20220209	Rep1	159	84	20220209 568pp65_gfpMyD88_grid1_2p5um-p1 002.tif	0.005990004	0.010930652
2.5um_grid	20220209	Rep1	159	85	20220209 568pp65_gfpMyD88_grid1_2p5um-p1 002.tif	0.008341484	0.035404312
2.5um_grid	20220209	Rep1	159	86	20220209 568pp65_gfpMyD88_grid1_2p5um-p1 002.tif	0.006601869	0.066154099
2.5um_grid	20220209	Rep1	159	87	20220209 568pp65_gfpMyD88_grid1_2p5um-p1 002.tif	0.011673746	0.036485503
2.5um_grid	20220209	Rep1	159	88	20220209 568pp65_gfpMyD88_grid1_2p5um-p1 002.tif	0.011919692	0.032639518
2.5um_grid	20220209	Rep1	159	89	20220209 568pp65_gfpMyD88_grid1_2p5um-p1 002.tif	0.007990561	0.060379415
2.5um_grid	20220209	Rep1	159	90	20220209 568pp65_gfpMyD88_grid1_2p5um-p1 002.tif	0.004826262	0.219771142
2.5um_grid	20220209	Rep1	159	91	20220209 568pp65_gfpMyD88_grid1_2p5um-p1 002.tif	0.06171167	0.347012915
2.5um_grid	20220209	Rep1	159	92	20220209 568pp65_gfpMyD88_grid1_2p5um-p1 002.tif	0.029177872	0.045170861
2.5um_grid	20220209	Rep1	159	93	20220209 568pp65_gfpMyD88_grid1_2p5um-p1 002.tif	0.005327151	0.083836036
2.5um_grid	20220209	Rep1	159	94	20220209 568pp65_gfpMyD88_grid1_2p5um-p1 002.tif	0.00524017	0.02075277
2.5um_grid	20220209	Rep1	159	95	20220209 568pp65_gfpMyD88_grid1_2p5um-p1 002.tif	0.04481341	0.143537754
2.5um_grid	20220209	Rep1	159	96	20220209 568pp65_gfpMyD88_grid1_2p5um-p1 002.tif	0.034912602	0.00177054
2.5um_grid	20220209	Rep1	159	97	20220209 568pp65_gfpMyD88_grid1_2p5um-p1 002.tif	0.019954913	0.015668076
2.5um_grid	20220209	Rep1	159	98	20220209 568pp65_gfpMyD88_grid1_2p5um-p1 002.tif	0.032669099	0.00711272
2.5um_grid	20220209	Rep1	159	99	20220209 568pp65_gfpMyD88_grid1_2p5um-p1 002.tif	0.011757727	0.011164389
2.5um_grid	20220209	Rep1	159	100	20220209 568pp65_gfpMyD88_grid1_2p5um-p1 002.tif	0.016391702	0.004331013
2.5um_grid	20220209	Rep1	159	101	20220209 568pp65_gfpMyD88_grid1_2p5um-p1 002.tif	0.024945808	0.001061523
2.5um_grid	20220209	Rep1	159	102	20220209 568pp65_gfpMyD88_grid1_2p5um-p1 002.tif	0.010857927	0.024037122
2.5um_grid	20220209	Rep1	159	103	20220209 568pp65_gfpMyD88_grid1_2p5um-p1 002.tif	0.010042107	0.125530629
2.5um_grid	20220209	Rep1	159	104	20220209 568pp65_gfpMyD88_grid1_2p5um-p1 002.tif	0.037710983	0.07481103
2.5um_grid	20220209	Rep1	159	105	20220209 568pp65_gfpMyD88_grid1_2p5um-p1 002.tif	0.006193959	0.087823317
2.5um_grid	20220209	Rep1	159	106	20220209 568pp65_gfpMyD88_grid1_2p5um-p1 002.tif	0.282708751	0.392929581
2.5um_grid	20220209	Rep1	159	107	20220209 568pp65_gfpMyD88_grid1_2p5um-p1 002.tif	0.006754835	0.134073095
2.5um_grid	20220209	Rep1	159	108	20220209 568pp65_gfpMyD88_grid1_2p5um-p1 002.tif	0.004031438	0.013233651
2.5um_grid	20220209	Rep1	159	109	20220209 568pp65_gfpMyD88_grid1_2p5um-p1 002.tif	0.016091768	0.004729267
2.5um_grid	20220209	Rep1	159	110	20220209 568pp65_gfpMyD88_grid1_2p5um-p1 002.tif	0.019996904	0.158881843
2.5um_grid	20220209	Rep1	159	111	20220209 568pp65_gfpMyD88_grid1_2p5um-p1 002.tif	0.023032232	0.109163736
2.5um_grid	20220209	Rep1	159	112	20220209 568pp65_gfpMyD88_grid1_2p5um-p1 002.tif	0.010629977	0.000412477
2.5um_grid	20220209	Rep1	159	113	20220209 568pp65_gfpMyD88_grid1_2p5um-p1 002.tif	0.002354809	0.014581077
2.5um_grid	20220209	Rep1	159	114	20220209 568pp65_gfpMyD88_grid1_2p5um-p1 002.tif	0.071456512	0.255786857
2.5um_grid	20220209	Rep1	159	115	20220209 568pp65_gfpMyD88_grid1_2p5um-p1 002.tif	0.02873097	0.079950498
2.5um_grid	20220209	Rep1	159	116	20220209 568pp65_gfpMyD88_grid1_2p5um-p1 002.tif	0.029108887	0.304147506
2.5um_grid	20220209	Rep1	159	117	20220209 568pp65_gfpMyD88_grid1_2p5um-p1 002.tif	0.013716294	0.002165506
2.5um_grid	20220209	Rep1	159	118	20220209 568pp65_gfpMyD88_grid1_2p5um-p1 002.tif	0.008782386	0.116084271
2.5um_grid	20220209	Rep1	159	119	20220209 568pp65_gfpMyD88_grid1_2p5um-p1 002.tif	0.017051555	0.007770347
2.5um_grid	20220209	Rep1	159	120	20220209 568pp65_gfpMyD88_grid1_2p5um-p1 002.tif	0.016751622	0.003705422
2.5um_grid	20220209	Rep1	159	121	20220209 568pp65_gfpMyD88_grid1_2p5um-p1 002.tif	0.009544217	0.003937284
2.5um_grid	20220209	Rep1	159	122	20220209 568pp65_gfpMyD88_grid1_2p5um-p1 002.tif	0.004919241	0.002255736
2.5um_grid	20220209	Rep1	159	123	20220209 568pp65_gfpMyD88_grid1_2p5um-p1 002.tif	0.119280925	0.000145486
2.5um_grid	20220209	Rep1	159	124	20220209 568pp65_gfpMyD88_grid1_2p5um-p1 002.tif	0.128002995	0.002887342
2.5um_grid	20220209	Rep1	159	125	20220209 568pp65_gfpMyD88_grid1_2p5um-p1 002.tif	0.333421524	0.029659809
2.5um_grid	20220209	Rep1	159	126	20220209 568pp65_gfpMyD88_grid1_2p5um-p1 002.tif	0.09779968	0.064387726
2.5um_grid	20220209	Rep1	159	127	20220209 568pp65_gfpMyD88_grid1_2p5um-p1 002.tif	0.208931081	0.029545473
2.5um_grid	20220209	Rep1	159	128	20220209 568pp65_gfpMyD88_grid1_2p5um-p1 002.tif	0.021349604	0.005335306
2.5um_grid	20220209	Rep1	159	129	20220209 568pp65_gfpMyD88_grid1_2p5um-p1 002.tif	0.278941583	0.041973839
2.5um_grid	20220209	Rep1	159	130	20220209 568pp65_gfpMyD88_grid1_2p5um-p1 002.tif	0.044270531	0.004192198
2.5um_grid	20220209	Rep1	159	131	20220209 568pp65_gfpMyD88_grid1_2p5um-p1 002.tif	0.419205535	0.1753929
2.5um_grid	20220209	Rep1	159	132	20220209 568pp65_gfpMyD88_grid1_2p5um-p1 002.tif	0.244746154	0.087724243
2.5um_grid	20220209	Rep1	159	133	20220209 568pp65_gfpMyD88_grid1_2p5um-p1 002.tif	0.15987994	0.017495677
2.5um_grid	20220209	Rep1	159	134	20220209 568pp65_gfpMyD88_grid1_2p5um-p1 002.tif	0.28637094	0.046014938
2.5um_grid	20220209	Rep1	159	135	20220209 568pp65_gfpMyD88_grid1_2p5um-p1 002.tif	0.340790892	0.053482662
2.5um_grid	20220209	Rep1	159	136	20220209 568pp65_gfpMyD88_grid1_2p5um-p1 002.tif	0.426427938	0.030069604
2.5um_grid	20220209	Rep1	159	137	20220209 568pp65_gfpMyD88_grid1_2p5um-p1 002.tif	0.011139864	0.05614276
2.5um_grid	20220209	Rep1	159	138	20220209 568pp65_gfpMyD88_grid1_2p5um-p1 002.tif	0.53722341	0.065362394
2.5um_grid	20220209	Rep1	159	139	20220209 568pp65_gfpMyD88_grid1_2p5um-p1 002.tif	0.002693734	0.005197215
2.5um_grid	20220209	Rep1	159	140	20220209 568pp65_gfpMyD88_grid1_2p5um-p1 002.tif	0.003542546	0.031616394
2.5um_grid	20220209	Rep1	159	141	20220209 568pp65_gfpMyD88_grid1_2p5um-p1 002.tif	0.016340713	0.029140766
2.5um_grid	20220209	Rep1	159	142	20220209 568pp65_gfpMyD88_grid1_2p5um-p1 002.tif	0.158059343	0.04190167
2.5um_grid	20220209	Rep1	159	143	20220209 568pp65_gfpMyD88_grid1_2p5um-p1 002.tif	0.0069108	0.000505285
2.5um_grid	20220209	Rep1	159	144	20220209 568pp65_gfpMyD88_grid1_2p5um-p1 002.tif	0.11740934	0.013697688
2.5um_grid	20220209	Rep1	159	145	20220209 568pp65_gfpMyD88_grid1_2p5um-p1 002.tif	0.025137765	0.010964096
2.5um_grid	20220209	Rep1	159	146	20220209 568pp65_gfpMyD88_grid1_2p5um-p1 002.tif	0.084440639	0.006091974
2.5um_grid	20220209	Rep1	159	147	20220209 568pp65_gfpMyD88_grid1_2p5um-p1 002.tif	0.003155631	0.000962447
2.5um_grid	20220209	Rep1	159	148	20220209 568pp65_gfpMyD88_grid1_2p5um-p1 002.tif	0.013257396	0.003109445
2.5um_grid	20220209	Rep1	159	149	20220209 568pp65_gfpMyD88_grid1_2p5um-p1 002.tif	0.005438126	0.002062387
2.5um_grid	20220209	Rep1	159	150	20220209 568pp65_gfpMyD88_grid1_2p5um-p1 002.tif	0.010935909	0.03489559
2.5um_grid	20220209	Rep1	159	151	20220209 568pp65_gfpMyD88_grid1_2p5um-p1 002.tif	0.043445713	0.004227894
2.5um_grid	20220209	Rep1	159	152	20220209 568pp65_gfpMyD88_grid1_2p5um-p1 002.tif	0.01572285	0.000360918
2.5um_grid	20220209	Rep1	159	153	20220209 568pp65_gfpMyD88_grid1_2p5um-p1 002.tif	0.016661642	0.00447538
2.5um_grid	20220209	Rep1	159	154	20220209 568pp65_gfpMyD88_grid1_2p5um-p1 002.tif	1.061684315	0.06862811
2.5um_grid	20220209	Rep1	159	155	20220209 568pp65_gfpMyD88_grid1_2p5um-p1 002.tif	0.043478706	0.025897236
2.5um_grid	20220209	Rep1	159	156	20220209 568pp65_gfpMyD88_grid1_2p5um-p1 002.tif	0.007705624	0.00264673
2.5um_grid	20220209	Rep1	159	157	20220209 568pp65_gfpMyD88_grid1_2p5um-p1 002.tif	0.025077779	0.070306776
2.5um_grid	20220209	Rep1	159	158	20220209 568pp65_gfpMyD88_grid1_2p5um-p1 002.tif	0.053010596	0.009585975
2.5um_grid	20220209	Rep1	159	159	20220209 568pp65_gfpMyD88_grid1_2p5um-p1 002.tif	0.024384932	0.002887342
2.5um_grid	20220209	Rep1	159	160	20220209 568pp65_gfpMyD88_grid1_2p5um-p1 002.tif	0.006574875	-0.001103984
2.5um_grid	20220209	Rep1	159	161	20220209 568pp65_gfpMyD88_grid1_2p5um-p1 002.tif	0.026874381	0.003940832
2.5um_grid	20220209	Rep1	159	162	20220209 568pp65_gfpMyD88_grid1_2p5um-p1 002.tif	0.004514331	0.004442065
2.5um_grid	20220209	Rep1	159	163	20220209 568pp65_gfpMyD88_grid1_2p5um-p1 002.tif	0.005519108	0.003402939
2.5um_grid	20220209	Rep1	159	164	20220209 568pp65_gfpMyD88_grid1_2p5um-p1 002.tif	0.007366699	0.004605998
2.5um_grid	20220209	Rep1	159	165	20220209 568pp65_gfpMyD88_grid1_2p5um-p1 002.tif	0.004616308	0.036572998
2.5um_grid	20220209	Rep1	159	166	20220209 568pp65_gfpMyD88_grid1_2p5um-p1 002.tif	0.008452459	0.015649393
2.5um_grid	20220209	Rep1	159	167	20220209 568pp65_gfpMyD88_grid1_2p5um-p1 002.tif	0.003758498	0.002493613
2.5um_grid	20220209	Rep1	159	168	20220209 568pp65_gfpMyD88_grid1_2p5um-p1 002.tif	0.003770495	0.00324826
2.5um_grid	20220209	Rep1	159	169	20220209 568pp65_gfpMyD88_grid1_2p5um-p1 002.tif	0.005363143	0.001347426
2.5um_grid	20220209	Rep1	159	170	20220209 568pp65_gfpMyD88_grid1_2p5um-p1 002.tif	0.018260288	0.003674799
2.5um_grid	20220209	Rep1	159	171	20220209 568pp65_gfpMyD88_grid1_2p5um-p1 002.tif	0.003767496	0.096846261
2.5um_grid	20220209	Rep1	159	172	20220209 568pp65_gfpMyD88_grid1_2p5um-p1 002.tif	0.00894435	0.042626285
2.5um_grid	20220209	Rep1	159	173	20220209 568pp65_gfpMyD88_grid1_2p5um-p1 002.tif	0.025878602	0.072250696
2.5um_grid	20220209	Rep1	159	174	20220209 568pp65_gfpMyD88_grid1_2p5um-p1 002.tif	0.030641547	0.006329942
2.5um_grid	20220209	Rep1	159	175	20220209 568pp65_gfpMyD88_grid1_2p5um-p1 002.tif	0.046256091	0.005831298
2.5um_grid	20220209	Rep1	159	176	20220209 568pp65_gfpMyD88_grid1_2p5um-p1 002.tif	0.054534259	0.218260842
2.5um_grid	20220209	Rep1	159	177	20220209 568pp65_gfpMyD88_grid1_2p5um-p1 002.tif	0.086081276	0.083051634
2.5um_grid	20220209	Rep1	159	178	20220209 568pp65_gfpMyD88_grid1_2p5um-p1 002.tif	0.12273916	0.243071419
2.5um_grid	20220209	Rep1	159	179	20220209 568pp65_gfpMyD88_grid1_2p5um-p1 002.tif	0.090040399	0.228280474
2.5um_grid	20220209	Rep1	159	180	20220209 568pp65_gfpMyD88_grid1_2p5um-p1 002.tif	0.002780714	0.003609177
2.5um_grid	20220209	Rep1	159	181	20220209 568pp65_gfpMyD88_grid1_2p5um-p1 002.tif	0.106095845	0.200523225
2.5um_grid	20220209	Rep1	159	182	20220209 568pp65_gfpMyD88_grid1_2p5um-p1 002.tif	0.012003673	0.001323365
2.5um_grid	20220209	Rep1	159	183	20220209 568pp65_gfpMyD88_grid1_2p5um-p1 002.tif	0.211975408	0.077214786
2.5um_grid	20220209	Rep1	159	184	20220209 568pp65_gfpMyD88_grid1_2p5um-p1 002.tif	0.03026963	0.009133995
2.5um_grid	20220209	Rep1	159	185	20220209 568pp65_gfpMyD88_grid1_2p5um-p1 002.tif	0.416929039	0.107959327
2.5um_grid	20220209	Rep1	159	186	20220209 568pp65_gfpMyD88_grid1_2p5um-p1 002.tif	0.028563007	0.392133726
2.5um_grid	20220209	Rep1	159	187	20220209 568pp65_gfpMyD88_grid1_2p5um-p1 002.tif	0.006874808	0.002085303
2.5um_grid	20220209	Rep1	159	188	20220209 568pp65_gfpMyD88_grid1_2p5um-p1 002.tif	0.003149633	0.002726934
2.5um_grid	20220209	Rep1	159	189	20220209 568pp65_gfpMyD88_grid1_2p5um-p1 002.tif	0.003473561	0.039412217
2.5um_grid	20220209	Rep1	159	190	20220209 568pp65_gfpMyD88_grid1_2p5um-p1 002.tif	0.006262944	0.269287097
2.5um_grid	20220209	Rep1	159	191	20220209 568pp65_gfpMyD88_grid1_2p5um-p1 002.tif	0.006880807	0.283841756
2.5um_grid	20220209	Rep1	159	192	20220209 568pp65_gfpMyD88_grid1_2p5um-p1 002.tif	0.025896598	0.451535865
2.5um_grid	20220209	Rep1	159	193	20220209 568pp65_gfpMyD88_grid1_2p5um-p1 002.tif	0.04974132	0.43864499
2.5um_grid	20220209	Rep1	159	194	20220209 568pp65_gfpMyD88_grid1_2p5um-p1 002.tif	0.002630748	0.01138896
2.5um_grid	20220209	Rep1	160	1	20220209 568pp65_gfpMyD88_grid1_2p5um-p1 003.tif	-0.000110646	0.011260634
2.5um_grid	20220209	Rep1	160	2	20220209 568pp65_gfpMyD88_grid1_2p5um-p1 003.tif	0.026448475	0.07081279
2.5um_grid	20220209	Rep1	160	3	20220209 568pp65_gfpMyD88_grid1_2p5um-p1 003.tif	0.001772938	0.122774801
2.5um_grid	20220209	Rep1	160	4	20220209 568pp65_gfpMyD88_grid1_2p5um-p1 003.tif	0.016247733	0.068602134
2.5um_grid	20220209	Rep1	160	5	20220209 568pp65_gfpMyD88_grid1_2p5um-p1 003.tif	0.028152098	0.14062334
2.5um_grid	20220209	Rep1	160	6	20220209 568pp65_gfpMyD88_grid1_2p5um-p1 003.tif	0.008347482	0.049025888
2.5um_grid	20220209	Rep1	160	7	20220209 568pp65_gfpMyD88_grid1_2p5um-p1 003.tif	0.004814264	0.008037736
2.5um_grid	20220209	Rep1	160	8	20220209 568pp65_gfpMyD88_grid1_2p5um-p1 003.tif	0.04933041	0.015158545
2.5um_grid	20220209	Rep1	160	9	20220209 568pp65_gfpMyD88_grid1_2p5um-p1 003.tif	-0.000155636	0.130572019
2.5um_grid	20220209	Rep1	160	10	20220209 568pp65_gfpMyD88_grid1_2p5um-p1 003.tif	0.005900024	0.005197215
2.5um_grid	20220209	Rep1	160	11	20220209 568pp65_gfpMyD88_grid1_2p5um-p1 003.tif	0.003440568	0.00537643
2.5um_grid	20220209	Rep1	160	12	20220209 568pp65_gfpMyD88_grid1_2p5um-p1 003.tif	0.017066552	0.031343701
2.5um_grid	20220209	Rep1	160	13	20220209 568pp65_gfpMyD88_grid1_2p5um-p1 003.tif	0.002867695	0.08310131
2.5um_grid	20220209	Rep1	160	14	20220209 568pp65_gfpMyD88_grid1_2p5um-p1 003.tif	0.009427243	0.056272451
2.5um_grid	20220209	Rep1	160	15	20220209 568pp65_gfpMyD88_grid1_2p5um-p1 003.tif	0.009559214	0.001776826
2.5um_grid	20220209	Rep1	160	16	20220209 568pp65_gfpMyD88_grid1_2p5um-p1 003.tif	0.000384245	0.001323365
2.5um_grid	20220209	Rep1	160	17	20220209 568pp65_gfpMyD88_grid1_2p5um-p1 003.tif	0.007096759	0.002102738
2.5um_grid	20220209	Rep1	160	18	20220209 568pp65_gfpMyD88_grid1_2p5um-p1 003.tif	0.020506791	0.007795823
2.5um_grid	20220209	Rep1	160	19	20220209 568pp65_gfpMyD88_grid1_2p5um-p1 003.tif	0.00203088	0.005224714
2.5um_grid	20220209	Rep1	160	20	20220209 568pp65_gfpMyD88_grid1_2p5um-p1 003.tif	0.009325266	0.007449342
2.5um_grid	20220209	Rep1	160	21	20220209 568pp65_gfpMyD88_grid1_2p5um-p1 003.tif	0.006745837	0.007957796
2.5um_grid	20220209	Rep1	160	22	20220209 568pp65_gfpMyD88_grid1_2p5um-p1 003.tif	0.000204285	0.004462256
2.5um_grid	20220209	Rep1	160	23	20220209 568pp65_gfpMyD88_grid1_2p5um-p1 003.tif	0.005075207	0.001673346
2.5um_grid	20220209	Rep1	160	24	20220209 568pp65_gfpMyD88_grid1_2p5um-p1 003.tif	0.0023938	0.005173154
2.5um_grid	20220209	Rep1	160	25	20220209 568pp65_gfpMyD88_grid1_2p5um-p1 003.tif	0.009346261	0.001924895
2.5um_grid	20220209	Rep1	160	26	20220209 568pp65_gfpMyD88_grid1_2p5um-p1 003.tif	0.013323381	0.070098246
2.5um_grid	20220209	Rep1	160	27	20220209 568pp65_gfpMyD88_grid1_2p5um-p1 003.tif	0.000879135	0.035706795
2.5um_grid	20220209	Rep1	160	28	20220209 568pp65_gfpMyD88_grid1_2p5um-p1 003.tif	0.00930427	0.00124552
2.5um_grid	20220209	Rep1	160	29	20220209 568pp65_gfpMyD88_grid1_2p5um-p1 003.tif	0.009043328	0.000404228
2.5um_grid	20220209	Rep1	160	30	20220209 568pp65_gfpMyD88_grid1_2p5um-p1 003.tif	0.000828147	0.000288734
2.5um_grid	20220209	Rep1	160	31	20220209 568pp65_gfpMyD88_grid1_2p5um-p1 003.tif	0.004205399	0.003948865
2.5um_grid	20220209	Rep1	160	32	20220209 568pp65_gfpMyD88_grid1_2p5um-p1 003.tif	2.43E-05	0.008180802
2.5um_grid	20220209	Rep1	160	33	20220209 568pp65_gfpMyD88_grid1_2p5um-p1 003.tif	0.000120303	0.009055754
2.5um_grid	20220209	Rep1	160	34	20220209 568pp65_gfpMyD88_grid1_2p5um-p1 003.tif	0.010273056	0.148457499
2.5um_grid	20220209	Rep1	160	35	20220209 568pp65_gfpMyD88_grid1_2p5um-p1 003.tif	0.067863308	0.068698826
2.5um_grid	20220209	Rep1	160	36	20220209 568pp65_gfpMyD88_grid1_2p5um-p1 003.tif	0.014595099	0.146898752
2.5um_grid	20220209	Rep1	160	37	20220209 568pp65_gfpMyD88_grid1_2p5um-p1 003.tif	0.00406443	0.068038816
2.5um_grid	20220209	Rep1	160	38	20220209 568pp65_gfpMyD88_grid1_2p5um-p1 003.tif	0.032864055	0.187490276
2.5um_grid	20220209	Rep1	160	39	20220209 568pp65_gfpMyD88_grid1_2p5um-p1 003.tif	0.013218404	0.227554628
2.5um_grid	20220209	Rep1	160	40	20220209 568pp65_gfpMyD88_grid1_2p5um-p1 003.tif	0.0037495	0.140434338
2.5um_grid	20220209	Rep1	160	41	20220209 568pp65_gfpMyD88_grid1_2p5um-p1 003.tif	0.013698298	0.0033953
2.5um_grid	20220209	Rep1	160	42	20220209 568pp65_gfpMyD88_grid1_2p5um-p1 003.tif	0.012957462	0.006676978
2.5um_grid	20220209	Rep1	160	43	20220209 568pp65_gfpMyD88_grid1_2p5um-p1 003.tif	0.006745837	0.01079144
2.5um_grid	20220209	Rep1	160	44	20220209 568pp65_gfpMyD88_grid1_2p5um-p1 003.tif	0.017129538	0.001710436
2.5um_grid	20220209	Rep1	160	45	20220209 568pp65_gfpMyD88_grid1_2p5um-p1 003.tif	-0.000413578	0.003067801
2.5um_grid	20220209	Rep1	160	46	20220209 568pp65_gfpMyD88_grid1_2p5um-p1 003.tif	0.001275048	0.015375096
2.5um_grid	20220209	Rep1	160	47	20220209 568pp65_gfpMyD88_grid1_2p5um-p1 003.tif	0.02367109	0.00074857
2.5um_grid	20220209	Rep1	160	48	20220209 568pp65_gfpMyD88_grid1_2p5um-p1 003.tif	0.023194196	0.012696209
2.5um_grid	20220209	Rep1	160	49	20220209 568pp65_gfpMyD88_grid1_2p5um-p1 003.tif	0.006253946	0.00184068
2.5um_grid	20220209	Rep1	160	50	20220209 568pp65_gfpMyD88_grid1_2p5um-p1 003.tif	0.004031438	0.003818743
2.5um_grid	20220209	Rep1	160	51	20220209 568pp65_gfpMyD88_grid1_2p5um-p1 003.tif	0.002195844	0.002780403
2.5um_grid	20220209	Rep1	160	52	20220209 568pp65_gfpMyD88_grid1_2p5um-p1 003.tif	0.038280856	0.002581479
2.5um_grid	20220209	Rep1	160	53	20220209 568pp65_gfpMyD88_grid1_2p5um-p1 003.tif	0.009754171	0.050581953
2.5um_grid	20220209	Rep1	160	54	20220209 568pp65_gfpMyD88_grid1_2p5um-p1 003.tif	0.02990671	0.009442389
2.5um_grid	20220209	Rep1	160	55	20220209 568pp65_gfpMyD88_grid1_2p5um-p1 003.tif	0.051438944	0.057888177
2.5um_grid	20220209	Rep1	160	56	20220209 568pp65_gfpMyD88_grid1_2p5um-p1 003.tif	0.025317726	0.045441905
2.5um_grid	20220209	Rep1	160	57	20220209 568pp65_gfpMyD88_grid1_2p5um-p1 003.tif	0.012120647	0.030007732
2.5um_grid	20220209	Rep1	160	58	20220209 568pp65_gfpMyD88_grid1_2p5um-p1 003.tif	0.007084762	0.05817994
2.5um_grid	20220209	Rep1	160	59	20220209 568pp65_gfpMyD88_grid1_2p5um-p1 003.tif	0.003077649	0.003224198
2.5um_grid	20220209	Rep1	160	60	20220209 568pp65_gfpMyD88_grid1_2p5um-p1 003.tif	0.018404256	0.047408292
2.5um_grid	20220209	Rep1	160	61	20220209 568pp65_gfpMyD88_grid1_2p5um-p1 003.tif	0.004931238	0.001638762
2.5um_grid	20220209	Rep1	160	62	20220209 568pp65_gfpMyD88_grid1_2p5um-p1 003.tif	0.013032445	0.003440749
2.5um_grid	20220209	Rep1	160	63	20220209 568pp65_gfpMyD88_grid1_2p5um-p1 003.tif	0.000747165	0.000555258
2.5um_grid	20220209	Rep1	160	64	20220209 568pp65_gfpMyD88_grid1_2p5um-p1 003.tif	0.000255273	0.000802039
2.5um_grid	20220209	Rep1	160	65	20220209 568pp65_gfpMyD88_grid1_2p5um-p1 003.tif	-1.17E-05	-0.000641632
2.5um_grid	20220209	Rep1	160	66	20220209 568pp65_gfpMyD88_grid1_2p5um-p1 003.tif	0.001104086	0.002887342
2.5um_grid	20220209	Rep1	160	67	20220209 568pp65_gfpMyD88_grid1_2p5um-p1 003.tif	0.014706075	0.002354294
2.5um_grid	20220209	Rep1	160	68	20220209 568pp65_gfpMyD88_grid1_2p5um-p1 003.tif	0.006697847	0.002486322
2.5um_grid	20220209	Rep1	160	69	20220209 568pp65_gfpMyD88_grid1_2p5um-p1 003.tif	0.081525284	0.012089277
2.5um_grid	20220209	Rep1	160	70	20220209 568pp65_gfpMyD88_grid1_2p5um-p1 003.tif	0.001278047	0.000866203
2.5um_grid	20220209	Rep1	160	71	20220209 568pp65_gfpMyD88_grid1_2p5um-p1 003.tif	0.001712951	0.005453868
2.5um_grid	20220209	Rep1	160	72	20220209 568pp65_gfpMyD88_grid1_2p5um-p1 003.tif	0.004100422	0.00346481
2.5um_grid	20220209	Rep1	160	73	20220209 568pp65_gfpMyD88_grid1_2p5um-p1 003.tif	0.002096866	0.000641632
2.5um_grid	20220209	Rep1	160	74	20220209 568pp65_gfpMyD88_grid1_2p5um-p1 003.tif	0.01359632	0.09015402
2.5um_grid	20220209	Rep1	160	75	20220209 568pp65_gfpMyD88_grid1_2p5um-p1 003.tif	0.037896941	0.0476215
2.5um_grid	20220209	Rep1	160	76	20220209 568pp65_gfpMyD88_grid1_2p5um-p1 003.tif	0.000183289	0.000824955
2.5um_grid	20220209	Rep1	160	77	20220209 568pp65_gfpMyD88_grid1_2p5um-p1 003.tif	0.000198286	0.00529346
2.5um_grid	20220209	Rep1	160	78	20220209 568pp65_gfpMyD88_grid1_2p5um-p1 003.tif	0.011694741	0.007218355
2.5um_grid	20220209	Rep1	160	79	20220209 568pp65_gfpMyD88_grid1_2p5um-p1 003.tif	-0.0003146	0.015447279
2.5um_grid	20220209	Rep1	160	80	20220209 568pp65_gfpMyD88_grid1_2p5um-p1 003.tif	0.015239956	0.150691751
2.5um_grid	20220209	Rep1	160	81	20220209 568pp65_gfpMyD88_grid1_2p5um-p1 003.tif	0.016859598	0.163697607
2.5um_grid	20220209	Rep1	160	82	20220209 568pp65_gfpMyD88_grid1_2p5um-p1 003.tif	0.002675738	0.005826244
2.5um_grid	20220209	Rep1	160	83	20220209 568pp65_gfpMyD88_grid1_2p5um-p1 003.tif	0.006847814	0.082912649
2.5um_grid	20220209	Rep1	160	84	20220209 568pp65_gfpMyD88_grid1_2p5um-p1 003.tif	0.000378246	0.0063934
2.5um_grid	20220209	Rep1	160	85	20220209 568pp65_gfpMyD88_grid1_2p5um-p1 003.tif	0.131887137	0.099772899
2.5um_grid	20220209	Rep1	160	86	20220209 568pp65_gfpMyD88_grid1_2p5um-p1 003.tif	0.069872863	0.067614894
2.5um_grid	20220209	Rep1	160	87	20220209 568pp65_gfpMyD88_grid1_2p5um-p1 003.tif	0.19909026	0.104323991
2.5um_grid	20220209	Rep1	160	88	20220209 568pp65_gfpMyD88_grid1_2p5um-p1 003.tif	0.001476003	0.001374925
2.5um_grid	20220209	Rep1	160	89	20220209 568pp65_gfpMyD88_grid1_2p5um-p1 003.tif	0.005540104	0.007001804
2.5um_grid	20220209	Rep1	160	90	20220209 568pp65_gfpMyD88_grid1_2p5um-p1 003.tif	0.05764457	0.120775047
2.5um_grid	20220209	Rep1	160	91	20220209 568pp65_gfpMyD88_grid1_2p5um-p1 003.tif	0.000915127	0.005197215
2.5um_grid	20220209	Rep1	160	92	20220209 568pp65_gfpMyD88_grid1_2p5um-p1 003.tif	0.000255273	0.057025003
2.5um_grid	20220209	Rep1	160	93	20220209 568pp65_gfpMyD88_grid1_2p5um-p1 003.tif	0.002021882	0.007333849
2.5um_grid	20220209	Rep1	160	94	20220209 568pp65_gfpMyD88_grid1_2p5um-p1 003.tif	-0.000323598	0.007218355
2.5um_grid	20220209	Rep1	160	95	20220209 568pp65_gfpMyD88_grid1_2p5um-p1 003.tif	0.002396799	0.004997323
2.5um_grid	20220209	Rep1	160	96	20220209 568pp65_gfpMyD88_grid1_2p5um-p1 003.tif	0.000960117	0.000721835
2.5um_grid	20220209	Rep1	160	97	20220209 568pp65_gfpMyD88_grid1_2p5um-p1 003.tif	0.000879135	0.000607861
2.5um_grid	20220209	Rep1	160	98	20220209 568pp65_gfpMyD88_grid1_2p5um-p1 003.tif	0.00198889	0.009528228
2.5um_grid	20220209	Rep1	160	99	20220209 568pp65_gfpMyD88_grid1_2p5um-p1 003.tif	0.000966116	0
2.5um_grid	20220209	Rep1	160	100	20220209 568pp65_gfpMyD88_grid1_2p5um-p1 003.tif	0.001386023	0.035530347
2.5um_grid	20220209	Rep1	160	101	20220209 568pp65_gfpMyD88_grid1_2p5um-p1 003.tif	0.002222838	0.029104407
2.5um_grid	20220209	Rep1	160	102	20220209 568pp65_gfpMyD88_grid1_2p5um-p1 003.tif	0.00542013	0.001911889
2.5um_grid	20220209	Rep1	160	103	20220209 568pp65_gfpMyD88_grid1_2p5um-p1 003.tif	0.004499334	0.002362371
2.5um_grid	20220209	Rep1	160	104	20220209 568pp65_gfpMyD88_grid1_2p5um-p1 003.tif	0.001613973	0.000866203
2.5um_grid	20220209	Rep1	160	105	20220209 568pp65_gfpMyD88_grid1_2p5um-p1 003.tif	0.000417238	0.002406118
2.5um_grid	20220209	Rep1	160	106	20220209 568pp65_gfpMyD88_grid1_2p5um-p1 003.tif	0.003311597	0.004598359
2.5um_grid	20220209	Rep1	160	107	20220209 568pp65_gfpMyD88_grid1_2p5um-p1 003.tif	0.027870161	0.010239992
2.5um_grid	20220209	Rep1	160	108	20220209 568pp65_gfpMyD88_grid1_2p5um-p1 003.tif	0.025893598	0.018576649
2.5um_grid	20220209	Rep1	160	109	20220209 568pp65_gfpMyD88_grid1_2p5um-p1 003.tif	0.04494838	0.034465745
2.5um_grid	20220209	Rep1	160	110	20220209 568pp65_gfpMyD88_grid1_2p5um-p1 003.tif	0.002804709	0.045975368
2.5um_grid	20220209	Rep1	160	111	20220209 568pp65_gfpMyD88_grid1_2p5um-p1 003.tif	0.044837405	0.032466556
2.5um_grid	20220209	Rep1	160	112	20220209 568pp65_gfpMyD88_grid1_2p5um-p1 003.tif	0.041916052	0.050874965
2.5um_grid	20220209	Rep1	160	113	20220209 568pp65_gfpMyD88_grid1_2p5um-p1 003.tif	0.048805527	0.028174499
2.5um_grid	20220209	Rep1	160	114	20220209 568pp65_gfpMyD88_grid1_2p5um-p1 003.tif	0.010866925	0.004058622
2.5um_grid	20220209	Rep1	160	115	20220209 568pp65_gfpMyD88_grid1_2p5um-p1 003.tif	0.048811525	0.037137699
2.5um_grid	20220209	Rep1	160	116	20220209 568pp65_gfpMyD88_grid1_2p5um-p1 003.tif	0.169339845	0.063664386
2.5um_grid	20220209	Rep1	160	117	20220209 568pp65_gfpMyD88_grid1_2p5um-p1 003.tif	0.003284603	0.013179319
2.5um_grid	20220209	Rep1	160	118	20220209 568pp65_gfpMyD88_grid1_2p5um-p1 003.tif	0.007948571	0.000626499
2.5um_grid	20220209	Rep1	160	119	20220209 568pp65_gfpMyD88_grid1_2p5um-p1 003.tif	0.013962239	0.053474751
2.5um_grid	20220209	Rep1	160	120	20220209 568pp65_gfpMyD88_grid1_2p5um-p1 003.tif	0.021673532	0.052136208
2.5um_grid	20220209	Rep1	160	121	20220209 568pp65_gfpMyD88_grid1_2p5um-p1 003.tif	0.002420794	0.021655065
2.5um_grid	20220209	Rep1	160	122	20220209 568pp65_gfpMyD88_grid1_2p5um-p1 003.tif	0.016214741	0.05499074
2.5um_grid	20220209	Rep1	160	123	20220209 568pp65_gfpMyD88_grid1_2p5um-p1 003.tif	0.032312178	0.049709478
2.5um_grid	20220209	Rep1	160	124	20220209 568pp65_gfpMyD88_grid1_2p5um-p1 003.tif	0.034789629	0.004110792
2.5um_grid	20220209	Rep1	160	125	20220209 568pp65_gfpMyD88_grid1_2p5um-p1 003.tif	0.032768077	0.045976263
2.5um_grid	20220209	Rep1	160	126	20220209 568pp65_gfpMyD88_grid1_2p5um-p1 003.tif	0.015116984	0.016043048
2.5um_grid	20220209	Rep1	160	127	20220209 568pp65_gfpMyD88_grid1_2p5um-p1 003.tif	0.001691955	0.001718656
2.5um_grid	20220209	Rep1	160	128	20220209 568pp65_gfpMyD88_grid1_2p5um-p1 003.tif	0.086213246	0.045198567
2.5um_grid	20220209	Rep1	160	129	20220209 568pp65_gfpMyD88_grid1_2p5um-p1 003.tif	0.027204308	0.040066557
2.5um_grid	20220209	Rep1	160	130	20220209 568pp65_gfpMyD88_grid1_2p5um-p1 003.tif	0.007531663	0.066095023
2.5um_grid	20220209	Rep1	160	131	20220209 568pp65_gfpMyD88_grid1_2p5um-p1 003.tif	0.000357251	-0.000866203
2.5um_grid	20220209	Rep1	160	132	20220209 568pp65_gfpMyD88_grid1_2p5um-p1 003.tif	0.005678073	0.046230282
2.5um_grid	20220209	Rep1	160	133	20220209 568pp65_gfpMyD88_grid1_2p5um-p1 003.tif	0.00352155	0.043703858
2.5um_grid	20220209	Rep1	160	134	20220209 568pp65_gfpMyD88_grid1_2p5um-p1 003.tif	0.007348703	0.044470727
2.5um_grid	20220209	Rep1	160	135	20220209 568pp65_gfpMyD88_grid1_2p5um-p1 003.tif	0.006226952	0.039624161
2.5um_grid	20220209	Rep1	160	136	20220209 568pp65_gfpMyD88_grid1_2p5um-p1 003.tif	0.001964895	0.007720501
2.5um_grid	20220209	Rep1	160	137	20220209 568pp65_gfpMyD88_grid1_2p5um-p1 003.tif	0.008146527	0.002099885
2.5um_grid	20220209	Rep1	160	138	20220209 568pp65_gfpMyD88_grid1_2p5um-p1 003.tif	0.002435791	0.008589842
2.5um_grid	20220209	Rep1	160	139	20220209 568pp65_gfpMyD88_grid1_2p5um-p1 003.tif	0.018887149	0.001574914
2.5um_grid	20220209	Rep1	160	140	20220209 568pp65_gfpMyD88_grid1_2p5um-p1 003.tif	0.001967894	0.000343731
2.5um_grid	20220209	Rep1	160	141	20220209 568pp65_gfpMyD88_grid1_2p5um-p1 003.tif	0.000288266	0.003997858
2.5um_grid	20220209	Rep1	160	142	20220209 568pp65_gfpMyD88_grid1_2p5um-p1 003.tif	0.011118869	0.021319927
2.5um_grid	20220209	Rep1	160	143	20220209 568pp65_gfpMyD88_grid1_2p5um-p1 003.tif	0.000156295	0.022088166
2.5um_grid	20220209	Rep1	160	144	20220209 568pp65_gfpMyD88_grid1_2p5um-p1 003.tif	0.001958896	0.013780496
2.5um_grid	20220209	Rep1	161	1	20220209 568pp65_gfpMyD88_grid1_2p5um-p1 004_crop.tif	0.000489222	0.000902294
2.5um_grid	20220209	Rep1	161	2	20220209 568pp65_gfpMyD88_grid1_2p5um-p1 004_crop.tif	0.000870137	0.039620748
2.5um_grid	20220209	Rep1	161	3	20220209 568pp65_gfpMyD88_grid1_2p5um-p1 004_crop.tif	0.000744165	0.009464065
2.5um_grid	20220209	Rep1	161	4	20220209 568pp65_gfpMyD88_grid1_2p5um-p1 004_crop.tif	0.090658262	0.024419831
2.5um_grid	20220209	Rep1	161	5	20220209 568pp65_gfpMyD88_grid1_2p5um-p1 004_crop.tif	0.011229844	0.138868861
2.5um_grid	20220209	Rep1	161	6	20220209 568pp65_gfpMyD88_grid1_2p5um-p1 004_crop.tif	0.011613759	0.110816184
2.5um_grid	20220209	Rep1	161	7	20220209 568pp65_gfpMyD88_grid1_2p5um-p1 004_crop.tif	0.000726169	0.022311279
2.5um_grid	20220209	Rep1	161	8	20220209 568pp65_gfpMyD88_grid1_2p5um-p1 004_crop.tif	0.002543767	0.067996903
2.5um_grid	20220209	Rep1	161	9	20220209 568pp65_gfpMyD88_grid1_2p5um-p1 004_crop.tif	0.009277276	0.038163128
2.5um_grid	20220209	Rep1	161	10	20220209 568pp65_gfpMyD88_grid1_2p5um-p1 004_crop.tif	0.01305644	0.003085493
2.5um_grid	20220209	Rep1	161	11	20220209 568pp65_gfpMyD88_grid1_2p5um-p1 004_crop.tif	0.008026553	0.001684283
2.5um_grid	20220209	Rep1	161	12	20220209 568pp65_gfpMyD88_grid1_2p5um-p1 004_crop.tif	0.001158074	0.00277629
2.5um_grid	20220209	Rep1	161	13	20220209 568pp65_gfpMyD88_grid1_2p5um-p1 004_crop.tif	0.002978671	0.022566857
2.5um_grid	20220209	Rep1	161	14	20220209 568pp65_gfpMyD88_grid1_2p5um-p1 004_crop.tif	0.003650522	0.060874793
2.5um_grid	20220209	Rep1	161	15	20220209 568pp65_gfpMyD88_grid1_2p5um-p1 004_crop.tif	0.000735167	0.01443671
2.5um_grid	20220209	Rep1	161	16	20220209 568pp65_gfpMyD88_grid1_2p5um-p1 004_crop.tif	0.007672632	0.015243467
2.5um_grid	20220209	Rep1	161	17	20220209 568pp65_gfpMyD88_grid1_2p5um-p1 004_crop.tif	0.002222838	0.000451147
2.5um_grid	20220209	Rep1	161	18	20220209 568pp65_gfpMyD88_grid1_2p5um-p1 004_crop.tif	0.001796932	0.004949729
2.5um_grid	20220209	Rep1	161	19	20220209 568pp65_gfpMyD88_grid1_2p5um-p1 004_crop.tif	0.005726063	0.004651829
2.5um_grid	20220209	Rep1	161	20	20220209 568pp65_gfpMyD88_grid1_2p5um-p1 004_crop.tif	0.000798153	0.001332619
2.5um_grid	20220209	Rep1	161	21	20220209 568pp65_gfpMyD88_grid1_2p5um-p1 004_crop.tif	0.018665198	0.003694099
2.5um_grid	20220209	Rep1	161	22	20220209 568pp65_gfpMyD88_grid1_2p5um-p1 004_crop.tif	0.001586979	0.002665239
2.5um_grid	20220209	Rep1	161	23	20220209 568pp65_gfpMyD88_grid1_2p5um-p1 004_crop.tif	0.022990241	0.027246425
2.5um_grid	20220209	Rep1	161	24	20220209 568pp65_gfpMyD88_grid1_2p5um-p1 004_crop.tif	0.007195737	0.001395549
2.5um_grid	20220209	Rep1	161	25	20220209 568pp65_gfpMyD88_grid1_2p5um-p1 004_crop.tif	0.014307163	0.000739441
2.5um_grid	20220209	Rep1	161	26	20220209 568pp65_gfpMyD88_grid1_2p5um-p1 004_crop.tif	0.005129195	0.023700265
2.5um_grid	20220209	Rep1	161	27	20220209 568pp65_gfpMyD88_grid1_2p5um-p1 004_crop.tif	0.008071543	0.004437951
2.5um_grid	20220209	Rep1	161	28	20220209 568pp65_gfpMyD88_grid1_2p5um-p1 004_crop.tif	0.005384138	0.003549024
2.5um_grid	20220209	Rep1	161	29	20220209 568pp65_gfpMyD88_grid1_2p5um-p1 004_crop.tif	0.000729169	0.001122855
2.5um_grid	20220209	Rep1	161	30	20220209 568pp65_gfpMyD88_grid1_2p5um-p1 004_crop.tif	0.005273163	-0.000577468
2.5um_grid	20220209	Rep1	161	31	20220209 568pp65_gfpMyD88_grid1_2p5um-p1 004_crop.tif	0.002852699	0.003031709
2.5um_grid	20220209	Rep1	161	32	20220209 568pp65_gfpMyD88_grid1_2p5um-p1 004_crop.tif	0.248210388	0.059276207
2.5um_grid	20220209	Rep1	161	33	20220209 568pp65_gfpMyD88_grid1_2p5um-p1 004_crop.tif	0.011325823	0.028352094
2.5um_grid	20220209	Rep1	161	34	20220209 568pp65_gfpMyD88_grid1_2p5um-p1 004_crop.tif	0.002534769	-0.000412477
2.5um_grid	20220209	Rep1	161	35	20220209 568pp65_gfpMyD88_grid1_2p5um-p1 004_crop.tif	0.045935162	0.025648596
2.5um_grid	20220209	Rep1	161	36	20220209 568pp65_gfpMyD88_grid1_2p5um-p1 004_crop.tif	0.014115205	0.024390441
2.5um_grid	20220209	Rep1	161	37	20220209 568pp65_gfpMyD88_grid1_2p5um-p1 004_crop.tif	0.002201843	0.003227029
2.5um_grid	20220209	Rep1	161	38	20220209 568pp65_gfpMyD88_grid1_2p5um-p1 004_crop.tif	0.004979228	0.144771326
2.5um_grid	20220209	Rep1	161	39	20220209 568pp65_gfpMyD88_grid1_2p5um-p1 004_crop.tif	0.028581003	0.005558963
2.5um_grid	20220209	Rep1	161	40	20220209 568pp65_gfpMyD88_grid1_2p5um-p1 004_crop.tif	0.017150534	0.007022603
2.5um_grid	20220209	Rep1	161	41	20220209 568pp65_gfpMyD88_grid1_2p5um-p1 004_crop.tif	0.095862111	0.054582628
2.5um_grid	20220209	Rep1	161	42	20220209 568pp65_gfpMyD88_grid1_2p5um-p1 004_crop.tif	0.012393587	0.009624473
2.5um_grid	20220209	Rep1	161	43	20220209 568pp65_gfpMyD88_grid1_2p5um-p1 004_crop.tif	0.000423236	0.003753545
2.5um_grid	20220209	Rep1	161	44	20220209 568pp65_gfpMyD88_grid1_2p5um-p1 004_crop.tif	0.021127653	0.007155587
2.5um_grid	20220209	Rep1	161	45	20220209 568pp65_gfpMyD88_grid1_2p5um-p1 004_crop.tif	0.005771052	0.070691755
2.5um_grid	20220209	Rep1	161	46	20220209 568pp65_gfpMyD88_grid1_2p5um-p1 004_crop.tif	0.096054067	0.113328172
2.5um_grid	20220209	Rep1	161	47	20220209 568pp65_gfpMyD88_grid1_2p5um-p1 004_crop.tif	0.522001779	0.117428101
2.5um_grid	20220209	Rep1	161	48	20220209 568pp65_gfpMyD88_grid1_2p5um-p1 004_crop.tif	0.011937687	0.013739765
2.5um_grid	20220209	Rep1	161	49	20220209 568pp65_gfpMyD88_grid1_2p5um-p1 004_crop.tif	0.018878151	0.007034615
2.5um_grid	20220209	Rep1	161	50	20220209 568pp65_gfpMyD88_grid1_2p5um-p1 004_crop.tif	0.033086006	0.007410844
2.5um_grid	20220209	Rep1	161	51	20220209 568pp65_gfpMyD88_grid1_2p5um-p1 004_crop.tif	0.014652087	0.013741609
2.5um_grid	20220209	Rep1	161	52	20220209 568pp65_gfpMyD88_grid1_2p5um-p1 004_crop.tif	0.013761284	0.096468157
2.5um_grid	20220209	Rep1	161	53	20220209 568pp65_gfpMyD88_grid1_2p5um-p1 004_crop.tif	0.013083434	0.008544971
2.5um_grid	20220209	Rep1	161	54	20220209 568pp65_gfpMyD88_grid1_2p5um-p1 004_crop.tif	0.003788491	0.014764817
2.5um_grid	20220209	Rep1	161	55	20220209 568pp65_gfpMyD88_grid1_2p5um-p1 004_crop.tif	0.00040824	0.020355761
2.5um_grid	20220209	Rep1	161	56	20220209 568pp65_gfpMyD88_grid1_2p5um-p1 004_crop.tif	6.33E-06	0.004511472
2.5um_grid	20220209	Rep1	161	57	20220209 568pp65_gfpMyD88_grid1_2p5um-p1 004_crop.tif	0.000990111	0.001299304
2.5um_grid	20220209	Rep1	161	58	20220209 568pp65_gfpMyD88_grid1_2p5um-p1 004_crop.tif	0.004055432	0.00304775
2.5um_grid	20220209	Rep1	161	59	20220209 568pp65_gfpMyD88_grid1_2p5um-p1 004_crop.tif	0.006466899	0.005724902
2.5um_grid	20220209	Rep1	161	60	20220209 568pp65_gfpMyD88_grid1_2p5um-p1 004_crop.tif	0.012717515	0.016392651
2.5um_grid	20220209	Rep1	161	61	20220209 568pp65_gfpMyD88_grid1_2p5um-p1 004_crop.tif	0.019445026	0.054479583
2.5um_grid	20220209	Rep1	161	62	20220209 568pp65_gfpMyD88_grid1_2p5um-p1 004_crop.tif	0.00040524	0.004170605
2.5um_grid	20220209	Rep1	161	63	20220209 568pp65_gfpMyD88_grid1_2p5um-p1 004_crop.tif	0.00356654	0.004908481
2.5um_grid	20220209	Rep1	161	64	20220209 568pp65_gfpMyD88_grid1_2p5um-p1 004_crop.tif	0.013053441	0.064058703
2.5um_grid	20220209	Rep1	161	65	20220209 568pp65_gfpMyD88_grid1_2p5um-p1 004_crop.tif	0.004469341	0.016746583
2.5um_grid	20220209	Rep1	161	66	20220209 568pp65_gfpMyD88_grid1_2p5um-p1 004_crop.tif	0.005549102	-0.000464037
2.5um_grid	20220209	Rep1	161	67	20220209 568pp65_gfpMyD88_grid1_2p5um-p1 004_crop.tif	0.001511995	-0.000333155
2.5um_grid	20220209	Rep1	161	68	20220209 568pp65_gfpMyD88_grid1_2p5um-p1 004_crop.tif	0.007204735	0.017179685
2.5um_grid	20220209	Rep1	161	69	20220209 568pp65_gfpMyD88_grid1_2p5um-p1 004_crop.tif	0.002150854	0.004240783
2.5um_grid	20220209	Rep1	161	70	20220209 568pp65_gfpMyD88_grid1_2p5um-p1 004_crop.tif	0.002864696	0.044829783
2.5um_grid	20220209	Rep1	161	71	20220209 568pp65_gfpMyD88_grid1_2p5um-p1 004_crop.tif	0.003407576	0.204885785
2.5um_grid	20220209	Rep1	161	72	20220209 568pp65_gfpMyD88_grid1_2p5um-p1 004_crop.tif	0.008395472	0.193451912
2.5um_grid	20220209	Rep1	161	73	20220209 568pp65_gfpMyD88_grid1_2p5um-p1 004_crop.tif	0.001697954	0.083925406
2.5um_grid	20220209	Rep1	161	74	20220209 568pp65_gfpMyD88_grid1_2p5um-p1 004_crop.tif	0.001994888	0.204423812
2.5um_grid	20220209	Rep1	161	75	20220209 568pp65_gfpMyD88_grid1_2p5um-p1 004_crop.tif	0.002351809	0.275067446
2.5um_grid	20220209	Rep1	161	76	20220209 568pp65_gfpMyD88_grid1_2p5um-p1 004_crop.tif	0.02177551	0.002804846
2.5um_grid	20220209	Rep1	161	77	20220209 568pp65_gfpMyD88_grid1_2p5um-p1 004_crop.tif	0.008365478	-0.000977971
2.5um_grid	20220209	Rep1	161	78	20220209 568pp65_gfpMyD88_grid1_2p5um-p1 004_crop.tif	0.018830162	0.001776826
2.5um_grid	20220209	Rep1	161	79	20220209 568pp65_gfpMyD88_grid1_2p5um-p1 004_crop.tif	0.001757941	0.004571625
2.5um_grid	20220209	Rep1	161	80	20220209 568pp65_gfpMyD88_grid1_2p5um-p1 004_crop.tif	0.001359029	0.0009187
2.5um_grid	20220209	Rep1	161	81	20220209 568pp65_gfpMyD88_grid1_2p5um-p1 004_crop.tif	0.002096866	0.00794019
2.5um_grid	20220209	Rep1	161	82	20220209 568pp65_gfpMyD88_grid1_2p5um-p1 004_crop.tif	0.002051876	0.048092289
2.5um_grid	20220209	Rep1	161	83	20220209 568pp65_gfpMyD88_grid1_2p5um-p1 004_crop.tif	0.002873694	0.008727647
2.5um_grid	20220209	Rep1	161	84	20220209 568pp65_gfpMyD88_grid1_2p5um-p1 004_crop.tif	0.000594198	0.170641909
2.5um_grid	20220209	Rep1	161	85	20220209 568pp65_gfpMyD88_grid1_2p5um-p1 004_crop.tif	0.000612194	0.020211394
2.5um_grid	20220209	Rep1	161	86	20220209 568pp65_gfpMyD88_grid1_2p5um-p1 004_crop.tif	0.001514995	0.053506055
2.5um_grid	20220209	Rep1	161	87	20220209 568pp65_gfpMyD88_grid1_2p5um-p1 004_crop.tif	0.008695405	0.091295002
2.5um_grid	20220209	Rep1	161	88	20220209 568pp65_gfpMyD88_grid1_2p5um-p1 004_crop.tif	0.007279719	0.003815416
2.5um_grid	20220209	Rep1	161	89	20220209 568pp65_gfpMyD88_grid1_2p5um-p1 004_crop.tif	0.014706075	0.174401115
2.5um_grid	20220209	Rep1	161	90	20220209 568pp65_gfpMyD88_grid1_2p5um-p1 004_crop.tif	0.000510217	0.064571465
2.5um_grid	20220209	Rep1	161	91	20220209 568pp65_gfpMyD88_grid1_2p5um-p1 004_crop.tif	0.001973893	0.002887342
2.5um_grid	20220209	Rep1	161	92	20220209 568pp65_gfpMyD88_grid1_2p5um-p1 004_crop.tif	0.00243879	0.004908481
2.5um_grid	20220209	Rep1	161	93	20220209 568pp65_gfpMyD88_grid1_2p5um-p1 004_crop.tif	0.003095645	0.004262267
2.5um_grid	20220209	Rep1	161	94	20220209 568pp65_gfpMyD88_grid1_2p5um-p1 004_crop.tif	0.003323594	0.018406805
2.5um_grid	20220209	Rep1	161	95	20220209 568pp65_gfpMyD88_grid1_2p5um-p1 004_crop.tif	0.017579439	0.019165977
2.5um_grid	20220209	Rep1	161	96	20220209 568pp65_gfpMyD88_grid1_2p5um-p1 004_crop.tif	0.076564382	0.084471539
2.5um_grid	20220209	Rep1	161	97	20220209 568pp65_gfpMyD88_grid1_2p5um-p1 004_crop.tif	0.120894569	0.101423614
2.5um_grid	20220209	Rep1	161	98	20220209 568pp65_gfpMyD88_grid1_2p5um-p1 004_crop.tif	0.161922488	0.06094457
2.5um_grid	20220209	Rep1	161	99	20220209 568pp65_gfpMyD88_grid1_2p5um-p1 004_crop.tif	0.196387858	0.140746983
2.5um_grid	20220209	Rep1	161	100	20220209 568pp65_gfpMyD88_grid1_2p5um-p1 004_crop.tif	0.002192845	0.003991326
2.5um_grid	20220209	Rep1	161	101	20220209 568pp65_gfpMyD88_grid1_2p5um-p1 004_crop.tif	0.040119449	0.017649203
2.5um_grid	20220209	Rep1	161	102	20220209 568pp65_gfpMyD88_grid1_2p5um-p1 004_crop.tif	0.15807134	0.130814434
2.5um_grid	20220209	Rep1	161	103	20220209 568pp65_gfpMyD88_grid1_2p5um-p1 004_crop.tif	0.060197005	0.116848234
2.5um_grid	20220209	Rep1	161	104	20220209 568pp65_gfpMyD88_grid1_2p5um-p1 004_crop.tif	0.02855101	0.004908481
2.5um_grid	20220209	Rep1	161	105	20220209 568pp65_gfpMyD88_grid1_2p5um-p1 004_crop.tif	0.003185625	0.018045887
2.5um_grid	20220209	Rep1	161	106	20220209 568pp65_gfpMyD88_grid1_2p5um-p1 004_crop.tif	0.008803381	0.012632121
2.5um_grid	20220209	Rep1	161	107	20220209 568pp65_gfpMyD88_grid1_2p5um-p1 004_crop.tif	0.001748943	0.029557264
2.5um_grid	20220209	Rep1	161	108	20220209 568pp65_gfpMyD88_grid1_2p5um-p1 004_crop.tif	0.00844646	0.00420363
2.5um_grid	20220209	Rep1	161	109	20220209 568pp65_gfpMyD88_grid1_2p5um-p1 004_crop.tif	0.002813707	0.014024232
2.5um_grid	20220209	Rep1	161	110	20220209 568pp65_gfpMyD88_grid1_2p5um-p1 004_crop.tif	0.004610309	0.028295951
2.5um_grid	20220209	Rep1	161	111	20220209 568pp65_gfpMyD88_grid1_2p5um-p1 004_crop.tif	0.026841389	0.034520721
2.5um_grid	20220209	Rep1	161	112	20220209 568pp65_gfpMyD88_grid1_2p5um-p1 004_crop.tif	0.003017662	0.009095127
2.5um_grid	20220209	Rep1	161	113	20220209 568pp65_gfpMyD88_grid1_2p5um-p1 004_crop.tif	0.051978824	0.219453853
2.5um_grid	20220209	Rep1	161	114	20220209 568pp65_gfpMyD88_grid1_2p5um-p1 004_crop.tif	0.014214184	0.225984867
2.5um_grid	20220209	Rep1	161	115	20220209 568pp65_gfpMyD88_grid1_2p5um-p1 004_crop.tif	0.042596901	0.136815588
2.5um_grid	20220209	Rep1	161	116	20220209 568pp65_gfpMyD88_grid1_2p5um-p1 004_crop.tif	0.028616996	0.189842734
2.5um_grid	20220209	Rep1	161	117	20220209 568pp65_gfpMyD88_grid1_2p5um-p1 004_crop.tif	0.015257953	0.001566537
2.5um_grid	20220209	Rep1	161	118	20220209 568pp65_gfpMyD88_grid1_2p5um-p1 004_crop.tif	0.025110772	0.004458396
2.5um_grid	20220209	Rep1	161	119	20220209 568pp65_gfpMyD88_grid1_2p5um-p1 004_crop.tif	0.006286938	0.022918277
2.5um_grid	20220209	Rep1	161	120	20220209 568pp65_gfpMyD88_grid1_2p5um-p1 004_crop.tif	0.103879336	0.113652807
2.5um_grid	20220209	Rep1	161	121	20220209 568pp65_gfpMyD88_grid1_2p5um-p1 004_crop.tif	0.038919715	0.006833376
2.5um_grid	20220209	Rep1	161	122	20220209 568pp65_gfpMyD88_grid1_2p5um-p1 004_crop.tif	0.000564205	0.082577979
2.5um_grid	20220209	Rep1	161	123	20220209 568pp65_gfpMyD88_grid1_2p5um-p1 004_crop.tif	0.017939359	0.0032166
2.5um_grid	20220209	Rep1	161	124	20220209 568pp65_gfpMyD88_grid1_2p5um-p1 004_crop.tif	0.01463709	0.0024382
2.5um_grid	20220209	Rep1	161	125	20220209 568pp65_gfpMyD88_grid1_2p5um-p1 004_crop.tif	0.005780051	0.045949985
2.5um_grid	20220209	Rep1	161	126	20220209 568pp65_gfpMyD88_grid1_2p5um-p1 004_crop.tif	0.180725325	0.081968918
2.5um_grid	20220209	Rep1	161	127	20220209 568pp65_gfpMyD88_grid1_2p5um-p1 004_crop.tif	0.002399799	0.007849961
2.5um_grid	20220209	Rep1	161	128	20220209 568pp65_gfpMyD88_grid1_2p5um-p1 004_crop.tif	0.002873694	0.001122855
2.5um_grid	20220209	Rep1	161	129	20220209 568pp65_gfpMyD88_grid1_2p5um-p1 004_crop.tif	0.00899234	0.105825457
2.5um_grid	20220209	Rep1	161	130	20220209 568pp65_gfpMyD88_grid1_2p5um-p1 004_crop.tif	0.002273827	0.00373656
2.5um_grid	20220209	Rep1	161	131	20220209 568pp65_gfpMyD88_grid1_2p5um-p1 004_crop.tif	0.046151114	0.010335372
2.5um_grid	20220209	Rep1	161	132	20220209 568pp65_gfpMyD88_grid1_2p5um-p1 004_crop.tif	0.137780831	0.021621176
2.5um_grid	20220209	Rep1	161	133	20220209 568pp65_gfpMyD88_grid1_2p5um-p1 004_crop.tif	0.014271171	0.002218976
2.5um_grid	20220209	Rep1	161	134	20220209 568pp65_gfpMyD88_grid1_2p5um-p1 004_crop.tif	0.004103422	0.005637191
2.5um_grid	20220209	Rep1	161	135	20220209 568pp65_gfpMyD88_grid1_2p5um-p1 004_crop.tif	0.025326724	0.101018978
2.5um_grid	20220209	Rep1	161	136	20220209 568pp65_gfpMyD88_grid1_2p5um-p1 004_crop.tif	0.000537211	0.011549368
2.5um_grid	20220209	Rep1	161	137	20220209 568pp65_gfpMyD88_grid1_2p5um-p1 004_crop.tif	0.002492778	0.001924895
2.5um_grid	20220209	Rep1	161	138	20220209 568pp65_gfpMyD88_grid1_2p5um-p1 004_crop.tif	0.027717195	0.111099897
2.5um_grid	20220209	Rep1	161	139	20220209 568pp65_gfpMyD88_grid1_2p5um-p1 004_crop.tif	0.026313505	0.100168555
2.5um_grid	20220209	Rep1	161	140	20220209 568pp65_gfpMyD88_grid1_2p5um-p1 004_crop.tif	0.045896171	0.092978554
2.5um_grid	20220209	Rep1	161	141	20220209 568pp65_gfpMyD88_grid1_2p5um-p1 004_crop.tif	0.041328182	0.003302013
2.5um_grid	20220209	Rep1	161	142	20220209 568pp65_gfpMyD88_grid1_2p5um-p1 004_crop.tif	0.012033666	0.002078886
2.5um_grid	20220209	Rep1	161	143	20220209 568pp65_gfpMyD88_grid1_2p5um-p1 004_crop.tif	0.000597198	0.001283263
2.5um_grid	20220209	Rep1	161	144	20220209 568pp65_gfpMyD88_grid1_2p5um-p1 004_crop.tif	0.001416017	0.000618716
2.5um_grid	20220209	Rep1	161	145	20220209 568pp65_gfpMyD88_grid1_2p5um-p1 004_crop.tif	0.108807245	0.008528077
2.5um_grid	20220209	Rep1	161	146	20220209 568pp65_gfpMyD88_grid1_2p5um-p1 004_crop.tif	0.000420237	0.001443671
2.5um_grid	20220209	Rep1	161	147	20220209 568pp65_gfpMyD88_grid1_2p5um-p1 004_crop.tif	0.004190402	0.00109719
2.5um_grid	20220209	Rep1	161	148	20220209 568pp65_gfpMyD88_grid1_2p5um-p1 004_crop.tif	0.040812296	0.008107889
2.5um_grid	20220209	Rep1	161	149	20220209 568pp65_gfpMyD88_grid1_2p5um-p1 004_crop.tif	0.002048876	-0.000309358
2.5um_grid	20220209	Rep1	161	150	20220209 568pp65_gfpMyD88_grid1_2p5um-p1 004_crop.tif	0.006721842	0.011648931
2.5um_grid	20220209	Rep1	161	151	20220209 568pp65_gfpMyD88_grid1_2p5um-p1 004_crop.tif	0.047146893	0.018311051
2.5um_grid	20220209	Rep1	161	152	20220209 568pp65_gfpMyD88_grid1_2p5um-p1 004_crop.tif	0.009121311	0.029481281
2.5um_grid	20220209	Rep1	161	153	20220209 568pp65_gfpMyD88_grid1_2p5um-p1 004_crop.tif	0.007525664	0.010534896
2.5um_grid	20220209	Rep1	161	154	20220209 568pp65_gfpMyD88_grid1_2p5um-p1 004_crop.tif	0.006724841	0.007699579
2.5um_grid	20220209	Rep1	161	155	20220209 568pp65_gfpMyD88_grid1_2p5um-p1 004_crop.tif	0.13200111	0.010629507
2.5um_grid	20220209	Rep1	161	156	20220209 568pp65_gfpMyD88_grid1_2p5um-p1 004_crop.tif	0.026097553	0.004855984
2.5um_grid	20220209	Rep1	161	157	20220209 568pp65_gfpMyD88_grid1_2p5um-p1 004_crop.tif	0.008080541	0.009636504
2.5um_grid	20220209	Rep1	161	158	20220209 568pp65_gfpMyD88_grid1_2p5um-p1 004_crop.tif	0.088702695	0.024979481
2.5um_grid	20220209	Rep1	161	159	20220209 568pp65_gfpMyD88_grid1_2p5um-p1 004_crop.tif	0.001197065	0.00264673
2.5um_grid	20220209	Rep1	161	160	20220209 568pp65_gfpMyD88_grid1_2p5um-p1 004_crop.tif	0.003632526	0.034138572
2.5um_grid	20220209	Rep1	161	161	20220209 568pp65_gfpMyD88_grid1_2p5um-p1 004_crop.tif	0.014568105	0.015764887
2.5um_grid	20220209	Rep1	161	162	20220209 568pp65_gfpMyD88_grid1_2p5um-p1 004_crop.tif	0.036673212	0.057972956
2.5um_grid	20220209	Rep1	161	163	20220209 568pp65_gfpMyD88_grid1_2p5um-p1 004_crop.tif	0.018302279	0.000834121
2.5um_grid	20220209	Rep1	161	164	20220209 568pp65_gfpMyD88_grid1_2p5um-p1 004_crop.tif	0.025917593	0.058450166
2.5um_grid	20220209	Rep1	161	165	20220209 568pp65_gfpMyD88_grid1_2p5um-p1 004_crop.tif	0.272885924	0.036324146
2.5um_grid	20220209	Rep1	161	166	20220209 568pp65_gfpMyD88_grid1_2p5um-p1 004_crop.tif	0.000777158	0.025097665
2.5um_grid	20220209	Rep1	161	167	20220209 568pp65_gfpMyD88_grid1_2p5um-p1 004_crop.tif	0.001907908	0.026371056
2.5um_grid	20220209	Rep1	161	168	20220209 568pp65_gfpMyD88_grid1_2p5um-p1 004_crop.tif	0.014103208	0.124866082
2.5um_grid	20220209	Rep1	161	169	20220209 568pp65_gfpMyD88_grid1_2p5um-p1 004_crop.tif	0.003737503	0.041986764
2.5um_grid	20220209	Rep1	161	170	20220209 568pp65_gfpMyD88_grid1_2p5um-p1 004_crop.tif	0.010270057	0.126967063
2.5um_grid	20220209	Rep1	161	171	20220209 568pp65_gfpMyD88_grid1_2p5um-p1 004_crop.tif	0.058634351	0.014391945
2.5um_grid	20220209	Rep1	161	172	20220209 568pp65_gfpMyD88_grid1_2p5um-p1 004_crop.tif	0.000384245	0.017035317
2.5um_grid	20220209	Rep1	161	173	20220209 568pp65_gfpMyD88_grid1_2p5um-p1 004_crop.tif	0.042380948	0.010162872
2.5um_grid	20220209	Rep1	161	174	20220209 568pp65_gfpMyD88_grid1_2p5um-p1 004_crop.tif	0.005393136	0.046577384
2.5um_grid	20220209	Rep1	161	175	20220209 568pp65_gfpMyD88_grid1_2p5um-p1 004_crop.tif	0.004172406	0.000984321
2.5um_grid	20220209	Rep1	161	176	20220209 568pp65_gfpMyD88_grid1_2p5um-p1 004_crop.tif	0.007285717	0.111116096
2.5um_grid	20220209	Rep1	161	177	20220209 568pp65_gfpMyD88_grid1_2p5um-p1 004_crop.tif	0.00560009	0.003866976
2.5um_grid	20220209	Rep1	161	178	20220209 568pp65_gfpMyD88_grid1_2p5um-p1 004_crop.tif	0.002435791	0.026978601
2.5um_grid	20220209	Rep1	161	179	20220209 568pp65_gfpMyD88_grid1_2p5um-p1 004_crop.tif	0.009310269	0.007499069
2.5um_grid	20220209	Rep1	162	1	20220209 568pp65_gfpMyD88_grid1_2p5um-p1 005_crop.tif	0.001341033	0
2.5um_grid	20220209	Rep1	162	2	20220209 568pp65_gfpMyD88_grid1_2p5um-p1 005_crop.tif	0.024183977	0.00373656
2.5um_grid	20220209	Rep1	162	3	20220209 568pp65_gfpMyD88_grid1_2p5um-p1 005_crop.tif	0.027021349	0.00127043
2.5um_grid	20220209	Rep1	162	4	20220209 568pp65_gfpMyD88_grid1_2p5um-p1 005_crop.tif	0.001514995	0.003488872
2.5um_grid	20220209	Rep1	162	5	20220209 568pp65_gfpMyD88_grid1_2p5um-p1 005_crop.tif	0.022255404	0.032025095
2.5um_grid	20220209	Rep1	162	6	20220209 568pp65_gfpMyD88_grid1_2p5um-p1 005_crop.tif	0.017609432	0.006945964
2.5um_grid	20220209	Rep1	162	7	20220209 568pp65_gfpMyD88_grid1_2p5um-p1 005_crop.tif	0.012789499	0.015669112
2.5um_grid	20220209	Rep1	162	8	20220209 568pp65_gfpMyD88_grid1_2p5um-p1 005_crop.tif	0.022024455	0.002215288
2.5um_grid	20220209	Rep1	162	9	20220209 568pp65_gfpMyD88_grid1_2p5um-p1 005_crop.tif	0.015803832	0.002887342
2.5um_grid	20220209	Rep1	162	10	20220209 568pp65_gfpMyD88_grid1_2p5um-p1 005_crop.tif	0.186637017	0.080288823
2.5um_grid	20220209	Rep1	162	11	20220209 568pp65_gfpMyD88_grid1_2p5um-p1 005_crop.tif	0.003326594	-0.001251182
2.5um_grid	20220209	Rep1	162	12	20220209 568pp65_gfpMyD88_grid1_2p5um-p1 005_crop.tif	0.021691528	0.09135846
2.5um_grid	20220209	Rep1	162	13	20220209 568pp65_gfpMyD88_grid1_2p5um-p1 005_crop.tif	0.003650522	-0.000270688
2.5um_grid	20220209	Rep1	162	14	20220209 568pp65_gfpMyD88_grid1_2p5um-p1 005_crop.tif	0.245325025	0.122290038
2.5um_grid	20220209	Rep1	162	15	20220209 568pp65_gfpMyD88_grid1_2p5um-p1 005_crop.tif	0.025245742	0.093501756
2.5um_grid	20220209	Rep1	162	16	20220209 568pp65_gfpMyD88_grid1_2p5um-p1 005_crop.tif	0.022855271	0.000791691
2.5um_grid	20220209	Rep1	162	17	20220209 568pp65_gfpMyD88_grid1_2p5um-p1 005_crop.tif	0.083498847	0.054761621
2.5um_grid	20220209	Rep1	162	18	20220209 568pp65_gfpMyD88_grid1_2p5um-p1 005_crop.tif	0.022162424	2.78E-05
2.5um_grid	20220209	Rep1	162	19	20220209 568pp65_gfpMyD88_grid1_2p5um-p1 005_crop.tif	0.009223288	0.051089912
2.5um_grid	20220209	Rep1	162	20	20220209 568pp65_gfpMyD88_grid1_2p5um-p1 005_crop.tif	0.002903687	0.000343731
2.5um_grid	20220209	Rep1	162	21	20220209 568pp65_gfpMyD88_grid1_2p5um-p1 005_crop.tif	0.002375804	0.002681103
2.5um_grid	20220209	Rep1	162	22	20220209 568pp65_gfpMyD88_grid1_2p5um-p1 005_crop.tif	0.053022593	0.081292071
2.5um_grid	20220209	Rep1	162	23	20220209 568pp65_gfpMyD88_grid1_2p5um-p1 005_crop.tif	0.006283939	0.071850394
2.5um_grid	20220209	Rep1	162	24	20220209 568pp65_gfpMyD88_grid1_2p5um-p1 005_crop.tif	0.003539546	0.015652433
2.5um_grid	20220209	Rep1	162	25	20220209 568pp65_gfpMyD88_grid1_2p5um-p1 005_crop.tif	0.004988226	-0.001255366
2.5um_grid	20220209	Rep1	162	26	20220209 568pp65_gfpMyD88_grid1_2p5um-p1 005_crop.tif	0.002357808	0.001698436
2.5um_grid	20220209	Rep1	162	27	20220209 568pp65_gfpMyD88_grid1_2p5um-p1 005_crop.tif	0.007144748	0.001909371
2.5um_grid	20220209	Rep1	162	28	20220209 568pp65_gfpMyD88_grid1_2p5um-p1 005_crop.tif	0.076123479	0.178919594
2.5um_grid	20220209	Rep1	162	29	20220209 568pp65_gfpMyD88_grid1_2p5um-p1 005_crop.tif	0.007639639	0.123309413
2.5um_grid	20220209	Rep1	162	30	20220209 568pp65_gfpMyD88_grid1_2p5um-p1 005_crop.tif	0.002633747	0.050184753
2.5um_grid	20220209	Rep1	162	31	20220209 568pp65_gfpMyD88_grid1_2p5um-p1 005_crop.tif	5.73E-05	0.011549368
2.5um_grid	20220209	Rep1	162	32	20220209 568pp65_gfpMyD88_grid1_2p5um-p1 005_crop.tif	0.004691292	0.149475471
2.5um_grid	20220209	Rep1	162	33	20220209 568pp65_gfpMyD88_grid1_2p5um-p1 005_crop.tif	0.00266374	0.007012116
2.5um_grid	20220209	Rep1	162	34	20220209 568pp65_gfpMyD88_grid1_2p5um-p1 005_crop.tif	0.101272913	0.023484312
2.5um_grid	20220209	Rep1	162	35	20220209 568pp65_gfpMyD88_grid1_2p5um-p1 005_crop.tif	0.092184925	0.110681442
2.5um_grid	20220209	Rep1	162	36	20220209 568pp65_gfpMyD88_grid1_2p5um-p1 005_crop.tif	0.001910907	0.078164471
2.5um_grid	20220209	Rep1	162	37	20220209 568pp65_gfpMyD88_grid1_2p5um-p1 005_crop.tif	0.001398021	0.006107839
2.5um_grid	20220209	Rep1	162	38	20220209 568pp65_gfpMyD88_grid1_2p5um-p1 005_crop.tif	0.001541989	0.019283319
2.5um_grid	20220209	Rep1	162	39	20220209 568pp65_gfpMyD88_grid1_2p5um-p1 005_crop.tif	0.017153533	0.323790298
2.5um_grid	20220209	Rep1	162	40	20220209 568pp65_gfpMyD88_grid1_2p5um-p1 005_crop.tif	0.002657742	-0.001251182
2.5um_grid	20220209	Rep1	162	41	20220209 568pp65_gfpMyD88_grid1_2p5um-p1 005_crop.tif	0.002153853	0.004246091
2.5um_grid	20220209	Rep1	162	42	20220209 568pp65_gfpMyD88_grid1_2p5um-p1 005_crop.tif	0.001838923	-0.000555258
2.5um_grid	20220209	Rep1	162	43	20220209 568pp65_gfpMyD88_grid1_2p5um-p1 005_crop.tif	0.003083647	-0.001273827
2.5um_grid	20220209	Rep1	162	44	20220209 568pp65_gfpMyD88_grid1_2p5um-p1 005_crop.tif	0.005453123	0.017198515
2.5um_grid	20220209	Rep1	162	45	20220209 568pp65_gfpMyD88_grid1_2p5um-p1 005_crop.tif	0.001913906	0.003127954
2.5um_grid	20220209	Rep1	162	46	20220209 568pp65_gfpMyD88_grid1_2p5um-p1 005_crop.tif	0.003407576	0.00671307
2.5um_grid	20220209	Rep1	162	47	20220209 568pp65_gfpMyD88_grid1_2p5um-p1 005_crop.tif	0.016655643	0.012656182
2.5um_grid	20220209	Rep1	162	48	20220209 568pp65_gfpMyD88_grid1_2p5um-p1 005_crop.tif	0.013878258	0.147556605
2.5um_grid	20220209	Rep1	162	49	20220209 568pp65_gfpMyD88_grid1_2p5um-p1 005_crop.tif	0.014394144	0.02417381
2.5um_grid	20220209	Rep1	162	50	20220209 568pp65_gfpMyD88_grid1_2p5um-p1 005_crop.tif	0.019882929	-0.000118334
2.5um_grid	20220209	Rep1	162	51	20220209 568pp65_gfpMyD88_grid1_2p5um-p1 005_crop.tif	0.006610867	0.003763856
2.5um_grid	20220209	Rep1	162	52	20220209 568pp65_gfpMyD88_grid1_2p5um-p1 005_crop.tif	0.010051105	0.044223472
2.5um_grid	20220209	Rep1	162	53	20220209 568pp65_gfpMyD88_grid1_2p5um-p1 005_crop.tif	0.027606219	0.112972641
2.5um_grid	20220209	Rep1	162	54	20220209 568pp65_gfpMyD88_grid1_2p5um-p1 005_crop.tif	0.051399952	0.02671621
2.5um_grid	20220209	Rep1	162	55	20220209 568pp65_gfpMyD88_grid1_2p5um-p1 005_crop.tif	0.003914463	0.003346692
2.5um_grid	20220209	Rep1	162	56	20220209 568pp65_gfpMyD88_grid1_2p5um-p1 005_crop.tif	0.003689513	0.001299304
2.5um_grid	20220209	Rep1	162	57	20220209 568pp65_gfpMyD88_grid1_2p5um-p1 005_crop.tif	0.026163538	0.33881301
2.5um_grid	20220209	Rep1	162	58	20220209 568pp65_gfpMyD88_grid1_2p5um-p1 005_crop.tif	0.000576202	0.00324826
2.5um_grid	20220209	Rep1	162	59	20220209 568pp65_gfpMyD88_grid1_2p5um-p1 005_crop.tif	0.057257656	0.187383982
2.5um_grid	20220209	Rep1	162	60	20220209 568pp65_gfpMyD88_grid1_2p5um-p1 005_crop.tif	0.014370149	0.037655751
2.5um_grid	20220209	Rep1	162	61	20220209 568pp65_gfpMyD88_grid1_2p5um-p1 005_crop.tif	0.000912128	0.000866203
2.5um_grid	20220209	Rep1	162	62	20220209 568pp65_gfpMyD88_grid1_2p5um-p1 005_crop.tif	0.02421697	0.054808842
2.5um_grid	20220209	Rep1	162	63	20220209 568pp65_gfpMyD88_grid1_2p5um-p1 005_crop.tif	0.010578988	0.172866234
2.5um_grid	20220209	Rep1	162	64	20220209 568pp65_gfpMyD88_grid1_2p5um-p1 005_crop.tif	0.004862254	0.060696949
2.5um_grid	20220209	Rep1	162	65	20220209 568pp65_gfpMyD88_grid1_2p5um-p1 005_crop.tif	0.132061097	0.259705672
2.5um_grid	20220209	Rep1	162	66	20220209 568pp65_gfpMyD88_grid1_2p5um-p1 005_crop.tif	0.018065331	0.150189904
2.5um_grid	20220209	Rep1	162	67	20220209 568pp65_gfpMyD88_grid1_2p5um-p1 005_crop.tif	0.000615194	0.000962447
2.5um_grid	20220209	Rep1	162	68	20220209 568pp65_gfpMyD88_grid1_2p5um-p1 005_crop.tif	0.069527939	0.141317848
2.5um_grid	20220209	Rep1	162	69	20220209 568pp65_gfpMyD88_grid1_2p5um-p1 005_crop.tif	0.020365822	0.25913894
2.5um_grid	20220209	Rep1	162	70	20220209 568pp65_gfpMyD88_grid1_2p5um-p1 005_crop.tif	0.108486317	0.328822801
2.5um_grid	20220209	Rep1	162	71	20220209 568pp65_gfpMyD88_grid1_2p5um-p1 005_crop.tif	0.048286641	0.219367568
2.5um_grid	20220209	Rep1	162	72	20220209 568pp65_gfpMyD88_grid1_2p5um-p1 005_crop.tif	0.002339812	0.031038926
2.5um_grid	20220209	Rep1	162	73	20220209 568pp65_gfpMyD88_grid1_2p5um-p1 005_crop.tif	0.008926354	0.111918874
2.5um_grid	20220209	Rep1	162	74	20220209 568pp65_gfpMyD88_grid1_2p5um-p1 005_crop.tif	0.02574963	0.184601581
2.5um_grid	20220209	Rep1	162	75	20220209 568pp65_gfpMyD88_grid1_2p5um-p1 005_crop.tif	0.001242055	0.039412217
2.5um_grid	20220209	Rep1	162	76	20220209 568pp65_gfpMyD88_grid1_2p5um-p1 005_crop.tif	0.004325373	0.026346995
2.5um_grid	20220209	Rep1	162	77	20220209 568pp65_gfpMyD88_grid1_2p5um-p1 005_crop.tif	0.012690521	0.059931855
2.5um_grid	20220209	Rep1	162	78	20220209 568pp65_gfpMyD88_grid1_2p5um-p1 005_crop.tif	0.068754111	0.191249197
2.5um_grid	20220209	Rep1	162	79	20220209 568pp65_gfpMyD88_grid1_2p5um-p1 005_crop.tif	0.009670189	0.023882443
2.5um_grid	20220209	Rep1	162	80	20220209 568pp65_gfpMyD88_grid1_2p5um-p1 005_crop.tif	0.004649301	0.116560739
2.5um_grid	20220209	Rep1	162	81	20220209 568pp65_gfpMyD88_grid1_2p5um-p1 005_crop.tif	0.002807708	0.03821482
2.5um_grid	20220209	Rep1	162	82	20220209 568pp65_gfpMyD88_grid1_2p5um-p1 005_crop.tif	0.008563435	0.005582194
2.5um_grid	20220209	Rep1	162	83	20220209 568pp65_gfpMyD88_grid1_2p5um-p1 005_crop.tif	0.009229287	0.121783958
2.5um_grid	20220209	Rep1	162	84	20220209 568pp65_gfpMyD88_grid1_2p5um-p1 005_crop.tif	0.055290092	0.120495488
2.5um_grid	20220209	Rep1	162	85	20220209 568pp65_gfpMyD88_grid1_2p5um-p1 005_crop.tif	0.014901032	0.255647615
2.5um_grid	20220209	Rep1	162	86	20220209 568pp65_gfpMyD88_grid1_2p5um-p1 005_crop.tif	0.002003886	0.149586523
2.5um_grid	20220209	Rep1	162	87	20220209 568pp65_gfpMyD88_grid1_2p5um-p1 005_crop.tif	0.012798497	0.073233491
2.5um_grid	20220209	Rep1	162	88	20220209 568pp65_gfpMyD88_grid1_2p5um-p1 005_crop.tif	0.00338958	0.018973961
2.5um_grid	20220209	Rep1	162	89	20220209 568pp65_gfpMyD88_grid1_2p5um-p1 005_crop.tif	0.003092645	0.033754402
2.5um_grid	20220209	Rep1	162	90	20220209 568pp65_gfpMyD88_grid1_2p5um-p1 005_crop.tif	0.001826926	-0.001443671
2.5um_grid	20220209	Rep1	162	91	20220209 568pp65_gfpMyD88_grid1_2p5um-p1 005_crop.tif	0.039615561	0.072162002
2.5um_grid	20220209	Rep1	162	92	20220209 568pp65_gfpMyD88_grid1_2p5um-p1 005_crop.tif	0.055368074	0.196572104
2.5um_grid	20220209	Rep1	162	93	20220209 568pp65_gfpMyD88_grid1_2p5um-p1 005_crop.tif	0.05498116	0.141990593
2.5um_grid	20220209	Rep1	162	94	20220209 568pp65_gfpMyD88_grid1_2p5um-p1 005_crop.tif	0.016964575	0.296551146
2.5um_grid	20220209	Rep1	162	95	20220209 568pp65_gfpMyD88_grid1_2p5um-p1 005_crop.tif	0.006565877	0.262813742
2.5um_grid	20220209	Rep1	162	96	20220209 568pp65_gfpMyD88_grid1_2p5um-p1 005_crop.tif	0.004850256	0.012078714
2.5um_grid	20220209	Rep1	162	97	20220209 568pp65_gfpMyD88_grid1_2p5um-p1 005_crop.tif	0.005201179	0.1116107
2.5um_grid	20220209	Rep1	162	98	20220209 568pp65_gfpMyD88_grid1_2p5um-p1 005_crop.tif	0.026274514	0.103348796
2.5um_grid	20220209	Rep1	162	99	20220209 568pp65_gfpMyD88_grid1_2p5um-p1 005_crop.tif	0.126668291	0.23177905
2.5um_grid	20220209	Rep1	162	100	20220209 568pp65_gfpMyD88_grid1_2p5um-p1 005_crop.tif	0.029018906	0.077164213
2.5um_grid	20220209	Rep1	162	101	20220209 568pp65_gfpMyD88_grid1_2p5um-p1 005_crop.tif	0.012012671	0.282997506
2.5um_grid	20220209	Rep1	162	102	20220209 568pp65_gfpMyD88_grid1_2p5um-p1 005_crop.tif	0.002771716	0.100905002
2.5um_grid	20220209	Rep1	162	103	20220209 568pp65_gfpMyD88_grid1_2p5um-p1 005_crop.tif	0.017129538	0.143064272
2.5um_grid	20220209	Rep1	162	104	20220209 568pp65_gfpMyD88_grid1_2p5um-p1 005_crop.tif	0.045896171	0.144421577
2.5um_grid	20220209	Rep1	162	105	20220209 568pp65_gfpMyD88_grid1_2p5um-p1 005_crop.tif	0.001733946	0.008550974
2.5um_grid	20220209	Rep1	162	106	20220209 568pp65_gfpMyD88_grid1_2p5um-p1 005_crop.tif	0.09947931	0.172640551
2.5um_grid	20220209	Rep1	162	107	20220209 568pp65_gfpMyD88_grid1_2p5um-p1 005_crop.tif	0.004160409	0.068246264
2.5um_grid	20220209	Rep1	162	108	20220209 568pp65_gfpMyD88_grid1_2p5um-p1 005_crop.tif	0.001946899	0.045427513
2.5um_grid	20220209	Rep1	162	109	20220209 568pp65_gfpMyD88_grid1_2p5um-p1 005_crop.tif	0.000930124	0.013649253
2.5um_grid	20220209	Rep1	162	110	20220209 568pp65_gfpMyD88_grid1_2p5um-p1 005_crop.tif	0.005957011	0.005362206
2.5um_grid	20220209	Rep1	162	111	20220209 568pp65_gfpMyD88_grid1_2p5um-p1 005_crop.tif	0.033448926	0.083284208
2.5um_grid	20220209	Rep1	162	112	20220209 568pp65_gfpMyD88_grid1_2p5um-p1 005_crop.tif	0.012006672	0.027505731
2.5um_grid	20220209	Rep1	162	113	20220209 568pp65_gfpMyD88_grid1_2p5um-p1 005_crop.tif	0.010141085	0.00681547
2.5um_grid	20220209	Rep1	162	114	20220209 568pp65_gfpMyD88_grid1_2p5um-p1 005_crop.tif	0.010342041	0.002697385
2.5um_grid	20220209	Rep1	162	115	20220209 568pp65_gfpMyD88_grid1_2p5um-p1 005_crop.tif	0.003323594	0.121572292
2.5um_grid	20220209	Rep1	162	116	20220209 568pp65_gfpMyD88_grid1_2p5um-p1 005_crop.tif	0.028667984	0.091077593
2.5um_grid	20220209	Rep1	162	117	20220209 568pp65_gfpMyD88_grid1_2p5um-p1 005_crop.tif	0.001293044	0.019890578
2.5um_grid	20220209	Rep1	162	118	20220209 568pp65_gfpMyD88_grid1_2p5um-p1 005_crop.tif	0.003188624	0.0057025
2.5um_grid	20220209	Rep1	162	119	20220209 568pp65_gfpMyD88_grid1_2p5um-p1 005_crop.tif	0.002876693	0.025561468
2.5um_grid	20220209	Rep1	162	120	20220209 568pp65_gfpMyD88_grid1_2p5um-p1 005_crop.tif	0.00727372	0.086192504
2.5um_grid	20220209	Rep1	162	121	20220209 568pp65_gfpMyD88_grid1_2p5um-p1 005_crop.tif	0.001862918	0.028318161
2.5um_grid	20220209	Rep1	162	122	20220209 568pp65_gfpMyD88_grid1_2p5um-p1 005_crop.tif	0.000978113	0.001985048
2.5um_grid	20220209	Rep1	162	123	20220209 568pp65_gfpMyD88_grid1_2p5um-p1 005_crop.tif	0.02891393	0.044208022
2.5um_grid	20220209	Rep1	162	124	20220209 568pp65_gfpMyD88_grid1_2p5um-p1 005_crop.tif	0.019463022	0.00219438
2.5um_grid	20220209	Rep1	162	125	20220209 568pp65_gfpMyD88_grid1_2p5um-p1 005_crop.tif	0.007447681	0.009267436
2.5um_grid	20220209	Rep1	162	126	20220209 568pp65_gfpMyD88_grid1_2p5um-p1 005_crop.tif	0.030251634	0.019324929
2.5um_grid	20220209	Rep1	162	127	20220209 568pp65_gfpMyD88_grid1_2p5um-p1 005_crop.tif	0.012717515	0.006726892
2.5um_grid	20220209	Rep1	162	128	20220209 568pp65_gfpMyD88_grid1_2p5um-p1 005_crop.tif	0.023239186	0.003253647
2.5um_grid	20220209	Rep1	162	129	20220209 568pp65_gfpMyD88_grid1_2p5um-p1 005_crop.tif	0.084464634	0.134560091
2.5um_grid	20220209	Rep1	162	130	20220209 568pp65_gfpMyD88_grid1_2p5um-p1 005_crop.tif	0.001757941	0.152110423
2.5um_grid	20220209	Rep1	162	131	20220209 568pp65_gfpMyD88_grid1_2p5um-p1 005_crop.tif	0.057404623	0.01900569
2.5um_grid	20220209	Rep1	162	132	20220209 568pp65_gfpMyD88_grid1_2p5um-p1 005_crop.tif	0.034486696	0.119425378
2.5um_grid	20220209	Rep1	162	133	20220209 568pp65_gfpMyD88_grid1_2p5um-p1 005_crop.tif	0.04978631	0.063436601
2.5um_grid	20220209	Rep1	162	134	20220209 568pp65_gfpMyD88_grid1_2p5um-p1 005_crop.tif	0.047860736	0.053709072
2.5um_grid	20220209	Rep1	162	135	20220209 568pp65_gfpMyD88_grid1_2p5um-p1 005_crop.tif	0.003419573	0.08726991
2.5um_grid	20220209	Rep1	162	136	20220209 568pp65_gfpMyD88_grid1_2p5um-p1 005_crop.tif	0.062836421	0.094568381
2.5um_grid	20220209	Rep1	162	137	20220209 568pp65_gfpMyD88_grid1_2p5um-p1 005_crop.tif	0.03939361	0.038266418
2.5um_grid	20220209	Rep1	162	138	20220209 568pp65_gfpMyD88_grid1_2p5um-p1 005_crop.tif	0.029585781	0.164733964
2.5um_grid	20220209	Rep1	162	139	20220209 568pp65_gfpMyD88_grid1_2p5um-p1 005_crop.tif	0.072386307	0.126799731
2.5um_grid	20220209	Rep1	162	140	20220209 568pp65_gfpMyD88_grid1_2p5um-p1 005_crop.tif	0.006430906	0.064073514
2.5um_grid	20220209	Rep1	162	141	20220209 568pp65_gfpMyD88_grid1_2p5um-p1 005_crop.tif	0.001706952	0.044531697
2.5um_grid	20220209	Rep1	162	142	20220209 568pp65_gfpMyD88_grid1_2p5um-p1 005_crop.tif	0.005228173	0.041519977
2.5um_grid	20220209	Rep1	162	143	20220209 568pp65_gfpMyD88_grid1_2p5um-p1 005_crop.tif	0.010222067	0.004798083
2.5um_grid	20220209	Rep1	162	144	20220209 568pp65_gfpMyD88_grid1_2p5um-p1 005_crop.tif	0.009019334	0.058210876
2.5um_grid	20220209	Rep1	162	145	20220209 568pp65_gfpMyD88_grid1_2p5um-p1 005_crop.tif	0.017627428	0.00328107
2.5um_grid	20220209	Rep1	162	146	20220209 568pp65_gfpMyD88_grid1_2p5um-p1 005_crop.tif	0.022753294	0.100335132
2.5um_grid	20220209	Rep1	162	147	20220209 568pp65_gfpMyD88_grid1_2p5um-p1 005_crop.tif	0.000441232	0.040964164
2.5um_grid	20220209	Rep1	162	148	20220209 568pp65_gfpMyD88_grid1_2p5um-p1 005_crop.tif	0.019678974	0.004215519
[truncated: 24,958 more rows]
