# Supplementary material for: Myddosome clustering in IL‐1 receptor signaling regulates the formation of an NF‐kB activating signalosome
Source: EMBO Rep. 2023 Aug 21;24(10):e57233. doi: 10.15252/embr.202357233 (PMC10561168; doi:10.15252/embr.202357233)
Supplement: Supplementary file 15 — Source Data for Figure 3 [file EMBR-24-e57233-s018.zip › Figure 3/3G/pp65PunctaNumberbyReplicate.csv]

GROUP	REP	PunctaNumber
1um_grid	Rep1	259
1um_grid	Rep2	1197
1um_grid	Rep3	1219
2.5um_grid	Rep1	2182
2.5um_grid	Rep2	9342
2.5um_grid	Rep3	2485
off_grid	Rep1	1027
off_grid	Rep2	1563
off_grid	Rep3	335
off_grid	Rep4	7348
