# Supplementary material for: Myddosome clustering in IL‐1 receptor signaling regulates the formation of an NF‐kB activating signalosome
Source: EMBO Rep. 2023 Aug 21;24(10):e57233. doi: 10.15252/embr.202357233 (PMC10561168; doi:10.15252/embr.202357233)
Supplement: Supplementary file 15 — Source Data for Figure 3 [file EMBR-24-e57233-s018.zip › Figure 3/3G/pp65 Mean Int_by Replicate.csv]

New_Group	REP	Mean_Normalized_Mean_pp65
off_grid_above	Rep1	0.335122360409363
off_grid_above	Rep2	0.298239490251155
off_grid_above	Rep3	0.425906150456503
off_grid_above	Rep4	0.211163532844605
off_grid_below	Rep1	0.17495144815854
off_grid_below	Rep2	0.181290020388671
off_grid_below	Rep3	0.150628320257434
off_grid_below	Rep4	0.145537316120762
2.5um_grid	Rep1	0.0584249350957159
2.5um_grid	Rep2	0.0667858085256962
2.5um_grid	Rep3	0.0506692230020178
1um_grid	Rep1	0.0697191920769752
1um_grid	Rep2	0.0578184181091723
1um_grid	Rep3	0.0433690833521402
