# Supplementary material for: Myddosome clustering in IL‐1 receptor signaling regulates the formation of an NF‐kB activating signalosome
Source: EMBO Rep. 2023 Aug 21;24(10):e57233. doi: 10.15252/embr.202357233 (PMC10561168; doi:10.15252/embr.202357233)
Supplement: Supplementary file 15 — Source Data for Figure 3 [file EMBR-24-e57233-s018.zip › Figure 3/3G/pp65 Mean Int.csv]

New_Group	SE_Normalized_Mean_pp65	Mean_Normalized_Mean_pp65
off_grid_above	0.044479214219192	0.317607883490407
off_grid_below	0.00882857252154428	0.163101776231352
2.5um_grid	0.00465355063684663	0.0586266555411433
1um_grid	0.00761847143375209	0.0569688978460959
