# Supplementary material for: Myddosome clustering in IL‐1 receptor signaling regulates the formation of an NF‐kB activating signalosome
Source: EMBO Rep. 2023 Aug 21;24(10):e57233. doi: 10.15252/embr.202357233 (PMC10561168; doi:10.15252/embr.202357233)
Supplement: Supplementary file 16 — Source Data for Figure 4 [file EMBR-24-e57233-s017.zip]

Archive with 126 entries (105 files):
- Figure 4/
- Figure 4/.DS_Store
- __MACOSX/Figure 4/._.DS_Store
- Figure 4/4E/
- Figure 4/4B/
- Figure 4/4C/
- Figure 4/4D/
- Figure 4/4A/
- Figure 4/4F/
- Figure 4/4H/
- Figure 4/4G/
- Figure 4/4E/Table for Fig4E_K63 on grids.csv
- __MACOSX/Figure 4/4E/._Table for Fig4E_K63 on grids.csv
- Figure 4/4B/.DS_Store
- __MACOSX/Figure 4/4B/._.DS_Store
- Figure 4/4B/M1_off grid/
- __MACOSX/Figure 4/4B/._M1_off grid
- Figure 4/4B/Table for Fig4B_M1 off grid.csv
- __MACOSX/Figure 4/4B/._Table for Fig4B_M1 off grid.csv
- Figure 4/4C/.DS_Store
- __MACOSX/Figure 4/4C/._.DS_Store
- Figure 4/4C/on 1um grid/
- __MACOSX/Figure 4/4C/._on 1um grid
- Figure 4/4C/on 2.5um grid/
- Figure 4/4D/.DS_Store
- __MACOSX/Figure 4/4D/._.DS_Store
- Figure 4/4D/on 1um grid/
- __MACOSX/Figure 4/4D/._on 1um grid
- Figure 4/4D/on 2.5um grid/
- Figure 4/4A/.DS_Store
- __MACOSX/Figure 4/4A/._.DS_Store
- Figure 4/4A/Table for Fig4A_K63 off grid.csv
- __MACOSX/Figure 4/4A/._Table for Fig4A_K63 off grid.csv
- Figure 4/4A/K63_off grid/
- __MACOSX/Figure 4/4A/._K63_off grid
- Figure 4/4F/Table for Fig4F_M1 on grids.csv
- __MACOSX/Figure 4/4F/._Table for Fig4F_M1 on grids.csv
- Figure 4/4H/M1PunctaNumberAll.csv
- __MACOSX/Figure 4/4H/._M1PunctaNumberAll.csv
- Figure 4/4H/stat.test.MeanInt_M1.csv
- __MACOSX/Figure 4/4H/._stat.test.MeanInt_M1.csv
- Figure 4/4H/M1 Mean Int.csv
- __MACOSX/Figure 4/4H/._M1 Mean Int.csv
- Figure 4/4H/M1PunctaNumberbyReplicate.csv
- Figure 4/4H/M1 Mean Int_by Replicate.csv
- __MACOSX/Figure 4/4H/._M1 Mean Int_by Replicate.csv
- Figure 4/4H/Table for Fig4H.csv
- __MACOSX/Figure 4/4H/._Table for Fig4H.csv
- Figure 4/4G/Table for Fig4G.csv
- __MACOSX/Figure 4/4G/._Table for Fig4G.csv
- Figure 4/4G/K63PunctaNumberbyReplicate.csv
- Figure 4/4G/K63PunctaNumberAll.csv
- __MACOSX/Figure 4/4G/._K63PunctaNumberAll.csv
- Figure 4/4G/stat.test.MeanInt_K63.csv
- __MACOSX/Figure 4/4G/._stat.test.MeanInt_K63.csv
- Figure 4/4G/K63 Mean Int.csv
- __MACOSX/Figure 4/4G/._K63 Mean Int.csv
- Figure 4/4G/K63 Mean Int_by Replicate.csv
- __MACOSX/Figure 4/4G/._K63 Mean Int_by Replicate.csv
- Figure 4/4B/M1_off grid/.DS_Store
- __MACOSX/Figure 4/4B/M1_off grid/._.DS_Store
- Figure 4/4B/M1_off grid/Montage_myd88-m1-merge-rgb.tif
- Figure 4/4B/M1_off grid/20220802 568M1_gfpMyD88_NC4 028_crop.tif
- __MACOSX/Figure 4/4B/M1_off grid/._20220802 568M1_gfpMyD88_NC4 028_crop.tif
- Figure 4/4B/M1_off grid/Background subtracted M1_fire LUT/
- Figure 4/4B/M1_off grid/Inset_MyD88-rgb.tif
- Figure 4/4C/on 1um grid/Background subtracted K63_fire LUT/
- Figure 4/4C/on 1um grid/Montage_myd88_k63_merge-rgb.tif
- Figure 4/4C/on 1um grid/.DS_Store
- __MACOSX/Figure 4/4C/on 1um grid/._.DS_Store
- Figure 4/4C/on 1um grid/20220520 568K63_gfpMyD88_grid5 1um 015_gg_crop.tif
- __MACOSX/Figure 4/4C/on 1um grid/._20220520 568K63_gfpMyD88_grid5 1um 015_gg_crop.tif
- Figure 4/4C/on 2.5um grid/Background subtracted K63_fire LUT/
- Figure 4/4C/on 2.5um grid/Montage_myd88_k63_merge-rgb.tif
- Figure 4/4C/on 2.5um grid/.DS_Store
- __MACOSX/Figure 4/4C/on 2.5um grid/._.DS_Store
- Figure 4/4C/on 2.5um grid/20220309 568K63_gfpMyD88_Grid5_2p5um 037_ggg_crop.tif
- __MACOSX/Figure 4/4C/on 2.5um grid/._20220309 568K63_gfpMyD88_Grid5_2p5um 037_ggg_crop.tif
- Figure 4/4D/on 1um grid/.DS_Store
- __MACOSX/Figure 4/4D/on 1um grid/._.DS_Store
- Figure 4/4D/on 1um grid/Background subtracted M1_fire LUT/
- Figure 4/4D/on 1um grid/montage_myd88_m1_merge-rgb.tif
- __MACOSX/Figure 4/4D/on 1um grid/._montage_myd88_m1_merge-rgb.tif
- Figure 4/4D/on 1um grid/20220309 568M1_gfpMyD88_Grid3_1um 025_gg_crop.tif
- __MACOSX/Figure 4/4D/on 1um grid/._20220309 568M1_gfpMyD88_Grid3_1um 025_gg_crop.tif
- Figure 4/4D/on 2.5um grid/.DS_Store
- __MACOSX/Figure 4/4D/on 2.5um grid/._.DS_Store
- Figure 4/4D/on 2.5um grid/Background subtracted M1_fire LUT/
- Figure 4/4D/on 2.5um grid/Montage_myd88_m1_merge-rgb.tif
- Figure 4/4D/on 2.5um grid/20220309 568M1_gfpMyD88_Grid3_2p5um 021_ggg_crop.tif
- __MACOSX/Figure 4/4D/on 2.5um grid/._20220309 568M1_gfpMyD88_Grid3_2p5um 021_ggg_crop.tif
- Figure 4/4A/K63_off grid/Background subtracted K63_fire LUT/
- Figure 4/4A/K63_off grid/montage_myd88_k63_merge-rgb.tif
- Figure 4/4A/K63_off grid/.DS_Store
- __MACOSX/Figure 4/4A/K63_off grid/._.DS_Store
- Figure 4/4A/K63_off grid/20220309 568K63_gfpMyD88_NC4 011_g_crop.tif
- __MACOSX/Figure 4/4A/K63_off grid/._20220309 568K63_gfpMyD88_NC4 011_g_crop.tif
- Figure 4/4A/K63_off grid/Inset_MyD88-rgb.tif
- __MACOSX/Figure 4/4A/K63_off grid/._Inset_MyD88-rgb.tif
- Figure 4/4B/M1_off grid/Background subtracted M1_fire LUT/.DS_Store
- __MACOSX/Figure 4/4B/M1_off grid/Background subtracted M1_fire LUT/._.DS_Store
- Figure 4/4B/M1_off grid/Background subtracted M1_fire LUT/C1_M1-crop the cell_fire_0-4400_crop-rgb.tif
- Figure 4/4B/M1_off grid/Background subtracted M1_fire LUT/C1_M1-crop the cell_fire_0-4400.tif
- Figure 4/4C/on 1um grid/Background subtracted K63_fire LUT/.DS_Store
- __MACOSX/Figure 4/4C/on 1um grid/Background subtracted K63_fire LUT/._.DS_Store
- Figure 4/4C/on 1um grid/Background subtracted K63_fire LUT/fire 0-4000-crop.tif
- Figure 4/4C/on 1um grid/Background subtracted K63_fire LUT/fire 0-4000-crop-crop-rgb.tif
- Figure 4/4C/on 2.5um grid/Background subtracted K63_fire LUT/.DS_Store
- __MACOSX/Figure 4/4C/on 2.5um grid/Background subtracted K63_fire LUT/._.DS_Store
- Figure 4/4C/on 2.5um grid/Background subtracted K63_fire LUT/fire 0-4000-crop.tif
- Figure 4/4C/on 2.5um grid/Background subtracted K63_fire LUT/fire 0-4000-crop-crop-rgb.tif
- Figure 4/4D/on 1um grid/Background subtracted M1_fire LUT/.DS_Store
- __MACOSX/Figure 4/4D/on 1um grid/Background subtracted M1_fire LUT/._.DS_Store
- Figure 4/4D/on 1um grid/Background subtracted M1_fire LUT/fire 0-4400-crop-crop-rgb.tif
- Figure 4/4D/on 1um grid/Background subtracted M1_fire LUT/fire 0-4400-crop-crop.tif
- __MACOSX/Figure 4/4D/on 1um grid/Background subtracted M1_fire LUT/._fire 0-4400-crop-crop.tif
- Figure 4/4D/on 2.5um grid/Background subtracted M1_fire LUT/.DS_Store
- __MACOSX/Figure 4/4D/on 2.5um grid/Background subtracted M1_fire LUT/._.DS_Store
- Figure 4/4D/on 2.5um grid/Background subtracted M1_fire LUT/fire 0-4400-crop-crop-rgb.tif
- Figure 4/4D/on 2.5um grid/Background subtracted M1_fire LUT/fire 0-4400-crop-crop.tif
- Figure 4/4A/K63_off grid/Background subtracted K63_fire LUT/.DS_Store
- __MACOSX/Figure 4/4A/K63_off grid/Background subtracted K63_fire LUT/._.DS_Store
- Figure 4/4A/K63_off grid/Background subtracted K63_fire LUT/crop fire 0-4000-crop-rgb.tif
- __MACOSX/Figure 4/4A/K63_off grid/Background subtracted K63_fire LUT/._crop fire 0-4000-crop-rgb.tif
- Figure 4/4A/K63_off grid/Background subtracted K63_fire LUT/crop fire 0-4000.tif
- __MACOSX/Figure 4/4A/K63_off grid/Background subtracted K63_fire LUT/._crop fire 0-4000.tif
