# Supplementary material for: Myddosome clustering in IL‐1 receptor signaling regulates the formation of an NF‐kB activating signalosome
Source: EMBO Rep. 2023 Aug 21;24(10):e57233. doi: 10.15252/embr.202357233 (PMC10561168; doi:10.15252/embr.202357233)
Supplement: Supplementary file 16 — Source Data for Figure 4 [file EMBR-24-e57233-s017.zip › Figure 4/4E/Table for Fig4E_K63 on grids.csv]

GROUP	DATE	REP	ImageNumber	ObjectNumber	FileName_Staining	Normalized_Integrated_MyD88	Normalized_Integrated_K63
1um_grid	20220520	Rep1	319	1	20220520 568K63_gfpMyD88_grid5 1um 001.tif	0.00042218	0.001707872
1um_grid	20220520	Rep1	319	2	20220520 568K63_gfpMyD88_grid5 1um 001.tif	0.002185484	0.006259195
1um_grid	20220520	Rep1	319	3	20220520 568K63_gfpMyD88_grid5 1um 001.tif	0.007541266	0.01288565
1um_grid	20220520	Rep1	319	4	20220520 568K63_gfpMyD88_grid5 1um 001.tif	0.011564437	0.013315998
1um_grid	20220520	Rep1	319	5	20220520 568K63_gfpMyD88_grid5 1um 001.tif	0.00975553	0.013640448
1um_grid	20220520	Rep1	319	6	20220520 568K63_gfpMyD88_grid5 1um 001.tif	0.042189177	0.033262957
1um_grid	20220520	Rep1	319	7	20220520 568K63_gfpMyD88_grid5 1um 001.tif	0.006239056	0.001692101
1um_grid	20220520	Rep1	319	8	20220520 568K63_gfpMyD88_grid5 1um 001.tif	0.00172439	0.007268597
1um_grid	20220520	Rep1	319	9	20220520 568K63_gfpMyD88_grid5 1um 001.tif	0.018151492	0.028193415
1um_grid	20220520	Rep1	319	10	20220520 568K63_gfpMyD88_grid5 1um 001.tif	0.00686736	0.010305816
1um_grid	20220520	Rep1	319	11	20220520 568K63_gfpMyD88_grid5 1um 001.tif	0.000599523	0.00439135
1um_grid	20220520	Rep1	319	12	20220520 568K63_gfpMyD88_grid5 1um 001.tif	0.007338587	0.020185791
1um_grid	20220520	Rep1	319	13	20220520 568K63_gfpMyD88_grid5 1um 001.tif	0.001612916	0
1um_grid	20220520	Rep1	319	14	20220520 568K63_gfpMyD88_grid5 1um 001.tif	0.029815647	0.030291079
1um_grid	20220520	Rep1	319	15	20220520 568K63_gfpMyD88_grid5 1um 001.tif	0.005864101	0.011677972
1um_grid	20220520	Rep1	319	16	20220520 568K63_gfpMyD88_grid5 1um 001.tif	0.006629212	0.00760882
1um_grid	20220520	Rep1	319	17	20220520 568K63_gfpMyD88_grid5 1um 001.tif	0.002580707	0.00177096
1um_grid	20220520	Rep1	319	18	20220520 568K63_gfpMyD88_grid5 1um 001.tif	0.024480132	0.008715106
1um_grid	20220520	Rep1	319	19	20220520 568K63_gfpMyD88_grid5 1um 001.tif	0.004004524	0.014474107
1um_grid	20220520	Rep1	319	20	20220520 568K63_gfpMyD88_grid5 1um 001.tif	0.016474326	0.013775636
1um_grid	20220520	Rep1	319	21	20220520 568K63_gfpMyD88_grid5 1um 001.tif	0.007673007	0.017450491
1um_grid	20220520	Rep1	319	22	20220520 568K63_gfpMyD88_grid5 1um 001.tif	0.031654955	0.032555474
1um_grid	20220520	Rep1	319	23	20220520 568K63_gfpMyD88_grid5 1um 001.tif	0.021835176	0.048363434
1um_grid	20220520	Rep1	319	24	20220520 568K63_gfpMyD88_grid5 1um 001.tif	0.005610752	0.001009402
1um_grid	20220520	Rep1	319	25	20220520 568K63_gfpMyD88_grid5 1um 001.tif	0.006928163	0.010272019
1um_grid	20220520	Rep1	319	26	20220520 568K63_gfpMyD88_grid5 1um 001.tif	0.008615463	0.016015248
1um_grid	20220520	Rep1	319	27	20220520 568K63_gfpMyD88_grid5 1um 001.tif	0.010247026	0.00822843
1um_grid	20220520	Rep1	319	28	20220520 568K63_gfpMyD88_grid5 1um 001.tif	0.037633974	0.085123249
1um_grid	20220520	Rep1	319	29	20220520 568K63_gfpMyD88_grid5 1um 001.tif	0.004906444	0.010066984
1um_grid	20220520	Rep1	319	30	20220520 568K63_gfpMyD88_grid5 1um 001.tif	0.01144283	0.025099867
1um_grid	20220520	Rep1	319	31	20220520 568K63_gfpMyD88_grid5 1um 001.tif	0.007353788	0.014438056
1um_grid	20220520	Rep1	319	32	20220520 568K63_gfpMyD88_grid5 1um 001.tif	0.000741398	7.89E-05
1um_grid	20220520	Rep1	319	33	20220520 568K63_gfpMyD88_grid5 1um 001.tif	0.003087403	0.002467177
1um_grid	20220520	Rep1	319	34	20220520 568K63_gfpMyD88_grid5 1um 001.tif	0.000396845	0.000441613
1um_grid	20220520	Rep1	319	35	20220520 568K63_gfpMyD88_grid5 1um 001.tif	0.000660327	0.000232072
1um_grid	20220520	Rep1	319	36	20220520 568K63_gfpMyD88_grid5 1um 001.tif	0.001015015	0.000998137
1um_grid	20220520	Rep1	319	37	20220520 568K63_gfpMyD88_grid5 1um 001.tif	0.00523073	0.016668655
1um_grid	20220520	Rep1	319	38	20220520 568K63_gfpMyD88_grid5 1um 001.tif	0.001739591	0.011303953
1um_grid	20220520	Rep1	319	39	20220520 568K63_gfpMyD88_grid5 1um 001.tif	0.005884368	0.036437617
1um_grid	20220520	Rep1	319	40	20220520 568K63_gfpMyD88_grid5 1um 001.tif	0.009877137	0.04183837
1um_grid	20220520	Rep1	319	41	20220520 568K63_gfpMyD88_grid5 1um 001.tif	0.006152918	0.031370328
1um_grid	20220520	Rep1	319	42	20220520 568K63_gfpMyD88_grid5 1um 001.tif	0.005777962	0.015598418
1um_grid	20220520	Rep1	319	43	20220520 568K63_gfpMyD88_grid5 1um 001.tif	0.000792068	0.001013908
1um_grid	20220520	Rep1	319	44	20220520 568K63_gfpMyD88_grid5 1um 001.tif	0.005833699	0.000527232
1um_grid	20220520	Rep1	319	45	20220520 568K63_gfpMyD88_grid5 1um 001.tif	0.000406979	0.000493435
1um_grid	20220520	Rep1	319	46	20220520 568K63_gfpMyD88_grid5 1um 001.tif	0.002433765	0.006989209
1um_grid	20220520	Rep1	319	47	20220520 568K63_gfpMyD88_grid5 1um 001.tif	0.008493856	0.013399364
1um_grid	20220520	Rep1	319	48	20220520 568K63_gfpMyD88_grid5 1um 001.tif	0.033093973	0.028621509
1um_grid	20220520	Rep1	319	49	20220520 568K63_gfpMyD88_grid5 1um 001.tif	0.002160149	0.001189653
1um_grid	20220520	Rep1	319	50	20220520 568K63_gfpMyD88_grid5 1um 001.tif	0.004186935	0.000594826
1um_grid	20220520	Rep1	319	51	20220520 568K63_gfpMyD88_grid5 1um 001.tif	0.00070593	0.000437107
1um_grid	20220520	Rep1	319	52	20220520 568K63_gfpMyD88_grid5 1um 001.tif	0.001303832	0.004337275
1um_grid	20220520	Rep1	319	53	20220520 568K63_gfpMyD88_grid5 1um 001.tif	0.003573832	0.019113301
1um_grid	20220520	Rep1	319	54	20220520 568K63_gfpMyD88_grid5 1um 001.tif	0.001207559	0.00128879
1um_grid	20220520	Rep1	319	55	20220520 568K63_gfpMyD88_grid5 1um 001.tif	0.000315773	0.000673686
1um_grid	20220520	Rep1	319	56	20220520 568K63_gfpMyD88_grid5 1um 001.tif	0.15521291	0.188388699
1um_grid	20220520	Rep1	319	57	20220520 568K63_gfpMyD88_grid5 1um 001.tif	0.001628117	0.019712634
1um_grid	20220520	Rep1	319	58	20220520 568K63_gfpMyD88_grid5 1um 001.tif	0.002286823	0.005373715
1um_grid	20220520	Rep1	319	59	20220520 568K63_gfpMyD88_grid5 1um 001.tif	0.003467426	0.008237443
1um_grid	20220520	Rep1	319	60	20220520 568K63_gfpMyD88_grid5 1um 001.tif	0.000427247	0.001719138
1um_grid	20220520	Rep1	319	61	20220520 568K63_gfpMyD88_grid5 1um 001.tif	0.056949247	0.066703911
1um_grid	20220520	Rep1	319	62	20220520 568K63_gfpMyD88_grid5 1um 001.tif	0.002018274	0.003949737
1um_grid	20220520	Rep1	319	63	20220520 568K63_gfpMyD88_grid5 1um 001.tif	0.00110622	0.004767623
1um_grid	20220520	Rep1	319	64	20220520 568K63_gfpMyD88_grid5 1um 001.tif	0.007505797	0.011198056
1um_grid	20220520	Rep1	319	65	20220520 568K63_gfpMyD88_grid5 1um 001.tif	0.018420041	0.055210696
1um_grid	20220520	Rep1	319	66	20220520 568K63_gfpMyD88_grid5 1um 001.tif	0.002758051	0.004184062
1um_grid	20220520	Rep1	319	67	20220520 568K63_gfpMyD88_grid5 1um 001.tif	0.003659971	0.002077386
1um_grid	20220520	Rep1	319	68	20220520 568K63_gfpMyD88_grid5 1um 001.tif	0.000746465	0.002874994
1um_grid	20220520	Rep1	319	69	20220520 568K63_gfpMyD88_grid5 1um 001.tif	0.027287231	0.109648568
1um_grid	20220520	Rep1	319	70	20220520 568K63_gfpMyD88_grid5 1um 001.tif	0.001633184	5.63E-05
1um_grid	20220520	Rep1	319	71	20220520 568K63_gfpMyD88_grid5 1um 001.tif	0.005833699	0.001505091
1um_grid	20220520	Rep1	319	72	20220520 568K63_gfpMyD88_grid5 1um 001.tif	0.003715707	0.000862949
1um_grid	20220520	Rep1	319	73	20220520 568K63_gfpMyD88_grid5 1um 001.tif	0.000634992	0.00346982
1um_grid	20220520	Rep1	319	74	20220520 568K63_gfpMyD88_grid5 1um 001.tif	0.009664325	0.004134493
1um_grid	20220520	Rep1	319	75	20220520 568K63_gfpMyD88_grid5 1um 001.tif	0.008291177	0.051885076
1um_grid	20220520	Rep1	319	76	20220520 568K63_gfpMyD88_grid5 1um 001.tif	0.000761666	0.00239733
1um_grid	20220520	Rep1	319	77	20220520 568K63_gfpMyD88_grid5 1um 001.tif	0.011265486	0.043289385
1um_grid	20220520	Rep1	319	78	20220520 568K63_gfpMyD88_grid5 1um 001.tif	0.000290438	0.004089431
1um_grid	20220520	Rep1	319	79	20220520 568K63_gfpMyD88_grid5 1um 001.tif	0.003001265	0.018730269
1um_grid	20220520	Rep1	319	80	20220520 568K63_gfpMyD88_grid5 1um 001.tif	0.009142427	0.043845908
1um_grid	20220520	Rep1	319	81	20220520 568K63_gfpMyD88_grid5 1um 001.tif	0.000173898	0.019027682
1um_grid	20220520	Rep1	319	82	20220520 568K63_gfpMyD88_grid5 1um 001.tif	0.008909347	0.032287352
1um_grid	20220520	Rep1	319	83	20220520 568K63_gfpMyD88_grid5 1um 001.tif	0.000883273	0.004154772
1um_grid	20220520	Rep1	319	84	20220520 568K63_gfpMyD88_grid5 1um 001.tif	0.001212626	0.002498721
1um_grid	20220520	Rep1	319	85	20220520 568K63_gfpMyD88_grid5 1um 001.tif	0.014037116	0.074533538
1um_grid	20220520	Rep1	319	86	20220520 568K63_gfpMyD88_grid5 1um 001.tif	0.003675171	0.007056803
1um_grid	20220520	Rep1	319	87	20220520 568K63_gfpMyD88_grid5 1um 001.tif	0.001496376	0.017304038
1um_grid	20220520	Rep1	319	88	20220520 568K63_gfpMyD88_grid5 1um 001.tif	0.004921645	0.056902796
1um_grid	20220520	Rep1	319	89	20220520 568K63_gfpMyD88_grid5 1um 001.tif	0.008260775	0.047906049
1um_grid	20220520	Rep1	319	90	20220520 568K63_gfpMyD88_grid5 1um 001.tif	0.014675554	0.047867745
1um_grid	20220520	Rep1	319	91	20220520 568K63_gfpMyD88_grid5 1um 001.tif	0.010581445	0.076998462
1um_grid	20220520	Rep1	319	92	20220520 568K63_gfpMyD88_grid5 1um 001.tif	-8.45E-05	0.013349795
1um_grid	20220520	Rep1	319	93	20220520 568K63_gfpMyD88_grid5 1um 001.tif	0.000589389	0.001034187
1um_grid	20220520	Rep1	319	94	20220520 568K63_gfpMyD88_grid5 1um 001.tif	0.010176088	0.004157025
1um_grid	20220520	Rep1	319	95	20220520 568K63_gfpMyD88_grid5 1um 001.tif	0.000447514	0.014192465
1um_grid	20220520	Rep1	319	96	20220520 568K63_gfpMyD88_grid5 1um 001.tif	0.002418564	0.009179251
1um_grid	20220520	Rep1	319	97	20220520 568K63_gfpMyD88_grid5 1um 001.tif	0.000918742	0.019868099
1um_grid	20220520	Rep1	319	98	20220520 568K63_gfpMyD88_grid5 1um 001.tif	0.000614724	0.020453913
1um_grid	20220520	Rep1	319	99	20220520 568K63_gfpMyD88_grid5 1um 001.tif	0.000396845	0.002888513
1um_grid	20220520	Rep1	319	100	20220520 568K63_gfpMyD88_grid5 1um 001.tif	0.006178252	0.033474751
1um_grid	20220520	Rep1	319	101	20220520 568K63_gfpMyD88_grid5 1um 001.tif	0.000574189	0.022049129
1um_grid	20220520	Rep1	319	102	20220520 568K63_gfpMyD88_grid5 1um 001.tif	0.00715111	0.001031933
1um_grid	20220520	Rep1	319	103	20220520 568K63_gfpMyD88_grid5 1um 001.tif	0.000999814	0.0226755
1um_grid	20220520	Rep1	319	104	20220520 568K63_gfpMyD88_grid5 1um 001.tif	0.003832247	0.000385285
1um_grid	20220520	Rep1	319	105	20220520 568K63_gfpMyD88_grid5 1um 001.tif	0.003431957	0.00317466
1um_grid	20220520	Rep1	319	106	20220520 568K63_gfpMyD88_grid5 1um 001.tif	0.039133797	0.078661272
1um_grid	20220520	Rep1	319	107	20220520 568K63_gfpMyD88_grid5 1um 001.tif	0.006360663	0.003041725
1um_grid	20220520	Rep1	319	108	20220520 568K63_gfpMyD88_grid5 1um 001.tif	0.009568052	0.03212062
1um_grid	20220520	Rep1	319	109	20220520 568K63_gfpMyD88_grid5 1um 001.tif	0.001141689	4.73E-05
1um_grid	20220520	Rep1	319	110	20220520 568K63_gfpMyD88_grid5 1um 001.tif	0.000974479	0
1um_grid	20220520	Rep1	319	111	20220520 568K63_gfpMyD88_grid5 1um 001.tif	0.019889461	0.019207933
1um_grid	20220520	Rep1	319	112	20220520 568K63_gfpMyD88_grid5 1um 001.tif	0.003330618	0.016224789
1um_grid	20220520	Rep1	319	113	20220520 568K63_gfpMyD88_grid5 1um 001.tif	0.001972671	0.003436023
1um_grid	20220520	Rep1	319	114	20220520 568K63_gfpMyD88_grid5 1um 001.tif	0.002960729	5.86E-05
1um_grid	20220520	Rep1	319	115	20220520 568K63_gfpMyD88_grid5 1um 001.tif	0.002271622	0.008034661
1um_grid	20220520	Rep1	319	116	20220520 568K63_gfpMyD88_grid5 1um 001.tif	0.000928876	0.001122059
1um_grid	20220520	Rep1	319	117	20220520 568K63_gfpMyD88_grid5 1um 001.tif	0.005321935	0.003940724
1um_grid	20220520	Rep1	319	118	20220520 568K63_gfpMyD88_grid5 1um 001.tif	0.00489631	0.028015417
1um_grid	20220520	Rep1	319	119	20220520 568K63_gfpMyD88_grid5 1um 001.tif	0.000533653	0.001045452
1um_grid	20220520	Rep1	319	120	20220520 568K63_gfpMyD88_grid5 1um 001.tif	-0.000302397	0.004296719
1um_grid	20220520	Rep1	319	121	20220520 568K63_gfpMyD88_grid5 1um 001.tif	0.027418972	0.075896682
1um_grid	20220520	Rep1	319	122	20220520 568K63_gfpMyD88_grid5 1um 001.tif	0.002560439	0.056681989
1um_grid	20220520	Rep1	319	123	20220520 568K63_gfpMyD88_grid5 1um 001.tif	-8.51E-06	0.010666317
1um_grid	20220520	Rep1	319	124	20220520 568K63_gfpMyD88_grid5 1um 001.tif	0.008559726	0.023466348
1um_grid	20220520	Rep1	319	125	20220520 568K63_gfpMyD88_grid5 1um 001.tif	0.009993677	0.104189233
1um_grid	20220520	Rep1	319	126	20220520 568K63_gfpMyD88_grid5 1um 001.tif	0.001815595	0.005632825
1um_grid	20220520	Rep1	319	127	20220520 568K63_gfpMyD88_grid5 1um 001.tif	0.002535104	0.002899778
1um_grid	20220520	Rep1	319	128	20220520 568K63_gfpMyD88_grid5 1um 001.tif	-2.88E-05	0.013487235
1um_grid	20220520	Rep1	319	129	20220520 568K63_gfpMyD88_grid5 1um 001.tif	0.019185153	0.122435079
1um_grid	20220520	Rep1	319	130	20220520 568K63_gfpMyD88_grid5 1um 001.tif	0.00115689	0.000657914
1um_grid	20220520	Rep1	319	131	20220520 568K63_gfpMyD88_grid5 1um 001.tif	0.002915127	0.03943428
1um_grid	20220520	Rep1	319	132	20220520 568K63_gfpMyD88_grid5 1um 001.tif	0.003097537	0.00047541
1um_grid	20220520	Rep1	319	133	20220520 568K63_gfpMyD88_grid5 1um 001.tif	0.005590484	0.043568773
1um_grid	20220520	Rep1	319	134	20220520 568K63_gfpMyD88_grid5 1um 001.tif	0.002671912	0.001903895
1um_grid	20220520	Rep1	319	135	20220520 568K63_gfpMyD88_grid5 1um 001.tif	0.007298052	0.000901252
1um_grid	20220520	Rep1	319	136	20220520 568K63_gfpMyD88_grid5 1um 001.tif	0.00483044	0.00306651
1um_grid	20220520	Rep1	319	137	20220520 568K63_gfpMyD88_grid5 1um 001.tif	0.049642683	0.026519339
1um_grid	20220520	Rep1	319	138	20220520 568K63_gfpMyD88_grid5 1um 001.tif	0.002651644	0.012498112
1um_grid	20220520	Rep1	319	139	20220520 568K63_gfpMyD88_grid5 1um 001.tif	0.001992939	0.002618137
1um_grid	20220520	Rep1	319	140	20220520 568K63_gfpMyD88_grid5 1um 001.tif	0.000533653	0.000479917
1um_grid	20220520	Rep1	319	141	20220520 568K63_gfpMyD88_grid5 1um 001.tif	0.00015363	0.000714242
1um_grid	20220520	Rep1	319	142	20220520 568K63_gfpMyD88_grid5 1um 001.tif	0.012699437	0.029126211
1um_grid	20220520	Rep1	319	143	20220520 568K63_gfpMyD88_grid5 1um 001.tif	0.005038185	0.01620451
1um_grid	20220520	Rep1	319	144	20220520 568K63_gfpMyD88_grid5 1um 001.tif	0.000832604	0.007541226
1um_grid	20220520	Rep1	319	145	20220520 568K63_gfpMyD88_grid5 1um 001.tif	0.002580707	0.02218657
1um_grid	20220520	Rep1	319	146	20220520 568K63_gfpMyD88_grid5 1um 001.tif	0.007014302	0.009981365
1um_grid	20220520	Rep1	319	147	20220520 568K63_gfpMyD88_grid5 1um 001.tif	0.013768567	0.026426961
1um_grid	20220520	Rep1	319	148	20220520 568K63_gfpMyD88_grid5 1um 001.tif	0.004597359	0.004742838
1um_grid	20220520	Rep1	319	149	20220520 568K63_gfpMyD88_grid5 1um 001.tif	0.000229635	0.00010815
1um_grid	20220520	Rep1	319	150	20220520 568K63_gfpMyD88_grid5 1um 001.tif	0.000346175	0.013944621
1um_grid	20220520	Rep1	319	151	20220520 568K63_gfpMyD88_grid5 1um 001.tif	0.005828632	0.029788631
1um_grid	20220520	Rep1	319	152	20220520 568K63_gfpMyD88_grid5 1um 001.tif	0.002697247	0.045233836
1um_grid	20220520	Rep1	319	153	20220520 568K63_gfpMyD88_grid5 1um 001.tif	-0.000150388	0.011747819
1um_grid	20220520	Rep1	319	154	20220520 568K63_gfpMyD88_grid5 1um 001.tif	0.010221691	0.050828358
1um_grid	20220520	Rep1	319	155	20220520 568K63_gfpMyD88_grid5 1um 001.tif	0.000498184	0.01662134
1um_grid	20220520	Rep1	319	156	20220520 568K63_gfpMyD88_grid5 1um 001.tif	0.009725128	0.019627015
1um_grid	20220520	Rep1	319	157	20220520 568K63_gfpMyD88_grid5 1um 001.tif	0.010520642	0.007964814
1um_grid	20220520	Rep1	319	158	20220520 568K63_gfpMyD88_grid5 1um 001.tif	0.000852872	0.001998526
1um_grid	20220520	Rep1	319	159	20220520 568K63_gfpMyD88_grid5 1um 001.tif	0.000163764	0.022709297
1um_grid	20220520	Rep1	319	160	20220520 568K63_gfpMyD88_grid5 1um 001.tif	0.001161957	0.015697556
1um_grid	20220520	Rep1	319	161	20220520 568K63_gfpMyD88_grid5 1um 001.tif	0.000908608	0.008546122
1um_grid	20220520	Rep1	319	162	20220520 568K63_gfpMyD88_grid5 1um 001.tif	0.006436668	0.009021532
1um_grid	20220520	Rep1	319	163	20220520 568K63_gfpMyD88_grid5 1um 001.tif	0.02201252	0.026309798
1um_grid	20220520	Rep1	319	164	20220520 568K63_gfpMyD88_grid5 1um 001.tif	-0.000398669	0.009039557
1um_grid	20220520	Rep1	319	165	20220520 568K63_gfpMyD88_grid5 1um 001.tif	0.012233276	0.060764661
1um_grid	20220520	Rep1	319	166	20220520 568K63_gfpMyD88_grid5 1um 001.tif	0.000472849	0.019579699
1um_grid	20220520	Rep1	319	167	20220520 568K63_gfpMyD88_grid5 1um 001.tif	0.0019068	0.026613971
1um_grid	20220520	Rep1	319	168	20220520 568K63_gfpMyD88_grid5 1um 001.tif	0.000123229	0.004875773
1um_grid	20220520	Rep1	319	169	20220520 568K63_gfpMyD88_grid5 1um 001.tif	0.01857205	0.018130936
1um_grid	20220520	Rep1	319	170	20220520 568K63_gfpMyD88_grid5 1um 001.tif	0.117377879	0.084990313
1um_grid	20220520	Rep1	319	171	20220520 568K63_gfpMyD88_grid5 1um 001.tif	0.013363209	0.062979488
1um_grid	20220520	Rep1	319	172	20220520 568K63_gfpMyD88_grid5 1um 001.tif	0.023025913	0.069249949
1um_grid	20220520	Rep1	319	173	20220520 568K63_gfpMyD88_grid5 1um 001.tif	0.006826824	0.03034966
1um_grid	20220520	Rep1	319	174	20220520 568K63_gfpMyD88_grid5 1um 001.tif	0.006026243	0.035202902
1um_grid	20220520	Rep1	319	175	20220520 568K63_gfpMyD88_grid5 1um 001.tif	0.008873878	0.027294416
1um_grid	20220520	Rep1	319	176	20220520 568K63_gfpMyD88_grid5 1um 001.tif	0.000366443	0.011527013
1um_grid	20220520	Rep1	319	177	20220520 568K63_gfpMyD88_grid5 1um 001.tif	0.164688136	0.111117608
1um_grid	20220520	Rep1	319	178	20220520 568K63_gfpMyD88_grid5 1um 001.tif	0.014873165	0.006971184
1um_grid	20220520	Rep1	319	179	20220520 568K63_gfpMyD88_grid5 1um 001.tif	0.06060253	0.078291759
1um_grid	20220520	Rep1	319	180	20220520 568K63_gfpMyD88_grid5 1um 001.tif	0.006071846	0.017394163
1um_grid	20220520	Rep1	319	181	20220520 568K63_gfpMyD88_grid5 1um 001.tif	0.006071846	0.021636807
1um_grid	20220520	Rep1	319	182	20220520 568K63_gfpMyD88_grid5 1um 001.tif	0.068679272	0.102226758
1um_grid	20220520	Rep1	319	183	20220520 568K63_gfpMyD88_grid5 1um 001.tif	0.00686736	0.009740281
1um_grid	20220520	Rep1	319	184	20220520 568K63_gfpMyD88_grid5 1um 001.tif	0.069794005	0.058018096
1um_grid	20220520	Rep1	319	185	20220520 568K63_gfpMyD88_grid5 1um 001.tif	0.038986854	0.058847247
1um_grid	20220520	Rep1	319	186	20220520 568K63_gfpMyD88_grid5 1um 001.tif	0.002443899	0.000980112
1um_grid	20220520	Rep1	319	187	20220520 568K63_gfpMyD88_grid5 1um 001.tif	0.005017917	0.005254299
1um_grid	20220520	Rep1	319	188	20220520 568K63_gfpMyD88_grid5 1um 001.tif	0.015998032	0.018912773
1um_grid	20220520	Rep1	319	189	20220520 568K63_gfpMyD88_grid5 1um 001.tif	0.030226071	0.029664709
1um_grid	20220520	Rep1	319	190	20220520 568K63_gfpMyD88_grid5 1um 001.tif	0.002048675	0.000342476
1um_grid	20220520	Rep1	319	191	20220520 568K63_gfpMyD88_grid5 1um 001.tif	0.000807269	0.005675634
1um_grid	20220520	Rep1	319	192	20220520 568K63_gfpMyD88_grid5 1um 001.tif	0.031340803	0.065872507
1um_grid	20220520	Rep1	319	193	20220520 568K63_gfpMyD88_grid5 1um 001.tif	0.041976364	0.072719769
1um_grid	20220520	Rep1	319	194	20220520 568K63_gfpMyD88_grid5 1um 001.tif	0.001658519	0.008007624
1um_grid	20220520	Rep1	319	195	20220520 568K63_gfpMyD88_grid5 1um 001.tif	0.000498184	0.002293686
1um_grid	20220520	Rep1	319	196	20220520 568K63_gfpMyD88_grid5 1um 001.tif	0.014756625	0.014021227
1um_grid	20220520	Rep1	319	197	20220520 568K63_gfpMyD88_grid5 1um 001.tif	0.003447158	0.001613241
1um_grid	20220520	Rep1	319	198	20220520 568K63_gfpMyD88_grid5 1um 001.tif	0.028726249	0.011822173
1um_grid	20220520	Rep1	319	199	20220520 568K63_gfpMyD88_grid5 1um 001.tif	0.008691467	0.014717445
1um_grid	20220520	Rep1	319	200	20220520 568K63_gfpMyD88_grid5 1um 001.tif	0.007749012	0.001574938
1um_grid	20220520	Rep1	319	201	20220520 568K63_gfpMyD88_grid5 1um 001.tif	0.004425082	0.005103339
1um_grid	20220520	Rep1	319	202	20220520 568K63_gfpMyD88_grid5 1um 001.tif	0.025047632	0.052885466
1um_grid	20220520	Rep1	319	203	20220520 568K63_gfpMyD88_grid5 1um 001.tif	0.01122495	0.000908011
1um_grid	20220520	Rep1	319	204	20220520 568K63_gfpMyD88_grid5 1um 001.tif	0.004506154	0.008611463
1um_grid	20220520	Rep1	319	205	20220520 568K63_gfpMyD88_grid5 1um 001.tif	0.005777962	0.003954243
1um_grid	20220520	Rep1	319	206	20220520 568K63_gfpMyD88_grid5 1um 001.tif	0.003528229	0.001106287
1um_grid	20220520	Rep1	319	207	20220520 568K63_gfpMyD88_grid5 1um 001.tif	0.047068665	0.068916485
1um_grid	20220520	Rep1	319	208	20220520 568K63_gfpMyD88_grid5 1um 001.tif	0.016114572	0.029516002
1um_grid	20220520	Rep1	319	209	20220520 568K63_gfpMyD88_grid5 1um 001.tif	0.046668374	0.122457611
1um_grid	20220520	Rep1	319	210	20220520 568K63_gfpMyD88_grid5 1um 001.tif	0.003057002	0.00868131
1um_grid	20220520	Rep1	319	211	20220520 568K63_gfpMyD88_grid5 1um 001.tif	0.000290438	4.96E-05
1um_grid	20220520	Rep1	319	212	20220520 568K63_gfpMyD88_grid5 1um 001.tif	0.005134457	0.005950516
1um_grid	20220520	Rep1	319	213	20220520 568K63_gfpMyD88_grid5 1um 001.tif	0.005321935	0.020607126
1um_grid	20220520	Rep1	319	214	20220520 568K63_gfpMyD88_grid5 1um 001.tif	0.000675528	0.001948957
1um_grid	20220520	Rep1	319	215	20220520 568K63_gfpMyD88_grid5 1um 001.tif	0.009309637	0.070680686
1um_grid	20220520	Rep1	319	216	20220520 568K63_gfpMyD88_grid5 1um 001.tif	0.013180799	0.072282661
1um_grid	20220520	Rep1	319	217	20220520 568K63_gfpMyD88_grid5 1um 001.tif	0.007171378	0.006191601
1um_grid	20220520	Rep1	319	218	20220520 568K63_gfpMyD88_grid5 1um 001.tif	0.001400104	0.002550543
1um_grid	20220520	Rep1	319	219	20220520 568K63_gfpMyD88_grid5 1um 001.tif	0.001374769	0.009174745
1um_grid	20220520	Rep1	319	220	20220520 568K63_gfpMyD88_grid5 1um 001.tif	0.004678431	0.004276441
1um_grid	20220520	Rep1	319	221	20220520 568K63_gfpMyD88_grid5 1um 001.tif	0.005291533	0.003715411
1um_grid	20220520	Rep1	319	222	20220520 568K63_gfpMyD88_grid5 1um 001.tif	0.003442091	0.000277135
1um_grid	20220520	Rep1	319	223	20220520 568K63_gfpMyD88_grid5 1um 001.tif	0.004642962	0.000711989
1um_grid	20220520	Rep1	319	224	20220520 568K63_gfpMyD88_grid5 1um 001.tif	0.013099727	0.00074128
1um_grid	20220520	Rep1	319	225	20220520 568K63_gfpMyD88_grid5 1um 001.tif	0.019372631	0.001505091
1um_grid	20220520	Rep1	319	226	20220520 568K63_gfpMyD88_grid5 1um 001.tif	0.022970176	0.064860851
1um_grid	20220520	Rep1	319	227	20220520 568K63_gfpMyD88_grid5 1um 001.tif	0.005250998	0.024261703
1um_grid	20220520	Rep1	319	228	20220520 568K63_gfpMyD88_grid5 1um 001.tif	0.020973792	0.092513514
1um_grid	20220520	Rep1	319	229	20220520 568K63_gfpMyD88_grid5 1um 001.tif	0.001922001	0.02330187
1um_grid	20220520	Rep1	319	230	20220520 568K63_gfpMyD88_grid5 1um 001.tif	0.021921314	0.107458525
1um_grid	20220520	Rep1	319	231	20220520 568K63_gfpMyD88_grid5 1um 001.tif	0.008929615	0.050001459
1um_grid	20220520	Rep1	319	232	20220520 568K63_gfpMyD88_grid5 1um 001.tif	0.000994747	0.017504567
1um_grid	20220520	Rep1	319	233	20220520 568K63_gfpMyD88_grid5 1um 001.tif	0.012314348	0.056551308
1um_grid	20220520	Rep1	319	234	20220520 568K63_gfpMyD88_grid5 1um 001.tif	0.046283285	0.244178448
1um_grid	20220520	Rep1	319	235	20220520 568K63_gfpMyD88_grid5 1um 001.tif	0.043744735	0.177071227
1um_grid	20220520	Rep1	319	236	20220520 568K63_gfpMyD88_grid5 1um 001.tif	0.002950595	0.039033223
1um_grid	20220520	Rep1	319	237	20220520 568K63_gfpMyD88_grid5 1um 001.tif	0.006730552	0.064187165
1um_grid	20220520	Rep1	319	238	20220520 568K63_gfpMyD88_grid5 1um 001.tif	0.000194166	0.013991937
1um_grid	20220520	Rep1	319	239	20220520 568K63_gfpMyD88_grid5 1um 001.tif	0.006380931	0.044643517
1um_grid	20220520	Rep1	319	240	20220520 568K63_gfpMyD88_grid5 1um 001.tif	0.000270171	0.013363314
1um_grid	20220520	Rep1	319	241	20220520 568K63_gfpMyD88_grid5 1um 001.tif	0.006938297	0.043733252
1um_grid	20220520	Rep1	319	242	20220520 568K63_gfpMyD88_grid5 1um 001.tif	0.031867768	0.108905035
1um_grid	20220520	Rep1	319	243	20220520 568K63_gfpMyD88_grid5 1um 001.tif	0.031340803	0.050165938
1um_grid	20220520	Rep1	319	244	20220520 568K63_gfpMyD88_grid5 1um 001.tif	0.007617271	0.013827458
1um_grid	20220520	Rep1	319	245	20220520 568K63_gfpMyD88_grid5 1um 001.tif	0.017001291	0.06266405
1um_grid	20220520	Rep1	319	246	20220520 568K63_gfpMyD88_grid5 1um 001.tif	0.011878589	0.034294891
1um_grid	20220520	Rep1	319	247	20220520 568K63_gfpMyD88_grid5 1um 001.tif	0.004668297	0.000243338
1um_grid	20220520	Rep1	319	248	20220520 568K63_gfpMyD88_grid5 1um 001.tif	0.006355596	0.020435889
1um_grid	20220520	Rep1	319	249	20220520 568K63_gfpMyD88_grid5 1um 001.tif	0.002727649	0.000655661
1um_grid	20220520	Rep1	319	250	20220520 568K63_gfpMyD88_grid5 1um 001.tif	0.006036377	0.022197836
1um_grid	20220520	Rep1	319	251	20220520 568K63_gfpMyD88_grid5 1um 001.tif	0.000883273	0.006374105
1um_grid	20220520	Rep1	319	252	20220520 568K63_gfpMyD88_grid5 1um 001.tif	0.046577169	0.075597015
1um_grid	20220520	Rep1	319	253	20220520 568K63_gfpMyD88_grid5 1um 001.tif	0.004409881	0.002974131
1um_grid	20220520	Rep1	319	254	20220520 568K63_gfpMyD88_grid5 1um 001.tif	-1.86E-05	0.002282421
1um_grid	20220520	Rep1	319	255	20220520 568K63_gfpMyD88_grid5 1um 001.tif	0.000721131	0.006547596
1um_grid	20220520	Rep1	319	256	20220520 568K63_gfpMyD88_grid5 1um 001.tif	0.00489631	0.008778194
1um_grid	20220520	Rep1	319	257	20220520 568K63_gfpMyD88_grid5 1um 001.tif	-0.000221325	0.003861865
1um_grid	20220520	Rep1	319	258	20220520 568K63_gfpMyD88_grid5 1um 001.tif	0.001830796	0.004274187
1um_grid	20220520	Rep1	319	259	20220520 568K63_gfpMyD88_grid5 1um 001.tif	0.000285371	6.76E-06
1um_grid	20220520	Rep1	319	260	20220520 568K63_gfpMyD88_grid5 1um 001.tif	1.18E-05	0.010148097
1um_grid	20220520	Rep1	319	261	20220520 568K63_gfpMyD88_grid5 1um 001.tif	0.002828988	0.033310273
1um_grid	20220520	Rep1	319	262	20220520 568K63_gfpMyD88_grid5 1um 001.tif	0.043511654	0.019780227
1um_grid	20220520	Rep1	319	263	20220520 568K63_gfpMyD88_grid5 1um 001.tif	0.001167023	0.001279778
1um_grid	20220520	Rep1	319	264	20220520 568K63_gfpMyD88_grid5 1um 001.tif	0.00115689	0.017108015
1um_grid	20220520	Rep1	319	265	20220520 568K63_gfpMyD88_grid5 1um 001.tif	0.004349078	0.00074128
1um_grid	20220520	Rep1	319	266	20220520 568K63_gfpMyD88_grid5 1um 001.tif	0.006492404	0.001230209
1um_grid	20220520	Rep1	319	267	20220520 568K63_gfpMyD88_grid5 1um 001.tif	0.004967248	0.010161616
1um_grid	20220520	Rep1	319	268	20220520 568K63_gfpMyD88_grid5 1um 001.tif	0.002220952	0.000579054
1um_grid	20220520	Rep1	319	269	20220520 568K63_gfpMyD88_grid5 1um 001.tif	0.010282494	0.015152299
1um_grid	20220520	Rep1	319	270	20220520 568K63_gfpMyD88_grid5 1um 001.tif	0.010956401	0.016105373
1um_grid	20220520	Rep1	319	271	20220520 568K63_gfpMyD88_grid5 1um 001.tif	0.005651288	0.009569043
1um_grid	20220520	Rep1	319	272	20220520 568K63_gfpMyD88_grid5 1um 001.tif	0.001932135	0.006520558
1um_grid	20220520	Rep1	319	273	20220520 568K63_gfpMyD88_grid5 1um 001.tif	0.005098989	0.011378306
1um_grid	20220520	Rep1	319	274	20220520 568K63_gfpMyD88_grid5 1um 001.tif	0.002798586	0.007397025
1um_grid	20220520	Rep1	319	275	20220520 568K63_gfpMyD88_grid5 1um 001.tif	0.001592649	0.004627929
1um_grid	20220520	Rep1	319	276	20220520 568K63_gfpMyD88_grid5 1um 001.tif	0.009106958	0.002126955
1um_grid	20220520	Rep1	319	277	20220520 568K63_gfpMyD88_grid5 1um 001.tif	0.002251354	0.010240476
1um_grid	20220520	Rep1	319	278	20220520 568K63_gfpMyD88_grid5 1um 001.tif	0.000249903	0.000966593
1um_grid	20220520	Rep1	319	279	20220520 568K63_gfpMyD88_grid5 1um 001.tif	9.79E-05	0.000982365
1um_grid	20220520	Rep1	319	280	20220520 568K63_gfpMyD88_grid5 1um 001.tif	0.003781578	0.01300056
1um_grid	20220520	Rep1	319	281	20220520 568K63_gfpMyD88_grid5 1um 001.tif	0.012213008	0.032001205
1um_grid	20220520	Rep1	319	282	20220520 568K63_gfpMyD88_grid5 1um 001.tif	0.015542005	0.015756138
1um_grid	20220520	Rep1	319	283	20220520 568K63_gfpMyD88_grid5 1um 001.tif	0.000949144	0.000477664
1um_grid	20220520	Rep1	319	284	20220520 568K63_gfpMyD88_grid5 1um 001.tif	0.002798586	0.003697386
1um_grid	20220520	Rep1	319	285	20220520 568K63_gfpMyD88_grid5 1um 001.tif	0.012202874	0.027711245
1um_grid	20220520	Rep1	319	286	20220520 568K63_gfpMyD88_grid5 1um 001.tif	0.004648029	0.007149181
1um_grid	20220520	Rep1	319	287	20220520 568K63_gfpMyD88_grid5 1um 001.tif	0.00449602	0.015053161
1um_grid	20220520	Rep1	319	288	20220520 568K63_gfpMyD88_grid5 1um 001.tif	-5.92E-05	0.008593437
1um_grid	20220520	Rep1	319	289	20220520 568K63_gfpMyD88_grid5 1um 001.tif	0.063212016	0.097677689
1um_grid	20220520	Rep1	319	290	20220520 568K63_gfpMyD88_grid5 1um 001.tif	0.001693988	0.000416829
1um_grid	20220520	Rep1	319	291	20220520 568K63_gfpMyD88_grid5 1um 001.tif	0.010333164	0.020983399
1um_grid	20220520	Rep1	319	292	20220520 568K63_gfpMyD88_grid5 1um 001.tif	0.111439395	0.136868631
1um_grid	20220520	Rep1	319	293	20220520 568K63_gfpMyD88_grid5 1um 001.tif	0.008564793	0.017783954
1um_grid	20220520	Rep1	319	294	20220520 568K63_gfpMyD88_grid5 1um 001.tif	0.031766428	0.048034477
1um_grid	20220520	Rep1	319	295	20220520 568K63_gfpMyD88_grid5 1um 001.tif	0.003806913	0.002228345
1um_grid	20220520	Rep1	319	296	20220520 568K63_gfpMyD88_grid5 1um 001.tif	0.003766377	0.005711684
1um_grid	20220520	Rep1	319	297	20220520 568K63_gfpMyD88_grid5 1um 001.tif	0.030408482	0.044609719
1um_grid	20220520	Rep1	319	298	20220520 568K63_gfpMyD88_grid5 1um 001.tif	0.010834794	0.016218029
1um_grid	20220520	Rep1	319	299	20220520 568K63_gfpMyD88_grid5 1um 001.tif	0.032288326	0.023533942
1um_grid	20220520	Rep1	319	300	20220520 568K63_gfpMyD88_grid5 1um 001.tif	0.114793726	0.091105309
1um_grid	20220520	Rep1	319	301	20220520 568K63_gfpMyD88_grid5 1um 001.tif	0.050529402	0.05353662
1um_grid	20220520	Rep1	319	302	20220520 568K63_gfpMyD88_grid5 1um 001.tif	0.012506892	0.017220672
1um_grid	20220520	Rep1	319	303	20220520 568K63_gfpMyD88_grid5 1um 001.tif	0.128140114	0.127671354
1um_grid	20220520	Rep1	319	304	20220520 568K63_gfpMyD88_grid5 1um 001.tif	0.004354145	0.007365482
1um_grid	20220520	Rep1	319	305	20220520 568K63_gfpMyD88_grid5 1um 001.tif	0.00466323	0.005490878
1um_grid	20220520	Rep1	319	306	20220520 568K63_gfpMyD88_grid5 1um 001.tif	0.008037829	0.012766234
1um_grid	20220520	Rep1	319	307	20220520 568K63_gfpMyD88_grid5 1um 001.tif	0.032470737	0.048604519
1um_grid	20220520	Rep1	319	308	20220520 568K63_gfpMyD88_grid5 1um 001.tif	0.001496376	0.009213048
1um_grid	20220520	Rep1	319	309	20220520 568K63_gfpMyD88_grid5 1um 001.tif	0.007992226	0.017484288
1um_grid	20220520	Rep1	319	310	20220520 568K63_gfpMyD88_grid5 1um 001.tif	0.013119995	0.0144696
1um_grid	20220520	Rep1	319	311	20220520 568K63_gfpMyD88_grid5 1um 001.tif	0.003649837	0.014600282
1um_grid	20220520	Rep1	319	312	20220520 568K63_gfpMyD88_grid5 1um 001.tif	0.058332529	0.098961972
1um_grid	20220520	Rep1	319	313	20220520 568K63_gfpMyD88_grid5 1um 001.tif	0.002256421	0.01503063
1um_grid	20220520	Rep1	319	314	20220520 568K63_gfpMyD88_grid5 1um 001.tif	0.001835863	0.017362619
1um_grid	20220520	Rep1	319	315	20220520 568K63_gfpMyD88_grid5 1um 001.tif	0.002661778	0.006202867
1um_grid	20220520	Rep1	319	316	20220520 568K63_gfpMyD88_grid5 1um 001.tif	0.02127781	0.044039678
1um_grid	20220520	Rep1	319	317	20220520 568K63_gfpMyD88_grid5 1um 001.tif	0.006147851	0.020064122
1um_grid	20220520	Rep1	319	318	20220520 568K63_gfpMyD88_grid5 1um 001.tif	0.006928163	0.016540227
1um_grid	20220520	Rep1	319	319	20220520 568K63_gfpMyD88_grid5 1um 001.tif	0.004739234	0.012917194
1um_grid	20220520	Rep1	319	320	20220520 568K63_gfpMyD88_grid5 1um 001.tif	0.012066066	0.037104543
1um_grid	20220520	Rep1	319	321	20220520 568K63_gfpMyD88_grid5 1um 001.tif	0.002530037	0.00232523
1um_grid	20220520	Rep1	319	322	20220520 568K63_gfpMyD88_grid5 1um 001.tif	0.031877902	0.145266045
1um_grid	20220520	Rep1	319	323	20220520 568K63_gfpMyD88_grid5 1um 001.tif	0.000173898	0.013079419
1um_grid	20220520	Rep1	319	324	20220520 568K63_gfpMyD88_grid5 1um 001.tif	0.002337493	0.004057887
1um_grid	20220520	Rep1	319	325	20220520 568K63_gfpMyD88_grid5 1um 001.tif	0.015085978	0.046290554
1um_grid	20220520	Rep1	319	326	20220520 568K63_gfpMyD88_grid5 1um 001.tif	0.000665394	0.008460503
1um_grid	20220520	Rep1	319	327	20220520 568K63_gfpMyD88_grid5 1um 001.tif	0.003112738	0.015564622
1um_grid	20220520	Rep1	319	328	20220520 568K63_gfpMyD88_grid5 1um 001.tif	0.005261132	0.000946315
1um_grid	20220520	Rep1	319	329	20220520 568K63_gfpMyD88_grid5 1um 001.tif	0.001851064	0.001469041
1um_grid	20220520	Rep1	319	330	20220520 568K63_gfpMyD88_grid5 1um 001.tif	0.00117209	0.009866456
1um_grid	20220520	Rep1	319	331	20220520 568K63_gfpMyD88_grid5 1um 001.tif	0.003011399	0.014739976
1um_grid	20220520	Rep1	319	332	20220520 568K63_gfpMyD88_grid5 1um 001.tif	0.003969055	0.001651544
1um_grid	20220520	Rep1	319	333	20220520 568K63_gfpMyD88_grid5 1um 001.tif	0.010535843	0.003172407
1um_grid	20220520	Rep1	319	334	20220520 568K63_gfpMyD88_grid5 1um 001.tif	0.004399747	0.023112607
1um_grid	20220520	Rep1	319	335	20220520 568K63_gfpMyD88_grid5 1um 001.tif	0.002033475	0.015634469
1um_grid	20220520	Rep1	319	336	20220520 568K63_gfpMyD88_grid5 1um 001.tif	0.002879658	0.011810907
1um_grid	20220520	Rep1	319	337	20220520 568K63_gfpMyD88_grid5 1um 001.tif	0.00015363	0.000730014
1um_grid	20220520	Rep1	319	338	20220520 568K63_gfpMyD88_grid5 1um 001.tif	0.019068613	0.003634299
1um_grid	20220520	Rep1	319	339	20220520 568K63_gfpMyD88_grid5 1um 001.tif	0.003122872	0.000599333
1um_grid	20220520	Rep1	319	340	20220520 568K63_gfpMyD88_grid5 1um 001.tif	0.009831535	0.025185486
1um_grid	20220520	Rep1	319	341	20220520 568K63_gfpMyD88_grid5 1um 001.tif	0.008275976	0.002550543
1um_grid	20220520	Rep1	319	342	20220520 568K63_gfpMyD88_grid5 1um 001.tif	0.002378028	0.000407817
1um_grid	20220520	Rep1	319	343	20220520 568K63_gfpMyD88_grid5 1um 001.tif	0.000381644	0.000648901
1um_grid	20220520	Rep1	319	344	20220520 568K63_gfpMyD88_grid5 1um 001.tif	0.001911867	0.000527232
1um_grid	20220520	Rep1	319	345	20220520 568K63_gfpMyD88_grid5 1um 001.tif	0.002869524	0.003771739
1um_grid	20220520	Rep1	319	346	20220520 568K63_gfpMyD88_grid5 1um 001.tif	0.003771444	0.001336106
1um_grid	20220520	Rep1	319	347	20220520 568K63_gfpMyD88_grid5 1um 001.tif	0.008483722	0.000838164
1um_grid	20220520	Rep1	319	348	20220520 568K63_gfpMyD88_grid5 1um 001.tif	0.0002043	0.000714242
1um_grid	20220520	Rep1	319	349	20220520 568K63_gfpMyD88_grid5 1um 001.tif	0.000645126	0.000515967
1um_grid	20220520	Rep1	319	350	20220520 568K63_gfpMyD88_grid5 1um 001.tif	0.008275976	0.002798387
1um_grid	20220520	Rep1	319	351	20220520 568K63_gfpMyD88_grid5 1um 001.tif	0.006107315	0.00269925
1um_grid	20220520	Rep1	319	352	20220520 568K63_gfpMyD88_grid5 1um 001.tif	0.00591477	0.003535161
1um_grid	20220520	Rep1	319	353	20220520 568K63_gfpMyD88_grid5 1um 001.tif	0.010267294	0.007543479
1um_grid	20220520	Rep1	319	354	20220520 568K63_gfpMyD88_grid5 1um 001.tif	0.001643318	0.004274187
1um_grid	20220520	Rep1	319	355	20220520 568K63_gfpMyD88_grid5 1um 001.tif	0.000508318	0.000202782
1um_grid	20220520	Rep1	319	356	20220520 568K63_gfpMyD88_grid5 1um 001.tif	0.004369346	0.005846872
1um_grid	20220520	Rep1	319	357	20220520 568K63_gfpMyD88_grid5 1um 001.tif	0.010566245	0.0026632
1um_grid	20220520	Rep1	319	358	20220520 568K63_gfpMyD88_grid5 1um 001.tif	0.014391803	0.013099697
1um_grid	20220520	Rep1	319	359	20220520 568K63_gfpMyD88_grid5 1um 001.tif	0.021607162	0.003005675
1um_grid	20220520	Rep1	319	360	20220520 568K63_gfpMyD88_grid5 1um 001.tif	0.002854323	0.001270765
1um_grid	20220520	Rep1	319	361	20220520 568K63_gfpMyD88_grid5 1um 001.tif	0.001972671	0.000493435
1um_grid	20220520	Rep1	319	362	20220520 568K63_gfpMyD88_grid5 1um 001.tif	0.002697247	0.000308679
1um_grid	20220520	Rep1	319	363	20220520 568K63_gfpMyD88_grid5 1um 001.tif	0.071567444	0.01683764
1um_grid	20220520	Rep1	319	364	20220520 568K63_gfpMyD88_grid5 1um 001.tif	0.013601357	0.00110854
1um_grid	20220520	Rep1	319	365	20220520 568K63_gfpMyD88_grid5 1um 001.tif	0.248668025	0.08853674
1um_grid	20220520	Rep1	319	366	20220520 568K63_gfpMyD88_grid5 1um 001.tif	0.181110172	0.054850195
1um_grid	20220520	Rep1	319	367	20220520 568K63_gfpMyD88_grid5 1um 001.tif	0.002413497	0.000148707
1um_grid	20220520	Rep1	319	368	20220520 568K63_gfpMyD88_grid5 1um 001.tif	0.251485257	0.067323522
1um_grid	20220520	Rep1	319	369	20220520 568K63_gfpMyD88_grid5 1um 001.tif	0.000498184	0.000220807
1um_grid	20220520	Rep1	319	370	20220520 568K63_gfpMyD88_grid5 1um 001.tif	0.001592649	0.001624507
1um_grid	20220520	Rep1	319	371	20220520 568K63_gfpMyD88_grid5 1um 001.tif	0.108799505	0.019579699
1um_grid	20220520	Rep1	319	372	20220520 568K63_gfpMyD88_grid5 1um 001.tif	0.006208654	0.000693964
1um_grid	20220520	Rep1	319	373	20220520 568K63_gfpMyD88_grid5 1um 001.tif	0.026491717	0.002293686
1um_grid	20220520	Rep1	319	374	20220520 568K63_gfpMyD88_grid5 1um 001.tif	0.000477916	2.25E-05
1um_grid	20220520	Rep1	319	375	20220520 568K63_gfpMyD88_grid5 1um 001.tif	0.030601027	0
1um_grid	20220520	Rep1	319	376	20220520 568K63_gfpMyD88_grid5 1um 001.tif	0.003639703	0.001748429
1um_grid	20220520	Rep1	319	377	20220520 568K63_gfpMyD88_grid5 1um 001.tif	0.030089263	7.66E-05
1um_grid	20220520	Rep1	319	378	20220520 568K63_gfpMyD88_grid5 1um 001.tif	0.057055653	0.002980891
1um_grid	20220520	Rep1	319	379	20220520 568K63_gfpMyD88_grid5 1um 001.tif	5.74E-05	7.21E-05
1um_grid	20220520	Rep1	319	380	20220520 568K63_gfpMyD88_grid5 1um 001.tif	0.007424726	0.00100039
1um_grid	20220520	Rep1	319	381	20220520 568K63_gfpMyD88_grid5 1um 001.tif	0.004176801	0.000121669
1um_grid	20220520	Rep1	319	382	20220520 568K63_gfpMyD88_grid5 1um 001.tif	0.001369702	0.000261363
1um_grid	20220520	Rep1	319	383	20220520 568K63_gfpMyD88_grid5 1um 001.tif	0.001202492	0.001579444
1um_grid	20220520	Rep1	319	384	20220520 568K63_gfpMyD88_grid5 1um 001.tif	0.000558988	0.001086009
1um_grid	20220520	Rep1	319	385	20220520 568K63_gfpMyD88_grid5 1um 001.tif	0.024910824	0.002766844
1um_grid	20220520	Rep1	319	386	20220520 568K63_gfpMyD88_grid5 1um 001.tif	0.000700863	0.000171238
1um_grid	20220520	Rep1	319	387	20220520 568K63_gfpMyD88_grid5 1um 001.tif	0.002195617	0.000808874
1um_grid	20220520	Rep1	320	1	20220520 568K63_gfpMyD88_grid5 1um 002.tif	0.008574927	0.00764487
1um_grid	20220520	Rep1	320	2	20220520 568K63_gfpMyD88_grid5 1um 002.tif	0.000685662	0.001741669
1um_grid	20220520	Rep1	320	3	20220520 568K63_gfpMyD88_grid5 1um 002.tif	0.002580707	0.007784564
1um_grid	20220520	Rep1	320	4	20220520 568K63_gfpMyD88_grid5 1um 002.tif	0.004789904	0.00291555
1um_grid	20220520	Rep1	320	5	20220520 568K63_gfpMyD88_grid5 1um 002.tif	0.021399417	0.034188993
1um_grid	20220520	Rep1	320	6	20220520 568K63_gfpMyD88_grid5 1um 002.tif	0.005073654	0.007775551
1um_grid	20220520	Rep1	320	7	20220520 568K63_gfpMyD88_grid5 1um 002.tif	0.025154038	0.045666437
1um_grid	20220520	Rep1	320	8	20220520 568K63_gfpMyD88_grid5 1um 002.tif	0.001881466	4.96E-05
1um_grid	20220520	Rep1	320	9	20220520 568K63_gfpMyD88_grid5 1um 002.tif	0.002519903	0.000378526
1um_grid	20220520	Rep1	320	10	20220520 568K63_gfpMyD88_grid5 1um 002.tif	0.015278522	0.039855615
1um_grid	20220520	Rep1	320	11	20220520 568K63_gfpMyD88_grid5 1um 002.tif	0.01179245	0.035937422
1um_grid	20220520	Rep1	320	12	20220520 568K63_gfpMyD88_grid5 1um 002.tif	0.025979954	0.0271029
1um_grid	20220520	Rep1	320	13	20220520 568K63_gfpMyD88_grid5 1um 002.tif	0.002428698	0.000727761
1um_grid	20220520	Rep1	320	14	20220520 568K63_gfpMyD88_grid5 1um 002.tif	0.005392873	0.008791713
1um_grid	20220520	Rep1	320	15	20220520 568K63_gfpMyD88_grid5 1um 002.tif	0.029486294	0.029148742
1um_grid	20220520	Rep1	320	16	20220520 568K63_gfpMyD88_grid5 1um 002.tif	0.002185484	0.001775466
1um_grid	20220520	Rep1	320	17	20220520 568K63_gfpMyD88_grid5 1um 002.tif	0.020239082	0.040770386
1um_grid	20220520	Rep1	320	18	20220520 568K63_gfpMyD88_grid5 1um 002.tif	0.00195747	0.00151861
1um_grid	20220520	Rep1	320	19	20220520 568K63_gfpMyD88_grid5 1um 002.tif	0.005321935	0.012205205
1um_grid	20220520	Rep1	320	20	20220520 568K63_gfpMyD88_grid5 1um 002.tif	0.002666845	0.005076302
1um_grid	20220520	Rep1	320	21	20220520 568K63_gfpMyD88_grid5 1um 002.tif	0.023552877	0.044260484
1um_grid	20220520	Rep1	320	22	20220520 568K63_gfpMyD88_grid5 1um 002.tif	0.001648385	0.008872826
1um_grid	20220520	Rep1	320	23	20220520 568K63_gfpMyD88_grid5 1um 002.tif	0.012451156	0.030660592
1um_grid	20220520	Rep1	320	24	20220520 568K63_gfpMyD88_grid5 1um 002.tif	0.000442447	0.000119416
1um_grid	20220520	Rep1	320	25	20220520 568K63_gfpMyD88_grid5 1um 002.tif	0.003817046	0.017646514
1um_grid	20220520	Rep1	320	26	20220520 568K63_gfpMyD88_grid5 1um 002.tif	0.000660327	0.004021837
1um_grid	20220520	Rep1	320	27	20220520 568K63_gfpMyD88_grid5 1um 002.tif	0.007176445	0.009965594
1um_grid	20220520	Rep1	320	28	20220520 568K63_gfpMyD88_grid5 1um 002.tif	0.000893407	0.002126955
1um_grid	20220520	Rep1	320	29	20220520 568K63_gfpMyD88_grid5 1um 002.tif	0.0007718	9.91E-05
1um_grid	20220520	Rep1	320	30	20220520 568K63_gfpMyD88_grid5 1um 002.tif	0.002109479	0.001128818
1um_grid	20220520	Rep1	320	31	20220520 568K63_gfpMyD88_grid5 1um 002.tif	0.002307091	0.005833353
1um_grid	20220520	Rep1	320	32	20220520 568K63_gfpMyD88_grid5 1um 002.tif	0.004318676	0.001309068
1um_grid	20220520	Rep1	320	33	20220520 568K63_gfpMyD88_grid5 1um 002.tif	0.006619078	0.009742534
1um_grid	20220520	Rep1	320	34	20220520 568K63_gfpMyD88_grid5 1um 002.tif	0.006213721	0.000153213
1um_grid	20220520	Rep1	320	35	20220520 568K63_gfpMyD88_grid5 1um 002.tif	0.018156559	0.000256857
1um_grid	20220520	Rep1	320	36	20220520 568K63_gfpMyD88_grid5 1um 002.tif	0.000640059	0.007491657
1um_grid	20220520	Rep1	320	37	20220520 568K63_gfpMyD88_grid5 1um 002.tif	0.015217719	0.038900288
1um_grid	20220520	Rep1	320	38	20220520 568K63_gfpMyD88_grid5 1um 002.tif	0.003437024	0.010116553
1um_grid	20220520	Rep1	320	39	20220520 568K63_gfpMyD88_grid5 1um 002.tif	0.005149658	0.022957141
1um_grid	20220520	Rep1	320	40	20220520 568K63_gfpMyD88_grid5 1um 002.tif	0.002849256	0.001232462
1um_grid	20220520	Rep1	320	41	20220520 568K63_gfpMyD88_grid5 1um 002.tif	0.00347756	0.01562095
1um_grid	20220520	Rep1	320	42	20220520 568K63_gfpMyD88_grid5 1um 002.tif	0.001283564	0.007707957
1um_grid	20220520	Rep1	320	43	20220520 568K63_gfpMyD88_grid5 1um 002.tif	0.004019725	0.010873605
1um_grid	20220520	Rep1	320	44	20220520 568K63_gfpMyD88_grid5 1um 002.tif	0.002844189	0.00107249
1um_grid	20220520	Rep1	320	45	20220520 568K63_gfpMyD88_grid5 1um 002.tif	0.00404506	0.017144066
1um_grid	20220520	Rep1	320	46	20220520 568K63_gfpMyD88_grid5 1um 002.tif	0.001395037	0.005436802
1um_grid	20220520	Rep1	320	47	20220520 568K63_gfpMyD88_grid5 1um 002.tif	0.002484435	0.009904759
1um_grid	20220520	Rep1	320	48	20220520 568K63_gfpMyD88_grid5 1um 002.tif	0.07163838	0.159976731
1um_grid	20220520	Rep1	320	49	20220520 568K63_gfpMyD88_grid5 1um 002.tif	0.014194192	0.043111388
1um_grid	20220520	Rep1	320	50	20220520 568K63_gfpMyD88_grid5 1um 002.tif	0.013327741	0.049469721
1um_grid	20220520	Rep1	320	51	20220520 568K63_gfpMyD88_grid5 1um 002.tif	1.62E-06	0.002503227
1um_grid	20220520	Rep1	320	52	20220520 568K63_gfpMyD88_grid5 1um 002.tif	0.012734906	0.003936218
1um_grid	20220520	Rep1	320	53	20220520 568K63_gfpMyD88_grid5 1um 002.tif	0.000315773	0.000675939
1um_grid	20220520	Rep1	320	54	20220520 568K63_gfpMyD88_grid5 1um 002.tif	0.002043609	0.001399194
1um_grid	20220520	Rep1	320	55	20220520 568K63_gfpMyD88_grid5 1um 002.tif	0.000599523	0.000191516
1um_grid	20220520	Rep1	320	56	20220520 568K63_gfpMyD88_grid5 1um 002.tif	0.002509769	0
1um_grid	20220520	Rep1	320	57	20220520 568K63_gfpMyD88_grid5 1um 002.tif	0.004734167	0.027627879
1um_grid	20220520	Rep1	320	58	20220520 568K63_gfpMyD88_grid5 1um 002.tif	0.002869524	0.001649291
1um_grid	20220520	Rep1	320	59	20220520 568K63_gfpMyD88_grid5 1um 002.tif	0.00179026	0.002176523
1um_grid	20220520	Rep1	320	60	20220520 568K63_gfpMyD88_grid5 1um 002.tif	0.00172439	0.000162225
1um_grid	20220520	Rep1	320	61	20220520 568K63_gfpMyD88_grid5 1um 002.tif	0.00032084	0.000693964
1um_grid	20220520	Rep1	320	62	20220520 568K63_gfpMyD88_grid5 1um 002.tif	0.002028408	0.00498167
1um_grid	20220520	Rep1	320	63	20220520 568K63_gfpMyD88_grid5 1um 002.tif	0.000614724	0.000642142
1um_grid	20220520	Rep1	320	64	20220520 568K63_gfpMyD88_grid5 1um 002.tif	0.002550305	0.007469126
1um_grid	20220520	Rep1	320	65	20220520 568K63_gfpMyD88_grid5 1um 002.tif	0.016342585	0.025924513
1um_grid	20220520	Rep1	320	66	20220520 568K63_gfpMyD88_grid5 1um 002.tif	0.002793519	0.025090855
1um_grid	20220520	Rep1	320	67	20220520 568K63_gfpMyD88_grid5 1um 002.tif	0.001668653	0.026444986
1um_grid	20220520	Rep1	320	68	20220520 568K63_gfpMyD88_grid5 1um 002.tif	0.000412046	9.01E-06
1um_grid	20220520	Rep1	320	69	20220520 568K63_gfpMyD88_grid5 1um 002.tif	0.01580042	0.097510957
1um_grid	20220520	Rep1	320	70	20220520 568K63_gfpMyD88_grid5 1um 002.tif	4.72E-05	0.00295836
1um_grid	20220520	Rep1	320	71	20220520 568K63_gfpMyD88_grid5 1um 002.tif	0.000837671	0.001117552
1um_grid	20220520	Rep1	320	72	20220520 568K63_gfpMyD88_grid5 1um 002.tif	0.000923809	0.021817057
1um_grid	20220520	Rep1	320	73	20220520 568K63_gfpMyD88_grid5 1um 002.tif	0.007358855	0.013768877
1um_grid	20220520	Rep1	320	74	20220520 568K63_gfpMyD88_grid5 1um 002.tif	0.003958921	0.000261363
1um_grid	20220520	Rep1	320	75	20220520 568K63_gfpMyD88_grid5 1um 002.tif	1.68E-05	0.004353047
1um_grid	20220520	Rep1	320	76	20220520 568K63_gfpMyD88_grid5 1um 002.tif	0.006730552	0.036809384
1um_grid	20220520	Rep1	320	77	20220520 568K63_gfpMyD88_grid5 1um 002.tif	0.001699055	0.015485762
1um_grid	20220520	Rep1	320	78	20220520 568K63_gfpMyD88_grid5 1um 002.tif	0.007348721	0.037196922
1um_grid	20220520	Rep1	320	79	20220520 568K63_gfpMyD88_grid5 1um 002.tif	0.001688921	0.005236274
1um_grid	20220520	Rep1	320	80	20220520 568K63_gfpMyD88_grid5 1um 002.tif	0.001101153	0.016720477
1um_grid	20220520	Rep1	320	81	20220520 568K63_gfpMyD88_grid5 1um 002.tif	0.002023341	0.02854265
1um_grid	20220520	Rep1	320	82	20220520 568K63_gfpMyD88_grid5 1um 002.tif	0.009036021	0.027310188
1um_grid	20220520	Rep1	320	83	20220520 568K63_gfpMyD88_grid5 1um 002.tif	0.01082466	0.019442258
1um_grid	20220520	Rep1	320	84	20220520 568K63_gfpMyD88_grid5 1um 002.tif	0.003958921	0.019798253
1um_grid	20220520	Rep1	320	85	20220520 568K63_gfpMyD88_grid5 1um 002.tif	0.004126131	0.009760559
1um_grid	20220520	Rep1	320	86	20220520 568K63_gfpMyD88_grid5 1um 002.tif	0.007870619	0.062839794
1um_grid	20220520	Rep1	320	87	20220520 568K63_gfpMyD88_grid5 1um 002.tif	0.008884012	0.018412578
1um_grid	20220520	Rep1	320	88	20220520 568K63_gfpMyD88_grid5 1um 002.tif	0.007495663	0.043417814
1um_grid	20220520	Rep1	320	89	20220520 568K63_gfpMyD88_grid5 1um 002.tif	0.000933943	0.006779668
1um_grid	20220520	Rep1	320	90	20220520 568K63_gfpMyD88_grid5 1um 002.tif	0.013363209	0.027905014
1um_grid	20220520	Rep1	320	91	20220520 568K63_gfpMyD88_grid5 1um 002.tif	0.003882917	0.002521252
1um_grid	20220520	Rep1	320	92	20220520 568K63_gfpMyD88_grid5 1um 002.tif	0.010996937	0.050938761
1um_grid	20220520	Rep1	320	93	20220520 568K63_gfpMyD88_grid5 1um 002.tif	0.00037151	0.000274882
1um_grid	20220520	Rep1	320	94	20220520 568K63_gfpMyD88_grid5 1um 002.tif	0.006852159	0.019521118
1um_grid	20220520	Rep1	320	95	20220520 568K63_gfpMyD88_grid5 1um 002.tif	0.003279948	0.009273883
1um_grid	20220520	Rep1	320	96	20220520 568K63_gfpMyD88_grid5 1um 002.tif	0.000376577	0.00439135
1um_grid	20220520	Rep1	320	97	20220520 568K63_gfpMyD88_grid5 1um 002.tif	0.011534035	0.042800456
1um_grid	20220520	Rep1	320	98	20220520 568K63_gfpMyD88_grid5 1um 002.tif	-0.000114919	0.005605787
1um_grid	20220520	Rep1	320	99	20220520 568K63_gfpMyD88_grid5 1um 002.tif	0.0018916	0.002579834
1um_grid	20220520	Rep1	320	100	20220520 568K63_gfpMyD88_grid5 1um 002.tif	0.000168831	0.001421725
1um_grid	20220520	Rep1	320	101	20220520 568K63_gfpMyD88_grid5 1um 002.tif	0.003629569	0.013732827
1um_grid	20220520	Rep1	320	102	20220520 568K63_gfpMyD88_grid5 1um 002.tif	0.004404814	0.027623373
1um_grid	20220520	Rep1	320	103	20220520 568K63_gfpMyD88_grid5 1um 002.tif	0.001395037	0.007460113
1um_grid	20220520	Rep1	320	104	20220520 568K63_gfpMyD88_grid5 1um 002.tif	0.00489631	0.038686241
1um_grid	20220520	Rep1	320	105	20220520 568K63_gfpMyD88_grid5 1um 002.tif	0.003290082	0.029173526
1um_grid	20220520	Rep1	320	106	20220520 568K63_gfpMyD88_grid5 1um 002.tif	0.002970863	0.014118112
1um_grid	20220520	Rep1	320	107	20220520 568K63_gfpMyD88_grid5 1um 002.tif	0.001932135	0.005964035
1um_grid	20220520	Rep1	320	108	20220520 568K63_gfpMyD88_grid5 1um 002.tif	0.004115997	0.000477664
1um_grid	20220520	Rep1	320	109	20220520 568K63_gfpMyD88_grid5 1um 002.tif	0.00042218	0.001070237
1um_grid	20220520	Rep1	320	110	20220520 568K63_gfpMyD88_grid5 1um 002.tif	0.000736331	0.001854326
1um_grid	20220520	Rep1	320	111	20220520 568K63_gfpMyD88_grid5 1um 002.tif	0.011138812	0.024755139
1um_grid	20220520	Rep1	320	112	20220520 568K63_gfpMyD88_grid5 1um 002.tif	0.001374769	0.008023396
1um_grid	20220520	Rep1	320	113	20220520 568K63_gfpMyD88_grid5 1um 002.tif	0.004105863	0.013960393
1um_grid	20220520	Rep1	320	114	20220520 568K63_gfpMyD88_grid5 1um 002.tif	0.014518478	0.043305157
1um_grid	20220520	Rep1	320	115	20220520 568K63_gfpMyD88_grid5 1um 002.tif	0.045325628	0.060057178
1um_grid	20220520	Rep1	320	116	20220520 568K63_gfpMyD88_grid5 1um 002.tif	0.017229304	0.049969916
1um_grid	20220520	Rep1	320	117	20220520 568K63_gfpMyD88_grid5 1um 002.tif	0.002879658	0.00037402
1um_grid	20220520	Rep1	320	118	20220520 568K63_gfpMyD88_grid5 1um 002.tif	0.023699819	0.063459404
1um_grid	20220520	Rep1	320	119	20220520 568K63_gfpMyD88_grid5 1um 002.tif	0.012162339	0.033677533
1um_grid	20220520	Rep1	320	120	20220520 568K63_gfpMyD88_grid5 1um 002.tif	0.035075157	0.037620511
1um_grid	20220520	Rep1	320	121	20220520 568K63_gfpMyD88_grid5 1um 002.tif	0.00060459	0.008149571
1um_grid	20220520	Rep1	320	122	20220520 568K63_gfpMyD88_grid5 1um 002.tif	0.009593387	0.010073744
1um_grid	20220520	Rep1	320	123	20220520 568K63_gfpMyD88_grid5 1um 002.tif	0.019169952	0.012649071
1um_grid	20220520	Rep1	320	124	20220520 568K63_gfpMyD88_grid5 1um 002.tif	0.009426177	0.019034441
1um_grid	20220520	Rep1	320	125	20220520 568K63_gfpMyD88_grid5 1um 002.tif	0.028488102	0.044206409
1um_grid	20220520	Rep1	320	126	20220520 568K63_gfpMyD88_grid5 1um 002.tif	0.004784837	0.007297888
1um_grid	20220520	Rep1	320	127	20220520 568K63_gfpMyD88_grid5 1um 002.tif	0.008924548	0.018554525
1um_grid	20220520	Rep1	320	128	20220520 568K63_gfpMyD88_grid5 1um 002.tif	0.005509413	0.006881059
1um_grid	20220520	Rep1	320	129	20220520 568K63_gfpMyD88_grid5 1um 002.tif	0.002312158	0.023588017
1um_grid	20220520	Rep1	320	130	20220520 568K63_gfpMyD88_grid5 1um 002.tif	0.00653294	0.007095106
1um_grid	20220520	Rep1	320	131	20220520 568K63_gfpMyD88_grid5 1um 002.tif	0.033093973	0.023211744
1um_grid	20220520	Rep1	320	132	20220520 568K63_gfpMyD88_grid5 1um 002.tif	0.000244836	0.008800725
1um_grid	20220520	Rep1	320	133	20220520 568K63_gfpMyD88_grid5 1um 002.tif	0.015455866	0.041099343
1um_grid	20220520	Rep1	320	134	20220520 568K63_gfpMyD88_grid5 1um 002.tif	0.036458438	0.032882178
1um_grid	20220520	Rep1	320	135	20220520 568K63_gfpMyD88_grid5 1um 002.tif	0.026922409	0.032093582
1um_grid	20220520	Rep1	320	136	20220520 568K63_gfpMyD88_grid5 1um 002.tif	0.000528586	0.013374579
1um_grid	20220520	Rep1	320	137	20220520 568K63_gfpMyD88_grid5 1um 002.tif	0.052804469	0.033612192
1um_grid	20220520	Rep1	320	138	20220520 568K63_gfpMyD88_grid5 1um 002.tif	0.077769409	0.148717841
1um_grid	20220520	Rep1	320	139	20220520 568K63_gfpMyD88_grid5 1um 002.tif	0.034598862	0.041480122
1um_grid	20220520	Rep1	320	140	20220520 568K63_gfpMyD88_grid5 1um 002.tif	0.000999814	0.002077386
1um_grid	20220520	Rep1	320	141	20220520 568K63_gfpMyD88_grid5 1um 002.tif	0.000396845	0.001106287
1um_grid	20220520	Rep1	320	142	20220520 568K63_gfpMyD88_grid5 1um 002.tif	0.011463097	0.075743469
1um_grid	20220520	Rep1	320	143	20220520 568K63_gfpMyD88_grid5 1um 002.tif	0.003148207	0.025379256
1um_grid	20220520	Rep1	320	144	20220520 568K63_gfpMyD88_grid5 1um 002.tif	0.033088906	0.042973947
1um_grid	20220520	Rep1	320	145	20220520 568K63_gfpMyD88_grid5 1um 002.tif	0.020674841	0.009548764
1um_grid	20220520	Rep1	320	146	20220520 568K63_gfpMyD88_grid5 1um 002.tif	0.000594456	0.014392994
1um_grid	20220520	Rep1	320	147	20220520 568K63_gfpMyD88_grid5 1um 002.tif	0.001952403	0.001496078
1um_grid	20220520	Rep1	320	148	20220520 568K63_gfpMyD88_grid5 1um 002.tif	0.002438832	0.002413102
1um_grid	20220520	Rep1	320	149	20220520 568K63_gfpMyD88_grid5 1um 002.tif	0.011336423	0.005047011
1um_grid	20220520	Rep1	320	150	20220520 568K63_gfpMyD88_grid5 1um 002.tif	0.003138073	0.001613241
1um_grid	20220520	Rep1	320	151	20220520 568K63_gfpMyD88_grid5 1um 002.tif	0.000396845	0.000754799
1um_grid	20220520	Rep1	320	152	20220520 568K63_gfpMyD88_grid5 1um 002.tif	0.000574189	0.001665063
1um_grid	20220520	Rep1	320	153	20220520 568K63_gfpMyD88_grid5 1um 002.tif	0.000143496	5.18E-05
1um_grid	20220520	Rep1	320	154	20220520 568K63_gfpMyD88_grid5 1um 002.tif	0.004333877	0.001162615
1um_grid	20220520	Rep1	320	155	20220520 568K63_gfpMyD88_grid5 1um 002.tif	0.00280872	0.000565536
1um_grid	20220520	Rep1	320	156	20220520 568K63_gfpMyD88_grid5 1um 002.tif	0.001288631	0.017412188
1um_grid	20220520	Rep1	320	157	20220520 568K63_gfpMyD88_grid5 1um 002.tif	0.00212468	0.002606871
1um_grid	20220520	Rep1	320	158	20220520 568K63_gfpMyD88_grid5 1um 002.tif	0.000670461	0.000991377
1um_grid	20220520	Rep1	320	159	20220520 568K63_gfpMyD88_grid5 1um 002.tif	0.001942269	0.000894493
1um_grid	20220520	Rep1	320	160	20220520 568K63_gfpMyD88_grid5 1um 002.tif	0.001856131	0.002293686
1um_grid	20220520	Rep1	320	161	20220520 568K63_gfpMyD88_grid5 1um 002.tif	0.010535843	0.010240475
1um_grid	20220520	Rep1	320	162	20220520 568K63_gfpMyD88_grid5 1um 002.tif	0.005256065	0.014564232
1um_grid	20220520	Rep1	320	163	20220520 568K63_gfpMyD88_grid5 1um 002.tif	0.006152918	0.019322842
1um_grid	20220520	Rep1	320	164	20220520 568K63_gfpMyD88_grid5 1um 002.tif	0.059133109	0.126781367
1um_grid	20220520	Rep1	320	165	20220520 568K63_gfpMyD88_grid5 1um 002.tif	0.007070038	0.010188653
1um_grid	20220520	Rep1	320	166	20220520 568K63_gfpMyD88_grid5 1um 002.tif	0.018496046	0.05981384
1um_grid	20220520	Rep1	320	167	20220520 568K63_gfpMyD88_grid5 1um 002.tif	0.002560439	0.012121839
1um_grid	20220520	Rep1	320	168	20220520 568K63_gfpMyD88_grid5 1um 002.tif	0.00150651	0.000592573
1um_grid	20220520	Rep1	320	169	20220520 568K63_gfpMyD88_grid5 1um 002.tif	0.004141332	0.006020363
1um_grid	20220520	Rep1	320	170	20220520 568K63_gfpMyD88_grid5 1um 002.tif	0.002590841	0.010864592
1um_grid	20220520	Rep1	320	171	20220520 568K63_gfpMyD88_grid5 1um 002.tif	0.084447669	0.187320715
1um_grid	20220520	Rep1	320	172	20220520 568K63_gfpMyD88_grid5 1um 002.tif	0.011665776	0.029216336
1um_grid	20220520	Rep1	320	173	20220520 568K63_gfpMyD88_grid5 1um 002.tif	0.023461672	0.067454204
1um_grid	20220520	Rep1	320	174	20220520 568K63_gfpMyD88_grid5 1um 002.tif	0.023036047	0.080927921
1um_grid	20220520	Rep1	320	175	20220520 568K63_gfpMyD88_grid5 1um 002.tif	0.001643318	0.005936997
1um_grid	20220520	Rep1	320	176	20220520 568K63_gfpMyD88_grid5 1um 002.tif	0.000873139	0.000971099
1um_grid	20220520	Rep1	320	177	20220520 568K63_gfpMyD88_grid5 1um 002.tif	0.011412428	0.033479257
1um_grid	20220520	Rep1	320	178	20220520 568K63_gfpMyD88_grid5 1um 002.tif	0.018389639	0.043931527
1um_grid	20220520	Rep1	320	179	20220520 568K63_gfpMyD88_grid5 1um 002.tif	0.000746465	0.006142032
1um_grid	20220520	Rep1	320	180	20220520 568K63_gfpMyD88_grid5 1um 002.tif	0.003355953	0.003080029
1um_grid	20220520	Rep1	320	181	20220520 568K63_gfpMyD88_grid5 1um 002.tif	0.022732029	0.027695473
1um_grid	20220520	Rep1	320	182	20220520 568K63_gfpMyD88_grid5 1um 002.tif	0.002469234	0.002386065
1um_grid	20220520	Rep1	320	183	20220520 568K63_gfpMyD88_grid5 1um 002.tif	0.000396845	0.000117163
1um_grid	20220520	Rep1	320	184	20220520 568K63_gfpMyD88_grid5 1um 002.tif	0.002053742	0.005704925
1um_grid	20220520	Rep1	320	185	20220520 568K63_gfpMyD88_grid5 1um 002.tif	0.003107671	0.001757441
1um_grid	20220520	Rep1	320	186	20220520 568K63_gfpMyD88_grid5 1um 002.tif	0.01252716	0.001221196
1um_grid	20220520	Rep1	320	187	20220520 568K63_gfpMyD88_grid5 1um 002.tif	0.001759858	0.001980501
1um_grid	20220520	Rep1	320	188	20220520 568K63_gfpMyD88_grid5 1um 002.tif	0.004820306	0.007439835
1um_grid	20220520	Rep1	320	189	20220520 568K63_gfpMyD88_grid5 1um 002.tif	0.006923096	0.002823172
1um_grid	20220520	Rep1	320	190	20220520 568K63_gfpMyD88_grid5 1um 002.tif	0.001754791	0.000468651
1um_grid	20220520	Rep1	320	191	20220520 568K63_gfpMyD88_grid5 1um 002.tif	0.001612916	0.004184062
1um_grid	20220520	Rep1	320	192	20220520 568K63_gfpMyD88_grid5 1um 002.tif	0.019985734	0.019318336
1um_grid	20220520	Rep1	320	193	20220520 568K63_gfpMyD88_grid5 1um 002.tif	0.005904636	0.013509767
1um_grid	20220520	Rep1	320	194	20220520 568K63_gfpMyD88_grid5 1um 002.tif	0.000305639	0.017693829
1um_grid	20220520	Rep1	320	195	20220520 568K63_gfpMyD88_grid5 1um 002.tif	0.000908608	0.00048217
1um_grid	20220520	Rep1	320	196	20220520 568K63_gfpMyD88_grid5 1um 002.tif	0.00800236	0.037151859
1um_grid	20220520	Rep1	320	197	20220520 568K63_gfpMyD88_grid5 1um 002.tif	0.00890428	0.073713398
1um_grid	20220520	Rep1	320	198	20220520 568K63_gfpMyD88_grid5 1um 002.tif	0.036904331	0.208982306
1um_grid	20220520	Rep1	320	199	20220520 568K63_gfpMyD88_grid5 1um 002.tif	0.001496376	0.002874994
1um_grid	20220520	Rep1	320	200	20220520 568K63_gfpMyD88_grid5 1um 002.tif	0.003898118	0.027042065
1um_grid	20220520	Rep1	320	201	20220520 568K63_gfpMyD88_grid5 1um 002.tif	0.006289726	0.028179896
1um_grid	20220520	Rep1	320	202	20220520 568K63_gfpMyD88_grid5 1um 002.tif	0.002702314	0.002122448
1um_grid	20220520	Rep1	320	203	20220520 568K63_gfpMyD88_grid5 1um 002.tif	0.000128296	0.013394857
1um_grid	20220520	Rep1	320	204	20220520 568K63_gfpMyD88_grid5 1um 002.tif	-6.93E-05	0.003616274
1um_grid	20220520	Rep1	320	205	20220520 568K63_gfpMyD88_grid5 1um 002.tif	0.001075818	0.015307765
1um_grid	20220520	Rep1	320	206	20220520 568K63_gfpMyD88_grid5 1um 002.tif	0.00411093	0.053396926
1um_grid	20220520	Rep1	320	207	20220520 568K63_gfpMyD88_grid5 1um 002.tif	0.004176801	0.007741754
1um_grid	20220520	Rep1	320	208	20220520 568K63_gfpMyD88_grid5 1um 002.tif	0.00364477	0.004393603
1um_grid	20220520	Rep1	320	209	20220520 568K63_gfpMyD88_grid5 1um 002.tif	0.007343654	0.025374749
1um_grid	20220520	Rep1	320	210	20220520 568K63_gfpMyD88_grid5 1um 002.tif	0.034431652	0.078399909
1um_grid	20220520	Rep1	320	211	20220520 568K63_gfpMyD88_grid5 1um 002.tif	-0.000373334	0.008268987
1um_grid	20220520	Rep1	320	212	20220520 568K63_gfpMyD88_grid5 1um 002.tif	0.012679169	0.065034342
1um_grid	20220520	Rep1	320	213	20220520 568K63_gfpMyD88_grid5 1um 002.tif	0.006902828	0.054593338
1um_grid	20220520	Rep1	320	214	20220520 568K63_gfpMyD88_grid5 1um 002.tif	0.001612916	0.002640668
1um_grid	20220520	Rep1	320	215	20220520 568K63_gfpMyD88_grid5 1um 002.tif	0.012709571	0.044053196
1um_grid	20220520	Rep1	320	216	20220520 568K63_gfpMyD88_grid5 1um 002.tif	0.036443238	0.060185606
1um_grid	20220520	Rep1	320	217	20220520 568K63_gfpMyD88_grid5 1um 002.tif	0.003791712	0.00100039
1um_grid	20220520	Rep1	320	218	20220520 568K63_gfpMyD88_grid5 1um 002.tif	0.003735975	0.008176609
1um_grid	20220520	Rep1	320	219	20220520 568K63_gfpMyD88_grid5 1um 002.tif	0.021987185	0.050287607
1um_grid	20220520	Rep1	320	220	20220520 568K63_gfpMyD88_grid5 1um 002.tif	0.000184032	0.007383507
1um_grid	20220520	Rep1	320	221	20220520 568K63_gfpMyD88_grid5 1um 002.tif	0.013363209	0.056848721
1um_grid	20220520	Rep1	320	222	20220520 568K63_gfpMyD88_grid5 1um 002.tif	0.010611847	0.039646074
1um_grid	20220520	Rep1	320	223	20220520 568K63_gfpMyD88_grid5 1um 002.tif	0.022514149	0.054034561
1um_grid	20220520	Rep1	320	224	20220520 568K63_gfpMyD88_grid5 1um 002.tif	0.032810223	0.087130787
1um_grid	20220520	Rep1	320	225	20220520 568K63_gfpMyD88_grid5 1um 002.tif	0.002038542	0.000493435
1um_grid	20220520	Rep1	320	226	20220520 568K63_gfpMyD88_grid5 1um 002.tif	0.000903541	0.008043674
1um_grid	20220520	Rep1	320	227	20220520 568K63_gfpMyD88_grid5 1um 002.tif	0.00731832	0.027555779
1um_grid	20220520	Rep1	320	228	20220520 568K63_gfpMyD88_grid5 1um 002.tif	0.013844571	0.029232108
1um_grid	20220520	Rep1	320	229	20220520 568K63_gfpMyD88_grid5 1um 002.tif	0.018708858	0.037570941
1um_grid	20220520	Rep1	320	230	20220520 568K63_gfpMyD88_grid5 1um 002.tif	0.003062069	0.005389487
1um_grid	20220520	Rep1	320	231	20220520 568K63_gfpMyD88_grid5 1um 002.tif	0.004420015	0.011015552
1um_grid	20220520	Rep1	320	232	20220520 568K63_gfpMyD88_grid5 1um 002.tif	0.000812336	0.000766064
1um_grid	20220520	Rep1	320	233	20220520 568K63_gfpMyD88_grid5 1um 002.tif	0.002707381	0.000831405
1um_grid	20220520	Rep1	320	234	20220520 568K63_gfpMyD88_grid5 1um 002.tif	0.002438832	0.003979027
1um_grid	20220520	Rep1	320	235	20220520 568K63_gfpMyD88_grid5 1um 002.tif	0.001035282	0.000245591
1um_grid	20220520	Rep1	320	236	20220520 568K63_gfpMyD88_grid5 1um 002.tif	0.006654547	0.005188958
1um_grid	20220520	Rep1	320	237	20220520 568K63_gfpMyD88_grid5 1um 002.tif	0.001298765	0.000500195
1um_grid	20220520	Rep1	320	238	20220520 568K63_gfpMyD88_grid5 1um 002.tif	0.017249572	0.009391045
1um_grid	20220520	Rep1	320	239	20220520 568K63_gfpMyD88_grid5 1um 002.tif	0.002144948	0
1um_grid	20220520	Rep1	320	240	20220520 568K63_gfpMyD88_grid5 1um 002.tif	0.000417113	0
1um_grid	20220520	Rep1	320	241	20220520 568K63_gfpMyD88_grid5 1um 002.tif	0.002271622	0.001079249
1um_grid	20220520	Rep1	320	242	20220520 568K63_gfpMyD88_grid5 1um 002.tif	0.008878945	0.00557875
1um_grid	20220520	Rep1	320	243	20220520 568K63_gfpMyD88_grid5 1um 002.tif	0.034705268	0.016641618
1um_grid	20220520	Rep1	320	244	20220520 568K63_gfpMyD88_grid5 1um 002.tif	0.000462715	0.000757052
1um_grid	20220520	Rep1	320	245	20220520 568K63_gfpMyD88_grid5 1um 002.tif	0.004252805	0.000757052
1um_grid	20220520	Rep1	320	246	20220520 568K63_gfpMyD88_grid5 1um 002.tif	0.011452963	0.009222061
1um_grid	20220520	Rep1	320	247	20220520 568K63_gfpMyD88_grid5 1um 002.tif	0.014351268	0.008386149
1um_grid	20220520	Rep1	320	248	20220520 568K63_gfpMyD88_grid5 1um 002.tif	0.0018916	0.00025911
1um_grid	20220520	Rep1	321	1	20220520 568K63_gfpMyD88_grid5 1um 003.tif	0.003421823	0.001757441
1um_grid	20220520	Rep1	321	2	20220520 568K63_gfpMyD88_grid5 1um 003.tif	0.000650193	0.000743533
1um_grid	20220520	Rep1	321	3	20220520 568K63_gfpMyD88_grid5 1um 003.tif	0.001410238	0.002045842
1um_grid	20220520	Rep1	321	4	20220520 568K63_gfpMyD88_grid5 1um 003.tif	0.000766733	0.000162225
1um_grid	20220520	Rep1	321	5	20220520 568K63_gfpMyD88_grid5 1um 003.tif	0.000265104	0.001191906
1um_grid	20220520	Rep1	321	6	20220520 568K63_gfpMyD88_grid5 1um 003.tif	0.003654904	0.000337969
1um_grid	20220520	Rep1	321	7	20220520 568K63_gfpMyD88_grid5 1um 003.tif	0.004288274	0.000232072
1um_grid	20220520	Rep1	321	8	20220520 568K63_gfpMyD88_grid5 1um 003.tif	0.000336041	0.004772129
1um_grid	20220520	Rep1	321	9	20220520 568K63_gfpMyD88_grid5 1um 003.tif	0.001025148	2.03E-05
1um_grid	20220520	Rep1	321	10	20220520 568K63_gfpMyD88_grid5 1um 003.tif	0.002550305	0.000340223
1um_grid	20220520	Rep1	321	11	20220520 568K63_gfpMyD88_grid5 1um 003.tif	0.002403363	0.00092153
1um_grid	20220520	Rep1	321	12	20220520 568K63_gfpMyD88_grid5 1um 003.tif	0.002717515	0.000621864
1um_grid	20220520	Rep1	321	13	20220520 568K63_gfpMyD88_grid5 1um 003.tif	0.005889435	0.001996273
1um_grid	20220520	Rep1	321	14	20220520 568K63_gfpMyD88_grid5 1um 003.tif	0.000883273	9.91E-05
1um_grid	20220520	Rep1	321	15	20220520 568K63_gfpMyD88_grid5 1um 003.tif	0.009314704	0.001820529
1um_grid	20220520	Rep1	321	16	20220520 568K63_gfpMyD88_grid5 1um 003.tif	0.001258229	0.003120585
1um_grid	20220520	Rep1	321	17	20220520 568K63_gfpMyD88_grid5 1um 003.tif	0.000619791	0.00162676
1um_grid	20220520	Rep1	321	18	20220520 568K63_gfpMyD88_grid5 1um 003.tif	4.72E-05	0.001245981
1um_grid	20220520	Rep1	321	19	20220520 568K63_gfpMyD88_grid5 1um 003.tif	0.003163408	0.018942063
1um_grid	20220520	Rep1	321	20	20220520 568K63_gfpMyD88_grid5 1um 003.tif	0.002611109	3.83E-05
1um_grid	20220520	Rep1	321	21	20220520 568K63_gfpMyD88_grid5 1um 003.tif	0.003148207	0.002485202
1um_grid	20220520	Rep1	321	22	20220520 568K63_gfpMyD88_grid5 1um 003.tif	0.006634279	0.00343377
1um_grid	20220520	Rep1	321	23	20220520 568K63_gfpMyD88_grid5 1um 003.tif	0.048517816	0.05306121
1um_grid	20220520	Rep1	321	24	20220520 568K63_gfpMyD88_grid5 1um 003.tif	0.000300572	0.000479917
1um_grid	20220520	Rep1	321	25	20220520 568K63_gfpMyD88_grid5 1um 003.tif	0.00098968	0.003156635
1um_grid	20220520	Rep1	321	26	20220520 568K63_gfpMyD88_grid5 1um 003.tif	0.031310401	0.047685242
1um_grid	20220520	Rep1	321	27	20220520 568K63_gfpMyD88_grid5 1um 003.tif	0.001101153	0.007703451
1um_grid	20220520	Rep1	321	28	20220520 568K63_gfpMyD88_grid5 1um 003.tif	0.014021915	0.011693744
1um_grid	20220520	Rep1	321	29	20220520 568K63_gfpMyD88_grid5 1um 003.tif	0.018531514	0.034943792
1um_grid	20220520	Rep1	321	30	20220520 568K63_gfpMyD88_grid5 1um 003.tif	0.005007783	0.005164174
1um_grid	20220520	Rep1	321	31	20220520 568K63_gfpMyD88_grid5 1um 003.tif	0.004232538	0.014187959
1um_grid	20220520	Rep1	321	32	20220520 568K63_gfpMyD88_grid5 1um 003.tif	0.007754079	0.009720002
1um_grid	20220520	Rep1	321	33	20220520 568K63_gfpMyD88_grid5 1um 003.tif	-6.93E-05	0.002063867
1um_grid	20220520	Rep1	321	34	20220520 568K63_gfpMyD88_grid5 1um 003.tif	0.004810172	0.018266124
1um_grid	20220520	Rep1	321	35	20220520 568K63_gfpMyD88_grid5 1um 003.tif	0.001805461	0.003884396
1um_grid	20220520	Rep1	321	36	20220520 568K63_gfpMyD88_grid5 1um 003.tif	0.000928876	0.009456386
1um_grid	20220520	Rep1	321	37	20220520 568K63_gfpMyD88_grid5 1um 003.tif	0.003077269	0.000355995
1um_grid	20220520	Rep1	321	38	20220520 568K63_gfpMyD88_grid5 1um 003.tif	0.011949526	0.050258316
1um_grid	20220520	Rep1	321	39	20220520 568K63_gfpMyD88_grid5 1um 003.tif	0.002828988	0.008953938
1um_grid	20220520	Rep1	321	40	20220520 568K63_gfpMyD88_grid5 1um 003.tif	0.003583966	0.009771824
1um_grid	20220520	Rep1	321	41	20220520 568K63_gfpMyD88_grid5 1um 003.tif	0.003842381	0.005585509
1um_grid	20220520	Rep1	321	42	20220520 568K63_gfpMyD88_grid5 1um 003.tif	0.004050127	0.002796134
1um_grid	20220520	Rep1	321	43	20220520 568K63_gfpMyD88_grid5 1um 003.tif	0.007713543	0.012561199
1um_grid	20220520	Rep1	321	44	20220520 568K63_gfpMyD88_grid5 1um 003.tif	0.004810172	0.024081453
1um_grid	20220520	Rep1	321	45	20220520 568K63_gfpMyD88_grid5 1um 003.tif	0.022600288	0.078052927
1um_grid	20220520	Rep1	321	46	20220520 568K63_gfpMyD88_grid5 1um 003.tif	0.004602426	0.028448018
1um_grid	20220520	Rep1	321	47	20220520 568K63_gfpMyD88_grid5 1um 003.tif	0.03286596	0.095106867
1um_grid	20220520	Rep1	321	48	20220520 568K63_gfpMyD88_grid5 1um 003.tif	0.005205395	0.031187825
1um_grid	20220520	Rep1	321	49	20220520 568K63_gfpMyD88_grid5 1um 003.tif	0.000933943	0.0085664
1um_grid	20220520	Rep1	321	50	20220520 568K63_gfpMyD88_grid5 1um 003.tif	0.003127939	0.016659643
1um_grid	20220520	Rep1	321	51	20220520 568K63_gfpMyD88_grid5 1um 003.tif	0.001815595	0.00978309
1um_grid	20220520	Rep1	321	52	20220520 568K63_gfpMyD88_grid5 1um 003.tif	0.002261488	0.011563063
1um_grid	20220520	Rep1	321	53	20220520 568K63_gfpMyD88_grid5 1um 003.tif	0.00483044	0.025426571
1um_grid	20220520	Rep1	321	54	20220520 568K63_gfpMyD88_grid5 1um 003.tif	0.002818854	0.010806011
1um_grid	20220520	Rep1	321	55	20220520 568K63_gfpMyD88_grid5 1um 003.tif	0.003107671	0.016810602
1um_grid	20220520	Rep1	321	56	20220520 568K63_gfpMyD88_grid5 1um 003.tif	0.000123229	0.006311017
1um_grid	20220520	Rep1	321	57	20220520 568K63_gfpMyD88_grid5 1um 003.tif	0.00392852	0.016136917
1um_grid	20220520	Rep1	321	58	20220520 568K63_gfpMyD88_grid5 1um 003.tif	0.004303475	0.013681005
1um_grid	20220520	Rep1	321	59	20220520 568K63_gfpMyD88_grid5 1um 003.tif	0.00686736	0.0416446
1um_grid	20220520	Rep1	321	60	20220520 568K63_gfpMyD88_grid5 1um 003.tif	0.008139168	0.051130277
1um_grid	20220520	Rep1	321	61	20220520 568K63_gfpMyD88_grid5 1um 003.tif	0.001901733	0.026999256
1um_grid	20220520	Rep1	321	62	20220520 568K63_gfpMyD88_grid5 1um 003.tif	0.009162695	0.05165075
1um_grid	20220520	Rep1	321	63	20220520 568K63_gfpMyD88_grid5 1um 003.tif	0.003898118	0.020832439
1um_grid	20220520	Rep1	321	64	20220520 568K63_gfpMyD88_grid5 1um 003.tif	0.000933943	0.01266259
1um_grid	20220520	Rep1	321	65	20220520 568K63_gfpMyD88_grid5 1um 003.tif	0.007987159	0.042604434
1um_grid	20220520	Rep1	321	66	20220520 568K63_gfpMyD88_grid5 1um 003.tif	0.003523162	0.012709906
1um_grid	20220520	Rep1	321	67	20220520 568K63_gfpMyD88_grid5 1um 003.tif	0.000883273	9.91E-05
1um_grid	20220520	Rep1	321	68	20220520 568K63_gfpMyD88_grid5 1um 003.tif	0.000594456	0.000556523
1um_grid	20220520	Rep1	321	69	20220520 568K63_gfpMyD88_grid5 1um 003.tif	0.001521711	0.011195803
1um_grid	20220520	Rep1	321	70	20220520 568K63_gfpMyD88_grid5 1um 003.tif	0.0013393	0.017632995
1um_grid	20220520	Rep1	321	71	20220520 568K63_gfpMyD88_grid5 1um 003.tif	0.017989349	0.06841629
1um_grid	20220520	Rep1	321	72	20220520 568K63_gfpMyD88_grid5 1um 003.tif	0.006877494	0.030187435
1um_grid	20220520	Rep1	321	73	20220520 568K63_gfpMyD88_grid5 1um 003.tif	0.002818854	0.00390918
1um_grid	20220520	Rep1	321	74	20220520 568K63_gfpMyD88_grid5 1um 003.tif	0.004480819	0.024831745
1um_grid	20220520	Rep1	321	75	20220520 568K63_gfpMyD88_grid5 1um 003.tif	0.001769992	0.008737638
1um_grid	20220520	Rep1	321	76	20220520 568K63_gfpMyD88_grid5 1um 003.tif	0.001146756	0.000621864
1um_grid	20220520	Rep1	321	77	20220520 568K63_gfpMyD88_grid5 1um 003.tif	0.000660327	0.000322198
1um_grid	20220520	Rep1	321	78	20220520 568K63_gfpMyD88_grid5 1um 003.tif	2.70E-05	0.003562198
1um_grid	20220520	Rep1	321	79	20220520 568K63_gfpMyD88_grid5 1um 003.tif	-2.37E-05	0.00328957
1um_grid	20220520	Rep1	321	80	20220520 568K63_gfpMyD88_grid5 1um 003.tif	0.001405171	0.011822173
1um_grid	20220520	Rep1	321	81	20220520 568K63_gfpMyD88_grid5 1um 003.tif	0.001400104	0.004697776
1um_grid	20220520	Rep1	321	82	20220520 568K63_gfpMyD88_grid5 1um 003.tif	0.007404458	0.037115809
1um_grid	20220520	Rep1	321	83	20220520 568K63_gfpMyD88_grid5 1um 003.tif	0.009314704	0.024987211
1um_grid	20220520	Rep1	321	84	20220520 568K63_gfpMyD88_grid5 1um 003.tif	0.010272361	0.062472533
1um_grid	20220520	Rep1	321	85	20220520 568K63_gfpMyD88_grid5 1um 003.tif	0.018045086	0.064184912
1um_grid	20220520	Rep1	321	86	20220520 568K63_gfpMyD88_grid5 1um 003.tif	0.006497471	0.012730184
1um_grid	20220520	Rep1	321	87	20220520 568K63_gfpMyD88_grid5 1um 003.tif	0.045264825	0.111955773
1um_grid	20220520	Rep1	321	88	20220520 568K63_gfpMyD88_grid5 1um 003.tif	0.004105863	0.018935304
1um_grid	20220520	Rep1	321	89	20220520 568K63_gfpMyD88_grid5 1um 003.tif	0.004855774	0.004242644
1um_grid	20220520	Rep1	321	90	20220520 568K63_gfpMyD88_grid5 1um 003.tif	-2.37E-05	0.006279473
1um_grid	20220520	Rep1	321	91	20220520 568K63_gfpMyD88_grid5 1um 003.tif	0.016231112	0.079319186
1um_grid	20220520	Rep1	321	92	20220520 568K63_gfpMyD88_grid5 1um 003.tif	0.001901733	0.020032578
1um_grid	20220520	Rep1	321	93	20220520 568K63_gfpMyD88_grid5 1um 003.tif	0.001744658	0.014598029
1um_grid	20220520	Rep1	321	94	20220520 568K63_gfpMyD88_grid5 1um 003.tif	0.003502895	0.009352742
1um_grid	20220520	Rep1	321	95	20220520 568K63_gfpMyD88_grid5 1um 003.tif	0.001308899	0.009805622
1um_grid	20220520	Rep1	321	96	20220520 568K63_gfpMyD88_grid5 1um 003.tif	0.000138429	2.25E-06
1um_grid	20220520	Rep1	321	97	20220520 568K63_gfpMyD88_grid5 1um 003.tif	0.008250641	0.035694084
1um_grid	20220520	Rep1	321	98	20220520 568K63_gfpMyD88_grid5 1um 003.tif	0.000797135	0.000761558
1um_grid	20220520	Rep1	321	99	20220520 568K63_gfpMyD88_grid5 1um 003.tif	0.000863006	0.010986262
1um_grid	20220520	Rep1	321	100	20220520 568K63_gfpMyD88_grid5 1um 003.tif	0.002438832	0.023989074
1um_grid	20220520	Rep1	321	101	20220520 568K63_gfpMyD88_grid5 1um 003.tif	0.003639703	0.007629098
1um_grid	20220520	Rep1	321	102	20220520 568K63_gfpMyD88_grid5 1um 003.tif	0.001653452	0.000342476
1um_grid	20220520	Rep1	321	103	20220520 568K63_gfpMyD88_grid5 1um 003.tif	0.00025497	8.34E-05
1um_grid	20220520	Rep1	321	104	20220520 568K63_gfpMyD88_grid5 1um 003.tif	0.003791712	0.001394687
1um_grid	20220520	Rep1	321	105	20220520 568K63_gfpMyD88_grid5 1um 003.tif	0.000214434	0.002012045
1um_grid	20220520	Rep1	321	106	20220520 568K63_gfpMyD88_grid5 1um 003.tif	0.004126131	0.001633519
1um_grid	20220520	Rep1	321	107	20220520 568K63_gfpMyD88_grid5 1um 003.tif	0.002499635	0.001572685
1um_grid	20220520	Rep1	321	108	20220520 568K63_gfpMyD88_grid5 1um 003.tif	0.001501443	0.016950296
1um_grid	20220520	Rep1	321	109	20220520 568K63_gfpMyD88_grid5 1um 003.tif	0.000852872	9.24E-05
1um_grid	20220520	Rep1	321	110	20220520 568K63_gfpMyD88_grid5 1um 003.tif	0.00235776	0.001863338
1um_grid	20220520	Rep1	321	111	20220520 568K63_gfpMyD88_grid5 1um 003.tif	0.000158697	0.009857443
1um_grid	20220520	Rep1	321	112	20220520 568K63_gfpMyD88_grid5 1um 003.tif	6.75E-05	0.005288096
1um_grid	20220520	Rep1	321	113	20220520 568K63_gfpMyD88_grid5 1um 003.tif	0.001582515	0.006153298
1um_grid	20220520	Rep1	321	114	20220520 568K63_gfpMyD88_grid5 1um 003.tif	0.014168857	0.005506649
1um_grid	20220520	Rep1	321	115	20220520 568K63_gfpMyD88_grid5 1um 003.tif	0.007733811	0.019967237
1um_grid	20220520	Rep1	321	116	20220520 568K63_gfpMyD88_grid5 1um 003.tif	0.006163051	0.016292382
1um_grid	20220520	Rep1	321	117	20220520 568K63_gfpMyD88_grid5 1um 003.tif	0.010378767	0.01325967
1um_grid	20220520	Rep1	321	118	20220520 568K63_gfpMyD88_grid5 1um 003.tif	0.00184093	0.011459419
1um_grid	20220520	Rep1	321	119	20220520 568K63_gfpMyD88_grid5 1um 003.tif	0.003067136	0.006793187
1um_grid	20220520	Rep1	321	120	20220520 568K63_gfpMyD88_grid5 1um 003.tif	0.007774347	0.01266259
1um_grid	20220520	Rep1	321	121	20220520 568K63_gfpMyD88_grid5 1um 003.tif	0.000523519	0.004328263
1um_grid	20220520	Rep1	321	122	20220520 568K63_gfpMyD88_grid5 1um 003.tif	0.006847092	0.01236743
1um_grid	20220520	Rep1	321	123	20220520 568K63_gfpMyD88_grid5 1um 003.tif	0.00110622	0.004747345
1um_grid	20220520	Rep1	321	124	20220520 568K63_gfpMyD88_grid5 1um 003.tif	0.002950595	0.003841586
1um_grid	20220520	Rep1	321	125	20220520 568K63_gfpMyD88_grid5 1um 003.tif	0.005377672	0.028934695
1um_grid	20220520	Rep1	321	126	20220520 568K63_gfpMyD88_grid5 1um 003.tif	0.000589389	0.007340697
1um_grid	20220520	Rep1	321	127	20220520 568K63_gfpMyD88_grid5 1um 003.tif	0.00382718	0.027911774
1um_grid	20220520	Rep1	321	128	20220520 568K63_gfpMyD88_grid5 1um 003.tif	0.001177157	0.020832439
1um_grid	20220520	Rep1	321	129	20220520 568K63_gfpMyD88_grid5 1um 003.tif	0.00082247	0.006534077
1um_grid	20220520	Rep1	321	130	20220520 568K63_gfpMyD88_grid5 1um 003.tif	0.05422322	0.095512431
1um_grid	20220520	Rep1	321	131	20220520 568K63_gfpMyD88_grid5 1um 003.tif	0.03274942	0.046450526
1um_grid	20220520	Rep1	321	132	20220520 568K63_gfpMyD88_grid5 1um 003.tif	0.003654904	0.014388488
1um_grid	20220520	Rep1	321	133	20220520 568K63_gfpMyD88_grid5 1um 003.tif	0.011093209	0.046026938
1um_grid	20220520	Rep1	321	134	20220520 568K63_gfpMyD88_grid5 1um 003.tif	0.010282494	0.023387488
1um_grid	20220520	Rep1	321	135	20220520 568K63_gfpMyD88_grid5 1um 003.tif	0.005083788	0.017567654
1um_grid	20220520	Rep1	321	136	20220520 568K63_gfpMyD88_grid5 1um 003.tif	0.002818854	0.009262617
1um_grid	20220520	Rep1	321	137	20220520 568K63_gfpMyD88_grid5 1um 003.tif	-0.000165588	0.006450711
1um_grid	20220520	Rep1	321	138	20220520 568K63_gfpMyD88_grid5 1um 003.tif	0.00629986	0.010544648
1um_grid	20220520	Rep1	321	139	20220520 568K63_gfpMyD88_grid5 1um 003.tif	0.016707407	0.065056873
1um_grid	20220520	Rep1	321	140	20220520 568K63_gfpMyD88_grid5 1um 003.tif	0.013190933	0.025543734
1um_grid	20220520	Rep1	321	141	20220520 568K63_gfpMyD88_grid5 1um 003.tif	0.011447897	0.043877452
1um_grid	20220520	Rep1	321	142	20220520 568K63_gfpMyD88_grid5 1um 003.tif	0.013616558	0.057709417
1um_grid	20220520	Rep1	321	143	20220520 568K63_gfpMyD88_grid5 1um 003.tif	0.006026243	0.024484763
1um_grid	20220520	Rep1	321	144	20220520 568K63_gfpMyD88_grid5 1um 003.tif	-0.000251727	0.002854716
1um_grid	20220520	Rep1	321	145	20220520 568K63_gfpMyD88_grid5 1um 003.tif	0.053007148	0.180245887
1um_grid	20220520	Rep1	321	146	20220520 568K63_gfpMyD88_grid5 1um 003.tif	0.02139435	0.048401737
1um_grid	20220520	Rep1	321	147	20220520 568K63_gfpMyD88_grid5 1um 003.tif	0.004962181	0.002120195
1um_grid	20220520	Rep1	321	148	20220520 568K63_gfpMyD88_grid5 1um 003.tif	0.003583966	0.027846433
1um_grid	20220520	Rep1	321	149	20220520 568K63_gfpMyD88_grid5 1um 003.tif	0.030048727	0.084485613
1um_grid	20220520	Rep1	321	150	20220520 568K63_gfpMyD88_grid5 1um 003.tif	0.022802966	0.126567319
1um_grid	20220520	Rep1	321	151	20220520 568K63_gfpMyD88_grid5 1um 003.tif	0.043227904	0.03466215
1um_grid	20220520	Rep1	321	152	20220520 568K63_gfpMyD88_grid5 1um 003.tif	0.006046511	0.002437887
1um_grid	20220520	Rep1	321	153	20220520 568K63_gfpMyD88_grid5 1um 003.tif	0.007292985	0.042088467
1um_grid	20220520	Rep1	321	154	20220520 568K63_gfpMyD88_grid5 1um 003.tif	0.01732051	0.079398045
1um_grid	20220520	Rep1	321	155	20220520 568K63_gfpMyD88_grid5 1um 003.tif	0.024003837	0.038023821
1um_grid	20220520	Rep1	321	156	20220520 568K63_gfpMyD88_grid5 1um 003.tif	0.00461256	0.003156635
1um_grid	20220520	Rep1	321	157	20220520 568K63_gfpMyD88_grid5 1um 003.tif	0.012775441	0.037881874
1um_grid	20220520	Rep1	321	158	20220520 568K63_gfpMyD88_grid5 1um 003.tif	0.012947718	0.001638025
1um_grid	20220520	Rep1	321	159	20220520 568K63_gfpMyD88_grid5 1um 003.tif	0.005980641	0.01428935
1um_grid	20220520	Rep1	321	160	20220520 568K63_gfpMyD88_grid5 1um 003.tif	0.016185509	0.013550323
1um_grid	20220520	Rep1	321	161	20220520 568K63_gfpMyD88_grid5 1um 003.tif	0.022281069	0.016335192
1um_grid	20220520	Rep1	321	162	20220520 568K63_gfpMyD88_grid5 1um 003.tif	0.002454033	0.000502448
1um_grid	20220520	Rep1	321	163	20220520 568K63_gfpMyD88_grid5 1um 003.tif	0.026567722	0.050941014
1um_grid	20220520	Rep1	321	164	20220520 568K63_gfpMyD88_grid5 1um 003.tif	0.03201471	0.034396281
1um_grid	20220520	Rep1	321	165	20220520 568K63_gfpMyD88_grid5 1um 003.tif	0.028300624	0.060751142
1um_grid	20220520	Rep1	321	166	20220520 568K63_gfpMyD88_grid5 1um 003.tif	0.008772539	0.022321758
1um_grid	20220520	Rep1	321	167	20220520 568K63_gfpMyD88_grid5 1um 003.tif	0.005190194	0.003080029
1um_grid	20220520	Rep1	321	168	20220520 568K63_gfpMyD88_grid5 1um 003.tif	0.003148207	0.003922699
1um_grid	20220520	Rep1	321	169	20220520 568K63_gfpMyD88_grid5 1um 003.tif	0.014802228	0.027170494
1um_grid	20220520	Rep1	321	170	20220520 568K63_gfpMyD88_grid5 1um 003.tif	0.007429793	0.009138695
1um_grid	20220520	Rep1	321	171	20220520 568K63_gfpMyD88_grid5 1um 003.tif	0.121304777	0.190549449
1um_grid	20220520	Rep1	321	172	20220520 568K63_gfpMyD88_grid5 1um 003.tif	0.002666845	0.000274882
1um_grid	20220520	Rep1	321	173	20220520 568K63_gfpMyD88_grid5 1um 003.tif	0.000857939	0.002631656
1um_grid	20220520	Rep1	321	174	20220520 568K63_gfpMyD88_grid5 1um 003.tif	0.032328862	0.03171731
1um_grid	20220520	Rep1	321	175	20220520 568K63_gfpMyD88_grid5 1um 003.tif	0.004901377	0.009780837
1um_grid	20220520	Rep1	321	176	20220520 568K63_gfpMyD88_grid5 1um 003.tif	0.020522832	0.027805876
1um_grid	20220520	Rep1	321	177	20220520 568K63_gfpMyD88_grid5 1um 003.tif	0.004146399	0.000876468
1um_grid	20220520	Rep1	321	178	20220520 568K63_gfpMyD88_grid5 1um 003.tif	0.012957852	0.011231853
1um_grid	20220520	Rep1	321	179	20220520 568K63_gfpMyD88_grid5 1um 003.tif	0.019712117	0.0299824
1um_grid	20220520	Rep1	321	180	20220520 568K63_gfpMyD88_grid5 1um 003.tif	0.002352693	0.000840417
1um_grid	20220520	Rep1	321	181	20220520 568K63_gfpMyD88_grid5 1um 003.tif	0.002367894	0.003900168
1um_grid	20220520	Rep1	321	182	20220520 568K63_gfpMyD88_grid5 1um 003.tif	0.003862649	0.002365786
1um_grid	20220520	Rep1	321	183	20220520 568K63_gfpMyD88_grid5 1um 003.tif	0.001384903	0.000389791
1um_grid	20220520	Rep1	321	184	20220520 568K63_gfpMyD88_grid5 1um 003.tif	0.029248147	0.013169544
1um_grid	20220520	Rep1	321	185	20220520 568K63_gfpMyD88_grid5 1um 003.tif	0.016905018	0.015591659
1um_grid	20220520	Rep1	321	186	20220520 568K63_gfpMyD88_grid5 1um 003.tif	-6.93E-05	0.001471294
1um_grid	20220520	Rep1	321	187	20220520 568K63_gfpMyD88_grid5 1um 003.tif	0.016393255	0.012459808
1um_grid	20220520	Rep1	321	188	20220520 568K63_gfpMyD88_grid5 1um 003.tif	0.00155718	0.00059032
1um_grid	20220520	Rep1	321	189	20220520 568K63_gfpMyD88_grid5 1um 003.tif	0.043293775	0.027760814
1um_grid	20220520	Rep1	321	190	20220520 568K63_gfpMyD88_grid5 1um 003.tif	0.052490318	0.021769741
1um_grid	20220520	Rep1	321	191	20220520 568K63_gfpMyD88_grid5 1um 003.tif	0.00098968	0.000752545
1um_grid	20220520	Rep1	321	192	20220520 568K63_gfpMyD88_grid5 1um 003.tif	0.008433052	0.000491182
1um_grid	20220520	Rep1	321	193	20220520 568K63_gfpMyD88_grid5 1um 003.tif	0.009821401	0.004700029
1um_grid	20220520	Rep1	321	194	20220520 568K63_gfpMyD88_grid5 1um 003.tif	0.000396845	0.000182504
1um_grid	20220520	Rep1	321	195	20220520 568K63_gfpMyD88_grid5 1um 003.tif	0.002170283	0.003352657
1um_grid	20220520	Rep1	321	196	20220520 568K63_gfpMyD88_grid5 1um 003.tif	0.000660327	0.000335716
1um_grid	20220520	Rep1	321	197	20220520 568K63_gfpMyD88_grid5 1um 003.tif	0.000695796	0.002710515
1um_grid	20220520	Rep1	321	198	20220520 568K63_gfpMyD88_grid5 1um 003.tif	0.000533653	0.003447289
1um_grid	20220520	Rep1	321	199	20220520 568K63_gfpMyD88_grid5 1um 003.tif	0.001856131	0.004233631
1um_grid	20220520	Rep1	321	200	20220520 568K63_gfpMyD88_grid5 1um 003.tif	0.005600618	0.007397025
1um_grid	20220520	Rep1	321	201	20220520 568K63_gfpMyD88_grid5 1um 003.tif	0.028275289	0.056769862
1um_grid	20220520	Rep1	321	202	20220520 568K63_gfpMyD88_grid5 1um 003.tif	0.021120734	0.028761204
1um_grid	20220520	Rep1	321	203	20220520 568K63_gfpMyD88_grid5 1um 003.tif	0.002448966	0.004080418
1um_grid	20220520	Rep1	321	204	20220520 568K63_gfpMyD88_grid5 1um 003.tif	0.008640798	0.001333853
1um_grid	20220520	Rep1	321	205	20220520 568K63_gfpMyD88_grid5 1um 003.tif	0.009740329	0.036550274
1um_grid	20220520	Rep1	321	206	20220520 568K63_gfpMyD88_grid5 1um 003.tif	0.01217754	0.029295195
1um_grid	20220520	Rep1	321	207	20220520 568K63_gfpMyD88_grid5 1um 003.tif	0.014852897	0.021548934
1um_grid	20220520	Rep1	321	208	20220520 568K63_gfpMyD88_grid5 1um 003.tif	0.007992226	0.018290909
1um_grid	20220520	Rep1	321	209	20220520 568K63_gfpMyD88_grid5 1um 003.tif	0.033955358	0.077751007
1um_grid	20220520	Rep1	321	210	20220520 568K63_gfpMyD88_grid5 1um 003.tif	0.00506352	0.005749987
1um_grid	20220520	Rep1	321	211	20220520 568K63_gfpMyD88_grid5 1um 003.tif	0.000452581	0.002902031
1um_grid	20220520	Rep1	321	212	20220520 568K63_gfpMyD88_grid5 1um 003.tif	0.019347296	0.042056923
1um_grid	20220520	Rep1	321	213	20220520 568K63_gfpMyD88_grid5 1um 003.tif	0.001775059	0.001457775
1um_grid	20220520	Rep1	321	214	20220520 568K63_gfpMyD88_grid5 1um 003.tif	0.011914057	0.02219333
1um_grid	20220520	Rep1	321	215	20220520 568K63_gfpMyD88_grid5 1um 003.tif	-6.93E-05	0.004515272
1um_grid	20220520	Rep1	321	216	20220520 568K63_gfpMyD88_grid5 1um 003.tif	0.002094278	0.001937692
1um_grid	20220520	Rep1	321	217	20220520 568K63_gfpMyD88_grid5 1um 003.tif	0.005529681	0.006144285
1um_grid	20220520	Rep1	321	218	20220520 568K63_gfpMyD88_grid5 1um 003.tif	0.019225689	0.047486966
1um_grid	20220520	Rep1	321	219	20220520 568K63_gfpMyD88_grid5 1um 003.tif	0.000290438	0.003336885
1um_grid	20220520	Rep1	321	220	20220520 568K63_gfpMyD88_grid5 1um 003.tif	0.001592649	0.00106573
1um_grid	20220520	Rep1	321	221	20220520 568K63_gfpMyD88_grid5 1um 003.tif	7.76E-05	0.001484813
1um_grid	20220520	Rep1	321	222	20220520 568K63_gfpMyD88_grid5 1um 003.tif	0.000133363	7.44E-05
1um_grid	20220520	Rep1	321	223	20220520 568K63_gfpMyD88_grid5 1um 003.tif	0.002038542	0.005294855
1um_grid	20220520	Rep1	322	1	20220520 568K63_gfpMyD88_grid5 1um 004.tif	0.000396845	0.002884006
1um_grid	20220520	Rep1	322	2	20220520 568K63_gfpMyD88_grid5 1um 004.tif	0.02217973	0.008555134
1um_grid	20220520	Rep1	322	3	20220520 568K63_gfpMyD88_grid5 1um 004.tif	0.000781934	0.000628623
1um_grid	20220520	Rep1	322	4	20220520 568K63_gfpMyD88_grid5 1um 004.tif	0.00897015	0.000691711
1um_grid	20220520	Rep1	322	5	20220520 568K63_gfpMyD88_grid5 1um 004.tif	0.003735975	0.022738587
1um_grid	20220520	Rep1	322	6	20220520 568K63_gfpMyD88_grid5 1um 004.tif	0.000214434	0.007698945
1um_grid	20220520	Rep1	322	7	20220520 568K63_gfpMyD88_grid5 1um 004.tif	0.007764213	0.038190552
1um_grid	20220520	Rep1	322	8	20220520 568K63_gfpMyD88_grid5 1um 004.tif	0.002834055	0.001236968
1um_grid	20220520	Rep1	322	9	20220520 568K63_gfpMyD88_grid5 1um 004.tif	0.008732003	0.011128209
1um_grid	20220520	Rep1	322	10	20220520 568K63_gfpMyD88_grid5 1um 004.tif	0.004308542	0.009807874
1um_grid	20220520	Rep1	322	11	20220520 568K63_gfpMyD88_grid5 1um 004.tif	0.00162305	0.000684951
1um_grid	20220520	Rep1	322	12	20220520 568K63_gfpMyD88_grid5 1um 004.tif	0.005479011	0.003922699
1um_grid	20220520	Rep1	322	13	20220520 568K63_gfpMyD88_grid5 1um 004.tif	0.002839122	6.08E-05
1um_grid	20220520	Rep1	322	14	20220520 568K63_gfpMyD88_grid5 1um 004.tif	0.001775059	0.000522726
1um_grid	20220520	Rep1	322	15	20220520 568K63_gfpMyD88_grid5 1um 004.tif	0.008661066	0.009075607
1um_grid	20220520	Rep1	322	16	20220520 568K63_gfpMyD88_grid5 1um 004.tif	0.001060617	0.001076996
1um_grid	20220520	Rep1	322	17	20220520 568K63_gfpMyD88_grid5 1um 004.tif	0.001425439	0.004706788
1um_grid	20220520	Rep1	322	18	20220520 568K63_gfpMyD88_grid5 1um 004.tif	0.002160149	0.005763506
1um_grid	20220520	Rep1	322	19	20220520 568K63_gfpMyD88_grid5 1um 004.tif	0.000979546	0.007696692
1um_grid	20220520	Rep1	322	20	20220520 568K63_gfpMyD88_grid5 1um 004.tif	0.002727649	0.015224399
1um_grid	20220520	Rep1	322	21	20220520 568K63_gfpMyD88_grid5 1um 004.tif	0.01913955	0.026451745
1um_grid	20220520	Rep1	322	22	20220520 568K63_gfpMyD88_grid5 1um 004.tif	0.003122872	0.016948043
1um_grid	20220520	Rep1	322	23	20220520 568K63_gfpMyD88_grid5 1um 004.tif	0.001384903	0.003562198
1um_grid	20220520	Rep1	322	24	20220520 568K63_gfpMyD88_grid5 1um 004.tif	0.008681333	0.019554915
1um_grid	20220520	Rep1	322	25	20220520 568K63_gfpMyD88_grid5 1um 004.tif	0.022711761	0.148253696
1um_grid	20220520	Rep1	322	26	20220520 568K63_gfpMyD88_grid5 1um 004.tif	0.015840956	0.072336736
1um_grid	20220520	Rep1	322	27	20220520 568K63_gfpMyD88_grid5 1um 004.tif	0.00461256	0.017423454
1um_grid	20220520	Rep1	322	28	20220520 568K63_gfpMyD88_grid5 1um 004.tif	0.008225306	0.036047826
1um_grid	20220520	Rep1	322	29	20220520 568K63_gfpMyD88_grid5 1um 004.tif	0.00823544	0.027422844
1um_grid	20220520	Rep1	322	30	20220520 568K63_gfpMyD88_grid5 1um 004.tif	0.011463097	0.029274917
1um_grid	20220520	Rep1	322	31	20220520 568K63_gfpMyD88_grid5 1um 004.tif	0.001876399	0.01968109
1um_grid	20220520	Rep1	322	32	20220520 568K63_gfpMyD88_grid5 1um 004.tif	-0.000135187	0.00331886
1um_grid	20220520	Rep1	322	33	20220520 568K63_gfpMyD88_grid5 1um 004.tif	0.004886176	0.00601811
1um_grid	20220520	Rep1	322	34	20220520 568K63_gfpMyD88_grid5 1um 004.tif	0.006127583	0.008401921
1um_grid	20220520	Rep1	322	35	20220520 568K63_gfpMyD88_grid5 1um 004.tif	0.01483263	0.018322453
1um_grid	20220520	Rep1	322	36	20220520 568K63_gfpMyD88_grid5 1um 004.tif	0.006472136	0.000308679
1um_grid	20220520	Rep1	322	37	20220520 568K63_gfpMyD88_grid5 1um 004.tif	0.00427814	0.000473157
1um_grid	20220520	Rep1	322	38	20220520 568K63_gfpMyD88_grid5 1um 004.tif	0.002697247	0.000277135
1um_grid	20220520	Rep1	322	39	20220520 568K63_gfpMyD88_grid5 1um 004.tif	0.008078364	0.011844704
1um_grid	20220520	Rep1	322	40	20220520 568K63_gfpMyD88_grid5 1um 004.tif	0.000366443	0.001435244
1um_grid	20220520	Rep1	322	41	20220520 568K63_gfpMyD88_grid5 1um 004.tif	0.001683854	8.11E-05
1um_grid	20220520	Rep1	322	42	20220520 568K63_gfpMyD88_grid5 1um 004.tif	0.002945528	0.00966818
1um_grid	20220520	Rep1	322	43	20220520 568K63_gfpMyD88_grid5 1um 004.tif	0.008296244	0.00741505
1um_grid	20220520	Rep1	322	44	20220520 568K63_gfpMyD88_grid5 1um 004.tif	0.003482627	0.026021397
1um_grid	20220520	Rep1	322	45	20220520 568K63_gfpMyD88_grid5 1um 004.tif	0.004825373	0.012579224
1um_grid	20220520	Rep1	322	46	20220520 568K63_gfpMyD88_grid5 1um 004.tif	0.001141689	0.006808959
1um_grid	20220520	Rep1	322	47	20220520 568K63_gfpMyD88_grid5 1um 004.tif	0.012390352	0.030347407
1um_grid	20220520	Rep1	322	48	20220520 568K63_gfpMyD88_grid5 1um 004.tif	0.000797135	0.00025911
1um_grid	20220520	Rep1	322	49	20220520 568K63_gfpMyD88_grid5 1um 004.tif	0.000883273	4.73E-05
1um_grid	20220520	Rep1	322	50	20220520 568K63_gfpMyD88_grid5 1um 004.tif	0.00291006	0.000220807
1um_grid	20220520	Rep1	322	51	20220520 568K63_gfpMyD88_grid5 1um 004.tif	0.002256421	0.001387928
1um_grid	20220520	Rep1	322	52	20220520 568K63_gfpMyD88_grid5 1um 004.tif	0.002504702	0.033429689
1um_grid	20220520	Rep1	322	53	20220520 568K63_gfpMyD88_grid5 1um 004.tif	0.008139168	0.057046996
1um_grid	20220520	Rep1	322	54	20220520 568K63_gfpMyD88_grid5 1um 004.tif	0.018222429	0.049014588
1um_grid	20220520	Rep1	322	55	20220520 568K63_gfpMyD88_grid5 1um 004.tif	0.004693631	0.000189263
1um_grid	20220520	Rep1	322	56	20220520 568K63_gfpMyD88_grid5 1um 004.tif	0.01653513	0.07713365
1um_grid	20220520	Rep1	322	57	20220520 568K63_gfpMyD88_grid5 1um 004.tif	0.000133363	0.005103339
1um_grid	20220520	Rep1	322	58	20220520 568K63_gfpMyD88_grid5 1um 004.tif	0.022098658	0.052295146
1um_grid	20220520	Rep1	322	59	20220520 568K63_gfpMyD88_grid5 1um 004.tif	0.007673007	0.031187825
1um_grid	20220520	Rep1	322	60	20220520 568K63_gfpMyD88_grid5 1um 004.tif	0.027393637	0.053750667
1um_grid	20220520	Rep1	322	61	20220520 568K63_gfpMyD88_grid5 1um 004.tif	0.002165216	0.028864847
1um_grid	20220520	Rep1	322	62	20220520 568K63_gfpMyD88_grid5 1um 004.tif	0.004987515	0.016513189
1um_grid	20220520	Rep1	322	63	20220520 568K63_gfpMyD88_grid5 1um 004.tif	0.009993677	0.047045353
1um_grid	20220520	Rep1	322	64	20220520 568K63_gfpMyD88_grid5 1um 004.tif	0.011138812	0.046700624
1um_grid	20220520	Rep1	322	65	20220520 568K63_gfpMyD88_grid5 1um 004.tif	0.001577448	0.012351658
1um_grid	20220520	Rep1	322	66	20220520 568K63_gfpMyD88_grid5 1um 004.tif	0.007455128	0.016411798
1um_grid	20220520	Rep1	322	67	20220520 568K63_gfpMyD88_grid5 1um 004.tif	-0.00013012	0.00635608
1um_grid	20220520	Rep1	322	68	20220520 568K63_gfpMyD88_grid5 1um 004.tif	0.01302879	0.004963645
1um_grid	20220520	Rep1	322	69	20220520 568K63_gfpMyD88_grid5 1um 004.tif	0.01060678	0.023254554
1um_grid	20220520	Rep1	322	70	20220520 568K63_gfpMyD88_grid5 1um 004.tif	0.023309663	0.036762068
1um_grid	20220520	Rep1	322	71	20220520 568K63_gfpMyD88_grid5 1um 004.tif	0.005894502	0.016292383
1um_grid	20220520	Rep1	322	72	20220520 568K63_gfpMyD88_grid5 1um 004.tif	0.007399391	0.010391435
1um_grid	20220520	Rep1	322	73	20220520 568K63_gfpMyD88_grid5 1um 004.tif	0.030697299	0.055361656
1um_grid	20220520	Rep1	322	74	20220520 568K63_gfpMyD88_grid5 1um 004.tif	0.03032741	0.047288691
1um_grid	20220520	Rep1	322	75	20220520 568K63_gfpMyD88_grid5 1um 004.tif	0.013464549	0.066649836
1um_grid	20220520	Rep1	322	76	20220520 568K63_gfpMyD88_grid5 1um 004.tif	0.000640059	0.015476749
1um_grid	20220520	Rep1	322	77	20220520 568K63_gfpMyD88_grid5 1um 004.tif	0.003315417	0.000682698
1um_grid	20220520	Rep1	322	78	20220520 568K63_gfpMyD88_grid5 1um 004.tif	0.003497828	0.025883957
1um_grid	20220520	Rep1	322	79	20220520 568K63_gfpMyD88_grid5 1um 004.tif	0.007181512	0.022100952
1um_grid	20220520	Rep1	322	80	20220520 568K63_gfpMyD88_grid5 1um 004.tif	0.012278879	0.06391003
1um_grid	20220520	Rep1	322	81	20220520 568K63_gfpMyD88_grid5 1um 004.tif	0.000624858	0.003688374
1um_grid	20220520	Rep1	322	82	20220520 568K63_gfpMyD88_grid5 1um 004.tif	0.002210818	0.001563672
1um_grid	20220520	Rep1	322	83	20220520 568K63_gfpMyD88_grid5 1um 004.tif	0.001754791	4.51E-06
1um_grid	20220520	Rep1	322	84	20220520 568K63_gfpMyD88_grid5 1um 004.tif	0.003437024	0.000286147
1um_grid	20220520	Rep1	323	1	20220520 568K63_gfpMyD88_grid5 1um 005.tif	0.002003073	0.003841586
1um_grid	20220520	Rep1	323	2	20220520 568K63_gfpMyD88_grid5 1um 005.tif	0.002697247	0.000932796
1um_grid	20220520	Rep1	323	3	20220520 568K63_gfpMyD88_grid5 1um 005.tif	0.003528229	0.002257636
1um_grid	20220520	Rep1	323	4	20220520 568K63_gfpMyD88_grid5 1um 005.tif	0.007181512	0.009542005
1um_grid	20220520	Rep1	323	5	20220520 568K63_gfpMyD88_grid5 1um 005.tif	0.020629238	0.018378781
1um_grid	20220520	Rep1	323	6	20220520 568K63_gfpMyD88_grid5 1um 005.tif	0.001359568	0.001919667
1um_grid	20220520	Rep1	323	7	20220520 568K63_gfpMyD88_grid5 1um 005.tif	0.001678787	0.01259725
1um_grid	20220520	Rep1	323	8	20220520 568K63_gfpMyD88_grid5 1um 005.tif	0.000467782	0.009898
1um_grid	20220520	Rep1	323	9	20220520 568K63_gfpMyD88_grid5 1um 005.tif	0.001476108	0.02179002
1um_grid	20220520	Rep1	323	10	20220520 568K63_gfpMyD88_grid5 1um 005.tif	0.000523519	0.006078944
1um_grid	20220520	Rep1	323	11	20220520 568K63_gfpMyD88_grid5 1um 005.tif	0.001511577	0.000459638
1um_grid	20220520	Rep1	323	12	20220520 568K63_gfpMyD88_grid5 1um 005.tif	0.005367538	0.024399144
1um_grid	20220520	Rep1	323	13	20220520 568K63_gfpMyD88_grid5 1um 005.tif	0.00506352	0.020118197
1um_grid	20220520	Rep1	323	14	20220520 568K63_gfpMyD88_grid5 1um 005.tif	0.004070395	3.38E-05
1um_grid	20220520	Rep1	323	15	20220520 568K63_gfpMyD88_grid5 1um 005.tif	0.003958921	0.017211659
1um_grid	20220520	Rep1	323	16	20220520 568K63_gfpMyD88_grid5 1um 005.tif	0.011321222	0.062528862
1um_grid	20220520	Rep1	323	17	20220520 568K63_gfpMyD88_grid5 1um 005.tif	0.006669748	0.003341392
1um_grid	20220520	Rep1	323	18	20220520 568K63_gfpMyD88_grid5 1um 005.tif	0.001947336	0.004170543
1um_grid	20220520	Rep1	323	19	20220520 568K63_gfpMyD88_grid5 1um 005.tif	0.001405171	0.002086398
1um_grid	20220520	Rep1	323	20	20220520 568K63_gfpMyD88_grid5 1um 005.tif	0.000295505	0.003244507
1um_grid	20220520	Rep1	323	21	20220520 568K63_gfpMyD88_grid5 1um 005.tif	0.004308542	0.047270666
1um_grid	20220520	Rep1	323	22	20220520 568K63_gfpMyD88_grid5 1um 005.tif	0.015207585	0.034774807
1um_grid	20220520	Rep1	323	23	20220520 568K63_gfpMyD88_grid5 1um 005.tif	0.03325105	0.065408361
1um_grid	20220520	Rep1	323	24	20220520 568K63_gfpMyD88_grid5 1um 005.tif	0.005808364	0.026190382
1um_grid	20220520	Rep1	323	25	20220520 568K63_gfpMyD88_grid5 1um 005.tif	0.003502895	0.034148437
1um_grid	20220520	Rep1	323	26	20220520 568K63_gfpMyD88_grid5 1um 005.tif	0.00574756	0.022614665
1um_grid	20220520	Rep1	323	27	20220520 568K63_gfpMyD88_grid5 1um 005.tif	0.008230373	0.036011776
1um_grid	20220520	Rep1	323	28	20220520 568K63_gfpMyD88_grid5 1um 005.tif	0.002210818	0.016184232
1um_grid	20220520	Rep1	323	29	20220520 568K63_gfpMyD88_grid5 1um 005.tif	0.022286136	0.047097175
1um_grid	20220520	Rep1	323	30	20220520 568K63_gfpMyD88_grid5 1um 005.tif	0.008341847	0.027850939
1um_grid	20220520	Rep1	323	31	20220520 568K63_gfpMyD88_grid5 1um 005.tif	0.02935962	0.069225164
1um_grid	20220520	Rep1	323	32	20220520 568K63_gfpMyD88_grid5 1um 005.tif	0.02919241	0.150896618
1um_grid	20220520	Rep1	323	33	20220520 568K63_gfpMyD88_grid5 1um 005.tif	0.036676318	0.115907762
1um_grid	20220520	Rep1	323	34	20220520 568K63_gfpMyD88_grid5 1um 005.tif	0.016469259	0.032179202
1um_grid	20220520	Rep1	323	35	20220520 568K63_gfpMyD88_grid5 1um 005.tif	0.067919227	0.087534098
1um_grid	20220520	Rep1	323	36	20220520 568K63_gfpMyD88_grid5 1um 005.tif	0.085324254	0.086427811
1um_grid	20220520	Rep1	323	37	20220520 568K63_gfpMyD88_grid5 1um 005.tif	0.014320866	0.059671893
1um_grid	20220520	Rep1	323	38	20220520 568K63_gfpMyD88_grid5 1um 005.tif	0.003806913	0.017705095
1um_grid	20220520	Rep1	323	39	20220520 568K63_gfpMyD88_grid5 1um 005.tif	0.010054481	0.037800761
1um_grid	20220520	Rep1	323	40	20220520 568K63_gfpMyD88_grid5 1um 005.tif	0.015273455	0.037210441
1um_grid	20220520	Rep1	323	41	20220520 568K63_gfpMyD88_grid5 1um 005.tif	0.007779413	0.028923429
1um_grid	20220520	Rep1	323	42	20220520 568K63_gfpMyD88_grid5 1um 005.tif	0.019656381	0.015706569
1um_grid	20220520	Rep1	323	43	20220520 568K63_gfpMyD88_grid5 1um 005.tif	0.022402676	0.034997867
1um_grid	20220520	Rep1	323	44	20220520 568K63_gfpMyD88_grid5 1um 005.tif	0.01947397	0.017491048
1um_grid	20220520	Rep1	323	45	20220520 568K63_gfpMyD88_grid5 1um 005.tif	0.03106212	0.10109118
1um_grid	20220520	Rep1	323	46	20220520 568K63_gfpMyD88_grid5 1um 005.tif	0.006330261	0.002250877
1um_grid	20220520	Rep1	323	47	20220520 568K63_gfpMyD88_grid5 1um 005.tif	0.023740355	0.057243019
1um_grid	20220520	Rep1	323	48	20220520 568K63_gfpMyD88_grid5 1um 005.tif	0.018703791	0.011979892
1um_grid	20220520	Rep1	323	49	20220520 568K63_gfpMyD88_grid5 1um 005.tif	0.004318676	0.014895442
1um_grid	20220520	Rep1	323	50	20220520 568K63_gfpMyD88_grid5 1um 005.tif	0.008944816	0.021900423
1um_grid	20220520	Rep1	323	51	20220520 568K63_gfpMyD88_grid5 1um 005.tif	0.00037151	0.001304562
1um_grid	20220520	Rep1	323	52	20220520 568K63_gfpMyD88_grid5 1um 005.tif	0.009446445	0.000443867
1um_grid	20220520	Rep1	323	53	20220520 568K63_gfpMyD88_grid5 1um 005.tif	0.000249903	0.000493435
1um_grid	20220520	Rep1	323	54	20220520 568K63_gfpMyD88_grid5 1um 005.tif	0.003948788	0.000139694
1um_grid	20220520	Rep1	323	55	20220520 568K63_gfpMyD88_grid5 1um 005.tif	0.00795169	0.033472498
1um_grid	20220520	Rep1	323	56	20220520 568K63_gfpMyD88_grid5 1um 005.tif	0.02461694	0.003460808
1um_grid	20220520	Rep1	323	57	20220520 568K63_gfpMyD88_grid5 1um 005.tif	0.004536556	0.01816248
1um_grid	20220520	Rep1	323	58	20220520 568K63_gfpMyD88_grid5 1um 005.tif	0.000569122	0.009086873
1um_grid	20220520	Rep1	323	59	20220520 568K63_gfpMyD88_grid5 1um 005.tif	0.020578568	0.003532908
1um_grid	20220520	Rep1	323	60	20220520 568K63_gfpMyD88_grid5 1um 005.tif	0.000670461	0.000644395
1um_grid	20220520	Rep1	323	61	20220520 568K63_gfpMyD88_grid5 1um 005.tif	0.004602426	0.000200529
1um_grid	20220520	Rep1	323	62	20220520 568K63_gfpMyD88_grid5 1um 005.tif	0.00252497	0.012955497
1um_grid	20220520	Rep1	323	63	20220520 568K63_gfpMyD88_grid5 1um 005.tif	0.003239412	0.003832574
1um_grid	20220520	Rep1	323	64	20220520 568K63_gfpMyD88_grid5 1um 005.tif	0.00501285	0.004197581
1um_grid	20220520	Rep1	323	65	20220520 568K63_gfpMyD88_grid5 1um 005.tif	0.003051935	0.006563367
1um_grid	20220520	Rep1	323	66	20220520 568K63_gfpMyD88_grid5 1um 005.tif	0.002494568	0.000926036
1um_grid	20220520	Rep1	323	67	20220520 568K63_gfpMyD88_grid5 1um 005.tif	0.006593744	0.009879975
1um_grid	20220520	Rep1	323	68	20220520 568K63_gfpMyD88_grid5 1um 005.tif	0.002378028	0.00454231
1um_grid	20220520	Rep1	323	69	20220520 568K63_gfpMyD88_grid5 1um 005.tif	0.007591936	0.010916414
1um_grid	20220520	Rep1	323	70	20220520 568K63_gfpMyD88_grid5 1um 005.tif	0.009497115	0.011297193
1um_grid	20220520	Rep1	323	71	20220520 568K63_gfpMyD88_grid5 1um 005.tif	0.001653452	0.000675939
1um_grid	20220520	Rep1	323	72	20220520 568K63_gfpMyD88_grid5 1um 005.tif	0.005671556	0.004028596
1um_grid	20220520	Rep1	323	73	20220520 568K63_gfpMyD88_grid5 1um 005.tif	0.006223855	0.005691406
1um_grid	20220520	Rep1	323	74	20220520 568K63_gfpMyD88_grid5 1um 005.tif	0.016773277	0.015456471
1um_grid	20220520	Rep1	323	75	20220520 568K63_gfpMyD88_grid5 1um 005.tif	0.028721182	0.027524235
1um_grid	20220520	Rep1	323	76	20220520 568K63_gfpMyD88_grid5 1um 005.tif	0.054816055	0.085467977
1um_grid	20220520	Rep1	323	77	20220520 568K63_gfpMyD88_grid5 1um 005.tif	0.077657936	0.125280782
1um_grid	20220520	Rep1	323	78	20220520 568K63_gfpMyD88_grid5 1um 005.tif	0.001876399	0.006973437
1um_grid	20220520	Rep1	323	79	20220520 568K63_gfpMyD88_grid5 1um 005.tif	0.029780178	0.060381629
1um_grid	20220520	Rep1	323	80	20220520 568K63_gfpMyD88_grid5 1um 005.tif	0.031041852	0.06550074
1um_grid	20220520	Rep1	323	81	20220520 568K63_gfpMyD88_grid5 1um 005.tif	0.019909729	0.039790275
1um_grid	20220520	Rep1	323	82	20220520 568K63_gfpMyD88_grid5 1um 005.tif	0.02658799	0.044524101
1um_grid	20220520	Rep1	323	83	20220520 568K63_gfpMyD88_grid5 1um 005.tif	0.049115718	0.085395877
1um_grid	20220520	Rep1	323	84	20220520 568K63_gfpMyD88_grid5 1um 005.tif	0.013317607	0.022443427
1um_grid	20220520	Rep1	323	85	20220520 568K63_gfpMyD88_grid5 1um 005.tif	0.080480235	0.115288152
1um_grid	20220520	Rep1	323	86	20220520 568K63_gfpMyD88_grid5 1um 005.tif	0.004024792	0.009082367
1um_grid	20220520	Rep1	323	87	20220520 568K63_gfpMyD88_grid5 1um 005.tif	0.003771444	0.03281909
1um_grid	20220520	Rep1	323	88	20220520 568K63_gfpMyD88_grid5 1um 005.tif	0.002697247	0.003098054
1um_grid	20220520	Rep1	323	89	20220520 568K63_gfpMyD88_grid5 1um 005.tif	0.003102604	0.024058921
1um_grid	20220520	Rep1	323	90	20220520 568K63_gfpMyD88_grid5 1um 005.tif	0.022422944	0.069459489
1um_grid	20220520	Rep1	323	91	20220520 568K63_gfpMyD88_grid5 1um 005.tif	0.002023341	0.026841537
1um_grid	20220520	Rep1	323	92	20220520 568K63_gfpMyD88_grid5 1um 005.tif	0.005656355	0.0185365
1um_grid	20220520	Rep1	323	93	20220520 568K63_gfpMyD88_grid5 1um 005.tif	0.008346914	0.016481645
1um_grid	20220520	Rep1	323	94	20220520 568K63_gfpMyD88_grid5 1um 005.tif	0.012932517	0.011112437
1um_grid	20220520	Rep1	323	95	20220520 568K63_gfpMyD88_grid5 1um 005.tif	0.014913701	0.082266279
1um_grid	20220520	Rep1	323	96	20220520 568K63_gfpMyD88_grid5 1um 005.tif	0.000969412	0.011290434
1um_grid	20220520	Rep1	323	97	20220520 568K63_gfpMyD88_grid5 1um 005.tif	0.004592292	0.018622119
1um_grid	20220520	Rep1	323	98	20220520 568K63_gfpMyD88_grid5 1um 005.tif	0.002915127	0.001599722
1um_grid	20220520	Rep1	323	99	20220520 568K63_gfpMyD88_grid5 1um 005.tif	0.002727649	0.001376662
1um_grid	20220520	Rep1	323	100	20220520 568K63_gfpMyD88_grid5 1um 005.tif	0.015187317	0.001816023
1um_grid	20220520	Rep1	323	101	20220520 568K63_gfpMyD88_grid5 1um 005.tif	0.012370084	0.000736773
1um_grid	20220520	Rep1	323	102	20220520 568K63_gfpMyD88_grid5 1um 005.tif	0.000467782	0.000121669
1um_grid	20220520	Rep1	323	103	20220520 568K63_gfpMyD88_grid5 1um 005.tif	0.019727318	0.001572685
1um_grid	20220520	Rep1	323	104	20220520 568K63_gfpMyD88_grid5 1um 005.tif	0.000310706	0.001245981
1um_grid	20220520	Rep1	323	105	20220520 568K63_gfpMyD88_grid5 1um 005.tif	9.79E-05	0.009519474
1um_grid	20220520	Rep1	323	106	20220520 568K63_gfpMyD88_grid5 1um 005.tif	0.000690729	0.00291555
1um_grid	20220520	Rep1	323	107	20220520 568K63_gfpMyD88_grid5 1um 005.tif	0.003482627	0.021481341
1um_grid	20220520	Rep1	323	108	20220520 568K63_gfpMyD88_grid5 1um 005.tif	0.001243028	0.001097274
1um_grid	20220520	Rep1	323	109	20220520 568K63_gfpMyD88_grid5 1um 005.tif	-0.000231459	0.004127734
1um_grid	20220520	Rep1	323	110	20220520 568K63_gfpMyD88_grid5 1um 005.tif	0.001101153	0.016375748
1um_grid	20220520	Rep1	323	111	20220520 568K63_gfpMyD88_grid5 1um 005.tif	0.004146399	0.025947044
1um_grid	20220520	Rep1	323	112	20220520 568K63_gfpMyD88_grid5 1um 005.tif	0.001780126	0.009366261
1um_grid	20220520	Rep1	323	113	20220520 568K63_gfpMyD88_grid5 1um 005.tif	0.00065526	0.005900947
1um_grid	20220520	Rep1	323	114	20220520 568K63_gfpMyD88_grid5 1um 005.tif	0.000244836	0.001460028
1um_grid	20220520	Rep1	323	115	20220520 568K63_gfpMyD88_grid5 1um 005.tif	0.005534748	0.020927071
1um_grid	20220520	Rep1	323	116	20220520 568K63_gfpMyD88_grid5 1um 005.tif	0.014584348	0.007460113
1um_grid	20220520	Rep1	323	117	20220520 568K63_gfpMyD88_grid5 1um 005.tif	0.002053742	0.01026526
1um_grid	20220520	Rep1	323	118	20220520 568K63_gfpMyD88_grid5 1um 005.tif	0.001567314	0.002525759
1um_grid	20220520	Rep1	323	119	20220520 568K63_gfpMyD88_grid5 1um 005.tif	0.001364635	0.008983229
1um_grid	20220520	Rep1	323	120	20220520 568K63_gfpMyD88_grid5 1um 005.tif	0.001942269	0.02669959
1um_grid	20220520	Rep1	323	121	20220520 568K63_gfpMyD88_grid5 1um 005.tif	0.000847805	0.031336531
1um_grid	20220520	Rep1	323	122	20220520 568K63_gfpMyD88_grid5 1um 005.tif	0.008032762	0.027675195
1um_grid	20220520	Rep1	323	123	20220520 568K63_gfpMyD88_grid5 1um 005.tif	0.003604234	0.000860696
1um_grid	20220520	Rep1	323	124	20220520 568K63_gfpMyD88_grid5 1um 005.tif	0.000984613	0.001354131
1um_grid	20220520	Rep1	323	125	20220520 568K63_gfpMyD88_grid5 1um 005.tif	0.005909703	0.032505905
1um_grid	20220520	Rep1	323	126	20220520 568K63_gfpMyD88_grid5 1um 005.tif	0.001161957	0.028526878
1um_grid	20220520	Rep1	323	127	20220520 568K63_gfpMyD88_grid5 1um 005.tif	0.001967604	0.008160836
1um_grid	20220520	Rep1	323	128	20220520 568K63_gfpMyD88_grid5 1um 005.tif	0.000756599	0.004033103
1um_grid	20220520	Rep1	323	129	20220520 568K63_gfpMyD88_grid5 1um 005.tif	0.000493117	0.009314439
1um_grid	20220520	Rep1	323	130	20220520 568K63_gfpMyD88_grid5 1um 005.tif	0.024622007	0.076410395
1um_grid	20220520	Rep1	323	131	20220520 568K63_gfpMyD88_grid5 1um 005.tif	0.004283207	0.01318081
1um_grid	20220520	Rep1	323	132	20220520 568K63_gfpMyD88_grid5 1um 005.tif	0.001400104	0.027616613
1um_grid	20220520	Rep1	323	133	20220520 568K63_gfpMyD88_grid5 1um 005.tif	0.009334972	0.050229026
1um_grid	20220520	Rep1	323	134	20220520 568K63_gfpMyD88_grid5 1um 005.tif	0.012729839	0.035793222
1um_grid	20220520	Rep1	323	135	20220520 568K63_gfpMyD88_grid5 1um 005.tif	0.000609657	0.006004591
1um_grid	20220520	Rep1	323	136	20220520 568K63_gfpMyD88_grid5 1um 005.tif	0.08711796	0.026307545
1um_grid	20220520	Rep1	323	137	20220520 568K63_gfpMyD88_grid5 1um 005.tif	0.000113095	0.004666232
1um_grid	20220520	Rep1	323	138	20220520 568K63_gfpMyD88_grid5 1um 005.tif	0.000792068	0.00479466
1um_grid	20220520	Rep1	323	139	20220520 568K63_gfpMyD88_grid5 1um 005.tif	0.002347626	0.00461441
1um_grid	20220520	Rep1	323	140	20220520 568K63_gfpMyD88_grid5 1um 005.tif	0.082679298	0.169719264
1um_grid	20220520	Rep1	323	141	20220520 568K63_gfpMyD88_grid5 1um 005.tif	0.00155718	0.007874689
1um_grid	20220520	Rep1	323	142	20220520 568K63_gfpMyD88_grid5 1um 005.tif	0.024890556	0.066974286
1um_grid	20220520	Rep1	323	143	20220520 568K63_gfpMyD88_grid5 1um 005.tif	0.005605685	0.007809348
1um_grid	20220520	Rep1	323	144	20220520 568K63_gfpMyD88_grid5 1um 005.tif	0.003188743	0.005810822
1um_grid	20220520	Rep1	323	145	20220520 568K63_gfpMyD88_grid5 1um 005.tif	0.012932517	0.030311357
1um_grid	20220520	Rep1	323	146	20220520 568K63_gfpMyD88_grid5 1um 005.tif	0.142580966	0.201765531
1um_grid	20220520	Rep1	323	147	20220520 568K63_gfpMyD88_grid5 1um 005.tif	0.001460907	0.013374579
1um_grid	20220520	Rep1	323	148	20220520 568K63_gfpMyD88_grid5 1um 005.tif	0.021738904	0.068562744
1um_grid	20220520	Rep1	323	149	20220520 568K63_gfpMyD88_grid5 1um 005.tif	0.003670104	0.017669045
1um_grid	20220520	Rep1	323	150	20220520 568K63_gfpMyD88_grid5 1um 005.tif	0.0278902	0.060523576
1um_grid	20220520	Rep1	323	151	20220520 568K63_gfpMyD88_grid5 1um 005.tif	0.000315773	0.008176609
1um_grid	20220520	Rep1	323	152	20220520 568K63_gfpMyD88_grid5 1um 005.tif	0.145996101	0.119197332
1um_grid	20220520	Rep1	323	153	20220520 568K63_gfpMyD88_grid5 1um 005.tif	0.188867696	0.195003888
1um_grid	20220520	Rep1	323	154	20220520 568K63_gfpMyD88_grid5 1um 005.tif	0.001501443	0.003255773
1um_grid	20220520	Rep1	323	155	20220520 568K63_gfpMyD88_grid5 1um 005.tif	0.02269656	0.030793527
1um_grid	20220520	Rep1	323	156	20220520 568K63_gfpMyD88_grid5 1um 005.tif	0.004029859	0.016003982
1um_grid	20220520	Rep1	323	157	20220520 568K63_gfpMyD88_grid5 1um 005.tif	0.015308924	0.056742824
1um_grid	20220520	Rep1	323	158	20220520 568K63_gfpMyD88_grid5 1um 005.tif	0.009785932	0.032688409
1um_grid	20220520	Rep1	323	159	20220520 568K63_gfpMyD88_grid5 1um 005.tif	0.007465262	0.039857868
1um_grid	20220520	Rep1	323	160	20220520 568K63_gfpMyD88_grid5 1um 005.tif	0.000118162	0.007189738
1um_grid	20220520	Rep1	323	161	20220520 568K63_gfpMyD88_grid5 1um 005.tif	0.02117647	0.076924109
1um_grid	20220520	Rep1	323	162	20220520 568K63_gfpMyD88_grid5 1um 005.tif	0.003330618	0.021907182
1um_grid	20220520	Rep1	323	163	20220520 568K63_gfpMyD88_grid5 1um 005.tif	0.005539815	0.031699285
1um_grid	20220520	Rep1	323	164	20220520 568K63_gfpMyD88_grid5 1um 005.tif	0.023912632	0.096972459
1um_grid	20220520	Rep1	323	165	20220520 568K63_gfpMyD88_grid5 1um 005.tif	0.007946623	0.037063987
1um_grid	20220520	Rep1	323	166	20220520 568K63_gfpMyD88_grid5 1um 005.tif	0.003781578	0.025838894
1um_grid	20220520	Rep1	323	167	20220520 568K63_gfpMyD88_grid5 1um 005.tif	0.00053872	0.010366651
1um_grid	20220520	Rep1	323	168	20220520 568K63_gfpMyD88_grid5 1um 005.tif	0.00262631	0
1um_grid	20220520	Rep1	323	169	20220520 568K63_gfpMyD88_grid5 1um 005.tif	0.001780126	0.018822647
1um_grid	20220520	Rep1	323	170	20220520 568K63_gfpMyD88_grid5 1um 005.tif	0.002068943	0.014156415
1um_grid	20220520	Rep1	323	171	20220520 568K63_gfpMyD88_grid5 1um 005.tif	0.000209367	0.008273493
1um_grid	20220520	Rep1	323	172	20220520 568K63_gfpMyD88_grid5 1um 005.tif	0.004774703	0.022299227
1um_grid	20220520	Rep1	323	173	20220520 568K63_gfpMyD88_grid5 1um 005.tif	0.001982805	0.000533992
1um_grid	20220520	Rep1	323	174	20220520 568K63_gfpMyD88_grid5 1um 005.tif	0.004637895	0.001797998
1um_grid	20220520	Rep1	323	175	20220520 568K63_gfpMyD88_grid5 1um 005.tif	0.022818167	0.029948603
1um_grid	20220520	Rep1	323	176	20220520 568K63_gfpMyD88_grid5 1um 005.tif	0.000893407	0.00033121
1um_grid	20220520	Rep1	323	177	20220520 568K63_gfpMyD88_grid5 1um 005.tif	0.01399658	0.023594777
1um_grid	20220520	Rep1	323	178	20220520 568K63_gfpMyD88_grid5 1um 005.tif	0.000452581	0.001777719
1um_grid	20220520	Rep1	323	179	20220520 568K63_gfpMyD88_grid5 1um 005.tif	0.037319823	0.004220112
1um_grid	20220520	Rep1	323	180	20220520 568K63_gfpMyD88_grid5 1um 005.tif	0.004713899	0.016664149
1um_grid	20220520	Rep1	323	181	20220520 568K63_gfpMyD88_grid5 1um 005.tif	0.008250641	0.02761436
1um_grid	20220520	Rep1	323	182	20220520 568K63_gfpMyD88_grid5 1um 005.tif	0.004987515	0.0130659
1um_grid	20220520	Rep1	323	183	20220520 568K63_gfpMyD88_grid5 1um 005.tif	0.012871714	0.007419557
1um_grid	20220520	Rep1	323	184	20220520 568K63_gfpMyD88_grid5 1um 005.tif	0.026441048	0.014496638
1um_grid	20220520	Rep1	323	185	20220520 568K63_gfpMyD88_grid5 1um 005.tif	0.013256803	0.02813934
1um_grid	20220520	Rep1	323	186	20220520 568K63_gfpMyD88_grid5 1um 005.tif	0.009375508	0.015183842
1um_grid	20220520	Rep1	323	187	20220520 568K63_gfpMyD88_grid5 1um 005.tif	0.010495307	0.009922784
1um_grid	20220520	Rep1	323	188	20220520 568K63_gfpMyD88_grid5 1um 005.tif	0.011787383	0.010882617
1um_grid	20220520	Rep1	323	189	20220520 568K63_gfpMyD88_grid5 1um 005.tif	0.006380931	0.016774552
1um_grid	20220520	Rep1	323	190	20220520 568K63_gfpMyD88_grid5 1um 005.tif	0.006163051	0.011245371
1um_grid	20220520	Rep1	323	191	20220520 568K63_gfpMyD88_grid5 1um 005.tif	0.000417113	0.003327873
1um_grid	20220520	Rep1	323	192	20220520 568K63_gfpMyD88_grid5 1um 005.tif	0.009953142	0.01251839
1um_grid	20220520	Rep1	323	193	20220520 568K63_gfpMyD88_grid5 1um 005.tif	0.00179026	0.012694134
1um_grid	20220520	Rep1	323	194	20220520 568K63_gfpMyD88_grid5 1um 005.tif	0.004541623	0.003224229
1um_grid	20220520	Rep1	323	195	20220520 568K63_gfpMyD88_grid5 1um 005.tif	0.00619852	0.028484068
1um_grid	20220520	Rep1	323	196	20220520 568K63_gfpMyD88_grid5 1um 005.tif	0.000508318	6.76E-06
1um_grid	20220520	Rep1	323	197	20220520 568K63_gfpMyD88_grid5 1um 005.tif	0.00337622	0.012202952
1um_grid	20220520	Rep1	323	198	20220520 568K63_gfpMyD88_grid5 1um 005.tif	0.01608417	0.023610548
1um_grid	20220520	Rep1	323	199	20220520 568K63_gfpMyD88_grid5 1um 005.tif	0.000336041	0.000346982
1um_grid	20220520	Rep1	323	200	20220520 568K63_gfpMyD88_grid5 1um 005.tif	0.006406266	0.002372546
1um_grid	20220520	Rep1	323	201	20220520 568K63_gfpMyD88_grid5 1um 005.tif	0.003837314	0.010087263
1um_grid	20220520	Rep1	323	202	20220520 568K63_gfpMyD88_grid5 1um 005.tif	0.000898474	0.001545647
1um_grid	20220520	Rep1	323	203	20220520 568K63_gfpMyD88_grid5 1um 005.tif	0.004029859	0.00184982
1um_grid	20220520	Rep1	323	204	20220520 568K63_gfpMyD88_grid5 1um 005.tif	0.001952403	0.003742449
1um_grid	20220520	Rep1	324	1	20220520 568K63_gfpMyD88_grid5 1um 006 crop.tif	0.003148207	0.000822392
1um_grid	20220520	Rep1	324	2	20220520 568K63_gfpMyD88_grid5 1um 006 crop.tif	0.002950595	0.000914771
1um_grid	20220520	Rep1	324	3	20220520 568K63_gfpMyD88_grid5 1um 006 crop.tif	0.000351242	0.000495689
1um_grid	20220520	Rep1	324	4	20220520 568K63_gfpMyD88_grid5 1um 006 crop.tif	0.000964345	0.004598638
1um_grid	20220520	Rep1	324	5	20220520 568K63_gfpMyD88_grid5 1um 006 crop.tif	0.000219501	0.002489709
1um_grid	20220520	Rep1	324	6	20220520 568K63_gfpMyD88_grid5 1um 006 crop.tif	0.004891243	0.022794916
1um_grid	20220520	Rep1	324	7	20220520 568K63_gfpMyD88_grid5 1um 006 crop.tif	0.000903541	0.000166732
1um_grid	20220520	Rep1	324	8	20220520 568K63_gfpMyD88_grid5 1um 006 crop.tif	0.000650193	0
1um_grid	20220520	Rep1	324	9	20220520 568K63_gfpMyD88_grid5 1um 006 crop.tif	0.002418564	0.009481171
1um_grid	20220520	Rep1	324	10	20220520 568K63_gfpMyD88_grid5 1um 006 crop.tif	0.005717159	0.014814329
1um_grid	20220520	Rep1	324	11	20220520 568K63_gfpMyD88_grid5 1um 006 crop.tif	0.009598454	0.000466398
1um_grid	20220520	Rep1	324	12	20220520 568K63_gfpMyD88_grid5 1um 006 crop.tif	0.001025148	0.006092463
1um_grid	20220520	Rep1	324	13	20220520 568K63_gfpMyD88_grid5 1um 006 crop.tif	0.00743486	0.023727711
1um_grid	20220520	Rep1	324	14	20220520 568K63_gfpMyD88_grid5 1um 006 crop.tif	0.013961111	0.057215981
1um_grid	20220520	Rep1	324	15	20220520 568K63_gfpMyD88_grid5 1um 006 crop.tif	0.001197425	0.006049654
1um_grid	20220520	Rep1	324	16	20220520 568K63_gfpMyD88_grid5 1um 006 crop.tif	0.002362827	0.000716495
1um_grid	20220520	Rep1	324	17	20220520 568K63_gfpMyD88_grid5 1um 006 crop.tif	0.004460551	0.02927717
1um_grid	20220520	Rep1	324	18	20220520 568K63_gfpMyD88_grid5 1um 006 crop.tif	0.001830796	0.008210405
1um_grid	20220520	Rep1	324	19	20220520 568K63_gfpMyD88_grid5 1um 006 crop.tif	0.003386354	0.00956003
1um_grid	20220520	Rep1	324	20	20220520 568K63_gfpMyD88_grid5 1um 006 crop.tif	0.000741398	0.005150655
1um_grid	20220520	Rep1	324	21	20220520 568K63_gfpMyD88_grid5 1um 006 crop.tif	0.00093901	0.000529486
1um_grid	20220520	Rep1	324	22	20220520 568K63_gfpMyD88_grid5 1um 006 crop.tif	0.012902116	0.043151944
1um_grid	20220520	Rep1	324	23	20220520 568K63_gfpMyD88_grid5 1um 006 crop.tif	0.01099187	0.019660812
1um_grid	20220520	Rep1	324	24	20220520 568K63_gfpMyD88_grid5 1um 006 crop.tif	0.012567696	0.030088297
1um_grid	20220520	Rep1	324	25	20220520 568K63_gfpMyD88_grid5 1um 006 crop.tif	0.002585774	0.02171116
1um_grid	20220520	Rep1	324	26	20220520 568K63_gfpMyD88_grid5 1um 006 crop.tif	0.001167023	0.006000085
1um_grid	20220520	Rep1	324	27	20220520 568K63_gfpMyD88_grid5 1um 006 crop.tif	0.001962537	0.006766149
1um_grid	20220520	Rep1	324	28	20220520 568K63_gfpMyD88_grid5 1um 006 crop.tif	0.002165216	0.000946315
1um_grid	20220520	Rep1	324	29	20220520 568K63_gfpMyD88_grid5 1um 006 crop.tif	0.000543787	0.000919277
1um_grid	20220520	Rep1	324	30	20220520 568K63_gfpMyD88_grid5 1um 006 crop.tif	0.015141715	0.013115469
1um_grid	20220520	Rep1	324	31	20220520 568K63_gfpMyD88_grid5 1um 006 crop.tif	0.004242672	0.012797778
1um_grid	20220520	Rep1	324	32	20220520 568K63_gfpMyD88_grid5 1um 006 crop.tif	0.001364635	0.008262227
1um_grid	20220520	Rep1	324	33	20220520 568K63_gfpMyD88_grid5 1um 006 crop.tif	0.004724033	0.013149266
1um_grid	20220520	Rep1	324	34	20220520 568K63_gfpMyD88_grid5 1um 006 crop.tif	0.003051935	9.91E-05
1um_grid	20220520	Rep1	324	35	20220520 568K63_gfpMyD88_grid5 1um 006 crop.tif	0.001967604	0.003336885
1um_grid	20220520	Rep1	324	36	20220520 568K63_gfpMyD88_grid5 1um 006 crop.tif	0.000412046	0.009465399
1um_grid	20220520	Rep1	324	37	20220520 568K63_gfpMyD88_grid5 1um 006 crop.tif	0.001283564	0.001448763
1um_grid	20220520	Rep1	324	38	20220520 568K63_gfpMyD88_grid5 1um 006 crop.tif	5.23E-05	0.000700723
1um_grid	20220520	Rep1	324	39	20220520 568K63_gfpMyD88_grid5 1um 006 crop.tif	0.018399773	0.007354216
1um_grid	20220520	Rep1	324	40	20220520 568K63_gfpMyD88_grid5 1um 006 crop.tif	0.000731264	0.002268902
1um_grid	20220520	Rep1	324	41	20220520 568K63_gfpMyD88_grid5 1um 006 crop.tif	0.023258993	0.020688239
1um_grid	20220520	Rep1	324	42	20220520 568K63_gfpMyD88_grid5 1um 006 crop.tif	0.003558631	0.015059921
1um_grid	20220520	Rep1	324	43	20220520 568K63_gfpMyD88_grid5 1um 006 crop.tif	0.003421823	0.019223705
1um_grid	20220520	Rep1	324	44	20220520 568K63_gfpMyD88_grid5 1um 006 crop.tif	0.000908608	0.000137441
1um_grid	20220520	Rep1	324	45	20220520 568K63_gfpMyD88_grid5 1um 006 crop.tif	0.000391778	0.002437887
1um_grid	20220520	Rep1	324	46	20220520 568K63_gfpMyD88_grid5 1um 006 crop.tif	0.000341108	0.006166817
1um_grid	20220520	Rep1	324	47	20220520 568K63_gfpMyD88_grid5 1um 006 crop.tif	0.007206846	0.009089126
1um_grid	20220520	Rep1	324	48	20220520 568K63_gfpMyD88_grid5 1um 006 crop.tif	0.001369702	0.00557875
1um_grid	20220520	Rep1	324	49	20220520 568K63_gfpMyD88_grid5 1um 006 crop.tif	0.004718966	0.001342865
1um_grid	20220520	Rep1	324	50	20220520 568K63_gfpMyD88_grid5 1um 006 crop.tif	0.011432696	0.019593218
1um_grid	20220520	Rep1	324	51	20220520 568K63_gfpMyD88_grid5 1um 006 crop.tif	0.001932135	0.000831405
1um_grid	20220520	Rep1	324	52	20220520 568K63_gfpMyD88_grid5 1um 006 crop.tif	0.003568765	0.00118064
1um_grid	20220520	Rep1	324	53	20220520 568K63_gfpMyD88_grid5 1um 006 crop.tif	0.015329192	0.029896781
1um_grid	20220520	Rep1	324	54	20220520 568K63_gfpMyD88_grid5 1um 006 crop.tif	0.028579307	0.013658473
1um_grid	20220520	Rep1	324	55	20220520 568K63_gfpMyD88_grid5 1um 006 crop.tif	0.004734167	0.009992631
1um_grid	20220520	Rep1	324	56	20220520 568K63_gfpMyD88_grid5 1um 006 crop.tif	0.018678456	0.057065022
1um_grid	20220520	Rep1	324	57	20220520 568K63_gfpMyD88_grid5 1um 006 crop.tif	0.002155082	0.007782311
1um_grid	20220520	Rep1	324	58	20220520 568K63_gfpMyD88_grid5 1um 006 crop.tif	0.035880804	0.052225299
1um_grid	20220520	Rep1	324	59	20220520 568K63_gfpMyD88_grid5 1um 006 crop.tif	0.016692206	0.019690102
1um_grid	20220520	Rep1	324	60	20220520 568K63_gfpMyD88_grid5 1um 006 crop.tif	0.005929971	0.043661152
1um_grid	20220520	Rep1	324	61	20220520 568K63_gfpMyD88_grid5 1um 006 crop.tif	6.24E-05	0.010860086
1um_grid	20220520	Rep1	324	62	20220520 568K63_gfpMyD88_grid5 1um 006 crop.tif	0.047002794	0.064430504
1um_grid	20220520	Rep1	324	63	20220520 568K63_gfpMyD88_grid5 1um 006 crop.tif	0.004794971	0.016290129
1um_grid	20220520	Rep1	324	64	20220520 568K63_gfpMyD88_grid5 1um 006 crop.tif	0.047772973	0.043262347
1um_grid	20220520	Rep1	324	65	20220520 568K63_gfpMyD88_grid5 1um 006 crop.tif	0.003502895	0.000549764
1um_grid	20220520	Rep1	324	66	20220520 568K63_gfpMyD88_grid5 1um 006 crop.tif	0.002104412	0.027679701
1um_grid	20220520	Rep1	324	67	20220520 568K63_gfpMyD88_grid5 1um 006 crop.tif	0.000477916	0.000207288
1um_grid	20220520	Rep1	324	68	20220520 568K63_gfpMyD88_grid5 1um 006 crop.tif	0.010297695	0.057961767
1um_grid	20220520	Rep1	324	69	20220520 568K63_gfpMyD88_grid5 1um 006 crop.tif	0.025366851	0.154278565
1um_grid	20220520	Rep1	324	70	20220520 568K63_gfpMyD88_grid5 1um 006 crop.tif	0.009537651	0.027485932
1um_grid	20220520	Rep1	324	71	20220520 568K63_gfpMyD88_grid5 1um 006 crop.tif	0.024424395	0.036620121
1um_grid	20220520	Rep1	324	72	20220520 568K63_gfpMyD88_grid5 1um 006 crop.tif	0.006674815	0.045218065
1um_grid	20220520	Rep1	324	73	20220520 568K63_gfpMyD88_grid5 1um 006 crop.tif	0.002651644	0.002356774
1um_grid	20220520	Rep1	324	74	20220520 568K63_gfpMyD88_grid5 1um 006 crop.tif	0.004207203	0.018646903
1um_grid	20220520	Rep1	324	75	20220520 568K63_gfpMyD88_grid5 1um 006 crop.tif	0.018328836	0.04501303
1um_grid	20220520	Rep1	324	76	20220520 568K63_gfpMyD88_grid5 1um 006 crop.tif	0.007895954	0.015803453
1um_grid	20220520	Rep1	324	77	20220520 568K63_gfpMyD88_grid5 1um 006 crop.tif	0.001116354	0.000714242
1um_grid	20220520	Rep1	324	78	20220520 568K63_gfpMyD88_grid5 1um 006 crop.tif	0.001511577	0.002570821
1um_grid	20220520	Rep1	324	79	20220520 568K63_gfpMyD88_grid5 1um 006 crop.tif	0.000857939	0.007712464
1um_grid	20220520	Rep1	324	80	20220520 568K63_gfpMyD88_grid5 1um 006 crop.tif	0.003168475	0.003825815
1um_grid	20220520	Rep1	324	81	20220520 568K63_gfpMyD88_grid5 1um 006 crop.tif	0.015557206	0.077142662
1um_grid	20220520	Rep1	324	82	20220520 568K63_gfpMyD88_grid5 1um 006 crop.tif	0.002129747	0.018417084
1um_grid	20220520	Rep1	324	83	20220520 568K63_gfpMyD88_grid5 1um 006 crop.tif	0.009669392	0.024345069
1um_grid	20220520	Rep1	324	84	20220520 568K63_gfpMyD88_grid5 1um 006 crop.tif	0.00885361	0.010932186
1um_grid	20220520	Rep1	324	85	20220520 568K63_gfpMyD88_grid5 1um 006 crop.tif	0.000310706	0.000392045
1um_grid	20220520	Rep1	324	86	20220520 568K63_gfpMyD88_grid5 1um 006 crop.tif	0.024936159	0.040067409
1um_grid	20220520	Rep1	324	87	20220520 568K63_gfpMyD88_grid5 1um 006 crop.tif	0.029167075	0.050215507
1um_grid	20220520	Rep1	324	88	20220520 568K63_gfpMyD88_grid5 1um 006 crop.tif	0.012567696	0.04301901
1um_grid	20220520	Rep1	324	89	20220520 568K63_gfpMyD88_grid5 1um 006 crop.tif	0.005033118	0.019750937
1um_grid	20220520	Rep1	324	90	20220520 568K63_gfpMyD88_grid5 1um 006 crop.tif	0.000406979	0.004100697
1um_grid	20220520	Rep1	324	91	20220520 568K63_gfpMyD88_grid5 1um 006 crop.tif	0.000903541	0.000793102
1um_grid	20220520	Rep1	324	92	20220520 568K63_gfpMyD88_grid5 1um 006 crop.tif	0.00411093	0.018626625
1um_grid	20220520	Rep1	324	93	20220520 568K63_gfpMyD88_grid5 1um 006 crop.tif	0.003659971	0.000538498
1um_grid	20220520	Rep1	324	94	20220520 568K63_gfpMyD88_grid5 1um 006 crop.tif	0.05485659	0.10877886
1um_grid	20220520	Rep1	324	95	20220520 568K63_gfpMyD88_grid5 1um 006 crop.tif	0.003817046	0.008332074
1um_grid	20220520	Rep1	324	96	20220520 568K63_gfpMyD88_grid5 1um 006 crop.tif	0.011604972	0.045562793
1um_grid	20220520	Rep1	324	97	20220520 568K63_gfpMyD88_grid5 1um 006 crop.tif	0.020771113	0.030937727
1um_grid	20220520	Rep1	324	98	20220520 568K63_gfpMyD88_grid5 1um 006 crop.tif	0.009669392	0.020093413
1um_grid	20220520	Rep1	325	1	20220520 568K63_gfpMyD88_grid5 1um 006.tif	0.003148207	0.000822392
1um_grid	20220520	Rep1	325	2	20220520 568K63_gfpMyD88_grid5 1um 006.tif	0.002950595	0.000914771
1um_grid	20220520	Rep1	325	3	20220520 568K63_gfpMyD88_grid5 1um 006.tif	0.000351242	0.000495689
1um_grid	20220520	Rep1	325	4	20220520 568K63_gfpMyD88_grid5 1um 006.tif	0.000964345	0.004598638
1um_grid	20220520	Rep1	325	5	20220520 568K63_gfpMyD88_grid5 1um 006.tif	0.000219501	0.002489709
1um_grid	20220520	Rep1	325	6	20220520 568K63_gfpMyD88_grid5 1um 006.tif	0.004891243	0.022794916
1um_grid	20220520	Rep1	325	7	20220520 568K63_gfpMyD88_grid5 1um 006.tif	0.000903541	0.000166732
1um_grid	20220520	Rep1	325	8	20220520 568K63_gfpMyD88_grid5 1um 006.tif	0.000650193	0
1um_grid	20220520	Rep1	325	9	20220520 568K63_gfpMyD88_grid5 1um 006.tif	0.002418564	0.009481171
1um_grid	20220520	Rep1	325	10	20220520 568K63_gfpMyD88_grid5 1um 006.tif	0.005717159	0.014814329
1um_grid	20220520	Rep1	325	11	20220520 568K63_gfpMyD88_grid5 1um 006.tif	0.009598454	0.000466398
1um_grid	20220520	Rep1	325	12	20220520 568K63_gfpMyD88_grid5 1um 006.tif	0.001025148	0.006092463
1um_grid	20220520	Rep1	325	13	20220520 568K63_gfpMyD88_grid5 1um 006.tif	0.00743486	0.023727711
1um_grid	20220520	Rep1	325	14	20220520 568K63_gfpMyD88_grid5 1um 006.tif	0.013961111	0.057215981
1um_grid	20220520	Rep1	325	15	20220520 568K63_gfpMyD88_grid5 1um 006.tif	0.001197425	0.006049654
1um_grid	20220520	Rep1	325	16	20220520 568K63_gfpMyD88_grid5 1um 006.tif	0.002362827	0.000716495
1um_grid	20220520	Rep1	325	17	20220520 568K63_gfpMyD88_grid5 1um 006.tif	0.004460551	0.02927717
1um_grid	20220520	Rep1	325	18	20220520 568K63_gfpMyD88_grid5 1um 006.tif	0.001830796	0.008210405
1um_grid	20220520	Rep1	325	19	20220520 568K63_gfpMyD88_grid5 1um 006.tif	0.003386354	0.00956003
1um_grid	20220520	Rep1	325	20	20220520 568K63_gfpMyD88_grid5 1um 006.tif	0.000741398	0.005150655
1um_grid	20220520	Rep1	325	21	20220520 568K63_gfpMyD88_grid5 1um 006.tif	0.00093901	0.000529486
1um_grid	20220520	Rep1	325	22	20220520 568K63_gfpMyD88_grid5 1um 006.tif	0.012902116	0.043151944
1um_grid	20220520	Rep1	325	23	20220520 568K63_gfpMyD88_grid5 1um 006.tif	0.01099187	0.019660812
1um_grid	20220520	Rep1	325	24	20220520 568K63_gfpMyD88_grid5 1um 006.tif	0.012567696	0.030088297
1um_grid	20220520	Rep1	325	25	20220520 568K63_gfpMyD88_grid5 1um 006.tif	0.002585774	0.02171116
1um_grid	20220520	Rep1	325	26	20220520 568K63_gfpMyD88_grid5 1um 006.tif	0.001167023	0.006000085
1um_grid	20220520	Rep1	325	27	20220520 568K63_gfpMyD88_grid5 1um 006.tif	0.001962537	0.006766149
1um_grid	20220520	Rep1	325	28	20220520 568K63_gfpMyD88_grid5 1um 006.tif	0.002165216	0.000946315
1um_grid	20220520	Rep1	325	29	20220520 568K63_gfpMyD88_grid5 1um 006.tif	0.000543787	0.000919277
1um_grid	20220520	Rep1	325	30	20220520 568K63_gfpMyD88_grid5 1um 006.tif	0.015141715	0.013115469
1um_grid	20220520	Rep1	325	31	20220520 568K63_gfpMyD88_grid5 1um 006.tif	0.004242672	0.012797778
1um_grid	20220520	Rep1	325	32	20220520 568K63_gfpMyD88_grid5 1um 006.tif	0.001364635	0.008262227
1um_grid	20220520	Rep1	325	33	20220520 568K63_gfpMyD88_grid5 1um 006.tif	0.004724033	0.013149266
1um_grid	20220520	Rep1	325	34	20220520 568K63_gfpMyD88_grid5 1um 006.tif	0.003051935	9.91E-05
1um_grid	20220520	Rep1	325	35	20220520 568K63_gfpMyD88_grid5 1um 006.tif	0.001967604	0.003336885
1um_grid	20220520	Rep1	325	36	20220520 568K63_gfpMyD88_grid5 1um 006.tif	0.000412046	0.009465399
1um_grid	20220520	Rep1	325	37	20220520 568K63_gfpMyD88_grid5 1um 006.tif	0.001283564	0.001448763
1um_grid	20220520	Rep1	325	38	20220520 568K63_gfpMyD88_grid5 1um 006.tif	5.23E-05	0.000700723
1um_grid	20220520	Rep1	325	39	20220520 568K63_gfpMyD88_grid5 1um 006.tif	0.018399773	0.007354216
1um_grid	20220520	Rep1	325	40	20220520 568K63_gfpMyD88_grid5 1um 006.tif	0.000731264	0.002268902
1um_grid	20220520	Rep1	325	41	20220520 568K63_gfpMyD88_grid5 1um 006.tif	0.023258993	0.020688239
1um_grid	20220520	Rep1	325	42	20220520 568K63_gfpMyD88_grid5 1um 006.tif	0.003558631	0.015059921
1um_grid	20220520	Rep1	325	43	20220520 568K63_gfpMyD88_grid5 1um 006.tif	0.003421823	0.019223705
1um_grid	20220520	Rep1	325	44	20220520 568K63_gfpMyD88_grid5 1um 006.tif	0.000908608	0.000137441
1um_grid	20220520	Rep1	325	45	20220520 568K63_gfpMyD88_grid5 1um 006.tif	0.000391778	0.002437887
1um_grid	20220520	Rep1	325	46	20220520 568K63_gfpMyD88_grid5 1um 006.tif	0.000341108	0.006166817
1um_grid	20220520	Rep1	325	47	20220520 568K63_gfpMyD88_grid5 1um 006.tif	0.007206846	0.009089126
1um_grid	20220520	Rep1	325	48	20220520 568K63_gfpMyD88_grid5 1um 006.tif	0.001369702	0.00557875
1um_grid	20220520	Rep1	325	49	20220520 568K63_gfpMyD88_grid5 1um 006.tif	0.004718966	0.001342865
1um_grid	20220520	Rep1	325	50	20220520 568K63_gfpMyD88_grid5 1um 006.tif	0.011432696	0.019593218
1um_grid	20220520	Rep1	325	51	20220520 568K63_gfpMyD88_grid5 1um 006.tif	0.001932135	0.000831405
1um_grid	20220520	Rep1	325	52	20220520 568K63_gfpMyD88_grid5 1um 006.tif	0.003568765	0.00118064
1um_grid	20220520	Rep1	325	53	20220520 568K63_gfpMyD88_grid5 1um 006.tif	0.015329192	0.029896781
1um_grid	20220520	Rep1	325	54	20220520 568K63_gfpMyD88_grid5 1um 006.tif	0.028579307	0.013658473
1um_grid	20220520	Rep1	325	55	20220520 568K63_gfpMyD88_grid5 1um 006.tif	0.004734167	0.009992631
1um_grid	20220520	Rep1	325	56	20220520 568K63_gfpMyD88_grid5 1um 006.tif	0.018678456	0.057065022
1um_grid	20220520	Rep1	325	57	20220520 568K63_gfpMyD88_grid5 1um 006.tif	0.002155082	0.007782311
1um_grid	20220520	Rep1	325	58	20220520 568K63_gfpMyD88_grid5 1um 006.tif	0.035880804	0.052225299
1um_grid	20220520	Rep1	325	59	20220520 568K63_gfpMyD88_grid5 1um 006.tif	0.016692206	0.019690102
1um_grid	20220520	Rep1	325	60	20220520 568K63_gfpMyD88_grid5 1um 006.tif	0.005929971	0.043661152
1um_grid	20220520	Rep1	325	61	20220520 568K63_gfpMyD88_grid5 1um 006.tif	6.24E-05	0.010860086
1um_grid	20220520	Rep1	325	62	20220520 568K63_gfpMyD88_grid5 1um 006.tif	0.047002794	0.064430504
1um_grid	20220520	Rep1	325	63	20220520 568K63_gfpMyD88_grid5 1um 006.tif	0.004794971	0.016290129
1um_grid	20220520	Rep1	325	64	20220520 568K63_gfpMyD88_grid5 1um 006.tif	0.047772973	0.043262347
1um_grid	20220520	Rep1	325	65	20220520 568K63_gfpMyD88_grid5 1um 006.tif	0.003502895	0.000549764
1um_grid	20220520	Rep1	325	66	20220520 568K63_gfpMyD88_grid5 1um 006.tif	0.002104412	0.027679701
1um_grid	20220520	Rep1	325	67	20220520 568K63_gfpMyD88_grid5 1um 006.tif	0.000477916	0.000207288
1um_grid	20220520	Rep1	325	68	20220520 568K63_gfpMyD88_grid5 1um 006.tif	0.010297695	0.057961767
1um_grid	20220520	Rep1	325	69	20220520 568K63_gfpMyD88_grid5 1um 006.tif	0.025366851	0.154278565
1um_grid	20220520	Rep1	325	70	20220520 568K63_gfpMyD88_grid5 1um 006.tif	0.009537651	0.027485932
1um_grid	20220520	Rep1	325	71	20220520 568K63_gfpMyD88_grid5 1um 006.tif	0.024424395	0.036620121
1um_grid	20220520	Rep1	325	72	20220520 568K63_gfpMyD88_grid5 1um 006.tif	0.006674815	0.045218065
1um_grid	20220520	Rep1	325	73	20220520 568K63_gfpMyD88_grid5 1um 006.tif	0.002651644	0.002356774
1um_grid	20220520	Rep1	325	74	20220520 568K63_gfpMyD88_grid5 1um 006.tif	0.004207203	0.018646903
1um_grid	20220520	Rep1	325	75	20220520 568K63_gfpMyD88_grid5 1um 006.tif	0.018328836	0.04501303
1um_grid	20220520	Rep1	325	76	20220520 568K63_gfpMyD88_grid5 1um 006.tif	0.007895954	0.015803453
1um_grid	20220520	Rep1	325	77	20220520 568K63_gfpMyD88_grid5 1um 006.tif	0.001116354	0.000714242
1um_grid	20220520	Rep1	325	78	20220520 568K63_gfpMyD88_grid5 1um 006.tif	0.001511577	0.002570821
1um_grid	20220520	Rep1	325	79	20220520 568K63_gfpMyD88_grid5 1um 006.tif	0.000857939	0.007712464
1um_grid	20220520	Rep1	325	80	20220520 568K63_gfpMyD88_grid5 1um 006.tif	0.003168475	0.003825815
1um_grid	20220520	Rep1	325	81	20220520 568K63_gfpMyD88_grid5 1um 006.tif	0.015557206	0.077142662
1um_grid	20220520	Rep1	325	82	20220520 568K63_gfpMyD88_grid5 1um 006.tif	0.002129747	0.018417084
1um_grid	20220520	Rep1	325	83	20220520 568K63_gfpMyD88_grid5 1um 006.tif	0.009669392	0.024345069
1um_grid	20220520	Rep1	325	84	20220520 568K63_gfpMyD88_grid5 1um 006.tif	0.00885361	0.010932186
1um_grid	20220520	Rep1	325	85	20220520 568K63_gfpMyD88_grid5 1um 006.tif	0.000310706	0.000392045
1um_grid	20220520	Rep1	325	86	20220520 568K63_gfpMyD88_grid5 1um 006.tif	0.024936159	0.040067409
1um_grid	20220520	Rep1	325	87	20220520 568K63_gfpMyD88_grid5 1um 006.tif	0.029167075	0.050215507
1um_grid	20220520	Rep1	325	88	20220520 568K63_gfpMyD88_grid5 1um 006.tif	0.012567696	0.04301901
1um_grid	20220520	Rep1	325	89	20220520 568K63_gfpMyD88_grid5 1um 006.tif	0.005033118	0.019750937
1um_grid	20220520	Rep1	325	90	20220520 568K63_gfpMyD88_grid5 1um 006.tif	0.000406979	0.004100697
1um_grid	20220520	Rep1	325	91	20220520 568K63_gfpMyD88_grid5 1um 006.tif	0.000903541	0.000793102
1um_grid	20220520	Rep1	325	92	20220520 568K63_gfpMyD88_grid5 1um 006.tif	0.00411093	0.018626625
1um_grid	20220520	Rep1	325	93	20220520 568K63_gfpMyD88_grid5 1um 006.tif	0.003659971	0.000538498
1um_grid	20220520	Rep1	325	94	20220520 568K63_gfpMyD88_grid5 1um 006.tif	0.05485659	0.10877886
1um_grid	20220520	Rep1	325	95	20220520 568K63_gfpMyD88_grid5 1um 006.tif	0.003817046	0.008332074
1um_grid	20220520	Rep1	325	96	20220520 568K63_gfpMyD88_grid5 1um 006.tif	0.011604972	0.045562793
1um_grid	20220520	Rep1	325	97	20220520 568K63_gfpMyD88_grid5 1um 006.tif	0.020771113	0.030937727
1um_grid	20220520	Rep1	325	98	20220520 568K63_gfpMyD88_grid5 1um 006.tif	0.009269101	0.01931383
1um_grid	20220520	Rep1	325	99	20220520 568K63_gfpMyD88_grid5 1um 006.tif	0.002109479	0.000887733
1um_grid	20220520	Rep1	325	100	20220520 568K63_gfpMyD88_grid5 1um 006.tif	0.042295583	0.106773574
1um_grid	20220520	Rep1	325	101	20220520 568K63_gfpMyD88_grid5 1um 006.tif	0.00212468	0.005249793
1um_grid	20220520	Rep1	325	102	20220520 568K63_gfpMyD88_grid5 1um 006.tif	0.003442091	0.015956666
1um_grid	20220520	Rep1	325	103	20220520 568K63_gfpMyD88_grid5 1um 006.tif	0.009725128	0.022191077
1um_grid	20220520	Rep1	325	104	20220520 568K63_gfpMyD88_grid5 1um 006.tif	0.022428011	0.041942014
1um_grid	20220520	Rep1	325	105	20220520 568K63_gfpMyD88_grid5 1um 006.tif	-0.000165588	0.00778907
1um_grid	20220520	Rep1	325	106	20220520 568K63_gfpMyD88_grid5 1um 006.tif	0.000726197	0.011768098
1um_grid	20220520	Rep1	325	107	20220520 568K63_gfpMyD88_grid5 1um 006.tif	0.019463836	0.060388388
1um_grid	20220520	Rep1	325	108	20220520 568K63_gfpMyD88_grid5 1um 006.tif	0.004065328	0.0101143
1um_grid	20220520	Rep1	325	109	20220520 568K63_gfpMyD88_grid5 1um 006.tif	0.001927068	0.00262039
1um_grid	20220520	Rep1	325	110	20220520 568K63_gfpMyD88_grid5 1um 006.tif	0.002656711	0.004803673
1um_grid	20220520	Rep1	325	111	20220520 568K63_gfpMyD88_grid5 1um 006.tif	0.001283564	0.020462926
1um_grid	20220520	Rep1	325	112	20220520 568K63_gfpMyD88_grid5 1um 006.tif	0.004962181	0.035214168
1um_grid	20220520	Rep1	325	113	20220520 568K63_gfpMyD88_grid5 1um 006.tif	0.025909016	0.077568504
1um_grid	20220520	Rep1	325	114	20220520 568K63_gfpMyD88_grid5 1um 006.tif	0.002114546	4.51E-06
1um_grid	20220520	Rep1	325	115	20220520 568K63_gfpMyD88_grid5 1um 006.tif	0.001070751	0.00395199
1um_grid	20220520	Rep1	325	116	20220520 568K63_gfpMyD88_grid5 1um 006.tif	0.011741781	0.060244188
1um_grid	20220520	Rep1	325	117	20220520 568K63_gfpMyD88_grid5 1um 006.tif	0.009340039	0.018218809
1um_grid	20220520	Rep1	325	118	20220520 568K63_gfpMyD88_grid5 1um 006.tif	0.00556515	0.043537229
1um_grid	20220520	Rep1	325	119	20220520 568K63_gfpMyD88_grid5 1um 006.tif	0.003279948	0.000691711
1um_grid	20220520	Rep1	325	120	20220520 568K63_gfpMyD88_grid5 1um 006.tif	0.013581089	0.017518085
1um_grid	20220520	Rep1	325	121	20220520 568K63_gfpMyD88_grid5 1um 006.tif	0.001263296	0.000277135
1um_grid	20220520	Rep1	325	122	20220520 568K63_gfpMyD88_grid5 1um 006.tif	0.002666845	0.000714242
1um_grid	20220520	Rep1	325	123	20220520 568K63_gfpMyD88_grid5 1um 006.tif	0.000781934	4.28E-05
1um_grid	20220520	Rep1	325	124	20220520 568K63_gfpMyD88_grid5 1um 006.tif	0.000381644	0.001126565
1um_grid	20220520	Rep1	325	125	20220520 568K63_gfpMyD88_grid5 1um 006.tif	0.007526065	0.005170933
1um_grid	20220520	Rep1	325	126	20220520 568K63_gfpMyD88_grid5 1um 006.tif	0.00042218	0.000461892
1um_grid	20220520	Rep1	325	127	20220520 568K63_gfpMyD88_grid5 1um 006.tif	-3.38E-05	0.001827288
1um_grid	20220520	Rep1	326	1	20220520 568K63_gfpMyD88_grid5 1um 007.tif	0.001207559	0.007406038
1um_grid	20220520	Rep1	326	2	20220520 568K63_gfpMyD88_grid5 1um 007.tif	0.000700863	0.00165605
1um_grid	20220520	Rep1	326	3	20220520 568K63_gfpMyD88_grid5 1um 007.tif	0.00025497	0.005632825
1um_grid	20220520	Rep1	326	4	20220520 568K63_gfpMyD88_grid5 1um 007.tif	0.002960729	0.007505176
1um_grid	20220520	Rep1	326	5	20220520 568K63_gfpMyD88_grid5 1um 007.tif	-0.000109852	0.001354131
1um_grid	20220520	Rep1	326	6	20220520 568K63_gfpMyD88_grid5 1um 007.tif	0.003031667	0.003359417
1um_grid	20220520	Rep1	326	7	20220520 568K63_gfpMyD88_grid5 1um 007.tif	0.000842738	0.005103339
1um_grid	20220520	Rep1	326	8	20220520 568K63_gfpMyD88_grid5 1um 007.tif	0.001030215	0.006813465
1um_grid	20220520	Rep1	326	9	20220520 568K63_gfpMyD88_grid5 1um 007.tif	0.010287561	0.026611718
1um_grid	20220520	Rep1	326	10	20220520 568K63_gfpMyD88_grid5 1um 007.tif	0.003685305	0.027235835
1um_grid	20220520	Rep1	326	11	20220520 568K63_gfpMyD88_grid5 1um 007.tif	0.009709927	0.016323926
1um_grid	20220520	Rep1	326	12	20220520 568K63_gfpMyD88_grid5 1um 007.tif	0.005570217	0.030034222
1um_grid	20220520	Rep1	326	13	20220520 568K63_gfpMyD88_grid5 1um 007.tif	0.001881466	0.01513878
1um_grid	20220520	Rep1	326	14	20220520 568K63_gfpMyD88_grid5 1um 007.tif	0.006451869	0.035838284
1um_grid	20220520	Rep1	326	15	20220520 568K63_gfpMyD88_grid5 1um 007.tif	0.009851802	0.018288656
1um_grid	20220520	Rep1	326	16	20220520 568K63_gfpMyD88_grid5 1um 007.tif	0.01252716	0.039166157
1um_grid	20220520	Rep1	326	17	20220520 568K63_gfpMyD88_grid5 1um 007.tif	0.012684236	0.026719868
1um_grid	20220520	Rep1	326	18	20220520 568K63_gfpMyD88_grid5 1um 007.tif	0.006087047	0.017601451
1um_grid	20220520	Rep1	326	19	20220520 568K63_gfpMyD88_grid5 1um 007.tif	0.001982805	0.012905928
1um_grid	20220520	Rep1	326	20	20220520 568K63_gfpMyD88_grid5 1um 007.tif	0.000498184	0.004157025
1um_grid	20220520	Rep1	326	21	20220520 568K63_gfpMyD88_grid5 1um 007.tif	-8.51E-06	0.006703062
1um_grid	20220520	Rep1	326	22	20220520 568K63_gfpMyD88_grid5 1um 007.tif	0.002170283	0.007665148
1um_grid	20220520	Rep1	326	23	20220520 568K63_gfpMyD88_grid5 1um 007.tif	0.0007718	0.003348151
1um_grid	20220520	Rep1	326	24	20220520 568K63_gfpMyD88_grid5 1um 007.tif	0.003908252	0.004995189
1um_grid	20220520	Rep1	326	25	20220520 568K63_gfpMyD88_grid5 1um 007.tif	0.001161957	0.00919277
1um_grid	20220520	Rep1	326	26	20220520 568K63_gfpMyD88_grid5 1um 007.tif	0.000452581	0.000173491
1um_grid	20220520	Rep1	326	27	20220520 568K63_gfpMyD88_grid5 1um 007.tif	0.000868073	0.003188179
1um_grid	20220520	Rep1	326	28	20220520 568K63_gfpMyD88_grid5 1um 007.tif	0.009846736	0.007232547
1um_grid	20220520	Rep1	326	29	20220520 568K63_gfpMyD88_grid5 1um 007.tif	0.006664681	0.014967542
1um_grid	20220520	Rep1	326	30	20220520 568K63_gfpMyD88_grid5 1um 007.tif	0.007070038	0.011234106
1um_grid	20220520	Rep1	326	31	20220520 568K63_gfpMyD88_grid5 1um 007.tif	0.0030266	0.021787766
1um_grid	20220520	Rep1	326	32	20220520 568K63_gfpMyD88_grid5 1um 007.tif	0.012841312	0.052292892
1um_grid	20220520	Rep1	326	33	20220520 568K63_gfpMyD88_grid5 1um 007.tif	0.001283564	0.017734386
1um_grid	20220520	Rep1	326	34	20220520 568K63_gfpMyD88_grid5 1um 007.tif	0.009081624	0.047119706
1um_grid	20220520	Rep1	326	35	20220520 568K63_gfpMyD88_grid5 1um 007.tif	0.008306378	0.026179117
1um_grid	20220520	Rep1	326	36	20220520 568K63_gfpMyD88_grid5 1um 007.tif	0.000589389	0.006745871
1um_grid	20220520	Rep1	326	37	20220520 568K63_gfpMyD88_grid5 1um 007.tif	0.002930327	0.011128209
1um_grid	20220520	Rep1	326	38	20220520 568K63_gfpMyD88_grid5 1um 007.tif	0.000168831	0.004645954
1um_grid	20220520	Rep1	326	39	20220520 568K63_gfpMyD88_grid5 1um 007.tif	0.002185484	0.008253215
1um_grid	20220520	Rep1	326	40	20220520 568K63_gfpMyD88_grid5 1um 007.tif	0.002570573	0.01443355
1um_grid	20220520	Rep1	326	41	20220520 568K63_gfpMyD88_grid5 1um 007.tif	0.000341108	0.000103644
1um_grid	20220520	Rep1	326	42	20220520 568K63_gfpMyD88_grid5 1um 007.tif	0.001572381	0.0158733
1um_grid	20220520	Rep1	326	43	20220520 568K63_gfpMyD88_grid5 1um 007.tif	0.001521711	0.000175744
1um_grid	20220520	Rep1	326	44	20220520 568K63_gfpMyD88_grid5 1um 007.tif	0.003675171	0.010328347
1um_grid	20220520	Rep1	326	45	20220520 568K63_gfpMyD88_grid5 1um 007.tif	0.0018916	0.000795355
1um_grid	20220520	Rep1	326	46	20220520 568K63_gfpMyD88_grid5 1um 007.tif	-4.40E-05	0.002313964
1um_grid	20220520	Rep1	326	47	20220520 568K63_gfpMyD88_grid5 1um 007.tif	0.005929971	0.024437447
1um_grid	20220520	Rep1	326	48	20220520 568K63_gfpMyD88_grid5 1um 007.tif	0.000584322	0.000558776
1um_grid	20220520	Rep1	326	49	20220520 568K63_gfpMyD88_grid5 1um 007.tif	0.005154725	0.018094886
1um_grid	20220520	Rep1	326	50	20220520 568K63_gfpMyD88_grid5 1um 007.tif	0.003680238	0.01336782
1um_grid	20220520	Rep1	326	51	20220520 568K63_gfpMyD88_grid5 1um 007.tif	0.004789904	0.012468821
1um_grid	20220520	Rep1	326	52	20220520 568K63_gfpMyD88_grid5 1um 007.tif	0.002768185	0.007631351
1um_grid	20220520	Rep1	326	53	20220520 568K63_gfpMyD88_grid5 1um 007.tif	0.00127343	0.001793491
1um_grid	20220520	Rep1	326	54	20220520 568K63_gfpMyD88_grid5 1um 007.tif	0.009309637	0.018482425
1um_grid	20220520	Rep1	326	55	20220520 568K63_gfpMyD88_grid5 1um 007.tif	0.00065526	0.009339223
1um_grid	20220520	Rep1	326	56	20220520 568K63_gfpMyD88_grid5 1um 007.tif	0.003203944	0.002365786
1um_grid	20220520	Rep1	326	57	20220520 568K63_gfpMyD88_grid5 1um 007.tif	0.002560439	9.01E-06
1um_grid	20220520	Rep1	326	58	20220520 568K63_gfpMyD88_grid5 1um 007.tif	0.003619435	0.007996358
1um_grid	20220520	Rep1	326	59	20220520 568K63_gfpMyD88_grid5 1um 007.tif	0.002813787	0.009217555
1um_grid	20220520	Rep1	326	60	20220520 568K63_gfpMyD88_grid5 1um 007.tif	0.001678787	0.010290044
1um_grid	20220520	Rep1	326	61	20220520 568K63_gfpMyD88_grid5 1um 007.tif	0.000650193	0.006966678
1um_grid	20220520	Rep1	326	62	20220520 568K63_gfpMyD88_grid5 1um 007.tif	0.000315773	0.005819835
1um_grid	20220520	Rep1	326	63	20220520 568K63_gfpMyD88_grid5 1um 007.tif	0.000513385	0.004497247
1um_grid	20220520	Rep1	326	64	20220520 568K63_gfpMyD88_grid5 1um 007.tif	0.00331035	0.018883482
1um_grid	20220520	Rep1	326	65	20220520 568K63_gfpMyD88_grid5 1um 007.tif	0.002448966	0.004364313
1um_grid	20220520	Rep1	326	66	20220520 568K63_gfpMyD88_grid5 1um 007.tif	0.001324099	0.000455132
1um_grid	20220520	Rep1	326	67	20220520 568K63_gfpMyD88_grid5 1um 007.tif	0.010839861	0.021832829
1um_grid	20220520	Rep1	326	68	20220520 568K63_gfpMyD88_grid5 1um 007.tif	0.006254257	0.034513444
1um_grid	20220520	Rep1	326	69	20220520 568K63_gfpMyD88_grid5 1um 007.tif	0.006994034	0.03754841
1um_grid	20220520	Rep1	326	70	20220520 568K63_gfpMyD88_grid5 1um 007.tif	0.001937202	0.007698945
1um_grid	20220520	Rep1	326	71	20220520 568K63_gfpMyD88_grid5 1um 007.tif	0.028103012	0.109644061
1um_grid	20220520	Rep1	326	72	20220520 568K63_gfpMyD88_grid5 1um 007.tif	0.019509439	0.076360826
1um_grid	20220520	Rep1	326	73	20220520 568K63_gfpMyD88_grid5 1um 007.tif	0.016291916	0.056190807
1um_grid	20220520	Rep1	326	74	20220520 568K63_gfpMyD88_grid5 1um 007.tif	0.012050865	0.045977369
1um_grid	20220520	Rep1	326	75	20220520 568K63_gfpMyD88_grid5 1um 007.tif	0.001379836	0.005754494
1um_grid	20220520	Rep1	326	76	20220520 568K63_gfpMyD88_grid5 1um 007.tif	0.005266199	0.015886819
1um_grid	20220520	Rep1	326	77	20220520 568K63_gfpMyD88_grid5 1um 007.tif	0.00179026	0.006173576
1um_grid	20220520	Rep1	326	78	20220520 568K63_gfpMyD88_grid5 1um 007.tif	0.007966891	0.032859647
1um_grid	20220520	Rep1	326	79	20220520 568K63_gfpMyD88_grid5 1um 007.tif	0.027302432	0.047640179
1um_grid	20220520	Rep1	326	80	20220520 568K63_gfpMyD88_grid5 1um 007.tif	0.001258229	0.008323062
1um_grid	20220520	Rep1	326	81	20220520 568K63_gfpMyD88_grid5 1um 007.tif	0.023573145	0.03965734
1um_grid	20220520	Rep1	326	82	20220520 568K63_gfpMyD88_grid5 1um 007.tif	-7.44E-05	0.004010571
1um_grid	20220520	Rep1	326	83	20220520 568K63_gfpMyD88_grid5 1um 007.tif	0.002190551	0.022984178
1um_grid	20220520	Rep1	326	84	20220520 568K63_gfpMyD88_grid5 1um 007.tif	0.004085596	0.015226652
1um_grid	20220520	Rep1	326	85	20220520 568K63_gfpMyD88_grid5 1um 007.tif	0.007708476	0.024581647
1um_grid	20220520	Rep1	326	86	20220520 568K63_gfpMyD88_grid5 1um 007.tif	0.007257516	0.027053331
1um_grid	20220520	Rep1	326	87	20220520 568K63_gfpMyD88_grid5 1um 007.tif	0.024404127	0.043949552
1um_grid	20220520	Rep1	326	88	20220520 568K63_gfpMyD88_grid5 1um 007.tif	0.007262583	0.003755968
1um_grid	20220520	Rep1	326	89	20220520 568K63_gfpMyD88_grid5 1um 007.tif	0.0165858	0.058207359
1um_grid	20220520	Rep1	326	90	20220520 568K63_gfpMyD88_grid5 1um 007.tif	-0.000190923	0.003140863
1um_grid	20220520	Rep1	326	91	20220520 568K63_gfpMyD88_grid5 1um 007.tif	0.006294793	0.013464704
1um_grid	20220520	Rep1	326	92	20220520 568K63_gfpMyD88_grid5 1um 007.tif	0.022058123	0.049523796
1um_grid	20220520	Rep1	326	93	20220520 568K63_gfpMyD88_grid5 1um 007.tif	0.003786645	0.020203816
1um_grid	20220520	Rep1	326	94	20220520 568K63_gfpMyD88_grid5 1um 007.tif	0.002707381	0.00963213
1um_grid	20220520	Rep1	326	95	20220520 568K63_gfpMyD88_grid5 1um 007.tif	0.011159079	0.017826764
1um_grid	20220520	Rep1	326	96	20220520 568K63_gfpMyD88_grid5 1um 007.tif	0.003538363	0.010803758
1um_grid	20220520	Rep1	326	97	20220520 568K63_gfpMyD88_grid5 1um 007.tif	0.001663586	0.008248709
1um_grid	20220520	Rep1	326	98	20220520 568K63_gfpMyD88_grid5 1um 007.tif	0.039630359	0.075691647
1um_grid	20220520	Rep1	326	99	20220520 568K63_gfpMyD88_grid5 1um 007.tif	0.012658901	0.039141373
1um_grid	20220520	Rep1	326	100	20220520 568K63_gfpMyD88_grid5 1um 007.tif	0.007176445	0.016114385
1um_grid	20220520	Rep1	326	101	20220520 568K63_gfpMyD88_grid5 1um 007.tif	0.010728387	0.032388743
1um_grid	20220520	Rep1	326	102	20220520 568K63_gfpMyD88_grid5 1um 007.tif	0.000118162	0.000973352
1um_grid	20220520	Rep1	326	103	20220520 568K63_gfpMyD88_grid5 1um 007.tif	0.011751914	0.036802624
1um_grid	20220520	Rep1	326	104	20220520 568K63_gfpMyD88_grid5 1um 007.tif	0.044297034	0.114587429
1um_grid	20220520	Rep1	326	105	20220520 568K63_gfpMyD88_grid5 1um 007.tif	-0.000114919	0.003136357
1um_grid	20220520	Rep1	326	106	20220520 568K63_gfpMyD88_grid5 1um 007.tif	0.000523519	0.010382423
1um_grid	20220520	Rep1	326	107	20220520 568K63_gfpMyD88_grid5 1um 007.tif	0.00427814	0.000716495
1um_grid	20220520	Rep1	326	108	20220520 568K63_gfpMyD88_grid5 1um 007.tif	0.000599523	0.00095758
1um_grid	20220520	Rep1	326	109	20220520 568K63_gfpMyD88_grid5 1um 007.tif	0.001612916	0.000337969
1um_grid	20220520	Rep1	326	110	20220520 568K63_gfpMyD88_grid5 1um 007.tif	0.008149302	0.006899084
1um_grid	20220520	Rep1	326	111	20220520 568K63_gfpMyD88_grid5 1um 007.tif	0.001091019	0.003242254
1um_grid	20220520	Rep1	326	112	20220520 568K63_gfpMyD88_grid5 1um 007.tif	0.00297593	0.002117942
1um_grid	20220520	Rep1	326	113	20220520 568K63_gfpMyD88_grid5 1um 007.tif	0.002590841	0.014852633
1um_grid	20220520	Rep1	326	114	20220520 568K63_gfpMyD88_grid5 1um 007.tif	0.001471041	0.003098054
1um_grid	20220520	Rep1	326	115	20220520 568K63_gfpMyD88_grid5 1um 007.tif	0.002530037	0.000209541
1um_grid	20220520	Rep1	326	116	20220520 568K63_gfpMyD88_grid5 1um 007.tif	0.004754435	0.007807095
1um_grid	20220520	Rep1	326	117	20220520 568K63_gfpMyD88_grid5 1um 007.tif	0.001856131	0.000220807
1um_grid	20220520	Rep1	326	118	20220520 568K63_gfpMyD88_grid5 1um 007.tif	0.002362827	0.007304647
1um_grid	20220520	Rep1	326	119	20220520 568K63_gfpMyD88_grid5 1um 007.tif	0.011549236	0.039195448
1um_grid	20220520	Rep1	326	120	20220520 568K63_gfpMyD88_grid5 1um 007.tif	0.001465974	0.006004591
1um_grid	20220520	Rep1	326	121	20220520 568K63_gfpMyD88_grid5 1um 007.tif	0.004668297	0.007412797
1um_grid	20220520	Rep1	326	122	20220520 568K63_gfpMyD88_grid5 1um 007.tif	0.003021533	0.003249013
1um_grid	20220520	Rep1	326	123	20220520 568K63_gfpMyD88_grid5 1um 007.tif	0.006117449	0.011324231
1um_grid	20220520	Rep1	326	124	20220520 568K63_gfpMyD88_grid5 1um 007.tif	0.009162695	0.030200954
1um_grid	20220520	Rep1	326	125	20220520 568K63_gfpMyD88_grid5 1um 007.tif	0.006573476	0.002187789
1um_grid	20220520	Rep1	326	126	20220520 568K63_gfpMyD88_grid5 1um 007.tif	0.000974479	0.004745092
1um_grid	20220520	Rep1	326	127	20220520 568K63_gfpMyD88_grid5 1um 007.tif	0.003781578	0.000739027
1um_grid	20220520	Rep1	326	128	20220520 568K63_gfpMyD88_grid5 1um 007.tif	0.000817403	0.004452185
1um_grid	20220520	Rep1	326	129	20220520 568K63_gfpMyD88_grid5 1um 007.tif	0.000928876	0.001944451
1um_grid	20220520	Rep1	326	130	20220520 568K63_gfpMyD88_grid5 1um 007.tif	0.001820662	0.000935049
1um_grid	20220520	Rep1	326	131	20220520 568K63_gfpMyD88_grid5 1um 007.tif	0.002281756	0.000229819
1um_grid	20220520	Rep1	326	132	20220520 568K63_gfpMyD88_grid5 1um 007.tif	0.006684949	0.002696996
1um_grid	20220520	Rep1	326	133	20220520 568K63_gfpMyD88_grid5 1um 007.tif	0.018977408	0.040716311
1um_grid	20220520	Rep1	326	134	20220520 568K63_gfpMyD88_grid5 1um 007.tif	0.000386711	0.000689458
1um_grid	20220520	Rep1	326	135	20220520 568K63_gfpMyD88_grid5 1um 007.tif	0.027479776	0.068089587
1um_grid	20220520	Rep1	326	136	20220520 568K63_gfpMyD88_grid5 1um 007.tif	0.014954237	0.042160567
1um_grid	20220520	Rep1	326	137	20220520 568K63_gfpMyD88_grid5 1um 007.tif	0.003041801	0.032154417
1um_grid	20220520	Rep1	326	138	20220520 568K63_gfpMyD88_grid5 1um 007.tif	0.008833342	0.002665453
1um_grid	20220520	Rep1	326	139	20220520 568K63_gfpMyD88_grid5 1um 007.tif	0.014244861	0.008784953
1um_grid	20220520	Rep1	326	140	20220520 568K63_gfpMyD88_grid5 1um 007.tif	0.004425082	0.000682698
1um_grid	20220520	Rep1	326	141	20220520 568K63_gfpMyD88_grid5 1um 007.tif	0.008306378	0.02311486
1um_grid	20220520	Rep1	326	142	20220520 568K63_gfpMyD88_grid5 1um 007.tif	0.001916934	0.009287401
1um_grid	20220520	Rep1	326	143	20220520 568K63_gfpMyD88_grid5 1um 007.tif	0.000640059	0.000923783
1um_grid	20220520	Rep1	326	144	20220520 568K63_gfpMyD88_grid5 1um 007.tif	0.000761666	0.000243338
1um_grid	20220520	Rep1	326	145	20220520 568K63_gfpMyD88_grid5 1um 007.tif	0.002215885	0.005155161
1um_grid	20220520	Rep1	326	146	20220520 568K63_gfpMyD88_grid5 1um 007.tif	0.002991131	0.002185536
1um_grid	20220520	Rep1	326	147	20220520 568K63_gfpMyD88_grid5 1um 007.tif	0.00291006	0.002665453
1um_grid	20220520	Rep1	326	148	20220520 568K63_gfpMyD88_grid5 1um 007.tif	0.003624502	0.010612242
1um_grid	20220520	Rep1	326	149	20220520 568K63_gfpMyD88_grid5 1um 007.tif	0.001628117	0.006838249
1um_grid	20220520	Rep1	326	150	20220520 568K63_gfpMyD88_grid5 1um 007.tif	0.005479011	0.012435024
1um_grid	20220520	Rep1	326	151	20220520 568K63_gfpMyD88_grid5 1um 007.tif	0.002874591	0.004481475
1um_grid	20220520	Rep1	326	152	20220520 568K63_gfpMyD88_grid5 1um 007.tif	0.005250998	9.91E-05
1um_grid	20220520	Rep1	326	153	20220520 568K63_gfpMyD88_grid5 1um 007.tif	0.000781934	0.00022306
1um_grid	20220520	Rep1	326	154	20220520 568K63_gfpMyD88_grid5 1um 007.tif	0.002763118	0.008839029
1um_grid	20220520	Rep1	326	155	20220520 568K63_gfpMyD88_grid5 1um 007.tif	0.005332069	0.017360366
1um_grid	20220520	Rep1	326	156	20220520 568K63_gfpMyD88_grid5 1um 007.tif	0.003112738	0.007223534
1um_grid	20220520	Rep1	326	157	20220520 568K63_gfpMyD88_grid5 1um 007.tif	0.00167372	0.000486676
1um_grid	20220520	Rep1	326	158	20220520 568K63_gfpMyD88_grid5 1um 007.tif	0.000984613	0.002931322
1um_grid	20220520	Rep1	326	159	20220520 568K63_gfpMyD88_grid5 1um 007.tif	0.006264391	0.022939116
1um_grid	20220520	Rep1	326	160	20220520 568K63_gfpMyD88_grid5 1um 007.tif	0.000619791	0.002341002
1um_grid	20220520	Rep1	326	161	20220520 568K63_gfpMyD88_grid5 1um 007.tif	0.004698698	0.01170501
1um_grid	20220520	Rep1	326	162	20220520 568K63_gfpMyD88_grid5 1um 007.tif	0.001460907	0.007928764
1um_grid	20220520	Rep1	326	163	20220520 568K63_gfpMyD88_grid5 1um 007.tif	0.000933943	0.001387928
1um_grid	20220520	Rep1	327	1	20220520 568K63_gfpMyD88_grid5 1um 008.tif	0.003112738	0.004458944
1um_grid	20220520	Rep1	327	2	20220520 568K63_gfpMyD88_grid5 1um 008.tif	0.006142784	0.008194633
1um_grid	20220520	Rep1	327	3	20220520 568K63_gfpMyD88_grid5 1um 008.tif	0.011873522	0.008652019
1um_grid	20220520	Rep1	327	4	20220520 568K63_gfpMyD88_grid5 1um 008.tif	0.007075105	0.000256857
1um_grid	20220520	Rep1	327	5	20220520 568K63_gfpMyD88_grid5 1um 008.tif	0.003725841	0.000876468
1um_grid	20220520	Rep1	327	6	20220520 568K63_gfpMyD88_grid5 1um 008.tif	0.000878206	0.010889377
1um_grid	20220520	Rep1	327	7	20220520 568K63_gfpMyD88_grid5 1um 008.tif	0.000224568	0.008512325
1um_grid	20220520	Rep1	327	8	20220520 568K63_gfpMyD88_grid5 1um 008.tif	0.001471041	0.001811516
1um_grid	20220520	Rep1	327	9	20220520 568K63_gfpMyD88_grid5 1um 008.tif	0.002920194	0.021769741
1um_grid	20220520	Rep1	327	10	20220520 568K63_gfpMyD88_grid5 1um 008.tif	0.003548497	0.005342171
1um_grid	20220520	Rep1	327	11	20220520 568K63_gfpMyD88_grid5 1um 008.tif	0.010110218	0.059351948
1um_grid	20220520	Rep1	327	12	20220520 568K63_gfpMyD88_grid5 1um 008.tif	0.004171734	0.030439786
1um_grid	20220520	Rep1	327	13	20220520 568K63_gfpMyD88_grid5 1um 008.tif	1.18E-05	0.004287706
1um_grid	20220520	Rep1	327	14	20220520 568K63_gfpMyD88_grid5 1um 008.tif	0.00574756	0.025913247
1um_grid	20220520	Rep1	327	15	20220520 568K63_gfpMyD88_grid5 1um 008.tif	0.001987872	0.002392824
1um_grid	20220520	Rep1	327	16	20220520 568K63_gfpMyD88_grid5 1um 008.tif	0.000285371	0.011454913
1um_grid	20220520	Rep1	327	17	20220520 568K63_gfpMyD88_grid5 1um 008.tif	0.000330974	0.013521033
1um_grid	20220520	Rep1	327	18	20220520 568K63_gfpMyD88_grid5 1um 008.tif	0.004972315	0.043316423
1um_grid	20220520	Rep1	327	19	20220520 568K63_gfpMyD88_grid5 1um 008.tif	0.00053872	0.006581392
1um_grid	20220520	Rep1	327	20	20220520 568K63_gfpMyD88_grid5 1um 008.tif	0.00195747	0.000506954
1um_grid	20220520	Rep1	328	1	20220520 568K63_gfpMyD88_grid5 1um 009.tif	0.000629925	0.007683173
1um_grid	20220520	Rep1	328	2	20220520 568K63_gfpMyD88_grid5 1um 009.tif	0.000736331	0.002593353
1um_grid	20220520	Rep1	328	3	20220520 568K63_gfpMyD88_grid5 1um 009.tif	0.002818854	0.016346458
1um_grid	20220520	Rep1	328	4	20220520 568K63_gfpMyD88_grid5 1um 009.tif	0.004364279	0.001534381
1um_grid	20220520	Rep1	328	5	20220520 568K63_gfpMyD88_grid5 1um 009.tif	0.009836601	0.051193365
1um_grid	20220520	Rep1	328	6	20220520 568K63_gfpMyD88_grid5 1um 009.tif	0.001769992	0.01403024
1um_grid	20220520	Rep1	328	7	20220520 568K63_gfpMyD88_grid5 1um 009.tif	0.005615819	0.010652798
1um_grid	20220520	Rep1	328	8	20220520 568K63_gfpMyD88_grid5 1um 009.tif	0.003173542	0.007978333
1um_grid	20220520	Rep1	328	9	20220520 568K63_gfpMyD88_grid5 1um 009.tif	0.002438832	0.007917498
1um_grid	20220520	Rep1	328	10	20220520 568K63_gfpMyD88_grid5 1um 009.tif	0.001187291	0.013309238
1um_grid	20220520	Rep1	328	11	20220520 568K63_gfpMyD88_grid5 1um 009.tif	0.00042218	0.000123922
1um_grid	20220520	Rep1	328	12	20220520 568K63_gfpMyD88_grid5 1um 009.tif	0.001876399	0.005195718
1um_grid	20220520	Rep1	328	13	20220520 568K63_gfpMyD88_grid5 1um 009.tif	0.002621243	0.000200529
1um_grid	20220520	Rep1	328	14	20220520 568K63_gfpMyD88_grid5 1um 009.tif	0.003872783	0.002377052
1um_grid	20220520	Rep1	328	15	20220520 568K63_gfpMyD88_grid5 1um 009.tif	0.006852159	0.005817581
1um_grid	20220520	Rep1	328	16	20220520 568K63_gfpMyD88_grid5 1um 009.tif	0.005793163	0.002525759
1um_grid	20220520	Rep1	328	17	20220520 568K63_gfpMyD88_grid5 1um 009.tif	0.001526778	0.001442003
1um_grid	20220520	Rep1	328	18	20220520 568K63_gfpMyD88_grid5 1um 009.tif	0.000634992	0.012189433
1um_grid	20220520	Rep1	328	19	20220520 568K63_gfpMyD88_grid5 1um 009.tif	0.016864483	0.002156245
1um_grid	20220520	Rep1	328	20	20220520 568K63_gfpMyD88_grid5 1um 009.tif	0.007424726	0.001746176
1um_grid	20220520	Rep1	328	21	20220520 568K63_gfpMyD88_grid5 1um 009.tif	0.006016109	0.004111962
1um_grid	20220520	Rep1	328	22	20220520 568K63_gfpMyD88_grid5 1um 009.tif	0.011062807	0.03038571
1um_grid	20220520	Rep1	328	23	20220520 568K63_gfpMyD88_grid5 1um 009.tif	0.000447514	0.012527403
1um_grid	20220520	Rep1	328	24	20220520 568K63_gfpMyD88_grid5 1um 009.tif	0.003016466	0.024225653
1um_grid	20220520	Rep1	328	25	20220520 568K63_gfpMyD88_grid5 1um 009.tif	0.002190551	0.01606031
1um_grid	20220520	Rep1	328	26	20220520 568K63_gfpMyD88_grid5 1um 009.tif	0.01297812	0.00328957
1um_grid	20220520	Rep1	328	27	20220520 568K63_gfpMyD88_grid5 1um 009.tif	0.003817046	0.000126175
1um_grid	20220520	Rep1	328	28	20220520 568K63_gfpMyD88_grid5 1um 009.tif	0.001967604	0.021370938
1um_grid	20220520	Rep1	328	29	20220520 568K63_gfpMyD88_grid5 1um 009.tif	0.003107671	0.0028795
1um_grid	20220520	Rep1	328	30	20220520 568K63_gfpMyD88_grid5 1um 009.tif	0.003183676	0.019140339
1um_grid	20220520	Rep1	328	31	20220520 568K63_gfpMyD88_grid5 1um 009.tif	0.009152561	0.052020264
1um_grid	20220520	Rep1	328	32	20220520 568K63_gfpMyD88_grid5 1um 009.tif	0.000346175	0.002370293
1um_grid	20220520	Rep1	328	33	20220520 568K63_gfpMyD88_grid5 1um 009.tif	0.000949144	0.003611767
1um_grid	20220520	Rep1	328	34	20220520 568K63_gfpMyD88_grid5 1um 009.tif	0.001243028	0.013539058
1um_grid	20220520	Rep1	328	35	20220520 568K63_gfpMyD88_grid5 1um 009.tif	0.0035941	0.0026632
1um_grid	20220520	Rep1	328	36	20220520 568K63_gfpMyD88_grid5 1um 009.tif	0.003188743	0.008226177
1um_grid	20220520	Rep1	328	37	20220520 568K63_gfpMyD88_grid5 1um 009.tif	0.002869524	0.007027512
1um_grid	20220520	Rep1	328	38	20220520 568K63_gfpMyD88_grid5 1um 009.tif	0.022483747	0.043408801
1um_grid	20220520	Rep1	328	39	20220520 568K63_gfpMyD88_grid5 1um 009.tif	0.010475039	0.020942842
1um_grid	20220520	Rep1	328	40	20220520 568K63_gfpMyD88_grid5 1um 009.tif	0.004703765	0.001227956
1um_grid	20220520	Rep1	328	41	20220520 568K63_gfpMyD88_grid5 1um 009.tif	0.000184032	0.000128428
1um_grid	20220520	Rep1	328	42	20220520 568K63_gfpMyD88_grid5 1um 009.tif	0.006142784	0.015816972
1um_grid	20220520	Rep1	328	43	20220520 568K63_gfpMyD88_grid5 1um 009.tif	0.002818854	0.000822392
1um_grid	20220520	Rep1	328	44	20220520 568K63_gfpMyD88_grid5 1um 009.tif	0.001450774	0.004456691
1um_grid	20220520	Rep1	328	45	20220520 568K63_gfpMyD88_grid5 1um 009.tif	0.00319381	0.003510376
1um_grid	20220520	Rep1	328	46	20220520 568K63_gfpMyD88_grid5 1um 009.tif	0.00444535	0.013196582
1um_grid	20220520	Rep1	328	47	20220520 568K63_gfpMyD88_grid5 1um 009.tif	0.005261132	0.002706009
1um_grid	20220520	Rep1	328	48	20220520 568K63_gfpMyD88_grid5 1um 009.tif	0.000199233	0.001160362
1um_grid	20220520	Rep1	328	49	20220520 568K63_gfpMyD88_grid5 1um 009.tif	0.022144261	0.011405344
1um_grid	20220520	Rep1	328	50	20220520 568K63_gfpMyD88_grid5 1um 009.tif	0.006264391	0.00043936
1um_grid	20220520	Rep1	328	51	20220520 568K63_gfpMyD88_grid5 1um 009.tif	0.004151466	0.001173881
1um_grid	20220520	Rep1	328	52	20220520 568K63_gfpMyD88_grid5 1um 009.tif	0.000412046	0.013484983
1um_grid	20220520	Rep1	328	53	20220520 568K63_gfpMyD88_grid5 1um 009.tif	0.002474301	0.015294246
1um_grid	20220520	Rep1	328	54	20220520 568K63_gfpMyD88_grid5 1um 009.tif	0.000660327	0.002507734
1um_grid	20220520	Rep1	328	55	20220520 568K63_gfpMyD88_grid5 1um 009.tif	0.001845997	0.004447678
1um_grid	20220520	Rep1	328	56	20220520 568K63_gfpMyD88_grid5 1um 009.tif	0.00568169	0.017340088
1um_grid	20220520	Rep1	328	57	20220520 568K63_gfpMyD88_grid5 1um 009.tif	0.005220596	0.004386844
1um_grid	20220520	Rep1	328	58	20220520 568K63_gfpMyD88_grid5 1um 009.tif	0.003335685	0.00051822
1um_grid	20220520	Rep1	328	59	20220520 568K63_gfpMyD88_grid5 1um 009.tif	0.020502564	0.046761458
1um_grid	20220520	Rep1	328	60	20220520 568K63_gfpMyD88_grid5 1um 009.tif	0.000518452	0.001624507
1um_grid	20220520	Rep1	328	61	20220520 568K63_gfpMyD88_grid5 1um 009.tif	0.003163408	0.024856529
1um_grid	20220520	Rep1	328	62	20220520 568K63_gfpMyD88_grid5 1um 009.tif	0.007156177	0.025789325
1um_grid	20220520	Rep1	328	63	20220520 568K63_gfpMyD88_grid5 1um 009.tif	0.005732359	0.016761034
1um_grid	20220520	Rep1	328	64	20220520 568K63_gfpMyD88_grid5 1um 009.tif	0.006467069	0.016044538
1um_grid	20220520	Rep1	328	65	20220520 568K63_gfpMyD88_grid5 1um 009.tif	0.004399747	0.005164174
1um_grid	20220520	Rep1	328	66	20220520 568K63_gfpMyD88_grid5 1um 009.tif	0.008392516	0.028977504
1um_grid	20220520	Rep1	328	67	20220520 568K63_gfpMyD88_grid5 1um 009.tif	0.010627048	0.027639145
1um_grid	20220520	Rep1	328	68	20220520 568K63_gfpMyD88_grid5 1um 009.tif	0.015557206	0.021557947
1um_grid	20220520	Rep1	328	69	20220520 568K63_gfpMyD88_grid5 1um 009.tif	0.013332808	0.050479123
1um_grid	20220520	Rep1	328	70	20220520 568K63_gfpMyD88_grid5 1um 009.tif	0.004217337	0.023227516
1um_grid	20220520	Rep1	328	71	20220520 568K63_gfpMyD88_grid5 1um 009.tif	0.01371283	0.018714497
1um_grid	20220520	Rep1	328	72	20220520 568K63_gfpMyD88_grid5 1um 009.tif	0.009882204	0.045330721
1um_grid	20220520	Rep1	328	73	20220520 568K63_gfpMyD88_grid5 1um 009.tif	0.01286158	0.004438666
1um_grid	20220520	Rep1	328	74	20220520 568K63_gfpMyD88_grid5 1um 009.tif	0.010247026	0.018360756
1um_grid	20220520	Rep1	328	75	20220520 568K63_gfpMyD88_grid5 1um 009.tif	0.000832604	0.003557692
1um_grid	20220520	Rep1	328	76	20220520 568K63_gfpMyD88_grid5 1um 009.tif	0.000847805	9.01E-06
1um_grid	20220520	Rep1	328	77	20220520 568K63_gfpMyD88_grid5 1um 009.tif	0.003077269	0.020390826
1um_grid	20220520	Rep1	328	78	20220520 568K63_gfpMyD88_grid5 1um 009.tif	0.015567339	0.054602351
1um_grid	20220520	Rep1	328	79	20220520 568K63_gfpMyD88_grid5 1um 009.tif	0.0035941	0.027884736
1um_grid	20220520	Rep1	328	80	20220520 568K63_gfpMyD88_grid5 1um 009.tif	0.027464575	0.106352239
1um_grid	20220520	Rep1	328	81	20220520 568K63_gfpMyD88_grid5 1um 009.tif	-0.000236526	0.002036829
1um_grid	20220520	Rep1	328	82	20220520 568K63_gfpMyD88_grid5 1um 009.tif	0.006578543	0.006353826
1um_grid	20220520	Rep1	328	83	20220520 568K63_gfpMyD88_grid5 1um 009.tif	0.003290082	0.02725386
1um_grid	20220520	Rep1	328	84	20220520 568K63_gfpMyD88_grid5 1um 009.tif	0.004186935	0.04792182
1um_grid	20220520	Rep1	328	85	20220520 568K63_gfpMyD88_grid5 1um 009.tif	0.018987541	0.118379446
1um_grid	20220520	Rep1	328	86	20220520 568K63_gfpMyD88_grid5 1um 009.tif	0.005919837	0.038411359
1um_grid	20220520	Rep1	328	87	20220520 568K63_gfpMyD88_grid5 1um 009.tif	0.011260419	0.076496014
1um_grid	20220520	Rep1	328	88	20220520 568K63_gfpMyD88_grid5 1um 009.tif	0.000163764	0.015963426
1um_grid	20220520	Rep1	328	89	20220520 568K63_gfpMyD88_grid5 1um 009.tif	0.003148207	9.91E-05
1um_grid	20220520	Rep1	329	1	20220520 568K63_gfpMyD88_grid5 1um 010.tif	0.000341108	0
1um_grid	20220520	Rep1	329	2	20220520 568K63_gfpMyD88_grid5 1um 010.tif	0.000462715	0.008338834
1um_grid	20220520	Rep1	329	3	20220520 568K63_gfpMyD88_grid5 1um 010.tif	0.003497828	0.000538498
1um_grid	20220520	Rep1	329	4	20220520 568K63_gfpMyD88_grid5 1um 010.tif	0.002682046	0.001685341
1um_grid	20220520	Rep1	329	5	20220520 568K63_gfpMyD88_grid5 1um 010.tif	6.24E-05	0.015080198
1um_grid	20220520	Rep1	329	6	20220520 568K63_gfpMyD88_grid5 1um 010.tif	0.000270171	0.000128428
1um_grid	20220520	Rep1	329	7	20220520 568K63_gfpMyD88_grid5 1um 010.tif	0.001258229	0.00919277
1um_grid	20220520	Rep1	329	8	20220520 568K63_gfpMyD88_grid5 1um 010.tif	0.001121421	0.008437972
1um_grid	20220520	Rep1	329	9	20220520 568K63_gfpMyD88_grid5 1um 010.tif	0.00042218	0.022470464
1um_grid	20220520	Rep1	329	10	20220520 568K63_gfpMyD88_grid5 1um 010.tif	0.003203944	0.017189128
1um_grid	20220520	Rep1	329	11	20220520 568K63_gfpMyD88_grid5 1um 010.tif	0.011143879	0.053556898
1um_grid	20220520	Rep1	329	12	20220520 568K63_gfpMyD88_grid5 1um 010.tif	0.013337875	0.062197652
1um_grid	20220520	Rep1	329	13	20220520 568K63_gfpMyD88_grid5 1um 010.tif	0.001628117	0.000538498
1um_grid	20220520	Rep1	329	14	20220520 568K63_gfpMyD88_grid5 1um 010.tif	0.003923453	0.019811772
1um_grid	20220520	Rep1	329	15	20220520 568K63_gfpMyD88_grid5 1um 010.tif	0.004642962	0.006937387
1um_grid	20220520	Rep1	329	16	20220520 568K63_gfpMyD88_grid5 1um 010.tif	0.026294106	0.029833693
1um_grid	20220520	Rep1	329	17	20220520 568K63_gfpMyD88_grid5 1um 010.tif	1.68E-05	0.000396551
1um_grid	20220520	Rep1	329	18	20220520 568K63_gfpMyD88_grid5 1um 010.tif	0.007389257	0.000829152
1um_grid	20220520	Rep1	329	19	20220520 568K63_gfpMyD88_grid5 1um 010.tif	0.001861198	0.008663285
1um_grid	20220520	Rep1	329	20	20220520 568K63_gfpMyD88_grid5 1um 010.tif	0.001942269	0.000252351
1um_grid	20220520	Rep1	329	21	20220520 568K63_gfpMyD88_grid5 1um 010.tif	0.011179347	0.003242254
1um_grid	20220520	Rep1	329	22	20220520 568K63_gfpMyD88_grid5 1um 010.tif	0.014331	0.010247235
1um_grid	20220520	Rep1	329	23	20220520 568K63_gfpMyD88_grid5 1um 010.tif	0.005154725	0.004623423
1um_grid	20220520	Rep1	329	24	20220520 568K63_gfpMyD88_grid5 1um 010.tif	0.00411093	0.001432991
1um_grid	20220520	Rep1	329	25	20220520 568K63_gfpMyD88_grid5 1um 010.tif	0.007206846	0.018897001
1um_grid	20220520	Rep1	329	26	20220520 568K63_gfpMyD88_grid5 1um 010.tif	0.006056645	0.00100039
1um_grid	20220520	Rep1	329	27	20220520 568K63_gfpMyD88_grid5 1um 010.tif	0.0052966	0.003582477
1um_grid	20220520	Rep1	329	28	20220520 568K63_gfpMyD88_grid5 1um 010.tif	0.009101892	0.002473937
1um_grid	20220520	Rep1	329	29	20220520 568K63_gfpMyD88_grid5 1um 010.tif	0.003396488	0.015368599
1um_grid	20220520	Rep1	329	30	20220520 568K63_gfpMyD88_grid5 1um 010.tif	0.011103343	0.027172747
1um_grid	20220520	Rep1	329	31	20220520 568K63_gfpMyD88_grid5 1um 010.tif	0.011250285	0.034860426
1um_grid	20220520	Rep1	329	32	20220520 568K63_gfpMyD88_grid5 1um 010.tif	0.010586512	0.025703706
1um_grid	20220520	Rep1	329	33	20220520 568K63_gfpMyD88_grid5 1um 010.tif	0.01648446	0.032859647
1um_grid	20220520	Rep1	329	34	20220520 568K63_gfpMyD88_grid5 1um 010.tif	0.012846379	0.028375918
1um_grid	20220520	Rep1	329	35	20220520 568K63_gfpMyD88_grid5 1um 010.tif	0.035647724	0.081923804
1um_grid	20220520	Rep1	329	36	20220520 568K63_gfpMyD88_grid5 1um 010.tif	0.015020107	0.055102545
1um_grid	20220520	Rep1	329	37	20220520 568K63_gfpMyD88_grid5 1um 010.tif	0.003953855	0.005182199
1um_grid	20220520	Rep1	329	38	20220520 568K63_gfpMyD88_grid5 1um 010.tif	0.00501285	0.002870487
1um_grid	20220520	Rep1	329	39	20220520 568K63_gfpMyD88_grid5 1um 010.tif	0.014579281	0.056017316
1um_grid	20220520	Rep1	329	40	20220520 568K63_gfpMyD88_grid5 1um 010.tif	0.004430149	0.051278984
1um_grid	20220520	Rep1	329	41	20220520 568K63_gfpMyD88_grid5 1um 010.tif	0.01456408	0.050886939
1um_grid	20220520	Rep1	329	42	20220520 568K63_gfpMyD88_grid5 1um 010.tif	0.013241602	0.12715088
1um_grid	20220520	Rep1	329	43	20220520 568K63_gfpMyD88_grid5 1um 010.tif	0.003269814	0.000200529
1um_grid	20220520	Rep1	329	44	20220520 568K63_gfpMyD88_grid5 1um 010.tif	0.003578899	0.002178777
1um_grid	20220520	Rep1	329	45	20220520 568K63_gfpMyD88_grid5 1um 010.tif	0.000548854	0.002365786
1um_grid	20220520	Rep1	329	46	20220520 568K63_gfpMyD88_grid5 1um 010.tif	0.000716064	0.00132484
1um_grid	20220520	Rep1	329	47	20220520 568K63_gfpMyD88_grid5 1um 010.tif	0.000787001	0.003967762
1um_grid	20220520	Rep1	329	48	20220520 568K63_gfpMyD88_grid5 1um 010.tif	0.001384903	0.00731366
1um_grid	20220520	Rep1	329	49	20220520 568K63_gfpMyD88_grid5 1um 010.tif	0.000295505	6.08E-05
1um_grid	20220520	Rep1	329	50	20220520 568K63_gfpMyD88_grid5 1um 010.tif	0.024748681	0.006200613
1um_grid	20220520	Rep1	329	51	20220520 568K63_gfpMyD88_grid5 1um 010.tif	0.002246287	0.001365397
1um_grid	20220520	Rep1	329	52	20220520 568K63_gfpMyD88_grid5 1um 010.tif	0.002210818	0.001153603
1um_grid	20220520	Rep1	329	53	20220520 568K63_gfpMyD88_grid5 1um 010.tif	0.007698342	0.004587372
1um_grid	20220520	Rep1	329	54	20220520 568K63_gfpMyD88_grid5 1um 010.tif	0.000994747	0.000198275
1um_grid	20220520	Rep1	329	55	20220520 568K63_gfpMyD88_grid5 1um 010.tif	0.000290438	0.002003032
1um_grid	20220520	Rep1	329	56	20220520 568K63_gfpMyD88_grid5 1um 010.tif	0.004222404	0.001757441
1um_grid	20220520	Rep1	329	57	20220520 568K63_gfpMyD88_grid5 1um 010.tif	0.016276715	0.019658558
1um_grid	20220520	Rep1	329	58	20220520 568K63_gfpMyD88_grid5 1um 010.tif	0.00850399	0.010900642
1um_grid	20220520	Rep1	330	1	20220520 568K63_gfpMyD88_grid5 1um 011.tif	0.001268363	0.002250877
1um_grid	20220520	Rep1	330	2	20220520 568K63_gfpMyD88_grid5 1um 011.tif	0.004506154	0.000739027
1um_grid	20220520	Rep1	330	3	20220520 568K63_gfpMyD88_grid5 1um 011.tif	9.28E-05	0.001705619
1um_grid	20220520	Rep1	330	4	20220520 568K63_gfpMyD88_grid5 1um 011.tif	0.001633184	0.000286147
1um_grid	20220520	Rep1	330	5	20220520 568K63_gfpMyD88_grid5 1um 011.tif	0.005555016	0.003100307
1um_grid	20220520	Rep1	330	6	20220520 568K63_gfpMyD88_grid5 1um 011.tif	0.002185484	0.001701113
1um_grid	20220520	Rep1	330	7	20220520 568K63_gfpMyD88_grid5 1um 011.tif	0.00105555	0.000326704
1um_grid	20220520	Rep1	330	8	20220520 568K63_gfpMyD88_grid5 1um 011.tif	0.007809815	0.001318081
1um_grid	20220520	Rep1	330	9	20220520 568K63_gfpMyD88_grid5 1um 011.tif	0.003472493	0.00387989
1um_grid	20220520	Rep1	330	10	20220520 568K63_gfpMyD88_grid5 1um 011.tif	0.007120708	0.008118027
1um_grid	20220520	Rep1	330	11	20220520 568K63_gfpMyD88_grid5 1um 011.tif	0.055302483	0.018797863
1um_grid	20220520	Rep1	330	12	20220520 568K63_gfpMyD88_grid5 1um 011.tif	0.001192358	0.000369513
1um_grid	20220520	Rep1	330	13	20220520 568K63_gfpMyD88_grid5 1um 011.tif	0.00060459	0.005028986
1um_grid	20220520	Rep1	330	14	20220520 568K63_gfpMyD88_grid5 1um 011.tif	0.004364279	0.004064646
1um_grid	20220520	Rep1	330	15	20220520 568K63_gfpMyD88_grid5 1um 011.tif	0.009426177	0.008334328
1um_grid	20220520	Rep1	330	16	20220520 568K63_gfpMyD88_grid5 1um 011.tif	0.008083431	0.001043199
1um_grid	20220520	Rep1	330	17	20220520 568K63_gfpMyD88_grid5 1um 011.tif	0.040937636	0.146230385
1um_grid	20220520	Rep1	330	18	20220520 568K63_gfpMyD88_grid5 1um 011.tif	0.011295888	0.013198835
1um_grid	20220520	Rep1	330	19	20220520 568K63_gfpMyD88_grid5 1um 011.tif	0.001800394	0.000804367
1um_grid	20220520	Rep1	330	20	20220520 568K63_gfpMyD88_grid5 1um 011.tif	0.003396488	0.004395856
1um_grid	20220520	Rep1	330	21	20220520 568K63_gfpMyD88_grid5 1um 011.tif	0.086362982	0.046473058
1um_grid	20220520	Rep1	330	22	20220520 568K63_gfpMyD88_grid5 1um 011.tif	0.001699055	0.0014758
1um_grid	20220520	Rep1	330	23	20220520 568K63_gfpMyD88_grid5 1um 011.tif	0.001146756	0.002658693
1um_grid	20220520	Rep1	330	24	20220520 568K63_gfpMyD88_grid5 1um 011.tif	0.004151466	0.006263701
1um_grid	20220520	Rep1	330	25	20220520 568K63_gfpMyD88_grid5 1um 011.tif	0.00065526	0.002742059
1um_grid	20220520	Rep1	330	26	20220520 568K63_gfpMyD88_grid5 1um 011.tif	0.002570573	0.000166732
1um_grid	20220520	Rep1	330	27	20220520 568K63_gfpMyD88_grid5 1um 011.tif	0.003097537	0.026564402
1um_grid	20220520	Rep1	330	28	20220520 568K63_gfpMyD88_grid5 1um 011.tif	0.000599523	0.008676803
1um_grid	20220520	Rep1	330	29	20220520 568K63_gfpMyD88_grid5 1um 011.tif	0.006811623	0.052558762
1um_grid	20220520	Rep1	330	30	20220520 568K63_gfpMyD88_grid5 1um 011.tif	0.000285371	9.24E-05
1um_grid	20220520	Rep1	330	31	20220520 568K63_gfpMyD88_grid5 1um 011.tif	0.004131198	0.005671128
1um_grid	20220520	Rep1	330	32	20220520 568K63_gfpMyD88_grid5 1um 011.tif	0.054760318	0.040213863
1um_grid	20220520	Rep1	330	33	20220520 568K63_gfpMyD88_grid5 1um 011.tif	0.024034239	0.018989379
1um_grid	20220520	Rep1	330	34	20220520 568K63_gfpMyD88_grid5 1um 011.tif	0.004653096	0.001113046
1um_grid	20220520	Rep1	330	35	20220520 568K63_gfpMyD88_grid5 1um 011.tif	0.001060617	0.009591574
1um_grid	20220520	Rep1	330	36	20220520 568K63_gfpMyD88_grid5 1um 011.tif	0.000680595	9.69E-05
1um_grid	20220520	Rep1	330	37	20220520 568K63_gfpMyD88_grid5 1um 011.tif	0.017046894	0.0030237
1um_grid	20220520	Rep1	330	38	20220520 568K63_gfpMyD88_grid5 1um 011.tif	0.004886176	0.010190907
1um_grid	20220520	Rep1	330	39	20220520 568K63_gfpMyD88_grid5 1um 011.tif	0.012587964	0.00136765
1um_grid	20220520	Rep1	330	40	20220520 568K63_gfpMyD88_grid5 1um 011.tif	0.010692919	0.006669264
1um_grid	20220520	Rep1	330	41	20220520 568K63_gfpMyD88_grid5 1um 011.tif	0.001947336	0.022188824
1um_grid	20220520	Rep1	330	42	20220520 568K63_gfpMyD88_grid5 1um 011.tif	0.032921697	0.016154941
1um_grid	20220520	Rep1	330	43	20220520 568K63_gfpMyD88_grid5 1um 011.tif	0.004435216	0.017062953
1um_grid	20220520	Rep1	330	44	20220520 568K63_gfpMyD88_grid5 1um 011.tif	0.00619852	0.000450626
1um_grid	20220520	Rep1	330	45	20220520 568K63_gfpMyD88_grid5 1um 011.tif	0.006254257	0.006962171
1um_grid	20220520	Rep1	330	46	20220520 568K63_gfpMyD88_grid5 1um 011.tif	0.005139524	0.022749853
1um_grid	20220520	Rep1	330	47	20220520 568K63_gfpMyD88_grid5 1um 011.tif	0.006213721	0.025018755
1um_grid	20220520	Rep1	330	48	20220520 568K63_gfpMyD88_grid5 1um 011.tif	0.002003073	0.008205899
1um_grid	20220520	Rep1	330	49	20220520 568K63_gfpMyD88_grid5 1um 011.tif	0.007252449	0.003970015
1um_grid	20220520	Rep1	330	50	20220520 568K63_gfpMyD88_grid5 1um 011.tif	0.008813074	0.005849125
1um_grid	20220520	Rep1	330	51	20220520 568K63_gfpMyD88_grid5 1um 011.tif	0.003492761	0.001279778
1um_grid	20220520	Rep1	330	52	20220520 568K63_gfpMyD88_grid5 1um 011.tif	0.022777632	0.016630352
1um_grid	20220520	Rep1	330	53	20220520 568K63_gfpMyD88_grid5 1um 011.tif	0.021196738	0.025710466
1um_grid	20220520	Rep1	330	54	20220520 568K63_gfpMyD88_grid5 1um 011.tif	0.002418564	0.014789545
1um_grid	20220520	Rep1	330	55	20220520 568K63_gfpMyD88_grid5 1um 011.tif	0.014123254	0.010796998
1um_grid	20220520	Rep1	330	56	20220520 568K63_gfpMyD88_grid5 1um 011.tif	0.013950977	0.017531604
1um_grid	20220520	Rep1	330	57	20220520 568K63_gfpMyD88_grid5 1um 011.tif	2.19E-05	0.002246371
1um_grid	20220520	Rep1	330	58	20220520 568K63_gfpMyD88_grid5 1um 011.tif	0.010054481	0.015611937
1um_grid	20220520	Rep1	330	59	20220520 568K63_gfpMyD88_grid5 1um 011.tif	0.021825042	0.024290994
1um_grid	20220520	Rep1	330	60	20220520 568K63_gfpMyD88_grid5 1um 011.tif	0.171442401	0.165330167
1um_grid	20220520	Rep1	330	61	20220520 568K63_gfpMyD88_grid5 1um 011.tif	0.090148006	0.072834678
1um_grid	20220520	Rep1	330	62	20220520 568K63_gfpMyD88_grid5 1um 011.tif	0.004673364	0.000198275
1um_grid	20220520	Rep1	330	63	20220520 568K63_gfpMyD88_grid5 1um 011.tif	0.00427814	0.014269072
1um_grid	20220520	Rep1	330	64	20220520 568K63_gfpMyD88_grid5 1um 011.tif	0.004506154	0.021429519
1um_grid	20220520	Rep1	330	65	20220520 568K63_gfpMyD88_grid5 1um 011.tif	0.001364635	0.008983229
1um_grid	20220520	Rep1	330	66	20220520 568K63_gfpMyD88_grid5 1um 011.tif	0.016003099	0.03001845
1um_grid	20220520	Rep1	330	67	20220520 568K63_gfpMyD88_grid5 1um 011.tif	0.0030266	0.013622424
1um_grid	20220520	Rep1	330	68	20220520 568K63_gfpMyD88_grid5 1um 011.tif	0.00048805	0.004675245
1um_grid	20220520	Rep1	330	69	20220520 568K63_gfpMyD88_grid5 1um 011.tif	0.000432313	0.000955327
1um_grid	20220520	Rep1	330	70	20220520 568K63_gfpMyD88_grid5 1um 011.tif	0.006538007	0.031496503
1um_grid	20220520	Rep1	330	71	20220520 568K63_gfpMyD88_grid5 1um 011.tif	0.004354145	0.00926487
1um_grid	20220520	Rep1	330	72	20220520 568K63_gfpMyD88_grid5 1um 011.tif	-4.90E-05	0.003316607
1um_grid	20220520	Rep1	330	73	20220520 568K63_gfpMyD88_grid5 1um 011.tif	0.000690729	0.006292992
1um_grid	20220520	Rep1	330	74	20220520 568K63_gfpMyD88_grid5 1um 011.tif	0.002114546	0.004630182
1um_grid	20220520	Rep1	330	75	20220520 568K63_gfpMyD88_grid5 1um 011.tif	0.001628117	0.000484423
1um_grid	20220520	Rep1	330	76	20220520 568K63_gfpMyD88_grid5 1um 011.tif	0.002854323	0.00051822
1um_grid	20220520	Rep1	330	77	20220520 568K63_gfpMyD88_grid5 1um 011.tif	0.000381644	0.000340223
1um_grid	20220520	Rep1	330	78	20220520 568K63_gfpMyD88_grid5 1um 011.tif	0.003882917	0.012101561
1um_grid	20220520	Rep1	330	79	20220520 568K63_gfpMyD88_grid5 1um 011.tif	0.019200354	0.054597844
1um_grid	20220520	Rep1	330	80	20220520 568K63_gfpMyD88_grid5 1um 011.tif	0.012435955	0.031712804
1um_grid	20220520	Rep1	330	81	20220520 568K63_gfpMyD88_grid5 1um 011.tif	0.002246287	0.001671822
1um_grid	20220520	Rep1	330	82	20220520 568K63_gfpMyD88_grid5 1um 011.tif	0.000209367	0.004253909
1um_grid	20220520	Rep1	330	83	20220520 568K63_gfpMyD88_grid5 1um 011.tif	0.000528586	0.005139389
1um_grid	20220520	Rep1	330	84	20220520 568K63_gfpMyD88_grid5 1um 011.tif	0.000493117	0.002088651
1um_grid	20220520	Rep1	330	85	20220520 568K63_gfpMyD88_grid5 1um 011.tif	0.001749725	0.014739976
1um_grid	20220520	Rep1	330	86	20220520 568K63_gfpMyD88_grid5 1um 011.tif	0.001004881	0.007649376
1um_grid	20220520	Rep1	330	87	20220520 568K63_gfpMyD88_grid5 1um 011.tif	0.000457648	0.009413577
1um_grid	20220520	Rep1	330	88	20220520 568K63_gfpMyD88_grid5 1um 011.tif	0.008007427	0.027075862
1um_grid	20220520	Rep1	330	89	20220520 568K63_gfpMyD88_grid5 1um 011.tif	0.006938297	0.038010302
1um_grid	20220520	Rep1	330	90	20220520 568K63_gfpMyD88_grid5 1um 011.tif	0.008296244	0.040783905
1um_grid	20220520	Rep1	330	91	20220520 568K63_gfpMyD88_grid5 1um 011.tif	0.000619791	0.012606262
1um_grid	20220520	Rep1	330	92	20220520 568K63_gfpMyD88_grid5 1um 011.tif	0.000584322	0.008327568
1um_grid	20220520	Rep1	330	93	20220520 568K63_gfpMyD88_grid5 1um 011.tif	0.000285371	0.001063477
1um_grid	20220520	Rep1	330	94	20220520 568K63_gfpMyD88_grid5 1um 011.tif	0.004673364	0.011889767
1um_grid	20220520	Rep1	330	95	20220520 568K63_gfpMyD88_grid5 1um 011.tif	0.00110622	0.000597079
1um_grid	20220520	Rep1	330	96	20220520 568K63_gfpMyD88_grid5 1um 011.tif	0.001775059	0.007255078
1um_grid	20220520	Rep1	330	97	20220520 568K63_gfpMyD88_grid5 1um 011.tif	0.003340752	0.00387313
1um_grid	20220520	Rep1	330	98	20220520 568K63_gfpMyD88_grid5 1um 011.tif	0.001177157	0.006603924
1um_grid	20220520	Rep1	330	99	20220520 568K63_gfpMyD88_grid5 1um 011.tif	0.000189099	0.000437107
1um_grid	20220520	Rep1	330	100	20220520 568K63_gfpMyD88_grid5 1um 011.tif	0.006137717	0.002557302
1um_grid	20220520	Rep1	330	101	20220520 568K63_gfpMyD88_grid5 1um 011.tif	0.001896667	1.35E-05
1um_grid	20220520	Rep1	330	102	20220520 568K63_gfpMyD88_grid5 1um 011.tif	0.004703765	0.002426621
1um_grid	20220520	Rep1	330	103	20220520 568K63_gfpMyD88_grid5 1um 011.tif	0.007247382	0.018115164
1um_grid	20220520	Rep1	330	104	20220520 568K63_gfpMyD88_grid5 1um 011.tif	0.006826824	0.017592438
1um_grid	20220520	Rep1	330	105	20220520 568K63_gfpMyD88_grid5 1um 011.tif	0.003872783	0.013588626
1um_grid	20220520	Rep1	330	106	20220520 568K63_gfpMyD88_grid5 1um 011.tif	0.003741042	0.008690322
1um_grid	20220520	Rep1	330	107	20220520 568K63_gfpMyD88_grid5 1um 011.tif	0.004465618	0.016828627
1um_grid	20220520	Rep1	330	108	20220520 568K63_gfpMyD88_grid5 1um 011.tif	0.000564055	0.004330516
1um_grid	20220520	Rep1	330	109	20220520 568K63_gfpMyD88_grid5 1um 011.tif	0.001744658	0.007899474
1um_grid	20220520	Rep1	330	110	20220520 568K63_gfpMyD88_grid5 1um 011.tif	0.004881109	0.015537584
1um_grid	20220520	Rep1	330	111	20220520 568K63_gfpMyD88_grid5 1um 011.tif	0.007439927	0.019002898
1um_grid	20220520	Rep1	330	112	20220520 568K63_gfpMyD88_grid5 1um 011.tif	0.010383834	0.022224873
1um_grid	20220520	Rep1	330	113	20220520 568K63_gfpMyD88_grid5 1um 011.tif	0.003249546	0.008462756
1um_grid	20220520	Rep1	330	114	20220520 568K63_gfpMyD88_grid5 1um 011.tif	0.004060261	0.015666012
1um_grid	20220520	Rep1	330	115	20220520 568K63_gfpMyD88_grid5 1um 011.tif	0.011417495	0.044465519
1um_grid	20220520	Rep1	330	116	20220520 568K63_gfpMyD88_grid5 1um 011.tif	0.015709215	0.047252641
1um_grid	20220520	Rep1	330	117	20220520 568K63_gfpMyD88_grid5 1um 011.tif	0.003366087	0.013671992
1um_grid	20220520	Rep1	330	118	20220520 568K63_gfpMyD88_grid5 1um 011.tif	-0.000256794	0.004618916
1um_grid	20220520	Rep1	330	119	20220520 568K63_gfpMyD88_grid5 1um 011.tif	0.00093901	0.007838639
1um_grid	20220520	Rep1	330	120	20220520 568K63_gfpMyD88_grid5 1um 011.tif	0.005874234	0.029220842
1um_grid	20220520	Rep1	330	121	20220520 568K63_gfpMyD88_grid5 1um 011.tif	0.004673364	0.002708262
1um_grid	20220520	Rep1	330	122	20220520 568K63_gfpMyD88_grid5 1um 011.tif	0.0002043	0.001455522
1um_grid	20220520	Rep1	330	123	20220520 568K63_gfpMyD88_grid5 1um 011.tif	0.001080885	0.000883227
1um_grid	20220520	Rep1	330	124	20220520 568K63_gfpMyD88_grid5 1um 011.tif	0.020644439	0.008332074
1um_grid	20220520	Rep1	330	125	20220520 568K63_gfpMyD88_grid5 1um 011.tif	0.002682046	0.042473752
1um_grid	20220520	Rep1	330	126	20220520 568K63_gfpMyD88_grid5 1um 011.tif	0.015942295	0.004265175
1um_grid	20220520	Rep1	330	127	20220520 568K63_gfpMyD88_grid5 1um 011.tif	0.006456935	0.029968881
1um_grid	20220520	Rep1	330	128	20220520 568K63_gfpMyD88_grid5 1um 011.tif	0.012233276	0.025018755
1um_grid	20220520	Rep1	330	129	20220520 568K63_gfpMyD88_grid5 1um 011.tif	0.000508318	0.000443867
1um_grid	20220520	Rep1	330	130	20220520 568K63_gfpMyD88_grid5 1um 011.tif	0.004070395	0.013471464
1um_grid	20220520	Rep1	330	131	20220520 568K63_gfpMyD88_grid5 1um 011.tif	1.68E-05	0.002498721
1um_grid	20220520	Rep1	330	132	20220520 568K63_gfpMyD88_grid5 1um 011.tif	0.004577091	0.011285928
1um_grid	20220520	Rep1	330	133	20220520 568K63_gfpMyD88_grid5 1um 011.tif	0.005504346	0.021163649
1um_grid	20220520	Rep1	330	134	20220520 568K63_gfpMyD88_grid5 1um 011.tif	-0.000185856	0.003575717
1um_grid	20220520	Rep1	330	135	20220520 568K63_gfpMyD88_grid5 1um 011.tif	0.016236179	0.044373141
1um_grid	20220520	Rep1	330	136	20220520 568K63_gfpMyD88_grid5 1um 011.tif	0.050210183	0.11969302
1um_grid	20220520	Rep1	330	137	20220520 568K63_gfpMyD88_grid5 1um 011.tif	0.037568104	0.104984588
1um_grid	20220520	Rep1	330	138	20220520 568K63_gfpMyD88_grid5 1um 011.tif	0.029445758	0.08783151
1um_grid	20220520	Rep1	330	139	20220520 568K63_gfpMyD88_grid5 1um 011.tif	0.022316538	0.069817736
1um_grid	20220520	Rep1	330	140	20220520 568K63_gfpMyD88_grid5 1um 011.tif	0.000482983	0.006923868
1um_grid	20220520	Rep1	330	141	20220520 568K63_gfpMyD88_grid5 1um 011.tif	0.010160887	0.02898201
1um_grid	20220520	Rep1	330	142	20220520 568K63_gfpMyD88_grid5 1um 011.tif	0.047428419	0.099957856
1um_grid	20220520	Rep1	330	143	20220520 568K63_gfpMyD88_grid5 1um 011.tif	0.005859034	0.026719868
1um_grid	20220520	Rep1	330	144	20220520 568K63_gfpMyD88_grid5 1um 011.tif	0.017178635	0.051062683
1um_grid	20220520	Rep1	330	145	20220520 568K63_gfpMyD88_grid5 1um 011.tif	0.013201067	0.040659983
1um_grid	20220520	Rep1	330	146	20220520 568K63_gfpMyD88_grid5 1um 011.tif	0.061220699	0.264402542
1um_grid	20220520	Rep1	330	147	20220520 568K63_gfpMyD88_grid5 1um 011.tif	0.000346175	0.009093633
1um_grid	20220520	Rep1	330	148	20220520 568K63_gfpMyD88_grid5 1um 011.tif	0.003882917	0
1um_grid	20220520	Rep1	330	149	20220520 568K63_gfpMyD88_grid5 1um 011.tif	6.69E-06	0.009165733
1um_grid	20220520	Rep1	330	150	20220520 568K63_gfpMyD88_grid5 1um 011.tif	0.005544882	0.065063633
1um_grid	20220520	Rep1	330	151	20220520 568K63_gfpMyD88_grid5 1um 011.tif	0.000336041	0.012166901
1um_grid	20220520	Rep1	330	152	20220520 568K63_gfpMyD88_grid5 1um 011.tif	0.005327002	0.022936863
1um_grid	20220520	Rep1	330	153	20220520 568K63_gfpMyD88_grid5 1um 011.tif	0.003279948	0.017696083
1um_grid	20220520	Rep1	330	154	20220520 568K63_gfpMyD88_grid5 1um 011.tif	0.000315773	0.001872351
1um_grid	20220520	Rep1	330	155	20220520 568K63_gfpMyD88_grid5 1um 011.tif	0.000300572	4.73E-05
1um_grid	20220520	Rep1	330	156	20220520 568K63_gfpMyD88_grid5 1um 011.tif	0.011412428	0.007237053
1um_grid	20220520	Rep1	330	157	20220520 568K63_gfpMyD88_grid5 1um 011.tif	0.004288274	0.024523066
1um_grid	20220520	Rep1	330	158	20220520 568K63_gfpMyD88_grid5 1um 011.tif	0.012066066	0.0328619
1um_grid	20220520	Rep1	330	159	20220520 568K63_gfpMyD88_grid5 1um 011.tif	0.022174663	0.037097784
1um_grid	20220520	Rep1	330	160	20220520 568K63_gfpMyD88_grid5 1um 011.tif	0.029040401	0.065394843
1um_grid	20220520	Rep1	330	161	20220520 568K63_gfpMyD88_grid5 1um 011.tif	0.029151874	0.06406099
1um_grid	20220520	Rep1	330	162	20220520 568K63_gfpMyD88_grid5 1um 011.tif	0.007191645	0.004918583
1um_grid	20220520	Rep1	330	163	20220520 568K63_gfpMyD88_grid5 1um 011.tif	0.001901733	0.004010571
1um_grid	20220520	Rep1	330	164	20220520 568K63_gfpMyD88_grid5 1um 011.tif	0.006968699	0.026947434
1um_grid	20220520	Rep1	330	165	20220520 568K63_gfpMyD88_grid5 1um 011.tif	0.037233684	0.110926093
1um_grid	20220520	Rep1	330	166	20220520 568K63_gfpMyD88_grid5 1um 011.tif	0.063855521	0.208407759
1um_grid	20220520	Rep1	330	167	20220520 568K63_gfpMyD88_grid5 1um 011.tif	0.001947336	9.01E-06
1um_grid	20220520	Rep1	330	168	20220520 568K63_gfpMyD88_grid5 1um 011.tif	0.00579823	0.024268462
1um_grid	20220520	Rep1	330	169	20220520 568K63_gfpMyD88_grid5 1um 011.tif	0.005595551	0.000939555
1um_grid	20220520	Rep1	330	170	20220520 568K63_gfpMyD88_grid5 1um 011.tif	0.010358499	0.016988599
1um_grid	20220520	Rep1	330	171	20220520 568K63_gfpMyD88_grid5 1um 011.tif	0.014883299	0.008647513
1um_grid	20220520	Rep1	330	172	20220520 568K63_gfpMyD88_grid5 1um 011.tif	0.00399439	0.001782226
1um_grid	20220520	Rep1	330	173	20220520 568K63_gfpMyD88_grid5 1um 011.tif	0.006041444	0.013358807
1um_grid	20220520	Rep1	330	174	20220520 568K63_gfpMyD88_grid5 1um 011.tif	0.005570217	0.01535508
1um_grid	20220520	Rep1	330	175	20220520 568K63_gfpMyD88_grid5 1um 011.tif	0.003538363	0.015028377
1um_grid	20220520	Rep1	330	176	20220520 568K63_gfpMyD88_grid5 1um 011.tif	0.006512672	0.00187911
1um_grid	20220520	Rep1	330	177	20220520 568K63_gfpMyD88_grid5 1um 011.tif	0.00477977	0.006290739
1um_grid	20220520	Rep1	330	178	20220520 568K63_gfpMyD88_grid5 1um 011.tif	0.014655286	0.03674179
1um_grid	20220520	Rep1	330	179	20220520 568K63_gfpMyD88_grid5 1um 011.tif	0.007348721	0.002818665
1um_grid	20220520	Rep1	330	180	20220520 568K63_gfpMyD88_grid5 1um 011.tif	0.00551448	0.004357553
1um_grid	20220520	Rep1	330	181	20220520 568K63_gfpMyD88_grid5 1um 011.tif	0.004572024	0.005405259
1um_grid	20220520	Rep1	330	182	20220520 568K63_gfpMyD88_grid5 1um 011.tif	0.039534087	0.101843725
1um_grid	20220520	Rep1	330	183	20220520 568K63_gfpMyD88_grid5 1um 011.tif	0.018496046	0.050862155
1um_grid	20220520	Rep1	330	184	20220520 568K63_gfpMyD88_grid5 1um 011.tif	0.000569122	0.001692101
1um_grid	20220520	Rep1	330	185	20220520 568K63_gfpMyD88_grid5 1um 011.tif	0.002210818	0.003122838
1um_grid	20220520	Rep1	330	186	20220520 568K63_gfpMyD88_grid5 1um 011.tif	0.000381644	0.004659473
1um_grid	20220520	Rep1	330	187	20220520 568K63_gfpMyD88_grid5 1um 011.tif	0.031072254	0.081797629
1um_grid	20220520	Rep1	330	188	20220520 568K63_gfpMyD88_grid5 1um 011.tif	0.015334259	0.032742484
1um_grid	20220520	Rep1	330	189	20220520 568K63_gfpMyD88_grid5 1um 011.tif	8.27E-05	0.001198665
1um_grid	20220520	Rep1	330	190	20220520 568K63_gfpMyD88_grid5 1um 011.tif	0.015344393	0.0514705
1um_grid	20220520	Rep1	330	191	20220520 568K63_gfpMyD88_grid5 1um 011.tif	0.100737964	0.166504048
1um_grid	20220520	Rep1	330	192	20220520 568K63_gfpMyD88_grid5 1um 011.tif	0.103742675	0.176904494
1um_grid	20220520	Rep1	330	193	20220520 568K63_gfpMyD88_grid5 1um 011.tif	0.025675936	0.037379425
1um_grid	20220520	Rep1	330	194	20220520 568K63_gfpMyD88_grid5 1um 011.tif	0.008899213	0.031007574
1um_grid	20220520	Rep1	330	195	20220520 568K63_gfpMyD88_grid5 1um 011.tif	0.084174053	0.090967868
1um_grid	20220520	Rep1	330	196	20220520 568K63_gfpMyD88_grid5 1um 011.tif	0.008068231	0.003176913
1um_grid	20220520	Rep1	330	197	20220520 568K63_gfpMyD88_grid5 1um 011.tif	0.001319032	4.73E-05
1um_grid	20220520	Rep1	330	198	20220520 568K63_gfpMyD88_grid5 1um 011.tif	0.038530827	0.026834777
1um_grid	20220520	Rep1	330	199	20220520 568K63_gfpMyD88_grid5 1um 011.tif	0.003573832	0.005565231
1um_grid	20220520	Rep1	330	200	20220520 568K63_gfpMyD88_grid5 1um 011.tif	0.017599193	0.011540531
1um_grid	20220520	Rep1	330	201	20220520 568K63_gfpMyD88_grid5 1um 011.tif	0.000721131	0.000955327
1um_grid	20220520	Rep1	330	202	20220520 568K63_gfpMyD88_grid5 1um 011.tif	0.000493117	0.00047541
1um_grid	20220520	Rep1	330	203	20220520 568K63_gfpMyD88_grid5 1um 011.tif	0.007368989	0.000594826
1um_grid	20220520	Rep1	330	204	20220520 568K63_gfpMyD88_grid5 1um 011.tif	0.000716064	0.003816802
1um_grid	20220520	Rep1	330	205	20220520 568K63_gfpMyD88_grid5 1um 011.tif	0.000863006	0.000678192
1um_grid	20220520	Rep1	330	206	20220520 568K63_gfpMyD88_grid5 1um 011.tif	0.002945528	0.000486676
1um_grid	20220520	Rep1	330	207	20220520 568K63_gfpMyD88_grid5 1um 011.tif	0.004637895	0.013615664
1um_grid	20220520	Rep1	330	208	20220520 568K63_gfpMyD88_grid5 1um 011.tif	0.000209367	0.007358722
1um_grid	20220520	Rep1	331	1	20220520 568K63_gfpMyD88_grid5 1um 012.tif	0.000300572	2.25E-06
1um_grid	20220520	Rep1	331	2	20220520 568K63_gfpMyD88_grid5 1um 012.tif	0.002849256	0.000486676
1um_grid	20220520	Rep1	331	3	20220520 568K63_gfpMyD88_grid5 1um 012.tif	0.014128321	0.001820529
1um_grid	20220520	Rep1	331	4	20220520 568K63_gfpMyD88_grid5 1um 012.tif	0.023785958	0.004066899
1um_grid	20220520	Rep1	331	5	20220520 568K63_gfpMyD88_grid5 1um 012.tif	0.001769992	0.007360975
1um_grid	20220520	Rep1	331	6	20220520 568K63_gfpMyD88_grid5 1um 012.tif	0.000401912	0.000238832
1um_grid	20220520	Rep1	331	7	20220520 568K63_gfpMyD88_grid5 1um 012.tif	0.023821426	0.048433281
1um_grid	20220520	Rep1	331	8	20220520 568K63_gfpMyD88_grid5 1um 012.tif	0.018262965	0.011659947
1um_grid	20220520	Rep1	331	9	20220520 568K63_gfpMyD88_grid5 1um 012.tif	0.001967604	0.003704146
1um_grid	20220520	Rep1	331	10	20220520 568K63_gfpMyD88_grid5 1um 012.tif	0.031974174	0.021479087
1um_grid	20220520	Rep1	331	11	20220520 568K63_gfpMyD88_grid5 1um 012.tif	0.026714664	0.022202342
1um_grid	20220520	Rep1	331	12	20220520 568K63_gfpMyD88_grid5 1um 012.tif	0.007921289	0.010238222
1um_grid	20220520	Rep1	331	13	20220520 568K63_gfpMyD88_grid5 1um 012.tif	0.004090663	0.007365482
1um_grid	20220520	Rep1	331	14	20220520 568K63_gfpMyD88_grid5 1um 012.tif	-0.000282129	0.000597079
1um_grid	20220520	Rep1	331	15	20220520 568K63_gfpMyD88_grid5 1um 012.tif	0.005068587	0.012306595
1um_grid	20220520	Rep1	331	16	20220520 568K63_gfpMyD88_grid5 1um 012.tif	0.00703457	0.008266734
1um_grid	20220520	Rep1	331	17	20220520 568K63_gfpMyD88_grid5 1um 012.tif	0.031026652	0.013708042
1um_grid	20220520	Rep1	331	18	20220520 568K63_gfpMyD88_grid5 1um 012.tif	0.029704174	0.005197971
1um_grid	20220520	Rep1	331	19	20220520 568K63_gfpMyD88_grid5 1um 012.tif	0.001329166	0.006470989
1um_grid	20220520	Rep1	331	20	20220520 568K63_gfpMyD88_grid5 1um 012.tif	0.033641206	0.009634383
1um_grid	20220520	Rep1	331	21	20220520 568K63_gfpMyD88_grid5 1um 012.tif	0.007277784	0.009744787
1um_grid	20220520	Rep1	331	22	20220520 568K63_gfpMyD88_grid5 1um 012.tif	0.000265104	0.008771435
1um_grid	20220520	Rep1	331	23	20220520 568K63_gfpMyD88_grid5 1um 012.tif	0.039108462	0.040058397
1um_grid	20220520	Rep1	331	24	20220520 568K63_gfpMyD88_grid5 1um 012.tif	0.029987924	0.015177083
1um_grid	20220520	Rep1	331	25	20220520 568K63_gfpMyD88_grid5 1um 012.tif	0.004318676	0.010492826
1um_grid	20220520	Rep1	331	26	20220520 568K63_gfpMyD88_grid5 1um 012.tif	0.016474326	0.011069627
1um_grid	20220520	Rep1	331	27	20220520 568K63_gfpMyD88_grid5 1um 012.tif	0.025544195	0.005727456
1um_grid	20220520	Rep1	331	28	20220520 568K63_gfpMyD88_grid5 1um 012.tif	0.003953855	0.00128879
1um_grid	20220520	Rep1	331	29	20220520 568K63_gfpMyD88_grid5 1um 012.tif	0.000503251	0.003580223
1um_grid	20220520	Rep1	331	30	20220520 568K63_gfpMyD88_grid5 1um 012.tif	0.0307277	0.032436058
1um_grid	20220520	Rep1	331	31	20220520 568K63_gfpMyD88_grid5 1um 012.tif	0.010110218	0.026429214
1um_grid	20220520	Rep1	331	32	20220520 568K63_gfpMyD88_grid5 1um 012.tif	0.044499713	0.043760289
1um_grid	20220520	Rep1	331	33	20220520 568K63_gfpMyD88_grid5 1um 012.tif	5.23E-05	0.004015078
1um_grid	20220520	Rep1	331	34	20220520 568K63_gfpMyD88_grid5 1um 012.tif	0.001628117	0.008176608
1um_grid	20220520	Rep1	331	35	20220520 568K63_gfpMyD88_grid5 1um 012.tif	0.001111287	0.001595216
1um_grid	20220520	Rep1	331	36	20220520 568K63_gfpMyD88_grid5 1um 012.tif	0.002048675	0.007496163
1um_grid	20220520	Rep1	331	37	20220520 568K63_gfpMyD88_grid5 1um 012.tif	0.032556875	0.043879705
1um_grid	20220520	Rep1	331	38	20220520 568K63_gfpMyD88_grid5 1um 012.tif	0.190063499	0.186565918
1um_grid	20220520	Rep1	331	39	20220520 568K63_gfpMyD88_grid5 1um 012.tif	0.001435573	0.003181419
1um_grid	20220520	Rep1	331	40	20220520 568K63_gfpMyD88_grid5 1um 012.tif	0.066870366	0.078665778
1um_grid	20220520	Rep1	331	41	20220520 568K63_gfpMyD88_grid5 1um 012.tif	0.036802992	0.07621212
1um_grid	20220520	Rep1	331	42	20220520 568K63_gfpMyD88_grid5 1um 012.tif	9.79E-05	0.004485982
1um_grid	20220520	Rep1	331	43	20220520 568K63_gfpMyD88_grid5 1um 012.tif	0.000746465	0.001376662
1um_grid	20220520	Rep1	331	44	20220520 568K63_gfpMyD88_grid5 1um 012.tif	0.02591915	0.009661421
1um_grid	20220520	Rep1	331	45	20220520 568K63_gfpMyD88_grid5 1um 012.tif	0.002454033	0.000139694
1um_grid	20220520	Rep1	331	46	20220520 568K63_gfpMyD88_grid5 1um 012.tif	0.040927502	0.08347621
1um_grid	20220520	Rep1	331	47	20220520 568K63_gfpMyD88_grid5 1um 012.tif	0.000295505	0.005907707
1um_grid	20220520	Rep1	331	48	20220520 568K63_gfpMyD88_grid5 1um 012.tif	0.011214816	0.016459114
1um_grid	20220520	Rep1	331	49	20220520 568K63_gfpMyD88_grid5 1um 012.tif	0.003198877	0.01661458
1um_grid	20220520	Rep1	331	50	20220520 568K63_gfpMyD88_grid5 1um 012.tif	0.004202136	0.012266039
1um_grid	20220520	Rep1	331	51	20220520 568K63_gfpMyD88_grid5 1um 012.tif	0.00795169	0.00110854
1um_grid	20220520	Rep1	331	52	20220520 568K63_gfpMyD88_grid5 1um 012.tif	0.000330974	0.003562198
1um_grid	20220520	Rep1	331	53	20220520 568K63_gfpMyD88_grid5 1um 012.tif	0.006872427	0.012288571
1um_grid	20220520	Rep1	331	54	20220520 568K63_gfpMyD88_grid5 1um 012.tif	0.00354343	0.000766064
1um_grid	20220520	Rep1	331	55	20220520 568K63_gfpMyD88_grid5 1um 012.tif	0.002747917	0.000932796
1um_grid	20220520	Rep1	331	56	20220520 568K63_gfpMyD88_grid5 1um 012.tif	0.001460907	0.01140985
1um_grid	20220520	Rep1	331	57	20220520 568K63_gfpMyD88_grid5 1um 012.tif	0.001734524	0.014634079
1um_grid	20220520	Rep1	331	58	20220520 568K63_gfpMyD88_grid5 1um 012.tif	0.0035941	0.026877587
1um_grid	20220520	Rep1	331	59	20220520 568K63_gfpMyD88_grid5 1um 012.tif	0.012704504	0.000119416
1um_grid	20220520	Rep1	331	60	20220520 568K63_gfpMyD88_grid5 1um 012.tif	0.004288274	0.034846908
1um_grid	20220520	Rep1	331	61	20220520 568K63_gfpMyD88_grid5 1um 012.tif	-0.000398669	0.002760084
1um_grid	20220520	Rep1	331	62	20220520 568K63_gfpMyD88_grid5 1um 012.tif	0.012197807	0.07968194
1um_grid	20220520	Rep1	331	63	20220520 568K63_gfpMyD88_grid5 1um 012.tif	0.005098989	0.020913552
1um_grid	20220520	Rep1	331	64	20220520 568K63_gfpMyD88_grid5 1um 012.tif	0.011336423	0.030288826
1um_grid	20220520	Rep1	331	65	20220520 568K63_gfpMyD88_grid5 1um 012.tif	0.039534086	0.148328049
1um_grid	20220520	Rep1	331	66	20220520 568K63_gfpMyD88_grid5 1um 012.tif	6.24E-05	0.007757526
1um_grid	20220520	Rep1	331	67	20220520 568K63_gfpMyD88_grid5 1um 012.tif	0.012501825	0.049097954
1um_grid	20220520	Rep1	331	68	20220520 568K63_gfpMyD88_grid5 1um 012.tif	0.007095373	0.04312716
1um_grid	20220520	Rep1	331	69	20220520 568K63_gfpMyD88_grid5 1um 012.tif	0.002874591	0.011610378
1um_grid	20220520	Rep1	331	70	20220520 568K63_gfpMyD88_grid5 1um 012.tif	0.022306404	0.039553696
1um_grid	20220520	Rep1	331	71	20220520 568K63_gfpMyD88_grid5 1um 012.tif	0.001612916	0.003888902
1um_grid	20220520	Rep1	331	72	20220520 568K63_gfpMyD88_grid5 1um 012.tif	0.001932135	0.015262702
1um_grid	20220520	Rep1	331	73	20220520 568K63_gfpMyD88_grid5 1um 012.tif	0.003801846	0.013189823
1um_grid	20220520	Rep1	331	74	20220520 568K63_gfpMyD88_grid5 1um 012.tif	0.002332426	0.00620512
1um_grid	20220520	Rep1	331	75	20220520 568K63_gfpMyD88_grid5 1um 012.tif	0.003497828	0.000892239
1um_grid	20220520	Rep1	331	76	20220520 568K63_gfpMyD88_grid5 1um 012.tif	0.004759502	0.01333177
1um_grid	20220520	Rep1	331	77	20220520 568K63_gfpMyD88_grid5 1um 012.tif	0.000356309	0.010389182
1um_grid	20220520	Rep1	331	78	20220520 568K63_gfpMyD88_grid5 1um 012.tif	0.006279592	0.011015552
1um_grid	20220520	Rep1	331	79	20220520 568K63_gfpMyD88_grid5 1um 012.tif	0.002352693	0.027841927
1um_grid	20220520	Rep1	331	80	20220520 568K63_gfpMyD88_grid5 1um 012.tif	0.003725841	0.007994105
1um_grid	20220520	Rep1	331	81	20220520 568K63_gfpMyD88_grid5 1um 012.tif	0.001025148	0.018840672
1um_grid	20220520	Rep1	331	82	20220520 568K63_gfpMyD88_grid5 1um 012.tif	0.00212468	0.00690359
1um_grid	20220520	Rep1	331	83	20220520 568K63_gfpMyD88_grid5 1um 012.tif	0.001815595	0.024437447
1um_grid	20220520	Rep1	331	84	20220520 568K63_gfpMyD88_grid5 1um 012.tif	0.008843476	0.057873896
1um_grid	20220520	Rep1	331	85	20220520 568K63_gfpMyD88_grid5 1um 012.tif	0.002190551	0.01240348
1um_grid	20220520	Rep1	331	86	20220520 568K63_gfpMyD88_grid5 1um 012.tif	0.001901733	0.013539058
1um_grid	20220520	Rep1	331	87	20220520 568K63_gfpMyD88_grid5 1um 012.tif	0.006791355	0.016303648
1um_grid	20220520	Rep1	331	88	20220520 568K63_gfpMyD88_grid5 1um 012.tif	0.007252449	0.027384541
1um_grid	20220520	Rep1	331	89	20220520 568K63_gfpMyD88_grid5 1um 012.tif	0.004622694	0.021672857
1um_grid	20220520	Rep1	331	90	20220520 568K63_gfpMyD88_grid5 1um 012.tif	0.004972315	0.018829407
[truncated: 49,521 more rows]
