# Supplementary material for: Myddosome clustering in IL‐1 receptor signaling regulates the formation of an NF‐kB activating signalosome
Source: EMBO Rep. 2023 Aug 21;24(10):e57233. doi: 10.15252/embr.202357233 (PMC10561168; doi:10.15252/embr.202357233)
Supplement: Supplementary file 16 — Source Data for Figure 4 [file EMBR-24-e57233-s017.zip › Figure 4/4B/Table for Fig4B_M1 off grid.csv]

GROUP	DATE	REP	ImageNumber	ObjectNumber	FileName_Staining	Normalized_Integrated_MyD88	Normalized_Integrated_M1
off_grid	20220309	Rep1	42	1	20220309 568M1_gfpMyD88_NC2 001.tif	0.004766392	0.000613713
off_grid	20220309	Rep1	42	2	20220309 568M1_gfpMyD88_NC2 001.tif	0.008742208	0.000368149
off_grid	20220309	Rep1	42	3	20220309 568M1_gfpMyD88_NC2 001.tif	0.012947398	0.008550336
off_grid	20220309	Rep1	42	4	20220309 568M1_gfpMyD88_NC2 001.tif	0.031113819	0.043744546
off_grid	20220309	Rep1	42	5	20220309 568M1_gfpMyD88_NC2 001.tif	0.006723717	0.023863698
off_grid	20220309	Rep1	42	6	20220309 568M1_gfpMyD88_NC2 001.tif	0.082730615	0.09749356
off_grid	20220309	Rep1	42	7	20220309 568M1_gfpMyD88_NC2 001.tif	0.006104407	0.005996472
off_grid	20220309	Rep1	42	8	20220309 568M1_gfpMyD88_NC2 001.tif	0.031916628	0.051700814
off_grid	20220309	Rep1	42	9	20220309 568M1_gfpMyD88_NC2 001.tif	0.026182277	0.037851014
off_grid	20220309	Rep1	42	10	20220309 568M1_gfpMyD88_NC2 001.tif	0.009300351	0.08222931
off_grid	20220309	Rep1	42	11	20220309 568M1_gfpMyD88_NC2 001.tif	0.032788249	0.01425724
off_grid	20220309	Rep1	42	12	20220309 568M1_gfpMyD88_NC2 001.tif	0.256657274	0.338745299
off_grid	20220309	Rep1	42	13	20220309 568M1_gfpMyD88_NC2 001.tif	0.063960176	0.068065189
off_grid	20220309	Rep1	42	14	20220309 568M1_gfpMyD88_NC2 001.tif	0.0411604	0.079626334
off_grid	20220309	Rep1	42	15	20220309 568M1_gfpMyD88_NC2 001.tif	0.006601384	0.008845013
off_grid	20220309	Rep1	42	16	20220309 568M1_gfpMyD88_NC2 001.tif	0.50199571	0.72363224
off_grid	20220309	Rep1	42	17	20220309 568M1_gfpMyD88_NC2 001.tif	0.00154751	0.000495843
off_grid	20220309	Rep1	42	18	20220309 568M1_gfpMyD88_NC2 001.tif	0.075237731	0.118965663
off_grid	20220309	Rep1	42	19	20220309 568M1_gfpMyD88_NC2 001.tif	0.006073824	0.00741092
off_grid	20220309	Rep1	42	20	20220309 568M1_gfpMyD88_NC2 001.tif	0.03757452	0.021810784
off_grid	20220309	Rep1	42	21	20220309 568M1_gfpMyD88_NC2 001.tif	0.580089909	0.525472045
off_grid	20220309	Rep1	42	22	20220309 568M1_gfpMyD88_NC2 001.tif	0.102212114	0.08883989
off_grid	20220309	Rep1	42	23	20220309 568M1_gfpMyD88_NC2 001.tif	0.534444481	0.525138074
off_grid	20220309	Rep1	42	24	20220309 568M1_gfpMyD88_NC2 001.tif	0.012756253	0.007862758
off_grid	20220309	Rep1	42	25	20220309 568M1_gfpMyD88_NC2 001.tif	0.0105772	0.018883663
off_grid	20220309	Rep1	42	26	20220309 568M1_gfpMyD88_NC2 001.tif	0.058531657	0.074174817
off_grid	20220309	Rep1	42	27	20220309 568M1_gfpMyD88_NC2 001.tif	0.008681041	0.003481899
off_grid	20220309	Rep1	42	28	20220309 568M1_gfpMyD88_NC2 001.tif	0.00169278	0.009444189
off_grid	20220309	Rep1	42	29	20220309 568M1_gfpMyD88_NC2 001.tif	0.084389754	0.057898846
off_grid	20220309	Rep1	42	30	20220309 568M1_gfpMyD88_NC2 001.tif	0.104322354	0.058114942
off_grid	20220309	Rep1	42	31	20220309 568M1_gfpMyD88_NC2 001.tif	0.007985274	0.054195743
off_grid	20220309	Rep1	42	32	20220309 568M1_gfpMyD88_NC2 001.tif	0.006379656	0.000888745
off_grid	20220309	Rep1	43	1	20220309 568M1_gfpMyD88_NC2 002.tif	0.04063284	0.013707177
off_grid	20220309	Rep1	43	2	20220309 568M1_gfpMyD88_NC2 002.tif	0.005714471	0.000358327
off_grid	20220309	Rep1	43	3	20220309 568M1_gfpMyD88_NC2 002.tif	1.225617151	0.28359166
off_grid	20220309	Rep1	43	4	20220309 568M1_gfpMyD88_NC2 002.tif	0.140586383	0.033823767
off_grid	20220309	Rep1	43	5	20220309 568M1_gfpMyD88_NC2 002.tif	0.057048373	0.067662464
off_grid	20220309	Rep1	43	6	20220309 568M1_gfpMyD88_NC2 002.tif	0.713899049	0.502664073
off_grid	20220309	Rep1	43	7	20220309 568M1_gfpMyD88_NC2 002.tif	0.007343026	0.003992672
off_grid	20220309	Rep1	43	8	20220309 568M1_gfpMyD88_NC2 002.tif	0.591650358	0.402140062
off_grid	20220309	Rep1	43	9	20220309 568M1_gfpMyD88_NC2 002.tif	0.596459567	0.42787515
off_grid	20220309	Rep1	43	10	20220309 568M1_gfpMyD88_NC2 002.tif	0.002113299	0.011772134
off_grid	20220309	Rep1	43	11	20220309 568M1_gfpMyD88_NC2 002.tif	0.432105445	0.318589419
off_grid	20220309	Rep1	43	12	20220309 568M1_gfpMyD88_NC2 002.tif	0.072041786	0.036780355
off_grid	20220309	Rep1	44	1	20220309 568M1_gfpMyD88_NC2 003.tif	0.007320089	0.002971126
off_grid	20220309	Rep1	44	2	20220309 568M1_gfpMyD88_NC2 003.tif	0.019981534	0.008864658
off_grid	20220309	Rep1	44	3	20220309 568M1_gfpMyD88_NC2 003.tif	0.189091339	0.208959897
off_grid	20220309	Rep1	44	4	20220309 568M1_gfpMyD88_NC2 003.tif	0.461740571	0.465937547
off_grid	20220309	Rep1	44	5	20220309 568M1_gfpMyD88_NC2 003.tif	0.061941685	0.025700515
off_grid	20220309	Rep1	44	6	20220309 568M1_gfpMyD88_NC2 003.tif	0.056857227	0.038145691
off_grid	20220309	Rep1	44	7	20220309 568M1_gfpMyD88_NC2 003.tif	0.284747943	0.378418592
off_grid	20220309	Rep1	44	8	20220309 568M1_gfpMyD88_NC2 003.tif	0.084183317	0.081050604
off_grid	20220309	Rep1	44	9	20220309 568M1_gfpMyD88_NC2 003.tif	0.414237213	0.3321249
off_grid	20220309	Rep1	44	10	20220309 568M1_gfpMyD88_NC2 003.tif	0.175458878	0.153324955
off_grid	20220309	Rep1	44	11	20220309 568M1_gfpMyD88_NC2 003.tif	0.036878752	0.02660419
off_grid	20220309	Rep1	44	12	20220309 568M1_gfpMyD88_NC2 003.tif	0.035471925	0.045090236
off_grid	20220309	Rep1	44	13	20220309 568M1_gfpMyD88_NC2 003.tif	0.006295552	0.029187521
off_grid	20220309	Rep1	44	14	20220309 568M1_gfpMyD88_NC2 003.tif	0.006509634	0.02710514
off_grid	20220309	Rep1	44	15	20220309 568M1_gfpMyD88_NC2 003.tif	0.024683701	0.023362747
off_grid	20220309	Rep1	44	16	20220309 568M1_gfpMyD88_NC2 003.tif	0.029232952	0.05041406
off_grid	20220309	Rep1	44	17	20220309 568M1_gfpMyD88_NC2 003.tif	0.00689957	0.00921827
off_grid	20220309	Rep1	44	18	20220309 568M1_gfpMyD88_NC2 003.tif	0.036504108	0.021673268
off_grid	20220309	Rep1	44	19	20220309 568M1_gfpMyD88_NC2 003.tif	0.066567394	0.023686891
off_grid	20220309	Rep1	44	20	20220309 568M1_gfpMyD88_NC2 003.tif	0.002357965	0.025464774
off_grid	20220309	Rep1	44	21	20220309 568M1_gfpMyD88_NC2 003.tif	0.008229939	0.011840892
off_grid	20220309	Rep1	44	22	20220309 568M1_gfpMyD88_NC2 003.tif	0.03413391	0.015701155
off_grid	20220309	Rep1	44	23	20220309 568M1_gfpMyD88_NC2 003.tif	0.054456446	0.061847513
off_grid	20220309	Rep1	44	24	20220309 568M1_gfpMyD88_NC2 003.tif	0.024645472	0.063124444
off_grid	20220309	Rep1	44	25	20220309 568M1_gfpMyD88_NC2 003.tif	0.023544477	0.022498362
off_grid	20220309	Rep1	44	26	20220309 568M1_gfpMyD88_NC2 003.tif	0.015508741	0.011035442
off_grid	20220309	Rep1	44	27	20220309 568M1_gfpMyD88_NC2 003.tif	0.164234844	0.223212423
off_grid	20220309	Rep1	44	28	20220309 568M1_gfpMyD88_NC2 003.tif	0.010860094	0.005927715
off_grid	20220309	Rep1	45	1	20220309 568M1_gfpMyD88_NC2 004.tif	0.045923733	0.008972706
off_grid	20220309	Rep1	45	2	20220309 568M1_gfpMyD88_NC2 004.tif	0.003818313	-5.11E-06
off_grid	20220309	Rep1	45	3	20220309 568M1_gfpMyD88_NC2 004.tif	0.003680688	0.03571952
off_grid	20220309	Rep1	45	4	20220309 568M1_gfpMyD88_NC2 004.tif	0.001142283	0.014885883
off_grid	20220309	Rep1	45	5	20220309 568M1_gfpMyD88_NC2 004.tif	0.017106713	0.047349423
off_grid	20220309	Rep1	45	6	20220309 568M1_gfpMyD88_NC2 004.tif	0.000836451	0.007234114
off_grid	20220309	Rep1	45	7	20220309 568M1_gfpMyD88_NC2 004.tif	0.003504835	0.011114023
off_grid	20220309	Rep1	45	8	20220309 568M1_gfpMyD88_NC2 004.tif	0.012175172	0.035071232
off_grid	20220309	Rep1	45	9	20220309 568M1_gfpMyD88_NC2 004.tif	0.012863294	0.033470155
off_grid	20220309	Rep1	45	10	20220309 568M1_gfpMyD88_NC2 004.tif	0.001325782	0.015691333
off_grid	20220309	Rep1	45	11	20220309 568M1_gfpMyD88_NC2 004.tif	0.027971395	0.105253377
off_grid	20220309	Rep1	45	12	20220309 568M1_gfpMyD88_NC2 004.tif	0.00049239	0.000319037
off_grid	20220309	Rep1	45	13	20220309 568M1_gfpMyD88_NC2 004.tif	0.121059011	0.139543912
off_grid	20220309	Rep1	45	14	20220309 568M1_gfpMyD88_NC2 004.tif	0.081729016	0.123965342
off_grid	20220309	Rep1	45	15	20220309 568M1_gfpMyD88_NC2 004.tif	0.010523679	0.01287226
off_grid	20220309	Rep1	45	16	20220309 568M1_gfpMyD88_NC2 004.tif	0.014889431	0.023814585
off_grid	20220309	Rep1	45	17	20220309 568M1_gfpMyD88_NC2 004.tif	0.206821951	0.286793814
off_grid	20220309	Rep1	45	18	20220309 568M1_gfpMyD88_NC2 004.tif	0.01784071	0.032969205
off_grid	20220309	Rep1	45	19	20220309 568M1_gfpMyD88_NC2 004.tif	0.076766891	0.100017956
off_grid	20220309	Rep1	45	20	20220309 568M1_gfpMyD88_NC2 004.tif	0.028491309	0.019050646
off_grid	20220309	Rep1	45	21	20220309 568M1_gfpMyD88_NC2 004.tif	0.020830217	0.029158054
off_grid	20220309	Rep1	45	22	20220309 568M1_gfpMyD88_NC2 004.tif	0.011334134	0.005544635
off_grid	20220309	Rep1	45	23	20220309 568M1_gfpMyD88_NC2 004.tif	0.202693217	0.249330593
off_grid	20220309	Rep1	45	24	20220309 568M1_gfpMyD88_NC2 004.tif	0.080429229	0.039697654
off_grid	20220309	Rep1	45	25	20220309 568M1_gfpMyD88_NC2 004.tif	0.2360442	0.318736756
off_grid	20220309	Rep1	45	26	20220309 568M1_gfpMyD88_NC2 004.tif	0.020317949	0.008363708
off_grid	20220309	Rep1	45	27	20220309 568M1_gfpMyD88_NC2 004.tif	0.01760369	0.019463193
off_grid	20220309	Rep1	45	28	20220309 568M1_gfpMyD88_NC2 004.tif	0.007710025	0.02652561
off_grid	20220309	Rep1	45	29	20220309 568M1_gfpMyD88_NC2 004.tif	0.242917772	0.236305887
off_grid	20220309	Rep1	45	30	20220309 568M1_gfpMyD88_NC2 004.tif	0.017641919	0.015976187
off_grid	20220309	Rep1	45	31	20220309 568M1_gfpMyD88_NC2 004.tif	0.000836451	0.009454011
off_grid	20220309	Rep1	45	32	20220309 568M1_gfpMyD88_NC2 004.tif	0.019346932	0.018687212
off_grid	20220309	Rep1	45	33	20220309 568M1_gfpMyD88_NC2 004.tif	0.02625109	0.031210967
off_grid	20220309	Rep1	45	34	20220309 568M1_gfpMyD88_NC2 004.tif	0.041741481	0.070972665
off_grid	20220309	Rep1	45	35	20220309 568M1_gfpMyD88_NC2 004.tif	0.028965349	0.05037477
off_grid	20220309	Rep1	45	36	20220309 568M1_gfpMyD88_NC2 004.tif	0.195613207	0.327763685
off_grid	20220309	Rep1	45	37	20220309 568M1_gfpMyD88_NC2 004.tif	0.049012637	0.032193223
off_grid	20220309	Rep1	45	38	20220309 568M1_gfpMyD88_NC2 004.tif	0.004047687	0.003462254
off_grid	20220309	Rep1	45	39	20220309 568M1_gfpMyD88_NC2 004.tif	0.007442422	0.016300331
off_grid	20220309	Rep1	45	40	20220309 568M1_gfpMyD88_NC2 004.tif	0.029806387	0.041838971
off_grid	20220309	Rep1	45	41	20220309 568M1_gfpMyD88_NC2 004.tif	0.008979228	0.016054767
off_grid	20220309	Rep1	45	42	20220309 568M1_gfpMyD88_NC2 004.tif	0.027122711	0.028441007
off_grid	20220309	Rep1	45	43	20220309 568M1_gfpMyD88_NC2 004.tif	0.000951138	0.000977148
off_grid	20220309	Rep1	45	44	20220309 568M1_gfpMyD88_NC2 004.tif	0.018177125	0.02806775
off_grid	20220309	Rep1	45	45	20220309 568M1_gfpMyD88_NC2 004.tif	0.011876986	0.008560159
off_grid	20220309	Rep1	45	46	20220309 568M1_gfpMyD88_NC2 004.tif	0.053240764	0.061425143
off_grid	20220309	Rep1	45	47	20220309 568M1_gfpMyD88_NC2 004.tif	0.170512046	0.302421495
off_grid	20220309	Rep1	45	48	20220309 568M1_gfpMyD88_NC2 004.tif	0.15713954	0.144013174
off_grid	20220309	Rep1	45	49	20220309 568M1_gfpMyD88_NC2 004.tif	0.179251194	0.188715615
off_grid	20220309	Rep1	45	50	20220309 568M1_gfpMyD88_NC2 004.tif	0.001516927	0.00333456
off_grid	20220309	Rep1	45	51	20220309 568M1_gfpMyD88_NC2 004.tif	0.112465131	0.146763488
off_grid	20220309	Rep1	45	52	20220309 568M1_gfpMyD88_NC2 004.tif	0.016594444	0.013137469
off_grid	20220309	Rep1	45	53	20220309 568M1_gfpMyD88_NC2 004.tif	0.034783803	0.036102599
off_grid	20220309	Rep1	45	54	20220309 568M1_gfpMyD88_NC2 004.tif	0.450570057	0.183185517
off_grid	20220309	Rep1	45	55	20220309 568M1_gfpMyD88_NC2 004.tif	0.063646698	0.014100079
off_grid	20220309	Rep1	45	56	20220309 568M1_gfpMyD88_NC2 004.tif	0.013574353	0.002460353
off_grid	20220309	Rep1	45	57	20220309 568M1_gfpMyD88_NC2 004.tif	0.003306044	0.000338682
off_grid	20220309	Rep1	45	58	20220309 568M1_gfpMyD88_NC2 004.tif	0.007847649	0.001458453
off_grid	20220309	Rep1	46	1	20220309 568M1_gfpMyD88_NC2 005.tif	0.020891384	0.000780697
off_grid	20220309	Rep1	46	2	20220309 568M1_gfpMyD88_NC2 005.tif	0.15517457	0.054922612
off_grid	20220309	Rep1	46	3	20220309 568M1_gfpMyD88_NC2 005.tif	0.00986614	0.007499323
off_grid	20220309	Rep1	46	4	20220309 568M1_gfpMyD88_NC2 005.tif	0.33070685	0.156085093
off_grid	20220309	Rep1	46	5	20220309 568M1_gfpMyD88_NC2 005.tif	0.025578259	0.00367835
off_grid	20220309	Rep1	46	6	20220309 568M1_gfpMyD88_NC2 005.tif	0.205575684	0.08064788
off_grid	20220309	Rep1	46	7	20220309 568M1_gfpMyD88_NC2 005.tif	0.105392767	0.031427064
off_grid	20220309	Rep1	46	8	20220309 568M1_gfpMyD88_NC2 005.tif	0.129912847	0.049755949
off_grid	20220309	Rep1	46	9	20220309 568M1_gfpMyD88_NC2 005.tif	0.891786238	0.324021291
off_grid	20220309	Rep1	46	10	20220309 568M1_gfpMyD88_NC2 005.tif	0.186369434	0.062436865
off_grid	20220309	Rep1	46	11	20220309 568M1_gfpMyD88_NC2 005.tif	0.927453895	0.194894001
off_grid	20220309	Rep1	46	12	20220309 568M1_gfpMyD88_NC2 005.tif	0.060641898	0.101835128
off_grid	20220309	Rep1	46	13	20220309 568M1_gfpMyD88_NC2 005.tif	0.024767805	0.012803502
off_grid	20220309	Rep1	46	14	20220309 568M1_gfpMyD88_NC2 005.tif	0.250991736	0.125202983
off_grid	20220309	Rep1	46	15	20220309 568M1_gfpMyD88_NC2 005.tif	0.0393407	0.064941617
off_grid	20220309	Rep1	46	16	20220309 568M1_gfpMyD88_NC2 005.tif	0.018001272	0.023961923
off_grid	20220309	Rep1	46	17	20220309 568M1_gfpMyD88_NC2 005.tif	0.021587152	0.014473336
off_grid	20220309	Rep1	46	18	20220309 568M1_gfpMyD88_NC2 005.tif	0.010913615	0.021093737
off_grid	20220309	Rep1	46	19	20220309 568M1_gfpMyD88_NC2 005.tif	0.040801047	0.113553435
off_grid	20220309	Rep1	46	20	20220309 568M1_gfpMyD88_NC2 005.tif	0.017481357	0.030140309
off_grid	20220309	Rep1	46	21	20220309 568M1_gfpMyD88_NC2 005.tif	0.162942704	0.040964763
off_grid	20220309	Rep1	47	1	20220309 568M1_gfpMyD88_NC2 006.tif	0.004414685	0.001095018
off_grid	20220309	Rep1	47	2	20220309 568M1_gfpMyD88_NC2 006.tif	0.027871999	0.004798121
off_grid	20220309	Rep1	47	3	20220309 568M1_gfpMyD88_NC2 006.tif	0.006180865	0.000417262
off_grid	20220309	Rep1	47	4	20220309 568M1_gfpMyD88_NC2 006.tif	0.006578446	0.005839312
off_grid	20220309	Rep1	47	5	20220309 568M1_gfpMyD88_NC2 006.tif	0.008826312	1.45E-05
off_grid	20220309	Rep1	47	6	20220309 568M1_gfpMyD88_NC2 006.tif	0.008795728	0.000220811
off_grid	20220309	Rep1	47	7	20220309 568M1_gfpMyD88_NC2 006.tif	0.015302304	0.002440708
off_grid	20220309	Rep1	47	8	20220309 568M1_gfpMyD88_NC2 006.tif	0.00283965	0.015288608
off_grid	20220309	Rep1	47	9	20220309 568M1_gfpMyD88_NC2 006.tif	0.041963209	0.010937217
off_grid	20220309	Rep1	47	10	20220309 568M1_gfpMyD88_NC2 006.tif	0.056474938	0.020612432
off_grid	20220309	Rep1	47	11	20220309 568M1_gfpMyD88_NC2 006.tif	0.106776656	0.089006873
off_grid	20220309	Rep1	47	12	20220309 568M1_gfpMyD88_NC2 006.tif	0.040242904	0.037674208
off_grid	20220309	Rep1	47	13	20220309 568M1_gfpMyD88_NC2 006.tif	0.045801401	0.047369068
off_grid	20220309	Rep1	47	14	20220309 568M1_gfpMyD88_NC2 006.tif	0.902780896	1.091801196
off_grid	20220309	Rep1	47	15	20220309 568M1_gfpMyD88_NC2 006.tif	0.712591624	0.637881345
off_grid	20220309	Rep1	47	16	20220309 568M1_gfpMyD88_NC2 006.tif	0.041083942	0.020966044
off_grid	20220309	Rep1	47	17	20220309 568M1_gfpMyD88_NC2 006.tif	0.116303323	0.103102237
off_grid	20220309	Rep1	47	18	20220309 568M1_gfpMyD88_NC2 006.tif	0.150227737	0.084056306
off_grid	20220309	Rep1	47	19	20220309 568M1_gfpMyD88_NC2 006.tif	0.021227799	0.001871
off_grid	20220309	Rep1	47	20	20220309 568M1_gfpMyD88_NC2 006.tif	0.009499142	0.002617514
off_grid	20220309	Rep1	47	21	20220309 568M1_gfpMyD88_NC2 006.tif	0.063707865	0.009345963
off_grid	20220309	Rep1	47	22	20220309 568M1_gfpMyD88_NC2 006.tif	0.003436023	0.003727463
off_grid	20220309	Rep1	47	23	20220309 568M1_gfpMyD88_NC2 006.tif	0.035028468	0.007155534
off_grid	20220309	Rep1	47	24	20220309 568M1_gfpMyD88_NC2 006.tif	0.593026602	1.006246751
off_grid	20220309	Rep1	47	25	20220309 568M1_gfpMyD88_NC2 006.tif	0.026908629	0.010406799
off_grid	20220309	Rep1	47	26	20220309 568M1_gfpMyD88_NC2 006.tif	0.05233856	0.035503423
off_grid	20220309	Rep1	47	27	20220309 568M1_gfpMyD88_NC2 006.tif	0.214360709	0.317508939
off_grid	20220309	Rep1	47	28	20220309 568M1_gfpMyD88_NC2 006.tif	0.005056932	8.33E-05
off_grid	20220309	Rep1	47	29	20220309 568M1_gfpMyD88_NC2 006.tif	0.006387301	0.001065551
off_grid	20220309	Rep1	48	1	20220309 568M1_gfpMyD88_NC2 007.tif	0.006119698	0.000201166
off_grid	20220309	Rep1	48	2	20220309 568M1_gfpMyD88_NC2 007.tif	0.006234385	0.000309214
off_grid	20220309	Rep1	48	3	20220309 568M1_gfpMyD88_NC2 007.tif	0.015294658	0.067141869
off_grid	20220309	Rep1	48	4	20220309 568M1_gfpMyD88_NC2 007.tif	0.003497189	0.000368149
off_grid	20220309	Rep1	48	5	20220309 568M1_gfpMyD88_NC2 007.tif	0.059540904	0.056170076
off_grid	20220309	Rep1	48	6	20220309 568M1_gfpMyD88_NC2 007.tif	0.073119845	0.080746106
off_grid	20220309	Rep1	48	7	20220309 568M1_gfpMyD88_NC2 007.tif	0.10012481	0.082474875
off_grid	20220309	Rep1	48	8	20220309 568M1_gfpMyD88_NC2 007.tif	0.011311197	0.027006915
off_grid	20220309	Rep1	48	9	20220309 568M1_gfpMyD88_NC2 007.tif	0.003176065	0.028637459
off_grid	20220309	Rep1	48	10	20220309 568M1_gfpMyD88_NC2 007.tif	0.000316536	-5.42E-05
off_grid	20220309	Rep1	48	11	20220309 568M1_gfpMyD88_NC2 007.tif	0.000943492	0.003118464
off_grid	20220309	Rep1	48	12	20220309 568M1_gfpMyD88_NC2 007.tif	0.023819725	0.070511005
off_grid	20220309	Rep1	48	13	20220309 568M1_gfpMyD88_NC2 007.tif	0.000331828	0.000279746
off_grid	20220309	Rep1	48	14	20220309 568M1_gfpMyD88_NC2 007.tif	0.002656151	0.001566501
off_grid	20220309	Rep1	48	15	20220309 568M1_gfpMyD88_NC2 007.tif	0.012786836	4.71E-06
off_grid	20220309	Rep1	48	16	20220309 568M1_gfpMyD88_NC2 007.tif	0.002594985	0.017302232
off_grid	20220309	Rep1	48	17	20220309 568M1_gfpMyD88_NC2 007.tif	0.050060112	0.027389994
off_grid	20220309	Rep1	48	18	20220309 568M1_gfpMyD88_NC2 007.tif	0.014147788	0.001379872
off_grid	20220309	Rep1	48	19	20220309 568M1_gfpMyD88_NC2 007.tif	0.059487382	0.030061729
off_grid	20220309	Rep1	48	20	20220309 568M1_gfpMyD88_NC2 007.tif	0.007220694	0.004228413
off_grid	20220309	Rep1	48	21	20220309 568M1_gfpMyD88_NC2 007.tif	0.027696146	0.010338041
off_grid	20220309	Rep1	48	22	20220309 568M1_gfpMyD88_NC2 007.tif	-0.000967958	4.40E-05
off_grid	20220309	Rep1	48	23	20220309 568M1_gfpMyD88_NC2 007.tif	0.017091421	0.013952741
off_grid	20220309	Rep1	48	24	20220309 568M1_gfpMyD88_NC2 007.tif	0.108925125	0.067554416
off_grid	20220309	Rep1	48	25	20220309 568M1_gfpMyD88_NC2 007.tif	0.01483591	0.006674229
off_grid	20220309	Rep1	48	26	20220309 568M1_gfpMyD88_NC2 007.tif	0.062163413	0.043361466
off_grid	20220309	Rep1	48	27	20220309 568M1_gfpMyD88_NC2 007.tif	0.167988932	0.097886462
off_grid	20220309	Rep1	48	28	20220309 568M1_gfpMyD88_NC2 007.tif	0.132864126	0.071807581
off_grid	20220309	Rep1	48	29	20220309 568M1_gfpMyD88_NC2 007.tif	0.024500202	0.038351964
off_grid	20220309	Rep1	48	30	20220309 568M1_gfpMyD88_NC2 007.tif	0.051214627	0.03356838
off_grid	20220309	Rep1	48	31	20220309 568M1_gfpMyD88_NC2 007.tif	0.200942329	0.189982726
off_grid	20220309	Rep1	48	32	20220309 568M1_gfpMyD88_NC2 007.tif	0.010003765	0.013108001
off_grid	20220309	Rep1	48	33	20220309 568M1_gfpMyD88_NC2 007.tif	0.052644392	0.032546835
off_grid	20220309	Rep1	48	34	20220309 568M1_gfpMyD88_NC2 007.tif	0.32422321	0.270714293
off_grid	20220309	Rep1	48	35	20220309 568M1_gfpMyD88_NC2 007.tif	0.019836264	0.015111802
off_grid	20220309	Rep1	48	36	20220309 568M1_gfpMyD88_NC2 007.tif	0.062461599	0.036141889
off_grid	20220309	Rep1	48	37	20220309 568M1_gfpMyD88_NC2 007.tif	0.040418758	0.042948919
off_grid	20220309	Rep1	48	38	20220309 568M1_gfpMyD88_NC2 007.tif	0.000423577	0.000918212
off_grid	20220309	Rep1	48	39	20220309 568M1_gfpMyD88_NC2 007.tif	0.021984733	0.020268643
off_grid	20220309	Rep1	49	1	20220309 568M1_gfpMyD88_NC2 008.tif	0.013192063	0.031053807
off_grid	20220309	Rep1	49	2	20220309 568M1_gfpMyD88_NC2 008.tif	0.002587339	0.014787658
off_grid	20220309	Rep1	49	3	20220309 568M1_gfpMyD88_NC2 008.tif	0.00169278	0.014738545
off_grid	20220309	Rep1	49	4	20220309 568M1_gfpMyD88_NC2 008.tif	0.149593137	0.277658838
off_grid	20220309	Rep1	49	5	20220309 568M1_gfpMyD88_NC2 008.tif	0.002151528	0.000800342
off_grid	20220309	Rep1	49	6	20220309 568M1_gfpMyD88_NC2 008.tif	0.028368977	0.060462533
off_grid	20220309	Rep1	49	7	20220309 568M1_gfpMyD88_NC2 008.tif	0.007694733	0.018353245
off_grid	20220309	Rep1	49	8	20220309 568M1_gfpMyD88_NC2 008.tif	0.003451314	0.002204967
off_grid	20220309	Rep1	49	9	20220309 568M1_gfpMyD88_NC2 008.tif	0.143552955	0.361710432
off_grid	20220309	Rep1	49	10	20220309 568M1_gfpMyD88_NC2 008.tif	0.282561244	0.131243854
off_grid	20220309	Rep1	49	11	20220309 568M1_gfpMyD88_NC2 008.tif	0.042658977	0.09879996
off_grid	20220309	Rep1	49	12	20220309 568M1_gfpMyD88_NC2 008.tif	0.01942339	0.037055387
off_grid	20220309	Rep1	49	13	20220309 568M1_gfpMyD88_NC2 008.tif	0.119828037	0.008903948
off_grid	20220309	Rep1	49	14	20220309 568M1_gfpMyD88_NC2 008.tif	0.002564401	0.006497423
off_grid	20220309	Rep1	49	15	20220309 568M1_gfpMyD88_NC2 008.tif	0.04250606	0.019728402
off_grid	20220309	Rep1	49	16	20220309 568M1_gfpMyD88_NC2 008.tif	0.070933145	0.1085734
off_grid	20220309	Rep1	49	17	20220309 568M1_gfpMyD88_NC2 008.tif	0.041229212	0.049500562
off_grid	20220309	Rep1	49	18	20220309 568M1_gfpMyD88_NC2 008.tif	0.000652951	0.01479748
off_grid	20220309	Rep1	49	19	20220309 568M1_gfpMyD88_NC2 008.tif	0.002518527	0.015121625
off_grid	20220309	Rep1	49	20	20220309 568M1_gfpMyD88_NC2 008.tif	0.924219723	0.734515628
off_grid	20220309	Rep1	49	21	20220309 568M1_gfpMyD88_NC2 008.tif	0.019675702	0.052702715
off_grid	20220309	Rep1	49	22	20220309 568M1_gfpMyD88_NC2 008.tif	0.056138522	0.103770171
off_grid	20220309	Rep1	49	23	20220309 568M1_gfpMyD88_NC2 008.tif	0.007885878	0.024904888
off_grid	20220309	Rep1	49	24	20220309 568M1_gfpMyD88_NC2 008.tif	0.110798347	0.12903378
off_grid	20220309	Rep1	49	25	20220309 568M1_gfpMyD88_NC2 008.tif	0.341089844	0.361887235
off_grid	20220309	Rep1	49	26	20220309 568M1_gfpMyD88_NC2 008.tif	0.000889971	0.009061109
off_grid	20220309	Rep1	49	27	20220309 568M1_gfpMyD88_NC2 008.tif	0.012129297	0.012351665
off_grid	20220309	Rep1	49	28	20220309 568M1_gfpMyD88_NC2 008.tif	0.001608676	0.002843433
off_grid	20220309	Rep1	49	29	20220309 568M1_gfpMyD88_NC2 008.tif	0.186331206	0.249094853
off_grid	20220309	Rep1	49	30	20220309 568M1_gfpMyD88_NC2 008.tif	0.008398147	0.030601969
off_grid	20220309	Rep1	49	31	20220309 568M1_gfpMyD88_NC2 008.tif	0.005997366	0.017822827
off_grid	20220309	Rep1	49	32	20220309 568M1_gfpMyD88_NC2 008.tif	0.006670196	0.020327578
off_grid	20220309	Rep1	49	33	20220309 568M1_gfpMyD88_NC2 008.tif	0.047452893	0.012715099
off_grid	20220309	Rep1	49	34	20220309 568M1_gfpMyD88_NC2 008.tif	0.009239185	0.008746787
off_grid	20220309	Rep1	49	35	20220309 568M1_gfpMyD88_NC2 008.tif	0.001769238	0.000928035
off_grid	20220309	Rep1	49	36	20220309 568M1_gfpMyD88_NC2 008.tif	0.008642812	0.00733234
off_grid	20220309	Rep1	49	37	20220309 568M1_gfpMyD88_NC2 008.tif	0.050778817	0.067682109
off_grid	20220309	Rep1	49	38	20220309 568M1_gfpMyD88_NC2 008.tif	0.061383541	0.091452689
off_grid	20220309	Rep1	49	39	20220309 568M1_gfpMyD88_NC2 008.tif	0.174342592	0.189668404
off_grid	20220309	Rep1	49	40	20220309 568M1_gfpMyD88_NC2 008.tif	0.213175609	0.401570349
off_grid	20220309	Rep1	49	41	20220309 568M1_gfpMyD88_NC2 008.tif	0.014002518	0.037173258
off_grid	20220309	Rep1	49	42	20220309 568M1_gfpMyD88_NC2 008.tif	0.052048019	0.013883983
off_grid	20220309	Rep1	49	43	20220309 568M1_gfpMyD88_NC2 008.tif	0.014652411	0.027871299
off_grid	20220309	Rep1	49	44	20220309 568M1_gfpMyD88_NC2 008.tif	0.035915381	0.035699875
off_grid	20220309	Rep1	49	45	20220309 568M1_gfpMyD88_NC2 008.tif	0.077447368	0.016909329
off_grid	20220309	Rep1	49	46	20220309 568M1_gfpMyD88_NC2 008.tif	0.026717483	0.002037983
off_grid	20220309	Rep1	49	47	20220309 568M1_gfpMyD88_NC2 008.tif	0.003474252	0.000918212
off_grid	20220309	Rep1	49	48	20220309 568M1_gfpMyD88_NC2 008.tif	0.001539864	0.000387794
off_grid	20220309	Rep1	49	49	20220309 568M1_gfpMyD88_NC2 008.tif	0.01980568	0.004572202
off_grid	20220309	Rep1	49	50	20220309 568M1_gfpMyD88_NC2 008.tif	0.001608676	0.008786078
off_grid	20220309	Rep1	49	51	20220309 568M1_gfpMyD88_NC2 008.tif	0.036710544	0.043096258
off_grid	20220309	Rep1	49	52	20220309 568M1_gfpMyD88_NC2 008.tif	0.018070084	0.003806043
off_grid	20220309	Rep1	49	53	20220309 568M1_gfpMyD88_NC2 008.tif	0.007962336	0.000328859
off_grid	20220309	Rep1	50	1	20220309 568M1_gfpMyD88_NC2 009.tif	0.078296051	0.018205907
off_grid	20220309	Rep1	50	2	20220309 568M1_gfpMyD88_NC2 009.tif	0.138804913	0.016781636
off_grid	20220309	Rep1	50	3	20220309 568M1_gfpMyD88_NC2 009.tif	0.001195803	0.010043365
off_grid	20220309	Rep1	50	4	20220309 568M1_gfpMyD88_NC2 009.tif	0.067561348	0.028941958
off_grid	20220309	Rep1	50	5	20220309 568M1_gfpMyD88_NC2 009.tif	0.046069004	0.012764212
off_grid	20220309	Rep1	50	6	20220309 568M1_gfpMyD88_NC2 009.tif	0.022649918	0.010789879
off_grid	20220309	Rep1	50	7	20220309 568M1_gfpMyD88_NC2 009.tif	0.034554428	0.029030361
off_grid	20220309	Rep1	50	8	20220309 568M1_gfpMyD88_NC2 009.tif	0.715565841	0.484590573
off_grid	20220309	Rep1	50	9	20220309 568M1_gfpMyD88_NC2 009.tif	0.011211801	0.010613073
off_grid	20220309	Rep1	50	10	20220309 568M1_gfpMyD88_NC2 009.tif	0.030356884	0.010907749
off_grid	20220309	Rep1	50	11	20220309 568M1_gfpMyD88_NC2 009.tif	0.003795375	0.011713199
off_grid	20220309	Rep1	50	12	20220309 568M1_gfpMyD88_NC2 009.tif	0.048255703	0.022842152
off_grid	20220309	Rep1	50	13	20220309 568M1_gfpMyD88_NC2 009.tif	0.547992837	0.253269436
off_grid	20220309	Rep1	50	14	20220309 568M1_gfpMyD88_NC2 009.tif	0.007182465	0.015819026
off_grid	20220309	Rep1	50	15	20220309 568M1_gfpMyD88_NC2 009.tif	0.006112053	0.008520869
off_grid	20220309	Rep1	50	16	20220309 568M1_gfpMyD88_NC2 009.tif	0.090055291	0.051111461
off_grid	20220309	Rep1	50	17	20220309 568M1_gfpMyD88_NC2 009.tif	0.051589271	0.032713818
off_grid	20220309	Rep1	50	18	20220309 568M1_gfpMyD88_NC2 009.tif	0.027573814	0.010878282
off_grid	20220309	Rep1	50	19	20220309 568M1_gfpMyD88_NC2 009.tif	0.018880538	0.013500903
off_grid	20220309	Rep1	50	20	20220309 568M1_gfpMyD88_NC2 009.tif	0.024454327	0.036947339
off_grid	20220309	Rep1	50	21	20220309 568M1_gfpMyD88_NC2 009.tif	0.014644765	0.026093417
off_grid	20220309	Rep1	50	22	20220309 568M1_gfpMyD88_NC2 009.tif	0.005576847	0.015583285
off_grid	20220309	Rep1	50	23	20220309 568M1_gfpMyD88_NC2 009.tif	0.02027972	0.028617813
off_grid	20220309	Rep1	50	24	20220309 568M1_gfpMyD88_NC2 009.tif	0.000278307	0.011762311
off_grid	20220309	Rep1	50	25	20220309 568M1_gfpMyD88_NC2 009.tif	0.005553909	0.007813645
off_grid	20220309	Rep1	50	26	20220309 568M1_gfpMyD88_NC2 009.tif	0.002067424	4.40E-05
off_grid	20220309	Rep1	50	27	20220309 568M1_gfpMyD88_NC2 009.tif	0.002870233	0.001969226
off_grid	20220309	Rep1	50	28	20220309 568M1_gfpMyD88_NC2 009.tif	0.01186934	0.034236314
off_grid	20220309	Rep1	50	29	20220309 568M1_gfpMyD88_NC2 009.tif	0.007213048	0.011624796
off_grid	20220309	Rep1	50	30	20220309 568M1_gfpMyD88_NC2 009.tif	0.006479051	0.00048602
off_grid	20220309	Rep1	50	31	20220309 568M1_gfpMyD88_NC2 009.tif	0.116983799	0.088338939
off_grid	20220309	Rep1	50	32	20220309 568M1_gfpMyD88_NC2 009.tif	0.008619875	0.000967325
off_grid	20220309	Rep1	50	33	20220309 568M1_gfpMyD88_NC2 009.tif	0.002656151	0.002430886
off_grid	20220309	Rep1	51	1	20220309 568M1_gfpMyD88_NC2 010.tif	0.010393701	0.002843433
off_grid	20220309	Rep1	51	2	20220309 568M1_gfpMyD88_NC2 010.tif	0.151145233	0.054686871
off_grid	20220309	Rep1	51	3	20220309 568M1_gfpMyD88_NC2 010.tif	0.005202202	0.008019919
off_grid	20220309	Rep1	51	4	20220309 568M1_gfpMyD88_NC2 010.tif	0.028154894	0.010789879
off_grid	20220309	Rep1	51	5	20220309 568M1_gfpMyD88_NC2 010.tif	0.021036654	0.072937175
off_grid	20220309	Rep1	51	6	20220309 568M1_gfpMyD88_NC2 010.tif	0.067668389	0.070501182
off_grid	20220309	Rep1	51	7	20220309 568M1_gfpMyD88_NC2 010.tif	0.922262394	0.487989176
off_grid	20220309	Rep1	51	8	20220309 568M1_gfpMyD88_NC2 010.tif	0.01277919	0.041789858
off_grid	20220309	Rep1	51	9	20220309 568M1_gfpMyD88_NC2 010.tif	1.580948069	1.071203302
off_grid	20220309	Rep1	51	10	20220309 568M1_gfpMyD88_NC2 010.tif	0.098274527	0.11507593
off_grid	20220309	Rep1	51	11	20220309 568M1_gfpMyD88_NC2 010.tif	0.011387655	0.027763251
off_grid	20220309	Rep1	51	12	20220309 568M1_gfpMyD88_NC2 010.tif	0.337526902	0.319552029
off_grid	20220309	Rep1	51	13	20220309 568M1_gfpMyD88_NC2 010.tif	0.046344252	0.136783774
off_grid	20220309	Rep1	51	14	20220309 568M1_gfpMyD88_NC2 010.tif	0.047154707	0.05695588
off_grid	20220309	Rep1	51	15	20220309 568M1_gfpMyD88_NC2 010.tif	0.03198544	0.050345302
off_grid	20220309	Rep1	51	16	20220309 568M1_gfpMyD88_NC2 010.tif	0.029561721	0.00094768
off_grid	20220309	Rep1	51	17	20220309 568M1_gfpMyD88_NC2 010.tif	0.004598184	0.00040744
off_grid	20220309	Rep1	52	1	20220309 568M1_gfpMyD88_NC2 011.tif	0.009652058	0.047575342
off_grid	20220309	Rep1	52	2	20220309 568M1_gfpMyD88_NC2 011.tif	0.019086975	0.003069352
off_grid	20220309	Rep1	52	3	20220309 568M1_gfpMyD88_NC2 011.tif	0.028193123	0.100401034
off_grid	20220309	Rep1	52	4	20220309 568M1_gfpMyD88_NC2 011.tif	0.026121111	0.005426764
off_grid	20220309	Rep1	52	5	20220309 568M1_gfpMyD88_NC2 011.tif	0.012970335	0.015337721
off_grid	20220309	Rep1	52	6	20220309 568M1_gfpMyD88_NC2 011.tif	0.010714824	5.38E-05
off_grid	20220309	Rep1	52	7	20220309 568M1_gfpMyD88_NC2 011.tif	0.003978874	0.000279746
off_grid	20220309	Rep1	52	8	20220309 568M1_gfpMyD88_NC2 011.tif	0.000438869	0.00040744
off_grid	20220309	Rep1	52	9	20220309 568M1_gfpMyD88_NC2 011.tif	-0.000226316	0.00825566
off_grid	20220309	Rep1	52	10	20220309 568M1_gfpMyD88_NC2 011.tif	0.004628767	0.008864658
off_grid	20220309	Rep1	52	11	20220309 568M1_gfpMyD88_NC2 011.tif	0.001654551	0.002136209
off_grid	20220309	Rep1	52	12	20220309 568M1_gfpMyD88_NC2 011.tif	0.010210201	0.027154253
off_grid	20220309	Rep1	52	13	20220309 568M1_gfpMyD88_NC2 011.tif	0.00025537	4.71E-06
off_grid	20220309	Rep1	52	14	20220309 568M1_gfpMyD88_NC2 011.tif	0.010080223	0.011546215
off_grid	20220309	Rep1	52	15	20220309 568M1_gfpMyD88_NC2 011.tif	0.014216601	0.009355786
off_grid	20220309	Rep1	52	16	20220309 568M1_gfpMyD88_NC2 011.tif	0.021051946	0.000387794
off_grid	20220309	Rep1	52	17	20220309 568M1_gfpMyD88_NC2 011.tif	0.005523326	0.000505665
off_grid	20220309	Rep1	52	18	20220309 568M1_gfpMyD88_NC2 011.tif	0.016632674	0.003305093
off_grid	20220309	Rep1	52	19	20220309 568M1_gfpMyD88_NC2 011.tif	0.000867034	0.000515488
off_grid	20220309	Rep1	52	20	20220309 568M1_gfpMyD88_NC2 011.tif	0.043645285	0.008000273
off_grid	20220309	Rep1	52	21	20220309 568M1_gfpMyD88_NC2 011.tif	0.039990593	0.031594047
off_grid	20220309	Rep1	52	22	20220309 568M1_gfpMyD88_NC2 011.tif	0.141488589	0.080873799
off_grid	20220309	Rep1	52	23	20220309 568M1_gfpMyD88_NC2 011.tif	-0.00027219	0.004719541
off_grid	20220309	Rep1	52	24	20220309 568M1_gfpMyD88_NC2 011.tif	0.000943492	0.002096919
off_grid	20220309	Rep1	52	25	20220309 568M1_gfpMyD88_NC2 011.tif	0.038140309	0.005878602
off_grid	20220309	Rep1	52	26	20220309 568M1_gfpMyD88_NC2 011.tif	0.008505188	0.004395396
off_grid	20220309	Rep1	52	27	20220309 568M1_gfpMyD88_NC2 011.tif	0.001753947	0.004257881
off_grid	20220309	Rep1	52	28	20220309 568M1_gfpMyD88_NC2 011.tif	0.20840463	0.170239392
off_grid	20220309	Rep1	52	29	20220309 568M1_gfpMyD88_NC2 011.tif	0.252421501	0.167803399
off_grid	20220309	Rep1	52	30	20220309 568M1_gfpMyD88_NC2 011.tif	0.037490416	0.04441248
off_grid	20220309	Rep1	52	31	20220309 568M1_gfpMyD88_NC2 011.tif	0.001119345	0.010338041
off_grid	20220309	Rep1	52	32	20220309 568M1_gfpMyD88_NC2 011.tif	0.001272261	0.005633038
off_grid	20220309	Rep1	52	33	20220309 568M1_gfpMyD88_NC2 011.tif	0.019889785	0.030975226
off_grid	20220309	Rep1	53	1	20220309 568M1_gfpMyD88_NC2 012.tif	0.042429603	0.019031001
off_grid	20220309	Rep1	53	2	20220309 568M1_gfpMyD88_NC2 012.tif	0.00298492	0.000152053
off_grid	20220309	Rep1	53	3	20220309 568M1_gfpMyD88_NC2 012.tif	0.005683888	0.001478098
off_grid	20220309	Rep1	53	4	20220309 568M1_gfpMyD88_NC2 012.tif	0.077745554	0.016850394
off_grid	20220309	Rep1	53	5	20220309 568M1_gfpMyD88_NC2 012.tif	0.005852095	0.009110222
off_grid	20220309	Rep1	53	6	20220309 568M1_gfpMyD88_NC2 012.tif	0.008359918	0.001782597
off_grid	20220309	Rep1	53	7	20220309 568M1_gfpMyD88_NC2 012.tif	0.01483591	0.007499323
off_grid	20220309	Rep1	53	8	20220309 568M1_gfpMyD88_NC2 012.tif	0.001761592	0.009287028
off_grid	20220309	Rep1	53	9	20220309 568M1_gfpMyD88_NC2 012.tif	0.044539844	0.017970165
off_grid	20220309	Rep1	53	10	20220309 568M1_gfpMyD88_NC2 012.tif	0.484165699	0.157047701
off_grid	20220309	Rep1	53	11	20220309 568M1_gfpMyD88_NC2 012.tif	0.024461972	0.034472055
off_grid	20220309	Rep1	53	12	20220309 568M1_gfpMyD88_NC2 012.tif	0.120302077	0.052408038
off_grid	20220309	Rep1	53	13	20220309 568M1_gfpMyD88_NC2 012.tif	0.036496462	0.036878581
off_grid	20220309	Rep1	53	14	20220309 568M1_gfpMyD88_NC2 012.tif	0.036909335	0.036171357
off_grid	20220309	Rep1	53	15	20220309 568M1_gfpMyD88_NC2 012.tif	0.516591538	0.359726273
off_grid	20220309	Rep1	53	16	20220309 568M1_gfpMyD88_NC2 012.tif	0.01769544	0.019433726
off_grid	20220309	Rep1	53	17	20220309 568M1_gfpMyD88_NC2 012.tif	1.434760375	1.078570217
off_grid	20220309	Rep1	53	18	20220309 568M1_gfpMyD88_NC2 012.tif	0.031626087	0.012086456
off_grid	20220309	Rep1	53	19	20220309 568M1_gfpMyD88_NC2 012.tif	0.00240384	-1.49E-05
off_grid	20220309	Rep1	53	20	20220309 568M1_gfpMyD88_NC2 012.tif	0.064518319	0.007135889
off_grid	20220309	Rep1	53	21	20220309 568M1_gfpMyD88_NC2 012.tif	0.005446868	0.00133076
off_grid	20220309	Rep1	53	22	20220309 568M1_gfpMyD88_NC2 012.tif	0.008168773	0.009532592
off_grid	20220309	Rep1	54	1	20220309 568M1_gfpMyD88_NC2 013.tif	0.01430835	0.006900147
off_grid	20220309	Rep1	54	2	20220309 568M1_gfpMyD88_NC2 013.tif	0.02339156	0.001890645
off_grid	20220309	Rep1	54	3	20220309 568M1_gfpMyD88_NC2 013.tif	0.022000025	0.02475755
off_grid	20220309	Rep1	54	4	20220309 568M1_gfpMyD88_NC2 013.tif	0.043912888	0.055109241
off_grid	20220309	Rep1	54	5	20220309 568M1_gfpMyD88_NC2 013.tif	0.704158305	0.125183338
off_grid	20220309	Rep1	54	6	20220309 568M1_gfpMyD88_NC2 013.tif	1.234578029	0.21612054
off_grid	20220309	Rep1	54	7	20220309 568M1_gfpMyD88_NC2 013.tif	2.563861532	0.532554102
off_grid	20220309	Rep1	54	8	20220309 568M1_gfpMyD88_NC2 013.tif	0.454033603	0.061759109
off_grid	20220309	Rep1	55	1	20220309 568M1_gfpMyD88_NC2 014.tif	0.08253947	0.061788577
off_grid	20220309	Rep1	55	2	20220309 568M1_gfpMyD88_NC2 014.tif	0.011823465	0.004984749
off_grid	20220309	Rep1	55	3	20220309 568M1_gfpMyD88_NC2 014.tif	0.005095161	0.003069352
off_grid	20220309	Rep1	55	4	20220309 568M1_gfpMyD88_NC2 014.tif	0.045227966	0.032222691
off_grid	20220309	Rep1	55	5	20220309 568M1_gfpMyD88_NC2 014.tif	0.004858141	0.000761051
off_grid	20220309	Rep1	55	6	20220309 568M1_gfpMyD88_NC2 014.tif	0.020646719	0.001851355
off_grid	20220309	Rep1	55	7	20220309 568M1_gfpMyD88_NC2 014.tif	0.0057527	0.003314915
off_grid	20220309	Rep1	55	8	20220309 568M1_gfpMyD88_NC2 014.tif	0.012305151	-0.000162269
off_grid	20220309	Rep1	55	9	20220309 568M1_gfpMyD88_NC2 014.tif	0.047751079	0.015357366
off_grid	20220309	Rep1	55	10	20220309 568M1_gfpMyD88_NC2 014.tif	1.034319243	0.230196259
off_grid	20220309	Rep1	55	11	20220309 568M1_gfpMyD88_NC2 014.tif	0.032115419	0.008088676
off_grid	20220309	Rep1	55	12	20220309 568M1_gfpMyD88_NC2 014.tif	0.32995756	0.041121924
off_grid	20220309	Rep1	55	13	20220309 568M1_gfpMyD88_NC2 014.tif	0.016288613	0.002902368
off_grid	20220309	Rep1	55	14	20220309 568M1_gfpMyD88_NC2 014.tif	0.612989787	0.155849352
off_grid	20220309	Rep1	55	15	20220309 568M1_gfpMyD88_NC2 014.tif	0.036611149	0.005308894
off_grid	20220309	Rep1	55	16	20220309 568M1_gfpMyD88_NC2 014.tif	0.053798908	0.086502122
off_grid	20220309	Rep1	55	17	20220309 568M1_gfpMyD88_NC2 014.tif	0.204635252	0.06518718
off_grid	20220309	Rep1	55	18	20220309 568M1_gfpMyD88_NC2 014.tif	0.968320699	0.244772929
off_grid	20220309	Rep1	55	19	20220309 568M1_gfpMyD88_NC2 014.tif	0.040380528	0.008520869
off_grid	20220309	Rep1	55	20	20220309 568M1_gfpMyD88_NC2 014.tif	0.079825211	0.065668485
off_grid	20220309	Rep1	55	21	20220309 568M1_gfpMyD88_NC2 014.tif	0.351541653	0.112914969
off_grid	20220309	Rep1	55	22	20220309 568M1_gfpMyD88_NC2 014.tif	0.192432554	0.046455571
off_grid	20220309	Rep1	55	23	20220309 568M1_gfpMyD88_NC2 014.tif	0.041343899	0.022537653
off_grid	20220309	Rep1	55	24	20220309 568M1_gfpMyD88_NC2 014.tif	0.031022069	0.021388414
off_grid	20220309	Rep1	55	25	20220309 568M1_gfpMyD88_NC2 014.tif	0.199719001	0.052064249
off_grid	20220309	Rep1	55	26	20220309 568M1_gfpMyD88_NC2 014.tif	0.805870384	0.227180735
off_grid	20220309	Rep1	55	27	20220309 568M1_gfpMyD88_NC2 014.tif	0.030119865	0.045492961
off_grid	20220309	Rep1	55	28	20220309 568M1_gfpMyD88_NC2 014.tif	0.26647448	0.056887123
off_grid	20220309	Rep1	55	29	20220309 568M1_gfpMyD88_NC2 014.tif	0.57866779	0.094851293
off_grid	20220309	Rep1	55	30	20220309 568M1_gfpMyD88_NC2 014.tif	0.027803188	0.016152993
off_grid	20220309	Rep1	55	31	20220309 568M1_gfpMyD88_NC2 014.tif	0.936070711	0.223909824
off_grid	20220309	Rep1	55	32	20220309 568M1_gfpMyD88_NC2 014.tif	0.139064871	0.090048064
off_grid	20220309	Rep1	55	33	20220309 568M1_gfpMyD88_NC2 014.tif	0.18748572	0.030169777
off_grid	20220309	Rep1	55	34	20220309 568M1_gfpMyD88_NC2 014.tif	0.034837324	0.041927374
off_grid	20220309	Rep1	55	35	20220309 568M1_gfpMyD88_NC2 014.tif	0.3145054	0.024099439
off_grid	20220309	Rep1	55	36	20220309 568M1_gfpMyD88_NC2 014.tif	0.012855648	0.006772454
off_grid	20220309	Rep1	55	37	20220309 568M1_gfpMyD88_NC2 014.tif	0.386651167	0.053174198
off_grid	20220309	Rep1	55	38	20220309 568M1_gfpMyD88_NC2 014.tif	0.166467418	0.043007854
off_grid	20220309	Rep1	55	39	20220309 568M1_gfpMyD88_NC2 014.tif	0.569836891	0.042958741
off_grid	20220309	Rep1	55	40	20220309 568M1_gfpMyD88_NC2 014.tif	0.404511755	0.037674208
off_grid	20220309	Rep1	55	41	20220309 568M1_gfpMyD88_NC2 014.tif	0.131656089	0.155004612
off_grid	20220309	Rep1	55	42	20220309 568M1_gfpMyD88_NC2 014.tif	0.150457112	0.013608951
off_grid	20220309	Rep1	55	43	20220309 568M1_gfpMyD88_NC2 014.tif	0.02925589	0.014866238
off_grid	20220309	Rep1	55	44	20220309 568M1_gfpMyD88_NC2 014.tif	0.0315114	0.014846593
off_grid	20220309	Rep1	55	45	20220309 568M1_gfpMyD88_NC2 014.tif	0.027375023	0.036102599
off_grid	20220309	Rep1	55	46	20220309 568M1_gfpMyD88_NC2 014.tif	0.004980474	0.004395396
off_grid	20220309	Rep1	55	47	20220309 568M1_gfpMyD88_NC2 014.tif	0.041749127	0.06703382
off_grid	20220309	Rep1	55	48	20220309 568M1_gfpMyD88_NC2 014.tif	0.078303697	0.049382692
off_grid	20220309	Rep1	55	49	20220309 568M1_gfpMyD88_NC2 014.tif	0.00780942	0.023490441
off_grid	20220309	Rep1	55	50	20220309 568M1_gfpMyD88_NC2 014.tif	0.012656857	0.006517068
off_grid	20220309	Rep1	56	1	20220309 568M1_gfpMyD88_NC2 015.tif	0.006119698	0.025631757
off_grid	20220309	Rep1	56	2	20220309 568M1_gfpMyD88_NC2 015.tif	0.026572214	0.001016438
off_grid	20220309	Rep1	56	3	20220309 568M1_gfpMyD88_NC2 015.tif	0.016464466	0.000377972
off_grid	20220309	Rep1	56	4	20220309 568M1_gfpMyD88_NC2 015.tif	0.031671962	0.030749308
off_grid	20220309	Rep1	56	5	20220309 568M1_gfpMyD88_NC2 015.tif	0.024836617	0.063094977
off_grid	20220309	Rep1	56	6	20220309 568M1_gfpMyD88_NC2 015.tif	0.036657023	0.011860537
off_grid	20220309	Rep1	56	7	20220309 568M1_gfpMyD88_NC2 015.tif	0.002296798	0.005073152
off_grid	20220309	Rep1	56	8	20220309 568M1_gfpMyD88_NC2 015.tif	0.00613499	0.004434686
off_grid	20220309	Rep1	56	9	20220309 568M1_gfpMyD88_NC2 015.tif	0.045732589	0.009355786
off_grid	20220309	Rep1	56	10	20220309 568M1_gfpMyD88_NC2 015.tif	0.01043193	0.011114023
off_grid	20220309	Rep1	56	11	20220309 568M1_gfpMyD88_NC2 015.tif	0.055916794	0.020966044
off_grid	20220309	Rep1	56	12	20220309 568M1_gfpMyD88_NC2 015.tif	0.016999672	0.005593748
off_grid	20220309	Rep1	56	13	20220309 568M1_gfpMyD88_NC2 015.tif	0.010997719	0.011339942
off_grid	20220309	Rep1	56	14	20220309 568M1_gfpMyD88_NC2 015.tif	0.078471905	0.040159314
off_grid	20220309	Rep1	56	15	20220309 568M1_gfpMyD88_NC2 015.tif	0.86948344	1.008162148
off_grid	20220309	Rep1	56	16	20220309 568M1_gfpMyD88_NC2 015.tif	0.90722311	0.837721199
off_grid	20220309	Rep1	56	17	20220309 568M1_gfpMyD88_NC2 015.tif	0.002510881	0.019364968
off_grid	20220309	Rep1	56	18	20220309 568M1_gfpMyD88_NC2 015.tif	0.011311197	0.000770874
off_grid	20220309	Rep1	56	19	20220309 568M1_gfpMyD88_NC2 015.tif	0.126862173	0.083329437
off_grid	20220309	Rep1	56	20	20220309 568M1_gfpMyD88_NC2 015.tif	0.001914508	0.021260721
off_grid	20220309	Rep1	56	21	20220309 568M1_gfpMyD88_NC2 015.tif	0.502966721	0.518861463
off_grid	20220309	Rep1	56	22	20220309 568M1_gfpMyD88_NC2 015.tif	0.163179724	0.084282225
off_grid	20220309	Rep1	56	23	20220309 568M1_gfpMyD88_NC2 015.tif	0.003596584	0.01652625
off_grid	20220309	Rep1	56	24	20220309 568M1_gfpMyD88_NC2 015.tif	0.003336627	0.009110222
off_grid	20220309	Rep1	56	25	20220309 568M1_gfpMyD88_NC2 015.tif	0.014598891	0.033804122
off_grid	20220309	Rep1	56	26	20220309 568M1_gfpMyD88_NC2 015.tif	0.002235632	0.030729663
off_grid	20220309	Rep1	56	27	20220309 568M1_gfpMyD88_NC2 015.tif	0.033721037	0.033352284
off_grid	20220309	Rep1	56	28	20220309 568M1_gfpMyD88_NC2 015.tif	0.045579672	0.108101918
off_grid	20220309	Rep1	56	29	20220309 568M1_gfpMyD88_NC2 015.tif	0.010890678	0.01937479
off_grid	20220309	Rep1	56	30	20220309 568M1_gfpMyD88_NC2 015.tif	0.002327382	0.003786398
off_grid	20220309	Rep1	56	31	20220309 568M1_gfpMyD88_NC2 015.tif	0.029638179	0.032664705
off_grid	20220309	Rep1	56	32	20220309 568M1_gfpMyD88_NC2 015.tif	0.004399393	0.016113703
off_grid	20220309	Rep1	57	1	20220309 568M1_gfpMyD88_NC2 016.tif	0.055060465	0.080755927
off_grid	20220309	Rep1	57	2	20220309 568M1_gfpMyD88_NC2 016.tif	0.001325782	0.000319037
off_grid	20220309	Rep1	57	3	20220309 568M1_gfpMyD88_NC2 016.tif	0.009827911	0.005682151
off_grid	20220309	Rep1	57	4	20220309 568M1_gfpMyD88_NC2 016.tif	0.02033324	0.017587086
off_grid	20220309	Rep1	57	5	20220309 568M1_gfpMyD88_NC2 016.tif	0.026862754	0.031456532
off_grid	20220309	Rep1	57	6	20220309 568M1_gfpMyD88_NC2 016.tif	0.005400993	0.003108642
off_grid	20220309	Rep1	57	7	20220309 568M1_gfpMyD88_NC2 016.tif	0.014652411	0.009188802
off_grid	20220309	Rep1	57	8	20220309 568M1_gfpMyD88_NC2 016.tif	0.056352604	0.031466354
off_grid	20220309	Rep1	57	9	20220309 568M1_gfpMyD88_NC2 016.tif	0.006165573	0.013667887
off_grid	20220309	Rep1	57	10	20220309 568M1_gfpMyD88_NC2 016.tif	0.72597177	0.676140192
off_grid	20220309	Rep1	57	11	20220309 568M1_gfpMyD88_NC2 016.tif	0.035479571	0.026771173
off_grid	20220309	Rep1	57	12	20220309 568M1_gfpMyD88_NC2 016.tif	0.017550169	0.010956862
off_grid	20220309	Rep1	57	13	20220309 568M1_gfpMyD88_NC2 016.tif	0.013811373	0.026653303
off_grid	20220309	Rep1	57	14	20220309 568M1_gfpMyD88_NC2 016.tif	0.308312297	0.62512185
off_grid	20220309	Rep1	57	15	20220309 568M1_gfpMyD88_NC2 016.tif	0.013474958	0.028421362
off_grid	20220309	Rep1	57	16	20220309 568M1_gfpMyD88_NC2 016.tif	0.016212154	0.057653282
off_grid	20220309	Rep1	57	17	20220309 568M1_gfpMyD88_NC2 016.tif	0.009346226	0.018323777
off_grid	20220309	Rep1	57	18	20220309 568M1_gfpMyD88_NC2 016.tif	0.03791858	0.087356684
off_grid	20220309	Rep1	57	19	20220309 568M1_gfpMyD88_NC2 016.tif	0.855002294	1.024722975
off_grid	20220309	Rep1	57	20	20220309 568M1_gfpMyD88_NC2 016.tif	0.040441695	0.041730923
off_grid	20220309	Rep1	57	21	20220309 568M1_gfpMyD88_NC2 016.tif	0.00460583	0.031554757
off_grid	20220309	Rep1	57	22	20220309 568M1_gfpMyD88_NC2 016.tif	0.003053733	0.020445449
off_grid	20220309	Rep1	57	23	20220309 568M1_gfpMyD88_NC2 016.tif	0.003252523	0.00917898
off_grid	20220309	Rep1	57	24	20220309 568M1_gfpMyD88_NC2 016.tif	0.305139292	0.535353533
off_grid	20220309	Rep1	57	25	20220309 568M1_gfpMyD88_NC2 016.tif	0.001860988	0.012155214
off_grid	20220309	Rep1	57	26	20220309 568M1_gfpMyD88_NC2 016.tif	0.030089282	0.034088976
off_grid	20220309	Rep1	57	27	20220309 568M1_gfpMyD88_NC2 016.tif	0.04966253	0.094831647
off_grid	20220309	Rep1	57	28	20220309 568M1_gfpMyD88_NC2 016.tif	0.050549443	0.088830067
off_grid	20220309	Rep1	57	29	20220309 568M1_gfpMyD88_NC2 016.tif	0.062790368	0.097022077
off_grid	20220309	Rep1	57	30	20220309 568M1_gfpMyD88_NC2 016.tif	0.005485097	0.009866559
off_grid	20220309	Rep1	57	31	20220309 568M1_gfpMyD88_NC2 016.tif	0.037154001	0.05814441
off_grid	20220309	Rep1	57	32	20220309 568M1_gfpMyD88_NC2 016.tif	0.056077356	0.065255938
off_grid	20220309	Rep1	57	33	20220309 568M1_gfpMyD88_NC2 016.tif	0.005056932	0.07733768
off_grid	20220309	Rep1	57	34	20220309 568M1_gfpMyD88_NC2 016.tif	0.043767618	0.122973264
off_grid	20220309	Rep1	57	35	20220309 568M1_gfpMyD88_NC2 016.tif	0.000324182	0.000937857
off_grid	20220309	Rep1	57	36	20220309 568M1_gfpMyD88_NC2 016.tif	0.189832981	0.143325594
off_grid	20220309	Rep1	57	37	20220309 568M1_gfpMyD88_NC2 016.tif	0.394916279	0.314306787
off_grid	20220309	Rep1	57	38	20220309 568M1_gfpMyD88_NC2 016.tif	0.011326488	0.022321556
off_grid	20220309	Rep1	57	39	20220309 568M1_gfpMyD88_NC2 016.tif	0.023995579	0.003403318
off_grid	20220309	Rep1	57	40	20220309 568M1_gfpMyD88_NC2 016.tif	0.021434236	0.006320617
off_grid	20220309	Rep1	57	41	20220309 568M1_gfpMyD88_NC2 016.tif	0.042620748	0.02122143
off_grid	20220309	Rep1	57	42	20220309 568M1_gfpMyD88_NC2 016.tif	0.017328441	0.022734104
off_grid	20220309	Rep1	57	43	20220309 568M1_gfpMyD88_NC2 016.tif	0.292691929	0.194432342
off_grid	20220309	Rep1	57	44	20220309 568M1_gfpMyD88_NC2 016.tif	0.71411314	0.651446291
off_grid	20220309	Rep1	57	45	20220309 568M1_gfpMyD88_NC2 016.tif	0.004598184	0.01798981
off_grid	20220309	Rep1	57	46	20220309 568M1_gfpMyD88_NC2 016.tif	0.000125391	0.007695774
off_grid	20220309	Rep1	57	47	20220309 568M1_gfpMyD88_NC2 016.tif	0.001318136	0.009522769
off_grid	20220309	Rep1	57	48	20220309 568M1_gfpMyD88_NC2 016.tif	0.024553722	0.023667246
off_grid	20220309	Rep1	57	49	20220309 568M1_gfpMyD88_NC2 016.tif	0.012481004	0.027458752
off_grid	20220309	Rep1	58	1	20220309 568M1_gfpMyD88_NC2 017.tif	0.011991673	0.032153933
off_grid	20220309	Rep1	58	2	20220309 568M1_gfpMyD88_NC2 017.tif	0.00360423	0.000230634
off_grid	20220309	Rep1	58	3	20220309 568M1_gfpMyD88_NC2 017.tif	0.00163926	0.007135889
off_grid	20220309	Rep1	58	4	20220309 568M1_gfpMyD88_NC2 017.tif	-1.99E-05	0.010239816
off_grid	20220309	Rep1	58	5	20220309 568M1_gfpMyD88_NC2 017.tif	0.00660903	0.016418202
off_grid	20220309	Rep1	58	6	20220309 568M1_gfpMyD88_NC2 017.tif	1.83E-05	0.006242036
off_grid	20220309	Rep1	58	7	20220309 568M1_gfpMyD88_NC2 017.tif	0.000867034	0.011457812
off_grid	20220309	Rep1	58	8	20220309 568M1_gfpMyD88_NC2 017.tif	0.001432823	0.00917898
off_grid	20220309	Rep1	58	9	20220309 568M1_gfpMyD88_NC2 017.tif	0.029538784	0.002902368
off_grid	20220309	Rep1	58	10	20220309 568M1_gfpMyD88_NC2 017.tif	0.000622368	0.002204967
off_grid	20220309	Rep1	58	11	20220309 568M1_gfpMyD88_NC2 017.tif	0.00269438	-7.39E-05
off_grid	20220309	Rep1	58	12	20220309 568M1_gfpMyD88_NC2 017.tif	-0.000149858	0.000201166
off_grid	20220309	Rep1	58	13	20220309 568M1_gfpMyD88_NC2 017.tif	0.006784883	0.011271184
off_grid	20220309	Rep1	58	14	20220309 568M1_gfpMyD88_NC2 017.tif	0.109368583	0.154562597
off_grid	20220309	Rep1	58	15	20220309 568M1_gfpMyD88_NC2 017.tif	0.009537371	0.046170716
off_grid	20220309	Rep1	58	16	20220309 568M1_gfpMyD88_NC2 017.tif	-0.000180441	0.00737163
off_grid	20220309	Rep1	58	17	20220309 568M1_gfpMyD88_NC2 017.tif	0.000889971	0.020239175
off_grid	20220309	Rep1	58	18	20220309 568M1_gfpMyD88_NC2 017.tif	0.000438869	0.002116564
off_grid	20220309	Rep1	58	19	20220309 568M1_gfpMyD88_NC2 017.tif	0.007931753	0.060433065
off_grid	20220309	Rep1	58	20	20220309 568M1_gfpMyD88_NC2 017.tif	0.929441806	0.994233768
off_grid	20220309	Rep1	58	21	20220309 568M1_gfpMyD88_NC2 017.tif	0.220538514	0.291626509
off_grid	20220309	Rep1	58	22	20220309 568M1_gfpMyD88_NC2 017.tif	0.154226491	0.195552114
off_grid	20220309	Rep1	58	23	20220309 568M1_gfpMyD88_NC2 017.tif	0.140188802	0.294700968
off_grid	20220309	Rep1	58	24	20220309 568M1_gfpMyD88_NC2 017.tif	0.012534525	0.124368067
off_grid	20220309	Rep1	58	25	20220309 568M1_gfpMyD88_NC2 017.tif	0.278990657	0.352064681
off_grid	20220309	Rep1	58	26	20220309 568M1_gfpMyD88_NC2 017.tif	0.015080576	0.109516366
off_grid	20220309	Rep1	58	27	20220309 568M1_gfpMyD88_NC2 017.tif	0.002518527	0.013550016
off_grid	20220309	Rep1	58	28	20220309 568M1_gfpMyD88_NC2 017.tif	0.006891924	0.027517687
off_grid	20220309	Rep1	58	29	20220309 568M1_gfpMyD88_NC2 017.tif	0.024767804	0.146822425
off_grid	20220309	Rep1	58	30	20220309 568M1_gfpMyD88_NC2 017.tif	0.001218741	0.000417262
off_grid	20220309	Rep1	58	31	20220309 568M1_gfpMyD88_NC2 017.tif	0.001532218	0.000142231
off_grid	20220309	Rep1	58	32	20220309 568M1_gfpMyD88_NC2 017.tif	0.025601197	0.009169157
off_grid	20220309	Rep1	58	33	20220309 568M1_gfpMyD88_NC2 017.tif	0.004712871	0.000328859
off_grid	20220309	Rep1	58	34	20220309 568M1_gfpMyD88_NC2 017.tif	0.00087468	-3.46E-05
off_grid	20220309	Rep1	58	35	20220309 568M1_gfpMyD88_NC2 017.tif	0.035250197	0.045669766
off_grid	20220309	Rep1	58	36	20220309 568M1_gfpMyD88_NC2 017.tif	0.004582893	0.00241124
off_grid	20220309	Rep1	58	37	20220309 568M1_gfpMyD88_NC2 017.tif	0.001945092	0.000142231
off_grid	20220520	Rep3	113	1	20220520 568M1_gfpMyD88_NC1 001.tif	0.001580649	0.001521616
off_grid	20220520	Rep3	113	2	20220520 568M1_gfpMyD88_NC1 001.tif	0.143243437	0.145950072
off_grid	20220520	Rep3	113	3	20220520 568M1_gfpMyD88_NC1 001.tif	0.388146834	0.548886503
off_grid	20220520	Rep3	113	4	20220520 568M1_gfpMyD88_NC1 001.tif	0.540663341	0.784278415
off_grid	20220520	Rep3	113	5	20220520 568M1_gfpMyD88_NC1 001.tif	0.033646887	0.043855891
off_grid	20220520	Rep3	113	6	20220520 568M1_gfpMyD88_NC1 001.tif	0.013328719	0.045419195
off_grid	20220520	Rep3	113	7	20220520 568M1_gfpMyD88_NC1 001.tif	0.2325305	0.224907352
off_grid	20220520	Rep3	113	8	20220520 568M1_gfpMyD88_NC1 001.tif	0.124731327	0.075121973
off_grid	20220520	Rep3	113	9	20220520 568M1_gfpMyD88_NC1 001.tif	0.000469228	0.003043232
off_grid	20220520	Rep3	114	1	20220520 568M1_gfpMyD88_NC1 002.tif	0.000868645	4.17E-05
off_grid	20220520	Rep3	114	2	20220520 568M1_gfpMyD88_NC1 002.tif	0.004202909	0.020989963
off_grid	20220520	Rep3	114	3	20220520 568M1_gfpMyD88_NC1 002.tif	0.649825741	0.551783822
off_grid	20220520	Rep3	114	4	20220520 568M1_gfpMyD88_NC1 002.tif	0.642149987	0.519183721
off_grid	20220520	Rep3	114	5	20220520 568M1_gfpMyD88_NC1 002.tif	0.026934945	0.061510806
off_grid	20220520	Rep3	114	6	20220520 568M1_gfpMyD88_NC1 002.tif	0.013007448	0.030640761
off_grid	20220520	Rep3	114	7	20220520 568M1_gfpMyD88_NC1 002.tif	0.001580649	0.01279825
off_grid	20220520	Rep3	114	8	20220520 568M1_gfpMyD88_NC1 002.tif	0.002718119	0.018988934
off_grid	20220520	Rep3	114	9	20220520 568M1_gfpMyD88_NC1 002.tif	0.010298359	0.024887801
off_grid	20220520	Rep3	115	1	20220520 568M1_gfpMyD88_NC1 003.tif	2.137497734	0.402019288
off_grid	20220520	Rep3	115	2	20220520 568M1_gfpMyD88_NC1 003.tif	1.475273047	0.485312131
off_grid	20220520	Rep3	115	3	20220520 568M1_gfpMyD88_NC1 003.tif	0.320940582	0.115246779
off_grid	20220520	Rep3	115	4	20220520 568M1_gfpMyD88_NC1 003.tif	0.366812758	0.202437461
off_grid	20220520	Rep3	115	5	20220520 568M1_gfpMyD88_NC1 003.tif	0.014084138	0.014486618
off_grid	20220520	Rep3	116	1	20220520 568M1_gfpMyD88_NC1 004.tif	0.000886011	0.000312661
off_grid	20220520	Rep3	116	2	20220520 568M1_gfpMyD88_NC1 004.tif	0.001771675	0.000375193
off_grid	20220520	Rep3	116	3	20220520 568M1_gfpMyD88_NC1 004.tif	0.392957199	0.786592103
off_grid	20220520	Rep3	116	4	20220520 568M1_gfpMyD88_NC1 004.tif	0.450282224	0.747592869
off_grid	20220520	Rep3	116	5	20220520 568M1_gfpMyD88_NC1 004.tif	0.001650113	0.000250129
off_grid	20220520	Rep3	116	6	20220520 568M1_gfpMyD88_NC1 004.tif	0.004897547	0.000375193
off_grid	20220520	Rep3	116	7	20220520 568M1_gfpMyD88_NC1 004.tif	0.000573424	0.000291817
off_grid	20220520	Rep3	116	8	20220520 568M1_gfpMyD88_NC1 004.tif	0.039507898	0.003668554
off_grid	20220520	Rep3	116	9	20220520 568M1_gfpMyD88_NC1 004.tif	0.000321618	0.001021359
off_grid	20220520	Rep3	116	10	20220520 568M1_gfpMyD88_NC1 004.tif	0.000642888	0.000229285
off_grid	20220520	Rep3	116	11	20220520 568M1_gfpMyD88_NC1 004.tif	0.002266605	0
off_grid	20220520	Rep3	117	1	20220520 568M1_gfpMyD88_NC1 005.tif	0.002431581	0.000521101
off_grid	20220520	Rep3	117	2	20220520 568M1_gfpMyD88_NC1 005.tif	0.006356287	0.015487133
off_grid	20220520	Rep3	117	3	20220520 568M1_gfpMyD88_NC1 005.tif	0.003742711	0.000833762
off_grid	20220520	Rep3	117	4	20220520 568M1_gfpMyD88_NC1 005.tif	0.018269333	0.035851774
off_grid	20220520	Rep3	117	5	20220520 568M1_gfpMyD88_NC1 005.tif	0.259343538	0.581486601
off_grid	20220520	Rep3	117	6	20220520 568M1_gfpMyD88_NC1 005.tif	0.085267191	0.11576788
off_grid	20220520	Rep3	117	7	20220520 568M1_gfpMyD88_NC1 005.tif	0.177063636	0.435453151
off_grid	20220520	Rep3	117	8	20220520 568M1_gfpMyD88_NC1 005.tif	0.131642979	0.340487638
off_grid	20220520	Rep3	117	9	20220520 568M1_gfpMyD88_NC1 005.tif	0.194368814	0.278810081
off_grid	20220520	Rep3	117	10	20220520 568M1_gfpMyD88_NC1 005.tif	0.030903066	0.022761708
off_grid	20220520	Rep3	117	11	20220520 568M1_gfpMyD88_NC1 005.tif	0.169683107	0.401956758
off_grid	20220520	Rep3	117	12	20220520 568M1_gfpMyD88_NC1 005.tif	1.039561213	1.560385955
off_grid	20220520	Rep3	117	13	20220520 568M1_gfpMyD88_NC1 005.tif	0.136592277	0.278059693
off_grid	20220520	Rep3	117	14	20220520 568M1_gfpMyD88_NC1 005.tif	0.084277332	0.131275857
off_grid	20220520	Rep3	117	15	20220520 568M1_gfpMyD88_NC1 005.tif	0.136166808	0.15781034
off_grid	20220520	Rep3	117	16	20220520 568M1_gfpMyD88_NC1 005.tif	0.00149382	0.001750901
off_grid	20220520	Rep3	117	17	20220520 568M1_gfpMyD88_NC1 005.tif	0.067692844	0.045836076
off_grid	20220520	Rep3	117	18	20220520 568M1_gfpMyD88_NC1 005.tif	0.001867188	0.000270973
off_grid	20220520	Rep3	117	19	20220520 568M1_gfpMyD88_NC1 005.tif	0.000955475	0.006461657
off_grid	20220520	Rep3	117	20	20220520 568M1_gfpMyD88_NC1 005.tif	0.0052275	0.021907102
off_grid	20220520	Rep3	117	21	20220520 568M1_gfpMyD88_NC1 005.tif	0.003022024	0.005315234
off_grid	20220520	Rep3	118	1	20220520 568M1_gfpMyD88_NC1 006.tif	0.118861634	0.025158774
off_grid	20220520	Rep3	118	2	20220520 568M1_gfpMyD88_NC1 006.tif	0.014249114	0.009671641
off_grid	20220520	Rep3	118	3	20220520 568M1_gfpMyD88_NC1 006.tif	0.040089657	0.052464486
off_grid	20220520	Rep3	118	4	20220520 568M1_gfpMyD88_NC1 006.tif	0.00913484	0.004314719
off_grid	20220520	Rep3	118	5	20220520 568M1_gfpMyD88_NC1 006.tif	0.03674671	0.034767883
off_grid	20220520	Rep3	118	6	20220520 568M1_gfpMyD88_NC1 006.tif	0.025623815	0.011109881
off_grid	20220520	Rep3	118	7	20220520 568M1_gfpMyD88_NC1 006.tif	0.090867713	0.038561502
off_grid	20220520	Rep3	118	8	20220520 568M1_gfpMyD88_NC1 006.tif	0.297409715	0.05017164
off_grid	20220520	Rep3	118	9	20220520 568M1_gfpMyD88_NC1 006.tif	0.171819119	0.026430261
off_grid	20220520	Rep3	118	10	20220520 568M1_gfpMyD88_NC1 006.tif	0.199239962	0.112391144
off_grid	20220520	Rep3	118	11	20220520 568M1_gfpMyD88_NC1 006.tif	0.010576215	0.00396037
off_grid	20220520	Rep3	118	12	20220520 568M1_gfpMyD88_NC1 006.tif	0.576515359	0.070390373
off_grid	20220520	Rep3	118	13	20220520 568M1_gfpMyD88_NC1 006.tif	0.515986316	0.074684248
off_grid	20220520	Rep3	118	14	20220520 568M1_gfpMyD88_NC1 006.tif	0.011349	0.003397581
off_grid	20220520	Rep3	118	15	20220520 568M1_gfpMyD88_NC1 006.tif	0.240935622	0.015695573
off_grid	20220520	Rep3	118	16	20220520 568M1_gfpMyD88_NC1 006.tif	0.188994047	0.00308492
off_grid	20220520	Rep3	118	17	20220520 568M1_gfpMyD88_NC1 006.tif	0.059904213	0.017238033
off_grid	20220520	Rep3	118	18	20220520 568M1_gfpMyD88_NC1 006.tif	0.039169262	0.00452316
off_grid	20220520	Rep3	118	19	20220520 568M1_gfpMyD88_NC1 006.tif	0.007415611	0.006419969
off_grid	20220520	Rep3	118	20	20220520 568M1_gfpMyD88_NC1 006.tif	0.021629646	0.005711271
off_grid	20220520	Rep3	118	21	20220520 568M1_gfpMyD88_NC1 006.tif	0.056700195	0.002668039
off_grid	20220520	Rep3	118	22	20220520 568M1_gfpMyD88_NC1 006.tif	2.909232148	0.233307506
off_grid	20220520	Rep3	118	23	20220520 568M1_gfpMyD88_NC1 006.tif	0.038978236	0.003543489
off_grid	20220520	Rep3	118	24	20220520 568M1_gfpMyD88_NC1 006.tif	0.031033311	0.029744466
off_grid	20220520	Rep3	118	25	20220520 568M1_gfpMyD88_NC1 006.tif	0.288405463	0.093235457
off_grid	20220520	Rep3	118	26	20220520 568M1_gfpMyD88_NC1 006.tif	0.024199808	0.004356407
off_grid	20220520	Rep3	118	27	20220520 568M1_gfpMyD88_NC1 006.tif	0.006729655	0.002438754
off_grid	20220520	Rep3	118	28	20220520 568M1_gfpMyD88_NC1 006.tif	0.501294719	0.038519813
off_grid	20220520	Rep3	118	29	20220520 568M1_gfpMyD88_NC1 006.tif	0.158846747	0.002230314
off_grid	20220520	Rep3	118	30	20220520 568M1_gfpMyD88_NC1 006.tif	0.835971423	0.621569721
off_grid	20220520	Rep3	118	31	20220520 568M1_gfpMyD88_NC1 006.tif	0.012295444	0.009692485
off_grid	20220520	Rep3	118	32	20220520 568M1_gfpMyD88_NC1 006.tif	0.050161912	0.013694544
off_grid	20220520	Rep3	118	33	20220520 568M1_gfpMyD88_NC1 006.tif	0.38029742	0.034205094
off_grid	20220520	Rep3	118	34	20220520 568M1_gfpMyD88_NC1 006.tif	0.208799922	0.071099072
off_grid	20220520	Rep3	118	35	20220520 568M1_gfpMyD88_NC1 006.tif	0.560833901	0.204605244
off_grid	20220520	Rep3	118	36	20220520 568M1_gfpMyD88_NC1 006.tif	0.097136823	0.013694544
off_grid	20220520	Rep3	118	37	20220520 568M1_gfpMyD88_NC1 006.tif	0.007667417	-0.000229285
off_grid	20220520	Rep3	118	38	20220520 568M1_gfpMyD88_NC1 006.tif	0.281745619	0.046857435
off_grid	20220520	Rep3	118	39	20220520 568M1_gfpMyD88_NC1 006.tif	0.124088787	0.000416881
off_grid	20220520	Rep3	118	40	20220520 568M1_gfpMyD88_NC1 006.tif	0.054468669	0.004564848
off_grid	20220520	Rep3	118	41	20220520 568M1_gfpMyD88_NC1 006.tif	0.022315601	0
off_grid	20220520	Rep3	118	42	20220520 568M1_gfpMyD88_NC1 006.tif	0.10146963	0.004752444
off_grid	20220520	Rep3	118	43	20220520 568M1_gfpMyD88_NC1 006.tif	0.007320098	0.006461657
off_grid	20220520	Rep3	118	44	20220520 568M1_gfpMyD88_NC1 006.tif	0.093359728	0.003064076
off_grid	20220520	Rep3	118	45	20220520 568M1_gfpMyD88_NC1 006.tif	0.024356101	0.005315234
off_grid	20220520	Rep3	118	46	20220520 568M1_gfpMyD88_NC1 006.tif	0.029157788	0.018572053
off_grid	20220520	Rep3	118	47	20220520 568M1_gfpMyD88_NC1 006.tif	0.014952436	0.001688368
off_grid	20220520	Rep3	118	48	20220520 568M1_gfpMyD88_NC1 006.tif	0.009473476	0.03187056
off_grid	20220520	Rep3	118	49	20220520 568M1_gfpMyD88_NC1 006.tif	0.233685335	0.11843592
off_grid	20220520	Rep3	118	50	20220520 568M1_gfpMyD88_NC1 006.tif	0.153228861	0.013923829
off_grid	20220520	Rep3	118	51	20220520 568M1_gfpMyD88_NC1 006.tif	0.132129225	0.03670638
off_grid	20220520	Rep3	118	52	20220520 568M1_gfpMyD88_NC1 006.tif	0.068847681	0.038790786
off_grid	20220520	Rep3	118	53	20220520 568M1_gfpMyD88_NC1 006.tif	0.018963971	0.005919712
off_grid	20220520	Rep3	118	54	20220520 568M1_gfpMyD88_NC1 006.tif	0.099290201	0.018113484
off_grid	20220520	Rep3	118	55	20220520 568M1_gfpMyD88_NC1 006.tif	0.029591936	0.008546062
off_grid	20220520	Rep3	118	56	20220520 568M1_gfpMyD88_NC1 006.tif	0.012278078	0.006690942
off_grid	20220520	Rep3	118	57	20220520 568M1_gfpMyD88_NC1 006.tif	0.011722368	0.00287648
off_grid	20220520	Rep3	118	58	20220520 568M1_gfpMyD88_NC1 006.tif	0.030955164	0.008358466
off_grid	20220520	Rep3	119	1	20220520 568M1_gfpMyD88_NC1 007.tif	0.010975631	0.015445445
off_grid	20220520	Rep3	119	2	20220520 568M1_gfpMyD88_NC1 007.tif	0.006000285	0.000250129
off_grid	20220520	Rep3	119	3	20220520 568M1_gfpMyD88_NC1 007.tif	0.005288281	0.000604478
off_grid	20220520	Rep3	119	4	20220520 568M1_gfpMyD88_NC1 007.tif	0.022411114	0.00143824
off_grid	20220520	Rep3	119	5	20220520 568M1_gfpMyD88_NC1 007.tif	0.050969428	0.010192743
off_grid	20220520	Rep3	119	6	20220520 568M1_gfpMyD88_NC1 007.tif	0.033039079	0.008400154
off_grid	20220520	Rep3	119	7	20220520 568M1_gfpMyD88_NC1 007.tif	0.011930759	0.001208955
off_grid	20220520	Rep3	119	8	20220520 568M1_gfpMyD88_NC1 007.tif	0.025215716	0.021427688
off_grid	20220520	Rep3	119	9	20220520 568M1_gfpMyD88_NC1 007.tif	0.156172392	0.232848939
off_grid	20220520	Rep3	119	10	20220520 568M1_gfpMyD88_NC1 007.tif	0.655304701	1.001827816
off_grid	20220520	Rep3	119	11	20220520 568M1_gfpMyD88_NC1 007.tif	0.0101247	0.015633041
off_grid	20220520	Rep3	119	12	20220520 568M1_gfpMyD88_NC1 007.tif	0.030208428	0.062261192
off_grid	20220520	Rep3	119	13	20220520 568M1_gfpMyD88_NC1 007.tif	0.0097166	0.034434379
off_grid	20220520	Rep3	119	14	20220520 568M1_gfpMyD88_NC1 007.tif	0.11258384	0.05038008
off_grid	20220520	Rep3	119	15	20220520 568M1_gfpMyD88_NC1 007.tif	0.772021291	0.72345546
off_grid	20220520	Rep3	119	16	20220520 568M1_gfpMyD88_NC1 007.tif	0.018998703	0.045335819
off_grid	20220520	Rep3	119	17	20220520 568M1_gfpMyD88_NC1 007.tif	0.005409843	2.08E-05
off_grid	20220520	Rep3	119	18	20220520 568M1_gfpMyD88_NC1 007.tif	0.002839681	0.010922285
off_grid	20220520	Rep3	119	19	20220520 568M1_gfpMyD88_NC1 007.tif	0.019936465	0.020531394
off_grid	20220520	Rep3	119	20	20220520 568M1_gfpMyD88_NC1 007.tif	0.002118994	0.010463716
off_grid	20220520	Rep3	119	21	20220520 568M1_gfpMyD88_NC1 007.tif	0.379446486	0.369189903
off_grid	20220520	Rep3	119	22	20220520 568M1_gfpMyD88_NC1 007.tif	0.04555125	0.0333088
off_grid	20220520	Rep3	119	23	20220520 568M1_gfpMyD88_NC1 007.tif	0.096199061	0.019197374
off_grid	20220520	Rep3	119	24	20220520 568M1_gfpMyD88_NC1 007.tif	0.002466313	-0.000229285
off_grid	20220520	Rep3	120	1	20220520 568M1_gfpMyD88_NC1 008.tif	0.01295535	0.007337107
off_grid	20220520	Rep3	120	2	20220520 568M1_gfpMyD88_NC1 008.tif	0.758189304	0.996887773
off_grid	20220520	Rep3	120	3	20220520 568M1_gfpMyD88_NC1 008.tif	0.182177911	0.239122999
off_grid	20220520	Rep3	120	4	20220520 568M1_gfpMyD88_NC1 008.tif	0.445159267	0.620464982
off_grid	20220520	Rep3	120	5	20220520 568M1_gfpMyD88_NC1 008.tif	0.001050988	0.001521616
off_grid	20220520	Rep3	120	6	20220520 568M1_gfpMyD88_NC1 008.tif	0.609475946	0.607395762
off_grid	20220520	Rep3	120	7	20220520 568M1_gfpMyD88_NC1 008.tif	0.804139627	0.636160556
off_grid	20220520	Rep3	120	8	20220520 568M1_gfpMyD88_NC1 008.tif	0.487401957	0.525916352
off_grid	20220520	Rep3	120	9	20220520 568M1_gfpMyD88_NC1 008.tif	0.147984342	0.080749868
off_grid	20220520	Rep3	120	10	20220520 568M1_gfpMyD88_NC1 008.tif	0.04310265	0.010296963
off_grid	20220520	Rep3	120	11	20220520 568M1_gfpMyD88_NC1 008.tif	0.062335447	0.024908645
off_grid	20220520	Rep3	120	12	20220520 568M1_gfpMyD88_NC1 008.tif	0.020440077	0.028514667
off_grid	20220520	Rep3	120	13	20220520 568M1_gfpMyD88_NC1 008.tif	0.010254944	0.009171384
off_grid	20220520	Rep3	120	14	20220520 568M1_gfpMyD88_NC1 008.tif	0.005218817	0.00077123
off_grid	20220520	Rep3	120	15	20220520 568M1_gfpMyD88_NC1 008.tif	0.002257922	0.003918682
off_grid	20220520	Rep3	121	1	20220520 568M1_gfpMyD88_NC1 009.tif	0.000642888	0.000958827
off_grid	20220520	Rep3	121	2	20220520 568M1_gfpMyD88_NC1 009.tif	0.022888678	0.054069479
off_grid	20220520	Rep3	121	3	20220520 568M1_gfpMyD88_NC1 009.tif	0.065661028	0.244959335
off_grid	20220520	Rep3	121	4	20220520 568M1_gfpMyD88_NC1 009.tif	0.343238471	0.746383919
off_grid	20220520	Rep3	121	5	20220520 568M1_gfpMyD88_NC1 009.tif	0.108989088	0.345886249
off_grid	20220520	Rep3	121	6	20220520 568M1_gfpMyD88_NC1 009.tif	0.000964158	0.000687854
off_grid	20220520	Rep3	121	7	20220520 568M1_gfpMyD88_NC1 009.tif	0.034367574	0.188784606
off_grid	20220520	Rep3	121	8	20220520 568M1_gfpMyD88_NC1 009.tif	0.001667479	0.001625836
off_grid	20220520	Rep3	121	9	20220520 568M1_gfpMyD88_NC1 009.tif	0.130870192	0.313723872
off_grid	20220520	Rep3	121	10	20220520 568M1_gfpMyD88_NC1 009.tif	0.000191373	0.001980185
off_grid	20220520	Rep3	121	11	20220520 568M1_gfpMyD88_NC1 009.tif	0.0932208	0.247543997
off_grid	20220520	Rep3	121	12	20220520 568M1_gfpMyD88_NC1 009.tif	0.175465967	0.220530102
off_grid	20220520	Rep3	121	13	20220520 568M1_gfpMyD88_NC1 009.tif	0.000729717	0.002042717
off_grid	20220520	Rep3	121	14	20220520 568M1_gfpMyD88_NC1 009.tif	0.187700284	0.381883933
off_grid	20220520	Rep3	121	15	20220520 568M1_gfpMyD88_NC1 009.tif	0.018156454	0.021865413
off_grid	20220520	Rep3	121	16	20220520 568M1_gfpMyD88_NC1 009.tif	0.028402368	0.064158002
off_grid	20220520	Rep3	121	17	20220520 568M1_gfpMyD88_NC1 009.tif	0.028063732	0.076393462
off_grid	20220520	Rep3	121	18	20220520 568M1_gfpMyD88_NC1 009.tif	0.092361185	0.301988669
off_grid	20220520	Rep3	121	19	20220520 568M1_gfpMyD88_NC1 009.tif	0.066928742	0.07299588
off_grid	20220520	Rep3	121	20	20220520 568M1_gfpMyD88_NC1 009.tif	0.001433039	0.002355378
off_grid	20220520	Rep3	121	21	20220520 568M1_gfpMyD88_NC1 009.tif	0.04954542	0.15332887
off_grid	20220520	Rep3	121	22	20220520 568M1_gfpMyD88_NC1 009.tif	0.052836269	0.302718211
off_grid	20220520	Rep3	121	23	20220520 568M1_gfpMyD88_NC1 009.tif	0.04213884	0.103720018
off_grid	20220520	Rep3	121	24	20220520 568M1_gfpMyD88_NC1 009.tif	0.000434496	0.001000515
off_grid	20220520	Rep3	122	1	20220520 568M1_gfpMyD88_NC1 010.tif	0.002605241	0.000187596
off_grid	20220520	Rep3	122	2	20220520 568M1_gfpMyD88_NC1 010.tif	0.001337526	0.000208441
off_grid	20220520	Rep3	122	3	20220520 568M1_gfpMyD88_NC1 010.tif	0.00050396	0
off_grid	20220520	Rep3	122	4	20220520 568M1_gfpMyD88_NC1 010.tif	0.007285366	0.001146423
off_grid	20220520	Rep3	122	5	20220520 568M1_gfpMyD88_NC1 010.tif	0.084251283	0.143386253
off_grid	20220520	Rep3	122	6	20220520 568M1_gfpMyD88_NC1 010.tif	0.046558476	0.150931802
off_grid	20220520	Rep3	122	7	20220520 568M1_gfpMyD88_NC1 010.tif	0.246136725	0.27111862
off_grid	20220520	Rep3	122	8	20220520 568M1_gfpMyD88_NC1 010.tif	0.536434731	1.130289724
off_grid	20220520	Rep3	122	9	20220520 568M1_gfpMyD88_NC1 010.tif	0.020613737	0.026930519
off_grid	20220520	Rep3	122	10	20220520 568M1_gfpMyD88_NC1 010.tif	0.03342113	0.032433349
off_grid	20220520	Rep3	122	11	20220520 568M1_gfpMyD88_NC1 010.tif	0.030017402	0.027138959
off_grid	20220520	Rep3	122	12	20220520 568M1_gfpMyD88_NC1 010.tif	0.017227376	0.014173957
off_grid	20220520	Rep3	122	13	20220520 568M1_gfpMyD88_NC1 010.tif	0.004784668	0.029473493
off_grid	20220520	Rep3	122	14	20220520 568M1_gfpMyD88_NC1 010.tif	0.024078245	0.032224909
off_grid	20220520	Rep3	122	15	20220520 568M1_gfpMyD88_NC1 010.tif	-0.000303557	0.001625836
off_grid	20220520	Rep3	122	16	20220520 568M1_gfpMyD88_NC1 010.tif	0.00613053	0.025846628
off_grid	20220520	Rep3	122	17	20220520 568M1_gfpMyD88_NC1 010.tif	0.000347666	0.000583634
off_grid	20220520	Rep3	122	18	20220520 568M1_gfpMyD88_NC1 010.tif	0.000877328	0.000187596
off_grid	20220520	Rep3	123	1	20220520 568M1_gfpMyD88_NC1 011.tif	0.064289117	0.249732621
off_grid	20220520	Rep3	123	2	20220520 568M1_gfpMyD88_NC1 011.tif	0.006443117	0.012443901
off_grid	20220520	Rep3	123	3	20220520 568M1_gfpMyD88_NC1 011.tif	0.004697838	0.008983788
off_grid	20220520	Rep3	123	4	20220520 568M1_gfpMyD88_NC1 011.tif	0.016975569	0.019822696
off_grid	20220520	Rep3	123	5	20220520 568M1_gfpMyD88_NC1 011.tif	0.091171617	0.303468597
off_grid	20220520	Rep3	123	6	20220520 568M1_gfpMyD88_NC1 011.tif	0.618914339	0.934480669
off_grid	20220520	Rep3	123	7	20220520 568M1_gfpMyD88_NC1 011.tif	0.379420439	0.516432308
off_grid	20220520	Rep3	123	8	20220520 568M1_gfpMyD88_NC1 011.tif	0.102928369	0.363603696
off_grid	20220520	Rep3	123	9	20220520 568M1_gfpMyD88_NC1 011.tif	0.016063857	0.038061244
off_grid	20220520	Rep3	123	10	20220520 568M1_gfpMyD88_NC1 011.tif	0.093290264	0.035789242
off_grid	20220520	Rep3	123	11	20220520 568M1_gfpMyD88_NC1 011.tif	0.032804638	0.053840194
off_grid	20220520	Rep3	123	12	20220520 568M1_gfpMyD88_NC1 011.tif	0.018043576	0.017779979
off_grid	20220520	Rep3	123	13	20220520 568M1_gfpMyD88_NC1 011.tif	0.026353186	0.050505145
off_grid	20220520	Rep3	123	14	20220520 568M1_gfpMyD88_NC1 011.tif	0.005409843	0.000937982
off_grid	20220520	Rep3	123	15	20220520 568M1_gfpMyD88_NC1 011.tif	0.009977089	0.025575655
off_grid	20220520	Rep3	123	16	20220520 568M1_gfpMyD88_NC1 011.tif	0.078902569	0.039124291
off_grid	20220520	Rep3	123	17	20220520 568M1_gfpMyD88_NC1 011.tif	0.045933302	0
off_grid	20220520	Rep3	123	18	20220520 568M1_gfpMyD88_NC1 011.tif	0.004402617	0.003209984
off_grid	20220520	Rep3	123	19	20220520 568M1_gfpMyD88_NC1 011.tif	0.061171928	0.013694544
off_grid	20220520	Rep3	123	20	20220520 568M1_gfpMyD88_NC1 011.tif	0.349689919	0.080478896
off_grid	20220520	Rep3	123	21	20220520 568M1_gfpMyD88_NC1 011.tif	0.278402674	0.044564589
off_grid	20220520	Rep3	123	22	20220520 568M1_gfpMyD88_NC1 011.tif	0.502310629	0.12054117
off_grid	20220520	Rep3	123	23	20220520 568M1_gfpMyD88_NC1 011.tif	0.795621626	0.211713066
off_grid	20220520	Rep3	123	24	20220520 568M1_gfpMyD88_NC1 011.tif	0.290654356	0.062094439
off_grid	20220520	Rep3	123	25	20220520 568M1_gfpMyD88_NC1 011.tif	0.100835772	0.015633041
off_grid	20220520	Rep3	123	26	20220520 568M1_gfpMyD88_NC1 011.tif	0.169431298	0.020281265
off_grid	20220520	Rep3	123	27	20220520 568M1_gfpMyD88_NC1 011.tif	0.017088448	0.016800308
off_grid	20220520	Rep3	123	28	20220520 568M1_gfpMyD88_NC1 011.tif	0.072685556	0.003335049
off_grid	20220520	Rep3	123	29	20220520 568M1_gfpMyD88_NC1 011.tif	0.115345028	0.023345341
off_grid	20220520	Rep3	123	30	20220520 568M1_gfpMyD88_NC1 011.tif	0.003213049	-2.08E-05
off_grid	20220520	Rep3	123	31	20220520 568M1_gfpMyD88_NC1 011.tif	0.011540025	0.000896294
off_grid	20220520	Rep3	123	32	20220520 568M1_gfpMyD88_NC1 011.tif	0.0097166	0.023637158
off_grid	20220520	Rep3	124	1	20220520 568M1_gfpMyD88_NC1 012.tif	0.000703669	0.014799279
off_grid	20220520	Rep3	124	2	20220520 568M1_gfpMyD88_NC1 012.tif	0.003117536	0.003209984
off_grid	20220520	Rep3	124	3	20220520 568M1_gfpMyD88_NC1 012.tif	0.033256153	0.086732113
off_grid	20220520	Rep3	124	4	20220520 568M1_gfpMyD88_NC1 012.tif	0.009768698	0.008254246
off_grid	20220520	Rep3	124	5	20220520 568M1_gfpMyD88_NC1 012.tif	0.037007199	0.061073081
off_grid	20220520	Rep3	124	6	20220520 568M1_gfpMyD88_NC1 012.tif	0.002084262	0.005169326
off_grid	20220520	Rep3	124	7	20220520 568M1_gfpMyD88_NC1 012.tif	0.190965083	0.608146144
off_grid	20220520	Rep3	124	8	20220520 568M1_gfpMyD88_NC1 012.tif	0.000365032	0.029181677
off_grid	20220520	Rep3	124	9	20220520 568M1_gfpMyD88_NC1 012.tif	0.013085595	0.009171384
off_grid	20220520	Rep3	124	10	20220520 568M1_gfpMyD88_NC1 012.tif	0.003716662	0.001354864
off_grid	20220520	Rep3	124	11	20220520 568M1_gfpMyD88_NC1 012.tif	0.063064817	0.076455993
off_grid	20220520	Rep3	124	12	20220520 568M1_gfpMyD88_NC1 012.tif	0.147176826	0.23291147
off_grid	20220520	Rep3	124	13	20220520 568M1_gfpMyD88_NC1 012.tif	0.005366428	0.004898353
off_grid	20220520	Rep3	124	14	20220520 568M1_gfpMyD88_NC1 012.tif	0.060034458	0.118415076
off_grid	20220520	Rep3	124	15	20220520 568M1_gfpMyD88_NC1 012.tif	0.00164143	0.025679875
off_grid	20220520	Rep3	124	16	20220520 568M1_gfpMyD88_NC1 012.tif	0.022862628	0.032683478
off_grid	20220520	Rep3	124	17	20220520 568M1_gfpMyD88_NC1 012.tif	0.405669082	0.68960471
off_grid	20220520	Rep3	124	18	20220520 568M1_gfpMyD88_NC1 012.tif	0.001823773	0.00750386
off_grid	20220520	Rep3	124	19	20220520 568M1_gfpMyD88_NC1 012.tif	0.932639016	1.951899833
off_grid	20220520	Rep3	124	20	20220520 568M1_gfpMyD88_NC1 012.tif	0.002231873	0.001042203
off_grid	20220520	Rep3	124	21	20220520 568M1_gfpMyD88_NC1 012.tif	0.001511185	0.000333505
off_grid	20220520	Rep3	124	22	20220520 568M1_gfpMyD88_NC1 012.tif	0.002388166	0.000333505
off_grid	20220520	Rep3	125	1	20220520 568M1_gfpMyD88_NC1 013.tif	0.023930635	0.015070252
off_grid	20220520	Rep3	125	2	20220520 568M1_gfpMyD88_NC1 013.tif	0.003551685	0.004168811
off_grid	20220520	Rep3	125	3	20220520 568M1_gfpMyD88_NC1 013.tif	0.00164143	0.011756047
off_grid	20220520	Rep3	125	4	20220520 568M1_gfpMyD88_NC1 013.tif	0.001042305	0.010151055
off_grid	20220520	Rep3	125	5	20220520 568M1_gfpMyD88_NC1 013.tif	0.005036475	0.01994776
off_grid	20220520	Rep3	125	6	20220520 568M1_gfpMyD88_NC1 013.tif	0.000234788	0.001750901
off_grid	20220520	Rep3	125	7	20220520 568M1_gfpMyD88_NC1 013.tif	0.013884429	0.031682963
off_grid	20220520	Rep3	125	8	20220520 568M1_gfpMyD88_NC1 013.tif	0.001016256	0.000729542
off_grid	20220520	Rep3	125	9	20220520 568M1_gfpMyD88_NC1 013.tif	0.004515496	0.051359751
off_grid	20220520	Rep3	125	10	20220520 568M1_gfpMyD88_NC1 013.tif	0.0097166	0.016675244
off_grid	20220520	Rep3	125	11	20220520 568M1_gfpMyD88_NC1 013.tif	0.012269395	0.094423568
off_grid	20220520	Rep3	125	12	20220520 568M1_gfpMyD88_NC1 013.tif	0.041869667	0.062761449
off_grid	20220520	Rep3	125	13	20220520 568M1_gfpMyD88_NC1 013.tif	0.008700691	0.002688883
off_grid	20220520	Rep3	125	14	20220520 568M1_gfpMyD88_NC1 013.tif	0.012512519	0.032391661
off_grid	20220520	Rep3	125	15	20220520 568M1_gfpMyD88_NC1 013.tif	0.045568616	0.01444493
off_grid	20220520	Rep3	125	16	20220520 568M1_gfpMyD88_NC1 013.tif	0.009386647	0.008441842
off_grid	20220520	Rep3	125	17	20220520 568M1_gfpMyD88_NC1 013.tif	0.013867063	0.014465774
off_grid	20220520	Rep3	125	18	20220520 568M1_gfpMyD88_NC1 013.tif	0.013207157	0.043960112
off_grid	20220520	Rep3	125	19	20220520 568M1_gfpMyD88_NC1 013.tif	0.013979942	0.026409417
off_grid	20220520	Rep3	125	20	20220520 568M1_gfpMyD88_NC1 013.tif	0.014301212	0.013632012
off_grid	20220520	Rep3	125	21	20220520 568M1_gfpMyD88_NC1 013.tif	0.019875684	0.068285124
off_grid	20220520	Rep3	125	22	20220520 568M1_gfpMyD88_NC1 013.tif	0.014787459	0.007483016
off_grid	20220520	Rep3	125	23	20220520 568M1_gfpMyD88_NC1 013.tif	0.023704877	0.00981755
off_grid	20220520	Rep3	125	24	20220520 568M1_gfpMyD88_NC1 013.tif	0.016350395	0.015237004
off_grid	20220520	Rep3	125	25	20220520 568M1_gfpMyD88_NC1 013.tif	0.02021432	0.044627121
off_grid	20220520	Rep3	125	26	20220520 568M1_gfpMyD88_NC1 013.tif	0.002092945	6.25E-05
off_grid	20220520	Rep3	125	27	20220520 568M1_gfpMyD88_NC1 013.tif	4.38E-05	0.003460113
off_grid	20220520	Rep3	125	28	20220520 568M1_gfpMyD88_NC1 013.tif	0.012668812	0.095236487
off_grid	20220520	Rep3	125	29	20220520 568M1_gfpMyD88_NC1 013.tif	0.003178317	0.003230828
off_grid	20220520	Rep3	125	30	20220520 568M1_gfpMyD88_NC1 013.tif	0.035800266	0.041396293
off_grid	20220520	Rep3	125	31	20220520 568M1_gfpMyD88_NC1 013.tif	0.020674518	0.057279463
off_grid	20220520	Rep3	125	32	20220520 568M1_gfpMyD88_NC1 013.tif	0.063386087	0.088191196
off_grid	20220520	Rep3	125	33	20220520 568M1_gfpMyD88_NC1 013.tif	0.100896552	0.096320377
off_grid	20220520	Rep3	125	34	20220520 568M1_gfpMyD88_NC1 013.tif	0.085527681	0.125793871
off_grid	20220520	Rep3	125	35	20220520 568M1_gfpMyD88_NC1 013.tif	0.010480702	0.036810601
off_grid	20220520	Rep3	125	36	20220520 568M1_gfpMyD88_NC1 013.tif	0.00432447	0.006023932
off_grid	20220520	Rep3	125	37	20220520 568M1_gfpMyD88_NC1 013.tif	0.004255007	0.0059614
off_grid	20220520	Rep3	125	38	20220520 568M1_gfpMyD88_NC1 013.tif	0.045881203	0.128524442
off_grid	20220520	Rep3	125	39	20220520 568M1_gfpMyD88_NC1 013.tif	0.079050179	0.156559696
off_grid	20220520	Rep3	125	40	20220520 568M1_gfpMyD88_NC1 013.tif	0.016011759	0.043480698
off_grid	20220520	Rep3	125	41	20220520 568M1_gfpMyD88_NC1 013.tif	0.037936278	0.038353061
off_grid	20220520	Rep3	125	42	20220520 568M1_gfpMyD88_NC1 013.tif	0.000807864	0.00077123
off_grid	20220520	Rep3	125	43	20220520 568M1_gfpMyD88_NC1 013.tif	0.05068289	0.052881367
off_grid	20220520	Rep3	125	44	20220520 568M1_gfpMyD88_NC1 013.tif	0.014874289	0.045064846
off_grid	20220520	Rep3	125	45	20220520 568M1_gfpMyD88_NC1 013.tif	0.023730926	0.077873389
off_grid	20220520	Rep3	125	46	20220520 568M1_gfpMyD88_NC1 013.tif	9.59E-05	0.001375708
off_grid	20220520	Rep3	125	47	20220520 568M1_gfpMyD88_NC1 013.tif	0.000556058	0.00231369
off_grid	20220520	Rep3	125	48	20220520 568M1_gfpMyD88_NC1 013.tif	0.012981399	0.002397066
off_grid	20220520	Rep3	125	49	20220520 568M1_gfpMyD88_NC1 013.tif	0.022098526	0.018050951
off_grid	20220520	Rep3	125	50	20220520 568M1_gfpMyD88_NC1 013.tif	0.000165324	0.002272002
off_grid	20220520	Rep3	125	51	20220520 568M1_gfpMyD88_NC1 013.tif	0.001893237	0.014882655
off_grid	20220520	Rep3	125	52	20220520 568M1_gfpMyD88_NC1 013.tif	0.023539901	0.043564075
off_grid	20220520	Rep3	125	53	20220520 568M1_gfpMyD88_NC1 013.tif	-0.000381704	0.006419969
off_grid	20220520	Rep3	125	54	20220520 568M1_gfpMyD88_NC1 013.tif	0.001893237	0.019968604
off_grid	20220520	Rep3	125	55	20220520 568M1_gfpMyD88_NC1 013.tif	0.000903377	0.001875965
off_grid	20220520	Rep3	125	56	20220520 568M1_gfpMyD88_NC1 013.tif	0.005618234	0.025596499
off_grid	20220520	Rep3	125	57	20220520 568M1_gfpMyD88_NC1 013.tif	0.005088572	0.001250643
off_grid	20220520	Rep3	125	58	20220520 568M1_gfpMyD88_NC1 013.tif	0.000807864	0.000187596
off_grid	20220520	Rep3	125	59	20220520 568M1_gfpMyD88_NC1 013.tif	0.000851279	0.007086979
off_grid	20220520	Rep3	125	60	20220520 568M1_gfpMyD88_NC1 013.tif	0.000929426	0.007295419
off_grid	20220520	Rep3	125	61	20220520 568M1_gfpMyD88_NC1 013.tif	0.006981462	0.011485074
off_grid	20220520	Rep3	125	62	20220520 568M1_gfpMyD88_NC1 013.tif	0.002075579	0.007066135
off_grid	20220520	Rep3	125	63	20220520 568M1_gfpMyD88_NC1 013.tif	0.000460545	0.009609109
off_grid	20220520	Rep3	125	64	20220520 568M1_gfpMyD88_NC1 013.tif	0.015117412	0.007858209
off_grid	20220520	Rep3	125	65	20220520 568M1_gfpMyD88_NC1 013.tif	0.003430124	0.00915054
off_grid	20220520	Rep3	125	66	20220520 568M1_gfpMyD88_NC1 013.tif	0.004671789	0.019197374
off_grid	20220520	Rep3	125	67	20220520 568M1_gfpMyD88_NC1 013.tif	0.007163804	0.002063561
off_grid	20220520	Rep3	125	68	20220520 568M1_gfpMyD88_NC1 013.tif	0.004150811	0.014924343
off_grid	20220520	Rep3	125	69	20220520 568M1_gfpMyD88_NC1 013.tif	0.027803243	0.03418425
off_grid	20220520	Rep3	125	70	20220520 568M1_gfpMyD88_NC1 013.tif	0.000321618	0.003335049
off_grid	20220520	Rep3	125	71	20220520 568M1_gfpMyD88_NC1 013.tif	-2.57E-05	8.34E-05
off_grid	20220520	Rep3	125	72	20220520 568M1_gfpMyD88_NC1 013.tif	0.000391081	0.00220947
off_grid	20220520	Rep3	125	73	20220520 568M1_gfpMyD88_NC1 013.tif	0.00881357	0.0029807
off_grid	20220520	Rep3	125	74	20220520 568M1_gfpMyD88_NC1 013.tif	0.017071082	0.008650283
off_grid	20220520	Rep3	125	75	20220520 568M1_gfpMyD88_NC1 013.tif	0.003612466	0.003209984
off_grid	20220520	Rep3	125	76	20220520 568M1_gfpMyD88_NC1 013.tif	0.237644775	0.238122483
off_grid	20220520	Rep3	125	77	20220520 568M1_gfpMyD88_NC1 013.tif	0.300518218	0.225074104
off_grid	20220520	Rep3	125	78	20220520 568M1_gfpMyD88_NC1 013.tif	0.159593486	0.095173954
off_grid	20220520	Rep3	125	79	20220520 568M1_gfpMyD88_NC1 013.tif	0.147854098	0.126877763
off_grid	20220520	Rep3	125	80	20220520 568M1_gfpMyD88_NC1 013.tif	0.001563283	0.004022903
off_grid	20220520	Rep3	125	81	20220520 568M1_gfpMyD88_NC1 013.tif	0.031675851	0.079040656
off_grid	20220520	Rep3	125	82	20220520 568M1_gfpMyD88_NC1 013.tif	0.048060631	0.042480184
off_grid	20220520	Rep3	125	83	20220520 568M1_gfpMyD88_NC1 013.tif	0.001137817	0.000979671
off_grid	20220520	Rep3	125	84	20220520 568M1_gfpMyD88_NC1 013.tif	0.018625335	0.021260936
off_grid	20220520	Rep3	125	85	20220520 568M1_gfpMyD88_NC1 013.tif	0.005652966	0.001855121
off_grid	20220520	Rep3	125	86	20220520 568M1_gfpMyD88_NC1 013.tif	0.045264712	0.149972975
off_grid	20220520	Rep3	125	87	20220520 568M1_gfpMyD88_NC1 013.tif	0.008674642	0.016800308
off_grid	20220520	Rep3	125	88	20220520 568M1_gfpMyD88_NC1 013.tif	-0.00039907	0.000125064
off_grid	20220520	Rep3	125	89	20220520 568M1_gfpMyD88_NC1 013.tif	0.000573424	0.0047316
off_grid	20220520	Rep3	125	90	20220520 568M1_gfpMyD88_NC1 013.tif	0.002006115	0.000479413
off_grid	20220802	Rep4	126	1	20220802 568M1_gfpMyD88_NC4 001.tif	0.048492438	0.029620895
off_grid	20220802	Rep4	126	2	20220802 568M1_gfpMyD88_NC4 001.tif	0.008087165	0.00174705
off_grid	20220802	Rep4	126	3	20220802 568M1_gfpMyD88_NC4 001.tif	0.033243857	0.097050135
off_grid	20220802	Rep4	126	4	20220802 568M1_gfpMyD88_NC4 001.tif	0.388023559	0.459844413
off_grid	20220802	Rep4	126	5	20220802 568M1_gfpMyD88_NC4 001.tif	0.143910842	0.129321217
off_grid	20220802	Rep4	126	6	20220802 568M1_gfpMyD88_NC4 001.tif	1.058161892	1.336577512
off_grid	20220802	Rep4	126	7	20220802 568M1_gfpMyD88_NC4 001.tif	0.024980493	0.080591339
off_grid	20220802	Rep4	126	8	20220802 568M1_gfpMyD88_NC4 001.tif	0.006515078	0.008715512
off_grid	20220802	Rep4	127	1	20220802 568M1_gfpMyD88_NC4 002.tif	0.022665298	0.002378752
off_grid	20220802	Rep4	127	2	20220802 568M1_gfpMyD88_NC4 002.tif	0.021347519	0.000626767
off_grid	20220802	Rep4	127	3	20220802 568M1_gfpMyD88_NC4 002.tif	0.006267375	0.048942089
off_grid	20220802	Rep4	127	4	20220802 568M1_gfpMyD88_NC4 002.tif	0.060477949	0.124534101
off_grid	20220802	Rep4	127	5	20220802 568M1_gfpMyD88_NC4 002.tif	0.008968987	0.008922789
off_grid	20220802	Rep4	127	6	20220802 568M1_gfpMyD88_NC4 002.tif	0.015772556	0.055732884
off_grid	20220802	Rep4	127	7	20220802 568M1_gfpMyD88_NC4 002.tif	0.881427631	1.012060423
off_grid	20220802	Rep4	127	8	20220802 568M1_gfpMyD88_NC4 002.tif	0.042488123	0.008478623
off_grid	20220802	Rep4	127	9	20220802 568M1_gfpMyD88_NC4 002.tif	0.0080079	0.004935171
off_grid	20220802	Rep4	127	10	20220802 568M1_gfpMyD88_NC4 002.tif	0.016598231	0.00187043
off_grid	20220802	Rep4	127	11	20220802 568M1_gfpMyD88_NC4 002.tif	0.00828863	0.005162189
off_grid	20220802	Rep4	127	12	20220802 568M1_gfpMyD88_NC4 002.tif	0.739665691	1.086492661
off_grid	20220802	Rep4	128	1	20220802 568M1_gfpMyD88_NC4 003.tif	0.044073421	0.078464281
off_grid	20220802	Rep4	128	2	20220802 568M1_gfpMyD88_NC4 003.tif	0.003750715	0.00015299
off_grid	20220802	Rep4	128	3	20220802 568M1_gfpMyD88_NC4 003.tif	0.006075818	0.002117188
off_grid	20220802	Rep4	128	4	20220802 568M1_gfpMyD88_NC4 003.tif	0.003938969	0.000108574
off_grid	20220802	Rep4	128	5	20220802 568M1_gfpMyD88_NC4 003.tif	0.004586299	0.000227018
off_grid	20220802	Rep4	128	6	20220802 568M1_gfpMyD88_NC4 003.tif	0.024554444	0.005635965
off_grid	20220802	Rep4	128	7	20220802 568M1_gfpMyD88_NC4 003.tif	0.007756894	0.001214052
off_grid	20220802	Rep4	128	8	20220802 568M1_gfpMyD88_NC4 003.tif	0.051834775	0.016932571
off_grid	20220802	Rep4	128	9	20220802 568M1_gfpMyD88_NC4 003.tif	0.037656268	0.006874693
off_grid	20220802	Rep4	128	10	20220802 568M1_gfpMyD88_NC4 003.tif	0.564731402	0.762794814
off_grid	20220802	Rep4	128	11	20220802 568M1_gfpMyD88_NC4 003.tif	0.005900775	0.0007156
off_grid	20220802	Rep4	128	12	20220802 568M1_gfpMyD88_NC4 003.tif	0.049344536	0.053951288
off_grid	20220802	Rep4	128	13	20220802 568M1_gfpMyD88_NC4 003.tif	0.061587658	0.061842626
off_grid	20220802	Rep4	128	14	20220802 568M1_gfpMyD88_NC4 003.tif	0.263429072	0.291283653
off_grid	20220802	Rep4	128	15	20220802 568M1_gfpMyD88_NC4 003.tif	0.040678242	0.016567368
off_grid	20220802	Rep4	128	16	20220802 568M1_gfpMyD88_NC4 003.tif	0.107359825	0.080907191
off_grid	20220802	Rep4	128	17	20220802 568M1_gfpMyD88_NC4 003.tif	0.037154257	0.030696762
off_grid	20220802	Rep4	129	1	20220802 568M1_gfpMyD88_NC4 004.tif	0.01475202	0.007718607
off_grid	20220802	Rep4	129	2	20220802 568M1_gfpMyD88_NC4 004.tif	0.05916017	0.06181795
off_grid	20220802	Rep4	129	3	20220802 568M1_gfpMyD88_NC4 004.tif	0.181782943	0.091655993
off_grid	20220802	Rep4	129	4	20220802 568M1_gfpMyD88_NC4 004.tif	1.568948098	0.777378238
off_grid	20220802	Rep4	129	5	20220802 568M1_gfpMyD88_NC4 004.tif	0.003334574	0.00028624
off_grid	20220802	Rep4	129	6	20220802 568M1_gfpMyD88_NC4 004.tif	0.005213813	0.003553323
off_grid	20220802	Rep4	130	1	20220802 568M1_gfpMyD88_NC4 005.tif	0.002789628	7.90E-05
off_grid	20220802	Rep4	130	2	20220802 568M1_gfpMyD88_NC4 005.tif	0.004969413	0.000118444
off_grid	20220802	Rep4	130	3	20220802 568M1_gfpMyD88_NC4 005.tif	0.00711617	0.003499036
off_grid	20220802	Rep4	130	4	20220802 568M1_gfpMyD88_NC4 005.tif	0.050497179	0.010724126
off_grid	20220802	Rep4	130	5	20220802 568M1_gfpMyD88_NC4 005.tif	0.107204597	0.053832843
off_grid	20220802	Rep4	130	6	20220802 568M1_gfpMyD88_NC4 005.tif	0.10238265	0.074397701
off_grid	20220802	Rep4	130	7	20220802 568M1_gfpMyD88_NC4 005.tif	0.426939311	0.250997855
off_grid	20220802	Rep4	130	8	20220802 568M1_gfpMyD88_NC4 005.tif	0.006653791	0.025648083
off_grid	20220802	Rep4	130	9	20220802 568M1_gfpMyD88_NC4 005.tif	0.158029899	0.076406314
off_grid	20220802	Rep4	130	10	20220802 568M1_gfpMyD88_NC4 005.tif	0.492326235	0.332334405
off_grid	20220802	Rep4	130	11	20220802 568M1_gfpMyD88_NC4 005.tif	0.377190692	0.122461329
off_grid	20220802	Rep4	130	12	20220802 568M1_gfpMyD88_NC4 005.tif	0.002089455	0.001791467
off_grid	20220802	Rep4	130	13	20220802 568M1_gfpMyD88_NC4 005.tif	0.010481625	0.006933915
off_grid	20220802	Rep4	131	1	20220802 568M1_gfpMyD88_NC4 006.tif	0.000332417	0.000128314
off_grid	20220802	Rep4	131	2	20220802 568M1_gfpMyD88_NC4 006.tif	0.000438104	0.000187536
off_grid	20220802	Rep4	131	3	20220802 568M1_gfpMyD88_NC4 006.tif	9.46E-05	0
off_grid	20220802	Rep4	131	4	20220802 568M1_gfpMyD88_NC4 006.tif	0.005867748	0.005162189
off_grid	20220802	Rep4	131	5	20220802 568M1_gfpMyD88_NC4 006.tif	1.87E-05	6.91E-05
off_grid	20220802	Rep4	131	6	20220802 568M1_gfpMyD88_NC4 006.tif	0.017691426	0.041726869
off_grid	20220802	Rep4	131	7	20220802 568M1_gfpMyD88_NC4 006.tif	0.01186876	0.033386431
off_grid	20220802	Rep4	131	8	20220802 568M1_gfpMyD88_NC4 006.tif	0.008902932	0.006514425
off_grid	20220802	Rep4	131	9	20220802 568M1_gfpMyD88_NC4 006.tif	0.065897685	0.098061845
off_grid	20220802	Rep4	131	10	20220802 568M1_gfpMyD88_NC4 006.tif	0.076456428	0.112117212
off_grid	20220802	Rep4	131	11	20220802 568M1_gfpMyD88_NC4 006.tif	0.00045792	0.000236888
off_grid	20220802	Rep4	131	12	20220802 568M1_gfpMyD88_NC4 006.tif	0.168235252	0.229352196
off_grid	20220802	Rep4	131	13	20220802 568M1_gfpMyD88_NC4 006.tif	0.238731458	0.386858172
off_grid	20220802	Rep4	131	14	20220802 568M1_gfpMyD88_NC4 006.tif	0.041021723	0.076559305
off_grid	20220802	Rep4	131	15	20220802 568M1_gfpMyD88_NC4 006.tif	0.010088603	0.043794707
off_grid	20220802	Rep4	131	16	20220802 568M1_gfpMyD88_NC4 006.tif	0.002472569	4.44E-05
off_grid	20220802	Rep4	131	17	20220802 568M1_gfpMyD88_NC4 006.tif	0.000619752	4.94E-05
off_grid	20220802	Rep4	131	18	20220802 568M1_gfpMyD88_NC4 006.tif	0.000560304	0.003824757
off_grid	20220802	Rep4	131	19	20220802 568M1_gfpMyD88_NC4 006.tif	0.000722136	0.002097448
off_grid	20220802	Rep4	131	20	20220802 568M1_gfpMyD88_NC4 006.tif	0.000147466	0.001707569
off_grid	20220802	Rep4	131	21	20220802 568M1_gfpMyD88_NC4 006.tif	0.000104531	5.92E-05
off_grid	20220802	Rep4	131	22	20220802 568M1_gfpMyD88_NC4 006.tif	0.000329114	4.44E-05
off_grid	20220802	Rep4	131	23	20220802 568M1_gfpMyD88_NC4 006.tif	0.001703039	0.000962358
off_grid	20220802	Rep4	131	24	20220802 568M1_gfpMyD88_NC4 006.tif	0.000276271	0.001120284
off_grid	20220802	Rep4	132	1	20220802 568M1_gfpMyD88_NC4 007.tif	0.000391866	0.001702634
off_grid	20220802	Rep4	132	2	20220802 568M1_gfpMyD88_NC4 007.tif	0.003981904	0.008829021
off_grid	20220802	Rep4	132	3	20220802 568M1_gfpMyD88_NC4 007.tif	0.001660104	0.008833956
off_grid	20220802	Rep4	132	4	20220802 568M1_gfpMyD88_NC4 007.tif	0.008787338	0.039032266
off_grid	20220802	Rep4	132	5	20220802 568M1_gfpMyD88_NC4 007.tif	0.013203052	0.064364499
off_grid	20220802	Rep4	132	6	20220802 568M1_gfpMyD88_NC4 007.tif	0.00155772	0.000172731
off_grid	20220802	Rep4	132	7	20220802 568M1_gfpMyD88_NC4 007.tif	0.01284636	0.040803993
off_grid	20220802	Rep4	132	8	20220802 568M1_gfpMyD88_NC4 007.tif	0.008539635	0.002961102
off_grid	20220802	Rep4	132	9	20220802 568M1_gfpMyD88_NC4 007.tif	0.001729461	0.00085872
off_grid	20220802	Rep4	132	10	20220802 568M1_gfpMyD88_NC4 007.tif	0.06232416	0.097000783
off_grid	20220802	Rep4	132	11	20220802 568M1_gfpMyD88_NC4 007.tif	0.009058159	0.008207189
off_grid	20220802	Rep4	132	12	20220802 568M1_gfpMyD88_NC4 007.tif	0.003612002	0.007649515
off_grid	20220802	Rep4	132	13	20220802 568M1_gfpMyD88_NC4 007.tif	0.332386219	0.736416322
off_grid	20220802	Rep4	132	14	20220802 568M1_gfpMyD88_NC4 007.tif	-0.000291794	0.000483647
off_grid	20220802	Rep4	132	15	20220802 568M1_gfpMyD88_NC4 007.tif	0.101348903	0.307732579
off_grid	20220802	Rep4	132	16	20220802 568M1_gfpMyD88_NC4 007.tif	0.013546533	0.014534078
off_grid	20220802	Rep4	132	17	20220802 568M1_gfpMyD88_NC4 007.tif	-0.000245556	0.002038226
off_grid	20220802	Rep4	132	18	20220802 568M1_gfpMyD88_NC4 007.tif	0.000870758	0.005547132
off_grid	20220802	Rep4	132	19	20220802 568M1_gfpMyD88_NC4 007.tif	0.000675898	0.006479879
off_grid	20220802	Rep4	132	20	20220802 568M1_gfpMyD88_NC4 007.tif	0.002096061	0.008394726
off_grid	20220802	Rep4	132	21	20220802 568M1_gfpMyD88_NC4 007.tif	0.00038526	0.001214052
off_grid	20220802	Rep4	132	22	20220802 568M1_gfpMyD88_NC4 007.tif	0.00968237	0.001529903
off_grid	20220802	Rep4	132	23	20220802 568M1_gfpMyD88_NC4 007.tif	0.012747279	0.010659969
off_grid	20220802	Rep4	132	24	20220802 568M1_gfpMyD88_NC4 007.tif	0.000121044	4.94E-05
off_grid	20220802	Rep4	132	25	20220802 568M1_gfpMyD88_NC4 007.tif	0.004751434	0.003301629
off_grid	20220802	Rep4	132	26	20220802 568M1_gfpMyD88_NC4 007.tif	0.012010776	0.004698283
off_grid	20220802	Rep4	132	27	20220802 568M1_gfpMyD88_NC4 007.tif	0.006323521	0.008039393
off_grid	20220802	Rep4	132	28	20220802 568M1_gfpMyD88_NC4 007.tif	0.002578255	0.003622415
off_grid	20220802	Rep4	132	29	20220802 568M1_gfpMyD88_NC4 007.tif	0.010871344	0.025643148
off_grid	20220802	Rep4	132	30	20220802 568M1_gfpMyD88_NC4 007.tif	0.001795515	0.01055633
off_grid	20220802	Rep4	132	31	20220802 568M1_gfpMyD88_NC4 007.tif	0.064322296	0.087831236
off_grid	20220802	Rep4	132	32	20220802 568M1_gfpMyD88_NC4 007.tif	0.097402173	0.124474879
off_grid	20220802	Rep4	132	33	20220802 568M1_gfpMyD88_NC4 007.tif	0.0555305	0.056201726
off_grid	20220802	Rep4	132	34	20220802 568M1_gfpMyD88_NC4 007.tif	0.102267055	0.100129681
off_grid	20220802	Rep4	132	35	20220802 568M1_gfpMyD88_NC4 007.tif	0.028643191	0.022173723
off_grid	20220802	Rep4	132	36	20220802 568M1_gfpMyD88_NC4 007.tif	0.04292408	0.027938002
off_grid	20220802	Rep4	132	37	20220802 568M1_gfpMyD88_NC4 007.tif	0.016443004	0.012915342
off_grid	20220802	Rep4	132	38	20220802 568M1_gfpMyD88_NC4 007.tif	0.01263829	0.009919693
off_grid	20220802	Rep4	132	39	20220802 568M1_gfpMyD88_NC4 007.tif	0.006918008	0.00419983
off_grid	20220802	Rep4	132	40	20220802 568M1_gfpMyD88_NC4 007.tif	0.004559877	0.001653282
off_grid	20220802	Rep4	132	41	20220802 568M1_gfpMyD88_NC4 007.tif	0.0089855	0.014692003
off_grid	20220802	Rep4	132	42	20220802 568M1_gfpMyD88_NC4 007.tif	5.17E-05	5.92E-05
off_grid	20220802	Rep4	132	43	20220802 568M1_gfpMyD88_NC4 007.tif	0.005415278	0.003459555
off_grid	20220802	Rep4	132	44	20220802 568M1_gfpMyD88_NC4 007.tif	0.000203612	1.48E-05
off_grid	20220802	Rep4	132	45	20220802 568M1_gfpMyD88_NC4 007.tif	0.027777883	0.027523448
off_grid	20220802	Rep4	132	46	20220802 568M1_gfpMyD88_NC4 007.tif	0.001871477	0.001944457
off_grid	20220802	Rep4	132	47	20220802 568M1_gfpMyD88_NC4 007.tif	0.003486499	0.000710665
off_grid	20220802	Rep4	132	48	20220802 568M1_gfpMyD88_NC4 007.tif	0.000302693	2.96E-05
off_grid	20220802	Rep4	132	49	20220802 568M1_gfpMyD88_NC4 007.tif	0.00050746	-4.94E-06
off_grid	20220802	Rep4	132	50	20220802 568M1_gfpMyD88_NC4 007.tif	9.13E-05	0.000123379
off_grid	20220802	Rep4	132	51	20220802 568M1_gfpMyD88_NC4 007.tif	0.156546986	0.472172468
off_grid	20220802	Rep4	132	52	20220802 568M1_gfpMyD88_NC4 007.tif	4.84E-05	0.001786532
off_grid	20220802	Rep4	132	53	20220802 568M1_gfpMyD88_NC4 007.tif	0.002238077	0.00073534
off_grid	20220802	Rep4	132	54	20220802 568M1_gfpMyD88_NC4 007.tif	0.003460077	0.000128314
off_grid	20220802	Rep4	133	1	20220802 568M1_gfpMyD88_NC4 008.tif	0.002244682	0.001559514
off_grid	20220802	Rep4	133	2	20220802 568M1_gfpMyD88_NC4 008.tif	0.017777297	0.011528559
off_grid	20220802	Rep4	133	3	20220802 568M1_gfpMyD88_NC4 008.tif	0.003209072	0.014780837
off_grid	20220802	Rep4	133	4	20220802 568M1_gfpMyD88_NC4 008.tif	0.004001721	0.020811616
off_grid	20220802	Rep4	133	5	20220802 568M1_gfpMyD88_NC4 008.tif	0.023837757	0.083952191
off_grid	20220802	Rep4	133	6	20220802 568M1_gfpMyD88_NC4 008.tif	0.005758759	0.013344702
off_grid	20220802	Rep4	133	7	20220802 568M1_gfpMyD88_NC4 008.tif	0.030720591	0.030785595
off_grid	20220802	Rep4	134	1	20220802 568M1_gfpMyD88_NC4 009.tif	0.001260477	1.48E-05
off_grid	20220802	Rep4	134	2	20220802 568M1_gfpMyD88_NC4 009.tif	0.826946234	0.964648232
off_grid	20220802	Rep4	134	3	20220802 568M1_gfpMyD88_NC4 009.tif	0.010263646	0.014168875
off_grid	20220802	Rep4	134	4	20220802 568M1_gfpMyD88_NC4 009.tif	0.013100668	0.011222578
off_grid	20220802	Rep4	134	5	20220802 568M1_gfpMyD88_NC4 009.tif	0.007555429	0.002590965
off_grid	20220802	Rep4	134	6	20220802 568M1_gfpMyD88_NC4 009.tif	0.017678216	0.042225321
off_grid	20220802	Rep4	134	7	20220802 568M1_gfpMyD88_NC4 009.tif	0.012730766	0.006045584
off_grid	20220802	Rep4	134	8	20220802 568M1_gfpMyD88_NC4 009.tif	0.001257174	0.000310916
off_grid	20220802	Rep4	134	9	20220802 568M1_gfpMyD88_NC4 009.tif	0.009120911	0.00606039
off_grid	20220802	Rep4	134	10	20220802 568M1_gfpMyD88_NC4 009.tif	0.046867509	0.127899888
off_grid	20220802	Rep4	135	1	20220802 568M1_gfpMyD88_NC4 010.tif	0.006736359	0.001520033
off_grid	20220802	Rep4	135	2	20220802 568M1_gfpMyD88_NC4 010.tif	0.326061541	0.411548831
off_grid	20220802	Rep4	135	3	20220802 568M1_gfpMyD88_NC4 010.tif	0.005629953	0.000528063
off_grid	20220802	Rep4	135	4	20220802 568M1_gfpMyD88_NC4 010.tif	0.005445002	0.005038809
off_grid	20220802	Rep4	135	5	20220802 568M1_gfpMyD88_NC4 010.tif	0.015468707	0.001564449
off_grid	20220802	Rep4	135	6	20220802 568M1_gfpMyD88_NC4 010.tif	0.020214692	0.003573064
off_grid	20220802	Rep4	135	7	20220802 568M1_gfpMyD88_NC4 010.tif	0.02253319	0.00202342
off_grid	20220802	Rep4	135	8	20220802 568M1_gfpMyD88_NC4 010.tif	0.547071847	0.215395531
off_grid	20220802	Rep4	135	9	20220802 568M1_gfpMyD88_NC4 010.tif	1.639005036	0.675728524
off_grid	20220802	Rep4	136	1	20220802 568M1_gfpMyD88_NC4 011.tif	0.005517661	0.008922789
off_grid	20220802	Rep4	136	2	20220802 568M1_gfpMyD88_NC4 011.tif	0.005593624	0.001845754
off_grid	20220802	Rep4	136	3	20220802 568M1_gfpMyD88_NC4 011.tif	0.005415278	0.000222083
off_grid	20220802	Rep4	136	4	20220802 568M1_gfpMyD88_NC4 011.tif	0.002997699	0.00043923
off_grid	20220802	Rep4	136	5	20220802 568M1_gfpMyD88_NC4 011.tif	0.021558892	0.008641484
off_grid	20220802	Rep4	136	6	20220802 568M1_gfpMyD88_NC4 011.tif	0.02391372	0.007017813
off_grid	20220802	Rep4	136	7	20220802 568M1_gfpMyD88_NC4 011.tif	0.016040075	0.008917854
off_grid	20220802	Rep4	136	8	20220802 568M1_gfpMyD88_NC4 011.tif	0.016036772	0.009569296
off_grid	20220802	Rep4	136	9	20220802 568M1_gfpMyD88_NC4 011.tif	0.019659837	0.007718607
off_grid	20220802	Rep4	136	10	20220802 568M1_gfpMyD88_NC4 011.tif	0.064748345	0.014030691
off_grid	20220802	Rep4	136	11	20220802 568M1_gfpMyD88_NC4 011.tif	0.175187444	0.110389902
off_grid	20220802	Rep4	136	12	20220802 568M1_gfpMyD88_NC4 011.tif	0.046497605	0.015234872
off_grid	20220802	Rep4	136	13	20220802 568M1_gfpMyD88_NC4 011.tif	0.595664522	0.655982908
off_grid	20220802	Rep4	136	14	20220802 568M1_gfpMyD88_NC4 011.tif	0.634041937	0.443810042
off_grid	20220802	Rep4	136	15	20220802 568M1_gfpMyD88_NC4 011.tif	0.219783848	0.231903679
off_grid	20220802	Rep4	136	16	20220802 568M1_gfpMyD88_NC4 011.tif	0.004896753	0.017115172
off_grid	20220802	Rep4	136	17	20220802 568M1_gfpMyD88_NC4 011.tif	0.025548557	0.017919605
off_grid	20220802	Rep4	136	18	20220802 568M1_gfpMyD88_NC4 011.tif	0.002707061	0.008281217
off_grid	20220802	Rep4	136	19	20220802 568M1_gfpMyD88_NC4 011.tif	0.025360304	0.014356412
off_grid	20220802	Rep4	136	20	20220802 568M1_gfpMyD88_NC4 011.tif	0.014467988	0.007975236
off_grid	20220802	Rep4	136	21	20220802 568M1_gfpMyD88_NC4 011.tif	0.001620471	0.005635965
off_grid	20220802	Rep4	136	22	20220802 568M1_gfpMyD88_NC4 011.tif	0.008665138	0.009056038
off_grid	20220802	Rep4	137	1	20220802 568M1_gfpMyD88_NC4 012.tif	0.00290192	4.94E-05
off_grid	20220802	Rep4	137	2	20220802 568M1_gfpMyD88_NC4 012.tif	0.022932817	0.026116924
off_grid	20220802	Rep4	137	3	20220802 568M1_gfpMyD88_NC4 012.tif	0.109460344	0.073800545
off_grid	20220802	Rep4	137	4	20220802 568M1_gfpMyD88_NC4 012.tif	0.028091639	0.008898113
off_grid	20220802	Rep4	137	5	20220802 568M1_gfpMyD88_NC4 012.tif	0.951884203	1.045624514
off_grid	20220802	Rep4	137	6	20220802 568M1_gfpMyD88_NC4 012.tif	0.015224307	0.010329312
off_grid	20220802	Rep4	137	7	20220802 568M1_gfpMyD88_NC4 012.tif	0.219311562	0.156321536
off_grid	20220802	Rep4	137	8	20220802 568M1_gfpMyD88_NC4 012.tif	0.059678695	0.017588949
off_grid	20220802	Rep4	137	9	20220802 568M1_gfpMyD88_NC4 012.tif	0.113502853	0.076273065
off_grid	20220802	Rep4	137	10	20220802 568M1_gfpMyD88_NC4 012.tif	0.062089668	0.047802065
off_grid	20220802	Rep4	137	11	20220802 568M1_gfpMyD88_NC4 012.tif	0.038590933	0.052460866
off_grid	20220802	Rep4	137	12	20220802 568M1_gfpMyD88_NC4 012.tif	0.00318265	0.000636637
off_grid	20220802	Rep4	137	13	20220802 568M1_gfpMyD88_NC4 012.tif	0.001511482	0.000863655
off_grid	20220802	Rep4	137	14	20220802 568M1_gfpMyD88_NC4 012.tif	0.026912574	0.015999824
off_grid	20220802	Rep4	137	15	20220802 568M1_gfpMyD88_NC4 012.tif	0.022539795	0.007338599
off_grid	20220802	Rep4	137	16	20220802 568M1_gfpMyD88_NC4 012.tif	0.003185953	0.000508323
off_grid	20220802	Rep4	138	1	20220802 568M1_gfpMyD88_NC4 013.tif	0.007020392	0.016828932
off_grid	20220802	Rep4	138	2	20220802 568M1_gfpMyD88_NC4 013.tif	0.00512464	0.000597156
off_grid	20220802	Rep4	138	3	20220802 568M1_gfpMyD88_NC4 013.tif	0.005365737	0.046691652
off_grid	20220802	Rep4	138	4	20220802 568M1_gfpMyD88_NC4 013.tif	0.04048008	0.041716999
off_grid	20220802	Rep4	138	5	20220802 568M1_gfpMyD88_NC4 013.tif	0.005164272	0.005645835
off_grid	20220802	Rep4	138	6	20220802 568M1_gfpMyD88_NC4 013.tif	0.931843399	1.313747405
off_grid	20220802	Rep4	138	7	20220802 568M1_gfpMyD88_NC4 013.tif	0.006472143	0.007743283
off_grid	20220802	Rep4	138	8	20220802 568M1_gfpMyD88_NC4 013.tif	0.010957214	0.012762352
off_grid	20220802	Rep4	138	9	20220802 568M1_gfpMyD88_NC4 013.tif	0.018467561	0.020026923
off_grid	20220802	Rep4	138	10	20220802 568M1_gfpMyD88_NC4 013.tif	0.009434668	0.003296694
off_grid	20220802	Rep4	138	11	20220802 568M1_gfpMyD88_NC4 013.tif	0.005032164	0.002847594
off_grid	20220802	Rep4	138	12	20220802 568M1_gfpMyD88_NC4 013.tif	0.027236239	0.116445357
off_grid	20220802	Rep4	139	1	20220802 568M1_gfpMyD88_NC4 014.tif	0.005431791	0.000468841
off_grid	20220802	Rep4	139	2	20220802 568M1_gfpMyD88_NC4 014.tif	0.007674327	0.021813455
off_grid	20220802	Rep4	139	3	20220802 568M1_gfpMyD88_NC4 014.tif	0.017790507	0.003740859
off_grid	20220802	Rep4	139	4	20220802 568M1_gfpMyD88_NC4 014.tif	0.560348715	0.129207708
off_grid	20220802	Rep4	139	5	20220802 568M1_gfpMyD88_NC4 014.tif	0.894813488	0.407936286
off_grid	20220802	Rep4	139	6	20220802 568M1_gfpMyD88_NC4 014.tif	0.017648491	0.004115932
off_grid	20220802	Rep4	139	7	20220802 568M1_gfpMyD88_NC4 014.tif	0.888624222	0.284270774
off_grid	20220802	Rep4	139	8	20220802 568M1_gfpMyD88_NC4 014.tif	0.597893848	0.405779615
off_grid	20220802	Rep4	139	9	20220802 568M1_gfpMyD88_NC4 014.tif	0.010884554	0.000755081
off_grid	20220802	Rep4	139	10	20220802 568M1_gfpMyD88_NC4 014.tif	0.003034028	0.008824085
off_grid	20220802	Rep4	139	11	20220802 568M1_gfpMyD88_NC4 014.tif	0.017460237	0.033559162
off_grid	20220802	Rep4	140	1	20220802 568M1_gfpMyD88_NC4 015.tif	0.001590747	-9.87E-06
off_grid	20220802	Rep4	140	2	20220802 568M1_gfpMyD88_NC4 015.tif	0.004371623	0.000434295
off_grid	20220802	Rep4	140	3	20220802 568M1_gfpMyD88_NC4 015.tif	0.013678642	0.002235632
off_grid	20220802	Rep4	140	4	20220802 568M1_gfpMyD88_NC4 015.tif	0.026067082	0.00333124
off_grid	20220802	Rep4	140	5	20220802 568M1_gfpMyD88_NC4 015.tif	0.012083436	0.000987034
off_grid	20220802	Rep4	140	6	20220802 568M1_gfpMyD88_NC4 015.tif	0.015181372	0.001046256
off_grid	20220802	Rep4	140	7	20220802 568M1_gfpMyD88_NC4 015.tif	0.039941739	0.005305309
off_grid	20220802	Rep4	140	8	20220802 568M1_gfpMyD88_NC4 015.tif	0.761096939	0.148415393
off_grid	20220802	Rep4	140	9	20220802 568M1_gfpMyD88_NC4 015.tif	0.041513826	0.015526047
off_grid	20220802	Rep4	140	10	20220802 568M1_gfpMyD88_NC4 015.tif	0.006125359	0.001105478
off_grid	20220802	Rep4	140	11	20220802 568M1_gfpMyD88_NC4 015.tif	0.242764057	0.084692467
off_grid	20220802	Rep4	140	12	20220802 568M1_gfpMyD88_NC4 015.tif	0.016304291	0.005325049
off_grid	20220802	Rep4	140	13	20220802 568M1_gfpMyD88_NC4 015.tif	0.018213253	0.0037606
off_grid	20220802	Rep4	140	14	20220802 568M1_gfpMyD88_NC4 015.tif	0.017625372	0.043784836
off_grid	20220802	Rep4	141	1	20220802 568M1_gfpMyD88_NC4 016.tif	0.039367069	0.011222578
off_grid	20220802	Rep4	141	2	20220802 568M1_gfpMyD88_NC4 016.tif	0.073847293	0.013468081
off_grid	20220802	Rep4	141	3	20220802 568M1_gfpMyD88_NC4 016.tif	0.073157028	0.027972548
off_grid	20220802	Rep4	141	4	20220802 568M1_gfpMyD88_NC4 016.tif	2.334541169	0.231291716
off_grid	20220802	Rep4	141	5	20220802 568M1_gfpMyD88_NC4 016.tif	0.012793517	0.004071516
off_grid	20220802	Rep4	141	6	20220802 568M1_gfpMyD88_NC4 016.tif	0.019679654	0.012500788
off_grid	20220802	Rep4	141	7	20220802 568M1_gfpMyD88_NC4 016.tif	0.02351079	0.011074523
off_grid	20220802	Rep4	141	8	20220802 568M1_gfpMyD88_NC4 016.tif	0.083184035	0.023965189
off_grid	20220802	Rep4	141	9	20220802 568M1_gfpMyD88_NC4 016.tif	0.325159904	0.194677683
off_grid	20220802	Rep4	141	10	20220802 568M1_gfpMyD88_NC4 016.tif	0.015528156	0.006978332
off_grid	20220802	Rep4	141	11	20220802 568M1_gfpMyD88_NC4 016.tif	0.018424627	0.002477456
off_grid	20220802	Rep4	141	12	20220802 568M1_gfpMyD88_NC4 016.tif	0.103343737	0.057356556
off_grid	20220802	Rep4	141	13	20220802 568M1_gfpMyD88_NC4 016.tif	0.014983209	0.0094015
off_grid	20220802	Rep4	141	14	20220802 568M1_gfpMyD88_NC4 016.tif	0.023448038	0.017396477
off_grid	20220802	Rep4	141	15	20220802 568M1_gfpMyD88_NC4 016.tif	0.03236864	0.00968774
off_grid	20220802	Rep4	141	16	20220802 568M1_gfpMyD88_NC4 016.tif	0.043006648	0.101856991
off_grid	20220802	Rep4	142	1	20220802 568M1_gfpMyD88_NC4 017.tif	0.004005023	0.003341111
off_grid	20220802	Rep4	142	2	20220802 568M1_gfpMyD88_NC4 017.tif	0.032609738	0.051113564
off_grid	20220802	Rep4	142	3	20220802 568M1_gfpMyD88_NC4 017.tif	0.006571224	0.003711248
off_grid	20220802	Rep4	142	4	20220802 568M1_gfpMyD88_NC4 017.tif	0.008645322	0.025588861
off_grid	20220802	Rep4	142	5	20220802 568M1_gfpMyD88_NC4 017.tif	0.026912574	0.016547628
off_grid	20220802	Rep4	142	6	20220802 568M1_gfpMyD88_NC4 017.tif	0.000352233	0.001702634
off_grid	20220802	Rep4	142	7	20220802 568M1_gfpMyD88_NC4 017.tif	0.020967708	0.023836875
off_grid	20220802	Rep4	142	8	20220802 568M1_gfpMyD88_NC4 017.tif	0.000768374	0.000207277
off_grid	20220802	Rep4	142	9	20220802 568M1_gfpMyD88_NC4 017.tif	0.001108552	0.004219571
off_grid	20220802	Rep4	142	10	20220802 568M1_gfpMyD88_NC4 017.tif	0.000814612	0.00041949
off_grid	20220802	Rep4	142	11	20220802 568M1_gfpMyD88_NC4 017.tif	0.128566483	0.269065514
off_grid	20220802	Rep4	142	12	20220802 568M1_gfpMyD88_NC4 017.tif	0.012175912	0.004313339
off_grid	20220802	Rep4	142	13	20220802 568M1_gfpMyD88_NC4 017.tif	0.021155962	0.028007095
off_grid	20220802	Rep4	142	14	20220802 568M1_gfpMyD88_NC4 017.tif	0.034971171	0.012209613
off_grid	20220802	Rep4	142	15	20220802 568M1_gfpMyD88_NC4 017.tif	0.022249157	0.014608106
off_grid	20220802	Rep4	142	16	20220802 568M1_gfpMyD88_NC4 017.tif	0.073424546	0.026506803
off_grid	20220802	Rep4	142	17	20220802 568M1_gfpMyD88_NC4 017.tif	0.005035467	0.005675446
off_grid	20220802	Rep4	142	18	20220802 568M1_gfpMyD88_NC4 017.tif	0.014216982	0.004101127
off_grid	20220802	Rep4	142	19	20220802 568M1_gfpMyD88_NC4 017.tif	0.004358413	0.005838307
off_grid	20220802	Rep4	142	20	20220802 568M1_gfpMyD88_NC4 017.tif	0.006564618	0.00215667
off_grid	20220802	Rep4	142	21	20220802 568M1_gfpMyD88_NC4 017.tif	0.001518088	0.000271434
off_grid	20220802	Rep4	142	22	20220802 568M1_gfpMyD88_NC4 017.tif	0.000976444	0.000222083
off_grid	20220802	Rep4	142	23	20220802 568M1_gfpMyD88_NC4 017.tif	0.000220125	4.44E-05
off_grid	20220802	Rep4	142	24	20220802 568M1_gfpMyD88_NC4 017.tif	0.000405077	0
off_grid	20220802	Rep4	142	25	20220802 568M1_gfpMyD88_NC4 017.tif	0.000150768	0
off_grid	20220802	Rep4	142	26	20220802 568M1_gfpMyD88_NC4 017.tif	0.000936812	0.000764951
off_grid	20220802	Rep4	142	27	20220802 568M1_gfpMyD88_NC4 017.tif	0.00062966	0.000236888
off_grid	20220802	Rep4	142	28	20220802 568M1_gfpMyD88_NC4 017.tif	0.000883969	0.000399749
off_grid	20220802	Rep4	142	29	20220802 568M1_gfpMyD88_NC4 017.tif	0.001214239	1.97E-05
off_grid	20220802	Rep4	143	1	20220802 568M1_gfpMyD88_NC4 018.tif	0.003638423	0.001140024
off_grid	20220802	Rep4	143	2	20220802 568M1_gfpMyD88_NC4 018.tif	0.003129807	0.001732245
off_grid	20220802	Rep4	143	3	20220802 568M1_gfpMyD88_NC4 018.tif	0.00561344	0.004560098
off_grid	20220802	Rep4	143	4	20220802 568M1_gfpMyD88_NC4 018.tif	0.013777723	0.002966038
off_grid	20220802	Rep4	143	5	20220802 568M1_gfpMyD88_NC4 018.tif	0.00918036	0.002136929
off_grid	20220802	Rep4	143	6	20220802 568M1_gfpMyD88_NC4 018.tif	0.119903492	0.145370392
off_grid	20220802	Rep4	143	7	20220802 568M1_gfpMyD88_NC4 018.tif	0.031011229	0.022228009
off_grid	20220802	Rep4	143	8	20220802 568M1_gfpMyD88_NC4 018.tif	0.042081891	0.036604162
off_grid	20220802	Rep4	143	9	20220802 568M1_gfpMyD88_NC4 018.tif	0.368834854	0.662235768
off_grid	20220802	Rep4	143	10	20220802 568M1_gfpMyD88_NC4 018.tif	0.012691133	0.022297102
off_grid	20220802	Rep4	143	11	20220802 568M1_gfpMyD88_NC4 018.tif	0.002898618	7.90E-05
off_grid	20220802	Rep4	143	12	20220802 568M1_gfpMyD88_NC4 018.tif	0.003278429	0.000167796
off_grid	20220802	Rep4	144	1	20220802 568M1_gfpMyD88_NC4 019.tif	0.013236079	0.007096776
off_grid	20220802	Rep4	144	2	20220802 568M1_gfpMyD88_NC4 019.tif	0.084683462	0.010023332
off_grid	20220802	Rep4	144	3	20220802 568M1_gfpMyD88_NC4 019.tif	0.355250835	0.034536326
off_grid	20220802	Rep4	144	4	20220802 568M1_gfpMyD88_NC4 019.tif	0.29572621	0.028357491
off_grid	20220802	Rep4	144	5	20220802 568M1_gfpMyD88_NC4 019.tif	0.14796326	0.017593884
off_grid	20220802	Rep4	144	6	20220802 568M1_gfpMyD88_NC4 019.tif	0.40207326	0.071564912
off_grid	20220802	Rep4	144	7	20220802 568M1_gfpMyD88_NC4 019.tif	0.742862711	0.258627628
off_grid	20220802	Rep4	144	8	20220802 568M1_gfpMyD88_NC4 019.tif	0.092735454	0.065223218
off_grid	20220802	Rep4	144	9	20220802 568M1_gfpMyD88_NC4 019.tif	0.004031445	0.000192472
off_grid	20220802	Rep4	144	10	20220802 568M1_gfpMyD88_NC4 019.tif	0.041520432	0.024838715
off_grid	20220802	Rep4	145	1	20220802 568M1_gfpMyD88_NC4 020.tif	0.000381958	0.000409619
off_grid	20220802	Rep4	145	2	20220802 568M1_gfpMyD88_NC4 020.tif	0.001111855	-1.48E-05
off_grid	20220802	Rep4	145	3	20220802 568M1_gfpMyD88_NC4 020.tif	3.19E-05	0.00014312
off_grid	20220802	Rep4	145	4	20220802 568M1_gfpMyD88_NC4 020.tif	0.006089029	0.006983267
off_grid	20220802	Rep4	145	5	20220802 568M1_gfpMyD88_NC4 020.tif	0.004107407	0.005369466
off_grid	20220802	Rep4	145	6	20220802 568M1_gfpMyD88_NC4 020.tif	0.012420312	0.015417474
off_grid	20220802	Rep4	145	7	20220802 568M1_gfpMyD88_NC4 020.tif	0.000741952	4.94E-05
off_grid	20220802	Rep4	145	8	20220802 568M1_gfpMyD88_NC4 020.tif	0.01454395	0.017105302
off_grid	20220802	Rep4	145	9	20220802 568M1_gfpMyD88_NC4 020.tif	0.216814719	0.365044718
off_grid	20220802	Rep4	145	10	20220802 568M1_gfpMyD88_NC4 020.tif	0.013014798	0.006099871
off_grid	20220802	Rep4	145	11	20220802 568M1_gfpMyD88_NC4 020.tif	0.103915104	0.199973121
off_grid	20220802	Rep4	145	12	20220802 568M1_gfpMyD88_NC4 020.tif	0.129629953	0.186460625
off_grid	20220802	Rep4	145	13	20220802 568M1_gfpMyD88_NC4 020.tif	0.009048251	0.007802505
off_grid	20220802	Rep4	145	14	20220802 568M1_gfpMyD88_NC4 020.tif	-0.000113448	0.002171475
off_grid	20220802	Rep4	145	15	20220802 568M1_gfpMyD88_NC4 020.tif	0.007951754	0.010210868
off_grid	20220802	Rep4	145	16	20220802 568M1_gfpMyD88_NC4 020.tif	0.003747412	0.001228858
off_grid	20220802	Rep4	145	17	20220802 568M1_gfpMyD88_NC4 020.tif	2.53E-05	2.47E-05
off_grid	20220802	Rep4	145	18	20220802 568M1_gfpMyD88_NC4 020.tif	0.000821217	0.000108574
off_grid	20220802	Rep4	145	19	20220802 568M1_gfpMyD88_NC4 020.tif	-0.000116751	6.91E-05
off_grid	20220802	Rep4	145	20	20220802 568M1_gfpMyD88_NC4 020.tif	0.000741952	0.000789627
off_grid	20220802	Rep4	145	21	20220802 568M1_gfpMyD88_NC4 020.tif	0.000827823	8.88E-05
off_grid	20220802	Rep4	145	22	20220802 568M1_gfpMyD88_NC4 020.tif	8.14E-05	0.000384943
off_grid	20220802	Rep4	146	1	20220802 568M1_gfpMyD88_NC4 021.tif	0.003740807	0.000562609
off_grid	20220802	Rep4	146	2	20220802 568M1_gfpMyD88_NC4 021.tif	0.00889963	0.011390374
off_grid	20220802	Rep4	146	3	20220802 568M1_gfpMyD88_NC4 021.tif	0.312464311	0.192185424
off_grid	20220802	Rep4	146	4	20220802 568M1_gfpMyD88_NC4 021.tif	0.933431996	0.471831942
off_grid	20220802	Rep4	146	5	20220802 568M1_gfpMyD88_NC4 021.tif	0.00398851	0.000138185
off_grid	20220802	Rep4	147	1	20220802 568M1_gfpMyD88_NC4 022.tif	0.003509618	0.015170715
off_grid	20220802	Rep4	147	2	20220802 568M1_gfpMyD88_NC4 022.tif	0.006683516	0.000690924
off_grid	20220802	Rep4	147	3	20220802 568M1_gfpMyD88_NC4 022.tif	0.578715049	0.427829959
off_grid	20220802	Rep4	147	4	20220802 568M1_gfpMyD88_NC4 022.tif	0.210159769	0.080571599
off_grid	20220802	Rep4	147	5	20220802 568M1_gfpMyD88_NC4 022.tif	0.4364544	0.40658405
off_grid	20220802	Rep4	147	6	20220802 568M1_gfpMyD88_NC4 022.tif	1.202225816	1.031426022
off_grid	20220802	Rep4	147	7	20220802 568M1_gfpMyD88_NC4 022.tif	0.024541233	0.00446633
off_grid	20220802	Rep4	147	8	20220802 568M1_gfpMyD88_NC4 022.tif	0.007050116	0.003518777
off_grid	20220802	Rep4	148	1	20220802 568M1_gfpMyD88_NC4 023.tif	0.000566909	0.000626767
off_grid	20220802	Rep4	148	2	20220802 568M1_gfpMyD88_NC4 023.tif	-7.76E-06	-9.87E-06
off_grid	20220802	Rep4	148	3	20220802 568M1_gfpMyD88_NC4 023.tif	0.000276271	0.000271434
off_grid	20220802	Rep4	148	4	20220802 568M1_gfpMyD88_NC4 023.tif	0.000163979	0.002516937
off_grid	20220802	Rep4	148	5	20220802 568M1_gfpMyD88_NC4 023.tif	3.85E-05	3.95E-05
off_grid	20220802	Rep4	148	6	20220802 568M1_gfpMyD88_NC4 023.tif	0.015775858	0.033016293
off_grid	20220802	Rep4	148	7	20220802 568M1_gfpMyD88_NC4 023.tif	0.001316623	0.007417562
off_grid	20220802	Rep4	148	8	20220802 568M1_gfpMyD88_NC4 023.tif	-5.07E-05	0.001100543
off_grid	20220802	Rep4	148	9	20220802 568M1_gfpMyD88_NC4 023.tif	0.00103259	0.00274889
off_grid	20220802	Rep4	148	10	20220802 568M1_gfpMyD88_NC4 023.tif	0.009160543	0.00663287
off_grid	20220802	Rep4	148	11	20220802 568M1_gfpMyD88_NC4 023.tif	0.337515317	0.63043353
off_grid	20220802	Rep4	148	12	20220802 568M1_gfpMyD88_NC4 023.tif	0.132067348	0.298005357
off_grid	20220802	Rep4	148	13	20220802 568M1_gfpMyD88_NC4 023.tif	0.009675765	0.005453364
off_grid	20220802	Rep4	148	14	20220802 568M1_gfpMyD88_NC4 023.tif	0.008793943	0.011765447
off_grid	20220802	Rep4	148	15	20220802 568M1_gfpMyD88_NC4 023.tif	0.009157241	0.013201582
off_grid	20220802	Rep4	148	16	20220802 568M1_gfpMyD88_NC4 023.tif	0.00956017	0.017021404
off_grid	20220802	Rep4	148	17	20220802 568M1_gfpMyD88_NC4 023.tif	0.003380812	0.003020325
off_grid	20220802	Rep4	148	18	20220802 568M1_gfpMyD88_NC4 023.tif	0.016911988	0.019997312
off_grid	20220802	Rep4	148	19	20220802 568M1_gfpMyD88_NC4 023.tif	0.032712121	0.04851273
off_grid	20220802	Rep4	148	20	20220802 568M1_gfpMyD88_NC4 023.tif	0.051398817	0.120418169
off_grid	20220802	Rep4	148	21	20220802 568M1_gfpMyD88_NC4 023.tif	0.000302693	0.001248598
off_grid	20220802	Rep4	148	22	20220802 568M1_gfpMyD88_NC4 023.tif	0.000124347	0.000212212
off_grid	20220802	Rep4	148	23	20220802 568M1_gfpMyD88_NC4 023.tif	0.000656082	0.00014312
off_grid	20220802	Rep4	148	24	20220802 568M1_gfpMyD88_NC4 023.tif	0.000220125	0.000365203
off_grid	20220802	Rep4	148	25	20220802 568M1_gfpMyD88_NC4 023.tif	0.000210217	0.000118444
off_grid	20220802	Rep4	148	26	20220802 568M1_gfpMyD88_NC4 023.tif	0.00049425	0.000607026
off_grid	20220802	Rep4	148	27	20220802 568M1_gfpMyD88_NC4 023.tif	1.21E-05	0
off_grid	20220802	Rep4	149	1	20220802 568M1_gfpMyD88_NC4 024.tif	0.434294435	1.098070566
off_grid	20220802	Rep4	149	2	20220802 568M1_gfpMyD88_NC4 024.tif	0.033600549	0.139951574
off_grid	20220802	Rep4	149	3	20220802 568M1_gfpMyD88_NC4 024.tif	0.001442125	0.004372561
off_grid	20220802	Rep4	149	4	20220802 568M1_gfpMyD88_NC4 024.tif	0.006270678	0.006746378
off_grid	20220802	Rep4	149	5	20220802 568M1_gfpMyD88_NC4 024.tif	0.001957347	0.001411459
off_grid	20220802	Rep4	149	6	20220802 568M1_gfpMyD88_NC4 024.tif	0.02607699	0.071372441
off_grid	20220802	Rep4	149	7	20220802 568M1_gfpMyD88_NC4 024.tif	0.00354925	0.011612457
off_grid	20220802	Rep4	149	8	20220802 568M1_gfpMyD88_NC4 024.tif	0.001653498	0.008478623
off_grid	20220802	Rep4	149	9	20220802 568M1_gfpMyD88_NC4 024.tif	0.002079547	0.004061646
off_grid	20220802	Rep4	149	10	20220802 568M1_gfpMyD88_NC4 024.tif	0.005431791	0.000804433
off_grid	20220802	Rep4	149	11	20220802 568M1_gfpMyD88_NC4 024.tif	0.002432936	9.87E-05
off_grid	20220802	Rep4	149	12	20220802 568M1_gfpMyD88_NC4 024.tif	0.003833283	5.92E-05
off_grid	20220802	Rep4	149	13	20220802 568M1_gfpMyD88_NC4 024.tif	0.004117315	0.008740187
off_grid	20220802	Rep4	149	14	20220802 568M1_gfpMyD88_NC4 024.tif	0.125379374	0.258746074
off_grid	20220802	Rep4	149	15	20220802 568M1_gfpMyD88_NC4 024.tif	0.011446014	0.029680118
off_grid	20220802	Rep4	149	16	20220802 568M1_gfpMyD88_NC4 024.tif	0.061300322	0.115749497
off_grid	20220802	Rep4	149	17	20220802 568M1_gfpMyD88_NC4 024.tif	0.019828275	0.046869317
off_grid	20220802	Rep4	149	18	20220802 568M1_gfpMyD88_NC4 024.tif	0.009665857	0.008414466
off_grid	20220802	Rep4	149	19	20220802 568M1_gfpMyD88_NC4 024.tif	0.009477603	0.020707977
off_grid	20220802	Rep4	149	20	20220802 568M1_gfpMyD88_NC4 024.tif	0.044998178	0.088536965
off_grid	20220802	Rep4	149	21	20220802 568M1_gfpMyD88_NC4 024.tif	0.001762488	0.003163444
off_grid	20220802	Rep4	149	22	20220802 568M1_gfpMyD88_NC4 024.tif	0.007429927	0.027242143
off_grid	20220802	Rep4	149	23	20220802 568M1_gfpMyD88_NC4 024.tif	0.000880666	0.002067837
off_grid	20220802	Rep4	150	1	20220802 568M1_gfpMyD88_NC4 025.tif	0.009084581	0.021270587
off_grid	20220802	Rep4	150	2	20220802 568M1_gfpMyD88_NC4 025.tif	0.000966536	0.000414554
off_grid	20220802	Rep4	150	3	20220802 568M1_gfpMyD88_NC4 025.tif	0.008113586	0.004229441
off_grid	20220802	Rep4	150	4	20220802 568M1_gfpMyD88_NC4 025.tif	0.023695741	0.019306388
off_grid	20220802	Rep4	150	5	20220802 568M1_gfpMyD88_NC4 025.tif	0.006858559	0.001199247
off_grid	20220802	Rep4	150	6	20220802 568M1_gfpMyD88_NC4 025.tif	0.004764645	0.0007156
off_grid	20220802	Rep4	150	7	20220802 568M1_gfpMyD88_NC4 025.tif	0.010907673	0.004940106
off_grid	20220802	Rep4	150	8	20220802 568M1_gfpMyD88_NC4 025.tif	0.003450169	0.000987034
off_grid	20220802	Rep4	150	9	20220802 568M1_gfpMyD88_NC4 025.tif	0.00931577	0.009431111
off_grid	20220802	Rep4	150	10	20220802 568M1_gfpMyD88_NC4 025.tif	0.130422601	0.017450764
off_grid	20220802	Rep4	150	11	20220802 568M1_gfpMyD88_NC4 025.tif	0.021965125	0.012811703
off_grid	20220802	Rep4	150	12	20220802 568M1_gfpMyD88_NC4 025.tif	0.049116649	0.009633453
off_grid	20220802	Rep4	150	13	20220802 568M1_gfpMyD88_NC4 025.tif	0.006145175	0.001396653
off_grid	20220802	Rep4	150	14	20220802 568M1_gfpMyD88_NC4 025.tif	0.110500694	0.025351972
off_grid	20220802	Rep4	150	15	20220802 568M1_gfpMyD88_NC4 025.tif	0.053994742	0.014588365
off_grid	20220802	Rep4	150	16	20220802 568M1_gfpMyD88_NC4 025.tif	0.154069958	0.068667967
off_grid	20220802	Rep4	150	17	20220802 568M1_gfpMyD88_NC4 025.tif	0.009097792	0.022153982
off_grid	20220802	Rep4	150	18	20220802 568M1_gfpMyD88_NC4 025.tif	0.113033869	0.041904536
off_grid	20220802	Rep4	150	19	20220802 568M1_gfpMyD88_NC4 025.tif	0.000794796	0.003484231
off_grid	20220802	Rep4	150	20	20220802 568M1_gfpMyD88_NC4 025.tif	0.107544775	0.037216123
off_grid	20220802	Rep4	150	21	20220802 568M1_gfpMyD88_NC4 025.tif	0.145321097	0.032577063
off_grid	20220802	Rep4	150	22	20220802 568M1_gfpMyD88_NC4 025.tif	0.084756122	0.018733908
off_grid	20220802	Rep4	150	23	20220802 568M1_gfpMyD88_NC4 025.tif	0.212996791	0.05994752
off_grid	20220802	Rep4	150	24	20220802 568M1_gfpMyD88_NC4 025.tif	0.016845934	0.005038809
off_grid	20220802	Rep4	150	25	20220802 568M1_gfpMyD88_NC4 025.tif	0.014035334	0.002896945
off_grid	20220802	Rep4	150	26	20220802 568M1_gfpMyD88_NC4 025.tif	0.177766856	0.104077819
off_grid	20220802	Rep4	150	27	20220802 568M1_gfpMyD88_NC4 025.tif	0.027084315	0.019064565
off_grid	20220802	Rep4	150	28	20220802 568M1_gfpMyD88_NC4 025.tif	0.0580967	0.019701202
off_grid	20220802	Rep4	150	29	20220802 568M1_gfpMyD88_NC4 025.tif	0.063159744	0.045156814
off_grid	20220802	Rep4	150	30	20220802 568M1_gfpMyD88_NC4 025.tif	0.037989841	0.015807352
off_grid	20220802	Rep4	150	31	20220802 568M1_gfpMyD88_NC4 025.tif	0.134957214	0.050254845
off_grid	20220802	Rep4	150	32	20220802 568M1_gfpMyD88_NC4 025.tif	0.288050728	0.075735132
off_grid	20220802	Rep4	150	33	20220802 568M1_gfpMyD88_NC4 025.tif	0.126967974	0.030524031
off_grid	20220802	Rep4	150	34	20220802 568M1_gfpMyD88_NC4 025.tif	0.008965684	0.001120284
off_grid	20220802	Rep4	150	35	20220802 568M1_gfpMyD88_NC4 025.tif	0.0838743	0.01776168
off_grid	20220802	Rep4	150	36	20220802 568M1_gfpMyD88_NC4 025.tif	0.009774846	0.009983851
off_grid	20220802	Rep4	150	37	20220802 568M1_gfpMyD88_NC4 025.tif	0.001607261	0.000577415
off_grid	20220802	Rep4	151	1	20220802 568M1_gfpMyD88_NC4 026.tif	0.011825825	0.028411779
off_grid	20220802	Rep4	151	2	20220802 568M1_gfpMyD88_NC4 026.tif	0.022255763	0.015269419
off_grid	20220802	Rep4	151	3	20220802 568M1_gfpMyD88_NC4 026.tif	0.026526158	0.082718398
off_grid	20220802	Rep4	151	4	20220802 568M1_gfpMyD88_NC4 026.tif	0.209882344	0.252927507
off_grid	20220802	Rep4	151	5	20220802 568M1_gfpMyD88_NC4 026.tif	0.004153645	0.01299924
off_grid	20220802	Rep4	151	6	20220802 568M1_gfpMyD88_NC4 026.tif	1.367595477	0.637248997
off_grid	20220802	Rep4	151	7	20220802 568M1_gfpMyD88_NC4 026.tif	0.012539209	0.024937418
off_grid	20220802	Rep4	151	8	20220802 568M1_gfpMyD88_NC4 026.tif	0.014940274	0.000291175
off_grid	20220802	Rep4	151	9	20220802 568M1_gfpMyD88_NC4 026.tif	0.027758066	0.108159205
off_grid	20220802	Rep4	151	10	20220802 568M1_gfpMyD88_NC4 026.tif	0.003149623	0.00923864
off_grid	20220802	Rep4	151	11	20220802 568M1_gfpMyD88_NC4 026.tif	0.004582996	0.019676527
off_grid	20220802	Rep4	152	1	20220802 568M1_gfpMyD88_NC4 027.tif	2.53E-05	0.000108574
off_grid	20220802	Rep4	152	2	20220802 568M1_gfpMyD88_NC4 027.tif	0.000675898	6.42E-05
off_grid	20220802	Rep4	152	3	20220802 568M1_gfpMyD88_NC4 027.tif	0.009183662	0.004634125
off_grid	20220802	Rep4	152	4	20220802 568M1_gfpMyD88_NC4 027.tif	0.001696434	0.00115483
off_grid	20220802	Rep4	152	5	20220802 568M1_gfpMyD88_NC4 027.tif	0.05554371	0.072389086
off_grid	20220802	Rep4	152	6	20220802 568M1_gfpMyD88_NC4 027.tif	0.017314918	0.002581094
off_grid	20220802	Rep4	152	7	20220802 568M1_gfpMyD88_NC4 027.tif	0.001144882	0.00101171
off_grid	20220802	Rep4	152	8	20220802 568M1_gfpMyD88_NC4 027.tif	0.108426597	0.076120075
off_grid	20220802	Rep4	152	9	20220802 568M1_gfpMyD88_NC4 027.tif	0.024917741	0.023733236
off_grid	20220802	Rep4	152	10	20220802 568M1_gfpMyD88_NC4 027.tif	0.099776817	0.105148749
off_grid	20220802	Rep4	152	11	20220802 568M1_gfpMyD88_NC4 027.tif	0.011023268	0.005576743
off_grid	20220802	Rep4	152	12	20220802 568M1_gfpMyD88_NC4 027.tif	0.005028861	0.00549778
off_grid	20220802	Rep4	152	13	20220802 568M1_gfpMyD88_NC4 027.tif	0.039456241	0.023062053
off_grid	20220802	Rep4	152	14	20220802 568M1_gfpMyD88_NC4 027.tif	0.015012934	0.015136169
off_grid	20220802	Rep4	152	15	20220802 568M1_gfpMyD88_NC4 027.tif	0.156537077	0.091532614
off_grid	20220802	Rep4	152	16	20220802 568M1_gfpMyD88_NC4 027.tif	0.036394636	0.011503883
off_grid	20220802	Rep4	152	17	20220802 568M1_gfpMyD88_NC4 027.tif	0.017889589	0.009362019
off_grid	20220802	Rep4	152	18	20220802 568M1_gfpMyD88_NC4 027.tif	0.004312175	0.015274354
off_grid	20220802	Rep4	152	19	20220802 568M1_gfpMyD88_NC4 027.tif	0.000352233	3.95E-05
off_grid	20220802	Rep4	152	20	20220802 568M1_gfpMyD88_NC4 027.tif	0.005593624	0.000409619
off_grid	20220802	Rep4	152	21	20220802 568M1_gfpMyD88_NC4 027.tif	0.000210217	8.88E-05
off_grid	20220802	Rep4	152	22	20220802 568M1_gfpMyD88_NC4 027.tif	0.000936812	0.003543453
off_grid	20220802	Rep4	152	23	20220802 568M1_gfpMyD88_NC4 027.tif	7.81E-05	2.47E-05
off_grid	20220802	Rep4	152	24	20220802 568M1_gfpMyD88_NC4 027.tif	0.000144163	-2.47E-05
off_grid	20220802	Rep4	153	1	20220802 568M1_gfpMyD88_NC4 028.tif	0.029894915	0.041277769
off_grid	20220802	Rep4	153	2	20220802 568M1_gfpMyD88_NC4 028.tif	0.244263486	0.088615927
off_grid	20220802	Rep4	153	3	20220802 568M1_gfpMyD88_NC4 028.tif	0.034852273	0.007881468
off_grid	20220802	Rep4	153	4	20220802 568M1_gfpMyD88_NC4 028.tif	1.531069395	0.904478628
off_grid	20220802	Rep4	153	5	20220802 568M1_gfpMyD88_NC4 028.tif	0.011254457	0.003577999
off_grid	20220802	Rep4	153	6	20220802 568M1_gfpMyD88_NC4 028.tif	0.006204624	0.001342366
off_grid	20220802	Rep4	153	7	20220802 568M1_gfpMyD88_NC4 028.tif	0.016073102	0.005961686
off_grid	20220802	Rep4	153	8	20220802 568M1_gfpMyD88_NC4 028.tif	0.034928235	0.071555043
off_grid	20220802	Rep4	153	9	20220802 568M1_gfpMyD88_NC4 028.tif	0.161481225	0.301489586
off_grid	20220802	Rep4	153	10	20220802 568M1_gfpMyD88_NC4 028.tif	0.007598365	0.00548791
off_grid	20220802	Rep4	153	11	20220802 568M1_gfpMyD88_NC4 028.tif	0.259584727	0.470716593
off_grid	20220802	Rep4	153	12	20220802 568M1_gfpMyD88_NC4 028.tif	0.070868254	0.174423743
off_grid	20220802	Rep4	153	13	20220802 568M1_gfpMyD88_NC4 028.tif	0.921638048	1.756200285
off_grid	20220802	Rep4	153	14	20220802 568M1_gfpMyD88_NC4 028.tif	0.061567841	0.083359971
off_grid	20220802	Rep4	154	1	20220802 568M1_gfpMyD88_NC4 029.tif	0.102983742	0.031096511
off_grid	20220802	Rep4	154	2	20220802 568M1_gfpMyD88_NC4 029.tif	0.13733516	0.043814447
off_grid	20220802	Rep4	154	3	20220802 568M1_gfpMyD88_NC4 029.tif	0.040562647	0.026541349
off_grid	20220802	Rep4	154	4	20220802 568M1_gfpMyD88_NC4 029.tif	0.14754712	0.290395323
off_grid	20220802	Rep4	154	5	20220802 568M1_gfpMyD88_NC4 029.tif	0.017833442	0.06816458
off_grid	20220802	Rep4	154	6	20220802 568M1_gfpMyD88_NC4 029.tif	0.080495634	0.122431719
off_grid	20220802	Rep4	154	7	20220802 568M1_gfpMyD88_NC4 029.tif	0.030647932	0.034452428
off_grid	20220802	Rep4	154	8	20220802 568M1_gfpMyD88_NC4 029.tif	0.071201827	0.122046774
off_grid	20220802	Rep4	154	9	20220802 568M1_gfpMyD88_NC4 029.tif	0.053235121	0.117422519
off_grid	20220802	Rep4	154	10	20220802 568M1_gfpMyD88_NC4 029.tif	0.038353139	0.015496436
off_grid	20220802	Rep4	154	11	20220802 568M1_gfpMyD88_NC4 029.tif	0.08609702	0.01732245
off_grid	20220802	Rep4	154	12	20220802 568M1_gfpMyD88_NC4 029.tif	0.027460823	0.011350893
off_grid	20220802	Rep4	154	13	20220802 568M1_gfpMyD88_NC4 029.tif	0.412367788	0.523942413
off_grid	20220802	Rep4	154	14	20220802 568M1_gfpMyD88_NC4 029.tif	0.007618181	0.005315179
off_grid	20220802	Rep4	154	15	20220802 568M1_gfpMyD88_NC4 029.tif	0.033157986	0.028234112
off_grid	20220802	Rep4	154	16	20220802 568M1_gfpMyD88_NC4 029.tif	0.006237651	0.005892594
off_grid	20220802	Rep4	154	17	20220802 568M1_gfpMyD88_NC4 029.tif	0.004857121	0.008182513
off_grid	20220802	Rep4	155	1	20220802 568M1_gfpMyD88_NC4 030.tif	0.002581558	0.000187536
off_grid	20220802	Rep4	155	2	20220802 568M1_gfpMyD88_NC4 030.tif	0.003139715	0.000917942
off_grid	20220802	Rep4	155	3	20220802 568M1_gfpMyD88_NC4 030.tif	0.021172476	0.020624079
off_grid	20220802	Rep4	155	4	20220802 568M1_gfpMyD88_NC4 030.tif	0.37661602	0.51410168
off_grid	20220802	Rep4	155	5	20220802 568M1_gfpMyD88_NC4 030.tif	0.499294939	0.688036842
off_grid	20220802	Rep4	155	6	20220802 568M1_gfpMyD88_NC4 030.tif	0.002498991	0.000493517
off_grid	20220802	Rep4	155	7	20220802 568M1_gfpMyD88_NC4 030.tif	0.009183662	0.006790795
off_grid	20220802	Rep4	155	8	20220802 568M1_gfpMyD88_NC4 030.tif	0.00870477	0.004066581
off_grid	20220802	Rep4	155	9	20220802 568M1_gfpMyD88_NC4 030.tif	0.000999563	0.000320786
off_grid	20220802	Rep4	155	10	20220802 568M1_gfpMyD88_NC4 030.tif	0.000517368	1.97E-05
off_grid	20220802	Rep4	156	1	20220802 568M1_gfpMyD88_NC4 031.tif	0.001957347	0.002842658
off_grid	20220802	Rep4	156	2	20220802 568M1_gfpMyD88_NC4 031.tif	0.008552846	0.00418996
off_grid	20220802	Rep4	156	3	20220802 568M1_gfpMyD88_NC4 031.tif	0.012407101	0.007476784
off_grid	20220802	Rep4	156	4	20220802 568M1_gfpMyD88_NC4 031.tif	0.01811087	0.004219571
off_grid	20220802	Rep4	156	5	20220802 568M1_gfpMyD88_NC4 031.tif	0.024881412	0.007703802
off_grid	20220802	Rep4	156	6	20220802 568M1_gfpMyD88_NC4 031.tif	0.041916756	0.017139848
off_grid	20220802	Rep4	156	7	20220802 568M1_gfpMyD88_NC4 031.tif	0.01803821	0.007861727
off_grid	20220802	Rep4	156	8	20220802 568M1_gfpMyD88_NC4 031.tif	0.491900187	0.082664111
off_grid	20220802	Rep4	156	9	20220802 568M1_gfpMyD88_NC4 031.tif	0.153293822	0.010847506
off_grid	20220802	Rep4	156	10	20220802 568M1_gfpMyD88_NC4 031.tif	0.557039406	0.074442117
off_grid	20220802	Rep4	156	11	20220802 568M1_gfpMyD88_NC4 031.tif	0.613155636	0.126207124
off_grid	20220802	Rep4	156	12	20220802 568M1_gfpMyD88_NC4 031.tif	0.106335986	0.028885555
off_grid	20220802	Rep4	156	13	20220802 568M1_gfpMyD88_NC4 031.tif	0.031965711	0.036604162
off_grid	20220802	Rep4	156	14	20220802 568M1_gfpMyD88_NC4 031.tif	0.176571276	0.044752129
off_grid	20220802	Rep4	156	15	20220802 568M1_gfpMyD88_NC4 031.tif	0.039925226	0.036036617
off_grid	20220802	Rep4	156	16	20220802 568M1_gfpMyD88_NC4 031.tif	0.129256747	0.089918813
off_grid	20220802	Rep4	156	17	20220802 568M1_gfpMyD88_NC4 031.tif	0.007664419	0.006381176
off_grid	20220802	Rep4	156	18	20220802 568M1_gfpMyD88_NC4 031.tif	0.002812747	0.000236888
off_grid	20220802	Rep4	157	1	20220802 568M1_gfpMyD88_NC4 032.tif	0.000956628	0.001939522
off_grid	20220802	Rep4	157	2	20220802 568M1_gfpMyD88_NC4 032.tif	0.003787045	0.009771638
off_grid	20220802	Rep4	157	3	20220802 568M1_gfpMyD88_NC4 032.tif	0.011439409	0.023254525
off_grid	20220802	Rep4	157	4	20220802 568M1_gfpMyD88_NC4 032.tif	0.025201774	0.045719422
off_grid	20220802	Rep4	157	5	20220802 568M1_gfpMyD88_NC4 032.tif	0.002416423	0.00419983
off_grid	20220802	Rep4	157	6	20220802 568M1_gfpMyD88_NC4 032.tif	0.002551834	0.003360851
off_grid	20220802	Rep4	157	7	20220802 568M1_gfpMyD88_NC4 032.tif	0.001504877	0.003503971
off_grid	20220802	Rep4	157	8	20220802 568M1_gfpMyD88_NC4 032.tif	0.096873741	0.242805472
off_grid	20220802	Rep4	157	9	20220802 568M1_gfpMyD88_NC4 032.tif	0.011228036	0.053507123
off_grid	20220802	Rep4	157	10	20220802 568M1_gfpMyD88_NC4 032.tif	0.015656961	0.042383247
off_grid	20220802	Rep4	157	11	20220802 568M1_gfpMyD88_NC4 032.tif	0.010019246	0.046913734
off_grid	20220802	Rep4	157	12	20220802 568M1_gfpMyD88_NC4 032.tif	0.00225459	0.005759344
off_grid	20220802	Rep4	157	13	20220802 568M1_gfpMyD88_NC4 032.tif	0.011951328	0.067577295
off_grid	20220802	Rep4	157	14	20220802 568M1_gfpMyD88_NC4 032.tif	0.01190509	0.054232593
off_grid	20220802	Rep4	157	15	20220802 568M1_gfpMyD88_NC4 032.tif	0.004008326	0.001070932
off_grid	20220802	Rep4	157	16	20220802 568M1_gfpMyD88_NC4 032.tif	0.148273714	0.120408298
off_grid	20220802	Rep4	157	17	20220802 568M1_gfpMyD88_NC4 032.tif	0.704085669	0.433382028
off_grid	20220802	Rep4	157	18	20220802 568M1_gfpMyD88_NC4 032.tif	0.023170611	0.005685317
off_grid	20220802	Rep4	157	19	20220802 568M1_gfpMyD88_NC4 032.tif	0.019910843	0.002151734
off_grid	20220802	Rep4	157	20	20220802 568M1_gfpMyD88_NC4 032.tif	0.031589202	0.030612865
off_grid	20220802	Rep4	157	21	20220802 568M1_gfpMyD88_NC4 032.tif	0.039836053	0.02311634
off_grid	20220802	Rep4	157	22	20220802 568M1_gfpMyD88_NC4 032.tif	0.025522136	0.015057206
off_grid	20220802	Rep4	157	23	20220802 568M1_gfpMyD88_NC4 032.tif	0.011350236	0.000982099
off_grid	20220802	Rep4	157	24	20220802 568M1_gfpMyD88_NC4 032.tif	0.013236079	0.006247926
off_grid	20220802	Rep4	157	25	20220802 568M1_gfpMyD88_NC4 032.tif	0.00643251	0.000197407
off_grid	20220802	Rep4	157	26	20220802 568M1_gfpMyD88_NC4 032.tif	0.001458639	0.00059222
off_grid	20220802	Rep4	157	27	20220802 568M1_gfpMyD88_NC4 032.tif	0.003542645	0.000750146
off_grid	20220802	Rep4	157	28	20220802 568M1_gfpMyD88_NC4 032.tif	0.00552757	0.00359774
off_grid	20220802	Rep4	157	29	20220802 568M1_gfpMyD88_NC4 032.tif	0.000540487	0.001909911
off_grid	20220802	Rep4	157	30	20220802 568M1_gfpMyD88_NC4 032.tif	0.041794556	0.15382434
off_grid	20220802	Rep4	157	31	20220802 568M1_gfpMyD88_NC4 032.tif	0.009008619	0.02759254
off_grid	20220802	Rep4	157	32	20220802 568M1_gfpMyD88_NC4 032.tif	0.553961286	0.268280821
off_grid	20220802	Rep4	157	33	20220802 568M1_gfpMyD88_NC4 032.tif	0.009005316	0.013665488
off_grid	20220802	Rep4	157	34	20220802 568M1_gfpMyD88_NC4 032.tif	0.007931938	0.001598995
off_grid	20220802	Rep4	157	35	20220802 568M1_gfpMyD88_NC4 032.tif	0.005966829	0.027829428
off_grid	20220802	Rep4	157	36	20220802 568M1_gfpMyD88_NC4 032.tif	0.00257165	0.003814887
off_grid	20220802	Rep4	157	37	20220802 568M1_gfpMyD88_NC4 032.tif	0.042692891	0.015762936
off_grid	20220802	Rep4	157	38	20220802 568M1_gfpMyD88_NC4 032.tif	0.000325812	0.001959263
off_grid	20220802	Rep4	157	39	20220802 568M1_gfpMyD88_NC4 032.tif	0.005494542	0.000607026
off_grid	20220802	Rep4	157	40	20220802 568M1_gfpMyD88_NC4 032.tif	0.001775698	0.000498452
off_grid	20220802	Rep4	157	41	20220802 568M1_gfpMyD88_NC4 032.tif	0.445460874	0.470992966
off_grid	20220802	Rep4	157	42	20220802 568M1_gfpMyD88_NC4 032.tif	0.169216157	0.148815142
off_grid	20220802	Rep4	157	43	20220802 568M1_gfpMyD88_NC4 032.tif	0.005847932	0.00303513
off_grid	20220802	Rep4	157	44	20220802 568M1_gfpMyD88_NC4 032.tif	0.000940115	0.009806184
off_grid	20220802	Rep4	157	45	20220802 568M1_gfpMyD88_NC4 032.tif	0.003958785	0.016700618
off_grid	20220802	Rep4	157	46	20220802 568M1_gfpMyD88_NC4 032.tif	0.001854963	0.009184353
off_grid	20220802	Rep4	157	47	20220802 568M1_gfpMyD88_NC4 032.tif	0.030717289	0.029122443
off_grid	20220802	Rep4	157	48	20220802 568M1_gfpMyD88_NC4 032.tif	0.040133296	0.073168843
off_grid	20220802	Rep4	157	49	20220802 568M1_gfpMyD88_NC4 032.tif	0.164308338	0.264752176
off_grid	20220802	Rep4	157	50	20220802 568M1_gfpMyD88_NC4 032.tif	0.000484341	0.002911751
off_grid	20220802	Rep4	158	1	20220802 568M1_gfpMyD88_NC4 033.tif	0.133454483	0.012199742
off_grid	20220802	Rep4	158	2	20220802 568M1_gfpMyD88_NC4 033.tif	0.540833042	0.107966732
off_grid	20220802	Rep4	158	3	20220802 568M1_gfpMyD88_NC4 033.tif	1.017796254	0.967392188
off_grid	20220802	Rep4	158	4	20220802 568M1_gfpMyD88_NC4 033.tif	0.001954044	0.004209701
off_grid	20220802	Rep4	158	5	20220802 568M1_gfpMyD88_NC4 033.tif	0.010659971	0.001140024
off_grid	20220802	Rep4	158	6	20220802 568M1_gfpMyD88_NC4 033.tif	0.0080079	0.000320786
off_grid	20220802	Rep4	158	7	20220802 568M1_gfpMyD88_NC4 033.tif	0.00846037	0.000651443
off_grid	20220802	Rep4	159	1	20220802 568M1_gfpMyD88_NC4 034.tif	0.001541207	0.007254701
off_grid	20220802	Rep4	159	2	20220802 568M1_gfpMyD88_NC4 034.tif	0.045453951	0.047446732
off_grid	20220802	Rep4	159	3	20220802 568M1_gfpMyD88_NC4 034.tif	0.034033203	0.012693259
off_grid	20220802	Rep4	159	4	20220802 568M1_gfpMyD88_NC4 034.tif	0.014124507	0.012017141
off_grid	20220802	Rep4	159	5	20220802 568M1_gfpMyD88_NC4 034.tif	0.186806355	0.072167003
off_grid	20220802	Rep4	159	6	20220802 568M1_gfpMyD88_NC4 034.tif	0.04096888	0.013112749
off_grid	20220802	Rep4	159	7	20220802 568M1_gfpMyD88_NC4 034.tif	0.252305569	0.133432215
off_grid	20220802	Rep4	159	8	20220802 568M1_gfpMyD88_NC4 034.tif	0.26013628	0.26127288
off_grid	20220802	Rep4	159	9	20220802 568M1_gfpMyD88_NC4 034.tif	0.570365812	0.598039068
off_grid	20220802	Rep4	159	10	20220802 568M1_gfpMyD88_NC4 034.tif	0.184147677	0.090392589
off_grid	20220802	Rep4	159	11	20220802 568M1_gfpMyD88_NC4 034.tif	0.016727037	0.024132986
off_grid	20220802	Rep4	159	12	20220802 568M1_gfpMyD88_NC4 034.tif	0.009794662	0.002487326
off_grid	20220802	Rep4	159	13	20220802 568M1_gfpMyD88_NC4 034.tif	0.027751461	0.062790178
off_grid	20220802	Rep4	159	14	20220802 568M1_gfpMyD88_NC4 034.tif	0.004870332	0.014040561
off_grid	20220802	Rep4	159	15	20220802 568M1_gfpMyD88_NC4 034.tif	0.001709644	3.95E-05
off_grid	20220802	Rep4	160	1	20220802 568M1_gfpMyD88_NC4 035.tif	0.006449024	0.000118444
off_grid	20220802	Rep4	160	2	20220802 568M1_gfpMyD88_NC4 035.tif	0.006293797	0.000128314
off_grid	20220802	Rep4	160	3	20220802 568M1_gfpMyD88_NC4 035.tif	0.029548131	0.00506842
off_grid	20220802	Rep4	160	4	20220802 568M1_gfpMyD88_NC4 035.tif	0.011637571	0.008661225
off_grid	20220802	Rep4	160	5	20220802 568M1_gfpMyD88_NC4 035.tif	0.000953325	0.001105478
off_grid	20220802	Rep4	160	6	20220802 568M1_gfpMyD88_NC4 035.tif	0.00309678	0.000483647
off_grid	20220802	Rep4	160	7	20220802 568M1_gfpMyD88_NC4 035.tif	0.004384834	0.004209701
off_grid	20220802	Rep4	160	8	20220802 568M1_gfpMyD88_NC4 035.tif	0.006458932	0.001875365
off_grid	20220802	Rep4	160	9	20220802 568M1_gfpMyD88_NC4 035.tif	0.008225878	0.001816143
off_grid	20220802	Rep4	160	10	20220802 568M1_gfpMyD88_NC4 035.tif	0.003612002	0.000532998
off_grid	20220802	Rep4	160	11	20220802 568M1_gfpMyD88_NC4 035.tif	0.041916756	0.019538341
off_grid	20220802	Rep4	160	12	20220802 568M1_gfpMyD88_NC4 035.tif	0.013843777	0.011592716
off_grid	20220802	Rep4	160	13	20220802 568M1_gfpMyD88_NC4 035.tif	0.006663699	0.002418234
off_grid	20220802	Rep4	160	14	20220802 568M1_gfpMyD88_NC4 035.tif	0.007902213	0.006682221
off_grid	20220802	Rep4	160	15	20220802 568M1_gfpMyD88_NC4 035.tif	0.004140434	0.006953656
off_grid	20220802	Rep4	160	16	20220802 568M1_gfpMyD88_NC4 035.tif	0.00414704	0.00533492
off_grid	20220802	Rep4	160	17	20220802 568M1_gfpMyD88_NC4 035.tif	0.008536332	0.032996552
off_grid	20220802	Rep4	160	18	20220802 568M1_gfpMyD88_NC4 035.tif	0.007585154	0.002181345
off_grid	20220802	Rep4	160	19	20220802 568M1_gfpMyD88_NC4 035.tif	0.176128714	0.058940745
off_grid	20220802	Rep4	160	20	20220802 568M1_gfpMyD88_NC4 035.tif	0.003446866	0.011355828
off_grid	20220802	Rep4	160	21	20220802 568M1_gfpMyD88_NC4 035.tif	0.241502427	0.140785618
off_grid	20220802	Rep4	160	22	20220802 568M1_gfpMyD88_NC4 035.tif	0.065190907	0.070809831
off_grid	20220802	Rep4	160	23	20220802 568M1_gfpMyD88_NC4 035.tif	0.010098511	0.006242991
off_grid	20220802	Rep4	160	24	20220802 568M1_gfpMyD88_NC4 035.tif	0.084511722	0.058516321
off_grid	20220802	Rep4	160	25	20220802 568M1_gfpMyD88_NC4 035.tif	0.003932364	0.002151734
off_grid	20220802	Rep4	160	26	20220802 568M1_gfpMyD88_NC4 035.tif	0.008731192	0.030958327
off_grid	20220802	Rep4	160	27	20220802 568M1_gfpMyD88_NC4 035.tif	0.001640288	0.000197407
off_grid	20220802	Rep4	160	28	20220802 568M1_gfpMyD88_NC4 035.tif	0.284497019	0.326811949
off_grid	20220802	Rep4	160	29	20220802 568M1_gfpMyD88_NC4 035.tif	0.231528262	0.218563911
off_grid	20220802	Rep4	160	30	20220802 568M1_gfpMyD88_NC4 035.tif	0.008708073	0.014168875
off_grid	20220802	Rep4	160	31	20220802 568M1_gfpMyD88_NC4 035.tif	0.153630698	0.133802352
off_grid	20220802	Rep4	160	32	20220802 568M1_gfpMyD88_NC4 035.tif	0.10679176	0.121563129
off_grid	20220802	Rep4	160	33	20220802 568M1_gfpMyD88_NC4 035.tif	0.003001001	0.003553323
off_grid	20220802	Rep4	160	34	20220802 568M1_gfpMyD88_NC4 035.tif	0.07518819	0.070819702
off_grid	20220802	Rep4	160	35	20220802 568M1_gfpMyD88_NC4 035.tif	0.018523707	0.013231193
off_grid	20220802	Rep4	160	36	20220802 568M1_gfpMyD88_NC4 035.tif	0.009335587	0.032873173
off_grid	20220802	Rep4	160	37	20220802 568M1_gfpMyD88_NC4 035.tif	0.003476591	0.003094352
off_grid	20220802	Rep4	160	38	20220802 568M1_gfpMyD88_NC4 035.tif	0.064008539	0.093630061
off_grid	20220802	Rep4	160	39	20220802 568M1_gfpMyD88_NC4 035.tif	0.015683383	0.014514337
off_grid	20220802	Rep4	160	40	20220802 568M1_gfpMyD88_NC4 035.tif	0.005137851	0.002980843
off_grid	20220802	Rep4	160	41	20220802 568M1_gfpMyD88_NC4 035.tif	0.006894889	0.003553323
off_grid	20220802	Rep4	160	42	20220802 568M1_gfpMyD88_NC4 035.tif	0.010491533	0.01646373
off_grid	20220802	Rep4	160	43	20220802 568M1_gfpMyD88_NC4 035.tif	0.080469212	0.176392877
off_grid	20220802	Rep4	160	44	20220802 568M1_gfpMyD88_NC4 035.tif	0.000903785	0.000414554
off_grid	20220802	Rep4	160	45	20220802 568M1_gfpMyD88_NC4 035.tif	0.063463593	0.12088701
off_grid	20220802	Rep4	160	46	20220802 568M1_gfpMyD88_NC4 035.tif	0.017067215	0.032670831
off_grid	20220802	Rep4	160	47	20220802 568M1_gfpMyD88_NC4 035.tif	0.131515797	0.033026163
off_grid	20220802	Rep4	160	48	20220802 568M1_gfpMyD88_NC4 035.tif	0.02842191	0.038208093
off_grid	20220802	Rep4	160	49	20220802 568M1_gfpMyD88_NC4 035.tif	0.018384994	0.039323441
off_grid	20220802	Rep4	160	50	20220802 568M1_gfpMyD88_NC4 035.tif	0.037761955	0.066585325
off_grid	20220802	Rep4	160	51	20220802 568M1_gfpMyD88_NC4 035.tif	0.00508831	0.007269507
off_grid	20220802	Rep4	160	52	20220802 568M1_gfpMyD88_NC4 035.tif	0.057165337	0.076835675
off_grid	20220802	Rep4	160	53	20220802 568M1_gfpMyD88_NC4 035.tif	0.053030353	0.11583833
off_grid	20220802	Rep4	160	54	20220802 568M1_gfpMyD88_NC4 035.tif	0.013635706	0.032300693
off_grid	20220802	Rep4	160	55	20220802 568M1_gfpMyD88_NC4 035.tif	0.006465537	0.026807848
off_grid	20220802	Rep4	160	56	20220802 568M1_gfpMyD88_NC4 035.tif	0.00391585	0.012604426
off_grid	20220802	Rep4	160	57	20220802 568M1_gfpMyD88_NC4 035.tif	0.001250569	0.012387279
off_grid	20220802	Rep4	160	58	20220802 568M1_gfpMyD88_NC4 035.tif	0.007192132	0.003819822
off_grid	20220802	Rep4	160	59	20220802 568M1_gfpMyD88_NC4 035.tif	0.005075099	0.021305132
off_grid	20220802	Rep4	160	60	20220802 568M1_gfpMyD88_NC4 035.tif	0.010105116	0.031965102
off_grid	20220802	Rep4	160	61	20220802 568M1_gfpMyD88_NC4 035.tif	0.010825106	0.021660465
off_grid	20220802	Rep4	160	62	20220802 568M1_gfpMyD88_NC4 035.tif	0.603736328	0.47495097
off_grid	20220802	Rep4	160	63	20220802 568M1_gfpMyD88_NC4 035.tif	0.001283596	0.001411459
off_grid	20220802	Rep4	161	1	20220802 568M1_gfpMyD88_NC4 036.tif	0.004817488	0.013324961
off_grid	20220802	Rep4	161	2	20220802 568M1_gfpMyD88_NC4 036.tif	0.061118674	0.010600747
off_grid	20220802	Rep4	161	3	20220802 568M1_gfpMyD88_NC4 036.tif	0.088445241	0.086849137
off_grid	20220802	Rep4	161	4	20220802 568M1_gfpMyD88_NC4 036.tif	0.095978708	0.017391542
off_grid	20220802	Rep4	161	5	20220802 568M1_gfpMyD88_NC4 036.tif	0.252553272	0.105420184
off_grid	20220802	Rep4	161	6	20220802 568M1_gfpMyD88_NC4 036.tif	0.022457227	0.002482391
off_grid	20220802	Rep4	161	7	20220802 568M1_gfpMyD88_NC4 036.tif	0.012314625	0.008942529
off_grid	20220802	Rep4	161	8	20220802 568M1_gfpMyD88_NC4 036.tif	0.558462872	0.183494587
off_grid	20220802	Rep4	161	9	20220802 568M1_gfpMyD88_NC4 036.tif	0.213023214	0.119796337
off_grid	20220802	Rep4	161	10	20220802 568M1_gfpMyD88_NC4 036.tif	0.052881731	0.016182425
off_grid	20220802	Rep4	161	11	20220802 568M1_gfpMyD88_NC4 036.tif	0.052290547	0.018492085
off_grid	20220802	Rep4	161	12	20220802 568M1_gfpMyD88_NC4 036.tif	0.138207074	0.039752801
off_grid	20220802	Rep4	161	13	20220802 568M1_gfpMyD88_NC4 036.tif	0.018698751	0.006904304
off_grid	20220802	Rep4	161	14	20220802 568M1_gfpMyD88_NC4 036.tif	0.051537531	0.026896681
off_grid	20220802	Rep4	161	15	20220802 568M1_gfpMyD88_NC4 036.tif	0.030383716	0.004693347
off_grid	20220802	Rep4	161	16	20220802 568M1_gfpMyD88_NC4 036.tif	0.040159718	0.006771054
off_grid	20220802	Rep4	161	17	20220802 568M1_gfpMyD88_NC4 036.tif	0.055160596	0.01949886
off_grid	20220802	Rep4	161	18	20220802 568M1_gfpMyD88_NC4 036.tif	0.039651101	0.018501955
off_grid	20220802	Rep4	161	19	20220802 568M1_gfpMyD88_NC4 036.tif	0.004265937	0.010901792
off_grid	20220802	Rep4	162	1	20220802 568M1_gfpMyD88_NC4 037.tif	8.14E-05	0.000148055
off_grid	20220802	Rep4	162	2	20220802 568M1_gfpMyD88_NC4 037.tif	0.00464905	0.009845666
off_grid	20220802	Rep4	162	3	20220802 568M1_gfpMyD88_NC4 037.tif	0.00042159	5.43E-05
off_grid	20220802	Rep4	162	4	20220802 568M1_gfpMyD88_NC4 037.tif	0.020607713	0.062558226
off_grid	20220802	Rep4	162	5	20220802 568M1_gfpMyD88_NC4 037.tif	0.015663566	0.011331152
off_grid	20220802	Rep4	162	6	20220802 568M1_gfpMyD88_NC4 037.tif	0.121911535	0.193675845
off_grid	20220802	Rep4	162	7	20220802 568M1_gfpMyD88_NC4 037.tif	0.021681092	0.064053583
off_grid	20220802	Rep4	162	8	20220802 568M1_gfpMyD88_NC4 037.tif	0.047475206	0.069210836
off_grid	20220802	Rep4	162	9	20220802 568M1_gfpMyD88_NC4 037.tif	0.029587764	0.073065205
off_grid	20220802	Rep4	162	10	20220802 568M1_gfpMyD88_NC4 037.tif	0.066921524	0.14702861
off_grid	20220802	Rep4	162	11	20220802 568M1_gfpMyD88_NC4 037.tif	0.001303412	0.006045584
off_grid	20220802	Rep4	162	12	20220802 568M1_gfpMyD88_NC4 037.tif	0.137189841	0.318422158
off_grid	20220802	Rep4	162	13	20220802 568M1_gfpMyD88_NC4 037.tif	0.078101175	0.190068236
off_grid	20220802	Rep4	162	14	20220802 568M1_gfpMyD88_NC4 037.tif	0.033887884	0.035321018
off_grid	20220802	Rep4	162	15	20220802 568M1_gfpMyD88_NC4 037.tif	0.018778016	0.023935579
off_grid	20220802	Rep4	162	16	20220802 568M1_gfpMyD88_NC4 037.tif	0.036506928	0.0138777
off_grid	20220802	Rep4	162	17	20220802 568M1_gfpMyD88_NC4 037.tif	0.00797157	0.001031451
off_grid	20220802	Rep4	162	18	20220802 568M1_gfpMyD88_NC4 037.tif	0.00508831	0.001416394
off_grid	20220802	Rep4	162	19	20220802 568M1_gfpMyD88_NC4 037.tif	0.000134255	0.001707569
off_grid	20220802	Rep4	162	20	20220802 568M1_gfpMyD88_NC4 037.tif	0.000510763	7.40E-05
off_grid	20220802	Rep4	162	21	20220802 568M1_gfpMyD88_NC4 037.tif	0.000877363	0.000266499
off_grid	20220802	Rep4	162	22	20220802 568M1_gfpMyD88_NC4 037.tif	0.000253152	2.47E-05
off_grid	20220802	Rep4	162	23	20220802 568M1_gfpMyD88_NC4 037.tif	0.000362141	0.000903136
off_grid	20220802	Rep4	163	1	20220802 568M1_gfpMyD88_NC4 038.tif	8.80E-05	-4.94E-06
off_grid	20220802	Rep4	163	2	20220802 568M1_gfpMyD88_NC4 038.tif	0.007000575	0.000468841
off_grid	20220802	Rep4	163	3	20220802 568M1_gfpMyD88_NC4 038.tif	0.000639569	0.00029611
off_grid	20220802	Rep4	163	4	20220802 568M1_gfpMyD88_NC4 038.tif	0.00024985	0.000266499
off_grid	20220802	Rep4	163	5	20220802 568M1_gfpMyD88_NC4 038.tif	0.000890574	0.000182601
off_grid	20220802	Rep4	163	6	20220802 568M1_gfpMyD88_NC4 038.tif	0.00086085	0.000532998
off_grid	20220802	Rep4	163	7	20220802 568M1_gfpMyD88_NC4 038.tif	0.001458639	0.003281889
off_grid	20220802	Rep4	163	8	20220802 568M1_gfpMyD88_NC4 038.tif	0.003826677	0.000621832
off_grid	20220802	Rep4	163	9	20220802 568M1_gfpMyD88_NC4 038.tif	0.000768374	0.000537934
off_grid	20220802	Rep4	163	10	20220802 568M1_gfpMyD88_NC4 038.tif	0.001174606	0.003469425
off_grid	20220802	Rep4	163	11	20220802 568M1_gfpMyD88_NC4 038.tif	0.000831125	0.00361748
off_grid	20220802	Rep4	163	12	20220802 568M1_gfpMyD88_NC4 038.tif	-0.000242253	7.90E-05
off_grid	20220802	Rep4	163	13	20220802 568M1_gfpMyD88_NC4 038.tif	0.000365444	-1.97E-05
off_grid	20220802	Rep4	163	14	20220802 568M1_gfpMyD88_NC4 038.tif	0.081413786	0.022642564
off_grid	20220802	Rep4	163	15	20220802 568M1_gfpMyD88_NC4 038.tif	0.109186219	0.125733348
off_grid	20220802	Rep4	163	16	20220802 568M1_gfpMyD88_NC4 038.tif	0.044056908	0.008518105
off_grid	20220802	Rep4	163	17	20220802 568M1_gfpMyD88_NC4 038.tif	0.117132522	0.058624895
off_grid	20220802	Rep4	163	18	20220802 568M1_gfpMyD88_NC4 038.tif	0.087497366	0.100001366
off_grid	20220802	Rep4	163	19	20220802 568M1_gfpMyD88_NC4 038.tif	0.433633895	0.24816013
off_grid	20220802	Rep4	163	20	20220802 568M1_gfpMyD88_NC4 038.tif	0.001574234	0.007812375
off_grid	20220802	Rep4	163	21	20220802 568M1_gfpMyD88_NC4 038.tif	0.011495555	0.02311634
off_grid	20220802	Rep4	163	22	20220802 568M1_gfpMyD88_NC4 038.tif	0.041920058	0.018467409
off_grid	20220802	Rep4	163	23	20220802 568M1_gfpMyD88_NC4 038.tif	0.000388563	0.00015299
off_grid	20220802	Rep4	163	24	20220802 568M1_gfpMyD88_NC4 038.tif	0.007780013	0.016290999
off_grid	20220802	Rep4	163	25	20220802 568M1_gfpMyD88_NC4 038.tif	0.012486366	0.034970621
off_grid	20220802	Rep4	163	26	20220802 568M1_gfpMyD88_NC4 038.tif	0.000266363	0.000222083
off_grid	20220802	Rep4	163	27	20220802 568M1_gfpMyD88_NC4 038.tif	0.000926904	0.00058235
off_grid	20220802	Rep4	163	28	20220802 568M1_gfpMyD88_NC4 038.tif	0.000381958	0.000256629
off_grid	20220802	Rep4	163	29	20220802 568M1_gfpMyD88_NC4 038.tif	0.001646893	0.000182601
off_grid	20220802	Rep4	163	30	20220802 568M1_gfpMyD88_NC4 038.tif	0.003119899	8.88E-05
off_grid	20220802	Rep4	163	31	20220802 568M1_gfpMyD88_NC4 038.tif	0.001022682	0.001327561
off_grid	20220802	Rep4	163	32	20220802 568M1_gfpMyD88_NC4 038.tif	0.002234774	0.00028624
off_grid	20220802	Rep4	163	33	20220802 568M1_gfpMyD88_NC4 038.tif	-4.46E-06	2.96E-05
off_grid	20220513	Rep2	59	1	20220513 568M1_gfpMyD88_NC5 001.tif	0.007280426	0.024672883
off_grid	20220513	Rep2	59	2	20220513 568M1_gfpMyD88_NC5 001.tif	0.000568944	7.20E-05
off_grid	20220513	Rep2	59	3	20220513 568M1_gfpMyD88_NC5 001.tif	0.006129666	0.00485847
off_grid	20220513	Rep2	59	4	20220513 568M1_gfpMyD88_NC5 001.tif	0.003910526	0.001677421
off_grid	20220513	Rep2	59	5	20220513 568M1_gfpMyD88_NC5 001.tif	0.009896025	0.002721856
off_grid	20220513	Rep2	59	6	20220513 568M1_gfpMyD88_NC5 001.tif	0.167774187	0.14194198
off_grid	20220513	Rep2	59	7	20220513 568M1_gfpMyD88_NC5 001.tif	0.001302651	0.00012569
off_grid	20220513	Rep2	59	8	20220513 568M1_gfpMyD88_NC5 001.tif	0.010248719	0.009627059
off_grid	20220513	Rep2	59	9	20220513 568M1_gfpMyD88_NC5 001.tif	0.095461633	0.11877344
off_grid	20220513	Rep2	59	10	20220513 568M1_gfpMyD88_NC5 001.tif	0.373515744	0.556379525
off_grid	20220513	Rep2	59	11	20220513 568M1_gfpMyD88_NC5 001.tif	0.002870465	0.022822742
off_grid	20220513	Rep2	59	12	20220513 568M1_gfpMyD88_NC5 001.tif	0.008016707	0.013261691
off_grid	20220513	Rep2	59	13	20220513 568M1_gfpMyD88_NC5 001.tif	0.006909712	0.017296192
off_grid	20220513	Rep2	59	14	20220513 568M1_gfpMyD88_NC5 001.tif	0.016306302	0.072018588
off_grid	20220513	Rep2	59	15	20220513 568M1_gfpMyD88_NC5 001.tif	0.00713626	0.002715888
off_grid	20220513	Rep2	59	16	20220513 568M1_gfpMyD88_NC5 001.tif	0.039393595	0.083388001
off_grid	20220513	Rep2	59	17	20220513 568M1_gfpMyD88_NC5 001.tif	0.037207922	0.047602695
off_grid	20220513	Rep2	59	18	20220513 568M1_gfpMyD88_NC5 001.tif	0.043304122	0.07707365
off_grid	20220513	Rep2	59	19	20220513 568M1_gfpMyD88_NC5 001.tif	0.000973126	0.003778227
off_grid	20220513	Rep2	59	20	20220513 568M1_gfpMyD88_NC5 001.tif	0.002144482	0.001934054
off_grid	20220513	Rep2	60	1	20220513 568M1_gfpMyD88_NC5 002.tif	0.000677069	0.002966552
off_grid	20220513	Rep2	60	2	20220513 568M1_gfpMyD88_NC5 002.tif	0.000424777	0.001910181
off_grid	20220513	Rep2	60	3	20220513 568M1_gfpMyD88_NC5 002.tif	0.019068642	0.060780474
off_grid	20220513	Rep2	60	4	20220513 568M1_gfpMyD88_NC5 002.tif	0.001920509	0.004160191
off_grid	20220513	Rep2	60	5	20220513 568M1_gfpMyD88_NC5 002.tif	0.000218825	0.000352482
off_grid	20220513	Rep2	60	6	20220513 568M1_gfpMyD88_NC5 002.tif	0.029791052	0.080600854
off_grid	20220513	Rep2	60	7	20220513 568M1_gfpMyD88_NC5 002.tif	0.046233798	0.010719239
off_grid	20220513	Rep2	60	8	20220513 568M1_gfpMyD88_NC5 002.tif	0.018723671	0.003396262
off_grid	20220513	Rep2	60	9	20220513 568M1_gfpMyD88_NC5 002.tif	0.043221741	0.00522253
off_grid	20220513	Rep2	60	10	20220513 568M1_gfpMyD88_NC5 002.tif	0.007159429	0.005335926
off_grid	20220513	Rep2	60	11	20220513 568M1_gfpMyD88_NC5 002.tif	0.028254131	0.01730216
off_grid	20220513	Rep2	60	12	20220513 568M1_gfpMyD88_NC5 002.tif	0.001166207	0.022780965
off_grid	20220513	Rep2	60	13	20220513 568M1_gfpMyD88_NC5 002.tif	0.074397824	0.065936995
off_grid	20220513	Rep2	60	14	20220513 568M1_gfpMyD88_NC5 002.tif	0.032576562	0.023670226
off_grid	20220513	Rep2	60	15	20220513 568M1_gfpMyD88_NC5 002.tif	5.15E-06	0.0005554
off_grid	20220513	Rep2	60	16	20220513 568M1_gfpMyD88_NC5 002.tif	0.000638453	0.004709265
off_grid	20220513	Rep2	60	17	20220513 568M1_gfpMyD88_NC5 002.tif	0.020875877	0.016526295
off_grid	20220513	Rep2	60	18	20220513 568M1_gfpMyD88_NC5 002.tif	0.005534978	0.017093273
off_grid	20220513	Rep2	60	19	20220513 568M1_gfpMyD88_NC5 002.tif	0.020111277	0.044928943
off_grid	20220513	Rep2	60	20	20220513 568M1_gfpMyD88_NC5 002.tif	-0.000144167	0.004303428
off_grid	20220513	Rep2	60	21	20220513 568M1_gfpMyD88_NC5 002.tif	0.029335382	0.039569502
off_grid	20220513	Rep2	60	22	20220513 568M1_gfpMyD88_NC5 002.tif	0.022979168	0.035194814
off_grid	20220513	Rep2	60	23	20220513 568M1_gfpMyD88_NC5 002.tif	0.04465826	0.089994797
off_grid	20220513	Rep2	60	24	20220513 568M1_gfpMyD88_NC5 002.tif	-0.000102976	1.83E-05
off_grid	20220513	Rep2	60	25	20220513 568M1_gfpMyD88_NC5 002.tif	0.00015189	0.018830019
off_grid	20220513	Rep2	60	26	20220513 568M1_gfpMyD88_NC5 002.tif	0.028359681	0.05212062
off_grid	20220513	Rep2	60	27	20220513 568M1_gfpMyD88_NC5 002.tif	0.01242152	0.021020347
off_grid	20220513	Rep2	60	28	20220513 568M1_gfpMyD88_NC5 002.tif	0.000538051	3.02E-05
off_grid	20220513	Rep2	60	29	20220513 568M1_gfpMyD88_NC5 002.tif	0.009664329	0.063275179
off_grid	20220513	Rep2	60	30	20220513 568M1_gfpMyD88_NC5 002.tif	0.039252003	0.080433745
off_grid	20220513	Rep2	60	31	20220513 568M1_gfpMyD88_NC5 002.tif	0.043365907	0.069141917
off_grid	20220513	Rep2	60	32	20220513 568M1_gfpMyD88_NC5 002.tif	0.021830982	0.113288668
off_grid	20220513	Rep2	60	33	20220513 568M1_gfpMyD88_NC5 002.tif	0.050466125	0.061902494
off_grid	20220513	Rep2	60	34	20220513 568M1_gfpMyD88_NC5 002.tif	0.097255994	0.109480959
off_grid	20220513	Rep2	60	35	20220513 568M1_gfpMyD88_NC5 002.tif	0.143273543	0.152547466
off_grid	20220513	Rep2	60	36	20220513 568M1_gfpMyD88_NC5 002.tif	0.063873643	0.049196203
off_grid	20220513	Rep2	60	37	20220513 568M1_gfpMyD88_NC5 002.tif	0.034669556	0.019856548
off_grid	20220513	Rep2	60	38	20220513 568M1_gfpMyD88_NC5 002.tif	-7.21E-05	5.41E-05
off_grid	20220513	Rep2	60	39	20220513 568M1_gfpMyD88_NC5 002.tif	0.002329839	0.004434728
off_grid	20220513	Rep2	60	40	20220513 568M1_gfpMyD88_NC5 002.tif	0.118211678	0.091546528
off_grid	20220513	Rep2	60	41	20220513 568M1_gfpMyD88_NC5 002.tif	0.181439145	0.119841748
off_grid	20220513	Rep2	60	42	20220513 568M1_gfpMyD88_NC5 002.tif	0.14417716	0.080463586
off_grid	20220513	Rep2	60	43	20220513 568M1_gfpMyD88_NC5 002.tif	0.000599837	0.000573305
off_grid	20220513	Rep2	60	44	20220513 568M1_gfpMyD88_NC5 002.tif	6.95E-05	0.000101817
off_grid	20220513	Rep2	60	45	20220513 568M1_gfpMyD88_NC5 002.tif	0.005607061	0.009155572
off_grid	20220513	Rep2	60	46	20220513 568M1_gfpMyD88_NC5 002.tif	0.000494286	0.000233118
off_grid	20220513	Rep2	60	47	20220513 568M1_gfpMyD88_NC5 002.tif	0.000810939	0.01164431
off_grid	20220513	Rep2	60	48	20220513 568M1_gfpMyD88_NC5 002.tif	0.006381958	0.001253679
off_grid	20220513	Rep2	60	49	20220513 568M1_gfpMyD88_NC5 002.tif	8.50E-05	-5.61E-06
off_grid	20220513	Rep2	60	50	20220513 568M1_gfpMyD88_NC5 002.tif	0.000203378	1.83E-05
off_grid	20220513	Rep2	60	51	20220513 568M1_gfpMyD88_NC5 002.tif	0.027105945	0.006762325
off_grid	20220513	Rep2	61	1	20220513 568M1_gfpMyD88_NC5 003.tif	0.004044395	0.007735141
off_grid	20220513	Rep2	61	2	20220513 568M1_gfpMyD88_NC5 003.tif	0.002170226	0.007460604
off_grid	20220513	Rep2	61	3	20220513 568M1_gfpMyD88_NC5 003.tif	0.017724801	0.037713393
off_grid	20220513	Rep2	61	4	20220513 568M1_gfpMyD88_NC5 003.tif	0.009522736	0.00019134
off_grid	20220513	Rep2	61	5	20220513 568M1_gfpMyD88_NC5 003.tif	0.003364752	0.002321987
off_grid	20220513	Rep2	61	6	20220513 568M1_gfpMyD88_NC5 003.tif	1.989652011	1.358600656
off_grid	20220513	Rep2	61	7	20220513 568M1_gfpMyD88_NC5 003.tif	0.023239183	0.012575349
off_grid	20220513	Rep2	61	8	20220513 568M1_gfpMyD88_NC5 003.tif	0.037161583	0.048068214
off_grid	20220513	Rep2	61	9	20220513 568M1_gfpMyD88_NC5 003.tif	0.634285279	0.46621798
off_grid	20220513	Rep2	61	10	20220513 568M1_gfpMyD88_NC5 003.tif	0.079193947	0.034866563
off_grid	20220513	Rep2	61	11	20220513 568M1_gfpMyD88_NC5 003.tif	0.052824283	0.062923056
off_grid	20220513	Rep2	61	12	20220513 568M1_gfpMyD88_NC5 003.tif	0.162723197	0.071923097
off_grid	20220513	Rep2	61	13	20220513 568M1_gfpMyD88_NC5 003.tif	0.057321774	0.035827443
off_grid	20220513	Rep2	61	14	20220513 568M1_gfpMyD88_NC5 003.tif	0.231289986	0.052800994
off_grid	20220513	Rep2	61	15	20220513 568M1_gfpMyD88_NC5 003.tif	0.122716892	0.117973702
off_grid	20220513	Rep2	61	16	20220513 568M1_gfpMyD88_NC5 003.tif	0.127191214	0.068025864
off_grid	20220513	Rep2	61	17	20220513 568M1_gfpMyD88_NC5 003.tif	0.034656684	0.203462153
off_grid	20220513	Rep2	61	18	20220513 568M1_gfpMyD88_NC5 003.tif	0.066646281	0.061436975
off_grid	20220513	Rep2	61	19	20220513 568M1_gfpMyD88_NC5 003.tif	0.033513647	0.097031301
off_grid	20220513	Rep2	61	20	20220513 568M1_gfpMyD88_NC5 003.tif	0.537008687	0.372523261
off_grid	20220513	Rep2	61	21	20220513 568M1_gfpMyD88_NC5 003.tif	0.31297081	0.092471598
off_grid	20220513	Rep2	61	22	20220513 568M1_gfpMyD88_NC5 003.tif	0.053689284	0.201367315
off_grid	20220513	Rep2	61	23	20220513 568M1_gfpMyD88_NC5 003.tif	0.02977818	0.006255028
off_grid	20220513	Rep2	61	24	20220513 568M1_gfpMyD88_NC5 003.tif	0.008897155	0.093151973
off_grid	20220513	Rep2	61	25	20220513 568M1_gfpMyD88_NC5 003.tif	0.008886857	0.058041071
off_grid	20220513	Rep2	61	26	20220513 568M1_gfpMyD88_NC5 003.tif	0.171728478	0.173507772
off_grid	20220513	Rep2	61	27	20220513 568M1_gfpMyD88_NC5 003.tif	0.027530722	0.019044874
off_grid	20220513	Rep2	61	28	20220513 568M1_gfpMyD88_NC5 003.tif	0.003246329	0.003276898
off_grid	20220513	Rep2	61	29	20220513 568M1_gfpMyD88_NC5 003.tif	0.001861297	0.007484477
off_grid	20220513	Rep2	61	30	20220513 568M1_gfpMyD88_NC5 003.tif	0.001542071	0.035976648
off_grid	20220513	Rep2	61	31	20220513 568M1_gfpMyD88_NC5 003.tif	0.00326435	0.030282988
off_grid	20220513	Rep2	61	32	20220513 568M1_gfpMyD88_NC5 003.tif	0.002538367	3.02E-05
off_grid	20220513	Rep2	61	33	20220513 568M1_gfpMyD88_NC5 003.tif	0.005511808	0.058417068
off_grid	20220513	Rep2	61	34	20220513 568M1_gfpMyD88_NC5 003.tif	0.002381328	0.02061451
off_grid	20220513	Rep2	61	35	20220513 568M1_gfpMyD88_NC5 003.tif	0.002929677	0.026469311
off_grid	20220513	Rep2	61	36	20220513 568M1_gfpMyD88_NC5 003.tif	0.022930254	0.058500623
off_grid	20220513	Rep2	61	37	20220513 568M1_gfpMyD88_NC5 003.tif	0.005653401	0.006398265
off_grid	20220513	Rep2	61	38	20220513 568M1_gfpMyD88_NC5 003.tif	0.004376494	0.010665526
off_grid	20220513	Rep2	61	39	20220513 568M1_gfpMyD88_NC5 003.tif	0.002149631	0.008612466
off_grid	20220513	Rep2	61	40	20220513 568M1_gfpMyD88_NC5 003.tif	0.004067565	0.01224113
off_grid	20220513	Rep2	61	41	20220513 568M1_gfpMyD88_NC5 003.tif	0.007131111	0.019152301
off_grid	20220513	Rep2	61	42	20220513 568M1_gfpMyD88_NC5 003.tif	0.002767489	0.026302201
off_grid	20220513	Rep2	61	43	20220513 568M1_gfpMyD88_NC5 003.tif	0.004451152	0.029298236
off_grid	20220513	Rep2	62	1	20220513 568M1_gfpMyD88_NC5 004.tif	0.004984054	0.007794823
off_grid	20220513	Rep2	62	2	20220513 568M1_gfpMyD88_NC5 004.tif	0.093391808	0.032867217
off_grid	20220513	Rep2	62	3	20220513 568M1_gfpMyD88_NC5 004.tif	0.057849528	0.04394419
off_grid	20220513	Rep2	62	4	20220513 568M1_gfpMyD88_NC5 004.tif	0.559480696	0.166918883
off_grid	20220513	Rep2	62	5	20220513 568M1_gfpMyD88_NC5 004.tif	0.117961961	0.072800422
off_grid	20220513	Rep2	62	6	20220513 568M1_gfpMyD88_NC5 004.tif	0.344926941	0.316881762
off_grid	20220513	Rep2	62	7	20220513 568M1_gfpMyD88_NC5 004.tif	0.435069845	0.583666121
off_grid	20220513	Rep2	62	8	20220513 568M1_gfpMyD88_NC5 004.tif	0.469106098	0.279765546
off_grid	20220513	Rep2	62	9	20220513 568M1_gfpMyD88_NC5 004.tif	1.43762937	0.644183639
off_grid	20220513	Rep2	62	10	20220513 568M1_gfpMyD88_NC5 004.tif	0.009646308	0.039730644
off_grid	20220513	Rep2	62	11	20220513 568M1_gfpMyD88_NC5 004.tif	0.003774082	0.032550903
off_grid	20220513	Rep2	62	12	20220513 568M1_gfpMyD88_NC5 004.tif	0.004054693	0.025687477
off_grid	20220513	Rep2	63	1	20220513 568M1_gfpMyD88_NC5 005.tif	0.025399112	0.011310091
off_grid	20220513	Rep2	63	2	20220513 568M1_gfpMyD88_NC5 005.tif	0.114491659	0.099651339
off_grid	20220513	Rep2	63	3	20220513 568M1_gfpMyD88_NC5 005.tif	0.411333802	0.556910693
off_grid	20220513	Rep2	63	4	20220513 568M1_gfpMyD88_NC5 005.tif	0.140292376	0.200585482
off_grid	20220513	Rep2	63	5	20220513 568M1_gfpMyD88_NC5 005.tif	0.740729332	0.796611382
off_grid	20220513	Rep2	63	6	20220513 568M1_gfpMyD88_NC5 005.tif	0.183712346	0.235917206
off_grid	20220513	Rep2	63	7	20220513 568M1_gfpMyD88_NC5 005.tif	0.214329785	0.268945206
off_grid	20220513	Rep2	63	8	20220513 568M1_gfpMyD88_NC5 005.tif	0.349687022	0.440411495
off_grid	20220513	Rep2	63	9	20220513 568M1_gfpMyD88_NC5 005.tif	0.512912228	0.696142759
off_grid	20220513	Rep2	63	10	20220513 568M1_gfpMyD88_NC5 005.tif	0.00221914	0.008701989
off_grid	20220513	Rep2	63	11	20220513 568M1_gfpMyD88_NC5 005.tif	0.009378569	0.006028237
off_grid	20220513	Rep2	63	12	20220513 568M1_gfpMyD88_NC5 005.tif	0.002363307	0.003712576
off_grid	20220513	Rep2	63	13	20220513 568M1_gfpMyD88_NC5 005.tif	0.008647437	0.03196602
off_grid	20220513	Rep2	63	14	20220513 568M1_gfpMyD88_NC5 005.tif	0.007380828	0.007609809
off_grid	20220513	Rep2	63	15	20220513 568M1_gfpMyD88_NC5 005.tif	0.002301521	0.020638383
off_grid	20220513	Rep2	63	16	20220513 568M1_gfpMyD88_NC5 005.tif	0.013263351	0.048044342
off_grid	20220513	Rep2	63	17	20220513 568M1_gfpMyD88_NC5 005.tif	0.004232327	8.39E-05
off_grid	20220513	Rep2	63	18	20220513 568M1_gfpMyD88_NC5 005.tif	0.027481808	0.050461462
off_grid	20220513	Rep2	63	19	20220513 568M1_gfpMyD88_NC5 005.tif	0.009924344	0.047572854
off_grid	20220513	Rep2	63	20	20220513 568M1_gfpMyD88_NC5 005.tif	0.017212494	0.021963322
off_grid	20220513	Rep2	63	21	20220513 568M1_gfpMyD88_NC5 005.tif	0.025375942	0.033887779
off_grid	20220513	Rep2	64	1	20220513 568M1_gfpMyD88_NC5 006.tif	0.001395329	0.003939368
off_grid	20220513	Rep2	64	2	20220513 568M1_gfpMyD88_NC5 006.tif	0.19216413	0.085667853
off_grid	20220513	Rep2	64	3	20220513 568M1_gfpMyD88_NC5 006.tif	0.08529272	0.05562992
off_grid	20220513	Rep2	64	4	20220513 568M1_gfpMyD88_NC5 006.tif	0.139113299	0.039044301
off_grid	20220513	Rep2	64	5	20220513 568M1_gfpMyD88_NC5 006.tif	0.009159745	0.082624074
off_grid	20220513	Rep2	64	6	20220513 568M1_gfpMyD88_NC5 006.tif	0.063945727	0.038572813
off_grid	20220513	Rep2	64	7	20220513 568M1_gfpMyD88_NC5 006.tif	0.234896733	0.149963237
off_grid	20220513	Rep2	64	8	20220513 568M1_gfpMyD88_NC5 006.tif	0.813332796	0.497127271
off_grid	20220513	Rep2	64	9	20220513 568M1_gfpMyD88_NC5 006.tif	0.159909368	0.225365435
off_grid	20220513	Rep2	64	10	20220513 568M1_gfpMyD88_NC5 006.tif	0.070417789	0.017290224
off_grid	20220513	Rep2	64	11	20220513 568M1_gfpMyD88_NC5 006.tif	0.05914703	0.100701741
off_grid	20220513	Rep2	64	12	20220513 568M1_gfpMyD88_NC5 006.tif	0.012998187	0.049876578
off_grid	20220513	Rep2	64	13	20220513 568M1_gfpMyD88_NC5 006.tif	0.019722542	0.01657404
off_grid	20220513	Rep2	64	14	20220513 568M1_gfpMyD88_NC5 006.tif	0.115042582	0.085160557
off_grid	20220513	Rep2	64	15	20220513 568M1_gfpMyD88_NC5 006.tif	0.011394331	0.040631841
off_grid	20220513	Rep2	64	16	20220513 568M1_gfpMyD88_NC5 006.tif	0.004129351	0.041968718
off_grid	20220513	Rep2	64	17	20220513 568M1_gfpMyD88_NC5 006.tif	0.01542328	0.02378959
off_grid	20220513	Rep2	65	1	20220513 568M1_gfpMyD88_NC5 007.tif	0.006240366	0.062994674
off_grid	20220513	Rep2	65	2	20220513 568M1_gfpMyD88_NC5 007.tif	0.009615415	0.01928957
off_grid	20220513	Rep2	65	3	20220513 568M1_gfpMyD88_NC5 007.tif	0.020566948	0.028349293
off_grid	20220513	Rep2	65	4	20220513 568M1_gfpMyD88_NC5 007.tif	0.027461213	0.00138498
off_grid	20220513	Rep2	65	5	20220513 568M1_gfpMyD88_NC5 007.tif	0.002834423	0.008516975
off_grid	20220513	Rep2	65	6	20220513 568M1_gfpMyD88_NC5 007.tif	0.004453726	0.00095527
off_grid	20220513	Rep2	65	7	20220513 568M1_gfpMyD88_NC5 007.tif	0.003573279	0.000465877
off_grid	20220513	Rep2	65	8	20220513 568M1_gfpMyD88_NC5 007.tif	0.033364331	0.049494614
off_grid	20220513	Rep2	65	9	20220513 568M1_gfpMyD88_NC5 007.tif	0.018955368	0.024422219
off_grid	20220513	Rep2	65	10	20220513 568M1_gfpMyD88_NC5 007.tif	0.058565213	0.063937649
off_grid	20220513	Rep2	65	11	20220513 568M1_gfpMyD88_NC5 007.tif	0.018309192	0.021909608
off_grid	20220513	Rep2	65	12	20220513 568M1_gfpMyD88_NC5 007.tif	0.013739617	0.039832103
off_grid	20220513	Rep2	65	13	20220513 568M1_gfpMyD88_NC5 007.tif	0.012694407	0.000412164
off_grid	20220513	Rep2	65	14	20220513 568M1_gfpMyD88_NC5 007.tif	0.797376616	0.147874367
off_grid	20220513	Rep2	65	15	20220513 568M1_gfpMyD88_NC5 007.tif	1.342507566	0.820549813
off_grid	20220513	Rep2	65	16	20220513 568M1_gfpMyD88_NC5 007.tif	0.003998056	-5.61E-06
off_grid	20220513	Rep2	65	17	20220513 568M1_gfpMyD88_NC5 007.tif	0.004690572	4.81E-05
off_grid	20220513	Rep2	65	18	20220513 568M1_gfpMyD88_NC5 007.tif	0.065387396	0.121112973
off_grid	20220513	Rep2	65	19	20220513 568M1_gfpMyD88_NC5 007.tif	0.014184989	0.002912838
off_grid	20220513	Rep2	65	20	20220513 568M1_gfpMyD88_NC5 007.tif	0.017181601	-4.74E-05
off_grid	20220513	Rep2	65	21	20220513 568M1_gfpMyD88_NC5 007.tif	0.055159271	0.26522702
off_grid	20220513	Rep2	65	22	20220513 568M1_gfpMyD88_NC5 007.tif	0.008189193	0.008821353
off_grid	20220513	Rep2	66	1	20220513 568M1_gfpMyD88_NC5 008.tif	0.001971997	0.001528216
off_grid	20220513	Rep2	66	2	20220513 568M1_gfpMyD88_NC5 008.tif	0.001330969	0.000131658
off_grid	20220513	Rep2	66	3	20220513 568M1_gfpMyD88_NC5 008.tif	0.000774897	0.003360453
off_grid	20220513	Rep2	66	4	20220513 568M1_gfpMyD88_NC5 008.tif	0.000967977	0.001605803
off_grid	20220513	Rep2	66	5	20220513 568M1_gfpMyD88_NC5 008.tif	0.109564241	0.127469103
off_grid	20220513	Rep2	66	6	20220513 568M1_gfpMyD88_NC5 008.tif	0.012233588	0.015129737
off_grid	20220513	Rep2	66	7	20220513 568M1_gfpMyD88_NC5 008.tif	0.335468564	0.597237798
off_grid	20220513	Rep2	66	8	20220513 568M1_gfpMyD88_NC5 008.tif	0.53185215	0.65754643
off_grid	20220513	Rep2	66	9	20220513 568M1_gfpMyD88_NC5 008.tif	0.037385557	0.047990628
off_grid	20220513	Rep2	66	10	20220513 568M1_gfpMyD88_NC5 008.tif	0.025643681	0.017493142
off_grid	20220513	Rep2	66	11	20220513 568M1_gfpMyD88_NC5 008.tif	0.027399427	0.0130349
off_grid	20220513	Rep2	66	12	20220513 568M1_gfpMyD88_NC5 008.tif	0.005143668	0.00515688
off_grid	20220513	Rep2	66	13	20220513 568M1_gfpMyD88_NC5 008.tif	0.000586965	0.006625056
off_grid	20220513	Rep2	66	14	20220513 568M1_gfpMyD88_NC5 008.tif	0.096130979	0.60190493
off_grid	20220513	Rep2	66	15	20220513 568M1_gfpMyD88_NC5 008.tif	0.001830404	0.008887003
off_grid	20220513	Rep2	66	16	20220513 568M1_gfpMyD88_NC5 008.tif	0.001037487	0.002811379
off_grid	20220513	Rep2	66	17	20220513 568M1_gfpMyD88_NC5 008.tif	0.005488638	0.032324112
off_grid	20220513	Rep2	66	18	20220513 568M1_gfpMyD88_NC5 008.tif	0.000841831	0.005550781
off_grid	20220513	Rep2	67	1	20220513 568M1_gfpMyD88_NC5 009.tif	0.002803531	0.012533571
off_grid	20220513	Rep2	67	2	20220513 568M1_gfpMyD88_NC5 009.tif	0.030813092	0.097657961
off_grid	20220513	Rep2	67	3	20220513 568M1_gfpMyD88_NC5 009.tif	0.01864129	0.079329629
off_grid	20220513	Rep2	67	4	20220513 568M1_gfpMyD88_NC5 009.tif	0.007697481	0.005890968
off_grid	20220513	Rep2	67	5	20220513 568M1_gfpMyD88_NC5 009.tif	0.10104295	0.119113628
off_grid	20220513	Rep2	67	6	20220513 568M1_gfpMyD88_NC5 009.tif	0.001923083	0.000979142
off_grid	20220513	Rep2	67	7	20220513 568M1_gfpMyD88_NC5 009.tif	0.318755506	0.182698796
off_grid	20220513	Rep2	67	8	20220513 568M1_gfpMyD88_NC5 009.tif	0.025859931	0.008910876
off_grid	20220513	Rep2	67	9	20220513 568M1_gfpMyD88_NC5 009.tif	0.016156986	0.005467226
off_grid	20220513	Rep2	67	10	20220513 568M1_gfpMyD88_NC5 009.tif	0.01281283	0.047632536
off_grid	20220513	Rep2	67	11	20220513 568M1_gfpMyD88_NC5 009.tif	0.030434655	0.008588593
off_grid	20220513	Rep2	67	12	20220513 568M1_gfpMyD88_NC5 009.tif	1.63427812	0.873410138
off_grid	20220513	Rep2	67	13	20220513 568M1_gfpMyD88_NC5 009.tif	0.237504609	0.110793961
off_grid	20220513	Rep2	67	14	20220513 568M1_gfpMyD88_NC5 009.tif	0.003236031	0.013309437
off_grid	20220513	Rep2	67	15	20220513 568M1_gfpMyD88_NC5 009.tif	1.19251224	0.651273853
off_grid	20220513	Rep2	67	16	20220513 568M1_gfpMyD88_NC5 009.tif	0.027093072	0.053451528
off_grid	20220513	Rep2	67	17	20220513 568M1_gfpMyD88_NC5 009.tif	0.01063488	0.00959125
off_grid	20220513	Rep2	67	18	20220513 568M1_gfpMyD88_NC5 009.tif	0.006538997	0.015004405
off_grid	20220513	Rep2	68	1	20220513 568M1_gfpMyD88_NC5 010.tif	0.020263167	0.163893008
off_grid	20220513	Rep2	68	2	20220513 568M1_gfpMyD88_NC5 010.tif	0.02236131	0.035081418
off_grid	20220513	Rep2	68	3	20220513 568M1_gfpMyD88_NC5 010.tif	0.049256153	0.067715518
off_grid	20220513	Rep2	68	4	20220513 568M1_gfpMyD88_NC5 010.tif	0.073126067	0.122425978
off_grid	20220513	Rep2	68	5	20220513 568M1_gfpMyD88_NC5 010.tif	0.004610765	0.006965244
off_grid	20220513	Rep2	68	6	20220513 568M1_gfpMyD88_NC5 010.tif	0.002226863	0.026045568
off_grid	20220513	Rep2	68	7	20220513 568M1_gfpMyD88_NC5 010.tif	0.1762028	0.04563319
off_grid	20220513	Rep2	68	8	20220513 568M1_gfpMyD88_NC5 010.tif	0.014836315	0.068228782
off_grid	20220513	Rep2	68	9	20220513 568M1_gfpMyD88_NC5 010.tif	0.050306512	0.007257685
off_grid	20220513	Rep2	68	10	20220513 568M1_gfpMyD88_NC5 010.tif	0.011893766	0.000728478
off_grid	20220513	Rep2	68	11	20220513 568M1_gfpMyD88_NC5 010.tif	0.090984737	0.011996433
off_grid	20220513	Rep2	68	12	20220513 568M1_gfpMyD88_NC5 010.tif	0.013422965	0.093539906
off_grid	20220513	Rep2	68	13	20220513 568M1_gfpMyD88_NC5 010.tif	0.483419808	0.106872856
off_grid	20220513	Rep2	68	14	20220513 568M1_gfpMyD88_NC5 010.tif	1.031127733	0.298810062
off_grid	20220513	Rep2	68	15	20220513 568M1_gfpMyD88_NC5 010.tif	0.125723802	0.099078392
off_grid	20220513	Rep2	68	16	20220513 568M1_gfpMyD88_NC5 010.tif	0.832041019	0.224529887
off_grid	20220513	Rep2	68	17	20220513 568M1_gfpMyD88_NC5 010.tif	0.033593454	0.048551638
off_grid	20220513	Rep2	68	18	20220513 568M1_gfpMyD88_NC5 010.tif	0.061149919	0.161356525
off_grid	20220513	Rep2	68	19	20220513 568M1_gfpMyD88_NC5 010.tif	0.061528357	0.051858019
off_grid	20220513	Rep2	68	20	20220513 568M1_gfpMyD88_NC5 010.tif	0.059934799	0.012784235
off_grid	20220513	Rep2	68	21	20220513 568M1_gfpMyD88_NC5 010.tif	0.302220081	0.071702273
off_grid	20220513	Rep2	68	22	20220513 568M1_gfpMyD88_NC5 010.tif	0.340146265	0.096350926
off_grid	20220513	Rep2	68	23	20220513 568M1_gfpMyD88_NC5 010.tif	0.051413507	0.041276406
off_grid	20220513	Rep2	68	24	20220513 568M1_gfpMyD88_NC5 010.tif	0.013760212	0.025806841
off_grid	20220513	Rep2	68	25	20220513 568M1_gfpMyD88_NC5 010.tif	0.065034701	0.105750836
off_grid	20220513	Rep2	68	26	20220513 568M1_gfpMyD88_NC5 010.tif	0.103928861	0.149819999
off_grid	20220513	Rep2	68	27	20220513 568M1_gfpMyD88_NC5 010.tif	0.011994168	0.021396343
off_grid	20220513	Rep2	68	28	20220513 568M1_gfpMyD88_NC5 010.tif	0.076565476	0.04400984
off_grid	20220513	Rep2	68	29	20220513 568M1_gfpMyD88_NC5 010.tif	0.028331363	0.016066744
off_grid	20220513	Rep2	68	30	20220513 568M1_gfpMyD88_NC5 010.tif	0.255409618	0.313324718
off_grid	20220513	Rep2	68	31	20220513 568M1_gfpMyD88_NC5 010.tif	0.11291612	0.107797927
off_grid	20220513	Rep2	69	1	20220513 568M1_gfpMyD88_NC5 011.tif	0.000352694	0.000895588
off_grid	20220513	Rep2	69	2	20220513 568M1_gfpMyD88_NC5 011.tif	0.000419629	0.005604495
off_grid	20220513	Rep2	69	3	20220513 568M1_gfpMyD88_NC5 011.tif	8.75E-05	-5.61E-06
off_grid	20220513	Rep2	69	4	20220513 568M1_gfpMyD88_NC5 011.tif	0.000321801	0.000394259
off_grid	20220513	Rep2	69	5	20220513 568M1_gfpMyD88_NC5 011.tif	0	0.002321987
off_grid	20220513	Rep2	69	6	20220513 568M1_gfpMyD88_NC5 011.tif	0.021429374	0.010641653
off_grid	20220513	Rep2	69	7	20220513 568M1_gfpMyD88_NC5 011.tif	0.341492681	0.289744372
off_grid	20220513	Rep2	69	8	20220513 568M1_gfpMyD88_NC5 011.tif	6.44E-05	0.000286832
off_grid	20220513	Rep2	69	9	20220513 568M1_gfpMyD88_NC5 011.tif	0.029639162	0.015308783
off_grid	20220513	Rep2	69	10	20220513 568M1_gfpMyD88_NC5 011.tif	5.66E-05	0.00012569
off_grid	20220513	Rep2	69	11	20220513 568M1_gfpMyD88_NC5 011.tif	0.252873827	0.237862839
off_grid	20220513	Rep2	69	12	20220513 568M1_gfpMyD88_NC5 011.tif	0.05399049	0.035910998
off_grid	20220513	Rep2	69	13	20220513 568M1_gfpMyD88_NC5 011.tif	0.029757585	0.068855444
off_grid	20220513	Rep2	69	14	20220513 568M1_gfpMyD88_NC5 011.tif	0.056827488	0.05390511
off_grid	20220513	Rep2	69	15	20220513 568M1_gfpMyD88_NC5 011.tif	0.019972259	0.044391805
off_grid	20220513	Rep2	69	16	20220513 568M1_gfpMyD88_NC5 011.tif	0.01048299	0.029202744
off_grid	20220513	Rep2	69	17	20220513 568M1_gfpMyD88_NC5 011.tif	0.047024142	0.075694997
off_grid	20220513	Rep2	69	18	20220513 568M1_gfpMyD88_NC5 011.tif	0.097794046	0.094793227
off_grid	20220513	Rep2	69	19	20220513 568M1_gfpMyD88_NC5 011.tif	0.006925158	0.025281639
off_grid	20220513	Rep2	69	20	20220513 568M1_gfpMyD88_NC5 011.tif	0.019524312	0.048133865
off_grid	20220513	Rep2	69	21	20220513 568M1_gfpMyD88_NC5 011.tif	0.029549058	0.062278491
off_grid	20220513	Rep2	69	22	20220513 568M1_gfpMyD88_NC5 011.tif	0.01146384	0.020453368
off_grid	20220513	Rep2	69	23	20220513 568M1_gfpMyD88_NC5 011.tif	0.014120629	0.039897753
off_grid	20220513	Rep2	69	24	20220513 568M1_gfpMyD88_NC5 011.tif	0.030372869	0.058721445
off_grid	20220513	Rep2	69	25	20220513 568M1_gfpMyD88_NC5 011.tif	0.015176137	0.053690255
off_grid	20220513	Rep2	69	26	20220513 568M1_gfpMyD88_NC5 011.tif	0.000568944	0.001182061
off_grid	20220513	Rep2	69	27	20220513 568M1_gfpMyD88_NC5 011.tif	-0.000182783	0.000376354
off_grid	20220513	Rep2	69	28	20220513 568M1_gfpMyD88_NC5 011.tif	0.00060756	0.000406195
off_grid	20220513	Rep2	69	29	20220513 568M1_gfpMyD88_NC5 011.tif	0.039656185	0.12244985
off_grid	20220513	Rep2	69	30	20220513 568M1_gfpMyD88_NC5 011.tif	0.001068379	0.018257072
off_grid	20220513	Rep2	69	31	20220513 568M1_gfpMyD88_NC5 011.tif	0.000100402	0.000436036
off_grid	20220513	Rep2	69	32	20220513 568M1_gfpMyD88_NC5 011.tif	0.0001107	0.000662828
off_grid	20220513	Rep2	69	33	20220513 568M1_gfpMyD88_NC5 011.tif	5.66E-05	-4.14E-05
off_grid	20220513	Rep2	69	34	20220513 568M1_gfpMyD88_NC5 011.tif	3.86E-05	0.001176093
off_grid	20220513	Rep2	69	35	20220513 568M1_gfpMyD88_NC5 011.tif	0.000139018	0.013136359
off_grid	20220513	Rep2	69	36	20220513 568M1_gfpMyD88_NC5 011.tif	0.002069824	0.018800178
off_grid	20220513	Rep2	69	37	20220513 568M1_gfpMyD88_NC5 011.tif	0.002842147	0.035338051
off_grid	20220513	Rep2	69	38	20220513 568M1_gfpMyD88_NC5 011.tif	0.000375864	0.013190073
off_grid	20220513	Rep2	69	39	20220513 568M1_gfpMyD88_NC5 011.tif	0.001421073	0.022184145
off_grid	20220513	Rep2	69	40	20220513 568M1_gfpMyD88_NC5 011.tif	0.000839257	0.004751043
off_grid	20220513	Rep2	70	1	20220513 568M1_gfpMyD88_NC5 012.tif	0.001843276	0.015314751
off_grid	20220513	Rep2	70	2	20220513 568M1_gfpMyD88_NC5 012.tif	0.009921769	0.074590881
off_grid	20220513	Rep2	70	3	20220513 568M1_gfpMyD88_NC5 012.tif	0.013914677	0.076220199
off_grid	20220513	Rep2	70	4	20220513 568M1_gfpMyD88_NC5 012.tif	0.033068274	0.069613404
off_grid	20220513	Rep2	70	5	20220513 568M1_gfpMyD88_NC5 012.tif	0.010686369	0.060100099
off_grid	20220513	Rep2	70	6	20220513 568M1_gfpMyD88_NC5 012.tif	0.018036304	0.003408198
off_grid	20220513	Rep2	70	7	20220513 568M1_gfpMyD88_NC5 012.tif	0.012648068	0.022440778
off_grid	20220513	Rep2	70	8	20220513 568M1_gfpMyD88_NC5 012.tif	0.009391441	0.004124382
off_grid	20220513	Rep2	70	9	20220513 568M1_gfpMyD88_NC5 012.tif	0.006021541	0.001396916
off_grid	20220513	Rep2	70	10	20220513 568M1_gfpMyD88_NC5 012.tif	0.017925605	0.042320841
off_grid	20220513	Rep2	70	11	20220513 568M1_gfpMyD88_NC5 012.tif	0.054554286	0.069159821
off_grid	20220513	Rep2	70	12	20220513 568M1_gfpMyD88_NC5 012.tif	1.074856636	1.150609003
off_grid	20220513	Rep2	70	13	20220513 568M1_gfpMyD88_NC5 012.tif	0.008021856	0.013906256
off_grid	20220513	Rep2	70	14	20220513 568M1_gfpMyD88_NC5 012.tif	0.105607376	0.10788745
off_grid	20220513	Rep2	70	15	20220513 568M1_gfpMyD88_NC5 012.tif	0.007205769	0.023479244
off_grid	20220513	Rep2	70	16	20220513 568M1_gfpMyD88_NC5 012.tif	0.007107941	0.021515707
off_grid	20220513	Rep2	70	17	20220513 568M1_gfpMyD88_NC5 012.tif	0.006454041	0.058924365
off_grid	20220513	Rep2	70	18	20220513 568M1_gfpMyD88_NC5 012.tif	0.010997872	0.031661642
off_grid	20220513	Rep2	71	1	20220513 568M1_gfpMyD88_NC5 013.tif	0.01640413	0.000113754
off_grid	20220513	Rep2	71	2	20220513 568M1_gfpMyD88_NC5 013.tif	0.033142932	0.069338867
off_grid	20220513	Rep2	71	3	20220513 568M1_gfpMyD88_NC5 013.tif	0.001511178	0.01267084
off_grid	20220513	Rep2	71	4	20220513 568M1_gfpMyD88_NC5 013.tif	0.005632805	0.015398306
off_grid	20220513	Rep2	71	5	20220513 568M1_gfpMyD88_NC5 013.tif	0.008366827	0.009513664
off_grid	20220513	Rep2	71	6	20220513 568M1_gfpMyD88_NC5 013.tif	0.011803662	0.00346788
off_grid	20220513	Rep2	71	7	20220513 568M1_gfpMyD88_NC5 013.tif	0.009149447	0.003020266
off_grid	20220513	Rep2	71	8	20220513 568M1_gfpMyD88_NC5 013.tif	0.033951296	0.01055213
off_grid	20220513	Rep2	71	9	20220513 568M1_gfpMyD88_NC5 013.tif	0.455595602	0.352571578
off_grid	20220513	Rep2	71	10	20220513 568M1_gfpMyD88_NC5 013.tif	0.537389703	0.242631427
off_grid	20220513	Rep2	71	11	20220513 568M1_gfpMyD88_NC5 013.tif	0.034337457	0.026427533
off_grid	20220513	Rep2	71	12	20220513 568M1_gfpMyD88_NC5 013.tif	0.0695013	0.037307555
off_grid	20220513	Rep2	71	13	20220513 568M1_gfpMyD88_NC5 013.tif	0.056477369	0.068330242
off_grid	20220513	Rep2	71	14	20220513 568M1_gfpMyD88_NC5 013.tif	0.038793758	0.018000439
off_grid	20220513	Rep2	71	15	20220513 568M1_gfpMyD88_NC5 013.tif	0.042686263	0.01918811
off_grid	20220513	Rep2	71	16	20220513 568M1_gfpMyD88_NC5 013.tif	0.155056609	0.11238747
off_grid	20220513	Rep2	71	17	20220513 568M1_gfpMyD88_NC5 013.tif	0.020041768	0.03775517
off_grid	20220513	Rep2	71	18	20220513 568M1_gfpMyD88_NC5 013.tif	0.012648068	0.018997128
off_grid	20220513	Rep2	71	19	20220513 568M1_gfpMyD88_NC5 013.tif	0.036054588	0.07303915
off_grid	20220513	Rep2	71	20	20220513 568M1_gfpMyD88_NC5 013.tif	0.006629101	0.002280209
off_grid	20220513	Rep2	71	21	20220513 568M1_gfpMyD88_NC5 013.tif	0.471562087	0.389258085
off_grid	20220513	Rep2	71	22	20220513 568M1_gfpMyD88_NC5 013.tif	0.010166338	0.028283642
off_grid	20220513	Rep2	71	23	20220513 568M1_gfpMyD88_NC5 013.tif	0.00558904	0.005789509
off_grid	20220513	Rep2	71	24	20220513 568M1_gfpMyD88_NC5 013.tif	0.039210812	0.00194599
off_grid	20220513	Rep2	71	25	20220513 568M1_gfpMyD88_NC5 013.tif	0.050579399	0.061526498
off_grid	20220513	Rep2	71	26	20220513 568M1_gfpMyD88_NC5 013.tif	0.002092994	0.015267005
off_grid	20220513	Rep2	71	27	20220513 568M1_gfpMyD88_NC5 013.tif	0.008055323	0.01925376
off_grid	20220513	Rep2	71	28	20220513 568M1_gfpMyD88_NC5 013.tif	0.056261118	0.116320513
off_grid	20220513	Rep2	71	29	20220513 568M1_gfpMyD88_NC5 013.tif	0.006963774	0.014843263
off_grid	20220513	Rep2	71	30	20220513 568M1_gfpMyD88_NC5 013.tif	0.003470302	0.019540234
off_grid	20220513	Rep2	71	31	20220513 568M1_gfpMyD88_NC5 013.tif	0.00813513	0.019474584
off_grid	20220513	Rep2	71	32	20220513 568M1_gfpMyD88_NC5 013.tif	0.001323246	0.010038865
off_grid	20220513	Rep2	71	33	20220513 568M1_gfpMyD88_NC5 013.tif	0.0121821	0.019026969
off_grid	20220513	Rep2	71	34	20220513 568M1_gfpMyD88_NC5 013.tif	0.164798171	0.162275627
off_grid	20220513	Rep2	71	35	20220513 568M1_gfpMyD88_NC5 013.tif	0.014352326	0.057653138
off_grid	20220513	Rep2	71	36	20220513 568M1_gfpMyD88_NC5 013.tif	0.002713426	0.000447973
off_grid	20220513	Rep2	71	37	20220513 568M1_gfpMyD88_NC5 013.tif	0.007635695	0.035976648
off_grid	20220513	Rep2	71	38	20220513 568M1_gfpMyD88_NC5 013.tif	0.001786639	0.000447973
off_grid	20220513	Rep2	72	1	20220513 568M1_gfpMyD88_NC5 014.tif	0.000102976	0.00078816
off_grid	20220513	Rep2	72	2	20220513 568M1_gfpMyD88_NC5 014.tif	7.47E-05	6.60E-05
off_grid	20220513	Rep2	72	3	20220513 568M1_gfpMyD88_NC5 014.tif	0.021205401	0.014837295
off_grid	20220513	Rep2	72	4	20220513 568M1_gfpMyD88_NC5 014.tif	3.60E-05	0.00313963
off_grid	20220513	Rep2	72	5	20220513 568M1_gfpMyD88_NC5 014.tif	0.000139018	0.000161499
off_grid	20220513	Rep2	72	6	20220513 568M1_gfpMyD88_NC5 014.tif	0.012542517	0.041885162
off_grid	20220513	Rep2	72	7	20220513 568M1_gfpMyD88_NC5 014.tif	0.000355268	1.83E-05
off_grid	20220513	Rep2	72	8	20220513 568M1_gfpMyD88_NC5 014.tif	0.000247143	-1.16E-05
off_grid	20220513	Rep2	72	9	20220513 568M1_gfpMyD88_NC5 014.tif	0.000880448	0.004440696
off_grid	20220513	Rep2	72	10	20220513 568M1_gfpMyD88_NC5 014.tif	0.001428797	0.000376354
off_grid	20220513	Rep2	72	11	20220513 568M1_gfpMyD88_NC5 014.tif	0.015255943	0.010026928
off_grid	20220513	Rep2	72	12	20220513 568M1_gfpMyD88_NC5 014.tif	0.011698111	0.012545508
off_grid	20220513	Rep2	72	13	20220513 568M1_gfpMyD88_NC5 014.tif	0.014957312	0.014849231
off_grid	20220513	Rep2	72	14	20220513 568M1_gfpMyD88_NC5 014.tif	0.034278246	0.018155612
off_grid	20220513	Rep2	72	15	20220513 568M1_gfpMyD88_NC5 014.tif	0.033207292	0.02276306
off_grid	20220513	Rep2	72	16	20220513 568M1_gfpMyD88_NC5 014.tif	0.015333176	0.013948034
off_grid	20220513	Rep2	72	17	20220513 568M1_gfpMyD88_NC5 014.tif	0.028941498	0.04285201
off_grid	20220513	Rep2	72	18	20220513 568M1_gfpMyD88_NC5 014.tif	0.0901635	0.076649909
off_grid	20220513	Rep2	72	19	20220513 568M1_gfpMyD88_NC5 014.tif	0.240766384	0.348471428
off_grid	20220513	Rep2	72	20	20220513 568M1_gfpMyD88_NC5 014.tif	0.030444952	0.030503811
off_grid	20220513	Rep2	72	21	20220513 568M1_gfpMyD88_NC5 014.tif	0.018049176	0.037767107
off_grid	20220513	Rep2	72	22	20220513 568M1_gfpMyD88_NC5 014.tif	0.030442378	0.021169552
off_grid	20220513	Rep2	72	23	20220513 568M1_gfpMyD88_NC5 014.tif	0.001997741	0.003945336
off_grid	20220513	Rep2	72	24	20220513 568M1_gfpMyD88_NC5 014.tif	0.012740746	0.036645086
off_grid	20220513	Rep2	72	25	20220513 568M1_gfpMyD88_NC5 014.tif	0.057666745	0.115884833
off_grid	20220513	Rep2	72	26	20220513 568M1_gfpMyD88_NC5 014.tif	0.004881078	0.008469229
off_grid	20220513	Rep2	72	27	20220513 568M1_gfpMyD88_NC5 014.tif	0.013152652	0.039038333
off_grid	20220513	Rep2	72	28	20220513 568M1_gfpMyD88_NC5 014.tif	0.005058712	0.018388372
off_grid	20220513	Rep2	72	29	20220513 568M1_gfpMyD88_NC5 014.tif	0.006881393	0.006404233
off_grid	20220513	Rep2	72	30	20220513 568M1_gfpMyD88_NC5 014.tif	0.081629337	0.118868932
off_grid	20220513	Rep2	72	31	20220513 568M1_gfpMyD88_NC5 014.tif	0.024943442	0.016042871
[truncated: 1,115 more rows]
