# Supplementary material for: Myddosome clustering in IL‐1 receptor signaling regulates the formation of an NF‐kB activating signalosome
Source: EMBO Rep. 2023 Aug 21;24(10):e57233. doi: 10.15252/embr.202357233 (PMC10561168; doi:10.15252/embr.202357233)
Supplement: Supplementary file 16 — Source Data for Figure 4 [file EMBR-24-e57233-s017.zip › Figure 4/4A/Table for Fig4A_K63 off grid.csv]

GROUP	DATE	REP	ImageNumber	ObjectNumber	FileName_Staining	Normalized_Integrated_MyD88	Normalized_Integrated_K63
off_grid	20220519	Rep1	1	1	20220519 568K63_gfpMyD88_NC3 001.tif	0.002615004	0
off_grid	20220519	Rep1	1	2	20220519 568K63_gfpMyD88_NC3 001.tif	0.001447815	0.000231493
off_grid	20220519	Rep1	1	3	20220519 568K63_gfpMyD88_NC3 001.tif	0.00156723	0.00385569
off_grid	20220519	Rep1	1	4	20220519 568K63_gfpMyD88_NC3 001.tif	0.000349964	0.009661996
off_grid	20220519	Rep1	1	5	20220519 568K63_gfpMyD88_NC3 001.tif	0.002969398	0.001453474
off_grid	20220519	Rep1	1	6	20220519 568K63_gfpMyD88_NC3 001.tif	0.00036152	0.004698174
off_grid	20220519	Rep1	1	7	20220519 568K63_gfpMyD88_NC3 001.tif	0.002098821	0.016276631
off_grid	20220519	Rep1	1	8	20220519 568K63_gfpMyD88_NC3 001.tif	0.001078013	0.000170774
off_grid	20220519	Rep1	1	9	20220519 568K63_gfpMyD88_NC3 001.tif	0.000681245	0
off_grid	20220519	Rep1	1	10	20220519 568K63_gfpMyD88_NC3 001.tif	0.000138098	0.030982143
off_grid	20220519	Rep1	1	11	20220519 568K63_gfpMyD88_NC3 001.tif	0.000739027	0.048473164
off_grid	20220519	Rep1	1	12	20220519 568K63_gfpMyD88_NC3 001.tif	0.001324548	0.058913129
off_grid	20220519	Rep1	1	13	20220519 568K63_gfpMyD88_NC3 001.tif	0.00226061	0.072290401
off_grid	20220519	Rep1	1	14	20220519 568K63_gfpMyD88_NC3 001.tif	0.000126542	0.021278402
off_grid	20220519	Rep1	1	15	20220519 568K63_gfpMyD88_NC3 001.tif	0.000862295	0.085944707
off_grid	20220519	Rep1	1	16	20220519 568K63_gfpMyD88_NC3 001.tif	0.002742124	0.011563276
off_grid	20220519	Rep1	1	17	20220519 568K63_gfpMyD88_NC3 001.tif	0.000114985	0.001571118
off_grid	20220519	Rep1	1	18	20220519 568K63_gfpMyD88_NC3 001.tif	0.000261366	0.009707536
off_grid	20220519	Rep1	1	19	20220519 568K63_gfpMyD88_NC3 001.tif	0.001910068	0.152018946
off_grid	20220519	Rep1	1	20	20220519 568K63_gfpMyD88_NC3 001.tif	0.000739027	0.107651941
off_grid	20220519	Rep1	1	21	20220519 568K63_gfpMyD88_NC3 001.tif	0.004483277	0.246031758
off_grid	20220519	Rep1	1	22	20220519 568K63_gfpMyD88_NC3 001.tif	0.003570327	0.082958064
off_grid	20220519	Rep1	1	23	20220519 568K63_gfpMyD88_NC3 001.tif	0.013135113	0.258209822
off_grid	20220519	Rep1	1	24	20220519 568K63_gfpMyD88_NC3 001.tif	0.000823773	0.001510398
off_grid	20220519	Rep1	1	25	20220519 568K63_gfpMyD88_NC3 001.tif	0.009541096	0.30665642
off_grid	20220519	Rep1	1	26	20220519 568K63_gfpMyD88_NC3 001.tif	0.001836878	0.017422712
off_grid	20220519	Rep1	1	27	20220519 568K63_gfpMyD88_NC3 001.tif	-9.69E-05	0.036966812
off_grid	20220519	Rep1	1	28	20220519 568K63_gfpMyD88_NC3 001.tif	0.001702054	0.095978609
off_grid	20220519	Rep1	1	29	20220519 568K63_gfpMyD88_NC3 001.tif	0.143586775	0.089007248
off_grid	20220519	Rep1	1	30	20220519 568K63_gfpMyD88_NC3 001.tif	0.002653525	0.092908479
off_grid	20220519	Rep1	1	31	20220519 568K63_gfpMyD88_NC3 001.tif	0.118505697	0.491331089
off_grid	20220519	Rep1	1	32	20220519 568K63_gfpMyD88_NC3 001.tif	0.005026424	0.350761573
off_grid	20220519	Rep1	1	33	20220519 568K63_gfpMyD88_NC3 001.tif	0.055562239	0.370643427
off_grid	20220519	Rep1	1	34	20220519 568K63_gfpMyD88_NC3 001.tif	0.024267707	0.31854986
off_grid	20220519	Rep1	1	35	20220519 568K63_gfpMyD88_NC3 001.tif	0.000527161	3.04E-05
off_grid	20220519	Rep1	1	36	20220519 568K63_gfpMyD88_NC3 001.tif	0.001228245	0.080859445
off_grid	20220519	Rep1	1	37	20220519 568K63_gfpMyD88_NC3 001.tif	0.022468773	0.750068412
off_grid	20220519	Rep1	1	38	20220519 568K63_gfpMyD88_NC3 001.tif	0.018766896	0.394547949
off_grid	20220519	Rep1	1	39	20220519 568K63_gfpMyD88_NC3 001.tif	0.000319147	0.000645145
off_grid	20220519	Rep1	1	40	20220519 568K63_gfpMyD88_NC3 001.tif	0.001729019	0.170018493
off_grid	20220519	Rep1	1	41	20220519 568K63_gfpMyD88_NC3 001.tif	0.002380025	0.001373779
off_grid	20220519	Rep1	1	42	20220519 568K63_gfpMyD88_NC3 001.tif	0.000611907	0
off_grid	20220519	Rep1	1	43	20220519 568K63_gfpMyD88_NC3 001.tif	0.002965546	0.008200932
off_grid	20220519	Rep1	1	44	20220519 568K63_gfpMyD88_NC3 001.tif	0.000118838	0
off_grid	20220519	Rep1	1	45	20220519 568K63_gfpMyD88_NC3 001.tif	0.000203584	0.002432576
off_grid	20220519	Rep1	1	46	20220519 568K63_gfpMyD88_NC3 001.tif	0.001740575	0.000383292
off_grid	20220519	Rep1	2	1	20220519 568K63_gfpMyD88_NC3 002.tif	0.000627316	0.000144209
off_grid	20220519	Rep1	2	2	20220519 568K63_gfpMyD88_NC3 002.tif	-6.99E-05	0
off_grid	20220519	Rep1	2	3	20220519 568K63_gfpMyD88_NC3 002.tif	0.000658133	0
off_grid	20220519	Rep1	2	4	20220519 568K63_gfpMyD88_NC3 002.tif	0.000477084	0.000554066
off_grid	20220519	Rep1	2	5	20220519 568K63_gfpMyD88_NC3 002.tif	0.00034226	0.002064464
off_grid	20220519	Rep1	2	6	20220519 568K63_gfpMyD88_NC3 002.tif	0.000739027	0.000994282
off_grid	20220519	Rep1	2	7	20220519 568K63_gfpMyD88_NC3 002.tif	0.000400041	0.001286495
off_grid	20220519	Rep1	2	8	20220519 568K63_gfpMyD88_NC3 002.tif	0.002002519	0.215615068
off_grid	20220519	Rep1	2	9	20220519 568K63_gfpMyD88_NC3 002.tif	0.044841821	0.503672333
off_grid	20220519	Rep1	2	10	20220519 568K63_gfpMyD88_NC3 002.tif	0.055211697	0.219041927
off_grid	20220519	Rep1	2	11	20220519 568K63_gfpMyD88_NC3 002.tif	0.005819958	0.080756981
off_grid	20220519	Rep1	2	12	20220519 568K63_gfpMyD88_NC3 002.tif	0.11158731	0.96474992
off_grid	20220519	Rep1	2	13	20220519 568K63_gfpMyD88_NC3 002.tif	0.002356913	0.018022317
off_grid	20220519	Rep1	2	14	20220519 568K63_gfpMyD88_NC3 002.tif	0.004036432	0.126281452
off_grid	20220519	Rep1	2	15	20220519 568K63_gfpMyD88_NC3 002.tif	0.032222312	0.186667031
off_grid	20220519	Rep1	2	16	20220519 568K63_gfpMyD88_NC3 002.tif	0.004949382	0.058696816
off_grid	20220519	Rep1	2	17	20220519 568K63_gfpMyD88_NC3 002.tif	0.006555711	0.079880344
off_grid	20220519	Rep1	2	18	20220519 568K63_gfpMyD88_NC3 002.tif	0.001232097	0.047581346
off_grid	20220519	Rep1	2	19	20220519 568K63_gfpMyD88_NC3 002.tif	0.000222844	0.000185954
off_grid	20220519	Rep1	2	20	20220519 568K63_gfpMyD88_NC3 002.tif	0.00014195	0.001870921
off_grid	20220519	Rep1	2	21	20220519 568K63_gfpMyD88_NC3 002.tif	0.100608799	0.42176548
off_grid	20220519	Rep1	2	22	20220519 568K63_gfpMyD88_NC3 002.tif	0.047965881	0.469999559
off_grid	20220519	Rep1	2	23	20220519 568K63_gfpMyD88_NC3 002.tif	0.015762251	0.138474694
off_grid	20220519	Rep1	2	24	20220519 568K63_gfpMyD88_NC3 002.tif	0.009980236	0.12859259
off_grid	20220519	Rep1	2	25	20220519 568K63_gfpMyD88_NC3 002.tif	0.106826103	0.13793581
off_grid	20220519	Rep1	2	26	20220519 568K63_gfpMyD88_NC3 002.tif	0.015808477	0.181357865
off_grid	20220519	Rep1	2	27	20220519 568K63_gfpMyD88_NC3 002.tif	0.003269863	0.073216374
off_grid	20220519	Rep1	2	28	20220519 568K63_gfpMyD88_NC3 002.tif	0.016224504	0.074969651
off_grid	20220519	Rep1	2	29	20220519 568K63_gfpMyD88_NC3 002.tif	0.000130394	0.009931439
off_grid	20220519	Rep1	2	30	20220519 568K63_gfpMyD88_NC3 002.tif	0.004460164	0.057042208
off_grid	20220519	Rep1	2	31	20220519 568K63_gfpMyD88_NC3 002.tif	0.001097273	0.065660587
off_grid	20220519	Rep1	2	32	20220519 568K63_gfpMyD88_NC3 002.tif	0.000808365	0.004155493
off_grid	20220519	Rep1	2	33	20220519 568K63_gfpMyD88_NC3 002.tif	0.003004067	0.025672979
off_grid	20220519	Rep1	2	34	20220519 568K63_gfpMyD88_NC3 002.tif	0.003258306	0.00393159
off_grid	20220519	Rep1	3	1	20220519 568K63_gfpMyD88_NC3 003.tif	0.002568779	0.001392754
off_grid	20220519	Rep1	3	2	20220519 568K63_gfpMyD88_NC3 003.tif	0.000954745	0.0064894
off_grid	20220519	Rep1	3	3	20220519 568K63_gfpMyD88_NC3 003.tif	0.001158907	0.036909888
off_grid	20220519	Rep1	3	4	20220519 568K63_gfpMyD88_NC3 003.tif	0.024988052	0.175593304
off_grid	20220519	Rep1	3	5	20220519 568K63_gfpMyD88_NC3 003.tif	0.029233076	0.145506777
off_grid	20220519	Rep1	3	6	20220519 568K63_gfpMyD88_NC3 003.tif	0.536447941	0.82004009
off_grid	20220519	Rep1	3	7	20220519 568K63_gfpMyD88_NC3 003.tif	0.014841597	0.130182681
off_grid	20220519	Rep1	3	8	20220519 568K63_gfpMyD88_NC3 003.tif	0.08351314	0.130998602
off_grid	20220519	Rep1	3	9	20220519 568K63_gfpMyD88_NC3 003.tif	0.152881916	0.1848796
off_grid	20220519	Rep1	3	10	20220519 568K63_gfpMyD88_NC3 003.tif	0.00213349	0.056715841
off_grid	20220519	Rep1	3	11	20220519 568K63_gfpMyD88_NC3 003.tif	0.032441883	0.041676371
off_grid	20220519	Rep1	3	12	20220519 568K63_gfpMyD88_NC3 003.tif	0.009467905	0.098414981
off_grid	20220519	Rep1	3	13	20220519 568K63_gfpMyD88_NC3 003.tif	0.094087179	0.223284706
off_grid	20220519	Rep1	3	14	20220519 568K63_gfpMyD88_NC3 003.tif	0.002202828	0.026295354
off_grid	20220519	Rep1	3	15	20220519 568K63_gfpMyD88_NC3 003.tif	0.002098821	0.039183075
off_grid	20220519	Rep1	3	16	20220519 568K63_gfpMyD88_NC3 003.tif	0.001852286	0.000182159
off_grid	20220519	Rep1	3	17	20220519 568K63_gfpMyD88_NC3 003.tif	0.001378477	0.031710777
off_grid	20220519	Rep1	3	18	20220519 568K63_gfpMyD88_NC3 003.tif	0.004198221	0.012022468
off_grid	20220519	Rep1	3	19	20220519 568K63_gfpMyD88_NC3 003.tif	0.001147351	0.005707636
off_grid	20220519	Rep1	3	20	20220519 568K63_gfpMyD88_NC3 003.tif	0.001825322	0.000326367
off_grid	20220519	Rep1	4	1	20220519 568K63_gfpMyD88_NC3 004.tif	0.000253661	0.004349037
off_grid	20220519	Rep1	4	2	20220519 568K63_gfpMyD88_NC3 004.tif	0.000465527	0
off_grid	20220519	Rep1	4	3	20220519 568K63_gfpMyD88_NC3 004.tif	0.001004823	0.004857563
off_grid	20220519	Rep1	4	4	20220519 568K63_gfpMyD88_NC3 004.tif	0.000299887	0.000982897
off_grid	20220519	Rep1	4	5	20220519 568K63_gfpMyD88_NC3 004.tif	0.004552615	0.053292777
off_grid	20220519	Rep1	4	6	20220519 568K63_gfpMyD88_NC3 004.tif	0.039352565	0.611582334
off_grid	20220519	Rep1	4	7	20220519 568K63_gfpMyD88_NC3 004.tif	0.003150447	0.008663919
off_grid	20220519	Rep1	4	8	20220519 568K63_gfpMyD88_NC3 004.tif	0.004074953	0.08148182
off_grid	20220519	Rep1	4	9	20220519 568K63_gfpMyD88_NC3 004.tif	0.021197577	0.188272303
off_grid	20220519	Rep1	4	10	20220519 568K63_gfpMyD88_NC3 004.tif	0.006925514	0.116198215
off_grid	20220519	Rep1	4	11	20220519 568K63_gfpMyD88_NC3 004.tif	0.000531013	0.001100542
off_grid	20220519	Rep1	4	12	20220519 568K63_gfpMyD88_NC3 004.tif	0.005323036	0.073527562
off_grid	20220519	Rep1	4	13	20220519 568K63_gfpMyD88_NC3 004.tif	0.015816181	0.216905358
off_grid	20220519	Rep1	4	14	20220519 568K63_gfpMyD88_NC3 004.tif	0.017175975	0.078958166
off_grid	20220519	Rep1	4	15	20220519 568K63_gfpMyD88_NC3 004.tif	0.003250602	0.104771557
off_grid	20220519	Rep1	4	16	20220519 568K63_gfpMyD88_NC3 004.tif	0.085936117	0.343387941
off_grid	20220519	Rep1	4	17	20220519 568K63_gfpMyD88_NC3 004.tif	0.112199795	0.825148118
off_grid	20220519	Rep1	4	18	20220519 568K63_gfpMyD88_NC3 004.tif	0.362432781	0.947793984
off_grid	20220519	Rep1	4	19	20220519 568K63_gfpMyD88_NC3 004.tif	0.001282174	0.002098619
off_grid	20220519	Rep1	4	20	20220519 568K63_gfpMyD88_NC3 004.tif	0.095073319	0.418740888
off_grid	20220519	Rep1	4	21	20220519 568K63_gfpMyD88_NC3 004.tif	0.001024083	0
off_grid	20220519	Rep1	4	22	20220519 568K63_gfpMyD88_NC3 004.tif	0.000334556	0
off_grid	20220519	Rep1	5	1	20220519 568K63_gfpMyD88_NC3 005.tif	0.000284478	0.001703942
off_grid	20220519	Rep1	5	2	20220519 568K63_gfpMyD88_NC3 005.tif	0.000480936	8.35E-05
off_grid	20220519	Rep1	5	3	20220519 568K63_gfpMyD88_NC3 005.tif	0.004479425	0.010534839
off_grid	20220519	Rep1	5	4	20220519 568K63_gfpMyD88_NC3 005.tif	0.001008675	0.003316805
off_grid	20220519	Rep1	5	5	20220519 568K63_gfpMyD88_NC3 005.tif	0.002014075	0.085200893
off_grid	20220519	Rep1	5	6	20220519 568K63_gfpMyD88_NC3 005.tif	0.000739027	0.111177469
off_grid	20220519	Rep1	5	7	20220519 568K63_gfpMyD88_NC3 005.tif	0.003092666	0.018071652
off_grid	20220519	Rep1	5	8	20220519 568K63_gfpMyD88_NC3 005.tif	0.00043471	0.001483834
off_grid	20220519	Rep1	5	9	20220519 568K63_gfpMyD88_NC3 005.tif	0.007021816	0.050556603
off_grid	20220519	Rep1	5	10	20220519 568K63_gfpMyD88_NC3 005.tif	0.053751748	0.41079422
off_grid	20220519	Rep1	5	11	20220519 568K63_gfpMyD88_NC3 005.tif	0.023169856	0.205979637
off_grid	20220519	Rep1	5	12	20220519 568K63_gfpMyD88_NC3 005.tif	0.04907914	0.474549728
off_grid	20220519	Rep1	5	13	20220519 568K63_gfpMyD88_NC3 005.tif	0.012414769	0.116069185
off_grid	20220519	Rep1	5	14	20220519 568K63_gfpMyD88_NC3 005.tif	0.005635057	0.105082745
off_grid	20220519	Rep1	5	15	20220519 568K63_gfpMyD88_NC3 005.tif	0.000715914	0.004295907
off_grid	20220519	Rep1	5	16	20220519 568K63_gfpMyD88_NC3 005.tif	0.015885519	0.187418435
off_grid	20220519	Rep1	5	17	20220519 568K63_gfpMyD88_NC3 005.tif	0.000218992	0.047365032
off_grid	20220519	Rep1	5	18	20220519 568K63_gfpMyD88_NC3 005.tif	0.040288628	0.383197192
off_grid	20220519	Rep1	5	19	20220519 568K63_gfpMyD88_NC3 005.tif	0.053173931	0.069064676
off_grid	20220519	Rep1	5	20	20220519 568K63_gfpMyD88_NC3 005.tif	0.02209897	0.172435889
off_grid	20220519	Rep1	5	21	20220519 568K63_gfpMyD88_NC3 005.tif	0.067083897	0.345759802
off_grid	20220519	Rep1	5	22	20220519 568K63_gfpMyD88_NC3 005.tif	0.056602309	0.058366653
off_grid	20220519	Rep1	5	23	20220519 568K63_gfpMyD88_NC3 005.tif	0.060743325	0.047069025
off_grid	20220519	Rep1	5	24	20220519 568K63_gfpMyD88_NC3 005.tif	0.031409517	0.302546467
off_grid	20220519	Rep1	5	25	20220519 568K63_gfpMyD88_NC3 005.tif	0.029421829	0.1751455
off_grid	20220519	Rep1	5	26	20220519 568K63_gfpMyD88_NC3 005.tif	0.000419302	0.002269393
off_grid	20220519	Rep1	5	27	20220519 568K63_gfpMyD88_NC3 005.tif	0.002834574	0.000740019
off_grid	20220519	Rep1	5	28	20220519 568K63_gfpMyD88_NC3 005.tif	0.008597329	0.068871133
off_grid	20220519	Rep1	5	29	20220519 568K63_gfpMyD88_NC3 005.tif	0.000962449	0.001920255
off_grid	20220519	Rep1	5	30	20220519 568K63_gfpMyD88_NC3 005.tif	0.005843071	0.08951957
off_grid	20220519	Rep1	5	31	20220519 568K63_gfpMyD88_NC3 005.tif	0.012395508	0.177213757
off_grid	20220519	Rep1	5	32	20220519 568K63_gfpMyD88_NC3 005.tif	0.013639739	0.196461851
off_grid	20220519	Rep1	5	33	20220519 568K63_gfpMyD88_NC3 005.tif	0.01451802	0.101321929
off_grid	20220519	Rep1	5	34	20220519 568K63_gfpMyD88_NC3 005.tif	0.026236135	0.184667082
off_grid	20220519	Rep1	5	35	20220519 568K63_gfpMyD88_NC3 005.tif	0.000230549	0.026716595
off_grid	20220519	Rep1	5	36	20220519 568K63_gfpMyD88_NC3 005.tif	0.033859459	0.164508194
off_grid	20220519	Rep1	5	37	20220519 568K63_gfpMyD88_NC3 005.tif	0.041128388	0.197349874
off_grid	20220519	Rep1	5	38	20220519 568K63_gfpMyD88_NC3 005.tif	0.024105919	0.157593757
off_grid	20220519	Rep1	5	39	20220519 568K63_gfpMyD88_NC3 005.tif	0.000904668	0.001058797
off_grid	20220519	Rep1	5	40	20220519 568K63_gfpMyD88_NC3 005.tif	0.003200525	0.027600824
off_grid	20220519	Rep1	5	41	20220519 568K63_gfpMyD88_NC3 005.tif	0.018886311	0.022166425
off_grid	20220519	Rep1	5	42	20220519 568K63_gfpMyD88_NC3 005.tif	0.000184323	0.017900878
off_grid	20220519	Rep1	5	43	20220519 568K63_gfpMyD88_NC3 005.tif	0.000966301	0
off_grid	20220519	Rep1	5	44	20220519 568K63_gfpMyD88_NC3 005.tif	2.64E-05	0.001115721
off_grid	20220519	Rep1	6	1	20220519 568K63_gfpMyD88_NC3 006.tif	0.037303244	0.173988033
off_grid	20220519	Rep1	6	2	20220519 568K63_gfpMyD88_NC3 006.tif	0.008843864	0.047717965
off_grid	20220519	Rep1	6	3	20220519 568K63_gfpMyD88_NC3 006.tif	0.456054432	0.358089663
off_grid	20220519	Rep1	6	4	20220519 568K63_gfpMyD88_NC3 006.tif	0.066016863	0.249523134
off_grid	20220519	Rep1	6	5	20220519 568K63_gfpMyD88_NC3 006.tif	0.157196277	0.091022377
off_grid	20220519	Rep1	6	6	20220519 568K63_gfpMyD88_NC3 006.tif	0.023847828	0.056040335
off_grid	20220519	Rep1	6	7	20220519 568K63_gfpMyD88_NC3 006.tif	0.555080591	0.506218761
off_grid	20220519	Rep1	6	8	20220519 568K63_gfpMyD88_NC3 006.tif	0.144511283	0.121473226
off_grid	20220519	Rep1	6	9	20220519 568K63_gfpMyD88_NC3 006.tif	0.142735461	0.087584134
off_grid	20220519	Rep1	6	10	20220519 568K63_gfpMyD88_NC3 006.tif	0.130019649	0.062491787
off_grid	20220519	Rep1	6	11	20220519 568K63_gfpMyD88_NC3 006.tif	0.020874	0.034788499
off_grid	20220519	Rep1	6	12	20220519 568K63_gfpMyD88_NC3 006.tif	0.0288209	0.02029171
off_grid	20220519	Rep1	6	13	20220519 568K63_gfpMyD88_NC3 006.tif	0.079160258	0.062457632
off_grid	20220519	Rep1	6	14	20220519 568K63_gfpMyD88_NC3 006.tif	0.002476328	0.045862224
off_grid	20220519	Rep1	6	15	20220519 568K63_gfpMyD88_NC3 006.tif	0.002437807	0.003309215
off_grid	20220519	Rep1	7	1	20220519 568K63_gfpMyD88_NC3 007.tif	0.319115818	0.356298437
off_grid	20220519	Rep1	7	2	20220519 568K63_gfpMyD88_NC3 007.tif	0.061421297	0.10402395
off_grid	20220519	Rep1	7	3	20220519 568K63_gfpMyD88_NC3 007.tif	0.034564394	0.117264601
off_grid	20220519	Rep1	7	4	20220519 568K63_gfpMyD88_NC3 007.tif	0.487429857	0.487532326
off_grid	20220519	Rep1	7	5	20220519 568K63_gfpMyD88_NC3 007.tif	0.040427304	0.135507027
off_grid	20220519	Rep1	7	6	20220519 568K63_gfpMyD88_NC3 007.tif	0.005045685	0.031084607
off_grid	20220519	Rep1	7	7	20220519 568K63_gfpMyD88_NC3 007.tif	0.367321105	0.442023034
off_grid	20220519	Rep1	7	8	20220519 568K63_gfpMyD88_NC3 007.tif	0.030669912	0.118600432
off_grid	20220519	Rep1	7	9	20220519 568K63_gfpMyD88_NC3 007.tif	0.014525724	0.026173915
off_grid	20220519	Rep1	7	10	20220519 568K63_gfpMyD88_NC3 007.tif	0.133055112	0.04380535
off_grid	20220519	Rep1	7	11	20220519 568K63_gfpMyD88_NC3 007.tif	0.268918987	0.768075552
off_grid	20220519	Rep1	7	12	20220519 568K63_gfpMyD88_NC3 007.tif	0.005330741	0.011126855
off_grid	20220519	Rep1	7	13	20220519 568K63_gfpMyD88_NC3 007.tif	0.057029893	0.212514577
off_grid	20220519	Rep1	7	14	20220519 568K63_gfpMyD88_NC3 007.tif	0.033096741	0.039114766
off_grid	20220519	Rep1	7	15	20220519 568K63_gfpMyD88_NC3 007.tif	0.025758474	0.02149851
off_grid	20220519	Rep1	7	16	20220519 568K63_gfpMyD88_NC3 007.tif	0.03450276	0.066985031
off_grid	20220519	Rep1	7	17	20220519 568K63_gfpMyD88_NC3 007.tif	0.002561075	0.070358761
off_grid	20220519	Rep1	7	18	20220519 568K63_gfpMyD88_NC3 007.tif	0.065385117	0.122771106
off_grid	20220519	Rep1	7	19	20220519 568K63_gfpMyD88_NC3 007.tif	0.013112	0.238654335
off_grid	20220519	Rep1	7	20	20220519 568K63_gfpMyD88_NC3 007.tif	0.000850738	0.019730054
off_grid	20220519	Rep1	7	21	20220519 568K63_gfpMyD88_NC3 007.tif	0.041086014	0.119905902
off_grid	20220519	Rep1	7	22	20220519 568K63_gfpMyD88_NC3 007.tif	0.010161285	0.15538888
off_grid	20220519	Rep1	7	23	20220519 568K63_gfpMyD88_NC3 007.tif	0.034872563	0.30605302
off_grid	20220519	Rep1	7	24	20220519 568K63_gfpMyD88_NC3 007.tif	0.022237646	0.034071249
off_grid	20220519	Rep1	7	25	20220519 568K63_gfpMyD88_NC3 007.tif	0.00410577	0.086882065
off_grid	20220519	Rep1	7	26	20220519 568K63_gfpMyD88_NC3 007.tif	0.071664054	0.095629473
off_grid	20220519	Rep1	7	27	20220519 568K63_gfpMyD88_NC3 007.tif	0.013997985	0.198139227
off_grid	20220519	Rep1	7	28	20220519 568K63_gfpMyD88_NC3 007.tif	0.0900155	0.129727287
off_grid	20220519	Rep1	7	29	20220519 568K63_gfpMyD88_NC3 007.tif	0.031274693	0.093261411
off_grid	20220519	Rep1	8	1	20220519 568K63_gfpMyD88_NC3 008.tif	0.002703603	0.010868797
off_grid	20220519	Rep1	8	2	20220519 568K63_gfpMyD88_NC3 008.tif	0.049044471	0.150542703
off_grid	20220519	Rep1	8	3	20220519 568K63_gfpMyD88_NC3 008.tif	0.037715419	0.128467356
off_grid	20220519	Rep1	8	4	20220519 568K63_gfpMyD88_NC3 008.tif	0.389193377	0.469024247
off_grid	20220519	Rep1	8	5	20220519 568K63_gfpMyD88_NC3 008.tif	0.226541938	0.177297247
off_grid	20220519	Rep1	8	6	20220519 568K63_gfpMyD88_NC3 008.tif	0.042935027	0.149905147
off_grid	20220519	Rep1	8	7	20220519 568K63_gfpMyD88_NC3 008.tif	0.049872675	0.039604317
off_grid	20220519	Rep1	8	8	20220519 568K63_gfpMyD88_NC3 008.tif	0.036070569	0.137176815
off_grid	20220519	Rep1	8	9	20220519 568K63_gfpMyD88_NC3 008.tif	0.300644952	0.103477473
off_grid	20220519	Rep1	8	10	20220519 568K63_gfpMyD88_NC3 008.tif	0.074295043	0.065842746
off_grid	20220519	Rep1	8	11	20220519 568K63_gfpMyD88_NC3 008.tif	0.087715791	0.223132907
off_grid	20220519	Rep1	8	12	20220519 568K63_gfpMyD88_NC3 008.tif	0.105239034	0.093189306
off_grid	20220519	Rep1	8	13	20220519 568K63_gfpMyD88_NC3 008.tif	0.002198976	6.07E-05
off_grid	20220519	Rep1	8	14	20220519 568K63_gfpMyD88_NC3 008.tif	0.188795125	0.284364761
off_grid	20220519	Rep1	8	15	20220519 568K63_gfpMyD88_NC3 008.tif	0.070754956	0.018845826
off_grid	20220519	Rep1	8	16	20220519 568K63_gfpMyD88_NC3 008.tif	0.587858183	0.406653905
off_grid	20220519	Rep1	8	17	20220519 568K63_gfpMyD88_NC3 008.tif	0.020904817	0.013449377
off_grid	20220519	Rep1	8	18	20220519 568K63_gfpMyD88_NC3 008.tif	0.04522318	0.17497093
off_grid	20220519	Rep1	8	19	20220519 568K63_gfpMyD88_NC3 008.tif	0.046613791	0.022401713
off_grid	20220519	Rep1	8	20	20220519 568K63_gfpMyD88_NC3 008.tif	0.098463175	0.030314228
off_grid	20220519	Rep1	8	21	20220519 568K63_gfpMyD88_NC3 008.tif	0.04759993	0.154884149
off_grid	20220519	Rep1	8	22	20220519 568K63_gfpMyD88_NC3 008.tif	0.011482558	0.005347114
off_grid	20220519	Rep1	8	23	20220519 568K63_gfpMyD88_NC3 008.tif	0.02591641	0.133924524
off_grid	20220519	Rep1	8	24	20220519 568K63_gfpMyD88_NC3 008.tif	0.054734036	0.062742255
off_grid	20220519	Rep1	8	25	20220519 568K63_gfpMyD88_NC3 008.tif	0.003793749	0.033205996
off_grid	20220519	Rep1	8	26	20220519 568K63_gfpMyD88_NC3 008.tif	0.009826152	0.034446951
off_grid	20220519	Rep1	8	27	20220519 568K63_gfpMyD88_NC3 008.tif	0.002692046	0.004409756
off_grid	20220519	Rep1	9	1	20220519 568K63_gfpMyD88_NC3 009.tif	0.014240668	0.026587566
off_grid	20220519	Rep1	9	2	20220519 568K63_gfpMyD88_NC3 009.tif	0.003304531	0.0013586
off_grid	20220519	Rep1	9	3	20220519 568K63_gfpMyD88_NC3 009.tif	0.013978725	0.146421363
off_grid	20220519	Rep1	9	4	20220519 568K63_gfpMyD88_NC3 009.tif	0.010484862	0.160185722
off_grid	20220519	Rep1	9	5	20220519 568K63_gfpMyD88_NC3 009.tif	0.011397812	0.098027894
off_grid	20220519	Rep1	9	6	20220519 568K63_gfpMyD88_NC3 009.tif	0.049260189	0.157627913
off_grid	20220519	Rep1	9	7	20220519 568K63_gfpMyD88_NC3 009.tif	0.06983045	0.402980371
off_grid	20220519	Rep1	9	8	20220519 568K63_gfpMyD88_NC3 009.tif	0.029071287	0.13596622
off_grid	20220519	Rep1	9	9	20220519 568K63_gfpMyD88_NC3 009.tif	0.05550831	0.198606009
off_grid	20220519	Rep1	9	10	20220519 568K63_gfpMyD88_NC3 009.tif	0.127288505	0.325293523
off_grid	20220519	Rep1	9	11	20220519 568K63_gfpMyD88_NC3 009.tif	0.094638031	0.34788878
off_grid	20220519	Rep1	9	12	20220519 568K63_gfpMyD88_NC3 009.tif	0.002222089	0.053421805
off_grid	20220519	Rep1	9	13	20220519 568K63_gfpMyD88_NC3 009.tif	0.098066407	0.19385091
off_grid	20220519	Rep1	9	14	20220519 568K63_gfpMyD88_NC3 009.tif	0.00231454	0.077948703
off_grid	20220519	Rep1	9	15	20220519 568K63_gfpMyD88_NC3 009.tif	1.776915561	1.909841889
off_grid	20220519	Rep1	9	16	20220519 568K63_gfpMyD88_NC3 009.tif	0.180012316	0.539728356
off_grid	20220519	Rep1	9	17	20220519 568K63_gfpMyD88_NC3 009.tif	0.010669763	0.027445229
off_grid	20220519	Rep1	10	1	20220519 568K63_gfpMyD88_NC3 011.tif	0.003751376	0
off_grid	20220519	Rep1	10	2	20220519 568K63_gfpMyD88_NC3 011.tif	0.096795211	0.132357203
off_grid	20220519	Rep1	10	3	20220519 568K63_gfpMyD88_NC3 011.tif	0.048921204	0.044773067
off_grid	20220519	Rep1	10	4	20220519 568K63_gfpMyD88_NC3 011.tif	0.019506501	0.017403737
off_grid	20220519	Rep1	10	5	20220519 568K63_gfpMyD88_NC3 011.tif	0.036444223	0.033946015
off_grid	20220519	Rep1	10	6	20220519 568K63_gfpMyD88_NC3 011.tif	0.857382532	1.278354935
off_grid	20220519	Rep1	10	7	20220519 568K63_gfpMyD88_NC3 011.tif	0.026779283	0.046332801
off_grid	20220519	Rep1	10	8	20220519 568K63_gfpMyD88_NC3 011.tif	0.3061188	0.518324718
off_grid	20220519	Rep1	10	9	20220519 568K63_gfpMyD88_NC3 011.tif	0.026155241	0.034154738
off_grid	20220519	Rep1	10	10	20220519 568K63_gfpMyD88_NC3 011.tif	0.015916336	0.063501249
off_grid	20220519	Rep1	10	11	20220519 568K63_gfpMyD88_NC3 011.tif	0.03588952	0.179202323
off_grid	20220519	Rep1	10	12	20220519 568K63_gfpMyD88_NC3 011.tif	0.097126493	0.111302704
off_grid	20220519	Rep1	10	13	20220519 568K63_gfpMyD88_NC3 011.tif	0.013135113	0.042279771
off_grid	20220519	Rep1	10	14	20220519 568K63_gfpMyD88_NC3 011.tif	0.042245499	0.136429205
off_grid	20220519	Rep1	10	15	20220519 568K63_gfpMyD88_NC3 011.tif	0.014922492	0.113830152
off_grid	20220519	Rep1	10	16	20220519 568K63_gfpMyD88_NC3 011.tif	0.01336624	0.06004403
off_grid	20220519	Rep1	10	17	20220519 568K63_gfpMyD88_NC3 011.tif	0.021305436	0.081443871
off_grid	20220519	Rep1	10	18	20220519 568K63_gfpMyD88_NC3 011.tif	0.353145347	0.463730268
off_grid	20220519	Rep1	10	19	20220519 568K63_gfpMyD88_NC3 011.tif	0.294974648	0.33028391
off_grid	20220519	Rep1	10	20	20220519 568K63_gfpMyD88_NC3 011.tif	0.055308001	0.113257113
off_grid	20220519	Rep1	10	21	20220519 568K63_gfpMyD88_NC3 011.tif	0.142573673	0.174280246
off_grid	20220519	Rep1	10	22	20220519 568K63_gfpMyD88_NC3 011.tif	0.025627502	0.030792394
off_grid	20220519	Rep1	11	1	20220519 568K63_gfpMyD88_NC3 012.tif	0.010307665	0.026302944
off_grid	20220519	Rep1	11	2	20220519 568K63_gfpMyD88_NC3 012.tif	0.084148739	0.168542249
off_grid	20220519	Rep1	11	3	20220519 568K63_gfpMyD88_NC3 012.tif	0.172677902	0.088487337
off_grid	20220519	Rep1	11	4	20220519 568K63_gfpMyD88_NC3 012.tif	0.10475752	0.20447683
off_grid	20220519	Rep1	11	5	20220519 568K63_gfpMyD88_NC3 012.tif	0.038293236	0.024989884
off_grid	20220519	Rep1	11	6	20220519 568K63_gfpMyD88_NC3 012.tif	0.206349184	0.116482838
off_grid	20220519	Rep1	11	7	20220519 568K63_gfpMyD88_NC3 012.tif	0.490916013	0.094293643
off_grid	20220519	Rep1	11	8	20220519 568K63_gfpMyD88_NC3 012.tif	0.114977165	0.449552259
off_grid	20220519	Rep1	11	9	20220519 568K63_gfpMyD88_NC3 012.tif	0.258830312	0.219375885
off_grid	20220519	Rep1	11	10	20220519 568K63_gfpMyD88_NC3 012.tif	0.28762868	0.472523216
off_grid	20220519	Rep1	11	11	20220519 568K63_gfpMyD88_NC3 012.tif	0.1435367	0.444379709
off_grid	20220519	Rep1	11	12	20220519 568K63_gfpMyD88_NC3 012.tif	0.161067645	0.025092348
off_grid	20220519	Rep1	11	13	20220519 568K63_gfpMyD88_NC3 012.tif	0.938203623	0.218628276
off_grid	20220519	Rep1	11	14	20220519 568K63_gfpMyD88_NC3 012.tif	0.142065192	0.024458588
off_grid	20220519	Rep1	11	15	20220519 568K63_gfpMyD88_NC3 012.tif	0.055257922	0.203505317
off_grid	20220519	Rep1	11	16	20220519 568K63_gfpMyD88_NC3 012.tif	0.004752924	0.072696463
off_grid	20220519	Rep1	11	17	20220519 568K63_gfpMyD88_NC3 012.tif	0.638609715	0.020572538
off_grid	20220519	Rep1	11	18	20220519 568K63_gfpMyD88_NC3 012.tif	0.152076824	0.258646243
off_grid	20220519	Rep1	11	19	20220519 568K63_gfpMyD88_NC3 012.tif	0.045654616	0.283150371
off_grid	20220519	Rep1	11	20	20220519 568K63_gfpMyD88_NC3 012.tif	0.735170527	0.161624017
off_grid	20220519	Rep1	11	21	20220519 568K63_gfpMyD88_NC3 012.tif	0.018647481	0.081170634
off_grid	20220519	Rep1	11	22	20220519 568K63_gfpMyD88_NC3 012.tif	0.140193069	0.004185853
off_grid	20220519	Rep1	11	23	20220519 568K63_gfpMyD88_NC3 012.tif	0.222770725	0.172511789
off_grid	20220519	Rep1	11	24	20220519 568K63_gfpMyD88_NC3 012.tif	0.333453365	0.043960943
off_grid	20220519	Rep1	11	25	20220519 568K63_gfpMyD88_NC3 012.tif	0.001802209	0
off_grid	20220519	Rep1	11	26	20220519 568K63_gfpMyD88_NC3 012.tif	0.179476874	0.451700206
off_grid	20220519	Rep1	11	27	20220519 568K63_gfpMyD88_NC3 012.tif	0.063397428	0.004652634
off_grid	20220519	Rep1	11	28	20220519 568K63_gfpMyD88_NC3 012.tif	0.01725687	0.050006332
off_grid	20220519	Rep1	11	29	20220519 568K63_gfpMyD88_NC3 012.tif	0.224796933	0.104585603
off_grid	20220519	Rep1	11	30	20220519 568K63_gfpMyD88_NC3 012.tif	1.301711722	0.781027785
off_grid	20220519	Rep1	11	31	20220519 568K63_gfpMyD88_NC3 012.tif	0.091868364	0.084271123
off_grid	20220519	Rep1	11	32	20220519 568K63_gfpMyD88_NC3 012.tif	0.062207127	0.183934651
off_grid	20220519	Rep1	11	33	20220519 568K63_gfpMyD88_NC3 012.tif	0.083809754	0.06602111
off_grid	20220519	Rep1	11	34	20220519 568K63_gfpMyD88_NC3 012.tif	0.01884779	0.201509161
off_grid	20220519	Rep1	11	35	20220519 568K63_gfpMyD88_NC3 012.tif	0.023655222	0.074704003
off_grid	20220519	Rep1	11	36	20220519 568K63_gfpMyD88_NC3 012.tif	0.077199534	0.312394418
off_grid	20220519	Rep1	11	37	20220519 568K63_gfpMyD88_NC3 012.tif	0.022202977	0.194685803
off_grid	20220519	Rep1	11	38	20220519 568K63_gfpMyD88_NC3 012.tif	0.006671275	0
off_grid	20220519	Rep1	12	1	20220519 568K63_gfpMyD88_NC3 013.tif	0.049391161	0.400118969
off_grid	20220519	Rep1	12	2	20220519 568K63_gfpMyD88_NC3 013.tif	0.005403931	0.209429266
off_grid	20220519	Rep1	12	3	20220519 568K63_gfpMyD88_NC3 013.tif	0.002472476	0.053156158
off_grid	20220519	Rep1	12	4	20220519 568K63_gfpMyD88_NC3 013.tif	0.002638117	0.083796755
off_grid	20220519	Rep1	12	5	20220519 568K63_gfpMyD88_NC3 013.tif	0.013266085	0.51802112
off_grid	20220519	Rep1	12	6	20220519 568K63_gfpMyD88_NC3 013.tif	0.723132685	5.255731127
off_grid	20220519	Rep1	12	7	20220519 568K63_gfpMyD88_NC3 013.tif	0.17775498	1.822819411
off_grid	20220519	Rep1	12	8	20220519 568K63_gfpMyD88_NC3 013.tif	0.012383952	0.555128344
off_grid	20220519	Rep1	12	9	20220519 568K63_gfpMyD88_NC3 013.tif	0.00324675	0.001536963
off_grid	20220519	Rep1	13	1	20220519 568K63_gfpMyD88_NC3 014.tif	0.00061576	0.013677075
off_grid	20220519	Rep1	13	2	20220519 568K63_gfpMyD88_NC3 014.tif	0.002241349	0.001028437
off_grid	20220519	Rep1	13	3	20220519 568K63_gfpMyD88_NC3 014.tif	0.001682794	0.000975308
off_grid	20220519	Rep1	13	4	20220519 568K63_gfpMyD88_NC3 014.tif	0.00056183	0.000425037
off_grid	20220519	Rep1	13	5	20220519 568K63_gfpMyD88_NC3 014.tif	0.000962449	0.008280627
off_grid	20220519	Rep1	13	6	20220519 568K63_gfpMyD88_NC3 014.tif	0.001247505	0.004994182
off_grid	20220519	Rep1	13	7	20220519 568K63_gfpMyD88_NC3 014.tif	0.000627316	0
off_grid	20220519	Rep1	13	8	20220519 568K63_gfpMyD88_NC3 014.tif	0.000346112	0.028268738
off_grid	20220519	Rep1	13	9	20220519 568K63_gfpMyD88_NC3 014.tif	0.000357668	0.015692205
off_grid	20220519	Rep1	13	10	20220519 568K63_gfpMyD88_NC3 014.tif	0.001667385	0.058013721
off_grid	20220519	Rep1	13	11	20220519 568K63_gfpMyD88_NC3 014.tif	0.000869999	0.041995148
off_grid	20220519	Rep1	13	12	20220519 568K63_gfpMyD88_NC3 014.tif	0.000997118	0.000159389
off_grid	20220519	Rep1	13	13	20220519 568K63_gfpMyD88_NC3 014.tif	-0.000301042	0.03789658
off_grid	20220519	Rep1	13	14	20220519 568K63_gfpMyD88_NC3 014.tif	0.000338408	0.042177307
off_grid	20220519	Rep1	13	15	20220519 568K63_gfpMyD88_NC3 014.tif	-8.53E-05	0.03265952
off_grid	20220519	Rep1	13	16	20220519 568K63_gfpMyD88_NC3 014.tif	0.001097273	0.011278654
off_grid	20220519	Rep1	13	17	20220519 568K63_gfpMyD88_NC3 014.tif	0.029005802	0.159172466
off_grid	20220519	Rep1	13	18	20220519 568K63_gfpMyD88_NC3 014.tif	0.09681062	0.319574502
off_grid	20220519	Rep1	13	19	20220519 568K63_gfpMyD88_NC3 014.tif	0.004286819	0.009233164
off_grid	20220519	Rep1	13	20	20220519 568K63_gfpMyD88_NC3 014.tif	0.077499999	0.361656933
off_grid	20220519	Rep1	13	21	20220519 568K63_gfpMyD88_NC3 014.tif	0.103717451	0.285040266
off_grid	20220519	Rep1	13	22	20220519 568K63_gfpMyD88_NC3 014.tif	0.017326207	0.085375461
off_grid	20220519	Rep1	13	23	20220519 568K63_gfpMyD88_NC3 014.tif	0.000681245	0.002421191
off_grid	20220519	Rep1	13	24	20220519 568K63_gfpMyD88_NC3 014.tif	0.00014195	0.000178364
off_grid	20220519	Rep1	13	25	20220519 568K63_gfpMyD88_NC3 014.tif	0.014475647	0.0495775
off_grid	20220519	Rep1	13	26	20220519 568K63_gfpMyD88_NC3 014.tif	0.012410917	0.029513489
off_grid	20220519	Rep1	13	27	20220519 568K63_gfpMyD88_NC3 014.tif	0.014040359	0.072654719
off_grid	20220519	Rep1	13	28	20220519 568K63_gfpMyD88_NC3 014.tif	0.008034921	0.115697279
off_grid	20220519	Rep1	13	29	20220519 568K63_gfpMyD88_NC3 014.tif	0.00503798	0.16184033
off_grid	20220519	Rep1	13	30	20220519 568K63_gfpMyD88_NC3 014.tif	0.046790988	0.150516137
off_grid	20220519	Rep1	13	31	20220519 568K63_gfpMyD88_NC3 014.tif	0.051914292	0.177832338
off_grid	20220519	Rep1	13	32	20220519 568K63_gfpMyD88_NC3 014.tif	0.000419302	0.015692205
off_grid	20220519	Rep1	13	33	20220519 568K63_gfpMyD88_NC3 014.tif	0.006162796	0.089899066
off_grid	20220519	Rep1	13	34	20220519 568K63_gfpMyD88_NC3 014.tif	0.032488108	0.243750984
off_grid	20220519	Rep1	13	35	20220519 568K63_gfpMyD88_NC3 014.tif	0.001336104	0.036139508
off_grid	20220519	Rep1	13	36	20220519 568K63_gfpMyD88_NC3 014.tif	0.005650466	0.077322533
off_grid	20220519	Rep1	13	37	20220519 568K63_gfpMyD88_NC3 014.tif	0.018562734	0.247060199
off_grid	20220519	Rep1	13	38	20220519 568K63_gfpMyD88_NC3 014.tif	0.012291501	0.033190816
off_grid	20220519	Rep1	13	39	20220519 568K63_gfpMyD88_NC3 014.tif	0.00156723	0.074483895
off_grid	20220519	Rep1	13	40	20220519 568K63_gfpMyD88_NC3 014.tif	0.000480936	0.04048475
off_grid	20220519	Rep1	13	41	20220519 568K63_gfpMyD88_NC3 014.tif	0.002372321	0.022109501
off_grid	20220519	Rep1	13	42	20220519 568K63_gfpMyD88_NC3 014.tif	0.001752132	0.000998077
off_grid	20220519	Rep1	13	43	20220519 568K63_gfpMyD88_NC3 014.tif	0.001698202	0.006819563
off_grid	20220519	Rep1	13	44	20220519 568K63_gfpMyD88_NC3 014.tif	0.001729019	0.02549841
off_grid	20220519	Rep1	13	45	20220519 568K63_gfpMyD88_NC3 014.tif	0.005080354	0.004960027
off_grid	20220519	Rep1	13	46	20220519 568K63_gfpMyD88_NC3 014.tif	0.000130394	0.002083439
off_grid	20220519	Rep1	13	47	20220519 568K63_gfpMyD88_NC3 014.tif	0.000604203	0.002106209
off_grid	20220519	Rep1	13	48	20220519 568K63_gfpMyD88_NC3 014.tif	0.00056183	0.004151698
off_grid	20220519	Rep1	13	49	20220519 568K63_gfpMyD88_NC3 014.tif	0.000669689	1.52E-05
off_grid	20220519	Rep1	13	50	20220519 568K63_gfpMyD88_NC3 014.tif	0.001066456	0.011104085
off_grid	20220519	Rep1	13	51	20220519 568K63_gfpMyD88_NC3 014.tif	0.002622708	0.051285238
off_grid	20220519	Rep1	13	52	20220519 568K63_gfpMyD88_NC3 014.tif	0.000496344	0
off_grid	20220519	Rep1	13	53	20220519 568K63_gfpMyD88_NC3 014.tif	0.000584943	0.002341497
off_grid	20220519	Rep1	13	54	20220519 568K63_gfpMyD88_NC3 014.tif	0.001058752	0.019688309
off_grid	20220519	Rep1	13	55	20220519 568K63_gfpMyD88_NC3 014.tif	0.001752132	0.054336394
off_grid	20220519	Rep1	13	56	20220519 568K63_gfpMyD88_NC3 014.tif	0.000265218	0
off_grid	20220519	Rep1	13	57	20220519 568K63_gfpMyD88_NC3 014.tif	0.000515605	7.59E-06
off_grid	20220519	Rep1	13	58	20220519 568K63_gfpMyD88_NC3 014.tif	0.000473232	0.001301675
off_grid	20220519	Rep1	13	59	20220519 568K63_gfpMyD88_NC3 014.tif	7.26E-05	0.006375551
off_grid	20220519	Rep1	13	60	20220519 568K63_gfpMyD88_NC3 014.tif	0.000284478	0
off_grid	20220519	Rep1	13	61	20220519 568K63_gfpMyD88_NC3 014.tif	0.00026907	0
off_grid	20220519	Rep1	13	62	20220519 568K63_gfpMyD88_NC3 014.tif	0.000126542	0.006728484
off_grid	20220519	Rep1	13	63	20220519 568K63_gfpMyD88_NC3 014.tif	0.000226697	0.011195164
off_grid	20220519	Rep1	13	64	20220519 568K63_gfpMyD88_NC3 014.tif	0.000538717	0.002713404
off_grid	20220519	Rep1	13	65	20220519 568K63_gfpMyD88_NC3 014.tif	0.000207436	0
off_grid	20220519	Rep1	13	66	20220519 568K63_gfpMyD88_NC3 014.tif	0.000353816	0.004185853
off_grid	20220519	Rep1	13	67	20220519 568K63_gfpMyD88_NC3 014.tif	0.000149654	0.003616607
off_grid	20220519	Rep1	13	68	20220519 568K63_gfpMyD88_NC3 014.tif	0.000207436	0.003248495
off_grid	20220519	Rep1	13	69	20220519 568K63_gfpMyD88_NC3 014.tif	0.000261366	0.000462986
off_grid	20220519	Rep1	13	70	20220519 568K63_gfpMyD88_NC3 014.tif	0.000958597	0
off_grid	20220519	Rep1	13	71	20220519 568K63_gfpMyD88_NC3 014.tif	6.88E-05	0.001574913
off_grid	20220519	Rep1	14	1	20220519 568K63_gfpMyD88_NC3 015.tif	0.108540292	0.317601116
off_grid	20220519	Rep1	14	2	20220519 568K63_gfpMyD88_NC3 015.tif	0.019406346	0.105982153
off_grid	20220519	Rep1	14	3	20220519 568K63_gfpMyD88_NC3 015.tif	0.15201134	0.56808817
off_grid	20220519	Rep1	14	4	20220519 568K63_gfpMyD88_NC3 015.tif	0.014456386	0.039782681
off_grid	20220519	Rep1	14	5	20220519 568K63_gfpMyD88_NC3 015.tif	0.01385931	0.079705774
off_grid	20220519	Rep1	14	6	20220519 568K63_gfpMyD88_NC3 015.tif	0.056132352	0.277807051
off_grid	20220519	Rep1	14	7	20220519 568K63_gfpMyD88_NC3 015.tif	0.016883215	0.062742254
off_grid	20220519	Rep1	14	8	20220519 568K63_gfpMyD88_NC3 015.tif	0.072438328	0.013912364
off_grid	20220519	Rep1	14	9	20220519 568K63_gfpMyD88_NC3 015.tif	0.187454592	0.090737755
off_grid	20220519	Rep1	14	10	20220519 568K63_gfpMyD88_NC3 015.tif	0.672905038	0.347255021
off_grid	20220519	Rep1	14	11	20220519 568K63_gfpMyD88_NC3 015.tif	0.016316955	0.015183679
off_grid	20220519	Rep1	14	12	20220519 568K63_gfpMyD88_NC3 015.tif	1.56808503	0.326428221
off_grid	20220519	Rep1	14	13	20220519 568K63_gfpMyD88_NC3 015.tif	0.010889334	0.017092549
off_grid	20220519	Rep1	14	14	20220519 568K63_gfpMyD88_NC3 015.tif	0.005650466	0.014307041
off_grid	20220519	Rep1	14	15	20220519 568K63_gfpMyD88_NC3 015.tif	2.199187566	0.666032577
off_grid	20220519	Rep1	14	16	20220519 568K63_gfpMyD88_NC3 015.tif	0.018000326	0.018542228
off_grid	20220519	Rep1	14	17	20220519 568K63_gfpMyD88_NC3 015.tif	2.854816473	0.312656272
off_grid	20220519	Rep1	14	18	20220519 568K63_gfpMyD88_NC3 015.tif	0.014252225	0.019434046
off_grid	20220519	Rep1	14	19	20220519 568K63_gfpMyD88_NC3 015.tif	0.015716026	0.021267017
off_grid	20220519	Rep1	15	1	20220519 568K63_gfpMyD88_NC3 016.tif	0.022676787	0.13130979
off_grid	20220519	Rep1	15	2	20220519 568K63_gfpMyD88_NC3 016.tif	0.017033447	0.052617272
off_grid	20220519	Rep1	15	3	20220519 568K63_gfpMyD88_NC3 016.tif	0.014714478	0.125624922
off_grid	20220519	Rep1	15	4	20220519 568K63_gfpMyD88_NC3 016.tif	0.041806359	0.316834532
off_grid	20220519	Rep1	15	5	20220519 568K63_gfpMyD88_NC3 016.tif	0.023678335	0.152929739
off_grid	20220519	Rep1	15	6	20220519 568K63_gfpMyD88_NC3 016.tif	0.03453743	0.084965604
off_grid	20220519	Rep1	15	7	20220519 568K63_gfpMyD88_NC3 016.tif	0.037792462	0.386548149
off_grid	20220519	Rep1	15	8	20220519 568K63_gfpMyD88_NC3 016.tif	0.653525082	1.172103333
off_grid	20220519	Rep1	15	9	20220519 568K63_gfpMyD88_NC3 016.tif	0.009903194	0.005779741
off_grid	20220519	Rep1	15	10	20220519 568K63_gfpMyD88_NC3 016.tif	0.921708891	0.890197715
off_grid	20220519	Rep1	15	11	20220519 568K63_gfpMyD88_NC3 016.tif	0.07432586	0.087219816
off_grid	20220519	Rep1	16	1	20220519 568K63_gfpMyD88_NC3 017.tif	0.000118838	0.001396549
off_grid	20220519	Rep1	16	2	20220519 568K63_gfpMyD88_NC3 017.tif	0.000307591	0.008155393
off_grid	20220519	Rep1	16	3	20220519 568K63_gfpMyD88_NC3 017.tif	0.000465527	0.002231443
off_grid	20220519	Rep1	16	4	20220519 568K63_gfpMyD88_NC3 017.tif	0.000284478	0.006515965
off_grid	20220519	Rep1	16	5	20220519 568K63_gfpMyD88_NC3 017.tif	0.003932425	0.064423426
off_grid	20220519	Rep1	16	6	20220519 568K63_gfpMyD88_NC3 017.tif	0.000742879	0.060977593
off_grid	20220519	Rep1	16	7	20220519 568K63_gfpMyD88_NC3 017.tif	0.002468624	0.054332599
off_grid	20220519	Rep1	16	8	20220519 568K63_gfpMyD88_NC3 017.tif	0.001390033	0.028223199
off_grid	20220519	Rep1	16	9	20220519 568K63_gfpMyD88_NC3 017.tif	0.004367714	0.05680692
off_grid	20220519	Rep1	16	10	20220519 568K63_gfpMyD88_NC3 017.tif	0.002487884	0.016443609
off_grid	20220519	Rep1	16	11	20220519 568K63_gfpMyD88_NC3 017.tif	0.01048101	0.151586319
off_grid	20220519	Rep1	16	12	20220519 568K63_gfpMyD88_NC3 017.tif	0.007029521	0.062958569
off_grid	20220519	Rep1	16	13	20220519 568K63_gfpMyD88_NC3 017.tif	0.000326851	0
off_grid	20220519	Rep1	16	14	20220519 568K63_gfpMyD88_NC3 017.tif	0.00465277	0.065679563
off_grid	20220519	Rep1	16	15	20220519 568K63_gfpMyD88_NC3 017.tif	0.003185116	0.055740532
off_grid	20220519	Rep1	16	16	20220519 568K63_gfpMyD88_NC3 017.tif	0.001586491	0.008345141
off_grid	20220519	Rep1	16	17	20220519 568K63_gfpMyD88_NC3 017.tif	0.000230549	0.01242094
off_grid	20220519	Rep1	16	18	20220519 568K63_gfpMyD88_NC3 017.tif	0.000477084	0.007107981
off_grid	20220519	Rep1	16	19	20220519 568K63_gfpMyD88_NC3 017.tif	0.001270618	0.000481961
off_grid	20220519	Rep1	16	20	20220519 568K63_gfpMyD88_NC3 017.tif	0.000272922	0.000311188
off_grid	20220519	Rep1	16	21	20220519 568K63_gfpMyD88_NC3 017.tif	0.000315295	0.037228665
off_grid	20220519	Rep1	16	22	20220519 568K63_gfpMyD88_NC3 017.tif	0.000303739	0.031103582
off_grid	20220519	Rep1	16	23	20220519 568K63_gfpMyD88_NC3 017.tif	0.002927025	0.057808792
off_grid	20220519	Rep1	16	24	20220519 568K63_gfpMyD88_NC3 017.tif	0.000831478	0.000390882
off_grid	20220519	Rep1	16	25	20220519 568K63_gfpMyD88_NC3 017.tif	0.017110489	0.079238994
off_grid	20220519	Rep1	16	26	20220519 568K63_gfpMyD88_NC3 017.tif	0.011216763	0.142030582
off_grid	20220519	Rep1	16	27	20220519 568K63_gfpMyD88_NC3 017.tif	0.001678942	0.031426155
off_grid	20220519	Rep1	16	28	20220519 568K63_gfpMyD88_NC3 017.tif	0.003477876	0.010117393
off_grid	20220519	Rep1	16	29	20220519 568K63_gfpMyD88_NC3 017.tif	0.069445239	0.418387957
off_grid	20220519	Rep1	16	30	20220519 568K63_gfpMyD88_NC3 017.tif	0.009344638	0.098498471
off_grid	20220519	Rep1	16	31	20220519 568K63_gfpMyD88_NC3 017.tif	0.001282174	0.000258058
off_grid	20220519	Rep1	16	32	20220519 568K63_gfpMyD88_NC3 017.tif	0.000188176	0.000337752
off_grid	20220519	Rep1	16	33	20220519 568K63_gfpMyD88_NC3 017.tif	-1.60E-05	0.000963923
off_grid	20220519	Rep1	16	34	20220519 568K63_gfpMyD88_NC3 017.tif	0.286761956	0.604125217
off_grid	20220519	Rep1	16	35	20220519 568K63_gfpMyD88_NC3 017.tif	0.000453971	0.000417447
off_grid	20220519	Rep1	16	36	20220519 568K63_gfpMyD88_NC3 017.tif	0.429282276	0.754204931
off_grid	20220519	Rep1	16	37	20220519 568K63_gfpMyD88_NC3 017.tif	0.00255337	0.048727427
off_grid	20220519	Rep1	16	38	20220519 568K63_gfpMyD88_NC3 017.tif	0.011505671	0.149988637
off_grid	20220519	Rep1	16	39	20220519 568K63_gfpMyD88_NC3 017.tif	0.029857117	0.088422823
off_grid	20220519	Rep1	16	40	20220519 568K63_gfpMyD88_NC3 017.tif	0.0659013	0.452356739
off_grid	20220519	Rep1	16	41	20220519 568K63_gfpMyD88_NC3 017.tif	3.02E-05	0.013088855
off_grid	20220519	Rep1	16	42	20220519 568K63_gfpMyD88_NC3 017.tif	0.032615227	0.068521996
off_grid	20220519	Rep1	16	43	20220519 568K63_gfpMyD88_NC3 017.tif	0.008793786	0.011035775
off_grid	20220519	Rep1	16	44	20220519 568K63_gfpMyD88_NC3 017.tif	0.039036693	0.0920622
off_grid	20220519	Rep1	16	45	20220519 568K63_gfpMyD88_NC3 017.tif	0.009787631	0.070840723
off_grid	20220519	Rep1	16	46	20220519 568K63_gfpMyD88_NC3 017.tif	0.03207208	0.101397828
off_grid	20220519	Rep1	16	47	20220519 568K63_gfpMyD88_NC3 017.tif	0.056070718	0.057930231
off_grid	20220519	Rep1	16	48	20220519 568K63_gfpMyD88_NC3 017.tif	0.000550274	0.002720994
off_grid	20220519	Rep1	16	49	20220519 568K63_gfpMyD88_NC3 017.tif	0.040188473	0.12866849
off_grid	20220519	Rep1	16	50	20220519 568K63_gfpMyD88_NC3 017.tif	0.000796809	0
off_grid	20220519	Rep1	16	51	20220519 568K63_gfpMyD88_NC3 017.tif	0.052773312	0.084362203
off_grid	20220519	Rep1	16	52	20220519 568K63_gfpMyD88_NC3 017.tif	0.037796313	0.057102928
off_grid	20220519	Rep1	16	53	20220519 568K63_gfpMyD88_NC3 017.tif	3.79E-05	0
off_grid	20220519	Rep1	16	54	20220519 568K63_gfpMyD88_NC3 017.tif	0.000230549	0.005043516
off_grid	20220519	Rep1	16	55	20220519 568K63_gfpMyD88_NC3 017.tif	0.002349209	0.002497091
off_grid	20220519	Rep1	16	56	20220519 568K63_gfpMyD88_NC3 017.tif	0.004425495	0.000823509
off_grid	20220519	Rep1	16	57	20220519 568K63_gfpMyD88_NC3 017.tif	0.000692802	0.000834894
off_grid	20220519	Rep1	16	58	20220519 568K63_gfpMyD88_NC3 017.tif	3.27E-06	0.002356677
off_grid	20220519	Rep1	16	59	20220519 568K63_gfpMyD88_NC3 017.tif	0.001228245	0.005028336
off_grid	20220519	Rep1	16	60	20220519 568K63_gfpMyD88_NC3 017.tif	0.000831478	0.001168851
off_grid	20220520	Rep2	17	1	20220520 568K63_gfpMyD88_NC4 001.tif	0.062619182	0.099468926
off_grid	20220520	Rep2	17	2	20220520 568K63_gfpMyD88_NC4 001.tif	0.010627048	0.053058956
off_grid	20220520	Rep2	17	3	20220520 568K63_gfpMyD88_NC4 001.tif	0.004308542	0.024212134
off_grid	20220520	Rep2	17	4	20220520 568K63_gfpMyD88_NC4 001.tif	0.608924206	0.304415875
off_grid	20220520	Rep2	17	5	20220520 568K63_gfpMyD88_NC4 001.tif	1.526870885	0.66249004
off_grid	20220520	Rep2	17	6	20220520 568K63_gfpMyD88_NC4 001.tif	0.173940415	0.12833828
off_grid	20220520	Rep2	17	7	20220520 568K63_gfpMyD88_NC4 001.tif	0.172207513	0.134692106
off_grid	20220520	Rep2	17	8	20220520 568K63_gfpMyD88_NC4 001.tif	0.787600613	0.377309136
off_grid	20220520	Rep2	17	9	20220520 568K63_gfpMyD88_NC4 001.tif	0.009106958	0.015379865
off_grid	20220520	Rep2	17	10	20220520 568K63_gfpMyD88_NC4 001.tif	0.006836958	0.011901032
off_grid	20220520	Rep2	18	1	20220520 568K63_gfpMyD88_NC4 002.tif	0.000574189	0.001484813
off_grid	20220520	Rep2	18	2	20220520 568K63_gfpMyD88_NC4 002.tif	0.000969412	0.001867845
off_grid	20220520	Rep2	18	3	20220520 568K63_gfpMyD88_NC4 002.tif	0.108708301	0.159535116
off_grid	20220520	Rep2	18	4	20220520 568K63_gfpMyD88_NC4 002.tif	0.000741398	0.041281846
off_grid	20220520	Rep2	18	5	20220520 568K63_gfpMyD88_NC4 002.tif	0.10830801	0.193343331
off_grid	20220520	Rep2	18	6	20220520 568K63_gfpMyD88_NC4 002.tif	0.000290438	0.026257976
off_grid	20220520	Rep2	18	7	20220520 568K63_gfpMyD88_NC4 002.tif	0.227427303	0.458056805
off_grid	20220520	Rep2	18	8	20220520 568K63_gfpMyD88_NC4 002.tif	0.000543787	0.04008994
off_grid	20220520	Rep2	18	9	20220520 568K63_gfpMyD88_NC4 002.tif	0.047271343	0.310659298
off_grid	20220520	Rep2	18	10	20220520 568K63_gfpMyD88_NC4 002.tif	0.000305639	0.027373275
off_grid	20220520	Rep2	18	11	20220520 568K63_gfpMyD88_NC4 002.tif	0.003614368	0.083471703
off_grid	20220520	Rep2	18	12	20220520 568K63_gfpMyD88_NC4 002.tif	0.003158341	0.054696982
off_grid	20220520	Rep2	18	13	20220520 568K63_gfpMyD88_NC4 002.tif	0.018881135	0.239370268
off_grid	20220520	Rep2	19	1	20220520 568K63_gfpMyD88_NC4 003.tif	0.0018916	6.98E-05
off_grid	20220520	Rep2	19	2	20220520 568K63_gfpMyD88_NC4 003.tif	0.000543787	0.004754104
off_grid	20220520	Rep2	19	3	20220520 568K63_gfpMyD88_NC4 003.tif	0.008189838	0.044044184
off_grid	20220520	Rep2	19	4	20220520 568K63_gfpMyD88_NC4 003.tif	0.001035282	0.017317557
off_grid	20220520	Rep2	19	5	20220520 568K63_gfpMyD88_NC4 003.tif	0.188391402	0.586153997
off_grid	20220520	Rep2	19	6	20220520 568K63_gfpMyD88_NC4 003.tif	0.086859545	0.329285923
off_grid	20220520	Rep2	19	7	20220520 568K63_gfpMyD88_NC4 003.tif	0.046389691	0.1922055
off_grid	20220520	Rep2	19	8	20220520 568K63_gfpMyD88_NC4 003.tif	0.001496376	0.009792103
off_grid	20220520	Rep2	19	9	20220520 568K63_gfpMyD88_NC4 003.tif	0.167064543	0.634553481
off_grid	20220520	Rep2	19	10	20220520 568K63_gfpMyD88_NC4 003.tif	0.018116023	0.179443773
off_grid	20220520	Rep2	19	11	20220520 568K63_gfpMyD88_NC4 003.tif	0.014979571	0.13334248
off_grid	20220520	Rep2	19	12	20220520 568K63_gfpMyD88_NC4 003.tif	0.029070803	0.172330641
off_grid	20220520	Rep2	19	13	20220520 568K63_gfpMyD88_NC4 003.tif	0.048173263	0.327866453
off_grid	20220520	Rep2	19	14	20220520 568K63_gfpMyD88_NC4 003.tif	0.013844571	0.086382747
off_grid	20220520	Rep2	19	15	20220520 568K63_gfpMyD88_NC4 003.tif	0.001911867	0.03183222
off_grid	20220520	Rep2	19	16	20220520 568K63_gfpMyD88_NC4 003.tif	0.007703409	0.073328113
off_grid	20220520	Rep2	19	17	20220520 568K63_gfpMyD88_NC4 003.tif	0.001744658	0.032934
off_grid	20220520	Rep2	19	18	20220520 568K63_gfpMyD88_NC4 003.tif	0.007576735	0.060789446
off_grid	20220520	Rep2	19	19	20220520 568K63_gfpMyD88_NC4 003.tif	0.000680595	0.032174695
off_grid	20220520	Rep2	19	20	20220520 568K63_gfpMyD88_NC4 003.tif	0.001754791	0.054453643
off_grid	20220520	Rep2	19	21	20220520 568K63_gfpMyD88_NC4 003.tif	-1.36E-05	0.008036915
off_grid	20220520	Rep2	19	22	20220520 568K63_gfpMyD88_NC4 003.tif	0.001020081	0.021350659
off_grid	20220520	Rep2	19	23	20220520 568K63_gfpMyD88_NC4 003.tif	0.000376577	0.002649681
off_grid	20220520	Rep2	19	24	20220520 568K63_gfpMyD88_NC4 003.tif	0.001395037	0.004720307
off_grid	20220520	Rep2	20	1	20220520 568K63_gfpMyD88_NC4 004.tif	0.00048805	0.001291043
off_grid	20220520	Rep2	20	2	20220520 568K63_gfpMyD88_NC4 004.tif	0.000386711	0.01845764
off_grid	20220520	Rep2	20	3	20220520 568K63_gfpMyD88_NC4 004.tif	0.000229635	0.017477529
off_grid	20220520	Rep2	20	4	20220520 568K63_gfpMyD88_NC4 004.tif	0.000330974	0.000405563
off_grid	20220520	Rep2	20	5	20220520 568K63_gfpMyD88_NC4 004.tif	0.002155082	0.000766064
off_grid	20220520	Rep2	20	6	20220520 568K63_gfpMyD88_NC4 004.tif	0.003766377	0.00199402
off_grid	20220520	Rep2	20	7	20220520 568K63_gfpMyD88_NC4 004.tif	0.014260062	0.01628337
off_grid	20220520	Rep2	20	8	20220520 568K63_gfpMyD88_NC4 004.tif	0.00105555	0.006955412
off_grid	20220520	Rep2	20	9	20220520 568K63_gfpMyD88_NC4 004.tif	0.060724137	0.16030118
off_grid	20220520	Rep2	20	10	20220520 568K63_gfpMyD88_NC4 004.tif	0.555199172	1.09243679
off_grid	20220520	Rep2	20	11	20220520 568K63_gfpMyD88_NC4 004.tif	0.001237961	0.001829542
off_grid	20220520	Rep2	20	12	20220520 568K63_gfpMyD88_NC4 004.tif	0.002347626	0.001245981
off_grid	20220520	Rep2	20	13	20220520 568K63_gfpMyD88_NC4 004.tif	0.06088628	0.409136847
off_grid	20220520	Rep2	20	14	20220520 568K63_gfpMyD88_NC4 004.tif	0.047286544	0.115882978
off_grid	20220520	Rep2	20	15	20220520 568K63_gfpMyD88_NC4 004.tif	0.00890428	0.124113661
off_grid	20220520	Rep2	20	16	20220520 568K63_gfpMyD88_NC4 004.tif	0.000249903	0.006142032
off_grid	20220520	Rep2	20	17	20220520 568K63_gfpMyD88_NC4 004.tif	0.000381644	0.02104198
off_grid	20220520	Rep2	20	18	20220520 568K63_gfpMyD88_NC4 004.tif	0.001704122	0.033794696
off_grid	20220520	Rep2	20	19	20220520 568K63_gfpMyD88_NC4 004.tif	0.000675528	0.001007149
off_grid	20220520	Rep2	20	20	20220520 568K63_gfpMyD88_NC4 004.tif	0.000564055	0.000723255
off_grid	20220520	Rep2	21	1	20220520 568K63_gfpMyD88_NC4 005.tif	0.000270171	0.001660557
off_grid	20220520	Rep2	21	2	20220520 568K63_gfpMyD88_NC4 005.tif	4.72E-05	0.000126175
off_grid	20220520	Rep2	21	3	20220520 568K63_gfpMyD88_NC4 005.tif	0.003938654	0.016263092
off_grid	20220520	Rep2	21	4	20220520 568K63_gfpMyD88_NC4 005.tif	0.544350797	1.208254434
off_grid	20220520	Rep2	21	5	20220520 568K63_gfpMyD88_NC4 005.tif	0.012142071	0.056418373
off_grid	20220520	Rep2	21	6	20220520 568K63_gfpMyD88_NC4 005.tif	0.043922079	0.178738542
off_grid	20220520	Rep2	21	7	20220520 568K63_gfpMyD88_NC4 005.tif	0.034583661	0.266534001
off_grid	20220520	Rep2	21	8	20220520 568K63_gfpMyD88_NC4 005.tif	0.001668653	0.037093278
off_grid	20220520	Rep2	21	9	20220520 568K63_gfpMyD88_NC4 005.tif	0.000533653	0.007523201
off_grid	20220520	Rep2	21	10	20220520 568K63_gfpMyD88_NC4 005.tif	0.000361376	0.006202867
off_grid	20220520	Rep2	21	11	20220520 568K63_gfpMyD88_NC4 005.tif	0.000645126	0.001926426
off_grid	20220520	Rep2	21	12	20220520 568K63_gfpMyD88_NC4 005.tif	0.002970863	0.000317691
off_grid	20220520	Rep2	21	13	20220520 568K63_gfpMyD88_NC4 005.tif	0.000477916	0.000466398
off_grid	20220520	Rep2	21	14	20220520 568K63_gfpMyD88_NC4 005.tif	0.00037151	0.011801895
off_grid	20220520	Rep2	21	15	20220520 568K63_gfpMyD88_NC4 005.tif	0.001040349	0.001079249
off_grid	20220520	Rep2	22	1	20220520 568K63_gfpMyD88_NC4 006.tif	0.000381644	0.000479917
off_grid	20220520	Rep2	22	2	20220520 568K63_gfpMyD88_NC4 006.tif	0.000214434	0
off_grid	20220520	Rep2	22	3	20220520 568K63_gfpMyD88_NC4 006.tif	0.000244836	0.001133324
off_grid	20220520	Rep2	22	4	20220520 568K63_gfpMyD88_NC4 006.tif	0.001501443	0.004048874
off_grid	20220520	Rep2	22	5	20220520 568K63_gfpMyD88_NC4 006.tif	0.079780994	0.16163278
off_grid	20220520	Rep2	22	6	20220520 568K63_gfpMyD88_NC4 006.tif	0.028133414	0.062706859
off_grid	20220520	Rep2	22	7	20220520 568K63_gfpMyD88_NC4 006.tif	0.008574927	0.086270091
off_grid	20220520	Rep2	22	8	20220520 568K63_gfpMyD88_NC4 006.tif	0.028331026	0.139500286
off_grid	20220520	Rep2	22	9	20220520 568K63_gfpMyD88_NC4 006.tif	0.012790642	0.109529151
off_grid	20220520	Rep2	22	10	20220520 568K63_gfpMyD88_NC4 006.tif	0.009927807	0.09857894
off_grid	20220520	Rep2	22	11	20220520 568K63_gfpMyD88_NC4 006.tif	0.003741042	0.026149825
off_grid	20220520	Rep2	22	12	20220520 568K63_gfpMyD88_NC4 006.tif	0.008468521	0.025996613
off_grid	20220520	Rep2	22	13	20220520 568K63_gfpMyD88_NC4 006.tif	0.002803653	0.02806048
off_grid	20220520	Rep2	22	14	20220520 568K63_gfpMyD88_NC4 006.tif	0.026430914	0.049652224
off_grid	20220520	Rep2	22	15	20220520 568K63_gfpMyD88_NC4 006.tif	0.000472849	0
off_grid	20220520	Rep2	22	16	20220520 568K63_gfpMyD88_NC4 006.tif	0.010464905	0.061201768
off_grid	20220520	Rep2	22	17	20220520 568K63_gfpMyD88_NC4 006.tif	0.098275419	0.210320665
off_grid	20220520	Rep2	22	18	20220520 568K63_gfpMyD88_NC4 006.tif	0.021414618	0.063673451
off_grid	20220520	Rep2	22	19	20220520 568K63_gfpMyD88_NC4 006.tif	0.169562558	0.353004621
off_grid	20220520	Rep2	22	20	20220520 568K63_gfpMyD88_NC4 006.tif	0.062477307	0.244798056
off_grid	20220520	Rep2	22	21	20220520 568K63_gfpMyD88_NC4 006.tif	0.018592318	0.118593493
off_grid	20220520	Rep2	22	22	20220520 568K63_gfpMyD88_NC4 006.tif	0.01783734	0.091704641
off_grid	20220520	Rep2	22	23	20220520 568K63_gfpMyD88_NC4 006.tif	0.035059956	0.047716786
off_grid	20220520	Rep2	22	24	20220520 568K63_gfpMyD88_NC4 006.tif	0.000325907	0.005116858
off_grid	20220520	Rep2	22	25	20220520 568K63_gfpMyD88_NC4 006.tif	0.019555042	0.112915605
off_grid	20220520	Rep2	22	26	20220520 568K63_gfpMyD88_NC4 006.tif	4.22E-05	0.008428959
off_grid	20220520	Rep2	22	27	20220520 568K63_gfpMyD88_NC4 006.tif	0.000305639	0.001671822
off_grid	20220520	Rep2	22	28	20220520 568K63_gfpMyD88_NC4 006.tif	0.00115689	0.014057278
off_grid	20220520	Rep2	22	29	20220520 568K63_gfpMyD88_NC4 006.tif	0.001977738	0.036210051
off_grid	20220520	Rep2	22	30	20220520 568K63_gfpMyD88_NC4 006.tif	0.000417113	0.019034441
off_grid	20220520	Rep2	22	31	20220520 568K63_gfpMyD88_NC4 006.tif	0.000310706	0.025104373
off_grid	20220520	Rep2	22	32	20220520 568K63_gfpMyD88_NC4 006.tif	0.000508318	0.001076996
off_grid	20220520	Rep2	22	33	20220520 568K63_gfpMyD88_NC4 006.tif	0.000756599	0.000328957
off_grid	20220520	Rep2	22	34	20220520 568K63_gfpMyD88_NC4 006.tif	0.00032084	0.002383811
off_grid	20220520	Rep2	23	1	20220520 568K63_gfpMyD88_NC4 007.tif	0.002418564	0.035371887
off_grid	20220520	Rep2	23	2	20220520 568K63_gfpMyD88_NC4 007.tif	0.001075818	0.005434549
off_grid	20220520	Rep2	23	3	20220520 568K63_gfpMyD88_NC4 007.tif	0.008838409	0.023732218
off_grid	20220520	Rep2	23	4	20220520 568K63_gfpMyD88_NC4 007.tif	0.017984282	0.070579295
off_grid	20220520	Rep2	23	5	20220520 568K63_gfpMyD88_NC4 007.tif	0.018045086	0.128367571
off_grid	20220520	Rep2	23	6	20220520 568K63_gfpMyD88_NC4 007.tif	0.004318676	0.054498706
off_grid	20220520	Rep2	23	7	20220520 568K63_gfpMyD88_NC4 007.tif	0.193255689	0.659054015
off_grid	20220520	Rep2	23	8	20220520 568K63_gfpMyD88_NC4 007.tif	0.02044176	0.171341516
off_grid	20220520	Rep2	23	9	20220520 568K63_gfpMyD88_NC4 007.tif	0.000933943	0.026751411
off_grid	20220520	Rep2	23	10	20220520 568K63_gfpMyD88_NC4 007.tif	0.058327462	0.1250059
off_grid	20220520	Rep2	23	11	20220520 568K63_gfpMyD88_NC4 007.tif	0.330291769	0.485648632
off_grid	20220520	Rep2	23	12	20220520 568K63_gfpMyD88_NC4 007.tif	0.018967273	0.147755752
off_grid	20220520	Rep2	23	13	20220520 568K63_gfpMyD88_NC4 007.tif	0.000665394	0.005700419
off_grid	20220520	Rep2	23	14	20220520 568K63_gfpMyD88_NC4 007.tif	0.055383555	0.184346582
off_grid	20220520	Rep2	23	15	20220520 568K63_gfpMyD88_NC4 007.tif	0.004713899	0.076599657
off_grid	20220520	Rep2	24	1	20220520 568K63_gfpMyD88_NC4 008.tif	0.049845362	0.062348611
off_grid	20220520	Rep2	24	2	20220520 568K63_gfpMyD88_NC4 008.tif	0.87961671	0.85981465
off_grid	20220520	Rep2	24	3	20220520 568K63_gfpMyD88_NC4 008.tif	0.019980667	0.068510921
off_grid	20220520	Rep2	24	4	20220520 568K63_gfpMyD88_NC4 008.tif	0.020872452	0.078158823
off_grid	20220520	Rep2	24	5	20220520 568K63_gfpMyD88_NC4 008.tif	0.018379506	0.073305582
off_grid	20220520	Rep2	25	1	20220520 568K63_gfpMyD88_NC4 009.tif	0.000290438	0.000565536
off_grid	20220520	Rep2	25	2	20220520 568K63_gfpMyD88_NC4 009.tif	0.001663586	0.000365007
off_grid	20220520	Rep2	25	3	20220520 568K63_gfpMyD88_NC4 009.tif	0.000275238	0.001234715
off_grid	20220520	Rep2	25	4	20220520 568K63_gfpMyD88_NC4 009.tif	0.002109479	0.00062637
off_grid	20220520	Rep2	25	5	20220520 568K63_gfpMyD88_NC4 009.tif	0.001253162	0.001412712
off_grid	20220520	Rep2	25	6	20220520 568K63_gfpMyD88_NC4 009.tif	0.001922001	0.002690237
off_grid	20220520	Rep2	25	7	20220520 568K63_gfpMyD88_NC4 009.tif	0.003279948	0.000322198
off_grid	20220520	Rep2	25	8	20220520 568K63_gfpMyD88_NC4 009.tif	0.00037151	0.00059032
off_grid	20220520	Rep2	25	9	20220520 568K63_gfpMyD88_NC4 009.tif	0.000523519	0.014127125
off_grid	20220520	Rep2	25	10	20220520 568K63_gfpMyD88_NC4 009.tif	0.033504398	0.036406073
off_grid	20220520	Rep2	25	11	20220520 568K63_gfpMyD88_NC4 009.tif	0.024262253	0.085600911
off_grid	20220520	Rep2	25	12	20220520 568K63_gfpMyD88_NC4 009.tif	0.000614724	0.016682174
off_grid	20220520	Rep2	25	13	20220520 568K63_gfpMyD88_NC4 009.tif	0.105718791	0.250701259
off_grid	20220520	Rep2	25	14	20220520 568K63_gfpMyD88_NC4 009.tif	0.001927068	0.004522032
off_grid	20220520	Rep2	25	15	20220520 568K63_gfpMyD88_NC4 009.tif	0.053706389	0.126806151
off_grid	20220520	Rep2	25	16	20220520 568K63_gfpMyD88_NC4 009.tif	0.000138429	0.015104983
off_grid	20220520	Rep2	25	17	20220520 568K63_gfpMyD88_NC4 009.tif	0.012030598	0.053221182
off_grid	20220520	Rep2	25	18	20220520 568K63_gfpMyD88_NC4 009.tif	0.148179963	0.329173265
off_grid	20220520	Rep2	25	19	20220520 568K63_gfpMyD88_NC4 009.tif	0.023826493	0.030374444
off_grid	20220520	Rep2	25	20	20220520 568K63_gfpMyD88_NC4 009.tif	9.28E-05	0.001870098
off_grid	20220520	Rep2	25	21	20220520 568K63_gfpMyD88_NC4 009.tif	0.007146043	0.014374969
off_grid	20220520	Rep2	25	22	20220520 568K63_gfpMyD88_NC4 009.tif	0.226089625	0.454936219
off_grid	20220520	Rep2	25	23	20220520 568K63_gfpMyD88_NC4 009.tif	0.015121447	0.023860646
off_grid	20220520	Rep2	25	24	20220520 568K63_gfpMyD88_NC4 009.tif	0.009081624	0.032370718
off_grid	20220520	Rep2	25	25	20220520 568K63_gfpMyD88_NC4 009.tif	0.030697299	0.110912573
off_grid	20220520	Rep2	25	26	20220520 568K63_gfpMyD88_NC4 009.tif	0.010110218	0.060172088
off_grid	20220520	Rep2	25	27	20220520 568K63_gfpMyD88_NC4 009.tif	0.029055602	0.19121863
off_grid	20220520	Rep2	25	28	20220520 568K63_gfpMyD88_NC4 009.tif	0.000761666	0.018741535
off_grid	20220520	Rep2	25	29	20220520 568K63_gfpMyD88_NC4 009.tif	0.000609657	0.000155466
off_grid	20220520	Rep2	25	30	20220520 568K63_gfpMyD88_NC4 009.tif	0.001648385	9.91E-05
off_grid	20220520	Rep2	25	31	20220520 568K63_gfpMyD88_NC4 009.tif	0.001795327	0.004337275
off_grid	20220520	Rep2	25	32	20220520 568K63_gfpMyD88_NC4 009.tif	0.000619791	0.008881838
off_grid	20220520	Rep2	25	33	20220520 568K63_gfpMyD88_NC4 009.tif	0.000503251	0.013095191
off_grid	20220520	Rep2	26	1	20220520 568K63_gfpMyD88_NC4 010.tif	0.000817403	0.004420641
off_grid	20220520	Rep2	26	2	20220520 568K63_gfpMyD88_NC4 010.tif	0.001268363	0.010407207
off_grid	20220520	Rep2	26	3	20220520 568K63_gfpMyD88_NC4 010.tif	0.003381287	0.03718115
off_grid	20220520	Rep2	26	4	20220520 568K63_gfpMyD88_NC4 010.tif	0.000401912	0.017590185
off_grid	20220520	Rep2	26	5	20220520 568K63_gfpMyD88_NC4 010.tif	0.00032084	0.017258975
off_grid	20220520	Rep2	26	6	20220520 568K63_gfpMyD88_NC4 010.tif	0.000401912	7.89E-05
off_grid	20220520	Rep2	26	7	20220520 568K63_gfpMyD88_NC4 010.tif	0.001035282	0.000608345
off_grid	20220520	Rep2	26	8	20220520 568K63_gfpMyD88_NC4 010.tif	0.000234702	0.001011655
off_grid	20220520	Rep2	26	9	20220520 568K63_gfpMyD88_NC4 010.tif	0.004409881	0.026424708
off_grid	20220520	Rep2	26	10	20220520 568K63_gfpMyD88_NC4 010.tif	0.000401912	0.000189263
off_grid	20220520	Rep2	26	11	20220520 568K63_gfpMyD88_NC4 010.tif	0.007475396	0.01912006
off_grid	20220520	Rep2	26	12	20220520 568K63_gfpMyD88_NC4 010.tif	0.008797874	0.029207323
off_grid	20220520	Rep2	26	13	20220520 568K63_gfpMyD88_NC4 010.tif	0.004136265	0.009325705
off_grid	20220520	Rep2	26	14	20220520 568K63_gfpMyD88_NC4 010.tif	0.002504702	0.031124737
off_grid	20220520	Rep2	26	15	20220520 568K63_gfpMyD88_NC4 010.tif	0.028047276	0.016292382
off_grid	20220520	Rep2	26	16	20220520 568K63_gfpMyD88_NC4 010.tif	0.019519573	0.05435
off_grid	20220520	Rep2	26	17	20220520 568K63_gfpMyD88_NC4 010.tif	0.002018274	0.04802997
off_grid	20220520	Rep2	26	18	20220520 568K63_gfpMyD88_NC4 010.tif	0.047980718	0.086049285
off_grid	20220520	Rep2	26	19	20220520 568K63_gfpMyD88_NC4 010.tif	0.00144064	0.014809823
off_grid	20220520	Rep2	26	20	20220520 568K63_gfpMyD88_NC4 010.tif	0.130055427	0.096929649
off_grid	20220520	Rep2	26	21	20220520 568K63_gfpMyD88_NC4 010.tif	0.01558254	0.044467772
off_grid	20220520	Rep2	26	22	20220520 568K63_gfpMyD88_NC4 010.tif	0.03512076	0.09702428
off_grid	20220520	Rep2	26	23	20220520 568K63_gfpMyD88_NC4 010.tif	0.001810528	0.01248234
off_grid	20220520	Rep2	26	24	20220520 568K63_gfpMyD88_NC4 010.tif	0.041768619	0.038113946
off_grid	20220520	Rep2	26	25	20220520 568K63_gfpMyD88_NC4 010.tif	0.000239769	0.000130682
off_grid	20220520	Rep2	26	26	20220520 568K63_gfpMyD88_NC4 010.tif	0.000163764	0.000335716
off_grid	20220520	Rep2	26	27	20220520 568K63_gfpMyD88_NC4 010.tif	0.002068943	0.005979807
off_grid	20220520	Rep2	27	1	20220520 568K63_gfpMyD88_NC4 011.tif	0.000599523	6.98E-05
off_grid	20220520	Rep2	27	2	20220520 568K63_gfpMyD88_NC4 011.tif	0.000523519	0.000105897
off_grid	20220520	Rep2	27	3	20220520 568K63_gfpMyD88_NC4 011.tif	0.000290438	0.022975165
off_grid	20220520	Rep2	27	4	20220520 568K63_gfpMyD88_NC4 011.tif	0.000356309	0.004706788
off_grid	20220520	Rep2	27	5	20220520 568K63_gfpMyD88_NC4 011.tif	0.000265104	0.001876857
off_grid	20220520	Rep2	27	6	20220520 568K63_gfpMyD88_NC4 011.tif	0.001329166	0.025789325
off_grid	20220520	Rep2	27	7	20220520 568K63_gfpMyD88_NC4 011.tif	0.282277205	1.071879231
off_grid	20220520	Rep2	27	8	20220520 568K63_gfpMyD88_NC4 011.tif	0.054167483	0.545343056
off_grid	20220520	Rep2	27	9	20220520 568K63_gfpMyD88_NC4 011.tif	0.124385492	0.581958671
off_grid	20220520	Rep2	27	10	20220520 568K63_gfpMyD88_NC4 011.tif	0.038262278	0.307597294
off_grid	20220520	Rep2	27	11	20220520 568K63_gfpMyD88_NC4 011.tif	0.006806556	0.119003562
off_grid	20220520	Rep2	27	12	20220520 568K63_gfpMyD88_NC4 011.tif	0.000731264	0.004494994
off_grid	20220520	Rep2	27	13	20220520 568K63_gfpMyD88_NC4 011.tif	0.000558988	0.000707483
off_grid	20220520	Rep2	27	14	20220520 568K63_gfpMyD88_NC4 011.tif	0.000467782	0.001056718
off_grid	20220520	Rep2	28	1	20220520 568K63_gfpMyD88_NC4 012.tif	0.000979546	0.002350014
off_grid	20220520	Rep2	28	2	20220520 568K63_gfpMyD88_NC4 012.tif	0.000102961	0.0056148
off_grid	20220520	Rep2	28	3	20220520 568K63_gfpMyD88_NC4 012.tif	0.034522858	0.333296494
off_grid	20220520	Rep2	28	4	20220520 568K63_gfpMyD88_NC4 012.tif	0.057207663	0.287276316
off_grid	20220520	Rep2	28	5	20220520 568K63_gfpMyD88_NC4 012.tif	0.056290542	0.268827689
off_grid	20220520	Rep2	28	6	20220520 568K63_gfpMyD88_NC4 012.tif	0.010201423	0.107963226
off_grid	20220520	Rep2	28	7	20220520 568K63_gfpMyD88_NC4 012.tif	0.021607162	0.123813995
off_grid	20220520	Rep2	28	8	20220520 568K63_gfpMyD88_NC4 012.tif	0.074729229	0.273915252
off_grid	20220520	Rep2	28	9	20220520 568K63_gfpMyD88_NC4 012.tif	0.062279695	0.175523324
off_grid	20220520	Rep2	28	10	20220520 568K63_gfpMyD88_NC4 012.tif	0.03822681	0.193627225
off_grid	20220520	Rep2	28	11	20220520 568K63_gfpMyD88_NC4 012.tif	0.000832604	0.037681344
off_grid	20220520	Rep2	28	12	20220520 568K63_gfpMyD88_NC4 012.tif	0.001354501	0.000202782
off_grid	20220520	Rep2	29	1	20220520 568K63_gfpMyD88_NC4 013.tif	0.089570372	0.17327245
off_grid	20220520	Rep2	29	2	20220520 568K63_gfpMyD88_NC4 013.tif	0.05744581	0.0641759
off_grid	20220520	Rep2	29	3	20220520 568K63_gfpMyD88_NC4 013.tif	1.243049878	0.563163062
off_grid	20220520	Rep2	29	4	20220520 568K63_gfpMyD88_NC4 013.tif	0.04066402	0.022319505
off_grid	20220520	Rep2	29	5	20220520 568K63_gfpMyD88_NC4 013.tif	0.075970636	0.014411019
off_grid	20220520	Rep2	29	6	20220520 568K63_gfpMyD88_NC4 013.tif	0.545247652	0.187951591
off_grid	20220520	Rep2	29	7	20220520 568K63_gfpMyD88_NC4 013.tif	0.082998517	0.040621679
off_grid	20220520	Rep2	29	8	20220520 568K63_gfpMyD88_NC4 013.tif	0.087432112	0.059032003
off_grid	20220520	Rep2	29	9	20220520 568K63_gfpMyD88_NC4 013.tif	1.547934259	0.586974139
off_grid	20220520	Rep2	29	10	20220520 568K63_gfpMyD88_NC4 013.tif	0.106929796	0.014593523
off_grid	20220520	Rep2	29	11	20220520 568K63_gfpMyD88_NC4 013.tif	0.047033196	0.007444341
off_grid	20220520	Rep2	29	12	20220520 568K63_gfpMyD88_NC4 013.tif	0.024698012	0.000594826
off_grid	20220520	Rep2	29	13	20220520 568K63_gfpMyD88_NC4 013.tif	0.082740102	0.109973018
off_grid	20220520	Rep2	29	14	20220520 568K63_gfpMyD88_NC4 013.tif	0.090376019	0.021168155
off_grid	20220520	Rep2	29	15	20220520 568K63_gfpMyD88_NC4 013.tif	0.01473129	0.010244982
off_grid	20220520	Rep2	29	16	20220520 568K63_gfpMyD88_NC4 013.tif	0.019053412	0
off_grid	20220520	Rep2	29	17	20220520 568K63_gfpMyD88_NC4 013.tif	0.195510487	0.11817441
off_grid	20220520	Rep2	29	18	20220520 568K63_gfpMyD88_NC4 013.tif	0.119004374	0.040968661
off_grid	20220520	Rep2	29	19	20220520 568K63_gfpMyD88_NC4 013.tif	0.021586895	0.052324436
off_grid	20220520	Rep2	29	20	20220520 568K63_gfpMyD88_NC4 013.tif	0.11897904	0.094151539
off_grid	20220520	Rep2	29	21	20220520 568K63_gfpMyD88_NC4 013.tif	0.039336475	0.031690272
off_grid	20220520	Rep2	29	22	20220520 568K63_gfpMyD88_NC4 013.tif	0.077906217	0.075707418
off_grid	20220520	Rep2	29	23	20220520 568K63_gfpMyD88_NC4 013.tif	0.169983115	0.122529711
off_grid	20220520	Rep2	29	24	20220520 568K63_gfpMyD88_NC4 013.tif	0.177583563	0.25422966
off_grid	20220520	Rep2	29	25	20220520 568K63_gfpMyD88_NC4 013.tif	0.005468877	0.018453134
off_grid	20220520	Rep2	29	26	20220520 568K63_gfpMyD88_NC4 013.tif	0.004039993	0.023040506
off_grid	20220520	Rep2	29	27	20220520 568K63_gfpMyD88_NC4 013.tif	0.006127583	0.019775721
off_grid	20220520	Rep2	30	1	20220520 568K63_gfpMyD88_NC4 014.tif	0.002023341	0.002388318
off_grid	20220520	Rep2	30	2	20220520 568K63_gfpMyD88_NC4 014.tif	0.017518121	0.055801015
off_grid	20220520	Rep2	30	3	20220520 568K63_gfpMyD88_NC4 014.tif	0.021956783	0.082665084
off_grid	20220520	Rep2	30	4	20220520 568K63_gfpMyD88_NC4 014.tif	-0.000185856	0.001058971
off_grid	20220520	Rep2	30	5	20220520 568K63_gfpMyD88_NC4 014.tif	0.237774048	0.346306065
off_grid	20220520	Rep2	30	6	20220520 568K63_gfpMyD88_NC4 014.tif	0.100768365	0.202617213
off_grid	20220520	Rep2	30	7	20220520 568K63_gfpMyD88_NC4 014.tif	0.038449756	0.087009116
off_grid	20220520	Rep2	30	8	20220520 568K63_gfpMyD88_NC4 014.tif	0.119014509	0.432001609
off_grid	20220520	Rep2	30	9	20220520 568K63_gfpMyD88_NC4 014.tif	0.158273358	0.306673512
off_grid	20220520	Rep2	30	10	20220520 568K63_gfpMyD88_NC4 014.tif	0.046237682	0.13198159
off_grid	20220520	Rep2	31	1	20220520 568K63_gfpMyD88_NC4 015.tif	0.035576787	0.019780228
off_grid	20220520	Rep2	31	2	20220520 568K63_gfpMyD88_NC4 015.tif	0.234287974	0.158748775
off_grid	20220520	Rep2	31	3	20220520 568K63_gfpMyD88_NC4 015.tif	0.408059557	0.281684048
off_grid	20220520	Rep2	32	1	20220520 568K63_gfpMyD88_NC4 016.tif	0.000467782	0.000308679
off_grid	20220520	Rep2	32	2	20220520 568K63_gfpMyD88_NC4 016.tif	9.28E-05	0.002428874
off_grid	20220520	Rep2	32	3	20220520 568K63_gfpMyD88_NC4 016.tif	0.000234702	0.001960223
off_grid	20220520	Rep2	32	4	20220520 568K63_gfpMyD88_NC4 016.tif	0.171852825	0.131828378
off_grid	20220520	Rep2	32	5	20220520 568K63_gfpMyD88_NC4 016.tif	0.022929641	0.06080747
off_grid	20220520	Rep2	32	6	20220520 568K63_gfpMyD88_NC4 016.tif	0.319929827	0.276425241
off_grid	20220520	Rep2	32	7	20220520 568K63_gfpMyD88_NC4 016.tif	0.075550078	0.153210581
off_grid	20220520	Rep2	32	8	20220520 568K63_gfpMyD88_NC4 016.tif	0.047438553	0.117009543
off_grid	20220520	Rep2	32	9	20220520 568K63_gfpMyD88_NC4 016.tif	0.004384547	0.068601046
off_grid	20220520	Rep2	32	10	20220520 568K63_gfpMyD88_NC4 016.tif	0.209667589	0.155797174
off_grid	20220520	Rep2	32	11	20220520 568K63_gfpMyD88_NC4 016.tif	0.024393994	0.088072594
off_grid	20220520	Rep2	32	12	20220520 568K63_gfpMyD88_NC4 016.tif	0.024855088	0.057842351
off_grid	20220520	Rep2	32	13	20220520 568K63_gfpMyD88_NC4 016.tif	0.003087403	0.014904454
off_grid	20220520	Rep2	32	14	20220520 568K63_gfpMyD88_NC4 016.tif	0.20181886	0.224623533
off_grid	20220520	Rep2	32	15	20220520 568K63_gfpMyD88_NC4 016.tif	-2.88E-05	0
off_grid	20220520	Rep2	32	16	20220520 568K63_gfpMyD88_NC4 016.tif	-9.97E-05	0.003713158
off_grid	20220520	Rep2	32	17	20220520 568K63_gfpMyD88_NC4 016.tif	0.109047787	0.094246171
off_grid	20220520	Rep2	32	18	20220520 568K63_gfpMyD88_NC4 016.tif	0.000543787	0.005493131
off_grid	20220520	Rep2	32	19	20220520 568K63_gfpMyD88_NC4 016.tif	0.005088855	0.006745871
off_grid	20220520	Rep2	32	20	20220520 568K63_gfpMyD88_NC4 016.tif	0.000310706	0.000396551
off_grid	20220520	Rep2	32	21	20220520 568K63_gfpMyD88_NC4 016.tif	0.067184517	0.057619291
off_grid	20220520	Rep2	32	22	20220520 568K63_gfpMyD88_NC4 016.tif	0.046531566	0.057894173
off_grid	20220520	Rep2	32	23	20220520 568K63_gfpMyD88_NC4 016.tif	0.025285779	0.121554105
off_grid	20220520	Rep2	32	24	20220520 568K63_gfpMyD88_NC4 016.tif	0.017639729	0.099883502
off_grid	20220520	Rep2	32	25	20220520 568K63_gfpMyD88_NC4 016.tif	0.035247434	0.085033123
off_grid	20220520	Rep2	32	26	20220520 568K63_gfpMyD88_NC4 016.tif	0.00065526	0.033533332
off_grid	20220520	Rep2	32	27	20220520 568K63_gfpMyD88_NC4 016.tif	0.046009669	0.125909406
off_grid	20220520	Rep2	32	28	20220520 568K63_gfpMyD88_NC4 016.tif	0.04647583	0.206470065
off_grid	20220520	Rep2	32	29	20220520 568K63_gfpMyD88_NC4 016.tif	0.005403007	0.058872031
off_grid	20220520	Rep2	33	1	20220520 568K63_gfpMyD88_NC4 017.tif	3.280608445	1.751114533
off_grid	20220520	Rep2	33	2	20220520 568K63_gfpMyD88_NC4 017.tif	0.692863555	0.390893253
off_grid	20220520	Rep2	33	3	20220520 568K63_gfpMyD88_NC4 017.tif	1.044343754	0.585577197
off_grid	20220520	Rep2	33	4	20220520 568K63_gfpMyD88_NC4 017.tif	0.024181181	0.034700454
off_grid	20220520	Rep2	33	5	20220520 568K63_gfpMyD88_NC4 017.tif	0.020487363	0.030852107
off_grid	20220520	Rep2	33	6	20220520 568K63_gfpMyD88_NC4 017.tif	0.189090643	0.191166807
off_grid	20220520	Rep2	33	7	20220520 568K63_gfpMyD88_NC4 017.tif	0.124339889	0.154844099
off_grid	20220520	Rep2	33	8	20220520 568K63_gfpMyD88_NC4 017.tif	0.01947397	0.014949517
off_grid	20220520	Rep2	33	9	20220520 568K63_gfpMyD88_NC4 017.tif	0.19453763	0.283527107
off_grid	20220520	Rep2	33	10	20220520 568K63_gfpMyD88_NC4 017.tif	0.036169622	0.044105018
off_grid	20220520	Rep2	33	11	20220520 568K63_gfpMyD88_NC4 017.tif	0.020284684	0.028073999
off_grid	20220520	Rep2	34	1	20220520 568K63_gfpMyD88_NC4 018.tif	0.000224568	0.00074128
off_grid	20220520	Rep2	34	2	20220520 568K63_gfpMyD88_NC4 018.tif	0.000168831	0.002163005
off_grid	20220520	Rep2	34	3	20220520 568K63_gfpMyD88_NC4 018.tif	0.002469234	0.090627644
off_grid	20220520	Rep2	34	4	20220520 568K63_gfpMyD88_NC4 018.tif	0.000477916	0.053279763
off_grid	20220520	Rep2	34	5	20220520 568K63_gfpMyD88_NC4 018.tif	0.000792068	5.63E-05
off_grid	20220520	Rep2	34	6	20220520 568K63_gfpMyD88_NC4 018.tif	0.001597716	0.020034831
off_grid	20220520	Rep2	34	7	20220520 568K63_gfpMyD88_NC4 018.tif	2.19E-05	0.009686206
off_grid	20220520	Rep2	34	8	20220520 568K63_gfpMyD88_NC4 018.tif	0.001080885	0.026330076
off_grid	20220520	Rep2	34	9	20220520 568K63_gfpMyD88_NC4 018.tif	0.001820662	0.039932221
off_grid	20220520	Rep2	34	10	20220520 568K63_gfpMyD88_NC4 018.tif	0.032374464	0.12695035
off_grid	20220520	Rep2	34	11	20220520 568K63_gfpMyD88_NC4 018.tif	0.000178965	0.017092244
off_grid	20220520	Rep2	34	12	20220520 568K63_gfpMyD88_NC4 018.tif	0.067721616	0.40171053
off_grid	20220520	Rep2	34	13	20220520 568K63_gfpMyD88_NC4 018.tif	0.01393071	0.026363873
off_grid	20220520	Rep2	34	14	20220520 568K63_gfpMyD88_NC4 018.tif	0.094003966	0.094545837
off_grid	20220520	Rep2	34	15	20220520 568K63_gfpMyD88_NC4 018.tif	0.088344166	0.24400721
off_grid	20220520	Rep2	34	16	20220520 568K63_gfpMyD88_NC4 018.tif	0.012760241	0.021814804
off_grid	20220520	Rep2	34	17	20220520 568K63_gfpMyD88_NC4 018.tif	0.17640296	0.579072409
off_grid	20220520	Rep2	34	18	20220520 568K63_gfpMyD88_NC4 018.tif	0.014011781	0.164426662
off_grid	20220520	Rep2	34	19	20220520 568K63_gfpMyD88_NC4 018.tif	0.336488671	1.328661691
off_grid	20220520	Rep2	34	20	20220520 568K63_gfpMyD88_NC4 018.tif	0.006897761	0.208175684
off_grid	20220520	Rep2	34	21	20220520 568K63_gfpMyD88_NC4 018.tif	0.002616176	0.090107171
off_grid	20220520	Rep2	34	22	20220520 568K63_gfpMyD88_NC4 018.tif	0.000417113	0.063114675
off_grid	20220520	Rep2	34	23	20220520 568K63_gfpMyD88_NC4 018.tif	0.000472849	0.005292602
off_grid	20220520	Rep2	34	24	20220520 568K63_gfpMyD88_NC4 018.tif	0.000751532	0.023434804
off_grid	20220520	Rep2	34	25	20220520 568K63_gfpMyD88_NC4 018.tif	0.00105555	0.073945471
off_grid	20220520	Rep2	34	26	20220520 568K63_gfpMyD88_NC4 018.tif	0.003969055	0.157025129
off_grid	20220520	Rep2	34	27	20220520 568K63_gfpMyD88_NC4 018.tif	0.01179245	0.059768777
off_grid	20220520	Rep2	34	28	20220520 568K63_gfpMyD88_NC4 018.tif	0.007085239	0.05198872
off_grid	20220520	Rep2	35	1	20220520 568K63_gfpMyD88_NC4 019.tif	0.000660327	0.007759779
off_grid	20220520	Rep2	35	2	20220520 568K63_gfpMyD88_NC4 019.tif	0.005970507	0.008721866
off_grid	20220520	Rep2	35	3	20220520 568K63_gfpMyD88_NC4 019.tif	0.092103854	0.543171035
off_grid	20220520	Rep2	35	4	20220520 568K63_gfpMyD88_NC4 019.tif	0.002530037	0.038348271
off_grid	20220520	Rep2	35	5	20220520 568K63_gfpMyD88_NC4 019.tif	0.010844928	0.078404415
off_grid	20220520	Rep2	35	6	20220520 568K63_gfpMyD88_NC4 019.tif	0.004881109	0.098642027
off_grid	20220520	Rep2	35	7	20220520 568K63_gfpMyD88_NC4 019.tif	0.112944284	0.96257765
off_grid	20220520	Rep2	35	8	20220520 568K63_gfpMyD88_NC4 019.tif	0.002818854	0.07151209
off_grid	20220520	Rep2	35	9	20220520 568K63_gfpMyD88_NC4 019.tif	0.008139168	0.221962587
off_grid	20220520	Rep2	35	10	20220520 568K63_gfpMyD88_NC4 019.tif	0.003507962	0.001669569
off_grid	20220520	Rep2	35	11	20220520 568K63_gfpMyD88_NC4 019.tif	0.00048805	0.001500585
off_grid	20220520	Rep2	35	12	20220520 568K63_gfpMyD88_NC4 019.tif	0.00060459	0.003582477
off_grid	20220520	Rep2	35	13	20220520 568K63_gfpMyD88_NC4 019.tif	0.002443899	0.008550628
off_grid	20220520	Rep2	35	14	20220520 568K63_gfpMyD88_NC4 019.tif	0.003209011	0.03263884
off_grid	20220520	Rep2	35	15	20220520 568K63_gfpMyD88_NC4 019.tif	0.132614245	0.368950023
off_grid	20220520	Rep2	35	16	20220520 568K63_gfpMyD88_NC4 019.tif	0.055424091	0.105022891
off_grid	20220520	Rep2	35	17	20220520 568K63_gfpMyD88_NC4 019.tif	0.024723346	0.020958615
off_grid	20220520	Rep2	35	18	20220520 568K63_gfpMyD88_NC4 019.tif	0.0069839	0.07675287
off_grid	20220520	Rep2	35	19	20220520 568K63_gfpMyD88_NC4 019.tif	0.11408435	0.22507416
off_grid	20220520	Rep2	35	20	20220520 568K63_gfpMyD88_NC4 019.tif	0.002079077	0.002090905
off_grid	20220520	Rep2	35	21	20220520 568K63_gfpMyD88_NC4 019.tif	0.001992939	0.032913722
off_grid	20220520	Rep2	35	22	20220520 568K63_gfpMyD88_NC4 019.tif	0.004941913	0.063164244
off_grid	20220520	Rep2	35	23	20220520 568K63_gfpMyD88_NC4 019.tif	0.000797135	0.009280642
off_grid	20220520	Rep2	35	24	20220520 568K63_gfpMyD88_NC4 019.tif	0.000518452	0.000272629
off_grid	20220520	Rep2	35	25	20220520 568K63_gfpMyD88_NC4 019.tif	0.130693864	0.425643276
off_grid	20220520	Rep2	35	26	20220520 568K63_gfpMyD88_NC4 019.tif	0.002986064	0.03386229
off_grid	20220520	Rep2	35	27	20220520 568K63_gfpMyD88_NC4 019.tif	0.000472849	0.002021058
off_grid	20220520	Rep2	36	1	20220520 568K63_gfpMyD88_NC4 020.tif	0.002727649	0.000545257
off_grid	20220520	Rep2	36	2	20220520 568K63_gfpMyD88_NC4 020.tif	0.00015363	0.00262039
off_grid	20220520	Rep2	36	3	20220520 568K63_gfpMyD88_NC4 020.tif	0.000244836	0.000732267
off_grid	20220520	Rep2	36	4	20220520 568K63_gfpMyD88_NC4 020.tif	0.004308542	0.003016941
off_grid	20220520	Rep2	36	5	20220520 568K63_gfpMyD88_NC4 020.tif	9.79E-05	0.014347931
off_grid	20220520	Rep2	36	6	20220520 568K63_gfpMyD88_NC4 020.tif	0.000558988	0.007967067
off_grid	20220520	Rep2	36	7	20220520 568K63_gfpMyD88_NC4 020.tif	0.000214434	0.00963213
off_grid	20220520	Rep2	36	8	20220520 568K63_gfpMyD88_NC4 020.tif	0.000574189	0.002514493
off_grid	20220520	Rep2	36	9	20220520 568K63_gfpMyD88_NC4 020.tif	0.003893051	0.000459638
off_grid	20220520	Rep2	36	10	20220520 568K63_gfpMyD88_NC4 020.tif	0.002362827	0.005988819
off_grid	20220520	Rep2	36	11	20220520 568K63_gfpMyD88_NC4 020.tif	0.007971958	0.01362693
off_grid	20220520	Rep2	36	12	20220520 568K63_gfpMyD88_NC4 020.tif	0.000224568	0.00010815
off_grid	20220520	Rep2	36	13	20220520 568K63_gfpMyD88_NC4 020.tif	0.063972062	0.050679651
off_grid	20220520	Rep2	36	14	20220520 568K63_gfpMyD88_NC4 020.tif	0.002317225	0.022094192
off_grid	20220520	Rep2	36	15	20220520 568K63_gfpMyD88_NC4 020.tif	-9.47E-05	0.006119501
off_grid	20220520	Rep2	36	16	20220520 568K63_gfpMyD88_NC4 020.tif	0.009841668	0.027132191
off_grid	20220520	Rep2	36	17	20220520 568K63_gfpMyD88_NC4 020.tif	4.72E-05	0.004625676
off_grid	20220520	Rep2	36	18	20220520 568K63_gfpMyD88_NC4 020.tif	0.000746465	0.010821783
off_grid	20220520	Rep2	36	19	20220520 568K63_gfpMyD88_NC4 020.tif	0.005266199	0.017405429
off_grid	20220520	Rep2	36	20	20220520 568K63_gfpMyD88_NC4 020.tif	0.00382718	0.011146234
off_grid	20220520	Rep2	36	21	20220520 568K63_gfpMyD88_NC4 020.tif	0.000123229	0.009289655
off_grid	20220520	Rep2	36	22	20220520 568K63_gfpMyD88_NC4 020.tif	0.252569587	0.275580322
off_grid	20220520	Rep2	36	23	20220520 568K63_gfpMyD88_NC4 020.tif	0.361255996	0.43274289
off_grid	20220520	Rep2	36	24	20220520 568K63_gfpMyD88_NC4 020.tif	0.118320334	0.143740676
off_grid	20220520	Rep2	36	25	20220520 568K63_gfpMyD88_NC4 020.tif	0.013722964	0.055697372
off_grid	20220520	Rep2	36	26	20220520 568K63_gfpMyD88_NC4 020.tif	0.022620556	0.060969696
off_grid	20220520	Rep2	36	27	20220520 568K63_gfpMyD88_NC4 020.tif	0.00048805	0.000265869
off_grid	20220520	Rep2	36	28	20220520 568K63_gfpMyD88_NC4 020.tif	0.000275238	0
off_grid	20220520	Rep2	36	29	20220520 568K63_gfpMyD88_NC4 020.tif	0.000503251	5.41E-05
off_grid	20220520	Rep2	37	1	20220520 568K63_gfpMyD88_NC4 021.tif	0.080470102	0.190644081
off_grid	20220520	Rep2	37	2	20220520 568K63_gfpMyD88_NC4 021.tif	0.049632549	0.210983086
off_grid	20220520	Rep2	37	3	20220520 568K63_gfpMyD88_NC4 021.tif	0.010844928	0.145901426
off_grid	20220520	Rep2	37	4	20220520 568K63_gfpMyD88_NC4 021.tif	0.016433791	0.113913742
off_grid	20220520	Rep2	37	5	20220520 568K63_gfpMyD88_NC4 021.tif	0.003305283	0.112158553
off_grid	20220520	Rep2	37	6	20220520 568K63_gfpMyD88_NC4 021.tif	0.00060459	0.028443512
off_grid	20220520	Rep2	37	7	20220520 568K63_gfpMyD88_NC4 021.tif	0.003295149	0.012353911
off_grid	20220520	Rep2	37	8	20220520 568K63_gfpMyD88_NC4 021.tif	0.009821401	0.10242278
off_grid	20220520	Rep2	37	9	20220520 568K63_gfpMyD88_NC4 021.tif	0.019068613	0.131055555
off_grid	20220520	Rep2	37	10	20220520 568K63_gfpMyD88_NC4 021.tif	0.00070593	0.006302004
off_grid	20220520	Rep2	37	11	20220520 568K63_gfpMyD88_NC4 021.tif	0.008433052	0.046903406
off_grid	20220520	Rep2	37	12	20220520 568K63_gfpMyD88_NC4 021.tif	0.003665037	0.024365347
off_grid	20220520	Rep2	37	13	20220520 568K63_gfpMyD88_NC4 021.tif	0.018931805	0.09060286
off_grid	20220520	Rep2	37	14	20220520 568K63_gfpMyD88_NC4 021.tif	0.009699793	0.068679906
off_grid	20220520	Rep2	37	15	20220520 568K63_gfpMyD88_NC4 021.tif	0.060921748	0.321179162
off_grid	20220520	Rep2	37	16	20220520 568K63_gfpMyD88_NC4 021.tif	0.040937636	0.277146245
off_grid	20220520	Rep2	37	17	20220520 568K63_gfpMyD88_NC4 021.tif	0.086935549	0.224546927
off_grid	20220520	Rep2	37	18	20220520 568K63_gfpMyD88_NC4 021.tif	0.033276384	0.159449497
off_grid	20220520	Rep2	37	19	20220520 568K63_gfpMyD88_NC4 021.tif	0.026451182	0.12840362
off_grid	20220520	Rep2	37	20	20220520 568K63_gfpMyD88_NC4 021.tif	0.001547046	0.010069238
off_grid	20220520	Rep2	37	21	20220520 568K63_gfpMyD88_NC4 021.tif	0.000447514	0.008814244
off_grid	20220520	Rep2	37	22	20220520 568K63_gfpMyD88_NC4 021.tif	0.08728517	0.216075158
off_grid	20220520	Rep2	37	23	20220520 568K63_gfpMyD88_NC4 021.tif	0.000113095	0.01317405
off_grid	20220520	Rep2	37	24	20220520 568K63_gfpMyD88_NC4 021.tif	0.205335333	0.409510866
off_grid	20220520	Rep2	37	25	20220520 568K63_gfpMyD88_NC4 021.tif	0.003269814	0.028292553
off_grid	20220520	Rep2	37	26	20220520 568K63_gfpMyD88_NC4 021.tif	0.00032084	0.022770131
off_grid	20220520	Rep2	38	1	20220520 568K63_gfpMyD88_NC4 022.tif	0.001364635	0.000594826
off_grid	20220520	Rep2	38	2	20220520 568K63_gfpMyD88_NC4 022.tif	0.000346175	4.96E-05
off_grid	20220520	Rep2	38	3	20220520 568K63_gfpMyD88_NC4 022.tif	0.001871332	0
off_grid	20220520	Rep2	38	4	20220520 568K63_gfpMyD88_NC4 022.tif	0.002899926	0.000932796
off_grid	20220520	Rep2	38	5	20220520 568K63_gfpMyD88_NC4 022.tif	0.003371153	1.13E-05
off_grid	20220520	Rep2	38	6	20220520 568K63_gfpMyD88_NC4 022.tif	0.001243028	0.00213822
off_grid	20220520	Rep2	38	7	20220520 568K63_gfpMyD88_NC4 022.tif	0.06173753	0.059480377
off_grid	20220520	Rep2	38	8	20220520 568K63_gfpMyD88_NC4 022.tif	0.001075818	0.046991278
off_grid	20220520	Rep2	38	9	20220520 568K63_gfpMyD88_NC4 022.tif	0.279698121	0.637047698
off_grid	20220520	Rep2	38	10	20220520 568K63_gfpMyD88_NC4 022.tif	0.020953524	0.052793087
off_grid	20220520	Rep2	38	11	20220520 568K63_gfpMyD88_NC4 022.tif	0.00207401	0.007813855
off_grid	20220520	Rep2	38	12	20220520 568K63_gfpMyD88_NC4 022.tif	0.000452581	0.015902591
off_grid	20220520	Rep2	38	13	20220520 568K63_gfpMyD88_NC4 022.tif	0.000508318	0.002809653
off_grid	20220520	Rep2	38	14	20220520 568K63_gfpMyD88_NC4 022.tif	0.000624858	0.008442478
off_grid	20220520	Rep2	38	15	20220520 568K63_gfpMyD88_NC4 022.tif	0.000381644	0.001482559
off_grid	20220520	Rep2	38	16	20220520 568K63_gfpMyD88_NC4 022.tif	0.017665063	0.000727761
off_grid	20220520	Rep2	39	1	20220520 568K63_gfpMyD88_NC4 023.tif	0.015243054	0.051197871
off_grid	20220520	Rep2	39	2	20220520 568K63_gfpMyD88_NC4 023.tif	0.014371536	0.068979572
off_grid	20220520	Rep2	39	3	20220520 568K63_gfpMyD88_NC4 023.tif	0.00523073	0.042399399
off_grid	20220520	Rep2	39	4	20220520 568K63_gfpMyD88_NC4 023.tif	0.028746517	0.069141798
off_grid	20220520	Rep2	39	5	20220520 568K63_gfpMyD88_NC4 023.tif	0.055145408	0.103707064
off_grid	20220520	Rep2	39	6	20220520 568K63_gfpMyD88_NC4 023.tif	0.200810534	0.22572982
off_grid	20220520	Rep2	39	7	20220520 568K63_gfpMyD88_NC4 023.tif	0.094627203	0.157752891
off_grid	20220520	Rep2	39	8	20220520 568K63_gfpMyD88_NC4 023.tif	0.095498722	0.186169363
off_grid	20220520	Rep2	39	9	20220520 568K63_gfpMyD88_NC4 023.tif	0.094845083	0.123433217
off_grid	20220520	Rep2	39	10	20220520 568K63_gfpMyD88_NC4 023.tif	0.061124427	0.12121163
off_grid	20220520	Rep2	39	11	20220520 568K63_gfpMyD88_NC4 023.tif	0.138937817	0.196529257
off_grid	20220520	Rep2	39	12	20220520 568K63_gfpMyD88_NC4 023.tif	0.043126565	0.130435944
off_grid	20220520	Rep2	39	13	20220520 568K63_gfpMyD88_NC4 023.tif	0.107446626	0.132511076
off_grid	20220520	Rep2	39	14	20220520 568K63_gfpMyD88_NC4 023.tif	0.090066934	0.106257607
off_grid	20220520	Rep2	39	15	20220520 568K63_gfpMyD88_NC4 023.tif	0.08920555	0.131111883
off_grid	20220520	Rep2	39	16	20220520 568K63_gfpMyD88_NC4 023.tif	0.005676623	0.034686935
off_grid	20220520	Rep2	39	17	20220520 568K63_gfpMyD88_NC4 023.tif	0.106463635	0.091709147
off_grid	20220520	Rep2	39	18	20220520 568K63_gfpMyD88_NC4 023.tif	0.003766377	0.01750682
off_grid	20220520	Rep2	39	19	20220520 568K63_gfpMyD88_NC4 023.tif	0.061955409	0.083843471
off_grid	20220520	Rep2	39	20	20220520 568K63_gfpMyD88_NC4 023.tif	0.005615819	0.016479392
off_grid	20220520	Rep2	39	21	20220520 568K63_gfpMyD88_NC4 023.tif	0.005418208	0.015440699
off_grid	20220520	Rep2	39	22	20220520 568K63_gfpMyD88_NC4 023.tif	0.002732716	0.007523201
off_grid	20220520	Rep2	39	23	20220520 568K63_gfpMyD88_NC4 023.tif	1.139085878	0.64147735
off_grid	20220520	Rep2	39	24	20220520 568K63_gfpMyD88_NC4 023.tif	0.669996341	0.494203768
off_grid	20220520	Rep2	39	25	20220520 568K63_gfpMyD88_NC4 023.tif	0.113395244	0.165952031
off_grid	20220520	Rep2	39	26	20220520 568K63_gfpMyD88_NC4 023.tif	0.020021202	0.010082756
off_grid	20220520	Rep2	40	1	20220520 568K63_gfpMyD88_NC4 024.tif	0.0239329	0.093342666
off_grid	20220520	Rep2	40	2	20220520 568K63_gfpMyD88_NC4 024.tif	0.008301311	0.038562319
off_grid	20220520	Rep2	40	3	20220520 568K63_gfpMyD88_NC4 024.tif	0.079831664	0.343467123
off_grid	20220520	Rep2	40	4	20220520 568K63_gfpMyD88_NC4 024.tif	0.019296626	0.008658778
off_grid	20220520	Rep2	40	5	20220520 568K63_gfpMyD88_NC4 024.tif	0.004865908	0.022400618
off_grid	20220520	Rep2	40	6	20220520 568K63_gfpMyD88_NC4 024.tif	1.221292324	1.437041751
off_grid	20220520	Rep2	40	7	20220520 568K63_gfpMyD88_NC4 024.tif	0.266898964	0.32212097
off_grid	20220520	Rep2	40	8	20220520 568K63_gfpMyD88_NC4 024.tif	0.295284104	0.228368235
off_grid	20220520	Rep2	40	9	20220520 568K63_gfpMyD88_NC4 024.tif	0.687512841	0.606801683
off_grid	20220520	Rep2	40	10	20220520 568K63_gfpMyD88_NC4 024.tif	0.02942549	0.056866746
off_grid	20220520	Rep2	40	11	20220520 568K63_gfpMyD88_NC4 024.tif	0.003431957	0.012671603
off_grid	20220520	Rep2	41	1	20220520 568K63_gfpMyD88_NC4 025.tif	0.008179704	0.015388877
off_grid	20220520	Rep2	41	2	20220520 568K63_gfpMyD88_NC4 025.tif	0.015754818	0.027758561
off_grid	20220520	Rep2	41	3	20220520 568K63_gfpMyD88_NC4 025.tif	0.091323541	0.099239107
off_grid	20220520	Rep2	41	4	20220520 568K63_gfpMyD88_NC4 025.tif	0.020401225	0.040083182
off_grid	20220520	Rep2	41	5	20220520 568K63_gfpMyD88_NC4 025.tif	0.665770491	0.579489238
off_grid	20220520	Rep2	41	6	20220520 568K63_gfpMyD88_NC4 025.tif	0.031558683	0.066616039
off_grid	20220520	Rep2	41	7	20220520 568K63_gfpMyD88_NC4 025.tif	0.010247026	0.058739097
off_grid	20220520	Rep2	41	8	20220520 568K63_gfpMyD88_NC4 025.tif	0.082603295	0.027116418
off_grid	20220520	Rep2	41	9	20220520 568K63_gfpMyD88_NC4 025.tif	0.004572024	0.04581965
off_grid	20220520	Rep2	41	10	20220520 568K63_gfpMyD88_NC4 025.tif	0.079862065	0.088210036
off_grid	20220520	Rep2	41	11	20220520 568K63_gfpMyD88_NC4 025.tif	0.040542413	0.053390166
off_grid	20220520	Rep2	41	12	20220520 568K63_gfpMyD88_NC4 025.tif	0.002651644	0.037721901
off_grid	20220520	Rep2	41	13	20220520 568K63_gfpMyD88_NC4 025.tif	0.022691493	0.042730609
off_grid	20220520	Rep2	41	14	20220520 568K63_gfpMyD88_NC4 025.tif	0.012522093	0.085366586
off_grid	20220520	Rep2	41	15	20220520 568K63_gfpMyD88_NC4 025.tif	0.012101535	0.015206374
off_grid	20220520	Rep2	41	16	20220520 568K63_gfpMyD88_NC4 025.tif	0.000315773	0.001541141
off_grid	20220520	Rep2	41	17	20220520 568K63_gfpMyD88_NC4 025.tif	0.000710997	0.010348626
off_grid	20220520	Rep2	41	18	20220520 568K63_gfpMyD88_NC4 025.tif	0.009998744	0.012257027
off_grid	20220520	Rep2	41	19	20220520 568K63_gfpMyD88_NC4 025.tif	0.005828632	0.000353741
off_grid	20220520	Rep2	41	20	20220520 568K63_gfpMyD88_NC4 025.tif	0.002732716	0.000137441
off_grid	20220520	Rep2	42	1	20220520 568K63_gfpMyD88_NC4 026.tif	0.000564055	0.000597079
off_grid	20220520	Rep2	42	2	20220520 568K63_gfpMyD88_NC4 026.tif	0.018551782	0.120526677
off_grid	20220520	Rep2	42	3	20220520 568K63_gfpMyD88_NC4 026.tif	0.009294436	0.041991583
off_grid	20220520	Rep2	42	4	20220520 568K63_gfpMyD88_NC4 026.tif	0.092488944	0.364682592
off_grid	20220520	Rep2	42	5	20220520 568K63_gfpMyD88_NC4 026.tif	0.22983918	0.821202761
off_grid	20220520	Rep2	42	6	20220520 568K63_gfpMyD88_NC4 026.tif	0.002200684	0.021402481
off_grid	20220520	Rep2	42	7	20220520 568K63_gfpMyD88_NC4 026.tif	0.045112816	0.331334017
off_grid	20220520	Rep2	42	8	20220520 568K63_gfpMyD88_NC4 026.tif	0.003680238	0.126930072
off_grid	20220520	Rep2	42	9	20220520 568K63_gfpMyD88_NC4 026.tif	0.01314533	0.151507214
off_grid	20220520	Rep2	42	10	20220520 568K63_gfpMyD88_NC4 026.tif	0.00212468	0.045749803
off_grid	20220520	Rep2	42	11	20220520 568K63_gfpMyD88_NC4 026.tif	0.001612916	0.077149421
off_grid	20220520	Rep2	42	12	20220520 568K63_gfpMyD88_NC4 026.tif	0.000427247	0.044384406
off_grid	20220520	Rep2	42	13	20220520 568K63_gfpMyD88_NC4 026.tif	0.000376577	0
off_grid	20220520	Rep2	42	14	20220520 568K63_gfpMyD88_NC4 026.tif	0.002448966	0.035121789
off_grid	20220520	Rep2	42	15	20220520 568K63_gfpMyD88_NC4 026.tif	0.000260037	0.001311322
off_grid	20220520	Rep2	42	16	20220520 568K63_gfpMyD88_NC4 026.tif	0.000650193	0.001638025
off_grid	20220520	Rep2	43	1	20220520 568K63_gfpMyD88_NC4 027.tif	0.053407438	0.282734005
off_grid	20220520	Rep2	43	2	20220520 568K63_gfpMyD88_NC4 027.tif	0.015091045	0.104110374
off_grid	20220520	Rep2	43	3	20220520 568K63_gfpMyD88_NC4 027.tif	0.011189481	0.093768506
off_grid	20220520	Rep2	43	4	20220520 568K63_gfpMyD88_NC4 027.tif	0.009476847	0.093020467
off_grid	20220520	Rep2	43	5	20220520 568K63_gfpMyD88_NC4 027.tif	0.002043609	0.021150131
off_grid	20220520	Rep2	43	6	20220520 568K63_gfpMyD88_NC4 027.tif	0.001633184	0.025895222
off_grid	20220520	Rep2	43	7	20220520 568K63_gfpMyD88_NC4 027.tif	0.002940461	0.021123093
off_grid	20220520	Rep2	43	8	20220520 568K63_gfpMyD88_NC4 027.tif	0.026608258	0.10064506
off_grid	20220520	Rep2	43	9	20220520 568K63_gfpMyD88_NC4 027.tif	0.019615845	0.078280492
off_grid	20220520	Rep2	43	10	20220520 568K63_gfpMyD88_NC4 027.tif	0.002854323	0.004891545
off_grid	20220520	Rep2	43	11	20220520 568K63_gfpMyD88_NC4 027.tif	0.083788964	0.190213733
off_grid	20220520	Rep2	43	12	20220520 568K63_gfpMyD88_NC4 027.tif	0.006087047	0.012015942
off_grid	20220520	Rep2	43	13	20220520 568K63_gfpMyD88_NC4 027.tif	0.038110269	0.089746671
off_grid	20220520	Rep2	43	14	20220520 568K63_gfpMyD88_NC4 027.tif	0.062132753	0.127930462
off_grid	20220520	Rep2	43	15	20220520 568K63_gfpMyD88_NC4 027.tif	0.169202802	0.157457731
off_grid	20220520	Rep2	43	16	20220520 568K63_gfpMyD88_NC4 027.tif	0.314685517	0.05600605
off_grid	20220520	Rep2	43	17	20220520 568K63_gfpMyD88_NC4 027.tif	0.050691545	0.055616259
off_grid	20220520	Rep2	43	18	20220520 568K63_gfpMyD88_NC4 027.tif	0.095797673	0.018698725
off_grid	20220520	Rep2	43	19	20220520 568K63_gfpMyD88_NC4 027.tif	0.405409536	0.299290004
off_grid	20220520	Rep2	43	20	20220520 568K63_gfpMyD88_NC4 027.tif	0.638297404	0.141818756
off_grid	20220520	Rep2	43	21	20220520 568K63_gfpMyD88_NC4 027.tif	0.234222104	0.219324171
off_grid	20220520	Rep2	43	22	20220520 568K63_gfpMyD88_NC4 027.tif	0.349460103	0.173204855
off_grid	20220520	Rep2	43	23	20220520 568K63_gfpMyD88_NC4 027.tif	0.389631005	0.296266304
off_grid	20220520	Rep2	43	24	20220520 568K63_gfpMyD88_NC4 027.tif	0.02705415	0.025992107
off_grid	20220520	Rep2	43	25	20220520 568K63_gfpMyD88_NC4 027.tif	0.616580391	0.629148222
off_grid	20220520	Rep2	43	26	20220520 568K63_gfpMyD88_NC4 027.tif	0.343577354	0.321318856
off_grid	20220520	Rep2	43	27	20220520 568K63_gfpMyD88_NC4 027.tif	0.036042948	0.073195178
off_grid	20220520	Rep2	43	28	20220520 568K63_gfpMyD88_NC4 027.tif	0.129112971	0.110211849
off_grid	20220520	Rep2	43	29	20220520 568K63_gfpMyD88_NC4 027.tif	0.02292964	0.039456811
off_grid	20220520	Rep2	43	30	20220520 568K63_gfpMyD88_NC4 027.tif	0.025083101	0.076897071
off_grid	20220520	Rep2	44	1	20220520 568K63_gfpMyD88_NC4 028.tif	0.434965144	0.662014628
off_grid	20220520	Rep2	44	2	20220520 568K63_gfpMyD88_NC4 028.tif	0.012405553	0.018299921
off_grid	20220520	Rep2	44	3	20220520 568K63_gfpMyD88_NC4 028.tif	0.489262748	0.998747147
off_grid	20220520	Rep2	44	4	20220520 568K63_gfpMyD88_NC4 028.tif	0.062041547	0.152358897
off_grid	20220520	Rep2	44	5	20220520 568K63_gfpMyD88_NC4 028.tif	0.000270171	0.018151215
off_grid	20220520	Rep2	44	6	20220520 568K63_gfpMyD88_NC4 028.tif	0.001491309	0.108645925
off_grid	20220520	Rep2	45	1	20220520 568K63_gfpMyD88_NC4 029.tif	0.000330974	0.000628623
off_grid	20220520	Rep2	45	2	20220520 568K63_gfpMyD88_NC4 029.tif	0.000219501	0.002604618
off_grid	20220520	Rep2	45	3	20220520 568K63_gfpMyD88_NC4 029.tif	0.003442091	0.016558252
off_grid	20220520	Rep2	45	4	20220520 568K63_gfpMyD88_NC4 029.tif	0.392068216	0.635278989
off_grid	20220520	Rep2	45	5	20220520 568K63_gfpMyD88_NC4 029.tif	0.066885567	0.183023996
off_grid	20220520	Rep2	45	6	20220520 568K63_gfpMyD88_NC4 029.tif	0.459316983	0.536393625
off_grid	20220520	Rep2	45	7	20220520 568K63_gfpMyD88_NC4 029.tif	0.026055958	0.056199819
off_grid	20220520	Rep2	45	8	20220520 568K63_gfpMyD88_NC4 029.tif	0.019463836	0.101325505
off_grid	20220520	Rep2	45	9	20220520 568K63_gfpMyD88_NC4 029.tif	0.032420067	0.077325166
off_grid	20220520	Rep2	45	10	20220520 568K63_gfpMyD88_NC4 029.tif	0.065380678	0.228972073
off_grid	20220520	Rep2	45	11	20220520 568K63_gfpMyD88_NC4 029.tif	0.024140645	0.051927885
off_grid	20220520	Rep2	45	12	20220520 568K63_gfpMyD88_NC4 029.tif	0.054187751	0.236452466
off_grid	20220520	Rep2	45	13	20220520 568K63_gfpMyD88_NC4 029.tif	0.001197425	0.004645954
off_grid	20220520	Rep2	45	14	20220520 568K63_gfpMyD88_NC4 029.tif	0.000498184	0
off_grid	20220520	Rep2	45	15	20220520 568K63_gfpMyD88_NC4 029.tif	0.103539996	0.900082582
off_grid	20220520	Rep2	45	16	20220520 568K63_gfpMyD88_NC4 029.tif	0.000665394	0.085618936
off_grid	20220520	Rep2	45	17	20220520 568K63_gfpMyD88_NC4 029.tif	0.00032084	0.001786732
off_grid	20220520	Rep2	45	18	20220520 568K63_gfpMyD88_NC4 029.tif	0.005935038	0.008951685
off_grid	20220520	Rep2	46	1	20220520 568K63_gfpMyD88_NC4 030.tif	0.002276689	0.000639889
off_grid	20220520	Rep2	46	2	20220520 568K63_gfpMyD88_NC4 030.tif	0.003497828	0.017220672
off_grid	20220520	Rep2	46	3	20220520 568K63_gfpMyD88_NC4 030.tif	0.005068587	0.033952415
off_grid	20220520	Rep2	46	4	20220520 568K63_gfpMyD88_NC4 030.tif	0.028432365	0.055393199
off_grid	20220520	Rep2	46	5	20220520 568K63_gfpMyD88_NC4 030.tif	0.001602783	0.019007404
off_grid	20220520	Rep2	46	6	20220520 568K63_gfpMyD88_NC4 030.tif	0.007597003	0.050938761
off_grid	20220520	Rep2	46	7	20220520 568K63_gfpMyD88_NC4 030.tif	0.056052395	0.009334717
off_grid	20220520	Rep2	46	8	20220520 568K63_gfpMyD88_NC4 030.tif	0.015927094	0.027114166
off_grid	20220520	Rep2	46	9	20220520 568K63_gfpMyD88_NC4 030.tif	0.005701958	0.013471464
off_grid	20220520	Rep2	46	10	20220520 568K63_gfpMyD88_NC4 030.tif	0.007181512	0.007318166
off_grid	20220520	Rep2	46	11	20220520 568K63_gfpMyD88_NC4 030.tif	0.432543134	0.4092833
off_grid	20220520	Rep2	46	12	20220520 568K63_gfpMyD88_NC4 030.tif	0.037699845	0.068254065
off_grid	20220520	Rep2	46	13	20220520 568K63_gfpMyD88_NC4 030.tif	0.005301667	0.022664234
off_grid	20220520	Rep2	46	14	20220520 568K63_gfpMyD88_NC4 030.tif	0.156510054	0.121186845
off_grid	20220520	Rep2	46	15	20220520 568K63_gfpMyD88_NC4 030.tif	0.770058778	0.715600817
off_grid	20220520	Rep2	46	16	20220520 568K63_gfpMyD88_NC4 030.tif	0.084690884	0.242098807
off_grid	20220520	Rep2	46	17	20220520 568K63_gfpMyD88_NC4 030.tif	0.003254613	0.045044574
off_grid	20220520	Rep2	46	18	20220520 568K63_gfpMyD88_NC4 030.tif	0.00907149	0.050781042
off_grid	20220520	Rep2	46	19	20220520 568K63_gfpMyD88_NC4 030.tif	0.024520668	0.072598099
off_grid	20220520	Rep2	46	20	20220520 568K63_gfpMyD88_NC4 030.tif	0.037086742	0.074776876
off_grid	20220520	Rep2	46	21	20220520 568K63_gfpMyD88_NC4 030.tif	0.004546689	0.006475495
off_grid	20220520	Rep2	47	1	20220520 568K63_gfpMyD88_NC4 031.tif	0.000290438	0.000504701
off_grid	20220520	Rep2	47	2	20220520 568K63_gfpMyD88_NC4 031.tif	0.000265104	0.025203511
off_grid	20220520	Rep2	47	3	20220520 568K63_gfpMyD88_NC4 031.tif	6.24E-05	0.033463486
off_grid	20220520	Rep2	47	4	20220520 568K63_gfpMyD88_NC4 031.tif	-8.96E-05	0.02111408
off_grid	20220520	Rep2	47	5	20220520 568K63_gfpMyD88_NC4 031.tif	0.016813813	0.033767658
off_grid	20220520	Rep2	47	6	20220520 568K63_gfpMyD88_NC4 031.tif	0.00795169	0
off_grid	20220520	Rep2	47	7	20220520 568K63_gfpMyD88_NC4 031.tif	0.003979189	0.025854666
off_grid	20220520	Rep2	47	8	20220520 568K63_gfpMyD88_NC4 031.tif	0.157386637	0.114974965
off_grid	20220520	Rep2	47	9	20220520 568K63_gfpMyD88_NC4 031.tif	0.429087465	0.278385465
off_grid	20220520	Rep2	47	10	20220520 568K63_gfpMyD88_NC4 031.tif	0.039483417	0.02115689
off_grid	20220520	Rep2	47	11	20220520 568K63_gfpMyD88_NC4 031.tif	0.078732132	0.029610634
off_grid	20220520	Rep2	47	12	20220520 568K63_gfpMyD88_NC4 031.tif	0.05722793	0.030518645
off_grid	20220520	Rep2	47	13	20220520 568K63_gfpMyD88_NC4 031.tif	0.028133414	0.055282795
off_grid	20220520	Rep2	47	14	20220520 568K63_gfpMyD88_NC4 031.tif	0.004531489	0.024306765
off_grid	20220520	Rep2	47	15	20220520 568K63_gfpMyD88_NC4 031.tif	0.002636443	0.009327958
off_grid	20220520	Rep2	47	16	20220520 568K63_gfpMyD88_NC4 031.tif	0.001405171	0.032828102
off_grid	20220520	Rep2	47	17	20220520 568K63_gfpMyD88_NC4 031.tif	0.002332426	0.023450576
off_grid	20220520	Rep2	47	18	20220520 568K63_gfpMyD88_NC4 031.tif	0.002119613	0.017387404
off_grid	20220520	Rep2	47	19	20220520 568K63_gfpMyD88_NC4 031.tif	0.00195747	0.035106017
off_grid	20220520	Rep2	47	20	20220520 568K63_gfpMyD88_NC4 031.tif	0.002595908	0.052486662
off_grid	20220520	Rep2	47	21	20220520 568K63_gfpMyD88_NC4 031.tif	0.001536912	0.028844569
off_grid	20220520	Rep2	47	22	20220520 568K63_gfpMyD88_NC4 031.tif	0.007348721	0.106674436
off_grid	20220520	Rep2	47	23	20220520 568K63_gfpMyD88_NC4 031.tif	0.000812336	0.019149351
off_grid	20220520	Rep2	47	24	20220520 568K63_gfpMyD88_NC4 031.tif	0.000751532	0.027857698
off_grid	20220520	Rep2	47	25	20220520 568K63_gfpMyD88_NC4 031.tif	0.002499635	0.002214827
off_grid	20220520	Rep2	47	26	20220520 568K63_gfpMyD88_NC4 031.tif	0.002585774	0.005010961
off_grid	20220520	Rep2	47	27	20220520 568K63_gfpMyD88_NC4 031.tif	0.000650193	0.002874994
off_grid	20220520	Rep2	47	28	20220520 568K63_gfpMyD88_NC4 031.tif	0.000229635	0.005067289
off_grid	20220520	Rep2	48	1	20220520 568K63_gfpMyD88_NC4 032.tif	0.000265104	0.002624896
off_grid	20220520	Rep2	48	2	20220520 568K63_gfpMyD88_NC4 032.tif	0.000964345	0.000687205
off_grid	20220520	Rep2	48	3	20220520 568K63_gfpMyD88_NC4 032.tif	0.016241246	0.014041506
off_grid	20220520	Rep2	48	4	20220520 568K63_gfpMyD88_NC4 032.tif	0.036686452	0.05951192
off_grid	20220520	Rep2	48	5	20220520 568K63_gfpMyD88_NC4 032.tif	0.04958188	0.09086197
off_grid	20220520	Rep2	48	6	20220520 568K63_gfpMyD88_NC4 032.tif	0.2223046	0.352504429
off_grid	20220520	Rep2	48	7	20220520 568K63_gfpMyD88_NC4 032.tif	0.002195617	0.052396536
off_grid	20220520	Rep2	48	8	20220520 568K63_gfpMyD88_NC4 032.tif	0.013358143	0.148821484
off_grid	20220520	Rep2	48	9	20220520 568K63_gfpMyD88_NC4 032.tif	0.057699158	0.192424053
off_grid	20220520	Rep2	48	10	20220520 568K63_gfpMyD88_NC4 032.tif	0.153018915	0.318128426
off_grid	20220520	Rep2	48	11	20220520 568K63_gfpMyD88_NC4 032.tif	0.00235776	0.079159213
off_grid	20220520	Rep2	48	12	20220520 568K63_gfpMyD88_NC4 032.tif	0.003229278	0.064247999
off_grid	20220520	Rep2	48	13	20220520 568K63_gfpMyD88_NC4 032.tif	0.000518452	0.004531044
off_grid	20220520	Rep2	48	14	20220520 568K63_gfpMyD88_NC4 032.tif	0.002773252	0.051858037
off_grid	20220520	Rep2	48	15	20220520 568K63_gfpMyD88_NC4 032.tif	0.001121421	0.03359642
off_grid	20220520	Rep2	48	16	20220520 568K63_gfpMyD88_NC4 032.tif	0.001577448	0.040308494
off_grid	20220520	Rep2	48	17	20220520 568K63_gfpMyD88_NC4 032.tif	0.001552113	0.047822682
off_grid	20220520	Rep2	48	18	20220520 568K63_gfpMyD88_NC4 032.tif	0.002195617	0.036852192
off_grid	20220520	Rep2	48	19	20220520 568K63_gfpMyD88_NC4 032.tif	0.139905608	0.265425463
off_grid	20220520	Rep2	48	20	20220520 568K63_gfpMyD88_NC4 032.tif	0.059052038	0.333641222
off_grid	20220520	Rep2	48	21	20220520 568K63_gfpMyD88_NC4 032.tif	0.090340551	0.371939927
off_grid	20220520	Rep2	48	22	20220520 568K63_gfpMyD88_NC4 032.tif	0.024247052	0.143181899
off_grid	20220520	Rep2	48	23	20220520 568K63_gfpMyD88_NC4 032.tif	0.000964345	0.004440919
off_grid	20220520	Rep2	48	24	20220520 568K63_gfpMyD88_NC4 032.tif	0.010632115	0.112426677
off_grid	20220520	Rep2	48	25	20220520 568K63_gfpMyD88_NC4 032.tif	0.028163816	0.143560425
off_grid	20220520	Rep2	48	26	20220520 568K63_gfpMyD88_NC4 032.tif	0.012466357	0.094690038
off_grid	20220520	Rep2	48	27	20220520 568K63_gfpMyD88_NC4 032.tif	0.007916222	0.080384916
off_grid	20220520	Rep2	48	28	20220520 568K63_gfpMyD88_NC4 032.tif	0.00224122	0.020550798
off_grid	20220520	Rep2	48	29	20220520 568K63_gfpMyD88_NC4 032.tif	0.001435573	0.037935948
off_grid	20220520	Rep2	48	30	20220520 568K63_gfpMyD88_NC4 032.tif	0.014432339	0.11212701
off_grid	20220520	Rep2	48	31	20220520 568K63_gfpMyD88_NC4 032.tif	6.69E-06	0.031453694
off_grid	20220520	Rep2	48	32	20220520 568K63_gfpMyD88_NC4 032.tif	0.002474301	0.044068968
off_grid	20220520	Rep2	48	33	20220520 568K63_gfpMyD88_NC4 032.tif	0.000244836	0.019523371
off_grid	20220520	Rep2	48	34	20220520 568K63_gfpMyD88_NC4 032.tif	0.000234702	0.015972438
off_grid	20220520	Rep2	48	35	20220520 568K63_gfpMyD88_NC4 032.tif	0.000721131	0.000306426
off_grid	20220520	Rep2	48	36	20220520 568K63_gfpMyD88_NC4 032.tif	0.000209367	0.04425147
off_grid	20220520	Rep2	49	1	20220520 568K63_gfpMyD88_NC4 033.tif	0.004734167	0.048255283
off_grid	20220520	Rep2	49	2	20220520 568K63_gfpMyD88_NC4 033.tif	0.037765716	0.074664219
off_grid	20220520	Rep2	49	3	20220520 568K63_gfpMyD88_NC4 033.tif	0.073021662	0.161060486
off_grid	20220520	Rep2	49	4	20220520 568K63_gfpMyD88_NC4 033.tif	0.00337622	0.023736724
off_grid	20220520	Rep2	49	5	20220520 568K63_gfpMyD88_NC4 033.tif	0.006598811	0.054178761
off_grid	20220520	Rep2	49	6	20220520 568K63_gfpMyD88_NC4 033.tif	0.003822113	0.019280032
off_grid	20220520	Rep2	49	7	20220520 568K63_gfpMyD88_NC4 033.tif	0.028260088	0.099112931
off_grid	20220520	Rep2	49	8	20220520 568K63_gfpMyD88_NC4 033.tif	0.03941248	0.093324641
off_grid	20220520	Rep2	49	9	20220520 568K63_gfpMyD88_NC4 033.tif	0.012471424	0.051846772
off_grid	20220520	Rep2	49	10	20220520 568K63_gfpMyD88_NC4 033.tif	0.036610448	0.064441769
off_grid	20220520	Rep2	49	11	20220520 568K63_gfpMyD88_NC4 033.tif	0.978159046	1.002543671
off_grid	20220520	Rep2	50	1	20220520 568K63_gfpMyD88_NC4 034.tif	0.000325907	0.009731268
off_grid	20220520	Rep2	50	2	20220520 568K63_gfpMyD88_NC4 034.tif	0.001369702	0.023054025
off_grid	20220520	Rep2	50	3	20220520 568K63_gfpMyD88_NC4 034.tif	0.215170314	0.455952381
off_grid	20220520	Rep2	50	4	20220520 568K63_gfpMyD88_NC4 034.tif	0.043395115	0.142726768
off_grid	20220520	Rep2	50	5	20220520 568K63_gfpMyD88_NC4 034.tif	0.176063475	0.297877292
off_grid	20220520	Rep2	50	6	20220520 568K63_gfpMyD88_NC4 034.tif	0.009603521	0.071996513
off_grid	20220520	Rep2	50	7	20220520 568K63_gfpMyD88_NC4 034.tif	0.045938731	0.099989398
off_grid	20220520	Rep2	50	8	20220520 568K63_gfpMyD88_NC4 034.tif	0.072864586	0.286969891
off_grid	20220520	Rep2	50	9	20220520 568K63_gfpMyD88_NC4 034.tif	0.022134127	0.106030041
off_grid	20220520	Rep2	50	10	20220520 568K63_gfpMyD88_NC4 034.tif	0.017741068	0.032116114
off_grid	20220520	Rep2	50	11	20220520 568K63_gfpMyD88_NC4 034.tif	0.00117209	0.017182369
off_grid	20220520	Rep2	50	12	20220520 568K63_gfpMyD88_NC4 034.tif	-0.000277062	0.001496078
off_grid	20220520	Rep2	50	13	20220520 568K63_gfpMyD88_NC4 034.tif	0.000336041	0.008528097
off_grid	20220520	Rep2	50	14	20220520 568K63_gfpMyD88_NC4 034.tif	0.049070116	0.49643662
off_grid	20220520	Rep2	50	15	20220520 568K63_gfpMyD88_NC4 034.tif	0.010849995	0.2054877
off_grid	20220520	Rep2	50	16	20220520 568K63_gfpMyD88_NC4 034.tif	0.000462715	0.063436873
off_grid	20220520	Rep2	50	17	20220520 568K63_gfpMyD88_NC4 034.tif	0.001126488	0.074722801
off_grid	20220802	Rep3	51	1	20220802 568K63_gfpMyD88_NC1 001.tif	0.044775046	0.025041681
off_grid	20220802	Rep3	51	2	20220802 568K63_gfpMyD88_NC1 001.tif	0.003778236	-6.72E-05
off_grid	20220802	Rep3	51	3	20220802 568K63_gfpMyD88_NC1 001.tif	0.003965206	0.001969898
off_grid	20220802	Rep3	51	4	20220802 568K63_gfpMyD88_NC1 001.tif	0.005047476	0.01201436
off_grid	20220802	Rep3	51	5	20220802 568K63_gfpMyD88_NC1 001.tif	0.029723946	0.02522769
off_grid	20220802	Rep3	51	6	20220802 568K63_gfpMyD88_NC1 001.tif	0.008459682	0.028347255
off_grid	20220802	Rep3	51	7	20220802 568K63_gfpMyD88_NC1 001.tif	0.024222707	0.08152105
off_grid	20220802	Rep3	51	8	20220802 568K63_gfpMyD88_NC1 001.tif	0.0097469	0.02835622
off_grid	20220802	Rep3	51	9	20220802 568K63_gfpMyD88_NC1 001.tif	0.01173166	0.026621634
off_grid	20220802	Rep3	51	10	20220802 568K63_gfpMyD88_NC1 001.tif	0.004554881	0.00922199
off_grid	20220802	Rep3	51	11	20220802 568K63_gfpMyD88_NC1 001.tif	0.004134199	0.029234718
off_grid	20220802	Rep3	51	12	20220802 568K63_gfpMyD88_NC1 001.tif	0.004583646	0.054599113
off_grid	20220802	Rep3	51	13	20220802 568K63_gfpMyD88_NC1 001.tif	0.023208754	0.025099949
off_grid	20220802	Rep3	51	14	20220802 568K63_gfpMyD88_NC1 001.tif	0.013382032	0.045309891
off_grid	20220802	Rep3	51	15	20220802 568K63_gfpMyD88_NC1 001.tif	0.003594861	0.029001647
off_grid	20220802	Rep3	51	16	20220802 568K63_gfpMyD88_NC1 001.tif	0.001272116	0.01260376
off_grid	20220802	Rep3	51	17	20220802 568K63_gfpMyD88_NC1 001.tif	0.075901987	0.181988079
off_grid	20220802	Rep3	51	18	20220802 568K63_gfpMyD88_NC1 001.tif	0.010012973	0.039817036
off_grid	20220802	Rep3	51	19	20220802 568K63_gfpMyD88_NC1 001.tif	0.503750907	0.480016359
off_grid	20220802	Rep3	51	20	20220802 568K63_gfpMyD88_NC1 001.tif	0.063245544	0.115742142
off_grid	20220802	Rep3	51	21	20220802 568K63_gfpMyD88_NC1 001.tif	0.00615851	0.027437382
off_grid	20220802	Rep3	51	22	20220802 568K63_gfpMyD88_NC1 001.tif	0.002552143	0.00176372
off_grid	20220802	Rep3	51	23	20220802 568K63_gfpMyD88_NC1 001.tif	0.007776522	0.011947128
off_grid	20220802	Rep3	51	24	20220802 568K63_gfpMyD88_NC1 001.tif	0.012601791	0.098911729
off_grid	20220802	Rep3	51	25	20220802 568K63_gfpMyD88_NC1 001.tif	0.007647081	0.104760914
off_grid	20220802	Rep3	51	26	20220802 568K63_gfpMyD88_NC1 001.tif	0.893590944	1.097672325
off_grid	20220802	Rep3	51	27	20220802 568K63_gfpMyD88_NC1 001.tif	0.004493757	0.016037075
off_grid	20220802	Rep3	51	28	20220802 568K63_gfpMyD88_NC1 001.tif	0.011451205	0.108606584
off_grid	20220802	Rep3	51	29	20220802 568K63_gfpMyD88_NC1 001.tif	0.007535618	0.076317292
off_grid	20220802	Rep3	51	30	20220802 568K63_gfpMyD88_NC1 001.tif	0.019882842	0.101636867
off_grid	20220802	Rep3	51	31	20220802 568K63_gfpMyD88_NC1 001.tif	0.013579789	0.072671076
off_grid	20220802	Rep3	51	32	20220802 568K63_gfpMyD88_NC1 001.tif	0.014489471	0.078000334
off_grid	20220802	Rep3	51	33	20220802 568K63_gfpMyD88_NC1 001.tif	0.013209444	0.04135889
off_grid	20220802	Rep3	51	34	20220802 568K63_gfpMyD88_NC1 001.tif	0.010685346	0.048572884
off_grid	20220802	Rep3	51	35	20220802 568K63_gfpMyD88_NC1 001.tif	0.01820011	0.031859007
off_grid	20220802	Rep3	51	36	20220802 568K63_gfpMyD88_NC1 001.tif	0.005212873	0.032710613
off_grid	20220802	Rep3	51	37	20220802 568K63_gfpMyD88_NC1 001.tif	0.00439308	0.013060938
off_grid	20220802	Rep3	51	38	20220802 568K63_gfpMyD88_NC1 001.tif	0.011587837	0.009715025
off_grid	20220802	Rep3	51	39	20220802 568K63_gfpMyD88_NC1 001.tif	0.0014483	0.039440536
off_grid	20220802	Rep3	51	40	20220802 568K63_gfpMyD88_NC1 001.tif	0.004044309	0.055253504
off_grid	20220802	Rep3	51	41	20220802 568K63_gfpMyD88_NC1 001.tif	0.00194449	0.001082435
off_grid	20220802	Rep3	51	42	20220802 568K63_gfpMyD88_NC1 001.tif	0.007603934	0.02623617
off_grid	20220802	Rep3	51	43	20220802 568K63_gfpMyD88_NC1 001.tif	0.575259814	0.648562517
off_grid	20220802	Rep3	51	44	20220802 568K63_gfpMyD88_NC1 001.tif	0.096055217	0.137691151
off_grid	20220802	Rep3	51	45	20220802 568K63_gfpMyD88_NC1 001.tif	0.005428608	0.006035193
off_grid	20220802	Rep3	51	46	20220802 568K63_gfpMyD88_NC1 001.tif	0.009800834	0.008040948
off_grid	20220802	Rep3	51	47	20220802 568K63_gfpMyD88_NC1 001.tif	0.004011949	0.027820605
off_grid	20220802	Rep3	51	48	20220802 568K63_gfpMyD88_NC1 001.tif	0.074823313	0.250880718
off_grid	20220802	Rep3	51	49	20220802 568K63_gfpMyD88_NC1 001.tif	0.095559026	0.221771499
off_grid	20220802	Rep3	51	50	20220802 568K63_gfpMyD88_NC1 001.tif	0.032194109	0.069484279
off_grid	20220802	Rep3	51	51	20220802 568K63_gfpMyD88_NC1 001.tif	0.002336408	0.010931924
off_grid	20220802	Rep3	51	52	20220802 568K63_gfpMyD88_NC1 001.tif	0.295840058	0.865479866
off_grid	20220802	Rep3	51	53	20220802 568K63_gfpMyD88_NC1 001.tif	0.002677988	0.003942037
off_grid	20220802	Rep3	51	54	20220802 568K63_gfpMyD88_NC1 001.tif	0.013018878	0.054906139
off_grid	20220802	Rep3	51	55	20220802 568K63_gfpMyD88_NC1 001.tif	0.011095243	0.047553199
off_grid	20220802	Rep3	51	56	20220802 568K63_gfpMyD88_NC1 001.tif	0.003925655	0.007599458
off_grid	20220802	Rep3	51	57	20220802 568K63_gfpMyD88_NC1 001.tif	0.269671421	0.458990671
off_grid	20220802	Rep3	51	58	20220802 568K63_gfpMyD88_NC1 001.tif	0.007025045	0.005867113
off_grid	20220802	Rep3	51	59	20220802 568K63_gfpMyD88_NC1 001.tif	0.019361482	0.013352277
off_grid	20220802	Rep3	52	1	20220802 568K63_gfpMyD88_NC1 002.tif	0.001426726	0.008681893
off_grid	20220802	Rep3	52	2	20220802 568K63_gfpMyD88_NC1 002.tif	0.001175036	8.96E-06
off_grid	20220802	Rep3	52	3	20220802 568K63_gfpMyD88_NC1 002.tif	0.003576884	0.002384495
off_grid	20220802	Rep3	52	4	20220802 568K63_gfpMyD88_NC1 002.tif	0.002994399	0.000226348
off_grid	20220802	Rep3	52	5	20220802 568K63_gfpMyD88_NC1 002.tif	0.018297191	0.012975777
off_grid	20220802	Rep3	52	6	20220802 568K63_gfpMyD88_NC1 002.tif	0.004094647	0.028255372
off_grid	20220802	Rep3	52	7	20220802 568K63_gfpMyD88_NC1 002.tif	0.038310193	0.163246036
off_grid	20220802	Rep3	52	8	20220802 568K63_gfpMyD88_NC1 002.tif	0.034142914	0.148974922
off_grid	20220802	Rep3	52	9	20220802 568K63_gfpMyD88_NC1 002.tif	0.047723422	0.240860905
off_grid	20220802	Rep3	52	10	20220802 568K63_gfpMyD88_NC1 002.tif	0.009520378	0.041361131
off_grid	20220802	Rep3	52	11	20220802 568K63_gfpMyD88_NC1 002.tif	0.050136057	0.19091649
off_grid	20220802	Rep3	52	12	20220802 568K63_gfpMyD88_NC1 002.tif	0.05700002	0.29615699
off_grid	20220802	Rep3	52	13	20220802 568K63_gfpMyD88_NC1 002.tif	0.005363887	0.044119884
off_grid	20220802	Rep3	52	14	20220802 568K63_gfpMyD88_NC1 002.tif	0.004601624	0.073399422
off_grid	20220802	Rep3	52	15	20220802 568K63_gfpMyD88_NC1 002.tif	0.079957802	0.21410705
off_grid	20220802	Rep3	52	16	20220802 568K63_gfpMyD88_NC1 002.tif	0.134218709	0.142327918
off_grid	20220802	Rep3	52	17	20220802 568K63_gfpMyD88_NC1 002.tif	0.047126556	0.072063748
off_grid	20220802	Rep3	52	18	20220802 568K63_gfpMyD88_NC1 002.tif	0.0608401	0.144250753
off_grid	20220802	Rep3	52	19	20220802 568K63_gfpMyD88_NC1 002.tif	0.037443657	0.137263106
off_grid	20220802	Rep3	52	20	20220802 568K63_gfpMyD88_NC1 002.tif	0.015733542	0.027896801
off_grid	20220802	Rep3	52	21	20220802 568K63_gfpMyD88_NC1 002.tif	0.090805669	0.115258071
off_grid	20220802	Rep3	52	22	20220802 568K63_gfpMyD88_NC1 002.tif	0.018340338	0.037533389
off_grid	20220802	Rep3	52	23	20220802 568K63_gfpMyD88_NC1 002.tif	0.02436653	0.174292254
off_grid	20220802	Rep3	52	24	20220802 568K63_gfpMyD88_NC1 002.tif	0.026883437	0.085799247
off_grid	20220802	Rep3	52	25	20220802 568K63_gfpMyD88_NC1 002.tif	0.017434251	0.131942814
off_grid	20220802	Rep3	52	26	20220802 568K63_gfpMyD88_NC1 002.tif	0.160513189	0.12872016
off_grid	20220802	Rep3	52	27	20220802 568K63_gfpMyD88_NC1 002.tif	0.222364368	0.216440001
off_grid	20220802	Rep3	52	28	20220802 568K63_gfpMyD88_NC1 002.tif	0.000585361	0.02489153
off_grid	20220802	Rep3	52	29	20220802 568K63_gfpMyD88_NC1 002.tif	0.17069947	0.333939135
off_grid	20220802	Rep3	52	30	20220802 568K63_gfpMyD88_NC1 002.tif	0.008351815	0.006129318
off_grid	20220802	Rep3	52	31	20220802 568K63_gfpMyD88_NC1 002.tif	0.000484684	0.009932409
off_grid	20220802	Rep3	52	32	20220802 568K63_gfpMyD88_NC1 002.tif	0.699174306	0.810623034
off_grid	20220802	Rep3	52	33	20220802 568K63_gfpMyD88_NC1 002.tif	0.365925114	0.556129714
off_grid	20220802	Rep3	52	34	20220802 568K63_gfpMyD88_NC1 002.tif	0.083003259	0.420849952
off_grid	20220802	Rep3	52	35	20220802 568K63_gfpMyD88_NC1 002.tif	0.149140369	0.413898161
off_grid	20220802	Rep3	52	36	20220802 568K63_gfpMyD88_NC1 002.tif	0.026038475	0.064441879
off_grid	20220802	Rep3	52	37	20220802 568K63_gfpMyD88_NC1 002.tif	0.01240763	0.085339828
off_grid	20220802	Rep3	52	38	20220802 568K63_gfpMyD88_NC1 002.tif	0.012181108	0.12746292
off_grid	20220802	Rep3	52	39	20220802 568K63_gfpMyD88_NC1 002.tif	0.009027784	0.073997788
off_grid	20220802	Rep3	52	40	20220802 568K63_gfpMyD88_NC1 002.tif	0.001966063	0.00682629
off_grid	20220802	Rep3	52	41	20220802 568K63_gfpMyD88_NC1 002.tif	0.017333575	0.095263272
off_grid	20220802	Rep3	52	42	20220802 568K63_gfpMyD88_NC1 002.tif	0.024970588	0.199869551
off_grid	20220802	Rep3	52	43	20220802 568K63_gfpMyD88_NC1 002.tif	0.004216897	0.041139266
off_grid	20220802	Rep3	52	44	20220802 568K63_gfpMyD88_NC1 002.tif	0.010875912	-8.29E-05
off_grid	20220802	Rep3	52	45	20220802 568K63_gfpMyD88_NC1 002.tif	0.0047023	0.019949978
off_grid	20220802	Rep3	52	46	20220802 568K63_gfpMyD88_NC1 002.tif	0.003235303	0.045529515
off_grid	20220802	Rep3	52	47	20220802 568K63_gfpMyD88_NC1 002.tif	0.091355792	0.393087616
off_grid	20220802	Rep3	52	48	20220802 568K63_gfpMyD88_NC1 002.tif	0.008132484	0.056564529
off_grid	20220802	Rep3	52	49	20220802 568K63_gfpMyD88_NC1 002.tif	0.023090099	0.140839851
off_grid	20220802	Rep3	52	50	20220802 568K63_gfpMyD88_NC1 002.tif	0.124036025	0.365533701
off_grid	20220802	Rep3	52	51	20220802 568K63_gfpMyD88_NC1 002.tif	0.010627817	0.080147276
off_grid	20220802	Rep3	52	52	20220802 568K63_gfpMyD88_NC1 002.tif	0.017743471	0.028026783
off_grid	20220802	Rep3	52	53	20220802 568K63_gfpMyD88_NC1 002.tif	0.010282641	0.048624429
off_grid	20220802	Rep3	52	54	20220802 568K63_gfpMyD88_NC1 002.tif	0.008128889	0.052068949
off_grid	20220802	Rep3	52	55	20220802 568K63_gfpMyD88_NC1 002.tif	0.147676967	0.630114059
off_grid	20220802	Rep3	52	56	20220802 568K63_gfpMyD88_NC1 002.tif	0.003652391	0.023995103
off_grid	20220802	Rep3	52	57	20220802 568K63_gfpMyD88_NC1 002.tif	0.005924798	-3.81E-05
off_grid	20220802	Rep3	53	1	20220802 568K63_gfpMyD88_NC1 003.tif	0.020641509	0.043447564
off_grid	20220802	Rep3	53	2	20220802 568K63_gfpMyD88_NC1 003.tif	0.008549572	0.004466446
off_grid	20220802	Rep3	53	3	20220802 568K63_gfpMyD88_NC1 003.tif	0.006852458	0.000963659
off_grid	20220802	Rep3	53	4	20220802 568K63_gfpMyD88_NC1 003.tif	0.004648367	0.004717446
off_grid	20220802	Rep3	53	5	20220802 568K63_gfpMyD88_NC1 003.tif	0.224945995	0.282871947
off_grid	20220802	Rep3	53	6	20220802 568K63_gfpMyD88_NC1 003.tif	0.00045592	0.008307635
off_grid	20220802	Rep3	53	7	20220802 568K63_gfpMyD88_NC1 003.tif	0.076746949	0.319060697
off_grid	20220802	Rep3	53	8	20220802 568K63_gfpMyD88_NC1 003.tif	0.064637034	0.25214916
off_grid	20220802	Rep3	53	9	20220802 568K63_gfpMyD88_NC1 003.tif	0.013018878	0.047815403
off_grid	20220802	Rep3	53	10	20220802 568K63_gfpMyD88_NC1 003.tif	0.005205682	0.050603291
off_grid	20220802	Rep3	53	11	20220802 568K63_gfpMyD88_NC1 003.tif	0.017642795	0.037956951
off_grid	20220802	Rep3	53	12	20220802 568K63_gfpMyD88_NC1 003.tif	0.0101532	0.042297897
off_grid	20220802	Rep3	53	13	20220802 568K63_gfpMyD88_NC1 003.tif	0.000678846	0.003417627
off_grid	20220802	Rep3	53	14	20220802 568K63_gfpMyD88_NC1 003.tif	0.004130603	0.011158272
off_grid	20220802	Rep3	53	15	20220802 568K63_gfpMyD88_NC1 003.tif	0.001994828	0.005645248
off_grid	20220802	Rep3	53	16	20220802 568K63_gfpMyD88_NC1 003.tif	0.004731065	0.000161357
off_grid	20220802	Rep3	53	17	20220802 568K63_gfpMyD88_NC1 003.tif	0.014047214	0.002160388
off_grid	20220802	Rep3	53	18	20220802 568K63_gfpMyD88_NC1 003.tif	0.009606672	0.007565842
off_grid	20220802	Rep3	53	19	20220802 568K63_gfpMyD88_NC1 003.tif	0.059376699	0.197480574
off_grid	20220802	Rep3	53	20	20220802 568K63_gfpMyD88_NC1 003.tif	0.19293454	0.274909434
off_grid	20220802	Rep3	53	21	20220802 568K63_gfpMyD88_NC1 003.tif	0.348155754	0.363729637
off_grid	20220802	Rep3	53	22	20220802 568K63_gfpMyD88_NC1 003.tif	0.000344457	-7.17E-05
off_grid	20220802	Rep3	53	23	20220802 568K63_gfpMyD88_NC1 003.tif	0.202610248	0.56332578
off_grid	20220802	Rep3	53	24	20220802 568K63_gfpMyD88_NC1 003.tif	0.032240852	0.237407423
off_grid	20220802	Rep3	53	25	20220802 568K63_gfpMyD88_NC1 003.tif	0.000509853	0.034732055
off_grid	20220802	Rep3	54	1	20220802 568K63_gfpMyD88_NC1 004.tif	0.029267307	0.186391775
off_grid	20220802	Rep3	54	2	20220802 568K63_gfpMyD88_NC1 004.tif	0.019562835	0.138491212
off_grid	20220802	Rep3	54	3	20220802 568K63_gfpMyD88_NC1 004.tif	0.003497781	0.026749375
off_grid	20220802	Rep3	54	4	20220802 568K63_gfpMyD88_NC1 004.tif	1.745146676	0.855493675
off_grid	20220802	Rep3	54	5	20220802 568K63_gfpMyD88_NC1 004.tif	0.044994377	0.0764159
off_grid	20220802	Rep3	54	6	20220802 568K63_gfpMyD88_NC1 004.tif	0.049021427	0.09670652
off_grid	20220802	Rep3	54	7	20220802 568K63_gfpMyD88_NC1 004.tif	0.063026213	0.17629801
off_grid	20220802	Rep3	54	8	20220802 568K63_gfpMyD88_NC1 004.tif	0.082787525	0.161717629
off_grid	20220802	Rep3	54	9	20220802 568K63_gfpMyD88_NC1 004.tif	0.022913916	0.091764966
off_grid	20220802	Rep3	54	10	20220802 568K63_gfpMyD88_NC1 004.tif	0.001405153	0.01873756
off_grid	20220802	Rep3	54	11	20220802 568K63_gfpMyD88_NC1 004.tif	0.006726612	0.056333699
off_grid	20220802	Rep3	54	12	20220802 568K63_gfpMyD88_NC1 004.tif	0.002070335	0.000268928
off_grid	20220802	Rep3	54	13	20220802 568K63_gfpMyD88_NC1 004.tif	0.024780022	0.199643205
off_grid	20220802	Rep3	54	14	20220802 568K63_gfpMyD88_NC1 004.tif	0.003271259	0.032650104
off_grid	20220802	Rep3	54	15	20220802 568K63_gfpMyD88_NC1 004.tif	0.007136508	0.044693597
off_grid	20220802	Rep3	54	16	20220802 568K63_gfpMyD88_NC1 004.tif	0.01451464	0.091305548
off_grid	20220802	Rep3	54	17	20220802 568K63_gfpMyD88_NC1 004.tif	0.002379555	0.02308523
off_grid	20220802	Rep3	54	18	20220802 568K63_gfpMyD88_NC1 004.tif	0.002947657	0.019728112
off_grid	20220802	Rep3	54	19	20220802 568K63_gfpMyD88_NC1 004.tif	0.006388628	0.05287125
off_grid	20220802	Rep3	54	20	20220802 568K63_gfpMyD88_NC1 004.tif	0.006169297	0.052160832
off_grid	20220802	Rep3	54	21	20220802 568K63_gfpMyD88_NC1 004.tif	0.007974279	0.041665916
off_grid	20220802	Rep3	54	22	20220802 568K63_gfpMyD88_NC1 004.tif	0.006546833	0.021512001
off_grid	20220802	Rep3	54	23	20220802 568K63_gfpMyD88_NC1 004.tif	0.000578169	0.004565053
off_grid	20220802	Rep3	54	24	20220802 568K63_gfpMyD88_NC1 004.tif	0.021655463	0.027977479
off_grid	20220802	Rep3	54	25	20220802 568K63_gfpMyD88_NC1 004.tif	0.068825885	0.07706805
off_grid	20220802	Rep3	54	26	20220802 568K63_gfpMyD88_NC1 004.tif	0.050786857	0.050280577
off_grid	20220802	Rep3	54	27	20220802 568K63_gfpMyD88_NC1 004.tif	0.008121697	0.113064065
off_grid	20220802	Rep3	54	28	20220802 568K63_gfpMyD88_NC1 004.tif	0.367205141	0.790283108
off_grid	20220802	Rep3	54	29	20220802 568K63_gfpMyD88_NC1 004.tif	0.109783143	0.350774029
off_grid	20220802	Rep3	54	30	20220802 568K63_gfpMyD88_NC1 004.tif	0.024938228	0.06076877
off_grid	20220802	Rep3	54	31	20220802 568K63_gfpMyD88_NC1 004.tif	0.002591694	0.001483586
off_grid	20220802	Rep3	54	32	20220802 568K63_gfpMyD88_NC1 004.tif	0.003073502	0.03215931
off_grid	20220802	Rep3	54	33	20220802 568K63_gfpMyD88_NC1 004.tif	0.080087243	0.295865652
off_grid	20220802	Rep3	54	34	20220802 568K63_gfpMyD88_NC1 004.tif	0.002307644	0.006817326
off_grid	20220802	Rep3	54	35	20220802 568K63_gfpMyD88_NC1 004.tif	0.002106291	0.005732649
off_grid	20220802	Rep3	54	36	20220802 568K63_gfpMyD88_NC1 004.tif	0.009372959	0.048012617
off_grid	20220802	Rep3	54	37	20220802 568K63_gfpMyD88_NC1 004.tif	0.006510877	0.049142115
off_grid	20220802	Rep3	54	38	20220802 568K63_gfpMyD88_NC1 004.tif	0.007154486	0.042952288
off_grid	20220802	Rep3	54	39	20220802 568K63_gfpMyD88_NC1 004.tif	0.014155082	0.103940682
off_grid	20220802	Rep3	54	40	20220802 568K63_gfpMyD88_NC1 004.tif	0.004540499	0.031565427
off_grid	20220802	Rep3	54	41	20220802 568K63_gfpMyD88_NC1 004.tif	0.117883986	0.292102901
off_grid	20220802	Rep3	54	42	20220802 568K63_gfpMyD88_NC1 004.tif	0.027142319	0.126189995
off_grid	20220802	Rep3	54	43	20220802 568K63_gfpMyD88_NC1 004.tif	0.002915297	0.007001093
off_grid	20220802	Rep3	54	44	20220802 568K63_gfpMyD88_NC1 004.tif	0.040449563	0.124870007
off_grid	20220802	Rep3	54	45	20220802 568K63_gfpMyD88_NC1 004.tif	0.00283979	0.020835199
off_grid	20220802	Rep3	54	46	20220802 568K63_gfpMyD88_NC1 004.tif	0.008269116	0.025285958
off_grid	20220802	Rep3	54	47	20220802 568K63_gfpMyD88_NC1 004.tif	0.004907248	0.006989888
off_grid	20220802	Rep3	54	48	20220802 568K63_gfpMyD88_NC1 004.tif	0.025118007	0.0334412
off_grid	20220802	Rep3	54	49	20220802 568K63_gfpMyD88_NC1 004.tif	0.135451993	0.365771252
off_grid	20220802	Rep3	54	50	20220802 568K63_gfpMyD88_NC1 004.tif	0.001419535	0.007422414
off_grid	20220802	Rep3	54	51	20220802 568K63_gfpMyD88_NC1 004.tif	0.01562927	0.035727089
off_grid	20220802	Rep3	54	52	20220802 568K63_gfpMyD88_NC1 004.tif	0.015916916	0.026659732
off_grid	20220802	Rep3	54	53	20220802 568K63_gfpMyD88_NC1 004.tif	0.010361744	0.045908256
off_grid	20220802	Rep3	54	54	20220802 568K63_gfpMyD88_NC1 004.tif	0.067434395	0.152302909
off_grid	20220802	Rep3	54	55	20220802 568K63_gfpMyD88_NC1 004.tif	0.059279618	0.251801796
off_grid	20220802	Rep3	54	56	20220802 568K63_gfpMyD88_NC1 004.tif	0.168991569	0.441503626
off_grid	20220802	Rep3	54	57	20220802 568K63_gfpMyD88_NC1 004.tif	0.01209841	0.081151273
off_grid	20220802	Rep3	54	58	20220802 568K63_gfpMyD88_NC1 004.tif	0.221749522	0.305190732
off_grid	20220802	Rep3	54	59	20220802 568K63_gfpMyD88_NC1 004.tif	0.227937517	0.41078084
off_grid	20220802	Rep3	54	60	20220802 568K63_gfpMyD88_NC1 004.tif	0.005313549	0.045417461
off_grid	20220802	Rep3	54	61	20220802 568K63_gfpMyD88_NC1 004.tif	0.028555382	0.112656192
off_grid	20220802	Rep3	54	62	20220802 568K63_gfpMyD88_NC1 004.tif	0.008172036	0.044543446
off_grid	20220802	Rep3	54	63	20220802 568K63_gfpMyD88_NC1 004.tif	0.105220352	0.347811341
off_grid	20220802	Rep3	54	64	20220802 568K63_gfpMyD88_NC1 004.tif	0.061951135	0.210442906
off_grid	20220802	Rep3	55	1	20220802 568K63_gfpMyD88_NC1 005.tif	0.003149009	0.000508722
off_grid	20220802	Rep3	55	2	20220802 568K63_gfpMyD88_NC1 005.tif	0.002868554	0.010447854
off_grid	20220802	Rep3	55	3	20220802 568K63_gfpMyD88_NC1 005.tif	0.045753044	0.059392756
off_grid	20220802	Rep3	55	4	20220802 568K63_gfpMyD88_NC1 005.tif	0.712765603	0.604904301
off_grid	20220802	Rep3	55	5	20220802 568K63_gfpMyD88_NC1 005.tif	0.00763989	0.021628537
off_grid	20220802	Rep3	55	6	20220802 568K63_gfpMyD88_NC1 005.tif	0.006147724	0.020118058
off_grid	20220802	Rep3	55	7	20220802 568K63_gfpMyD88_NC1 005.tif	0.007478088	0.021875054
off_grid	20220802	Rep3	55	8	20220802 568K63_gfpMyD88_NC1 005.tif	0.002332813	0
off_grid	20220802	Rep3	55	9	20220802 568K63_gfpMyD88_NC1 005.tif	0.006388628	0.002669111
off_grid	20220802	Rep3	55	10	20220802 568K63_gfpMyD88_NC1 005.tif	0.042772308	0.075371562
off_grid	20220802	Rep3	55	11	20220802 568K63_gfpMyD88_NC1 005.tif	0.028127508	0.035525393
off_grid	20220802	Rep3	55	12	20220802 568K63_gfpMyD88_NC1 005.tif	0.011688513	0.032605283
off_grid	20220802	Rep3	55	13	20220802 568K63_gfpMyD88_NC1 005.tif	0.003393509	0.010846764
off_grid	20220802	Rep3	55	14	20220802 568K63_gfpMyD88_NC1 005.tif	0.003404296	0.007395521
off_grid	20220802	Rep3	55	15	20220802 568K63_gfpMyD88_NC1 005.tif	0.015014425	0.019024417
off_grid	20220802	Rep3	55	16	20220802 568K63_gfpMyD88_NC1 005.tif	0.007740566	0.03089759
off_grid	20220802	Rep3	55	17	20220802 568K63_gfpMyD88_NC1 005.tif	0.022996614	0.018569481
off_grid	20220802	Rep3	55	18	20220802 568K63_gfpMyD88_NC1 005.tif	0.008970254	0.024418665
off_grid	20220802	Rep3	55	19	20220802 568K63_gfpMyD88_NC1 005.tif	0.014705205	0.055426067
off_grid	20220802	Rep3	55	20	20220802 568K63_gfpMyD88_NC1 005.tif	0.007017854	0.012756153
off_grid	20220802	Rep3	55	21	20220802 568K63_gfpMyD88_NC1 005.tif	0.017811787	0.019026658
off_grid	20220802	Rep3	55	22	20220802 568K63_gfpMyD88_NC1 005.tif	0.006115363	0.024216969
off_grid	20220802	Rep3	55	23	20220802 568K63_gfpMyD88_NC1 005.tif	0.01411553	0.053805775
off_grid	20220802	Rep3	55	24	20220802 568K63_gfpMyD88_NC1 005.tif	0.001782689	0.021330475
off_grid	20220802	Rep3	55	25	20220802 568K63_gfpMyD88_NC1 005.tif	0.000926941	0.000266687
off_grid	20220802	Rep3	55	26	20220802 568K63_gfpMyD88_NC1 005.tif	0.001239756	0.003919626
off_grid	20220802	Rep3	55	27	20220802 568K63_gfpMyD88_NC1 005.tif	0.008646652	0.00483174
off_grid	20220802	Rep3	55	28	20220802 568K63_gfpMyD88_NC1 005.tif	0.009696562	0.002678075
off_grid	20220802	Rep3	55	29	20220802 568K63_gfpMyD88_NC1 005.tif	0.004849719	0.000156875
off_grid	20220802	Rep3	55	30	20220802 568K63_gfpMyD88_NC1 005.tif	0.004497352	0.037508737
off_grid	20220802	Rep3	55	31	20220802 568K63_gfpMyD88_NC1 005.tif	0.269186017	0.492906978
off_grid	20220802	Rep3	55	32	20220802 568K63_gfpMyD88_NC1 005.tif	0.000553	0.011400307
off_grid	20220802	Rep3	55	33	20220802 568K63_gfpMyD88_NC1 005.tif	0.483982408	0.180715153
off_grid	20220802	Rep3	55	34	20220802 568K63_gfpMyD88_NC1 005.tif	0.13735046	0.347322792
off_grid	20220802	Rep3	55	35	20220802 568K63_gfpMyD88_NC1 005.tif	0.025064073	0.061407474
off_grid	20220802	Rep3	55	36	20220802 568K63_gfpMyD88_NC1 005.tif	0.000502662	0.01499722
off_grid	20220802	Rep3	55	37	20220802 568K63_gfpMyD88_NC1 005.tif	0.02968799	0.087778109
off_grid	20220802	Rep3	55	38	20220802 568K63_gfpMyD88_NC1 005.tif	0.066474375	0.218190274
off_grid	20220802	Rep3	55	39	20220802 568K63_gfpMyD88_NC1 005.tif	0.074230043	0.14808746
off_grid	20220802	Rep3	55	40	20220802 568K63_gfpMyD88_NC1 005.tif	0.034948324	0.031540776
off_grid	20220802	Rep3	55	41	20220802 568K63_gfpMyD88_NC1 005.tif	0.04789601	0.181999285
off_grid	20220802	Rep3	55	42	20220802 568K63_gfpMyD88_NC1 005.tif	0.042714779	0.028522059
off_grid	20220802	Rep3	55	43	20220802 568K63_gfpMyD88_NC1 005.tif	0.000355243	0.002893217
off_grid	20220802	Rep3	55	44	20220802 568K63_gfpMyD88_NC1 005.tif	0.124791097	0.182404917
off_grid	20220802	Rep3	55	45	20220802 568K63_gfpMyD88_NC1 005.tif	0.004400272	0.022491348
off_grid	20220802	Rep3	55	46	20220802 568K63_gfpMyD88_NC1 005.tif	0.000452324	0.004647973
off_grid	20220802	Rep3	55	47	20220802 568K63_gfpMyD88_NC1 005.tif	0.117952303	0.336491713
off_grid	20220802	Rep3	55	48	20220802 568K63_gfpMyD88_NC1 005.tif	0.008369793	0.043304136
off_grid	20220802	Rep3	56	1	20220802 568K63_gfpMyD88_NC1 006.tif	0.372141872	0.196732059
off_grid	20220802	Rep3	56	2	20220802 568K63_gfpMyD88_NC1 006.tif	0.475432117	0.547429894
off_grid	20220802	Rep3	56	3	20220802 568K63_gfpMyD88_NC1 006.tif	0.016535356	0.024961003
off_grid	20220802	Rep3	56	4	20220802 568K63_gfpMyD88_NC1 006.tif	0.099474613	0.223333522
off_grid	20220802	Rep3	56	5	20220802 568K63_gfpMyD88_NC1 006.tif	0.300370487	0.273356375
off_grid	20220802	Rep3	56	6	20220802 568K63_gfpMyD88_NC1 006.tif	0.429426664	0.918557292
off_grid	20220802	Rep3	56	7	20220802 568K63_gfpMyD88_NC1 006.tif	0.002548548	0.019631746
off_grid	20220802	Rep3	56	8	20220802 568K63_gfpMyD88_NC1 006.tif	0.001656844	0.01554404
off_grid	20220802	Rep3	56	9	20220802 568K63_gfpMyD88_NC1 006.tif	0.001940894	0.002120049
off_grid	20220802	Rep3	56	10	20220802 568K63_gfpMyD88_NC1 006.tif	0.006385032	0.002427075
off_grid	20220802	Rep3	56	11	20220802 568K63_gfpMyD88_NC1 006.tif	0.002156629	6.27E-05
off_grid	20220802	Rep3	56	12	20220802 568K63_gfpMyD88_NC1 006.tif	0.004709491	0.003731376
off_grid	20220802	Rep3	56	13	20220802 568K63_gfpMyD88_NC1 006.tif	0.003044738	0.000385464
off_grid	20220802	Rep3	56	14	20220802 568K63_gfpMyD88_NC1 006.tif	0.005090623	0.001685282
off_grid	20220802	Rep3	57	1	20220802 568K63_gfpMyD88_NC1 007.tif	0.004353529	0.006508058
off_grid	20220802	Rep3	57	2	20220802 568K63_gfpMyD88_NC1 007.tif	0.001336837	0.000320473
off_grid	20220802	Rep3	57	3	20220802 568K63_gfpMyD88_NC1 007.tif	0.022867173	0.0037381
off_grid	20220802	Rep3	57	4	20220802 568K63_gfpMyD88_NC1 007.tif	0.000175464	0.014071659
off_grid	20220802	Rep3	57	5	20220802 568K63_gfpMyD88_NC1 007.tif	0.000934132	0.001382738
off_grid	20220802	Rep3	57	6	20220802 568K63_gfpMyD88_NC1 007.tif	0.007478088	0.026830053
off_grid	20220802	Rep3	57	7	20220802 568K63_gfpMyD88_NC1 007.tif	0.000326479	0.007825806
off_grid	20220802	Rep3	57	8	20220802 568K63_gfpMyD88_NC1 007.tif	0.011264235	0.0249117
off_grid	20220802	Rep3	57	9	20220802 568K63_gfpMyD88_NC1 007.tif	0.105615866	0.208006865
off_grid	20220802	Rep3	57	10	20220802 568K63_gfpMyD88_NC1 007.tif	0.008236756	0.022137259
off_grid	20220802	Rep3	57	11	20220802 568K63_gfpMyD88_NC1 007.tif	0.023453253	0.04434175
off_grid	20220802	Rep3	57	12	20220802 568K63_gfpMyD88_NC1 007.tif	0.024715302	0.077720201
off_grid	20220802	Rep3	57	13	20220802 568K63_gfpMyD88_NC1 007.tif	0.115381463	0.243162483
off_grid	20220802	Rep3	57	14	20220802 568K63_gfpMyD88_NC1 007.tif	-0.000281174	0.000405633
off_grid	20220802	Rep3	57	15	20220802 568K63_gfpMyD88_NC1 007.tif	0.0473351	0.103698648
off_grid	20220802	Rep3	57	16	20220802 568K63_gfpMyD88_NC1 007.tif	0.001743137	0.025536957
off_grid	20220802	Rep3	57	17	20220802 568K63_gfpMyD88_NC1 007.tif	0.165985663	0.292775222
off_grid	20220802	Rep3	57	18	20220802 568K63_gfpMyD88_NC1 007.tif	0.111606103	0.169077293
off_grid	20220802	Rep3	57	19	20220802 568K63_gfpMyD88_NC1 007.tif	-0.000126564	-6.27E-05
off_grid	20220802	Rep3	57	20	20220802 568K63_gfpMyD88_NC1 007.tif	0.003174179	0.010035498
off_grid	20220802	Rep3	57	21	20220802 568K63_gfpMyD88_NC1 007.tif	0.015212182	0.025077539
off_grid	20220802	Rep3	57	22	20220802 568K63_gfpMyD88_NC1 007.tif	0.005227255	0.032179479
off_grid	20220802	Rep3	57	23	20220802 568K63_gfpMyD88_NC1 007.tif	-5.47E-05	0.006254818
off_grid	20220802	Rep3	57	24	20220802 568K63_gfpMyD88_NC1 007.tif	0.003073502	0.019837924
off_grid	20220802	Rep3	57	25	20220802 568K63_gfpMyD88_NC1 007.tif	0.000657272	0.002200728
off_grid	20220802	Rep3	57	26	20220802 568K63_gfpMyD88_NC1 007.tif	3.52E-05	0.003323502
off_grid	20220802	Rep3	58	1	20220802 568K63_gfpMyD88_NC1 008.tif	0.007096957	0.018972873
off_grid	20220802	Rep3	58	2	20220802 568K63_gfpMyD88_NC1 008.tif	1.259682173	1.86018413
off_grid	20220802	Rep3	58	3	20220802 568K63_gfpMyD88_NC1 008.tif	0.389120205	0.824573674
off_grid	20220802	Rep3	59	1	20220802 568K63_gfpMyD88_NC1 009.tif	0.001344028	-5.15E-05
off_grid	20220802	Rep3	59	2	20220802 568K63_gfpMyD88_NC1 009.tif	-4.31E-06	0.000990552
off_grid	20220802	Rep3	59	3	20220802 568K63_gfpMyD88_NC1 009.tif	0.000783117	0.00302544
off_grid	20220802	Rep3	59	4	20220802 568K63_gfpMyD88_NC1 009.tif	0.005184108	0.003155422
off_grid	20220802	Rep3	59	5	20220802 568K63_gfpMyD88_NC1 009.tif	0.000646485	0.000643186
off_grid	20220802	Rep3	59	6	20220802 568K63_gfpMyD88_NC1 009.tif	0.006478517	0.0364644
off_grid	20220802	Rep3	59	7	20220802 568K63_gfpMyD88_NC1 009.tif	0.008265521	0.101354491
off_grid	20220802	Rep3	59	8	20220802 568K63_gfpMyD88_NC1 009.tif	0.018412249	0.2468961
off_grid	20220802	Rep3	59	9	20220802 568K63_gfpMyD88_NC1 009.tif	0.000355243	0.021357368
off_grid	20220802	Rep3	59	10	20220802 568K63_gfpMyD88_NC1 009.tif	0.025430822	0.148887521
off_grid	20220802	Rep3	59	11	20220802 568K63_gfpMyD88_NC1 009.tif	0.002800238	0.009130107
off_grid	20220802	Rep3	59	12	20220802 568K63_gfpMyD88_NC1 009.tif	0.02303257	0.104682476
off_grid	20220802	Rep3	59	13	20220802 568K63_gfpMyD88_NC1 009.tif	0.026121174	0.093864846
off_grid	20220802	Rep3	59	14	20220802 568K63_gfpMyD88_NC1 009.tif	0.006323907	0.019519693
off_grid	20220802	Rep3	59	15	20220802 568K63_gfpMyD88_NC1 009.tif	0.000502662	0.000459419
off_grid	20220802	Rep3	59	16	20220802 568K63_gfpMyD88_NC1 009.tif	0.025484756	0.076691551
off_grid	20220802	Rep3	59	17	20220802 568K63_gfpMyD88_NC1 009.tif	0.105648226	0.090306032
off_grid	20220802	Rep3	59	18	20220802 568K63_gfpMyD88_NC1 009.tif	0.001527403	0.035227331
off_grid	20220802	Rep3	59	19	20220802 568K63_gfpMyD88_NC1 009.tif	0.000384008	0.007321566
off_grid	20220802	Rep3	59	20	20220802 568K63_gfpMyD88_NC1 009.tif	0.010865125	0.054950961
off_grid	20220802	Rep3	59	21	20220802 568K63_gfpMyD88_NC1 009.tif	0.000934132	0.019465907
off_grid	20220802	Rep3	59	22	20220802 568K63_gfpMyD88_NC1 009.tif	0.162084458	0.35671734
off_grid	20220802	Rep3	59	23	20220802 568K63_gfpMyD88_NC1 009.tif	0.00024378	0.027358945
off_grid	20220802	Rep3	59	24	20220802 568K63_gfpMyD88_NC1 009.tif	0.001768307	0.001288613
off_grid	20220802	Rep3	59	25	20220802 568K63_gfpMyD88_NC1 009.tif	0.235164635	0.294189334
off_grid	20220802	Rep3	59	26	20220802 568K63_gfpMyD88_NC1 009.tif	0.017822574	0.038521699
off_grid	20220802	Rep3	59	27	20220802 568K63_gfpMyD88_NC1 009.tif	0.14834934	0.196268157
off_grid	20220802	Rep3	59	28	20220802 568K63_gfpMyD88_NC1 009.tif	0.003792618	0.010071355
off_grid	20220802	Rep3	59	29	20220802 568K63_gfpMyD88_NC1 009.tif	-0.000356682	-8.96E-06
off_grid	20220802	Rep3	59	30	20220802 568K63_gfpMyD88_NC1 009.tif	0.004925226	0.010801942
off_grid	20220802	Rep3	59	31	20220802 568K63_gfpMyD88_NC1 009.tif	0.011605815	0.038402923
off_grid	20220802	Rep3	59	32	20220802 568K63_gfpMyD88_NC1 009.tif	0.003389913	0.039754286
off_grid	20220802	Rep3	59	33	20220802 568K63_gfpMyD88_NC1 009.tif	0.087939991	0.158624957
off_grid	20220802	Rep3	59	34	20220802 568K63_gfpMyD88_NC1 009.tif	3.16E-05	0.003921867
off_grid	20220802	Rep3	59	35	20220802 568K63_gfpMyD88_NC1 009.tif	0.00101683	0.011422718
off_grid	20220802	Rep3	59	36	20220802 568K63_gfpMyD88_NC1 009.tif	0.000624912	0.010266328
off_grid	20220802	Rep3	59	37	20220802 568K63_gfpMyD88_NC1 009.tif	0.000513449	0.000551302
off_grid	20220802	Rep3	59	38	20220802 568K63_gfpMyD88_NC1 009.tif	0.006690656	0.048597536
off_grid	20220802	Rep3	59	39	20220802 568K63_gfpMyD88_NC1 009.tif	-7.26E-05	2.47E-05
off_grid	20220802	Rep3	59	40	20220802 568K63_gfpMyD88_NC1 009.tif	0.016039166	0.008693099
off_grid	20220802	Rep3	59	41	20220802 568K63_gfpMyD88_NC1 009.tif	0.000189847	0.000992793
off_grid	20220802	Rep3	59	42	20220802 568K63_gfpMyD88_NC1 009.tif	0.005169726	0.000822472
off_grid	20220802	Rep3	59	43	20220802 568K63_gfpMyD88_NC1 009.tif	0.001142676	0.004625562
off_grid	20220802	Rep3	60	1	20220802 568K63_gfpMyD88_NC1 010.tif	0.251783407	0.146805569
off_grid	20220802	Rep3	60	2	20220802 568K63_gfpMyD88_NC1 010.tif	0.875278656	0.628612543
off_grid	20220802	Rep3	60	3	20220802 568K63_gfpMyD88_NC1 010.tif	0.007510449	0.044814615
off_grid	20220802	Rep3	60	4	20220802 568K63_gfpMyD88_NC1 010.tif	0.012407629	0.071844123
off_grid	20220802	Rep3	60	5	20220802 568K63_gfpMyD88_NC1 010.tif	1.625528904	1.862907026
off_grid	20220802	Rep3	60	6	20220802 568K63_gfpMyD88_NC1 010.tif	0.108168728	0.040706739
off_grid	20220802	Rep3	60	7	20220802 568K63_gfpMyD88_NC1 010.tif	0.218340914	0.055719647
off_grid	20220802	Rep3	60	8	20220802 568K63_gfpMyD88_NC1 010.tif	0.126502593	0.063285488
off_grid	20220802	Rep3	60	9	20220802 568K63_gfpMyD88_NC1 010.tif	0.084725543	0.292248569
off_grid	20220802	Rep3	60	10	20220802 568K63_gfpMyD88_NC1 010.tif	0.003846552	0.001658389
off_grid	20220802	Rep3	60	11	20220802 568K63_gfpMyD88_NC1 010.tif	0.016725922	0.015972084
off_grid	20220802	Rep3	60	12	20220802 568K63_gfpMyD88_NC1 010.tif	0.004601624	0.019201461
off_grid	20220802	Rep3	60	13	20220802 568K63_gfpMyD88_NC1 010.tif	0.638290344	0.608687219
off_grid	20220802	Rep3	60	14	20220802 568K63_gfpMyD88_NC1 010.tif	0.648253698	0.532656781
off_grid	20220802	Rep3	60	15	20220802 568K63_gfpMyD88_NC1 010.tif	0.748509265	0.975529697
off_grid	20220802	Rep3	60	16	20220802 568K63_gfpMyD88_NC1 010.tif	0.318815816	0.32707699
off_grid	20220802	Rep3	60	17	20220802 568K63_gfpMyD88_NC1 010.tif	0.036609483	0.062277009
off_grid	20220802	Rep3	61	1	20220802 568K63_gfpMyD88_NC1 011.tif	0.002455062	5.60E-05
off_grid	20220802	Rep3	61	2	20220802 568K63_gfpMyD88_NC1 011.tif	0.132215971	0.138939426
off_grid	20220802	Rep3	61	3	20220802 568K63_gfpMyD88_NC1 011.tif	0.045997544	0.072861568
off_grid	20220802	Rep3	61	4	20220802 568K63_gfpMyD88_NC1 011.tif	0.370829485	0.344281663
off_grid	20220802	Rep3	61	5	20220802 568K63_gfpMyD88_NC1 011.tif	0.15636389	0.271424577
off_grid	20220802	Rep3	61	6	20220802 568K63_gfpMyD88_NC1 011.tif	0.082122342	0.127099868
off_grid	20220802	Rep3	61	7	20220802 568K63_gfpMyD88_NC1 011.tif	0.009333408	0.020402673
off_grid	20220802	Rep3	61	8	20220802 568K63_gfpMyD88_NC1 011.tif	0.017387509	0.043653742
off_grid	20220802	Rep3	61	9	20220802 568K63_gfpMyD88_NC1 011.tif	0.002541356	0.000394428
off_grid	20220802	Rep3	62	1	20220802 568K63_gfpMyD88_NC1 012.tif	0.21495028	0.201093172
off_grid	20220802	Rep3	62	2	20220802 568K63_gfpMyD88_NC1 012.tif	0.192632512	0.264972547
off_grid	20220802	Rep3	62	3	20220802 568K63_gfpMyD88_NC1 012.tif	0.031489376	0.080169686
off_grid	20220802	Rep3	62	4	20220802 568K63_gfpMyD88_NC1 012.tif	1.549805975	2.324699028
off_grid	20220802	Rep3	62	5	20220802 568K63_gfpMyD88_NC1 012.tif	0.021529618	0.076431588
off_grid	20220802	Rep3	63	1	20220802 568K63_gfpMyD88_NC1 013.tif	0.005205682	0.002882012
off_grid	20220802	Rep3	63	2	20220802 568K63_gfpMyD88_NC1 013.tif	0.360035552	0.270523669
off_grid	20220802	Rep3	63	3	20220802 568K63_gfpMyD88_NC1 013.tif	0.006180084	0.016884198
off_grid	20220802	Rep3	63	4	20220802 568K63_gfpMyD88_NC1 013.tif	0.005590409	0.020848645
off_grid	20220802	Rep3	63	5	20220802 568K63_gfpMyD88_NC1 013.tif	0.374870918	0.519194692
off_grid	20220802	Rep3	63	6	20220802 568K63_gfpMyD88_NC1 013.tif	0.018599219	0.049195901
off_grid	20220802	Rep3	63	7	20220802 568K63_gfpMyD88_NC1 013.tif	0.080587029	0.109518699
off_grid	20220802	Rep3	63	8	20220802 568K63_gfpMyD88_NC1 013.tif	0.211588412	0.247561695
off_grid	20220802	Rep3	63	9	20220802 568K63_gfpMyD88_NC1 013.tif	0.031769831	0.051979306
off_grid	20220802	Rep3	63	10	20220802 568K63_gfpMyD88_NC1 013.tif	0.014982065	0.027829569
off_grid	20220802	Rep3	63	11	20220802 568K63_gfpMyD88_NC1 013.tif	0.003051929	0.013215572
off_grid	20220802	Rep3	63	12	20220802 568K63_gfpMyD88_NC1 013.tif	0.015068359	0.035615036
off_grid	20220802	Rep3	63	13	20220802 568K63_gfpMyD88_NC1 013.tif	0.019703063	0.024279719
off_grid	20220802	Rep3	63	14	20220802 568K63_gfpMyD88_NC1 013.tif	0.006352672	0.01199419
off_grid	20220802	Rep3	63	15	20220802 568K63_gfpMyD88_NC1 013.tif	0.380771265	0.155319383
off_grid	20220802	Rep3	63	16	20220802 568K63_gfpMyD88_NC1 013.tif	0.031683537	0.070400876
off_grid	20220802	Rep3	63	17	20220802 568K63_gfpMyD88_NC1 013.tif	0.007237185	0.03783145
off_grid	20220802	Rep3	63	18	20220802 568K63_gfpMyD88_NC1 013.tif	0.005985923	0.016695949
off_grid	20220802	Rep3	63	19	20220802 568K63_gfpMyD88_NC1 013.tif	0.010599052	0.045932907
off_grid	20220802	Rep3	63	20	20220802 568K63_gfpMyD88_NC1 013.tif	0.005087027	0.026314608
off_grid	20220802	Rep3	63	21	20220802 568K63_gfpMyD88_NC1 013.tif	0.003663177	0.017973357
off_grid	20220802	Rep3	63	22	20220802 568K63_gfpMyD88_NC1 013.tif	0.039888652	0.184173119
off_grid	20220802	Rep3	63	23	20220802 568K63_gfpMyD88_NC1 013.tif	0.008617888	0.038559797
off_grid	20220802	Rep3	63	24	20220802 568K63_gfpMyD88_NC1 013.tif	0.011850315	0.065416742
off_grid	20220802	Rep3	63	25	20220802 568K63_gfpMyD88_NC1 013.tif	0.021155677	0.015308728
off_grid	20220802	Rep3	63	26	20220802 568K63_gfpMyD88_NC1 013.tif	0.165273739	0.305670321
off_grid	20220802	Rep3	63	27	20220802 568K63_gfpMyD88_NC1 013.tif	0.06087246	0.089064481
off_grid	20220802	Rep3	63	28	20220802 568K63_gfpMyD88_NC1 013.tif	0.356457946	0.206279004
off_grid	20220802	Rep3	63	29	20220802 568K63_gfpMyD88_NC1 013.tif	0.731757457	0.487638231
off_grid	20220802	Rep3	63	30	20220802 568K63_gfpMyD88_NC1 013.tif	0.002300452	0.014553488
off_grid	20220802	Rep3	63	31	20220802 568K63_gfpMyD88_NC1 013.tif	0.339217141	0.101509126
off_grid	20220802	Rep3	63	32	20220802 568K63_gfpMyD88_NC1 013.tif	0.089874414	0.017446706
off_grid	20220802	Rep3	63	33	20220802 568K63_gfpMyD88_NC1 013.tif	0.034588766	0.00724761
off_grid	20220802	Rep3	63	34	20220802 568K63_gfpMyD88_NC1 013.tif	0.026171512	0.155070623
off_grid	20220802	Rep3	63	35	20220802 568K63_gfpMyD88_NC1 013.tif	0.181083506	0.552369206
off_grid	20220802	Rep3	63	36	20220802 568K63_gfpMyD88_NC1 013.tif	0.006032665	0.003782921
off_grid	20220802	Rep3	63	37	20220802 568K63_gfpMyD88_NC1 013.tif	0.03740051	0.235016204
off_grid	20220802	Rep3	63	38	20220802 568K63_gfpMyD88_NC1 013.tif	0.038126818	0.284207621
off_grid	20220802	Rep3	63	39	20220802 568K63_gfpMyD88_NC1 013.tif	0.134376915	0.572563461
off_grid	20220802	Rep3	63	40	20220802 568K63_gfpMyD88_NC1 013.tif	0.008714968	0.110305313
off_grid	20220802	Rep3	63	41	20220802 568K63_gfpMyD88_NC1 013.tif	0.184916395	0.328681597
off_grid	20220802	Rep3	63	42	20220802 568K63_gfpMyD88_NC1 013.tif	0.083927323	0.39429107
off_grid	20220802	Rep3	63	43	20220802 568K63_gfpMyD88_NC1 013.tif	0.005500519	0.015541799
off_grid	20220802	Rep3	63	44	20220802 568K63_gfpMyD88_NC1 013.tif	0.006424583	0.019194738
off_grid	20220802	Rep3	63	45	20220802 568K63_gfpMyD88_NC1 013.tif	0.045195729	0.121678728
off_grid	20220802	Rep3	63	46	20220802 568K63_gfpMyD88_NC1 013.tif	0.034243591	0.055753263
off_grid	20220802	Rep3	63	47	20220802 568K63_gfpMyD88_NC1 013.tif	0.004526117	0.013538286
off_grid	20220802	Rep3	63	48	20220802 568K63_gfpMyD88_NC1 013.tif	0.64772874	0.867234621
off_grid	20220802	Rep3	63	49	20220802 568K63_gfpMyD88_NC1 013.tif	0.088698659	0.14361205
off_grid	20220802	Rep3	63	50	20220802 568K63_gfpMyD88_NC1 013.tif	0.047439371	0.183915396
off_grid	20220802	Rep3	63	51	20220802 568K63_gfpMyD88_NC1 013.tif	0.007370221	0.041623335
off_grid	20220802	Rep3	63	52	20220802 568K63_gfpMyD88_NC1 013.tif	0.003141818	0.015147371
off_grid	20220802	Rep3	63	53	20220802 568K63_gfpMyD88_NC1 013.tif	0.011242661	0.075429829
off_grid	20220802	Rep3	63	54	20220802 568K63_gfpMyD88_NC1 013.tif	0.004522521	0.012402064
off_grid	20220802	Rep3	63	55	20220802 568K63_gfpMyD88_NC1 013.tif	0.02644118	0.152656994
off_grid	20220802	Rep3	63	56	20220802 568K63_gfpMyD88_NC1 013.tif	0.049614698	0.227891852
off_grid	20220802	Rep3	63	57	20220802 568K63_gfpMyD88_NC1 013.tif	0.007884389	0.073419592
off_grid	20220802	Rep3	63	58	20220802 568K63_gfpMyD88_NC1 013.tif	0.046493734	0.189045199
off_grid	20220802	Rep3	63	59	20220802 568K63_gfpMyD88_NC1 013.tif	0.012810335	0.041630059
off_grid	20220802	Rep3	63	60	20220802 568K63_gfpMyD88_NC1 013.tif	0.007359434	0.009833802
off_grid	20220802	Rep3	63	61	20220802 568K63_gfpMyD88_NC1 013.tif	0.043617269	0.113877574
off_grid	20220802	Rep3	63	62	20220802 568K63_gfpMyD88_NC1 013.tif	0.494902187	0.730141838
off_grid	20220802	Rep3	63	63	20220802 568K63_gfpMyD88_NC1 013.tif	0.083423942	0.12151513
off_grid	20220802	Rep3	63	64	20220802 568K63_gfpMyD88_NC1 013.tif	0.014687228	0.000981587
off_grid	20220802	Rep3	63	65	20220802 568K63_gfpMyD88_NC1 013.tif	0.004860506	0.006080015
off_grid	20220802	Rep3	64	1	20220802 568K63_gfpMyD88_NC1 014.tif	0.091467256	0.260095984
off_grid	20220802	Rep3	64	2	20220802 568K63_gfpMyD88_NC1 014.tif	0.044591671	0.193997957
off_grid	20220802	Rep3	64	3	20220802 568K63_gfpMyD88_NC1 014.tif	0.049819646	0.124722096
off_grid	20220802	Rep3	64	4	20220802 568K63_gfpMyD88_NC1 014.tif	0.013076408	0.034516913
off_grid	20220802	Rep3	64	5	20220802 568K63_gfpMyD88_NC1 014.tif	0.090618699	0.301436946
off_grid	20220802	Rep3	64	6	20220802 568K63_gfpMyD88_NC1 014.tif	0.004831741	0.005914176
off_grid	20220802	Rep3	64	7	20220802 568K63_gfpMyD88_NC1 014.tif	0.004378698	0.001015203
off_grid	20220802	Rep3	64	8	20220802 568K63_gfpMyD88_NC1 014.tif	0.003030355	0.015714361
off_grid	20220802	Rep3	64	9	20220802 568K63_gfpMyD88_NC1 014.tif	0.045965183	0.051596084
off_grid	20220802	Rep3	64	10	20220802 568K63_gfpMyD88_NC1 014.tif	0.167316029	0.297060143
off_grid	20220802	Rep3	64	11	20220802 568K63_gfpMyD88_NC1 014.tif	0.024388104	0.064477736
off_grid	20220802	Rep3	64	12	20220802 568K63_gfpMyD88_NC1 014.tif	0.008840814	0.016743011
off_grid	20220802	Rep3	64	13	20220802 568K63_gfpMyD88_NC1 014.tif	0.23597364	0.456772016
off_grid	20220802	Rep3	64	14	20220802 568K63_gfpMyD88_NC1 014.tif	0.063705778	0.093934319
off_grid	20220802	Rep3	64	15	20220802 568K63_gfpMyD88_NC1 014.tif	0.017757853	0.11800786
off_grid	20220802	Rep3	64	16	20220802 568K63_gfpMyD88_NC1 014.tif	0.005144557	0.055309531
off_grid	20220802	Rep3	64	17	20220802 568K63_gfpMyD88_NC1 014.tif	0.001336837	0.016944707
off_grid	20220802	Rep3	64	18	20220802 568K63_gfpMyD88_NC1 014.tif	0.001523807	0.028773058
off_grid	20220802	Rep3	64	19	20220802 568K63_gfpMyD88_NC1 014.tif	0.035890367	0.278508588
off_grid	20220802	Rep3	64	20	20220802 568K63_gfpMyD88_NC1 014.tif	0.082046834	0.538062236
off_grid	20220802	Rep3	64	21	20220802 568K63_gfpMyD88_NC1 014.tif	0.057780261	0.302837611
off_grid	20220802	Rep3	64	22	20220802 568K63_gfpMyD88_NC1 014.tif	0.013809906	0.12080023
off_grid	20220802	Rep3	64	23	20220802 568K63_gfpMyD88_NC1 014.tif	0.019422607	0.125974852
off_grid	20220802	Rep3	64	24	20220802 568K63_gfpMyD88_NC1 014.tif	0.099747878	0.582760313
off_grid	20220802	Rep3	64	25	20220802 568K63_gfpMyD88_NC1 014.tif	0.009649819	0.070862535
off_grid	20220802	Rep3	64	26	20220802 568K63_gfpMyD88_NC1 014.tif	0.03361796	0.211435696
off_grid	20220802	Rep3	64	27	20220802 568K63_gfpMyD88_NC1 014.tif	0.022000638	0.109724876
off_grid	20220802	Rep3	64	28	20220802 568K63_gfpMyD88_NC1 014.tif	0.036753306	0.231894396
off_grid	20220802	Rep3	64	29	20220802 568K63_gfpMyD88_NC1 014.tif	0.018768212	0.133616892
off_grid	20220802	Rep3	64	30	20220802 568K63_gfpMyD88_NC1 014.tif	0.036174417	0.202834483
off_grid	20220802	Rep3	64	31	20220802 568K63_gfpMyD88_NC1 014.tif	0.000801095	0.021420117
off_grid	20220802	Rep3	64	32	20220802 568K63_gfpMyD88_NC1 014.tif	0.005500519	0.062003598
off_grid	20220802	Rep3	64	33	20220802 568K63_gfpMyD88_NC1 014.tif	0.008578336	0.085039525
off_grid	20220802	Rep3	64	34	20220802 568K63_gfpMyD88_NC1 014.tif	0.007460111	0.081924442
off_grid	20220802	Rep3	64	35	20220802 568K63_gfpMyD88_NC1 014.tif	0.002965635	0.031123937
off_grid	20220802	Rep3	64	36	20220802 568K63_gfpMyD88_NC1 014.tif	0.020335885	0.019784139
off_grid	20220802	Rep3	64	37	20220802 568K63_gfpMyD88_NC1 014.tif	0.004357125	0.015718843
off_grid	20220802	Rep3	64	38	20220802 568K63_gfpMyD88_NC1 014.tif	0.002214159	0.002418111
off_grid	20220802	Rep3	64	39	20220802 568K63_gfpMyD88_NC1 014.tif	0.040269784	0.067198392
off_grid	20220802	Rep3	64	40	20220802 568K63_gfpMyD88_NC1 014.tif	0.072781023	0.066996695
off_grid	20220802	Rep3	64	41	20220802 568K63_gfpMyD88_NC1 014.tif	0.045267641	0.015920539
off_grid	20220802	Rep3	64	42	20220802 568K63_gfpMyD88_NC1 014.tif	0.013946538	0.028869424
off_grid	20220802	Rep3	64	43	20220802 568K63_gfpMyD88_NC1 014.tif	0.032988733	0.031841079
off_grid	20220802	Rep3	64	44	20220802 568K63_gfpMyD88_NC1 014.tif	0.90429139	0.393735287
off_grid	20220802	Rep3	64	45	20220802 568K63_gfpMyD88_NC1 014.tif	0.267460139	0.118095261
off_grid	20220802	Rep3	64	46	20220802 568K63_gfpMyD88_NC1 014.tif	0.039316955	0.039171609
off_grid	20220802	Rep3	64	47	20220802 568K63_gfpMyD88_NC1 014.tif	0.001142676	0.011256879
off_grid	20220802	Rep3	64	48	20220802 568K63_gfpMyD88_NC1 014.tif	0.008743733	0.007659967
off_grid	20220802	Rep3	64	49	20220802 568K63_gfpMyD88_NC1 014.tif	0.017121436	0.110244804
off_grid	20220802	Rep3	64	50	20220802 568K63_gfpMyD88_NC1 014.tif	0.171267572	0.178140168
off_grid	20220802	Rep3	64	51	20220802 568K63_gfpMyD88_NC1 014.tif	0.005360292	0.073370289
off_grid	20220802	Rep3	64	52	20220802 568K63_gfpMyD88_NC1 014.tif	0.037055335	0.017850098
off_grid	20220802	Rep3	64	53	20220802 568K63_gfpMyD88_NC1 014.tif	0.020174084	0.140911563
off_grid	20220802	Rep3	64	54	20220802 568K63_gfpMyD88_NC1 014.tif	0.043872555	0.101683928
off_grid	20220802	Rep3	64	55	20220802 568K63_gfpMyD88_NC1 014.tif	0.018081456	0.104326146
off_grid	20220802	Rep3	64	56	20220802 568K63_gfpMyD88_NC1 014.tif	0.009545547	0.004394732
off_grid	20220802	Rep3	64	57	20220802 568K63_gfpMyD88_NC1 014.tif	0.004418249	0.017778384
off_grid	20220802	Rep3	64	58	20220802 568K63_gfpMyD88_NC1 014.tif	0.003940037	0.005028954
off_grid	20220802	Rep3	64	59	20220802 568K63_gfpMyD88_NC1 014.tif	0.030996781	0.088345099
off_grid	20220802	Rep3	64	60	20220802 568K63_gfpMyD88_NC1 014.tif	1.001688479	1.557913512
off_grid	20220802	Rep3	64	61	20220802 568K63_gfpMyD88_NC1 014.tif	0.016021188	0.036143927
off_grid	20220802	Rep3	64	62	20220802 568K63_gfpMyD88_NC1 014.tif	0.001937299	0.011039496
off_grid	20220802	Rep3	64	63	20220802 568K63_gfpMyD88_NC1 014.tif	0.044771451	0.109740564
off_grid	20220802	Rep3	64	64	20220802 568K63_gfpMyD88_NC1 014.tif	0.026487924	0.062790213
off_grid	20220802	Rep3	64	65	20220802 568K63_gfpMyD88_NC1 014.tif	0.001081551	0.005894006
off_grid	20220802	Rep3	64	66	20220802 568K63_gfpMyD88_NC1 014.tif	0.013417988	0.020402673
off_grid	20220802	Rep3	64	67	20220802 568K63_gfpMyD88_NC1 014.tif	0.074093411	0.1094806
off_grid	20220802	Rep3	64	68	20220802 568K63_gfpMyD88_NC1 014.tif	0.12130698	0.187382327
off_grid	20220802	Rep3	64	69	20220802 568K63_gfpMyD88_NC1 014.tif	0.010207134	0.045587783
off_grid	20220802	Rep3	64	70	20220802 568K63_gfpMyD88_NC1 014.tif	0.020181275	0.056008744
off_grid	20220802	Rep3	64	71	20220802 568K63_gfpMyD88_NC1 014.tif	0.006582789	0.012662028
off_grid	20220802	Rep3	64	72	20220802 568K63_gfpMyD88_NC1 014.tif	0.025308573	0.119341294
off_grid	20220802	Rep3	64	73	20220802 568K63_gfpMyD88_NC1 014.tif	0.00792394	0.011853003
off_grid	20220802	Rep3	64	74	20220802 568K63_gfpMyD88_NC1 014.tif	0.00575221	0.01371533
off_grid	20220802	Rep3	64	75	20220802 568K63_gfpMyD88_NC1 014.tif	0.021195229	0.082386102
off_grid	20220802	Rep3	64	76	20220802 568K63_gfpMyD88_NC1 014.tif	0.056169441	0.123722581
off_grid	20220802	Rep3	64	77	20220802 568K63_gfpMyD88_NC1 014.tif	0.031320383	0.033642896
off_grid	20220802	Rep3	64	78	20220802 568K63_gfpMyD88_NC1 014.tif	0.022601101	0.048182938
off_grid	20220802	Rep3	65	1	20220802 568K63_gfpMyD88_NC1 015.tif	0.002465849	-8.29E-05
off_grid	20220802	Rep3	65	2	20220802 568K63_gfpMyD88_NC1 015.tif	0.096123532	0.152000363
off_grid	20220802	Rep3	65	3	20220802 568K63_gfpMyD88_NC1 015.tif	0.043915702	0.14943434
off_grid	20220802	Rep3	65	4	20220802 568K63_gfpMyD88_NC1 015.tif	0.003821383	0.002202969
off_grid	20220802	Rep3	65	5	20220802 568K63_gfpMyD88_NC1 015.tif	0.002077526	0.041690568
off_grid	20220802	Rep3	65	6	20220802 568K63_gfpMyD88_NC1 015.tif	0.003192156	0.044780999
off_grid	20220802	Rep3	65	7	20220802 568K63_gfpMyD88_NC1 015.tif	0.012652129	0.061640545
off_grid	20220802	Rep3	65	8	20220802 568K63_gfpMyD88_NC1 015.tif	0.020170488	0.236853878
off_grid	20220802	Rep3	65	9	20220802 568K63_gfpMyD88_NC1 015.tif	0.03194961	0.108857585
off_grid	20220802	Rep3	65	10	20220802 568K63_gfpMyD88_NC1 015.tif	0.425935354	0.413615789
off_grid	20220802	Rep3	65	11	20220802 568K63_gfpMyD88_NC1 015.tif	0.018214492	0.124675033
off_grid	20220802	Rep3	65	12	20220802 568K63_gfpMyD88_NC1 015.tif	0.004296	0.007245369
off_grid	20220802	Rep3	65	13	20220802 568K63_gfpMyD88_NC1 015.tif	0.112213757	0.08612196
off_grid	20220802	Rep3	65	14	20220802 568K63_gfpMyD88_NC1 015.tif	0.168542122	0.235870051
off_grid	20220802	Rep3	65	15	20220802 568K63_gfpMyD88_NC1 015.tif	0.114007951	0.141099814
off_grid	20220802	Rep3	65	16	20220802 568K63_gfpMyD88_NC1 015.tif	0.330364821	0.493413456
off_grid	20220802	Rep3	65	17	20220802 568K63_gfpMyD88_NC1 015.tif	0.19055067	0.22910651
off_grid	20220802	Rep3	65	18	20220802 568K63_gfpMyD88_NC1 015.tif	0.275427946	0.557729836
off_grid	20220802	Rep3	65	19	20220802 568K63_gfpMyD88_NC1 015.tif	0.106964209	0.295533975
off_grid	20220802	Rep3	65	20	20220802 568K63_gfpMyD88_NC1 015.tif	0.026736018	0.178976085
off_grid	20220802	Rep3	65	21	20220802 568K63_gfpMyD88_NC1 015.tif	0.026254211	0.170222477
off_grid	20220802	Rep3	65	22	20220802 568K63_gfpMyD88_NC1 015.tif	0.038241876	0.077204755
off_grid	20220802	Rep3	65	23	20220802 568K63_gfpMyD88_NC1 015.tif	0.036537571	0.116952317
off_grid	20220802	Rep3	65	24	20220802 568K63_gfpMyD88_NC1 015.tif	0.020015878	0.096397251
off_grid	20220802	Rep3	65	25	20220802 568K63_gfpMyD88_NC1 015.tif	0.011199514	0.040767249
off_grid	20220802	Rep3	65	26	20220802 568K63_gfpMyD88_NC1 015.tif	0.093549096	0.248688952
off_grid	20220802	Rep3	65	27	20220802 568K63_gfpMyD88_NC1 015.tif	0.003940037	0.001562024
off_grid	20220802	Rep3	65	28	20220802 568K63_gfpMyD88_NC1 015.tif	0.011066478	0.000123259
off_grid	20220802	Rep3	65	29	20220802 568K63_gfpMyD88_NC1 015.tif	0.043502211	0.014221811
off_grid	20220802	Rep3	65	30	20220802 568K63_gfpMyD88_NC1 015.tif	0.006528855	0.003502788
off_grid	20220802	Rep3	65	31	20220802 568K63_gfpMyD88_NC1 015.tif	0.051984185	0.096598948
off_grid	20220802	Rep3	65	32	20220802 568K63_gfpMyD88_NC1 015.tif	0.014439133	0.016579413
off_grid	20220802	Rep3	65	33	20220802 568K63_gfpMyD88_NC1 015.tif	0.002016402	-8.29E-05
off_grid	20220802	Rep3	66	1	20220802 568K63_gfpMyD88_NC1 016.tif	0.016078717	0.030034779
off_grid	20220802	Rep3	66	2	20220802 568K63_gfpMyD88_NC1 016.tif	0.007046619	0.006252577
off_grid	20220802	Rep3	66	3	20220802 568K63_gfpMyD88_NC1 016.tif	0.158348649	0.122790297
off_grid	20220802	Rep3	66	4	20220802 568K63_gfpMyD88_NC1 016.tif	0.381594655	0.359760709
off_grid	20220802	Rep3	66	5	20220802 568K63_gfpMyD88_NC1 016.tif	0.261886988	0.214960895
off_grid	20220802	Rep3	66	6	20220802 568K63_gfpMyD88_NC1 016.tif	0.067042476	0.138860988
off_grid	20220802	Rep3	66	7	20220802 568K63_gfpMyD88_NC1 016.tif	0.666993862	0.971486813
off_grid	20220802	Rep3	66	8	20220802 568K63_gfpMyD88_NC1 016.tif	0.001523807	0.017744768
off_grid	20220802	Rep3	66	9	20220802 568K63_gfpMyD88_NC1 016.tif	0.006172893	0.042084996
off_grid	20220802	Rep3	66	10	20220802 568K63_gfpMyD88_NC1 016.tif	0.003670369	0.051766404
off_grid	20220802	Rep3	66	11	20220802 568K63_gfpMyD88_NC1 016.tif	0.011864697	0.069080887
off_grid	20220802	Rep3	66	12	20220802 568K63_gfpMyD88_NC1 016.tif	0.019602387	0.028849254
off_grid	20220802	Rep3	66	13	20220802 568K63_gfpMyD88_NC1 016.tif	0.018577646	0.120983996
off_grid	20220802	Rep3	66	14	20220802 568K63_gfpMyD88_NC1 016.tif	0.004953991	0.066508143
off_grid	20220802	Rep3	66	15	20220802 568K63_gfpMyD88_NC1 016.tif	0.004677131	0.049570159
off_grid	20220802	Rep3	66	16	20220802 568K63_gfpMyD88_NC1 016.tif	0.014273736	0.105962126
off_grid	20220802	Rep3	66	17	20220802 568K63_gfpMyD88_NC1 016.tif	0.091938278	0.208363196
off_grid	20220802	Rep3	66	18	20220802 568K63_gfpMyD88_NC1 016.tif	0.045709897	0.15012459
off_grid	20220802	Rep3	66	19	20220802 568K63_gfpMyD88_NC1 016.tif	0.23802312	0.524700994
off_grid	20220802	Rep3	66	20	20220802 568K63_gfpMyD88_NC1 016.tif	0.007618316	0.021146708
off_grid	20220802	Rep3	66	21	20220802 568K63_gfpMyD88_NC1 016.tif	0.001308072	0.022551856
off_grid	20220802	Rep3	66	22	20220802 568K63_gfpMyD88_NC1 016.tif	0.017585266	0.105408581
off_grid	20220802	Rep3	66	23	20220802 568K63_gfpMyD88_NC1 016.tif	0.008506425	0.011938163
off_grid	20220802	Rep3	66	24	20220802 568K63_gfpMyD88_NC1 016.tif	0.030054739	0.06331014
off_grid	20220802	Rep3	66	25	20220802 568K63_gfpMyD88_NC1 016.tif	0.519700902	1.061458928
off_grid	20220802	Rep3	66	26	20220802 568K63_gfpMyD88_NC1 016.tif	0.009099695	0.001566506
off_grid	20220802	Rep3	66	27	20220802 568K63_gfpMyD88_NC1 016.tif	0.002882937	0.006387041
off_grid	20220802	Rep3	66	28	20220802 568K63_gfpMyD88_NC1 016.tif	0.007161677	0.006214479
off_grid	20220802	Rep3	67	1	20220802 568K63_gfpMyD88_NC1 017.tif	0.004080265	0.011265843
off_grid	20220802	Rep3	67	2	20220802 568K63_gfpMyD88_NC1 017.tif	0.057071932	0.160036828
off_grid	20220802	Rep3	67	3	20220802 568K63_gfpMyD88_NC1 017.tif	0.019311144	0.07864352
off_grid	20220802	Rep3	67	4	20220802 568K63_gfpMyD88_NC1 017.tif	0.01488858	0.011082076
off_grid	20220802	Rep3	67	5	20220802 568K63_gfpMyD88_NC1 017.tif	1.755937012	0.774810782
off_grid	20220802	Rep3	67	6	20220802 568K63_gfpMyD88_NC1 017.tif	0.019911606	0.016861788
off_grid	20220802	Rep3	67	7	20220802 568K63_gfpMyD88_NC1 017.tif	0.003285642	0.003484859
off_grid	20220802	Rep3	67	8	20220802 568K63_gfpMyD88_NC1 017.tif	0.010635008	0.015678504
off_grid	20220802	Rep3	67	9	20220802 568K63_gfpMyD88_NC1 017.tif	0.007276736	0.002003514
off_grid	20220802	Rep3	67	10	20220802 568K63_gfpMyD88_NC1 017.tif	0.103828861	0.079403242
off_grid	20220802	Rep3	67	11	20220802 568K63_gfpMyD88_NC1 017.tif	0.063741733	0.028936656
off_grid	20220802	Rep3	67	12	20220802 568K63_gfpMyD88_NC1 017.tif	0.056320455	0.026307885
off_grid	20220802	Rep3	67	13	20220802 568K63_gfpMyD88_NC1 017.tif	0.985138021	0.449495273
off_grid	20220802	Rep3	67	14	20220802 568K63_gfpMyD88_NC1 017.tif	0.333899277	0.169763059
off_grid	20220802	Rep3	67	15	20220802 568K63_gfpMyD88_NC1 017.tif	0.042524213	0.013574142
off_grid	20220802	Rep3	67	16	20220802 568K63_gfpMyD88_NC1 017.tif	0.052775213	0.011716298
off_grid	20220802	Rep3	67	17	20220802 568K63_gfpMyD88_NC1 017.tif	0.003875317	0.00073507
off_grid	20220802	Rep3	67	18	20220802 568K63_gfpMyD88_NC1 017.tif	0.014575765	0.003610359
off_grid	20220802	Rep3	67	19	20220802 568K63_gfpMyD88_NC1 017.tif	0.016661201	0.027948345
off_grid	20220802	Rep3	67	20	20220802 568K63_gfpMyD88_NC1 017.tif	0.005058263	0.012334832
off_grid	20220802	Rep3	67	21	20220802 568K63_gfpMyD88_NC1 017.tif	0.018383485	0.032529086
off_grid	20220802	Rep3	67	22	20220802 568K63_gfpMyD88_NC1 017.tif	0.003202943	0.013964088
off_grid	20220802	Rep3	67	23	20220802 568K63_gfpMyD88_NC1 017.tif	1.259347781	0.620363174
off_grid	20220802	Rep3	67	24	20220802 568K63_gfpMyD88_NC1 017.tif	0.671340918	0.446667044
off_grid	20220802	Rep3	67	25	20220802 568K63_gfpMyD88_NC1 017.tif	0.501985475	0.330357912
off_grid	20220802	Rep3	67	26	20220802 568K63_gfpMyD88_NC1 017.tif	0.009736113	0.024230415
off_grid	20220802	Rep3	67	27	20220802 568K63_gfpMyD88_NC1 017.tif	0.031626008	0.037201711
off_grid	20220802	Rep3	67	28	20220802 568K63_gfpMyD88_NC1 017.tif	0.014676441	0.058754051
off_grid	20220802	Rep3	67	29	20220802 568K63_gfpMyD88_NC1 017.tif	0.005227255	0.036320971
off_grid	20220802	Rep3	67	30	20220802 568K63_gfpMyD88_NC1 017.tif	0.01813539	0.063556657
off_grid	20220802	Rep3	67	31	20220802 568K63_gfpMyD88_NC1 017.tif	0.00436072	1.79E-05
off_grid	20220802	Rep3	67	32	20220802 568K63_gfpMyD88_NC1 017.tif	0.075866031	0.03736755
off_grid	20220802	Rep3	67	33	20220802 568K63_gfpMyD88_NC1 017.tif	0.370879822	0.295758082
off_grid	20220802	Rep3	67	34	20220802 568K63_gfpMyD88_NC1 017.tif	0.01204088	0.036605587
off_grid	20220802	Rep3	67	35	20220802 568K63_gfpMyD88_NC1 017.tif	0.010717707	0.031939686
off_grid	20220802	Rep3	67	36	20220802 568K63_gfpMyD88_NC1 017.tif	0.008991828	0.044326063
off_grid	20220802	Rep3	67	37	20220802 568K63_gfpMyD88_NC1 017.tif	0.015244543	0.057171858
off_grid	20220802	Rep3	67	38	20220802 568K63_gfpMyD88_NC1 017.tif	0.018520117	0.079508571
off_grid	20220802	Rep3	67	39	20220802 568K63_gfpMyD88_NC1 017.tif	0.016823002	0.036867792
off_grid	20220802	Rep3	67	40	20220802 568K63_gfpMyD88_NC1 017.tif	0.003695538	0.032618729
off_grid	20220802	Rep3	67	41	20220802 568K63_gfpMyD88_NC1 017.tif	0.03569261	0.067684703
off_grid	20220802	Rep3	67	42	20220802 568K63_gfpMyD88_NC1 017.tif	0.014072384	0.041719701
off_grid	20220802	Rep3	67	43	20220802 568K63_gfpMyD88_NC1 017.tif	0.02708479	0.049337088
off_grid	20220802	Rep3	67	44	20220802 568K63_gfpMyD88_NC1 017.tif	0.022511211	0.038326727
off_grid	20220802	Rep3	67	45	20220802 568K63_gfpMyD88_NC1 017.tif	0.004191728	0.004125804
off_grid	20220802	Rep3	67	46	20220802 568K63_gfpMyD88_NC1 017.tif	0.008351815	0.036896925
off_grid	20220802	Rep3	67	47	20220802 568K63_gfpMyD88_NC1 017.tif	0.015582527	0.054238301
off_grid	20220802	Rep3	67	48	20220802 568K63_gfpMyD88_NC1 017.tif	0.040830694	0.06952686
off_grid	20220802	Rep3	67	49	20220802 568K63_gfpMyD88_NC1 017.tif	0.004216897	-5.83E-05
off_grid	20220802	Rep3	67	50	20220802 568K63_gfpMyD88_NC1 017.tif	0.110721589	0.181228357
off_grid	20220802	Rep3	67	51	20220802 568K63_gfpMyD88_NC1 017.tif	0.165097556	0.164229866
off_grid	20220802	Rep3	67	52	20220802 568K63_gfpMyD88_NC1 017.tif	0.006140533	0.0019318
off_grid	20220802	Rep3	67	53	20220802 568K63_gfpMyD88_NC1 017.tif	0.014288118	0.005342704
off_grid	20220802	Rep3	67	54	20220802 568K63_gfpMyD88_NC1 017.tif	0.005105005	0.014259909
off_grid	20220802	Rep3	67	55	20220802 568K63_gfpMyD88_NC1 017.tif	0.008848005	0.029929449
off_grid	20220802	Rep3	67	56	20220802 568K63_gfpMyD88_NC1 017.tif	0.012299762	0.026480447
off_grid	20220802	Rep3	68	1	20220802 568K63_gfpMyD88_NC1 018.tif	0.023201562	0.043315341
off_grid	20220802	Rep3	68	2	20220802 568K63_gfpMyD88_NC1 018.tif	0.002336408	0.011061906
off_grid	20220802	Rep3	68	3	20220802 568K63_gfpMyD88_NC1 018.tif	0.016096695	0.033853557
off_grid	20220802	Rep3	68	4	20220802 568K63_gfpMyD88_NC1 018.tif	0.001793476	0.003175592
off_grid	20220802	Rep3	68	5	20220802 568K63_gfpMyD88_NC1 018.tif	0.029055168	0.059258291
off_grid	20220802	Rep3	68	6	20220802 568K63_gfpMyD88_NC1 018.tif	0.004209706	0.024024237
off_grid	20220802	Rep3	68	7	20220802 568K63_gfpMyD88_NC1 018.tif	0.259121987	0.287349599
off_grid	20220802	Rep3	68	8	20220802 568K63_gfpMyD88_NC1 018.tif	0.010181965	0.023405703
off_grid	20220802	Rep3	68	9	20220802 568K63_gfpMyD88_NC1 018.tif	0.024136414	0.011817146
off_grid	20220802	Rep3	68	10	20220802 568K63_gfpMyD88_NC1 018.tif	0.265241667	0.425128151
off_grid	20220802	Rep3	68	11	20220802 568K63_gfpMyD88_NC1 018.tif	0.131838435	0.110090171
off_grid	20220802	Rep3	68	12	20220802 568K63_gfpMyD88_NC1 018.tif	0.410485144	0.579515251
off_grid	20220802	Rep3	68	13	20220802 568K63_gfpMyD88_NC1 018.tif	0.009358577	0.02262357
off_grid	20220802	Rep3	68	14	20220802 568K63_gfpMyD88_NC1 018.tif	0.024495971	0.031733508
off_grid	20220802	Rep3	68	15	20220802 568K63_gfpMyD88_NC1 018.tif	0.005360292	0.019084926
off_grid	20220802	Rep3	68	16	20220802 568K63_gfpMyD88_NC1 018.tif	0.010541523	0.02858705
off_grid	20220802	Rep3	68	17	20220802 568K63_gfpMyD88_NC1 018.tif	0.027746376	0.048756652
off_grid	20220802	Rep3	68	18	20220802 568K63_gfpMyD88_NC1 018.tif	0.026642533	0.035588143
off_grid	20220802	Rep3	68	19	20220802 568K63_gfpMyD88_NC1 018.tif	0.083057193	0.140956385
off_grid	20220802	Rep3	68	20	20220802 568K63_gfpMyD88_NC1 018.tif	0.068894201	0.139450388
off_grid	20220802	Rep3	68	21	20220802 568K63_gfpMyD88_NC1 018.tif	0.04743218	0.031955373
off_grid	20220802	Rep3	68	22	20220802 568K63_gfpMyD88_NC1 018.tif	0.235973639	0.423917973
off_grid	20220802	Rep3	68	23	20220802 568K63_gfpMyD88_NC1 018.tif	0.007147295	0.00802302
off_grid	20220802	Rep3	68	24	20220802 568K63_gfpMyD88_NC1 018.tif	0.024150796	0.06110269
off_grid	20220802	Rep3	68	25	20220802 568K63_gfpMyD88_NC1 018.tif	0.022744924	0.06732165
off_grid	20220802	Rep3	68	26	20220802 568K63_gfpMyD88_NC1 018.tif	0.00333598	0.006268264
off_grid	20220802	Rep3	68	27	20220802 568K63_gfpMyD88_NC1 018.tif	0.005723445	0.005080499
off_grid	20220802	Rep3	68	28	20220802 568K63_gfpMyD88_NC1 018.tif	0.01789089	0.029647074
off_grid	20220802	Rep3	68	29	20220802 568K63_gfpMyD88_NC1 018.tif	0.0470906	0.004484375
off_grid	20220802	Rep3	68	30	20220802 568K63_gfpMyD88_NC1 018.tif	0.162177943	0.053738543
off_grid	20220802	Rep3	68	31	20220802 568K63_gfpMyD88_NC1 018.tif	0.077293478	0.110905919
off_grid	20220802	Rep3	68	32	20220802 568K63_gfpMyD88_NC1 018.tif	0.129228043	0.193090326
off_grid	20220802	Rep3	68	33	20220802 568K63_gfpMyD88_NC1 018.tif	0.005701872	0.00720503
off_grid	20220802	Rep3	68	34	20220802 568K63_gfpMyD88_NC1 018.tif	0.109862247	0.196281603
off_grid	20220802	Rep3	68	35	20220802 568K63_gfpMyD88_NC1 018.tif	0.122335315	0.044292446
off_grid	20220802	Rep3	68	36	20220802 568K63_gfpMyD88_NC1 018.tif	0.0894789	0.188224969
off_grid	20220802	Rep3	68	37	20220802 568K63_gfpMyD88_NC1 018.tif	0.03390201	0.04089723
off_grid	20220802	Rep3	68	38	20220802 568K63_gfpMyD88_NC1 018.tif	0.102516475	0.148849423
off_grid	20220802	Rep3	68	39	20220802 568K63_gfpMyD88_NC1 018.tif	0.012565835	0.023374328
off_grid	20220802	Rep3	68	40	20220802 568K63_gfpMyD88_NC1 018.tif	0.143081815	0.211594815
off_grid	20220802	Rep3	68	41	20220802 568K63_gfpMyD88_NC1 018.tif	0.024046524	0.073087915
off_grid	20220802	Rep3	68	42	20220802 568K63_gfpMyD88_NC1 018.tif	0.002455062	0.00241587
off_grid	20220802	Rep3	68	43	20220802 568K63_gfpMyD88_NC1 018.tif	0.015194204	0.03831328
off_grid	20220802	Rep3	68	44	20220802 568K63_gfpMyD88_NC1 018.tif	0.010972993	0.012074869
off_grid	20220802	Rep3	68	45	20220802 568K63_gfpMyD88_NC1 018.tif	0.769633307	1.016857213
off_grid	20220802	Rep3	68	46	20220802 568K63_gfpMyD88_NC1 018.tif	0.053034095	0.085263631
off_grid	20220802	Rep3	68	47	20220802 568K63_gfpMyD88_NC1 018.tif	0.002422702	0.001084676
off_grid	20220802	Rep3	68	48	20220802 568K63_gfpMyD88_NC1 018.tif	0.012964944	0.000602847
off_grid	20220802	Rep3	68	49	20220802 568K63_gfpMyD88_NC1 018.tif	0.145098937	0.148345183
off_grid	20220802	Rep3	68	50	20220802 568K63_gfpMyD88_NC1 018.tif	0.209445445	0.204035694
off_grid	20220802	Rep3	68	51	20220802 568K63_gfpMyD88_NC1 018.tif	0.005514901	0.003469172
off_grid	20220802	Rep3	68	52	20220802 568K63_gfpMyD88_NC1 018.tif	0.003756663	0.010873657
off_grid	20220802	Rep3	68	53	20220802 568K63_gfpMyD88_NC1 018.tif	0.007222802	0.005331498
off_grid	20220802	Rep3	68	54	20220802 568K63_gfpMyD88_NC1 018.tif	0.004011949	0.014656578
off_grid	20220802	Rep3	68	55	20220802 568K63_gfpMyD88_NC1 018.tif	0.271170778	0.299393091
off_grid	20220802	Rep3	68	56	20220802 568K63_gfpMyD88_NC1 018.tif	0.015636461	0.030189412
off_grid	20220802	Rep3	68	57	20220802 568K63_gfpMyD88_NC1 018.tif	0.00420611	0.008209028
off_grid	20220802	Rep3	68	58	20220802 568K63_gfpMyD88_NC1 018.tif	0.010419274	0.014282319
off_grid	20220802	Rep3	68	59	20220802 568K63_gfpMyD88_NC1 018.tif	0.009531165	0.039021457
off_grid	20220802	Rep3	68	60	20220802 568K63_gfpMyD88_NC1 018.tif	0.007488875	0.015570933
off_grid	20220802	Rep3	68	61	20220802 568K63_gfpMyD88_NC1 018.tif	0.025855101	0.02423938
off_grid	20220802	Rep3	68	62	20220802 568K63_gfpMyD88_NC1 018.tif	0.002156629	0.000683525
off_grid	20220802	Rep3	68	63	20220802 568K63_gfpMyD88_NC1 018.tif	0.003968802	0.002745307
off_grid	20220802	Rep3	68	64	20220802 568K63_gfpMyD88_NC1 018.tif	0.286297386	0.360583183
off_grid	20220802	Rep3	68	65	20220802 568K63_gfpMyD88_NC1 018.tif	0.003893295	0.009694855
off_grid	20220802	Rep3	68	66	20220802 568K63_gfpMyD88_NC1 018.tif	0.024201134	0.030431448
off_grid	20220802	Rep3	68	67	20220802 568K63_gfpMyD88_NC1 018.tif	0.014568574	0.01770667
off_grid	20220802	Rep3	68	68	20220802 568K63_gfpMyD88_NC1 018.tif	0.024956206	0.098961032
off_grid	20220802	Rep3	68	69	20220802 568K63_gfpMyD88_NC1 018.tif	0.033625151	0.10065752
off_grid	20220802	Rep3	68	70	20220802 568K63_gfpMyD88_NC1 018.tif	0.007643485	0.00728795
off_grid	20220802	Rep3	68	71	20220802 568K63_gfpMyD88_NC1 018.tif	0.006611554	0.005338221
off_grid	20220802	Rep3	68	72	20220802 568K63_gfpMyD88_NC1 018.tif	0.007870007	0.024208005
off_grid	20220802	Rep3	68	73	20220802 568K63_gfpMyD88_NC1 018.tif	0.028745948	0.050522613
off_grid	20220802	Rep3	68	74	20220802 568K63_gfpMyD88_NC1 018.tif	0.009441275	0.014457123
off_grid	20220802	Rep3	68	75	20220802 568K63_gfpMyD88_NC1 018.tif	0.022802453	0.080120383
off_grid	20220802	Rep3	68	76	20220802 568K63_gfpMyD88_NC1 018.tif	0.017347957	0.028802192
off_grid	20220802	Rep3	68	77	20220802 568K63_gfpMyD88_NC1 018.tif	0.015769498	0.024969967
off_grid	20220802	Rep3	68	78	20220802 568K63_gfpMyD88_NC1 018.tif	0.003364744	0.012202609
off_grid	20220802	Rep3	68	79	20220802 568K63_gfpMyD88_NC1 018.tif	0.007431346	0.020250281
off_grid	20220802	Rep3	68	80	20220802 568K63_gfpMyD88_NC1 018.tif	0.00110672	0.001232587
off_grid	20220802	Rep3	68	81	20220802 568K63_gfpMyD88_NC1 018.tif	0.005097814	0.006593219
off_grid	20220802	Rep3	68	82	20220802 568K63_gfpMyD88_NC1 018.tif	0.022698181	0.08032432
off_grid	20220802	Rep3	68	83	20220802 568K63_gfpMyD88_NC1 018.tif	0.018074265	0.00489449
off_grid	20220802	Rep3	68	84	20220802 568K63_gfpMyD88_NC1 018.tif	0.006967516	0.030937929
off_grid	20220802	Rep3	68	85	20220802 568K63_gfpMyD88_NC1 018.tif	0.021946705	0.071467624
off_grid	20220802	Rep3	68	86	20220802 568K63_gfpMyD88_NC1 018.tif	0.037558716	0.091558789
off_grid	20220802	Rep3	68	87	20220802 568K63_gfpMyD88_NC1 018.tif	0.018527308	0.02680316
off_grid	20220802	Rep3	68	88	20220802 568K63_gfpMyD88_NC1 018.tif	0.004162963	0.004287161
off_grid	20220802	Rep3	68	89	20220802 568K63_gfpMyD88_NC1 018.tif	0.060904821	0.143683764
off_grid	20220802	Rep3	68	90	20220802 568K63_gfpMyD88_NC1 018.tif	0.065215922	0.118832573
off_grid	20220802	Rep3	68	91	20220802 568K63_gfpMyD88_NC1 018.tif	0.011257044	0.006452032
off_grid	20220802	Rep3	68	92	20220802 568K63_gfpMyD88_NC1 018.tif	1.146885217	1.084595704
off_grid	20220802	Rep3	68	93	20220802 568K63_gfpMyD88_NC1 018.tif	0.295566793	0.322209394
off_grid	20220802	Rep3	68	94	20220802 568K63_gfpMyD88_NC1 018.tif	0.211829316	0.139360746
off_grid	20220802	Rep3	68	95	20220802 568K63_gfpMyD88_NC1 018.tif	0.009577908	0.023367605
off_grid	20220802	Rep3	68	96	20220802 568K63_gfpMyD88_NC1 018.tif	0.00851002	0.008755848
off_grid	20220802	Rep3	68	97	20220802 568K63_gfpMyD88_NC1 018.tif	0.005478946	0.014625203
off_grid	20220802	Rep3	68	98	20220802 568K63_gfpMyD88_NC1 018.tif	0.044940443	0.034814974
off_grid	20220802	Rep3	68	99	20220802 568K63_gfpMyD88_NC1 018.tif	0.114144583	0.092168359
off_grid	20220802	Rep3	68	100	20220802 568K63_gfpMyD88_NC1 018.tif	0.178893798	0.122348807
off_grid	20220802	Rep3	68	101	20220802 568K63_gfpMyD88_NC1 018.tif	0.012634151	0.009961542
off_grid	20220802	Rep3	68	102	20220802 568K63_gfpMyD88_NC1 018.tif	0.044746282	0.050240238
off_grid	20220802	Rep3	68	103	20220802 568K63_gfpMyD88_NC1 018.tif	0.025276213	0.052741268
off_grid	20220802	Rep3	68	104	20220802 568K63_gfpMyD88_NC1 018.tif	0.009692966	0.005080499
off_grid	20220802	Rep3	68	105	20220802 568K63_gfpMyD88_NC1 018.tif	0.015176227	0.018735319
off_grid	20220802	Rep3	68	106	20220802 568K63_gfpMyD88_NC1 018.tif	0.005317145	0.00550406
off_grid	20220802	Rep3	68	107	20220802 568K63_gfpMyD88_NC1 018.tif	0.030881723	0.042374093
off_grid	20220802	Rep3	68	108	20220802 568K63_gfpMyD88_NC1 018.tif	0.100884082	0.160148881
off_grid	20220802	Rep3	68	109	20220802 568K63_gfpMyD88_NC1 018.tif	0.23415068	0.282668011
off_grid	20220802	Rep3	68	110	20220802 568K63_gfpMyD88_NC1 018.tif	0.002293261	0.008372626
off_grid	20220802	Rep3	68	111	20220802 568K63_gfpMyD88_NC1 018.tif	0.00169999	0.005728167
off_grid	20220802	Rep3	68	112	20220802 568K63_gfpMyD88_NC1 018.tif	0.014230589	0.039772214
off_grid	20220802	Rep3	68	113	20220802 568K63_gfpMyD88_NC1 018.tif	0.01943699	0.020667119
off_grid	20220802	Rep3	69	1	20220802 568K63_gfpMyD88_NC1 019.tif	0.051851149	0.073885735
off_grid	20220802	Rep3	69	2	20220802 568K63_gfpMyD88_NC1 019.tif	0.002289666	0.013459848
off_grid	20220802	Rep3	69	3	20220802 568K63_gfpMyD88_NC1 019.tif	0.00178988	0.012549975
off_grid	20220802	Rep3	69	4	20220802 568K63_gfpMyD88_NC1 019.tif	0.005914011	0.002543611
off_grid	20220802	Rep3	69	5	20220802 568K63_gfpMyD88_NC1 019.tif	0.044268069	0.063861443
off_grid	20220802	Rep3	69	6	20220802 568K63_gfpMyD88_NC1 019.tif	0.02300021	0.030837081
off_grid	20220802	Rep3	69	7	20220802 568K63_gfpMyD88_NC1 019.tif	0.016981208	0.042600441
off_grid	20220802	Rep3	69	8	20220802 568K63_gfpMyD88_NC1 019.tif	0.045914846	0.072680041
off_grid	20220802	Rep3	69	9	20220802 568K63_gfpMyD88_NC1 019.tif	0.014651272	0.03396561
off_grid	20220802	Rep3	69	10	20220802 568K63_gfpMyD88_NC1 019.tif	0.036472851	0.06301656
off_grid	20220802	Rep3	69	11	20220802 568K63_gfpMyD88_NC1 019.tif	0.053253425	0.111392231
off_grid	20220802	Rep3	69	12	20220802 568K63_gfpMyD88_NC1 019.tif	0.231687708	0.485303039
off_grid	20220802	Rep3	69	13	20220802 568K63_gfpMyD88_NC1 019.tif	0.008082146	0.044955802
off_grid	20220802	Rep3	69	14	20220802 568K63_gfpMyD88_NC1 019.tif	0.019904415	0.021747313
off_grid	20220802	Rep3	69	15	20220802 568K63_gfpMyD88_NC1 019.tif	0.008272712	0.014475051
off_grid	20220802	Rep3	69	16	20220802 568K63_gfpMyD88_NC1 019.tif	0.003508568	0.002433799
off_grid	20220802	Rep3	69	17	20220802 568K63_gfpMyD88_NC1 019.tif	0.013112363	0.030657795
off_grid	20220802	Rep3	69	18	20220802 568K63_gfpMyD88_NC1 019.tif	0.020727803	0.042952288
off_grid	20220802	Rep3	69	19	20220802 568K63_gfpMyD88_NC1 019.tif	0.067046073	0.054572221
off_grid	20220802	Rep3	69	20	20220802 568K63_gfpMyD88_NC1 019.tif	0.004159368	0.01703435
off_grid	20220802	Rep3	69	21	20220802 568K63_gfpMyD88_NC1 019.tif	0.027918964	0.060670163
off_grid	20220802	Rep3	69	22	20220802 568K63_gfpMyD88_NC1 019.tif	0.004641175	0.000986069
off_grid	20220802	Rep3	69	23	20220802 568K63_gfpMyD88_NC1 019.tif	0.003015973	-5.15E-05
off_grid	20220802	Rep3	69	24	20220802 568K63_gfpMyD88_NC1 019.tif	0.008826431	0.003366082
off_grid	20220802	Rep3	69	25	20220802 568K63_gfpMyD88_NC1 019.tif	0.002347195	0.003159904
off_grid	20220802	Rep3	69	26	20220802 568K63_gfpMyD88_NC1 019.tif	0.007632698	0.011380138
off_grid	20220802	Rep3	69	27	20220802 568K63_gfpMyD88_NC1 019.tif	0.151387607	0.315058149
off_grid	20220802	Rep3	69	28	20220802 568K63_gfpMyD88_NC1 019.tif	0.002340004	0.016790073
off_grid	20220802	Rep3	69	29	20220802 568K63_gfpMyD88_NC1 019.tif	0.000833456	0.011530289
off_grid	20220802	Rep3	69	30	20220802 568K63_gfpMyD88_NC1 019.tif	0.018645962	0.03522509
off_grid	20220802	Rep3	69	31	20220802 568K63_gfpMyD88_NC1 019.tif	0.004288809	0.004376804
off_grid	20220802	Rep3	69	32	20220802 568K63_gfpMyD88_NC1 019.tif	0.035717779	0.12157788
off_grid	20220802	Rep3	69	33	20220802 568K63_gfpMyD88_NC1 019.tif	0.037857149	0.067671256
off_grid	20220802	Rep3	69	34	20220802 568K63_gfpMyD88_NC1 019.tif	0.004705896	0.028392077
off_grid	20220802	Rep3	69	35	20220802 568K63_gfpMyD88_NC1 019.tif	0.0396873	0.131492359
off_grid	20220802	Rep3	69	36	20220802 568K63_gfpMyD88_NC1 019.tif	0.006615149	0.014876202
off_grid	20220802	Rep3	69	37	20220802 568K63_gfpMyD88_NC1 019.tif	0.079990162	0.181705704
off_grid	20220802	Rep3	69	38	20220802 568K63_gfpMyD88_NC1 019.tif	0.053915012	0.050155077
off_grid	20220802	Rep3	69	39	20220802 568K63_gfpMyD88_NC1 019.tif	0.01086153	0.088156848
off_grid	20220802	Rep3	69	40	20220802 568K63_gfpMyD88_NC1 019.tif	0.003785427	0.043290689
off_grid	20220802	Rep3	69	41	20220802 568K63_gfpMyD88_NC1 019.tif	0.07978162	0.129524703
off_grid	20220802	Rep3	69	42	20220802 568K63_gfpMyD88_NC1 019.tif	0.098651226	0.250591619
off_grid	20220802	Rep3	69	43	20220802 568K63_gfpMyD88_NC1 019.tif	0.016833789	0.107033355
off_grid	20220802	Rep3	69	44	20220802 568K63_gfpMyD88_NC1 019.tif	0.00708617	0.10042669
off_grid	20220802	Rep3	69	45	20220802 568K63_gfpMyD88_NC1 019.tif	0.209556909	0.275817068
off_grid	20220802	Rep3	69	46	20220802 568K63_gfpMyD88_NC1 019.tif	0.051236305	0.084311178
off_grid	20220802	Rep3	69	47	20220802 568K63_gfpMyD88_NC1 019.tif	0.040140343	0.185183839
off_grid	20220802	Rep3	69	48	20220802 568K63_gfpMyD88_NC1 019.tif	0.052516332	0.115123607
off_grid	20220802	Rep3	69	49	20220802 568K63_gfpMyD88_NC1 019.tif	0.084322837	0.09219301
off_grid	20220802	Rep3	69	50	20220802 568K63_gfpMyD88_NC1 019.tif	0.004562073	0.024752584
off_grid	20220802	Rep3	69	51	20220802 568K63_gfpMyD88_NC1 019.tif	0.103192443	0.325891466
off_grid	20220802	Rep3	69	52	20220802 568K63_gfpMyD88_NC1 019.tif	0.665526862	0.717966119
off_grid	20220802	Rep3	69	53	20220802 568K63_gfpMyD88_NC1 019.tif	0.051639009	0.110822999
off_grid	20220802	Rep3	69	54	20220802 568K63_gfpMyD88_NC1 019.tif	0.163497523	0.266279087
off_grid	20220802	Rep3	69	55	20220802 568K63_gfpMyD88_NC1 019.tif	0.008003043	0.026724723
off_grid	20220802	Rep3	69	56	20220802 568K63_gfpMyD88_NC1 019.tif	0.094674514	0.106975087
off_grid	20220802	Rep3	69	57	20220802 568K63_gfpMyD88_NC1 019.tif	0.01408317	0.021263243
off_grid	20220802	Rep3	69	58	20220802 568K63_gfpMyD88_NC1 019.tif	0.061864841	0.081245399
off_grid	20220802	Rep3	69	59	20220802 568K63_gfpMyD88_NC1 019.tif	0.094609793	0.1493066
off_grid	20220802	Rep3	69	60	20220802 568K63_gfpMyD88_NC1 019.tif	0.056870579	0.086736013
off_grid	20220802	Rep3	69	61	20220802 568K63_gfpMyD88_NC1 019.tif	0.011440418	0.025554886
off_grid	20220802	Rep3	69	62	20220802 568K63_gfpMyD88_NC1 019.tif	0.029029999	0.037813522
off_grid	20220802	Rep3	69	63	20220802 568K63_gfpMyD88_NC1 019.tif	0.010084884	0.015768147
off_grid	20220802	Rep3	69	64	20220802 568K63_gfpMyD88_NC1 019.tif	0.497580891	0.505492808
off_grid	20220802	Rep3	69	65	20220802 568K63_gfpMyD88_NC1 019.tif	0.094030905	0.13542095
off_grid	20220802	Rep3	69	66	20220802 568K63_gfpMyD88_NC1 019.tif	0.017815383	0.015214603
off_grid	20220802	Rep3	69	67	20220802 568K63_gfpMyD88_NC1 019.tif	0.048165679	0.041777969
off_grid	20220802	Rep3	69	68	20220802 568K63_gfpMyD88_NC1 019.tif	0.188511976	0.240834014
off_grid	20220802	Rep3	69	69	20220802 568K63_gfpMyD88_NC1 019.tif	0.121849912	0.397251519
off_grid	20220802	Rep3	69	70	20220802 568K63_gfpMyD88_NC1 019.tif	0.118301074	0.168761303
off_grid	20220802	Rep3	69	71	20220802 568K63_gfpMyD88_NC1 019.tif	0.002304048	0.0283988
off_grid	20220802	Rep3	69	72	20220802 568K63_gfpMyD88_NC1 019.tif	0.004608815	0.024447799
off_grid	20220802	Rep3	69	73	20220802 568K63_gfpMyD88_NC1 019.tif	0.009322621	0.053104321
off_grid	20220802	Rep3	69	74	20220802 568K63_gfpMyD88_NC1 019.tif	0.002649224	0.009309392
off_grid	20220802	Rep3	69	75	20220802 568K63_gfpMyD88_NC1 019.tif	0.007050214	0.004784678
off_grid	20220802	Rep3	69	76	20220802 568K63_gfpMyD88_NC1 019.tif	0.001548976	0.000282374
off_grid	20220802	Rep3	69	77	20220802 568K63_gfpMyD88_NC1 019.tif	0.003512163	0.00062974
off_grid	20220802	Rep3	70	1	20220802 568K63_gfpMyD88_NC1 020.tif	0.075837267	0.150064081
off_grid	20220802	Rep3	70	2	20220802 568K63_gfpMyD88_NC1 020.tif	0.245548671	0.290166619
off_grid	20220802	Rep3	70	3	20220802 568K63_gfpMyD88_NC1 020.tif	1.327674603	1.399707633
off_grid	20220802	Rep3	70	4	20220802 568K63_gfpMyD88_NC1 020.tif	0.038421655	0.109857101
off_grid	20220802	Rep3	70	5	20220802 568K63_gfpMyD88_NC1 020.tif	0.003393509	0.005486132
off_grid	20220802	Rep3	70	6	20220802 568K63_gfpMyD88_NC1 020.tif	0.031032737	0.021731626
off_grid	20220802	Rep3	70	7	20220802 568K63_gfpMyD88_NC1 020.tif	0.044343577	0.036861069
off_grid	20220802	Rep3	70	8	20220802 568K63_gfpMyD88_NC1 020.tif	0.014363625	0.038196744
off_grid	20220802	Rep3	70	9	20220802 568K63_gfpMyD88_NC1 020.tif	0.005155343	0.015326657
off_grid	20220802	Rep3	70	10	20220802 568K63_gfpMyD88_NC1 020.tif	0.009178798	0.026014305
off_grid	20220802	Rep3	70	11	20220802 568K63_gfpMyD88_NC1 020.tif	0.020659487	0.018515695
off_grid	20220802	Rep3	70	12	20220802 568K63_gfpMyD88_NC1 020.tif	0.029781475	0.039673607
off_grid	20220802	Rep3	70	13	20220802 568K63_gfpMyD88_NC1 020.tif	0.090147678	0.111652194
off_grid	20220802	Rep3	70	14	20220802 568K63_gfpMyD88_NC1 020.tif	0.121508332	0.143737549
off_grid	20220802	Rep3	70	15	20220802 568K63_gfpMyD88_NC1 020.tif	0.26712575	0.195333632
off_grid	20220802	Rep3	70	16	20220802 568K63_gfpMyD88_NC1 020.tif	0.070925704	0.109231843
off_grid	20220802	Rep3	70	17	20220802 568K63_gfpMyD88_NC1 020.tif	0.819245121	0.552335591
off_grid	20220802	Rep3	70	18	20220802 568K63_gfpMyD88_NC1 020.tif	0.005331527	0.006660451
off_grid	20220802	Rep3	70	19	20220802 568K63_gfpMyD88_NC1 020.tif	0.002012806	0.007406726
off_grid	20220802	Rep3	70	20	20220802 568K63_gfpMyD88_NC1 020.tif	0.00720842	0.058213954
off_grid	20220802	Rep3	70	21	20220802 568K63_gfpMyD88_NC1 020.tif	0.007478088	0.031204616
off_grid	20220802	Rep3	70	22	20220802 568K63_gfpMyD88_NC1 020.tif	0.005295571	0.007220718
off_grid	20220802	Rep3	70	23	20220802 568K63_gfpMyD88_NC1 020.tif	0.00631312	0.008390555
off_grid	20220802	Rep3	70	24	20220802 568K63_gfpMyD88_NC1 020.tif	0.059063884	0.209589058
off_grid	20220802	Rep3	70	25	20220802 568K63_gfpMyD88_NC1 020.tif	0.040999687	0.161995521
off_grid	20220802	Rep3	70	26	20220802 568K63_gfpMyD88_NC1 020.tif	0.056489448	0.026944347
off_grid	20220802	Rep3	70	27	20220802 568K63_gfpMyD88_NC1 020.tif	0.070371984	0.045675185
[truncated: 12,572 more rows]
