# Supplementary material for: Myddosome clustering in IL‐1 receptor signaling regulates the formation of an NF‐kB activating signalosome
Source: EMBO Rep. 2023 Aug 21;24(10):e57233. doi: 10.15252/embr.202357233 (PMC10561168; doi:10.15252/embr.202357233)
Supplement: Supplementary file 16 — Source Data for Figure 4 [file EMBR-24-e57233-s017.zip › Figure 4/4F/Table for Fig4F_M1 on grids.csv]

GROUP	DATE	REP	ImageNumber	ObjectNumber	FileName_Staining	Normalized_Integrated_MyD88	Normalized_Integrated_M1
1um_grid	20220309	Rep1	1	1	20220309 568M1_gfpMyD88_Grid2_1um 001 crop.tif	0.000561202	0.000161876
1um_grid	20220309	Rep1	1	2	20220309 568M1_gfpMyD88_Grid2_1um 001 crop.tif	0.008497542	0.010573782
1um_grid	20220309	Rep1	1	3	20220309 568M1_gfpMyD88_Grid2_1um 001 crop.tif	0.001486344	0.000122585
1um_grid	20220309	Rep1	1	4	20220309 568M1_gfpMyD88_Grid2_1um 001 crop.tif	0.001134637	0.000279746
1um_grid	20220309	Rep1	1	5	20220309 568M1_gfpMyD88_Grid2_1um 001 crop.tif	0.00125697	0.008304773
1um_grid	20220309	Rep1	1	6	20220309 568M1_gfpMyD88_Grid2_1um 001 crop.tif	0.043599411	0.197713075
1um_grid	20220309	Rep1	1	7	20220309 568M1_gfpMyD88_Grid2_1um 001 crop.tif	0.017099067	0.001055728
1um_grid	20220309	Rep1	1	8	20220309 568M1_gfpMyD88_Grid2_1um 001 crop.tif	0.001471052	7.35E-05
1um_grid	20220309	Rep1	1	9	20220309 568M1_gfpMyD88_Grid2_1um 001 crop.tif	0.198526256	0.261648076
1um_grid	20220309	Rep1	1	10	20220309 568M1_gfpMyD88_Grid2_1um 001 crop.tif	3.36E-05	0.000201166
1um_grid	20220309	Rep1	1	11	20220309 568M1_gfpMyD88_Grid2_1um 001 crop.tif	0.009759099	0.025543354
1um_grid	20220309	Rep1	1	12	20220309 568M1_gfpMyD88_Grid2_1um 001 crop.tif	0.007495942	0.029403618
1um_grid	20220309	Rep1	1	13	20220309 568M1_gfpMyD88_Grid2_1um 001 crop.tif	0.006066178	3.42E-05
1um_grid	20220309	Rep1	1	14	20220309 568M1_gfpMyD88_Grid2_1um 001 crop.tif	0.008275814	0.016467315
1um_grid	20220309	Rep1	1	15	20220309 568M1_gfpMyD88_Grid2_1um 001 crop.tif	0.000867034	7.35E-05
1um_grid	20220309	Rep1	1	16	20220309 568M1_gfpMyD88_Grid2_1um 001 crop.tif	0.005668596	0.000309214
1um_grid	20220309	Rep1	1	17	20220309 568M1_gfpMyD88_Grid2_1um 001 crop.tif	0.000958783	0.001311114
1um_grid	20220309	Rep1	1	18	20220309 568M1_gfpMyD88_Grid2_1um 001 crop.tif	-5.81E-05	0.000191343
1um_grid	20220309	Rep1	1	19	20220309 568M1_gfpMyD88_Grid2_1um 001 crop.tif	0.00054591	0.00010294
1um_grid	20220309	Rep1	1	20	20220309 568M1_gfpMyD88_Grid2_1um 001 crop.tif	-6.58E-05	0.000112763
1um_grid	20220309	Rep1	1	21	20220309 568M1_gfpMyD88_Grid2_1um 001 crop.tif	0.017144942	0.006477778
1um_grid	20220309	Rep1	1	22	20220309 568M1_gfpMyD88_Grid2_1um 001 crop.tif	0.01592926	0.001497743
1um_grid	20220309	Rep1	1	23	20220309 568M1_gfpMyD88_Grid2_1um 001 crop.tif	0.012679795	0.001006615
1um_grid	20220309	Rep1	1	24	20220309 568M1_gfpMyD88_Grid2_1um 001 crop.tif	0.005714471	0.000829809
1um_grid	20220309	Rep1	1	25	20220309 568M1_gfpMyD88_Grid2_1um 001 crop.tif	0.047827537	0.011772134
1um_grid	20220309	Rep1	1	26	20220309 568M1_gfpMyD88_Grid2_1um 001 crop.tif	0.073356863	0.006507245
1um_grid	20220309	Rep1	1	27	20220309 568M1_gfpMyD88_Grid2_1um 001 crop.tif	0.047888704	0.017135248
1um_grid	20220309	Rep1	1	28	20220309 568M1_gfpMyD88_Grid2_1um 001 crop.tif	0.002480298	-0.000103333
1um_grid	20220309	Rep1	1	29	20220309 568M1_gfpMyD88_Grid2_1um 001 crop.tif	0.071812412	0.026692593
1um_grid	20220309	Rep1	1	30	20220309 568M1_gfpMyD88_Grid2_1um 001 crop.tif	0.005760346	0.004277526
1um_grid	20220309	Rep1	1	31	20220309 568M1_gfpMyD88_Grid2_1um 001 crop.tif	0.010883032	0.02895178
1um_grid	20220309	Rep1	1	32	20220309 568M1_gfpMyD88_Grid2_1um 001 crop.tif	0.08350284	0.103062947
1um_grid	20220309	Rep1	1	33	20220309 568M1_gfpMyD88_Grid2_1um 001 crop.tif	0.001379302	0.000387794
1um_grid	20220309	Rep1	1	34	20220309 568M1_gfpMyD88_Grid2_1um 001 crop.tif	0.002067424	0.01018088
1um_grid	20220309	Rep1	1	35	20220309 568M1_gfpMyD88_Grid2_1um 001 crop.tif	0.007694733	0.008619094
1um_grid	20220309	Rep1	1	36	20220309 568M1_gfpMyD88_Grid2_1um 001 crop.tif	0.006976028	0.007214469
1um_grid	20220309	Rep1	1	37	20220309 568M1_gfpMyD88_Grid2_1um 001 crop.tif	0.040533444	0.049274643
1um_grid	20220309	Rep1	1	38	20220309 568M1_gfpMyD88_Grid2_1um 001 crop.tif	0.028728329	0.038823446
1um_grid	20220309	Rep1	1	39	20220309 568M1_gfpMyD88_Grid2_1um 001 crop.tif	0.026511047	0.023578843
1um_grid	20220309	Rep1	1	40	20220309 568M1_gfpMyD88_Grid2_1um 001 crop.tif	0.016923214	0.011349764
1um_grid	20220309	Rep1	1	41	20220309 568M1_gfpMyD88_Grid2_1um 001 crop.tif	-8.10E-05	0.00191029
1um_grid	20220309	Rep1	1	42	20220309 568M1_gfpMyD88_Grid2_1um 001 crop.tif	0.055771524	0.097552494
1um_grid	20220309	Rep1	1	43	20220309 568M1_gfpMyD88_Grid2_1um 001 crop.tif	0.011272968	0.023362747
1um_grid	20220309	Rep1	1	44	20220309 568M1_gfpMyD88_Grid2_1um 001 crop.tif	-0.000103983	0.002902368
1um_grid	20220309	Rep1	1	45	20220309 568M1_gfpMyD88_Grid2_1um 001 crop.tif	0.00140224	0.000996793
1um_grid	20220309	Rep1	1	46	20220309 568M1_gfpMyD88_Grid2_1um 001 crop.tif	0.111104178	0.039353864
1um_grid	20220309	Rep1	1	47	20220309 568M1_gfpMyD88_Grid2_1um 001 crop.tif	0.000370057	0.000751229
1um_grid	20220309	Rep1	1	48	20220309 568M1_gfpMyD88_Grid2_1um 001 crop.tif	0.024224953	0.036466034
1um_grid	20220309	Rep1	1	49	20220309 568M1_gfpMyD88_Grid2_1um 001 crop.tif	0.002105653	0.000535133
1um_grid	20220309	Rep1	1	50	20220309 568M1_gfpMyD88_Grid2_1um 001 crop.tif	0.082409492	0.015052867
1um_grid	20220309	Rep1	1	51	20220309 568M1_gfpMyD88_Grid2_1um 001 crop.tif	0.062362204	0.004424864
1um_grid	20220309	Rep1	1	52	20220309 568M1_gfpMyD88_Grid2_1um 001 crop.tif	0.016326841	0.0134125
1um_grid	20220309	Rep1	2	1	20220309 568M1_gfpMyD88_Grid2_1um 002 crop.tif	-0.00021867	-5.11E-06
1um_grid	20220309	Rep1	2	2	20220309 568M1_gfpMyD88_Grid2_1um 002 crop.tif	0.008742208	0.021977767
1um_grid	20220309	Rep1	2	3	20220309 568M1_gfpMyD88_Grid2_1um 002 crop.tif	0.007358318	0.001537033
1um_grid	20220309	Rep1	2	4	20220309 568M1_gfpMyD88_Grid2_1um 002 crop.tif	3.06E-06	0.002646982
1um_grid	20220309	Rep1	2	5	20220309 568M1_gfpMyD88_Grid2_1um 002 crop.tif	0.005301598	0.001419163
1um_grid	20220309	Rep1	2	6	20220309 568M1_gfpMyD88_Grid2_1um 002 crop.tif	0.00613499	0.008481579
1um_grid	20220309	Rep1	2	7	20220309 568M1_gfpMyD88_Grid2_1um 002 crop.tif	0.002793775	0.091197303
1um_grid	20220309	Rep1	2	8	20220309 568M1_gfpMyD88_Grid2_1um 002 crop.tif	0.001425177	0.000918212
1um_grid	20220309	Rep1	2	9	20220309 568M1_gfpMyD88_Grid2_1um 002 crop.tif	0.003673042	0.000436907
1um_grid	20220309	Rep1	2	10	20220309 568M1_gfpMyD88_Grid2_1um 002 crop.tif	0.000966429	0.000878922
1um_grid	20220309	Rep1	2	11	20220309 568M1_gfpMyD88_Grid2_1um 002 crop.tif	0.002877879	0.002460353
1um_grid	20220309	Rep1	2	12	20220309 568M1_gfpMyD88_Grid2_1um 002 crop.tif	0.009583246	0.003354206
1um_grid	20220309	Rep1	2	13	20220309 568M1_gfpMyD88_Grid2_1um 002 crop.tif	0.009881432	-8.37E-05
1um_grid	20220309	Rep1	2	14	20220309 568M1_gfpMyD88_Grid2_1um 002 crop.tif	0.020111512	0.101314534
1um_grid	20220309	Rep1	2	15	20220309 568M1_gfpMyD88_Grid2_1um 002 crop.tif	0.001486344	0.007165356
1um_grid	20220309	Rep1	2	16	20220309 568M1_gfpMyD88_Grid2_1um 002 crop.tif	0.00384125	0.004798121
1um_grid	20220309	Rep1	2	17	20220309 568M1_gfpMyD88_Grid2_1um 002 crop.tif	0.002526172	0.000358327
1um_grid	20220309	Rep1	2	18	20220309 568M1_gfpMyD88_Grid2_1um 002 crop.tif	0.007174819	0.004670428
1um_grid	20220309	Rep1	2	19	20220309 568M1_gfpMyD88_Grid2_1um 002 crop.tif	0.004070624	-0.000113156
1um_grid	20220309	Rep1	2	20	20220309 568M1_gfpMyD88_Grid2_1um 002 crop.tif	0.016280967	0.005132088
1um_grid	20220309	Rep1	2	21	20220309 568M1_gfpMyD88_Grid2_1um 002 crop.tif	0.015829864	-0.000113156
1um_grid	20220309	Rep1	2	22	20220309 568M1_gfpMyD88_Grid2_1um 002 crop.tif	0.022022963	0.020406159
1um_grid	20220309	Rep1	2	23	20220309 568M1_gfpMyD88_Grid2_1um 002 crop.tif	0.006150282	0.010947039
1um_grid	20220309	Rep1	2	24	20220309 568M1_gfpMyD88_Grid2_1um 002 crop.tif	0.059181551	0.002273725
1um_grid	20220309	Rep1	2	25	20220309 568M1_gfpMyD88_Grid2_1um 002 crop.tif	0.003451314	-8.37E-05
1um_grid	20220309	Rep1	2	26	20220309 568M1_gfpMyD88_Grid2_1um 002 crop.tif	4.13E-05	0.004267703
1um_grid	20220309	Rep1	2	27	20220309 568M1_gfpMyD88_Grid2_1um 002 crop.tif	0.001111699	-1.49E-05
1um_grid	20220309	Rep1	2	28	20220309 568M1_gfpMyD88_Grid2_1um 002 crop.tif	0.002946691	0.000397617
1um_grid	20220309	Rep1	2	29	20220309 568M1_gfpMyD88_Grid2_1um 002 crop.tif	0.004200603	0.000358327
1um_grid	20220309	Rep1	2	30	20220309 568M1_gfpMyD88_Grid2_1um 002 crop.tif	0.010439575	0.00133076
1um_grid	20220309	Rep1	2	31	20220309 568M1_gfpMyD88_Grid2_1um 002 crop.tif	0.000767638	1.45E-05
1um_grid	20220309	Rep1	2	32	20220309 568M1_gfpMyD88_Grid2_1um 002 crop.tif	0.00398652	0.00183171
1um_grid	20220309	Rep1	2	33	20220309 568M1_gfpMyD88_Grid2_1um 002 crop.tif	0.040548736	0.022036702
1um_grid	20220309	Rep1	2	34	20220309 568M1_gfpMyD88_Grid2_1um 002 crop.tif	0.000155974	0.002244257
1um_grid	20220309	Rep1	2	35	20220309 568M1_gfpMyD88_Grid2_1um 002 crop.tif	0.041626794	0.032124465
1um_grid	20220309	Rep1	2	36	20220309 568M1_gfpMyD88_Grid2_1um 002 crop.tif	0.022894583	0.0499524
1um_grid	20220309	Rep1	2	37	20220309 568M1_gfpMyD88_Grid2_1um 002 crop.tif	0.020608489	0.021172318
1um_grid	20220309	Rep1	2	38	20220309 568M1_gfpMyD88_Grid2_1um 002 crop.tif	0.016235092	0.002460353
1um_grid	20220309	Rep1	2	39	20220309 568M1_gfpMyD88_Grid2_1um 002 crop.tif	0.018612936	0.078005612
1um_grid	20220309	Rep1	2	40	20220309 568M1_gfpMyD88_Grid2_1um 002 crop.tif	0.014843556	0.026957802
1um_grid	20220309	Rep1	2	41	20220309 568M1_gfpMyD88_Grid2_1um 002 crop.tif	0.001815113	0.003088997
1um_grid	20220309	Rep1	2	42	20220309 568M1_gfpMyD88_Grid2_1um 002 crop.tif	0.008390501	0.000289569
1um_grid	20220309	Rep1	2	43	20220309 568M1_gfpMyD88_Grid2_1um 002 crop.tif	0.002388548	-2.48E-05
1um_grid	20220309	Rep1	2	44	20220309 568M1_gfpMyD88_Grid2_1um 002 crop.tif	0.000714118	0.002656804
1um_grid	20220309	Rep1	2	45	20220309 568M1_gfpMyD88_Grid2_1um 002 crop.tif	0.025410052	0.017862117
1um_grid	20220309	Rep1	2	46	20220309 568M1_gfpMyD88_Grid2_1um 002 crop.tif	0.017932459	0.018186261
1um_grid	20220309	Rep1	2	47	20220309 568M1_gfpMyD88_Grid2_1um 002 crop.tif	0.000645306	0.001281647
1um_grid	20220309	Rep1	2	48	20220309 568M1_gfpMyD88_Grid2_1um 002 crop.tif	0.008000565	0.000819987
1um_grid	20220309	Rep1	2	49	20220309 568M1_gfpMyD88_Grid2_1um 002 crop.tif	0.000240078	0.002303192
1um_grid	20220309	Rep1	2	50	20220309 568M1_gfpMyD88_Grid2_1um 002 crop.tif	0.01760369	0.001006615
1um_grid	20220309	Rep1	2	51	20220309 568M1_gfpMyD88_Grid2_1um 002 crop.tif	0.033445788	0.005407119
1um_grid	20220309	Rep1	2	52	20220309 568M1_gfpMyD88_Grid2_1um 002 crop.tif	0.002120945	0.000152053
1um_grid	20220309	Rep1	2	53	20220309 568M1_gfpMyD88_Grid2_1um 002 crop.tif	0.000515327	-5.11E-06
1um_grid	20220309	Rep1	3	1	20220309 568M1_gfpMyD88_Grid2_1um 004 crop.tif	0.009476205	0.008707497
1um_grid	20220309	Rep1	3	2	20220309 568M1_gfpMyD88_Grid2_1um 004 crop.tif	0.012297505	0.001262002
1um_grid	20220309	Rep1	3	3	20220309 568M1_gfpMyD88_Grid2_1um 004 crop.tif	0.02324629	0.079744205
1um_grid	20220309	Rep1	3	4	20220309 568M1_gfpMyD88_Grid2_1um 004 crop.tif	0.05210154	0.003472076
1um_grid	20220309	Rep1	3	5	20220309 568M1_gfpMyD88_Grid2_1um 004 crop.tif	0.0001101	6.37E-05
1um_grid	20220309	Rep1	3	6	20220309 568M1_gfpMyD88_Grid2_1um 004 crop.tif	-7.34E-05	4.40E-05
1um_grid	20220309	Rep1	3	7	20220309 568M1_gfpMyD88_Grid2_1um 004 crop.tif	0.004613476	0.006566181
1um_grid	20220309	Rep1	3	8	20220309 568M1_gfpMyD88_Grid2_1um 004 crop.tif	0.000599431	0.007862758
1um_grid	20220309	Rep1	3	9	20220309 568M1_gfpMyD88_Grid2_1um 004 crop.tif	0.121678321	0.285222205
1um_grid	20220309	Rep1	3	10	20220309 568M1_gfpMyD88_Grid2_1um 004 crop.tif	0.021174278	0.030356405
1um_grid	20220309	Rep1	3	11	20220309 568M1_gfpMyD88_Grid2_1um 004 crop.tif	0.018337687	0.007263582
1um_grid	20220309	Rep1	3	12	20220309 568M1_gfpMyD88_Grid2_1um 004 crop.tif	0.027474418	0.004876701
1um_grid	20220309	Rep1	3	13	20220309 568M1_gfpMyD88_Grid2_1um 004 crop.tif	0.026793942	0.019423903
1um_grid	20220309	Rep1	3	14	20220309 568M1_gfpMyD88_Grid2_1um 004 crop.tif	0.022267628	0.110724541
1um_grid	20220309	Rep1	3	15	20220309 568M1_gfpMyD88_Grid2_1um 004 crop.tif	0.050128924	0.075942877
1um_grid	20220309	Rep1	3	16	20220309 568M1_gfpMyD88_Grid2_1um 004 crop.tif	0.012381609	0.043832949
1um_grid	20220309	Rep1	3	17	20220309 568M1_gfpMyD88_Grid2_1um 004 crop.tif	0.03360635	0.094635196
1um_grid	20220309	Rep1	3	18	20220309 568M1_gfpMyD88_Grid2_1um 004 crop.tif	0.038362037	0.114319594
1um_grid	20220309	Rep1	3	19	20220309 568M1_gfpMyD88_Grid2_1um 004 crop.tif	0.010187264	0.005082975
1um_grid	20220309	Rep1	3	20	20220309 568M1_gfpMyD88_Grid2_1um 004 crop.tif	0.085230791	0.095548693
1um_grid	20220309	Rep1	3	21	20220309 568M1_gfpMyD88_Grid2_1um 004 crop.tif	0.062882117	0.036495501
1um_grid	20220309	Rep1	3	22	20220309 568M1_gfpMyD88_Grid2_1um 004 crop.tif	0.024416098	0.031928014
1um_grid	20220309	Rep1	3	23	20220309 568M1_gfpMyD88_Grid2_1um 004 crop.tif	0.138109145	0.463973036
1um_grid	20220309	Rep1	3	24	20220309 568M1_gfpMyD88_Grid2_1um 004 crop.tif	-0.000815042	0.032576303
1um_grid	20220309	Rep1	4	1	20220309 568M1_gfpMyD88_Grid2_1um 008 crop.tif	0.12579176	0.084390272
1um_grid	20220309	Rep1	4	2	20220309 568M1_gfpMyD88_Grid2_1um 008 crop.tif	0.29862507	0.068320575
1um_grid	20220309	Rep1	4	3	20220309 568M1_gfpMyD88_Grid2_1um 008 crop.tif	0.492369638	0.267453203
1um_grid	20220309	Rep1	4	4	20220309 568M1_gfpMyD88_Grid2_1um 008 crop.tif	0.052736141	0.043302531
1um_grid	20220309	Rep1	4	5	20220309 568M1_gfpMyD88_Grid2_1um 008 crop.tif	0.169724528	0.074214108
1um_grid	20220309	Rep1	4	6	20220309 568M1_gfpMyD88_Grid2_1um 008 crop.tif	0.018024209	0.026437207
1um_grid	20220309	Rep1	4	7	20220309 568M1_gfpMyD88_Grid2_1um 008 crop.tif	0.052361497	0.013923273
1um_grid	20220309	Rep1	4	8	20220309 568M1_gfpMyD88_Grid2_1um 008 crop.tif	0.323726233	0.296783352
1um_grid	20220309	Rep1	4	9	20220309 568M1_gfpMyD88_Grid2_1um 008 crop.tif	0.004376456	0.000456552
1um_grid	20220309	Rep1	4	10	20220309 568M1_gfpMyD88_Grid2_1um 008 crop.tif	0.246717733	0.243613868
1um_grid	20220309	Rep1	4	11	20220309 568M1_gfpMyD88_Grid2_1um 008 crop.tif	0.024133204	0.001350405
1um_grid	20220309	Rep1	4	12	20220309 568M1_gfpMyD88_Grid2_1um 008 crop.tif	0.357222479	0.302686705
1um_grid	20220309	Rep1	4	13	20220309 568M1_gfpMyD88_Grid2_1um 008 crop.tif	0.381497894	0.31078049
1um_grid	20220309	Rep1	4	14	20220309 568M1_gfpMyD88_Grid2_1um 008 crop.tif	0.026992732	0.040689732
1um_grid	20220309	Rep1	4	15	20220309 568M1_gfpMyD88_Grid2_1um 008 crop.tif	0.352505023	0.292373022
1um_grid	20220309	Rep1	4	16	20220309 568M1_gfpMyD88_Grid2_1um 008 crop.tif	0.276605168	0.164974503
1um_grid	20220309	Rep1	4	17	20220309 568M1_gfpMyD88_Grid2_1um 008 crop.tif	0.009453267	0.008353885
1um_grid	20220309	Rep1	4	18	20220309 568M1_gfpMyD88_Grid2_1um 008 crop.tif	0.156076775	0.187468151
1um_grid	20220309	Rep1	4	19	20220309 568M1_gfpMyD88_Grid2_1um 008 crop.tif	0.001570447	0.027959703
1um_grid	20220309	Rep1	4	20	20220309 568M1_gfpMyD88_Grid2_1um 008 crop.tif	0.006012657	0.017095958
1um_grid	20220309	Rep1	4	21	20220309 568M1_gfpMyD88_Grid2_1um 008 crop.tif	0.003137836	0.013392855
1um_grid	20220309	Rep1	4	22	20220309 568M1_gfpMyD88_Grid2_1um 008 crop.tif	0.003390148	-2.48E-05
1um_grid	20220309	Rep1	4	23	20220309 568M1_gfpMyD88_Grid2_1um 008 crop.tif	0.002778484	0.003157755
1um_grid	20220309	Rep1	4	24	20220309 568M1_gfpMyD88_Grid2_1um 008 crop.tif	0.011334134	0.002813965
1um_grid	20220309	Rep1	4	25	20220309 568M1_gfpMyD88_Grid2_1um 008 crop.tif	0.108741627	0.136675726
1um_grid	20220309	Rep1	4	26	20220309 568M1_gfpMyD88_Grid2_1um 008 crop.tif	0.013429083	0.000377972
1um_grid	20220309	Rep1	4	27	20220309 568M1_gfpMyD88_Grid2_1um 008 crop.tif	0.006180865	9.31E-05
1um_grid	20220309	Rep1	4	28	20220309 568M1_gfpMyD88_Grid2_1um 008 crop.tif	0.007694733	4.71E-06
1um_grid	20220309	Rep1	5	1	20220309 568M1_gfpMyD88_Grid2_1um 010 crop.tif	0.007312443	0.025847853
1um_grid	20220309	Rep1	5	2	20220309 568M1_gfpMyD88_Grid2_1um 010 crop.tif	0.000568848	0.000957503
1um_grid	20220309	Rep1	5	3	20220309 568M1_gfpMyD88_Grid2_1um 010 crop.tif	0.004139436	7.35E-05
1um_grid	20220309	Rep1	5	4	20220309 568M1_gfpMyD88_Grid2_1um 010 crop.tif	0.00384125	0.014375111
1um_grid	20220309	Rep1	5	5	20220309 568M1_gfpMyD88_Grid2_1um 010 crop.tif	0.003864187	0.007892225
1um_grid	20220309	Rep1	5	6	20220309 568M1_gfpMyD88_Grid2_1um 010 crop.tif	0.019308704	0.028971425
1um_grid	20220309	Rep1	5	7	20220309 568M1_gfpMyD88_Grid2_1um 010 crop.tif	0.009774391	0.001045906
1um_grid	20220309	Rep1	5	8	20220309 568M1_gfpMyD88_Grid2_1um 010 crop.tif	0.010837157	0.005033862
1um_grid	20220309	Rep1	5	9	20220309 568M1_gfpMyD88_Grid2_1um 010 crop.tif	0.014445975	0.040846893
1um_grid	20220309	Rep1	5	10	20220309 568M1_gfpMyD88_Grid2_1um 010 crop.tif	0.010661304	0.001242357
1um_grid	20220309	Rep1	5	11	20220309 568M1_gfpMyD88_Grid2_1um 010 crop.tif	0.035770111	0.035955261
1um_grid	20220309	Rep1	5	12	20220309 568M1_gfpMyD88_Grid2_1um 010 crop.tif	0.020210908	0.001998693
1um_grid	20220309	Rep1	5	13	20220309 568M1_gfpMyD88_Grid2_1um 010 crop.tif	-0.000730938	0.015121625
1um_grid	20220309	Rep1	5	14	20220309 568M1_gfpMyD88_Grid2_1um 010 crop.tif	0.016586799	0.103436205
1um_grid	20220309	Rep1	5	15	20220309 568M1_gfpMyD88_Grid2_1um 010 crop.tif	0.033392267	0.048724581
1um_grid	20220309	Rep1	5	16	20220309 568M1_gfpMyD88_Grid2_1um 010 crop.tif	0.001096408	0.008304773
1um_grid	20220309	Rep1	5	17	20220309 568M1_gfpMyD88_Grid2_1um 010 crop.tif	0.003879479	0.017213829
1um_grid	20220309	Rep1	5	18	20220309 568M1_gfpMyD88_Grid2_1um 010 crop.tif	0.002426777	0.006890325
1um_grid	20220309	Rep1	5	19	20220309 568M1_gfpMyD88_Grid2_1um 010 crop.tif	0.000423577	0.003766753
1um_grid	20220309	Rep1	5	20	20220309 568M1_gfpMyD88_Grid2_1um 010 crop.tif	6.42E-05	0.010092477
1um_grid	20220309	Rep1	5	21	20220309 568M1_gfpMyD88_Grid2_1um 010 crop.tif	0.004621122	-9.35E-05
1um_grid	20220309	Rep1	5	22	20220309 568M1_gfpMyD88_Grid2_1um 010 crop.tif	0.002854942	0.033224591
1um_grid	20220309	Rep1	5	23	20220309 568M1_gfpMyD88_Grid2_1um 010 crop.tif	0.000668243	0.005299071
1um_grid	20220309	Rep1	5	24	20220309 568M1_gfpMyD88_Grid2_1um 010 crop.tif	0.001776884	0.015386834
1um_grid	20220309	Rep1	5	25	20220309 568M1_gfpMyD88_Grid2_1um 010 crop.tif	0.032161293	0.012145391
1um_grid	20220309	Rep1	5	26	20220309 568M1_gfpMyD88_Grid2_1um 010 crop.tif	0.007534171	0.011015797
1um_grid	20220309	Rep1	5	27	20220309 568M1_gfpMyD88_Grid2_1um 010 crop.tif	0.020218554	0.000584245
1um_grid	20220309	Rep1	5	28	20220309 568M1_gfpMyD88_Grid2_1um 010 crop.tif	0.000721764	-0.000122978
1um_grid	20220309	Rep1	5	29	20220309 568M1_gfpMyD88_Grid2_1um 010 crop.tif	0.003122545	0.000731584
1um_grid	20220309	Rep1	5	30	20220309 568M1_gfpMyD88_Grid2_1um 010 crop.tif	0.048118078	0.021918832
1um_grid	20220309	Rep1	5	31	20220309 568M1_gfpMyD88_Grid2_1um 010 crop.tif	0.014767098	0.016693233
1um_grid	20220309	Rep1	5	32	20220309 568M1_gfpMyD88_Grid2_1um 010 crop.tif	0.011448821	0.000319037
1um_grid	20220309	Rep1	5	33	20220309 568M1_gfpMyD88_Grid2_1um 010 crop.tif	0.010401346	0.009915671
1um_grid	20220309	Rep1	5	34	20220309 568M1_gfpMyD88_Grid2_1um 010 crop.tif	0.000461806	-4.44E-05
1um_grid	20220309	Rep1	5	35	20220309 568M1_gfpMyD88_Grid2_1um 010 crop.tif	0.001463406	0.000142231
1um_grid	20220309	Rep1	5	36	20220309 568M1_gfpMyD88_Grid2_1um 010 crop.tif	0.000331828	0.00048602
1um_grid	20220309	Rep1	5	37	20220309 568M1_gfpMyD88_Grid2_1um 010 crop.tif	0.002939046	0.001055728
1um_grid	20220309	Rep1	5	38	20220309 568M1_gfpMyD88_Grid2_1um 010 crop.tif	0.016724423	0.004356106
1um_grid	20220309	Rep1	5	39	20220309 568M1_gfpMyD88_Grid2_1um 010 crop.tif	0.019683348	0.035493601
1um_grid	20220309	Rep1	5	40	20220309 568M1_gfpMyD88_Grid2_1um 010 crop.tif	0.012236338	0.007676129
1um_grid	20220309	Rep1	5	41	20220309 568M1_gfpMyD88_Grid2_1um 010 crop.tif	-0.000379232	0.002813965
1um_grid	20220309	Rep1	5	42	20220309 568M1_gfpMyD88_Grid2_1um 010 crop.tif	0.002939046	0.004631138
1um_grid	20220309	Rep1	5	43	20220309 568M1_gfpMyD88_Grid2_1um 010 crop.tif	0.001249324	0.002234434
1um_grid	20220309	Rep1	5	44	20220309 568M1_gfpMyD88_Grid2_1um 010 crop.tif	0.00316842	0.010220171
1um_grid	20220309	Rep1	5	45	20220309 568M1_gfpMyD88_Grid2_1um 010 crop.tif	-0.000142212	0.010789879
1um_grid	20220309	Rep1	5	46	20220309 568M1_gfpMyD88_Grid2_1um 010 crop.tif	0.001088762	0.004513267
1um_grid	20220309	Rep1	5	47	20220309 568M1_gfpMyD88_Grid2_1um 010 crop.tif	0.004292352	0.021751849
1um_grid	20220309	Rep1	5	48	20220309 568M1_gfpMyD88_Grid2_1um 010 crop.tif	0.00025537	0.007794
1um_grid	20220309	Rep1	5	49	20220309 568M1_gfpMyD88_Grid2_1um 010 crop.tif	0.002564401	0.007636839
1um_grid	20220309	Rep1	6	1	20220309 568M1_gfpMyD88_Grid2_1um 012 crop.tif	0.001333428	0.004051607
1um_grid	20220309	Rep1	6	2	20220309 568M1_gfpMyD88_Grid2_1um 012 crop.tif	-0.000249253	0.010770234
1um_grid	20220309	Rep1	6	3	20220309 568M1_gfpMyD88_Grid2_1um 012 crop.tif	0.000576493	0.022635878
1um_grid	20220309	Rep1	6	4	20220309 568M1_gfpMyD88_Grid2_1um 012 crop.tif	0.013069731	0.000269924
1um_grid	20220309	Rep1	6	5	20220309 568M1_gfpMyD88_Grid2_1um 012 crop.tif	0.000584139	0.006477778
1um_grid	20220309	Rep1	6	6	20220309 568M1_gfpMyD88_Grid2_1um 012 crop.tif	0.004491143	0.051455251
1um_grid	20220309	Rep1	6	7	20220309 568M1_gfpMyD88_Grid2_1um 012 crop.tif	0.000790576	0.01660483
1um_grid	20220309	Rep1	6	8	20220309 568M1_gfpMyD88_Grid2_1um 012 crop.tif	0.001493989	0.057230912
1um_grid	20220309	Rep1	6	9	20220309 568M1_gfpMyD88_Grid2_1um 012 crop.tif	0.004888725	0.000112763
1um_grid	20220309	Rep1	6	10	20220309 568M1_gfpMyD88_Grid2_1um 012 crop.tif	-0.000134566	0.102866495
1um_grid	20220309	Rep1	6	11	20220309 568M1_gfpMyD88_Grid2_1um 012 crop.tif	0.000454161	0.01521985
1um_grid	20220309	Rep1	6	12	20220309 568M1_gfpMyD88_Grid2_1um 012 crop.tif	0.00278613	0.012823147
1um_grid	20220309	Rep1	6	13	20220309 568M1_gfpMyD88_Grid2_1um 012 crop.tif	0.007358318	0.186063527
1um_grid	20220309	Rep1	6	14	20220309 568M1_gfpMyD88_Grid2_1um 012 crop.tif	0.00245736	0.008265482
1um_grid	20220309	Rep1	6	15	20220309 568M1_gfpMyD88_Grid2_1um 012 crop.tif	0.001035241	0.015200205
1um_grid	20220309	Rep1	6	16	20220309 568M1_gfpMyD88_Grid2_1um 012 crop.tif	0.003397794	0.028509765
1um_grid	20220309	Rep1	6	17	20220309 568M1_gfpMyD88_Grid2_1um 012 crop.tif	0.002801421	0.012322197
1um_grid	20220309	Rep1	6	18	20220309 568M1_gfpMyD88_Grid2_1um 012 crop.tif	0.001417531	0.001527211
1um_grid	20220309	Rep1	6	19	20220309 568M1_gfpMyD88_Grid2_1um 012 crop.tif	0.00154751	0.00148792
1um_grid	20220309	Rep1	6	20	20220309 568M1_gfpMyD88_Grid2_1um 012 crop.tif	0.000155974	-0.000132801
1um_grid	20220309	Rep1	6	21	20220309 568M1_gfpMyD88_Grid2_1um 012 crop.tif	0.001501635	-8.37E-05
1um_grid	20220309	Rep1	6	22	20220309 568M1_gfpMyD88_Grid2_1um 012 crop.tif	0.005240431	0.001163776
1um_grid	20220309	Rep1	6	23	20220309 568M1_gfpMyD88_Grid2_1um 012 crop.tif	0.002564401	0.000122585
1um_grid	20220309	Rep1	6	24	20220309 568M1_gfpMyD88_Grid2_1um 012 crop.tif	0.002365611	0.000171698
1um_grid	20220309	Rep1	6	25	20220309 568M1_gfpMyD88_Grid2_1um 012 crop.tif	0.014973535	0.00133076
1um_grid	20220309	Rep1	6	26	20220309 568M1_gfpMyD88_Grid2_1um 012 crop.tif	0.058455199	0.0371045
1um_grid	20220309	Rep1	6	27	20220309 568M1_gfpMyD88_Grid2_1um 012 crop.tif	0.002732609	0.000240456
1um_grid	20220309	Rep1	6	28	20220309 568M1_gfpMyD88_Grid2_1um 012 crop.tif	0.030578613	0.047693213
1um_grid	20220309	Rep1	6	29	20220309 568M1_gfpMyD88_Grid2_1um 012 crop.tif	0.001027596	0.000260101
1um_grid	20220309	Rep1	6	30	20220309 568M1_gfpMyD88_Grid2_1um 012 crop.tif	0.003634813	0.012665986
1um_grid	20220309	Rep1	6	31	20220309 568M1_gfpMyD88_Grid2_1um 012 crop.tif	0.001486344	0.000122585
1um_grid	20220309	Rep1	7	1	20220309 568M1_gfpMyD88_Grid2_1um 013 crop.tif	0.013130897	0.000603891
1um_grid	20220309	Rep1	7	2	20220309 568M1_gfpMyD88_Grid2_1um 013 crop.tif	0.019675702	0.000662826
1um_grid	20220309	Rep1	7	3	20220309 568M1_gfpMyD88_Grid2_1um 013 crop.tif	0.001493989	0.003305093
1um_grid	20220309	Rep1	7	4	20220309 568M1_gfpMyD88_Grid2_1um 013 crop.tif	0.014140143	0.001537033
1um_grid	20220309	Rep1	7	5	20220309 568M1_gfpMyD88_Grid2_1um 013 crop.tif	0.005775637	0.001615614
1um_grid	20220309	Rep1	7	6	20220309 568M1_gfpMyD88_Grid2_1um 013 crop.tif	0.00169278	4.71E-06
1um_grid	20220309	Rep1	7	7	20220309 568M1_gfpMyD88_Grid2_1um 013 crop.tif	0.033766911	0.057967604
1um_grid	20220309	Rep1	7	8	20220309 568M1_gfpMyD88_Grid2_1um 013 crop.tif	0.07321924	0.150378188
1um_grid	20220309	Rep1	7	9	20220309 568M1_gfpMyD88_Grid2_1um 013 crop.tif	0.047345853	0.161379447
1um_grid	20220309	Rep1	7	10	20220309 568M1_gfpMyD88_Grid2_1um 013 crop.tif	0.02672513	0.143030918
1um_grid	20220309	Rep1	7	11	20220309 568M1_gfpMyD88_Grid2_1um 013 crop.tif	0.090062939	0.117364586
1um_grid	20220309	Rep1	7	12	20220309 568M1_gfpMyD88_Grid2_1um 013 crop.tif	0.018888185	0.008471756
1um_grid	20220309	Rep1	7	13	20220309 568M1_gfpMyD88_Grid2_1um 013 crop.tif	0.105163392	0.074656122
1um_grid	20220309	Rep1	7	14	20220309 568M1_gfpMyD88_Grid2_1um 013 crop.tif	0.064074863	0.002047806
1um_grid	20220309	Rep1	7	15	20220309 568M1_gfpMyD88_Grid2_1um 013 crop.tif	0.013956643	0.026152352
1um_grid	20220309	Rep1	7	16	20220309 568M1_gfpMyD88_Grid2_1um 013 crop.tif	0.030739175	0.073673867
1um_grid	20220309	Rep1	7	17	20220309 568M1_gfpMyD88_Grid2_1um 013 crop.tif	0.003726563	0.024904888
1um_grid	20220309	Rep1	7	18	20220309 568M1_gfpMyD88_Grid2_1um 013 crop.tif	0.003160774	0.062603849
1um_grid	20220309	Rep1	7	19	20220309 568M1_gfpMyD88_Grid2_1um 013 crop.tif	0.004949891	0.01706649
1um_grid	20220309	Rep1	7	20	20220309 568M1_gfpMyD88_Grid2_1um 013 crop.tif	0.000798222	0.005416942
1um_grid	20220309	Rep1	7	21	20220309 568M1_gfpMyD88_Grid2_1um 013 crop.tif	0.001348719	0.000171698
1um_grid	20220309	Rep1	7	22	20220309 568M1_gfpMyD88_Grid2_1um 013 crop.tif	0.015875739	0.033401397
1um_grid	20220309	Rep1	7	23	20220309 568M1_gfpMyD88_Grid2_1um 013 crop.tif	0.021197216	0.11919158
1um_grid	20220309	Rep1	7	24	20220309 568M1_gfpMyD88_Grid2_1um 013 crop.tif	0.0449833	0.105047103
1um_grid	20220309	Rep1	7	25	20220309 568M1_gfpMyD88_Grid2_1um 013 crop.tif	0.034447388	0.262591042
1um_grid	20220309	Rep1	7	26	20220309 568M1_gfpMyD88_Grid2_1um 013 crop.tif	0.029202369	0.066935596
1um_grid	20220309	Rep1	7	27	20220309 568M1_gfpMyD88_Grid2_1um 013 crop.tif	0.154111804	0.225029596
1um_grid	20220309	Rep1	7	28	20220309 568M1_gfpMyD88_Grid2_1um 013 crop.tif	0.055901503	0.110744185
1um_grid	20220309	Rep1	7	29	20220309 568M1_gfpMyD88_Grid2_1um 013 crop.tif	0.156092067	0.198135443
1um_grid	20220309	Rep1	7	30	20220309 568M1_gfpMyD88_Grid2_1um 013 crop.tif	0.009407392	0.047290488
1um_grid	20220309	Rep1	7	31	20220309 568M1_gfpMyD88_Grid2_1um 013 crop.tif	0.003214294	0.015475237
1um_grid	20220309	Rep1	7	32	20220309 568M1_gfpMyD88_Grid2_1um 013 crop.tif	0.00355071	0.003864978
1um_grid	20220309	Rep1	7	33	20220309 568M1_gfpMyD88_Grid2_1um 013 crop.tif	0.033797495	0.035130167
1um_grid	20220309	Rep1	7	34	20220309 568M1_gfpMyD88_Grid2_1um 013 crop.tif	0.028789496	0.142284402
1um_grid	20220309	Rep1	7	35	20220309 568M1_gfpMyD88_Grid2_1um 013 crop.tif	0.000148329	8.33E-05
1um_grid	20220309	Rep1	8	1	20220309 568M1_gfpMyD88_Grid2_1um 014 crop.tif	0.018880539	0.058949859
1um_grid	20220309	Rep1	8	2	20220309 568M1_gfpMyD88_Grid2_1um 014 crop.tif	0.041443295	0.106255278
1um_grid	20220309	Rep1	8	3	20220309 568M1_gfpMyD88_Grid2_1um 014 crop.tif	0.033698099	0.073104159
1um_grid	20220309	Rep1	8	4	20220309 568M1_gfpMyD88_Grid2_1um 014 crop.tif	0.000209495	-2.48E-05
1um_grid	20220309	Rep1	8	5	20220309 568M1_gfpMyD88_Grid2_1um 014 crop.tif	0.093304756	0.234970021
1um_grid	20220309	Rep1	8	6	20220309 568M1_gfpMyD88_Grid2_1um 014 crop.tif	0.003887125	4.71E-06
1um_grid	20220309	Rep1	8	7	20220309 568M1_gfpMyD88_Grid2_1um 014 crop.tif	0.005217494	0.005583925
1um_grid	20220309	Rep1	8	8	20220309 568M1_gfpMyD88_Grid2_1um 014 crop.tif	0.000675889	0.021594688
1um_grid	20220309	Rep1	8	9	20220309 568M1_gfpMyD88_Grid2_1um 014 crop.tif	0.016777944	0.010171058
1um_grid	20220309	Rep1	8	10	20220309 568M1_gfpMyD88_Grid2_1um 014 crop.tif	0.066529164	0.066287307
1um_grid	20220309	Rep1	8	11	20220309 568M1_gfpMyD88_Grid2_1um 014 crop.tif	0.008749854	0.011477457
1um_grid	20220309	Rep1	8	12	20220309 568M1_gfpMyD88_Grid2_1um 014 crop.tif	0.037735082	0.040748667
1um_grid	20220309	Rep1	8	13	20220309 568M1_gfpMyD88_Grid2_1um 014 crop.tif	0.023475665	0.035886503
1um_grid	20220309	Rep1	8	14	20220309 568M1_gfpMyD88_Grid2_1um 014 crop.tif	0.004590538	0.000348504
1um_grid	20220309	Rep1	8	15	20220309 568M1_gfpMyD88_Grid2_1um 014 crop.tif	0.015034701	0.066424822
1um_grid	20220309	Rep1	8	16	20220309 568M1_gfpMyD88_Grid2_1um 014 crop.tif	0.004957537	0.033646961
1um_grid	20220309	Rep1	8	17	20220309 568M1_gfpMyD88_Grid2_1um 014 crop.tif	0.056031481	0.103436204
1um_grid	20220309	Rep1	8	18	20220309 568M1_gfpMyD88_Grid2_1um 014 crop.tif	0.060909501	0.184482094
1um_grid	20220309	Rep1	8	19	20220309 568M1_gfpMyD88_Grid2_1um 014 crop.tif	0.036909335	0.106530308
1um_grid	20220309	Rep1	8	20	20220309 568M1_gfpMyD88_Grid2_1um 014 crop.tif	-0.000639189	0.011133668
1um_grid	20220309	Rep1	8	21	20220309 568M1_gfpMyD88_Grid2_1um 014 crop.tif	0.01177759	0.000790519
1um_grid	20220309	Rep1	8	22	20220309 568M1_gfpMyD88_Grid2_1um 014 crop.tif	0.000155974	8.33E-05
1um_grid	20220309	Rep1	8	23	20220309 568M1_gfpMyD88_Grid2_1um 014 crop.tif	0.001853342	0.00133076
1um_grid	20220309	Rep1	8	24	20220309 568M1_gfpMyD88_Grid2_1um 014 crop.tif	-0.000318065	0.000397617
1um_grid	20220309	Rep1	9	1	20220309 568M1_gfpMyD88_Grid2_1um 016 crop.tif	0.052896703	0.015779736
1um_grid	20220309	Rep1	9	2	20220309 568M1_gfpMyD88_Grid2_1um 016 crop.tif	0.000316536	2.44E-05
1um_grid	20220309	Rep1	9	3	20220309 568M1_gfpMyD88_Grid2_1um 016 crop.tif	9.48E-05	0.004022139
1um_grid	20220309	Rep1	9	4	20220309 568M1_gfpMyD88_Grid2_1um 016 crop.tif	0.005813866	-0.000113156
1um_grid	20220309	Rep1	9	5	20220309 568M1_gfpMyD88_Grid2_1um 016 crop.tif	0.001662197	0.00225408
1um_grid	20220309	Rep1	9	6	20220309 568M1_gfpMyD88_Grid2_1um 016 crop.tif	0.000859388	0.00044673
1um_grid	20220309	Rep1	9	7	20220309 568M1_gfpMyD88_Grid2_1um 016 crop.tif	0.002388548	-0.000113156
1um_grid	20220309	Rep1	9	8	20220309 568M1_gfpMyD88_Grid2_1um 016 crop.tif	0.016158634	0.008049386
1um_grid	20220309	Rep1	9	9	20220309 568M1_gfpMyD88_Grid2_1um 016 crop.tif	0.036916981	0.140693151
1um_grid	20220309	Rep1	9	10	20220309 568M1_gfpMyD88_Grid2_1um 016 crop.tif	0.015952197	0.053675149
1um_grid	20220309	Rep1	9	11	20220309 568M1_gfpMyD88_Grid2_1um 016 crop.tif	0.026786296	0.034128266
1um_grid	20220309	Rep1	9	12	20220309 568M1_gfpMyD88_Grid2_1um 016 crop.tif	0.00140224	0.000584245
1um_grid	20220309	Rep1	9	13	20220309 568M1_gfpMyD88_Grid2_1um 016 crop.tif	0.049089095	0.218035939
1um_grid	20220309	Rep1	9	14	20220309 568M1_gfpMyD88_Grid2_1um 016 crop.tif	0.022061192	0.000770874
1um_grid	20220309	Rep1	9	15	20220309 568M1_gfpMyD88_Grid2_1um 016 crop.tif	0.002067424	0.006330439
1um_grid	20220309	Rep1	9	16	20220309 568M1_gfpMyD88_Grid2_1um 016 crop.tif	0.013612582	0.034511346
1um_grid	20220309	Rep1	9	17	20220309 568M1_gfpMyD88_Grid2_1um 016 crop.tif	1.83E-05	0.004788298
1um_grid	20220309	Rep1	9	18	20220309 568M1_gfpMyD88_Grid2_1um 016 crop.tif	0.053003744	0.12003632
1um_grid	20220309	Rep1	9	19	20220309 568M1_gfpMyD88_Grid2_1um 016 crop.tif	0.003145482	-0.000132801
1um_grid	20220309	Rep1	9	20	20220309 568M1_gfpMyD88_Grid2_1um 016 crop.tif	0.006853695	0.030002793
1um_grid	20220309	Rep1	9	21	20220309 568M1_gfpMyD88_Grid2_1um 016 crop.tif	0.05668902	0.195257436
1um_grid	20220309	Rep1	9	22	20220309 568M1_gfpMyD88_Grid2_1um 016 crop.tif	0.006303198	7.35E-05
1um_grid	20220309	Rep1	9	23	20220309 568M1_gfpMyD88_Grid2_1um 016 crop.tif	0.027527939	0.05641564
1um_grid	20220309	Rep1	9	24	20220309 568M1_gfpMyD88_Grid2_1um 016 crop.tif	0.001906863	0.005849134
1um_grid	20220309	Rep1	9	25	20220309 568M1_gfpMyD88_Grid2_1um 016 crop.tif	0.001417531	0.000250279
1um_grid	20220309	Rep1	9	26	20220309 568M1_gfpMyD88_Grid2_1um 016 crop.tif	0.007947045	0.005574103
1um_grid	20220309	Rep1	9	27	20220309 568M1_gfpMyD88_Grid2_1um 016 crop.tif	0.000859388	0.003147932
1um_grid	20220309	Rep1	9	28	20220309 568M1_gfpMyD88_Grid2_1um 016 crop.tif	0.002908462	0.006615293
1um_grid	20220309	Rep1	9	29	20220309 568M1_gfpMyD88_Grid2_1um 016 crop.tif	0.003566001	2.44E-05
1um_grid	20220309	Rep1	9	30	20220309 568M1_gfpMyD88_Grid2_1um 016 crop.tif	0.001876279	8.33E-05
1um_grid	20220309	Rep1	9	31	20220309 568M1_gfpMyD88_Grid2_1um 016 crop.tif	0.002197403	0.002470176
1um_grid	20220309	Rep1	9	32	20220309 568M1_gfpMyD88_Grid2_1um 016 crop.tif	0.001417531	0.000790519
1um_grid	20220309	Rep1	9	33	20220309 568M1_gfpMyD88_Grid2_1um 016 crop.tif	0.033537537	0.00460167
1um_grid	20220309	Rep1	9	34	20220309 568M1_gfpMyD88_Grid2_1um 016 crop.tif	0.004728163	0.002951481
1um_grid	20220309	Rep1	9	35	20220309 568M1_gfpMyD88_Grid2_1um 016 crop.tif	0.010133743	0.008923593
1um_grid	20220309	Rep1	9	36	20220309 568M1_gfpMyD88_Grid2_1um 016 crop.tif	0.03021926	0.08699325
1um_grid	20220309	Rep1	9	37	20220309 568M1_gfpMyD88_Grid2_1um 016 crop.tif	0.005003412	0.002096919
1um_grid	20220309	Rep1	9	38	20220309 568M1_gfpMyD88_Grid2_1um 016 crop.tif	0.044776863	0.06830093
1um_grid	20220309	Rep1	9	39	20220309 568M1_gfpMyD88_Grid2_1um 016 crop.tif	0.041359191	0.062485978
1um_grid	20220309	Rep1	9	40	20220309 568M1_gfpMyD88_Grid2_1um 016 crop.tif	0.022886938	0.017302232
1um_grid	20220309	Rep1	9	41	20220309 568M1_gfpMyD88_Grid2_1um 016 crop.tif	0.064556548	0.039294929
1um_grid	20220309	Rep1	9	42	20220309 568M1_gfpMyD88_Grid2_1um 016 crop.tif	0.117220819	0.153766969
1um_grid	20220309	Rep1	9	43	20220309 568M1_gfpMyD88_Grid2_1um 016 crop.tif	0.045151508	0.058704296
1um_grid	20220309	Rep1	9	44	20220309 568M1_gfpMyD88_Grid2_1um 016 crop.tif	0.00087468	0.000368149
1um_grid	20220309	Rep1	9	45	20220309 568M1_gfpMyD88_Grid2_1um 016 crop.tif	0.091217454	0.122433023
1um_grid	20220309	Rep1	9	46	20220309 568M1_gfpMyD88_Grid2_1um 016 crop.tif	0.001731009	0.00040744
1um_grid	20220309	Rep1	9	47	20220309 568M1_gfpMyD88_Grid2_1um 016 crop.tif	0.053332514	0.0288732
1um_grid	20220309	Rep1	9	48	20220309 568M1_gfpMyD88_Grid2_1um 016 crop.tif	0.106814885	0.256962717
1um_grid	20220309	Rep1	9	49	20220309 568M1_gfpMyD88_Grid2_1um 016 crop.tif	0.011471758	0.002381773
1um_grid	20220309	Rep1	9	50	20220309 568M1_gfpMyD88_Grid2_1um 016 crop.tif	0.001440469	0.001065551
1um_grid	20220309	Rep1	9	51	20220309 568M1_gfpMyD88_Grid2_1um 016 crop.tif	0.000828805	0.000937857
1um_grid	20220309	Rep1	9	52	20220309 568M1_gfpMyD88_Grid2_1um 016 crop.tif	0.040548736	0.02517992
1um_grid	20220309	Rep1	9	53	20220309 568M1_gfpMyD88_Grid2_1um 016 crop.tif	0.053386034	0.101579742
1um_grid	20220309	Rep1	9	54	20220309 568M1_gfpMyD88_Grid2_1um 016 crop.tif	-0.000379232	0.007460033
1um_grid	20220309	Rep1	9	55	20220309 568M1_gfpMyD88_Grid2_1um 016 crop.tif	0.005485097	0.014817126
1um_grid	20220309	Rep1	9	56	20220309 568M1_gfpMyD88_Grid2_1um 016 crop.tif	0.002105653	0.001743307
1um_grid	20220309	Rep1	9	57	20220309 568M1_gfpMyD88_Grid2_1um 016 crop.tif	0.019690994	0.017537973
1um_grid	20220309	Rep1	9	58	20220309 568M1_gfpMyD88_Grid2_1um 016 crop.tif	0.026258736	0.007597549
1um_grid	20220309	Rep1	9	59	20220309 568M1_gfpMyD88_Grid2_1um 016 crop.tif	0.012068131	0.005289249
1um_grid	20220309	Rep1	9	60	20220309 568M1_gfpMyD88_Grid2_1um 016 crop.tif	0.019675702	0.01006301
1um_grid	20220309	Rep1	10	1	20220309 568M1_gfpMyD88_Grid2_1um 018 crop.tif	0.014958243	0.017960343
1um_grid	20220309	Rep1	10	2	20220309 568M1_gfpMyD88_Grid2_1um 018 crop.tif	0.025624134	0.043371289
1um_grid	20220309	Rep1	10	3	20220309 568M1_gfpMyD88_Grid2_1um 018 crop.tif	0.009782037	0.003806043
1um_grid	20220309	Rep1	10	4	20220309 568M1_gfpMyD88_Grid2_1um 018 crop.tif	0.009086269	0.011831069
1um_grid	20220309	Rep1	10	5	20220309 568M1_gfpMyD88_Grid2_1um 018 crop.tif	0.016625028	0.010721121
1um_grid	20220309	Rep1	10	6	20220309 568M1_gfpMyD88_Grid2_1um 018 crop.tif	0.037582166	0.030179599
1um_grid	20220309	Rep1	10	7	20220309 568M1_gfpMyD88_Grid2_1um 018 crop.tif	0.013796082	0.000250279
1um_grid	20220309	Rep1	10	8	20220309 568M1_gfpMyD88_Grid2_1um 018 crop.tif	0.00240384	0.009709398
1um_grid	20220309	Rep1	10	9	20220309 568M1_gfpMyD88_Grid2_1um 018 crop.tif	0.003382502	0.019895386
1um_grid	20220309	Rep1	10	10	20220309 568M1_gfpMyD88_Grid2_1um 018 crop.tif	0.037069897	0.083044583
1um_grid	20220309	Rep1	10	11	20220309 568M1_gfpMyD88_Grid2_1um 018 crop.tif	0.008237585	0.015720801
1um_grid	20220309	Rep1	10	12	20220309 568M1_gfpMyD88_Grid2_1um 018 crop.tif	0.059342113	0.15153725
1um_grid	20220309	Rep1	10	13	20220309 568M1_gfpMyD88_Grid2_1um 018 crop.tif	0.008940999	0.000800342
1um_grid	20220309	Rep1	10	14	20220309 568M1_gfpMyD88_Grid2_1um 018 crop.tif	0.043553535	0.007852935
1um_grid	20220309	Rep1	10	15	20220309 568M1_gfpMyD88_Grid2_1um 018 crop.tif	0.019507494	-0.000152446
1um_grid	20220309	Rep1	10	16	20220309 568M1_gfpMyD88_Grid2_1um 018 crop.tif	0.025685301	0.000829809
1um_grid	20220309	Rep1	10	17	20220309 568M1_gfpMyD88_Grid2_1um 018 crop.tif	0.054028281	0.009051287
1um_grid	20220309	Rep1	10	18	20220309 568M1_gfpMyD88_Grid2_1um 018 crop.tif	0.023039854	0.000299391
1um_grid	20220309	Rep1	10	19	20220309 568M1_gfpMyD88_Grid2_1um 018 crop.tif	0.459959099	0.290123658
1um_grid	20220309	Rep1	10	20	20220309 568M1_gfpMyD88_Grid2_1um 018 crop.tif	0.210033186	0.204392409
1um_grid	20220309	Rep1	10	21	20220309 568M1_gfpMyD88_Grid2_1um 018 crop.tif	0.092524885	0.031819966
1um_grid	20220309	Rep1	10	22	20220309 568M1_gfpMyD88_Grid2_1um 018 crop.tif	0.023674455	0.000594068
1um_grid	20220309	Rep1	10	23	20220309 568M1_gfpMyD88_Grid2_1um 018 crop.tif	0.111975801	0.065344342
1um_grid	20220309	Rep1	10	24	20220309 568M1_gfpMyD88_Grid2_1um 018 crop.tif	0.020983134	0.00371764
1um_grid	20220309	Rep1	10	25	20220309 568M1_gfpMyD88_Grid2_1um 018 crop.tif	1.403657254	0.647477981
1um_grid	20220309	Rep1	10	26	20220309 568M1_gfpMyD88_Grid2_1um 018 crop.tif	0.011769945	0.042035422
1um_grid	20220309	Rep1	10	27	20220309 568M1_gfpMyD88_Grid2_1um 018 crop.tif	0.013192063	0.0005646
1um_grid	20220309	Rep1	10	28	20220309 568M1_gfpMyD88_Grid2_1um 018 crop.tif	0.160855401	0.164709295
1um_grid	20220309	Rep1	10	29	20220309 568M1_gfpMyD88_Grid2_1um 018 crop.tif	0.306110309	0.180887039
1um_grid	20220309	Rep1	10	30	20220309 568M1_gfpMyD88_Grid2_1um 018 crop.tif	0.005102807	0.000112763
1um_grid	20220309	Rep1	10	31	20220309 568M1_gfpMyD88_Grid2_1um 018 crop.tif	0.00169278	0.007185001
1um_grid	20220309	Rep1	10	32	20220309 568M1_gfpMyD88_Grid2_1um 018 crop.tif	0.032306564	0.001301292
1um_grid	20220309	Rep1	10	33	20220309 568M1_gfpMyD88_Grid2_1um 018 crop.tif	0.021824172	0.00321669
1um_grid	20220309	Rep1	10	34	20220309 568M1_gfpMyD88_Grid2_1um 018 crop.tif	0.012442775	0.01429653
1um_grid	20220309	Rep1	10	35	20220309 568M1_gfpMyD88_Grid2_1um 018 crop.tif	0.01196109	0.00044673
1um_grid	20220309	Rep1	10	36	20220309 568M1_gfpMyD88_Grid2_1um 018 crop.tif	0.033354038	0.036318696
1um_grid	20220309	Rep1	10	37	20220309 568M1_gfpMyD88_Grid2_1um 018 crop.tif	0.006930153	0.002813965
1um_grid	20220309	Rep1	10	38	20220309 568M1_gfpMyD88_Grid2_1um 018 crop.tif	0.024622535	0.000918212
1um_grid	20220309	Rep1	10	39	20220309 568M1_gfpMyD88_Grid2_1um 018 crop.tif	0.011861694	0.000751229
1um_grid	20220309	Rep1	10	40	20220309 568M1_gfpMyD88_Grid2_1um 018 crop.tif	0.009070977	0.000260101
1um_grid	20220309	Rep1	10	41	20220309 568M1_gfpMyD88_Grid2_1um 018 crop.tif	0.076820412	0.223173135
1um_grid	20220309	Rep1	10	42	20220309 568M1_gfpMyD88_Grid2_1um 018 crop.tif	0.151129942	0.167263159
1um_grid	20220309	Rep1	10	43	20220309 568M1_gfpMyD88_Grid2_1um 018 crop.tif	0.037207522	0.034973006
1um_grid	20220309	Rep1	10	44	20220309 568M1_gfpMyD88_Grid2_1um 018 crop.tif	0.003306044	8.33E-05
2.5um_grid	20220309	Rep1	164	1	20220309 568M1_gfpMyD88_Grid2_2p5um 001.tif	0.00040064	0.003452431
2.5um_grid	20220309	Rep1	164	2	20220309 568M1_gfpMyD88_Grid2_2p5um 001.tif	0.017014963	0.054618113
2.5um_grid	20220309	Rep1	164	3	20220309 568M1_gfpMyD88_Grid2_2p5um 001.tif	-0.000226316	0.004169478
2.5um_grid	20220309	Rep1	164	4	20220309 568M1_gfpMyD88_Grid2_2p5um 001.tif	0.007006611	0.021948299
2.5um_grid	20220309	Rep1	164	5	20220309 568M1_gfpMyD88_Grid2_2p5um 001.tif	0.012618628	0.000888745
2.5um_grid	20220309	Rep1	164	6	20220309 568M1_gfpMyD88_Grid2_2p5um 001.tif	0.035739528	0.057928313
2.5um_grid	20220309	Rep1	164	7	20220309 568M1_gfpMyD88_Grid2_2p5um 001.tif	-0.000157503	-8.37E-05
2.5um_grid	20220309	Rep1	164	8	20220309 568M1_gfpMyD88_Grid2_2p5um 001.tif	0.014591245	0.00737163
2.5um_grid	20220309	Rep1	164	9	20220309 568M1_gfpMyD88_Grid2_2p5um 001.tif	0.003267815	0.002136209
2.5um_grid	20220309	Rep1	164	10	20220309 568M1_gfpMyD88_Grid2_2p5um 001.tif	4.13E-05	0.004945459
2.5um_grid	20220309	Rep1	164	11	20220309 568M1_gfpMyD88_Grid2_2p5um 001.tif	-0.000157503	0.000348504
2.5um_grid	20220309	Rep1	164	12	20220309 568M1_gfpMyD88_Grid2_2p5um 001.tif	0.015287013	0.002234434
2.5um_grid	20220309	Rep1	164	13	20220309 568M1_gfpMyD88_Grid2_2p5um 001.tif	0.074939544	0.079783495
2.5um_grid	20220309	Rep1	164	14	20220309 568M1_gfpMyD88_Grid2_2p5um 001.tif	0.026671609	0.136567678
2.5um_grid	20220309	Rep1	164	15	20220309 568M1_gfpMyD88_Grid2_2p5um 001.tif	0.013268521	0.004886524
2.5um_grid	20220309	Rep1	164	16	20220309 568M1_gfpMyD88_Grid2_2p5um 001.tif	0.002747901	0.000309214
2.5um_grid	20220309	Rep1	164	17	20220309 568M1_gfpMyD88_Grid2_2p5um 001.tif	0.104926372	0.022409959
2.5um_grid	20220309	Rep1	164	18	20220309 568M1_gfpMyD88_Grid2_2p5um 001.tif	0.058661636	0.208861674
2.5um_grid	20220309	Rep1	164	19	20220309 568M1_gfpMyD88_Grid2_2p5um 001.tif	0.006249677	0.021869719
2.5um_grid	20220309	Rep1	164	20	20220309 568M1_gfpMyD88_Grid2_2p5um 001.tif	0.149455512	0.374450283
2.5um_grid	20220309	Rep1	164	21	20220309 568M1_gfpMyD88_Grid2_2p5um 001.tif	0.026969795	0.018765792
2.5um_grid	20220309	Rep1	164	22	20220309 568M1_gfpMyD88_Grid2_2p5um 001.tif	0.079993418	0.189000469
2.5um_grid	20220309	Rep1	164	23	20220309 568M1_gfpMyD88_Grid2_2p5um 001.tif	0.001425177	0.000338682
2.5um_grid	20220309	Rep1	164	24	20220309 568M1_gfpMyD88_Grid2_2p5um 001.tif	0.008826312	0.004120365
2.5um_grid	20220309	Rep1	164	25	20220309 568M1_gfpMyD88_Grid2_2p5um 001.tif	-0.000333357	0.003413141
2.5um_grid	20220309	Rep1	164	26	20220309 568M1_gfpMyD88_Grid2_2p5um 001.tif	0.003726563	0.002951481
2.5um_grid	20220309	Rep1	164	27	20220309 568M1_gfpMyD88_Grid2_2p5um 001.tif	0.005156328	0.004886524
2.5um_grid	20220309	Rep1	164	28	20220309 568M1_gfpMyD88_Grid2_2p5um 001.tif	0.001960383	0.012253439
2.5um_grid	20220309	Rep1	164	29	20220309 568M1_gfpMyD88_Grid2_2p5um 001.tif	0.009896724	0.016359266
2.5um_grid	20220309	Rep1	164	30	20220309 568M1_gfpMyD88_Grid2_2p5um 001.tif	-0.000776813	0.001419163
2.5um_grid	20220309	Rep1	164	31	20220309 568M1_gfpMyD88_Grid2_2p5um 001.tif	-0.000470981	0.012056988
2.5um_grid	20220309	Rep1	164	32	20220309 568M1_gfpMyD88_Grid2_2p5um 001.tif	0.004567601	0.027517687
2.5um_grid	20220309	Rep1	164	33	20220309 568M1_gfpMyD88_Grid2_2p5um 001.tif	0.015860448	0.068075011
2.5um_grid	20220309	Rep1	164	34	20220309 568M1_gfpMyD88_Grid2_2p5um 001.tif	-0.000195732	0.000181521
2.5um_grid	20220309	Rep1	164	35	20220309 568M1_gfpMyD88_Grid2_2p5um 001.tif	0.042200228	0.00644831
2.5um_grid	20220309	Rep1	164	36	20220309 568M1_gfpMyD88_Grid2_2p5um 001.tif	0.004422331	0.001595968
2.5um_grid	20220309	Rep1	164	37	20220309 568M1_gfpMyD88_Grid2_2p5um 001.tif	0.001945092	0.000977148
2.5um_grid	20220309	Rep1	164	38	20220309 568M1_gfpMyD88_Grid2_2p5um 001.tif	0.000561202	0.000240456
2.5um_grid	20220309	Rep1	164	39	20220309 568M1_gfpMyD88_Grid2_2p5um 001.tif	-7.34E-05	0.000476197
2.5um_grid	20220309	Rep1	164	40	20220309 568M1_gfpMyD88_Grid2_2p5um 001.tif	0.022183524	0.016663766
2.5um_grid	20220309	Rep1	164	41	20220309 568M1_gfpMyD88_Grid2_2p5um 001.tif	0.00331369	0.000888745
2.5um_grid	20220309	Rep1	164	42	20220309 568M1_gfpMyD88_Grid2_2p5um 001.tif	0.00527866	0.001016438
2.5um_grid	20220309	Rep1	164	43	20220309 568M1_gfpMyD88_Grid2_2p5um 001.tif	0.00842873	0.000152053
2.5um_grid	20220309	Rep1	164	44	20220309 568M1_gfpMyD88_Grid2_2p5um 001.tif	0.090353477	0.131351901
2.5um_grid	20220309	Rep1	164	45	20220309 568M1_gfpMyD88_Grid2_2p5um 001.tif	-0.000211024	0.001674549
2.5um_grid	20220309	Rep1	164	46	20220309 568M1_gfpMyD88_Grid2_2p5um 001.tif	0.002342673	0.002381773
2.5um_grid	20220309	Rep1	164	47	20220309 568M1_gfpMyD88_Grid2_2p5um 001.tif	-8.87E-05	-6.40E-05
2.5um_grid	20220309	Rep1	164	48	20220309 568M1_gfpMyD88_Grid2_2p5um 001.tif	0.003818313	0.000554778
2.5um_grid	20220309	Rep1	164	49	20220309 568M1_gfpMyD88_Grid2_2p5um 001.tif	7.19E-05	2.44E-05
2.5um_grid	20220309	Rep1	164	50	20220309 568M1_gfpMyD88_Grid2_2p5um 001.tif	0.008153481	0.001988871
2.5um_grid	20220309	Rep1	164	51	20220309 568M1_gfpMyD88_Grid2_2p5um 001.tif	0.002709672	0.000358327
2.5um_grid	20220309	Rep1	164	52	20220309 568M1_gfpMyD88_Grid2_2p5um 001.tif	0.017473711	0.007401098
2.5um_grid	20220309	Rep1	164	53	20220309 568M1_gfpMyD88_Grid2_2p5um 001.tif	0.007021903	0.000653003
2.5um_grid	20220309	Rep1	164	54	20220309 568M1_gfpMyD88_Grid2_2p5um 001.tif	0.017037901	0.008668207
2.5um_grid	20220309	Rep1	164	55	20220309 568M1_gfpMyD88_Grid2_2p5um 001.tif	0.000767638	0.000957503
2.5um_grid	20220309	Rep1	164	56	20220309 568M1_gfpMyD88_Grid2_2p5um 001.tif	0.009613829	0.022616233
2.5um_grid	20220309	Rep1	164	57	20220309 568M1_gfpMyD88_Grid2_2p5um 001.tif	0.011701132	0.043263241
2.5um_grid	20220309	Rep1	164	58	20220309 568M1_gfpMyD88_Grid2_2p5um 001.tif	0.034003931	0.012243617
2.5um_grid	20220309	Rep1	164	59	20220309 568M1_gfpMyD88_Grid2_2p5um 001.tif	0.048882658	0.059706196
2.5um_grid	20220309	Rep1	164	60	20220309 568M1_gfpMyD88_Grid2_2p5um 001.tif	0.036182984	0.018854195
2.5um_grid	20220309	Rep1	164	61	20220309 568M1_gfpMyD88_Grid2_2p5um 001.tif	0.000851742	-0.000152446
2.5um_grid	20220309	Rep1	164	62	20220309 568M1_gfpMyD88_Grid2_2p5um 001.tif	0.004812267	0.000594068
2.5um_grid	20220309	Rep1	164	63	20220309 568M1_gfpMyD88_Grid2_2p5um 001.tif	0.118168899	0.442903658
2.5um_grid	20220309	Rep1	164	64	20220309 568M1_gfpMyD88_Grid2_2p5um 001.tif	0.391987938	0.578896913
2.5um_grid	20220309	Rep1	164	65	20220309 568M1_gfpMyD88_Grid2_2p5um 001.tif	0.189098986	0.364775065
2.5um_grid	20220309	Rep1	164	66	20220309 568M1_gfpMyD88_Grid2_2p5um 001.tif	0.010951844	0.009620995
2.5um_grid	20220309	Rep1	164	67	20220309 568M1_gfpMyD88_Grid2_2p5um 001.tif	0.021212508	0.026456852
2.5um_grid	20220309	Rep1	164	68	20220309 568M1_gfpMyD88_Grid2_2p5um 001.tif	0.067890117	0.220933592
2.5um_grid	20220309	Rep1	164	69	20220309 568M1_gfpMyD88_Grid2_2p5um 001.tif	0.000454161	0.010485379
2.5um_grid	20220309	Rep1	164	70	20220309 568M1_gfpMyD88_Grid2_2p5um 001.tif	0.135662488	0.26669687
2.5um_grid	20220309	Rep1	164	71	20220309 568M1_gfpMyD88_Grid2_2p5um 001.tif	0.00507987	0.009915671
2.5um_grid	20220309	Rep1	164	72	20220309 568M1_gfpMyD88_Grid2_2p5um 001.tif	0.00842873	0.00594736
2.5um_grid	20220309	Rep1	164	73	20220309 568M1_gfpMyD88_Grid2_2p5um 001.tif	0.004108853	-5.42E-05
2.5um_grid	20220309	Rep1	164	74	20220309 568M1_gfpMyD88_Grid2_2p5um 001.tif	0.001738655	0.033627316
2.5um_grid	20220309	Rep1	164	75	20220309 568M1_gfpMyD88_Grid2_2p5um 001.tif	0.001058179	0.003324738
2.5um_grid	20220309	Rep1	164	76	20220309 568M1_gfpMyD88_Grid2_2p5um 001.tif	0.014423037	0.001507566
2.5um_grid	20220309	Rep1	164	77	20220309 568M1_gfpMyD88_Grid2_2p5um 001.tif	0.015516387	0.167528368
2.5um_grid	20220309	Rep1	164	78	20220309 568M1_gfpMyD88_Grid2_2p5um 001.tif	0.012557462	0.046003733
2.5um_grid	20220309	Rep1	164	79	20220309 568M1_gfpMyD88_Grid2_2p5um 001.tif	0.059961423	0.497133974
2.5um_grid	20220309	Rep1	164	80	20220309 568M1_gfpMyD88_Grid2_2p5um 001.tif	0.003925354	0.000191343
2.5um_grid	20220309	Rep1	164	81	20220309 568M1_gfpMyD88_Grid2_2p5um 001.tif	0.011769945	0.001704017
2.5um_grid	20220309	Rep1	164	82	20220309 568M1_gfpMyD88_Grid2_2p5um 001.tif	-0.000348648	0.000230634
2.5um_grid	20220309	Rep1	164	83	20220309 568M1_gfpMyD88_Grid2_2p5um 001.tif	0.006180865	0.000279746
2.5um_grid	20220309	Rep1	164	84	20220309 568M1_gfpMyD88_Grid2_2p5um 001.tif	0.009139789	0.008010096
2.5um_grid	20220309	Rep1	164	85	20220309 568M1_gfpMyD88_Grid2_2p5um 001.tif	0.09009352	0.025435306
2.5um_grid	20220309	Rep1	164	86	20220309 568M1_gfpMyD88_Grid2_2p5um 001.tif	0.00178453	0.000505665
2.5um_grid	20220309	Rep1	164	87	20220309 568M1_gfpMyD88_Grid2_2p5um 001.tif	0.001295199	0.000829809
2.5um_grid	20220309	Rep1	164	88	20220309 568M1_gfpMyD88_Grid2_2p5um 001.tif	0.004674642	0.016123525
2.5um_grid	20220309	Rep1	164	89	20220309 568M1_gfpMyD88_Grid2_2p5um 001.tif	0.006922507	0.000898567
2.5um_grid	20220309	Rep1	164	90	20220309 568M1_gfpMyD88_Grid2_2p5um 001.tif	0.035907736	0.016811104
2.5um_grid	20220309	Rep1	164	91	20220309 568M1_gfpMyD88_Grid2_2p5um 001.tif	0.024263182	0.0111042
2.5um_grid	20220309	Rep1	164	92	20220309 568M1_gfpMyD88_Grid2_2p5um 001.tif	0.01330675	0.014090257
2.5um_grid	20220309	Rep1	164	93	20220309 568M1_gfpMyD88_Grid2_2p5um 001.tif	-0.00012692	-0.000142623
2.5um_grid	20220309	Rep1	164	94	20220309 568M1_gfpMyD88_Grid2_2p5um 001.tif	0.119690412	0.080480897
2.5um_grid	20220309	Rep1	164	95	20220309 568M1_gfpMyD88_Grid2_2p5um 001.tif	0.073739154	0.012705277
2.5um_grid	20220309	Rep1	164	96	20220309 568M1_gfpMyD88_Grid2_2p5um 001.tif	0.022221753	0.048881741
2.5um_grid	20220309	Rep1	164	97	20220309 568M1_gfpMyD88_Grid2_2p5um 001.tif	0.009262122	0.00283361
2.5um_grid	20220309	Rep1	164	98	20220309 568M1_gfpMyD88_Grid2_2p5um 001.tif	0.005576847	0.003963204
2.5um_grid	20220309	Rep1	164	99	20220309 568M1_gfpMyD88_Grid2_2p5um 001.tif	0.129622307	0.263799215
2.5um_grid	20220309	Rep1	164	100	20220309 568M1_gfpMyD88_Grid2_2p5um 001.tif	0.078601883	0.003845333
2.5um_grid	20220309	Rep1	164	101	20220309 568M1_gfpMyD88_Grid2_2p5um 001.tif	0.039654177	0.012999953
2.5um_grid	20220309	Rep1	164	102	20220309 568M1_gfpMyD88_Grid2_2p5um 001.tif	0.012167526	0.000702116
2.5um_grid	20220309	Rep1	164	103	20220309 568M1_gfpMyD88_Grid2_2p5um 001.tif	0.055389234	0.019630177
2.5um_grid	20220309	Rep1	164	104	20220309 568M1_gfpMyD88_Grid2_2p5um 001.tif	0.088518486	0.012076633
2.5um_grid	20220309	Rep1	164	105	20220309 568M1_gfpMyD88_Grid2_2p5um 001.tif	0.173310408	0.185483995
2.5um_grid	20220309	Rep1	164	106	20220309 568M1_gfpMyD88_Grid2_2p5um 001.tif	-0.000784459	0.006782277
2.5um_grid	20220309	Rep1	164	107	20220309 568M1_gfpMyD88_Grid2_2p5um 001.tif	0.007174819	0.00102626
2.5um_grid	20220309	Rep1	164	108	20220309 568M1_gfpMyD88_Grid2_2p5um 001.tif	0.001486344	0.002784497
2.5um_grid	20220309	Rep1	164	109	20220309 568M1_gfpMyD88_Grid2_2p5um 001.tif	0.147704624	0.040787957
2.5um_grid	20220309	Rep1	164	110	20220309 568M1_gfpMyD88_Grid2_2p5um 001.tif	0.071965329	0.011772134
2.5um_grid	20220309	Rep1	164	111	20220309 568M1_gfpMyD88_Grid2_2p5um 001.tif	0.06954161	0.057103219
2.5um_grid	20220309	Rep1	164	112	20220309 568M1_gfpMyD88_Grid2_2p5um 001.tif	0.069205195	0.004886524
2.5um_grid	20220309	Rep1	164	113	20220309 568M1_gfpMyD88_Grid2_2p5um 001.tif	0.039730635	0.001134308
2.5um_grid	20220309	Rep1	164	114	20220309 568M1_gfpMyD88_Grid2_2p5um 001.tif	0.059969068	0.011055088
2.5um_grid	20220309	Rep1	164	115	20220309 568M1_gfpMyD88_Grid2_2p5um 001.tif	0.003734209	0.00552499
2.5um_grid	20220309	Rep1	164	116	20220309 568M1_gfpMyD88_Grid2_2p5um 001.tif	0.058653991	0.001232534
2.5um_grid	20220309	Rep1	164	117	20220309 568M1_gfpMyD88_Grid2_2p5um 001.tif	0.012985627	0.00102626
2.5um_grid	20220309	Rep1	164	118	20220309 568M1_gfpMyD88_Grid2_2p5um 001.tif	0.028697746	0.008059209
2.5um_grid	20220309	Rep1	164	119	20220309 568M1_gfpMyD88_Grid2_2p5um 001.tif	0.00140224	0.000770874
2.5um_grid	20220309	Rep1	164	120	20220309 568M1_gfpMyD88_Grid2_2p5um 001.tif	0.000431223	0.000417262
2.5um_grid	20220309	Rep1	164	121	20220309 568M1_gfpMyD88_Grid2_2p5um 001.tif	0.008596938	0.008265482
2.5um_grid	20220309	Rep1	164	122	20220309 568M1_gfpMyD88_Grid2_2p5um 001.tif	0.02051674	0.086482478
2.5um_grid	20220309	Rep1	164	123	20220309 568M1_gfpMyD88_Grid2_2p5um 001.tif	5.66E-05	0.00241124
2.5um_grid	20220309	Rep1	164	124	20220309 568M1_gfpMyD88_Grid2_2p5um 001.tif	0.003757146	0.000230634
2.5um_grid	20220309	Rep1	164	125	20220309 568M1_gfpMyD88_Grid2_2p5um 001.tif	0.024400806	0.055119063
2.5um_grid	20220309	Rep1	164	126	20220309 568M1_gfpMyD88_Grid2_2p5um 001.tif	0.004613476	0.028038283
2.5um_grid	20220309	Rep1	164	127	20220309 568M1_gfpMyD88_Grid2_2p5um 001.tif	0.006792529	0.00325598
2.5um_grid	20220309	Rep1	164	128	20220309 568M1_gfpMyD88_Grid2_2p5um 001.tif	0.003428377	0.040729022
2.5um_grid	20220309	Rep1	164	129	20220309 568M1_gfpMyD88_Grid2_2p5um 001.tif	0.043775264	0.153472292
2.5um_grid	20220309	Rep1	164	130	20220309 568M1_gfpMyD88_Grid2_2p5um 001.tif	0.041802647	0.12465292
2.5um_grid	20220309	Rep1	164	131	20220309 568M1_gfpMyD88_Grid2_2p5um 001.tif	0.000301245	0.000171698
2.5um_grid	20220309	Rep1	164	132	20220309 568M1_gfpMyD88_Grid2_2p5um 001.tif	0.007037194	0.011939117
2.5um_grid	20220309	Rep1	164	133	20220309 568M1_gfpMyD88_Grid2_2p5um 001.tif	0.024920721	0.092709976
2.5um_grid	20220309	Rep1	164	134	20220309 568M1_gfpMyD88_Grid2_2p5um 001.tif	0.048890304	0.131234031
2.5um_grid	20220309	Rep1	164	135	20220309 568M1_gfpMyD88_Grid2_2p5um 001.tif	0.02748971	0.044687511
2.5um_grid	20220309	Rep1	164	136	20220309 568M1_gfpMyD88_Grid2_2p5um 001.tif	0.029607596	0.03625976
2.5um_grid	20220309	Rep1	164	137	20220309 568M1_gfpMyD88_Grid2_2p5um 001.tif	0.12086022	0.183539129
2.5um_grid	20220309	Rep1	164	138	20220309 568M1_gfpMyD88_Grid2_2p5um 001.tif	-1.22E-05	0.003403318
2.5um_grid	20220309	Rep1	164	139	20220309 568M1_gfpMyD88_Grid2_2p5um 001.tif	0.001440469	0.000152053
2.5um_grid	20220309	Rep1	164	140	20220309 568M1_gfpMyD88_Grid2_2p5um 001.tif	0.011861694	0.003570302
2.5um_grid	20220309	Rep1	164	141	20220309 568M1_gfpMyD88_Grid2_2p5um 001.tif	0.026564568	0.028126686
2.5um_grid	20220309	Rep1	164	142	20220309 568M1_gfpMyD88_Grid2_2p5um 001.tif	0.007243631	0.007489501
2.5um_grid	20220309	Rep1	164	143	20220309 568M1_gfpMyD88_Grid2_2p5um 001.tif	-0.000134566	0.002214789
2.5um_grid	20220309	Rep1	164	144	20220309 568M1_gfpMyD88_Grid2_2p5um 001.tif	0.038706098	0.114869658
2.5um_grid	20220309	Rep1	164	145	20220309 568M1_gfpMyD88_Grid2_2p5um 001.tif	0.002373256	0.000761051
2.5um_grid	20220309	Rep1	164	146	20220309 568M1_gfpMyD88_Grid2_2p5um 001.tif	0.023766205	0.016811104
2.5um_grid	20220309	Rep1	164	147	20220309 568M1_gfpMyD88_Grid2_2p5um 001.tif	0.090070583	0.149631674
2.5um_grid	20220309	Rep1	164	148	20220309 568M1_gfpMyD88_Grid2_2p5um 001.tif	0.008061732	0.006713519
2.5um_grid	20220309	Rep1	164	149	20220309 568M1_gfpMyD88_Grid2_2p5um 001.tif	0.01560049	0.016054767
2.5um_grid	20220309	Rep1	164	150	20220309 568M1_gfpMyD88_Grid2_2p5um 001.tif	0.000737055	0.003246157
2.5um_grid	20220309	Rep1	164	151	20220309 568M1_gfpMyD88_Grid2_2p5um 001.tif	-0.000386877	0.001605791
2.5um_grid	20220309	Rep1	165	1	20220309 568M1_gfpMyD88_Grid2_2p5um 002.tif	0.006081469	0.059440987
2.5um_grid	20220309	Rep1	165	2	20220309 568M1_gfpMyD88_Grid2_2p5um 002.tif	0.038033268	0.069892184
2.5um_grid	20220309	Rep1	165	3	20220309 568M1_gfpMyD88_Grid2_2p5um 002.tif	0.059036281	0.055060128
2.5um_grid	20220309	Rep1	165	4	20220309 568M1_gfpMyD88_Grid2_2p5um 002.tif	0.003328981	0.002381773
2.5um_grid	20220309	Rep1	165	5	20220309 568M1_gfpMyD88_Grid2_2p5um 002.tif	0.015080576	0.024944178
2.5um_grid	20220309	Rep1	165	6	20220309 568M1_gfpMyD88_Grid2_2p5um 002.tif	0.000568848	0.003442609
2.5um_grid	20220309	Rep1	165	7	20220309 568M1_gfpMyD88_Grid2_2p5um 002.tif	0.011380009	0.008000273
2.5um_grid	20220309	Rep1	165	8	20220309 568M1_gfpMyD88_Grid2_2p5um 002.tif	0.013505541	0.020779416
2.5um_grid	20220309	Rep1	165	9	20220309 568M1_gfpMyD88_Grid2_2p5um 002.tif	0.001341073	0.008000273
2.5um_grid	20220309	Rep1	165	10	20220309 568M1_gfpMyD88_Grid2_2p5um 002.tif	0.014461266	0.034648861
2.5um_grid	20220309	Rep1	165	11	20220309 568M1_gfpMyD88_Grid2_2p5um 002.tif	0.000507681	0.009503124
2.5um_grid	20220309	Rep1	165	12	20220309 568M1_gfpMyD88_Grid2_2p5um 002.tif	0.032941165	0.044883962
2.5um_grid	20220309	Rep1	165	13	20220309 568M1_gfpMyD88_Grid2_2p5um 002.tif	0.026274027	0.156743203
2.5um_grid	20220309	Rep1	165	14	20220309 568M1_gfpMyD88_Grid2_2p5um 002.tif	0.010691887	0.002951481
2.5um_grid	20220309	Rep1	165	15	20220309 568M1_gfpMyD88_Grid2_2p5um 002.tif	0.017886584	0.120222948
2.5um_grid	20220309	Rep1	165	16	20220309 568M1_gfpMyD88_Grid2_2p5um 002.tif	0.010080223	0.003098819
2.5um_grid	20220309	Rep1	165	17	20220309 568M1_gfpMyD88_Grid2_2p5um 002.tif	0.012351025	0.054765451
2.5um_grid	20220309	Rep1	165	18	20220309 568M1_gfpMyD88_Grid2_2p5um 002.tif	0.084588544	0.450467025
2.5um_grid	20220309	Rep1	165	19	20220309 568M1_gfpMyD88_Grid2_2p5um 002.tif	0.01654857	0.107286646
2.5um_grid	20220309	Rep1	165	20	20220309 568M1_gfpMyD88_Grid2_2p5um 002.tif	-0.00074623	0.017479038
2.5um_grid	20220309	Rep1	165	21	20220309 568M1_gfpMyD88_Grid2_2p5um 002.tif	0.001088762	0.005672328
2.5um_grid	20220309	Rep1	165	22	20220309 568M1_gfpMyD88_Grid2_2p5um 002.tif	0.000721764	0.005466055
2.5um_grid	20220309	Rep1	165	23	20220309 568M1_gfpMyD88_Grid2_2p5um 002.tif	0.028055498	0.087140588
2.5um_grid	20220309	Rep1	165	24	20220309 568M1_gfpMyD88_Grid2_2p5um 002.tif	0.061108292	0.202968141
2.5um_grid	20220309	Rep1	165	25	20220309 568M1_gfpMyD88_Grid2_2p5um 002.tif	0.001417531	0.002637159
2.5um_grid	20220309	Rep1	165	26	20220309 568M1_gfpMyD88_Grid2_2p5um 002.tif	0.005836804	0.028362427
2.5um_grid	20220309	Rep1	165	27	20220309 568M1_gfpMyD88_Grid2_2p5um 002.tif	0.059235071	0.0651086
2.5um_grid	20220309	Rep1	165	28	20220309 568M1_gfpMyD88_Grid2_2p5um 002.tif	0.004491143	0.007823467
2.5um_grid	20220309	Rep1	165	29	20220309 568M1_gfpMyD88_Grid2_2p5um 002.tif	0.017435482	0.080323737
2.5um_grid	20220309	Rep1	165	30	20220309 568M1_gfpMyD88_Grid2_2p5um 002.tif	0.029622888	0.216189299
2.5um_grid	20220309	Rep1	165	31	20220309 568M1_gfpMyD88_Grid2_2p5um 002.tif	0.000392994	0.001478098
2.5um_grid	20220309	Rep1	165	32	20220309 568M1_gfpMyD88_Grid2_2p5um 002.tif	0.046695959	0.047035101
2.5um_grid	20220309	Rep1	165	33	20220309 568M1_gfpMyD88_Grid2_2p5um 002.tif	0.013467312	0.080814863
2.5um_grid	20220309	Rep1	165	34	20220309 568M1_gfpMyD88_Grid2_2p5um 002.tif	0.036129464	0.20511928
2.5um_grid	20220309	Rep1	165	35	20220309 568M1_gfpMyD88_Grid2_2p5um 002.tif	0.282133081	0.711088837
2.5um_grid	20220309	Rep1	165	36	20220309 568M1_gfpMyD88_Grid2_2p5um 002.tif	0.006647259	0.063507523
2.5um_grid	20220309	Rep1	165	37	20220309 568M1_gfpMyD88_Grid2_2p5um 002.tif	0.01851354	0.053773374
2.5um_grid	20220309	Rep1	165	38	20220309 568M1_gfpMyD88_Grid2_2p5um 002.tif	0.056115585	0.20662213
2.5um_grid	20220309	Rep1	165	39	20220309 568M1_gfpMyD88_Grid2_2p5um 002.tif	0.010500742	0.074744526
2.5um_grid	20220309	Rep1	165	40	20220309 568M1_gfpMyD88_Grid2_2p5um 002.tif	0.000270661	0.000623536
2.5um_grid	20220309	Rep1	165	41	20220309 568M1_gfpMyD88_Grid2_2p5um 002.tif	0.254539387	0.449003464
2.5um_grid	20220309	Rep1	165	42	20220309 568M1_gfpMyD88_Grid2_2p5um 002.tif	0.080230438	0.247130341
2.5um_grid	20220309	Rep1	165	43	20220309 568M1_gfpMyD88_Grid2_2p5um 002.tif	0.178953009	0.311350198
2.5um_grid	20220309	Rep1	165	44	20220309 568M1_gfpMyD88_Grid2_2p5um 002.tif	0.024033808	0.147853791
2.5um_grid	20220309	Rep1	165	45	20220309 568M1_gfpMyD88_Grid2_2p5um 002.tif	0.008612229	0.016722701
2.5um_grid	20220309	Rep1	165	46	20220309 568M1_gfpMyD88_Grid2_2p5um 002.tif	0.164074281	0.38826079
2.5um_grid	20220309	Rep1	165	47	20220309 568M1_gfpMyD88_Grid2_2p5um 002.tif	0.004040041	0.014237595
2.5um_grid	20220309	Rep1	165	48	20220309 568M1_gfpMyD88_Grid2_2p5um 002.tif	0.004491143	0.000427085
2.5um_grid	20220309	Rep1	165	49	20220309 568M1_gfpMyD88_Grid2_2p5um 002.tif	0.091118057	0.118641518
2.5um_grid	20220309	Rep1	165	50	20220309 568M1_gfpMyD88_Grid2_2p5um 002.tif	0.048118078	0.199874036
2.5um_grid	20220309	Rep1	165	51	20220309 568M1_gfpMyD88_Grid2_2p5um 002.tif	0.017810126	0.020170417
2.5um_grid	20220309	Rep1	165	52	20220309 568M1_gfpMyD88_Grid2_2p5um 002.tif	0.003107253	0.009964784
2.5um_grid	20220309	Rep1	165	53	20220309 568M1_gfpMyD88_Grid2_2p5um 002.tif	0.00972087	0.028146331
2.5um_grid	20220309	Rep1	165	54	20220309 568M1_gfpMyD88_Grid2_2p5um 002.tif	0.001853342	0.000348504
2.5um_grid	20220309	Rep1	165	55	20220309 568M1_gfpMyD88_Grid2_2p5um 002.tif	0.051153461	0.056238834
2.5um_grid	20220309	Rep1	165	56	20220309 568M1_gfpMyD88_Grid2_2p5um 002.tif	0.005836804	0.022056348
2.5um_grid	20220309	Rep1	165	57	20220309 568M1_gfpMyD88_Grid2_2p5um 002.tif	0.032092481	0.019119404
2.5um_grid	20220309	Rep1	165	58	20220309 568M1_gfpMyD88_Grid2_2p5um 002.tif	0.002434423	0.000898567
2.5um_grid	20220309	Rep1	165	59	20220309 568M1_gfpMyD88_Grid2_2p5um 002.tif	0.009743808	0.001183421
2.5um_grid	20220309	Rep1	165	60	20220309 568M1_gfpMyD88_Grid2_2p5um 002.tif	0.053600117	0.124250195
2.5um_grid	20220309	Rep1	165	61	20220309 568M1_gfpMyD88_Grid2_2p5um 002.tif	0.020050346	0.094556616
2.5um_grid	20220309	Rep1	165	62	20220309 568M1_gfpMyD88_Grid2_2p5um 002.tif	0.006349072	0.02345115
2.5um_grid	20220309	Rep1	165	63	20220309 568M1_gfpMyD88_Grid2_2p5um 002.tif	-0.000409815	0.001625436
2.5um_grid	20220309	Rep1	165	64	20220309 568M1_gfpMyD88_Grid2_2p5um 002.tif	0.002281507	0.002244257
2.5um_grid	20220309	Rep1	165	65	20220309 568M1_gfpMyD88_Grid2_2p5um 002.tif	0.015631074	0.091236593
2.5um_grid	20220309	Rep1	165	66	20220309 568M1_gfpMyD88_Grid2_2p5um 002.tif	0.001195803	0.01564222
2.5um_grid	20220309	Rep1	165	67	20220309 568M1_gfpMyD88_Grid2_2p5um 002.tif	0.001287553	0.000751229
2.5um_grid	20220309	Rep1	165	68	20220309 568M1_gfpMyD88_Grid2_2p5um 002.tif	0.006532572	0.057437186
2.5um_grid	20220309	Rep1	165	69	20220309 568M1_gfpMyD88_Grid2_2p5um 002.tif	0.045350299	0.055394095
2.5um_grid	20220309	Rep1	165	70	20220309 568M1_gfpMyD88_Grid2_2p5um 002.tif	-8.87E-05	0.006202746
2.5um_grid	20220309	Rep1	165	71	20220309 568M1_gfpMyD88_Grid2_2p5um 002.tif	0.013215001	0.017862117
2.5um_grid	20220309	Rep1	165	72	20220309 568M1_gfpMyD88_Grid2_2p5um 002.tif	-0.000287482	0.001566501
2.5um_grid	20220309	Rep1	165	73	20220309 568M1_gfpMyD88_Grid2_2p5um 002.tif	0.00613499	0.066434646
2.5um_grid	20220309	Rep1	165	74	20220309 568M1_gfpMyD88_Grid2_2p5um 002.tif	0.002977275	1.45E-05
2.5um_grid	20220309	Rep1	165	75	20220309 568M1_gfpMyD88_Grid2_2p5um 002.tif	0.015302304	0.168864232
2.5um_grid	20220309	Rep1	165	76	20220309 568M1_gfpMyD88_Grid2_2p5um 002.tif	0.0009282	0.00333456
2.5um_grid	20220309	Rep1	165	77	20220309 568M1_gfpMyD88_Grid2_2p5um 002.tif	0.014988826	0.00698855
2.5um_grid	20220309	Rep1	165	78	20220309 568M1_gfpMyD88_Grid2_2p5um 002.tif	0.007503588	0.000269924
2.5um_grid	20220309	Rep1	165	79	20220309 568M1_gfpMyD88_Grid2_2p5um 002.tif	0.000102454	0.013491081
2.5um_grid	20220309	Rep1	165	80	20220309 568M1_gfpMyD88_Grid2_2p5um 002.tif	0.005821512	0.03021889
2.5um_grid	20220309	Rep1	165	81	20220309 568M1_gfpMyD88_Grid2_2p5um 002.tif	0.040854568	0.305780809
2.5um_grid	20220309	Rep1	165	82	20220309 568M1_gfpMyD88_Grid2_2p5um 002.tif	0.00986614	0.048852274
2.5um_grid	20220309	Rep1	165	83	20220309 568M1_gfpMyD88_Grid2_2p5um 002.tif	0.000125391	0.005839312
2.5um_grid	20220309	Rep1	165	84	20220309 568M1_gfpMyD88_Grid2_2p5um 002.tif	0.010538971	0.040689732
2.5um_grid	20220309	Rep1	165	85	20220309 568M1_gfpMyD88_Grid2_2p5um 002.tif	0.007794129	0.028323137
2.5um_grid	20220309	Rep1	165	86	20220309 568M1_gfpMyD88_Grid2_2p5um 002.tif	0.062224579	0.157686167
2.5um_grid	20220309	Rep1	165	87	20220309 568M1_gfpMyD88_Grid2_2p5um 002.tif	0.005339827	0.000800342
2.5um_grid	20220309	Rep1	165	88	20220309 568M1_gfpMyD88_Grid2_2p5um 002.tif	0.058753386	0.162646557
2.5um_grid	20220309	Rep1	165	89	20220309 568M1_gfpMyD88_Grid2_2p5um 002.tif	0.16147471	0.287049199
2.5um_grid	20220309	Rep1	165	90	20220309 568M1_gfpMyD88_Grid2_2p5um 002.tif	0.015287013	0.014542094
2.5um_grid	20220309	Rep1	165	91	20220309 568M1_gfpMyD88_Grid2_2p5um 002.tif	0.010684241	0.010200525
2.5um_grid	20220309	Rep1	165	92	20220309 568M1_gfpMyD88_Grid2_2p5um 002.tif	0.0037495	0.000230634
2.5um_grid	20220309	Rep1	165	93	20220309 568M1_gfpMyD88_Grid2_2p5um 002.tif	0.010737762	0.02618182
2.5um_grid	20220309	Rep1	165	94	20220309 568M1_gfpMyD88_Grid2_2p5um 002.tif	0.004238832	0.013982209
2.5um_grid	20220309	Rep1	165	95	20220309 568M1_gfpMyD88_Grid2_2p5um 002.tif	0.005592138	0.05599327
2.5um_grid	20220309	Rep1	165	96	20220309 568M1_gfpMyD88_Grid2_2p5um 002.tif	0.003527772	0.000181521
2.5um_grid	20220309	Rep1	165	97	20220309 568M1_gfpMyD88_Grid2_2p5um 002.tif	0.002465006	0.019394436
2.5um_grid	20220309	Rep1	165	98	20220309 568M1_gfpMyD88_Grid2_2p5um 002.tif	0.000530619	-5.42E-05
2.5um_grid	20220309	Rep1	165	99	20220309 568M1_gfpMyD88_Grid2_2p5um 002.tif	0.003405439	0.002244257
2.5um_grid	20220309	Rep1	165	100	20220309 568M1_gfpMyD88_Grid2_2p5um 002.tif	0.003741855	0.001055728
2.5um_grid	20220309	Rep1	165	101	20220309 568M1_gfpMyD88_Grid2_2p5um 002.tif	-0.000149858	0.022861797
2.5um_grid	20220309	Rep1	166	1	20220309 568M1_gfpMyD88_Grid2_2p5um 003.tif	0.006960736	0.033312994
2.5um_grid	20220309	Rep1	166	2	20220309 568M1_gfpMyD88_Grid2_2p5um 003.tif	0.015898677	0.01429653
2.5um_grid	20220309	Rep1	166	3	20220309 568M1_gfpMyD88_Grid2_2p5um 003.tif	0.036527045	0.10353443
2.5um_grid	20220309	Rep1	166	4	20220309 568M1_gfpMyD88_Grid2_2p5um 003.tif	0.020929613	0.033666606
2.5um_grid	20220309	Rep1	166	5	20220309 568M1_gfpMyD88_Grid2_2p5um 003.tif	0.005836804	0.011516748
2.5um_grid	20220309	Rep1	166	6	20220309 568M1_gfpMyD88_Grid2_2p5um 003.tif	0.017427837	0.002863078
2.5um_grid	20220309	Rep1	166	7	20220309 568M1_gfpMyD88_Grid2_2p5um 003.tif	0.001891571	-0.000142623
2.5um_grid	20220309	Rep1	166	8	20220309 568M1_gfpMyD88_Grid2_2p5um 003.tif	0.020035054	0.052997392
2.5um_grid	20220309	Rep1	166	9	20220309 568M1_gfpMyD88_Grid2_2p5um 003.tif	0.01678559	0.002185322
2.5um_grid	20220309	Rep1	166	10	20220309 568M1_gfpMyD88_Grid2_2p5um 003.tif	0.002893171	-0.000142623
2.5um_grid	20220309	Rep1	166	11	20220309 568M1_gfpMyD88_Grid2_2p5um 003.tif	0.018444728	0.00191029
2.5um_grid	20220309	Rep1	166	12	20220309 568M1_gfpMyD88_Grid2_2p5um 003.tif	0.043920534	0.008903948
2.5um_grid	20220309	Rep1	166	13	20220309 568M1_gfpMyD88_Grid2_2p5um 003.tif	0.280298088	0.971111476
2.5um_grid	20220309	Rep1	166	14	20220309 568M1_gfpMyD88_Grid2_2p5um 003.tif	0.311408849	0.596764131
2.5um_grid	20220309	Rep1	166	15	20220309 568M1_gfpMyD88_Grid2_2p5um 003.tif	0.223665647	0.636201689
2.5um_grid	20220309	Rep1	166	16	20220309 568M1_gfpMyD88_Grid2_2p5um 003.tif	0.113558481	0.16300017
2.5um_grid	20220309	Rep1	166	17	20220309 568M1_gfpMyD88_Grid2_2p5um 003.tif	0.207479489	0.290997865
2.5um_grid	20220309	Rep1	166	18	20220309 568M1_gfpMyD88_Grid2_2p5um 003.tif	0.087700385	0.1846589
2.5um_grid	20220309	Rep1	166	19	20220309 568M1_gfpMyD88_Grid2_2p5um 003.tif	0.066842643	0.022242976
2.5um_grid	20220309	Rep1	166	20	20220309 568M1_gfpMyD88_Grid2_2p5um 003.tif	0.058072909	0.216867054
2.5um_grid	20220309	Rep1	166	21	20220309 568M1_gfpMyD88_Grid2_2p5um 003.tif	0.008038794	0.002244257
2.5um_grid	20220309	Rep1	166	22	20220309 568M1_gfpMyD88_Grid2_2p5um 003.tif	0.048232765	0.028568701
2.5um_grid	20220309	Rep1	166	23	20220309 568M1_gfpMyD88_Grid2_2p5um 003.tif	0.024874846	0.001350405
2.5um_grid	20220309	Rep1	166	24	20220309 568M1_gfpMyD88_Grid2_2p5um 003.tif	0.009116852	5.38E-05
2.5um_grid	20220309	Rep1	166	25	20220309 568M1_gfpMyD88_Grid2_2p5um 003.tif	0.004177665	0.000210988
2.5um_grid	20220309	Rep1	166	26	20220309 568M1_gfpMyD88_Grid2_2p5um 003.tif	0.021816526	0.006693874
2.5um_grid	20220309	Rep1	166	27	20220309 568M1_gfpMyD88_Grid2_2p5um 003.tif	0.011204155	0.000387794
2.5um_grid	20220309	Rep1	166	28	20220309 568M1_gfpMyD88_Grid2_2p5um 003.tif	0.010447221	0.00329527
2.5um_grid	20220309	Rep1	166	29	20220309 568M1_gfpMyD88_Grid2_2p5um 003.tif	0.019614536	0.010573782
2.5um_grid	20220309	Rep1	166	30	20220309 568M1_gfpMyD88_Grid2_2p5um 003.tif	0.003994166	0.000996793
2.5um_grid	20220309	Rep1	166	31	20220309 568M1_gfpMyD88_Grid2_2p5um 003.tif	0.040067051	0.111087975
2.5um_grid	20220309	Rep1	166	32	20220309 568M1_gfpMyD88_Grid2_2p5um 003.tif	0.021204862	0.043646321
2.5um_grid	20220309	Rep1	166	33	20220309 568M1_gfpMyD88_Grid2_2p5um 003.tif	0.048492722	0.108995769
2.5um_grid	20220309	Rep1	166	34	20220309 568M1_gfpMyD88_Grid2_2p5um 003.tif	0.01927812	0.059421342
2.5um_grid	20220309	Rep1	166	35	20220309 568M1_gfpMyD88_Grid2_2p5um 003.tif	0.016816173	0.045748348
2.5um_grid	20220309	Rep1	166	36	20220309 568M1_gfpMyD88_Grid2_2p5um 003.tif	0.010019056	0.018765792
2.5um_grid	20220309	Rep1	166	37	20220309 568M1_gfpMyD88_Grid2_2p5um 003.tif	0.004277061	0.000878922
2.5um_grid	20220309	Rep1	166	38	20220309 568M1_gfpMyD88_Grid2_2p5um 003.tif	0.012351025	0.000220811
2.5um_grid	20220309	Rep1	166	39	20220309 568M1_gfpMyD88_Grid2_2p5um 003.tif	0.037941518	0.049863997
2.5um_grid	20220309	Rep1	166	40	20220309 568M1_gfpMyD88_Grid2_2p5um 003.tif	0.018765851	0.001841532
2.5um_grid	20220309	Rep1	166	41	20220309 568M1_gfpMyD88_Grid2_2p5um 003.tif	0.099834269	0.162057205
2.5um_grid	20220309	Rep1	166	42	20220309 568M1_gfpMyD88_Grid2_2p5um 003.tif	0.536271825	0.520639348
2.5um_grid	20220309	Rep1	166	43	20220309 568M1_gfpMyD88_Grid2_2p5um 003.tif	0.085720123	0.004493622
2.5um_grid	20220309	Rep1	166	44	20220309 568M1_gfpMyD88_Grid2_2p5um 003.tif	0.010309597	0.003992672
2.5um_grid	20220309	Rep1	166	45	20220309 568M1_gfpMyD88_Grid2_2p5um 003.tif	0.045029175	0.059087375
2.5um_grid	20220309	Rep1	166	46	20220309 568M1_gfpMyD88_Grid2_2p5um 003.tif	0.005209848	0.012538293
2.5um_grid	20220309	Rep1	166	47	20220309 568M1_gfpMyD88_Grid2_2p5um 003.tif	0.003160774	0.001969226
2.5um_grid	20220309	Rep1	166	48	20220309 568M1_gfpMyD88_Grid2_2p5um 003.tif	0.008711625	0.036092777
2.5um_grid	20220309	Rep1	166	49	20220309 568M1_gfpMyD88_Grid2_2p5um 003.tif	0.005179265	0.016310154
2.5um_grid	20220309	Rep1	166	50	20220309 568M1_gfpMyD88_Grid2_2p5um 003.tif	0.016120405	0.030002793
2.5um_grid	20220309	Rep1	166	51	20220309 568M1_gfpMyD88_Grid2_2p5um 003.tif	0.009132144	0.00329527
2.5um_grid	20220309	Rep1	166	52	20220309 568M1_gfpMyD88_Grid2_2p5um 003.tif	0.006081469	0.00010294
2.5um_grid	20220309	Rep1	166	53	20220309 568M1_gfpMyD88_Grid2_2p5um 003.tif	0.005561555	8.33E-05
2.5um_grid	20220309	Rep1	166	54	20220309 568M1_gfpMyD88_Grid2_2p5um 003.tif	0.012718024	0.000721761
2.5um_grid	20220309	Rep1	166	55	20220309 568M1_gfpMyD88_Grid2_2p5um 003.tif	0.018070084	1.45E-05
2.5um_grid	20220309	Rep1	166	56	20220309 568M1_gfpMyD88_Grid2_2p5um 003.tif	0.008130544	0.00010294
2.5um_grid	20220309	Rep1	167	1	20220309 568M1_gfpMyD88_Grid2_2p5um 004.tif	0.053615408	0.069361766
2.5um_grid	20220309	Rep1	167	2	20220309 568M1_gfpMyD88_Grid2_2p5um 004.tif	0.018796435	0.06783927
2.5um_grid	20220309	Rep1	167	3	20220309 568M1_gfpMyD88_Grid2_2p5um 004.tif	0.050213027	0.123778713
2.5um_grid	20220309	Rep1	167	4	20220309 568M1_gfpMyD88_Grid2_2p5um 004.tif	0.041580919	0.047025279
2.5um_grid	20220309	Rep1	167	5	20220309 568M1_gfpMyD88_Grid2_2p5um 004.tif	0.057400079	0.041897906
2.5um_grid	20220309	Rep1	167	6	20220309 568M1_gfpMyD88_Grid2_2p5um 004.tif	0.002205049	0.008520869
2.5um_grid	20220309	Rep1	167	7	20220309 568M1_gfpMyD88_Grid2_2p5um 004.tif	0.004124145	0.013687532
2.5um_grid	20220309	Rep1	167	8	20220309 568M1_gfpMyD88_Grid2_2p5um 004.tif	0.033224059	0.022282266
2.5um_grid	20220309	Rep1	167	9	20220309 568M1_gfpMyD88_Grid2_2p5um 004.tif	0.003153128	7.35E-05
2.5um_grid	20220309	Rep1	167	10	20220309 568M1_gfpMyD88_Grid2_2p5um 004.tif	0.012274567	0.00225408
2.5um_grid	20220309	Rep1	167	11	20220309 568M1_gfpMyD88_Grid2_2p5um 004.tif	0.010087869	0.002362128
2.5um_grid	20220309	Rep1	167	12	20220309 568M1_gfpMyD88_Grid2_2p5um 004.tif	0.006486697	0.000299391
2.5um_grid	20220309	Rep1	167	13	20220309 568M1_gfpMyD88_Grid2_2p5um 004.tif	0.016242738	0.002008516
2.5um_grid	20220309	Rep1	167	14	20220309 568M1_gfpMyD88_Grid2_2p5um 004.tif	0.02548651	0.006143811
2.5um_grid	20220309	Rep1	167	15	20220309 568M1_gfpMyD88_Grid2_2p5um 004.tif	0.017771897	0.024737905
2.5um_grid	20220309	Rep1	167	16	20220309 568M1_gfpMyD88_Grid2_2p5um 004.tif	0.033667516	0.056268302
2.5um_grid	20220309	Rep1	167	17	20220309 568M1_gfpMyD88_Grid2_2p5um 004.tif	0.021495402	0.003187222
2.5um_grid	20220309	Rep1	167	18	20220309 568M1_gfpMyD88_Grid2_2p5um 004.tif	0.01654857	0.021545575
2.5um_grid	20220309	Rep1	167	19	20220309 568M1_gfpMyD88_Grid2_2p5um 004.tif	0.006761946	0.002980949
2.5um_grid	20220309	Rep1	167	20	20220309 568M1_gfpMyD88_Grid2_2p5um 004.tif	0.002724963	-5.42E-05
2.5um_grid	20220309	Rep1	167	21	20220309 568M1_gfpMyD88_Grid2_2p5um 004.tif	0.008275814	0.000171698
2.5um_grid	20220309	Rep1	167	22	20220309 568M1_gfpMyD88_Grid2_2p5um 004.tif	0.029255889	0.012518648
2.5um_grid	20220309	Rep1	167	23	20220309 568M1_gfpMyD88_Grid2_2p5um 004.tif	0.548810938	0.425576671
2.5um_grid	20220309	Rep1	167	24	20220309 568M1_gfpMyD88_Grid2_2p5um 004.tif	0.040518153	0.124368067
2.5um_grid	20220309	Rep1	167	25	20220309 568M1_gfpMyD88_Grid2_2p5um 004.tif	0.819456966	1.694061239
2.5um_grid	20220309	Rep1	167	26	20220309 568M1_gfpMyD88_Grid2_2p5um 004.tif	0.246977692	0.330680982
2.5um_grid	20220309	Rep1	167	27	20220309 568M1_gfpMyD88_Grid2_2p5um 004.tif	0.010714824	0.04075849
2.5um_grid	20220309	Rep1	167	28	20220309 568M1_gfpMyD88_Grid2_2p5um 004.tif	0.015179971	0.007401098
2.5um_grid	20220309	Rep1	167	29	20220309 568M1_gfpMyD88_Grid2_2p5um 004.tif	0.275939983	0.290261175
2.5um_grid	20220309	Rep1	167	30	20220309 568M1_gfpMyD88_Grid2_2p5um 004.tif	0.026533985	0.02568087
2.5um_grid	20220309	Rep1	167	31	20220309 568M1_gfpMyD88_Grid2_2p5um 004.tif	0.010883032	0.012125746
2.5um_grid	20220309	Rep1	167	32	20220309 568M1_gfpMyD88_Grid2_2p5um 004.tif	0.118490021	0.17034744
2.5um_grid	20220309	Rep1	167	33	20220309 568M1_gfpMyD88_Grid2_2p5um 004.tif	0.013910769	0.011457812
2.5um_grid	20220309	Rep1	167	34	20220309 568M1_gfpMyD88_Grid2_2p5um 004.tif	0.011349426	0.003609592
2.5um_grid	20220309	Rep1	167	35	20220309 568M1_gfpMyD88_Grid2_2p5um 004.tif	0.015944551	0.002440708
2.5um_grid	20220309	Rep1	167	36	20220309 568M1_gfpMyD88_Grid2_2p5um 004.tif	0.021449527	0.019512306
2.5um_grid	20220309	Rep1	167	37	20220309 568M1_gfpMyD88_Grid2_2p5um 004.tif	0.014025456	0.000898567
2.5um_grid	20220309	Rep1	167	38	20220309 568M1_gfpMyD88_Grid2_2p5um 004.tif	0.022749314	0.034855135
2.5um_grid	20220309	Rep1	167	39	20220309 568M1_gfpMyD88_Grid2_2p5um 004.tif	0.033529892	0.000957503
2.5um_grid	20220309	Rep1	167	40	20220309 568M1_gfpMyD88_Grid2_2p5um 004.tif	0.016625028	0.025543354
2.5um_grid	20220309	Rep1	167	41	20220309 568M1_gfpMyD88_Grid2_2p5um 004.tif	0.163049744	0.411294678
2.5um_grid	20220309	Rep1	167	42	20220309 568M1_gfpMyD88_Grid2_2p5um 004.tif	0.008627521	0.000201166
2.5um_grid	20220309	Rep1	167	43	20220309 568M1_gfpMyD88_Grid2_2p5um 004.tif	0.002426777	-0.000152446
2.5um_grid	20220309	Rep1	167	44	20220309 568M1_gfpMyD88_Grid2_2p5um 004.tif	0.004124145	0.025592467
2.5um_grid	20220309	Rep1	167	45	20220309 568M1_gfpMyD88_Grid2_2p5um 004.tif	0.055932086	0.209411734
2.5um_grid	20220309	Rep1	167	46	20220309 568M1_gfpMyD88_Grid2_2p5um 004.tif	0.041665023	0.220069206
2.5um_grid	20220309	Rep1	167	47	20220309 568M1_gfpMyD88_Grid2_2p5um 004.tif	0.024286119	0.018785437
2.5um_grid	20220309	Rep1	167	48	20220309 568M1_gfpMyD88_Grid2_2p5um 004.tif	0.292814263	0.36429376
2.5um_grid	20220309	Rep1	167	49	20220309 568M1_gfpMyD88_Grid2_2p5um 004.tif	0.018781143	0.033794299
2.5um_grid	20220309	Rep1	167	50	20220309 568M1_gfpMyD88_Grid2_2p5um 004.tif	0.016732069	0.054460952
2.5um_grid	20220309	Rep1	167	51	20220309 568M1_gfpMyD88_Grid2_2p5um 004.tif	0.039883551	0.014866238
2.5um_grid	20220309	Rep1	167	52	20220309 568M1_gfpMyD88_Grid2_2p5um 004.tif	0.038698453	0.06330125
2.5um_grid	20220309	Rep1	167	53	20220309 568M1_gfpMyD88_Grid2_2p5um 004.tif	0.005691534	0.004189123
2.5um_grid	20220309	Rep1	167	54	20220309 568M1_gfpMyD88_Grid2_2p5um 004.tif	0.001723363	-0.000152446
2.5um_grid	20220309	Rep1	168	1	20220309 568M1_gfpMyD88_Grid2_2p5um 005 crop.tif	0.002939046	0.00133076
2.5um_grid	20220309	Rep1	168	2	20220309 568M1_gfpMyD88_Grid2_2p5um 005 crop.tif	0.033055852	0.033165656
2.5um_grid	20220309	Rep1	168	3	20220309 568M1_gfpMyD88_Grid2_2p5um 005 crop.tif	0.003306044	0.000250279
2.5um_grid	20220309	Rep1	168	4	20220309 568M1_gfpMyD88_Grid2_2p5um 005 crop.tif	0.194045817	0.190100595
2.5um_grid	20220309	Rep1	168	5	20220309 568M1_gfpMyD88_Grid2_2p5um 005 crop.tif	0.305628622	0.132363625
2.5um_grid	20220309	Rep1	168	6	20220309 568M1_gfpMyD88_Grid2_2p5um 005 crop.tif	0.008788083	-0.000162269
2.5um_grid	20220309	Rep1	168	7	20220309 568M1_gfpMyD88_Grid2_2p5um 005 crop.tif	0.096202515	0.030739485
2.5um_grid	20220309	Rep1	168	8	20220309 568M1_gfpMyD88_Grid2_2p5um 005 crop.tif	0.065948083	0.037988529
2.5um_grid	20220309	Rep1	168	9	20220309 568M1_gfpMyD88_Grid2_2p5um 005 crop.tif	0.003772438	0.00194958
2.5um_grid	20220309	Rep1	168	10	20220309 568M1_gfpMyD88_Grid2_2p5um 005 crop.tif	0.093320048	0.088771132
2.5um_grid	20220309	Rep1	168	11	20220309 568M1_gfpMyD88_Grid2_2p5um 005 crop.tif	0.066215687	0.132815462
2.5um_grid	20220309	Rep1	168	12	20220309 568M1_gfpMyD88_Grid2_2p5um 005 crop.tif	0.031144402	0.007617194
2.5um_grid	20220309	Rep1	168	13	20220309 568M1_gfpMyD88_Grid2_2p5um 005 crop.tif	0.047559935	0.080196043
2.5um_grid	20220309	Rep1	168	14	20220309 568M1_gfpMyD88_Grid2_2p5um 005 crop.tif	0.006203802	8.33E-05
2.5um_grid	20220309	Rep1	168	15	20220309 568M1_gfpMyD88_Grid2_2p5um 005 crop.tif	0.006868987	0.000692294
2.5um_grid	20220309	Rep1	168	16	20220309 568M1_gfpMyD88_Grid2_2p5um 005 crop.tif	0.135333719	0.079017336
2.5um_grid	20220309	Rep1	168	17	20220309 568M1_gfpMyD88_Grid2_2p5um 005 crop.tif	0.002419131	0.000210988
2.5um_grid	20220309	Rep1	168	18	20220309 568M1_gfpMyD88_Grid2_2p5um 005 crop.tif	0.39261489	0.318913563
2.5um_grid	20220309	Rep1	168	19	20220309 568M1_gfpMyD88_Grid2_2p5um 005 crop.tif	0.044570427	0.002843433
2.5um_grid	20220309	Rep1	168	20	20220309 568M1_gfpMyD88_Grid2_2p5um 005 crop.tif	0.002105653	-7.39E-05
2.5um_grid	20220309	Rep1	168	21	20220309 568M1_gfpMyD88_Grid2_2p5um 005 crop.tif	0.004712871	0.007008195
2.5um_grid	20220309	Rep1	168	22	20220309 568M1_gfpMyD88_Grid2_2p5um 005 crop.tif	0.00202155	0.012607051
2.5um_grid	20220309	Rep1	168	23	20220309 568M1_gfpMyD88_Grid2_2p5um 005 crop.tif	0.003650105	0.000152053
2.5um_grid	20220309	Rep1	168	24	20220309 568M1_gfpMyD88_Grid2_2p5um 005 crop.tif	0.011326488	0.000289569
2.5um_grid	20220309	Rep1	168	25	20220309 568M1_gfpMyD88_Grid2_2p5um 005 crop.tif	0.009055686	0.00363906
2.5um_grid	20220309	Rep1	168	26	20220309 568M1_gfpMyD88_Grid2_2p5um 005 crop.tif	0.00852048	0.010269283
2.5um_grid	20220309	Rep1	168	27	20220309 568M1_gfpMyD88_Grid2_2p5um 005 crop.tif	0.014384808	0.004238235
2.5um_grid	20220309	Rep1	168	28	20220309 568M1_gfpMyD88_Grid2_2p5um 005 crop.tif	0.004475851	0.003059529
2.5um_grid	20220309	Rep1	168	29	20220309 568M1_gfpMyD88_Grid2_2p5um 005 crop.tif	0.311928762	0.361071963
2.5um_grid	20220309	Rep1	168	30	20220309 568M1_gfpMyD88_Grid2_2p5um 005 crop.tif	0.034477971	0.039844993
2.5um_grid	20220309	Rep1	168	31	20220309 568M1_gfpMyD88_Grid2_2p5um 005 crop.tif	0.039034868	0.055286046
2.5um_grid	20220309	Rep1	168	32	20220309 568M1_gfpMyD88_Grid2_2p5um 005 crop.tif	0.268622951	0.305270037
2.5um_grid	20220309	Rep1	168	33	20220309 568M1_gfpMyD88_Grid2_2p5um 005 crop.tif	0.010592491	0.004896346
2.5um_grid	20220309	Rep1	168	34	20220309 568M1_gfpMyD88_Grid2_2p5um 005 crop.tif	0.005240431	0.001114663
2.5um_grid	20220309	Rep1	168	35	20220309 568M1_gfpMyD88_Grid2_2p5um 005 crop.tif	0.005982074	0.031515467
2.5um_grid	20220309	Rep1	168	36	20220309 568M1_gfpMyD88_Grid2_2p5um 005 crop.tif	0.003244878	4.71E-06
2.5um_grid	20220309	Rep1	168	37	20220309 568M1_gfpMyD88_Grid2_2p5um 005 crop.tif	0.003711271	0.000878922
2.5um_grid	20220309	Rep1	168	38	20220309 568M1_gfpMyD88_Grid2_2p5um 005 crop.tif	0.00871927	0.036004374
2.5um_grid	20220309	Rep1	168	39	20220309 568M1_gfpMyD88_Grid2_2p5um 005 crop.tif	0.0266869	0.034059508
2.5um_grid	20220309	Rep1	168	40	20220309 568M1_gfpMyD88_Grid2_2p5um 005 crop.tif	0.005683888	0.014866238
2.5um_grid	20220309	Rep1	168	41	20220309 568M1_gfpMyD88_Grid2_2p5um 005 crop.tif	0.0095756	-0.000122978
2.5um_grid	20220309	Rep1	168	42	20220309 568M1_gfpMyD88_Grid2_2p5um 005 crop.tif	0.043347099	0.084822466
2.5um_grid	20220309	Rep1	168	43	20220309 568M1_gfpMyD88_Grid2_2p5um 005 crop.tif	0.00637201	0.008088676
2.5um_grid	20220309	Rep1	168	44	20220309 568M1_gfpMyD88_Grid2_2p5um 005 crop.tif	0.02066201	0.024403938
2.5um_grid	20220309	Rep1	168	45	20220309 568M1_gfpMyD88_Grid2_2p5um 005 crop.tif	0.020180325	0.030415341
2.5um_grid	20220309	Rep1	168	46	20220309 568M1_gfpMyD88_Grid2_2p5um 005 crop.tif	0.007855295	0.011359587
2.5um_grid	20220309	Rep1	168	47	20220309 568M1_gfpMyD88_Grid2_2p5um 005 crop.tif	0.029424097	0.004876701
2.5um_grid	20220309	Rep1	168	48	20220309 568M1_gfpMyD88_Grid2_2p5um 005 crop.tif	0.019316349	0.043056967
2.5um_grid	20220309	Rep1	168	49	20220309 568M1_gfpMyD88_Grid2_2p5um 005 crop.tif	0.144241077	0.294435762
2.5um_grid	20220309	Rep1	168	50	20220309 568M1_gfpMyD88_Grid2_2p5um 005 crop.tif	0.007098361	0.001262002
2.5um_grid	20220309	Rep1	168	51	20220309 568M1_gfpMyD88_Grid2_2p5um 005 crop.tif	0.006723717	0.005073152
2.5um_grid	20220309	Rep1	168	52	20220309 568M1_gfpMyD88_Grid2_2p5um 005 crop.tif	0.023682101	0.025828208
2.5um_grid	20220309	Rep1	168	53	20220309 568M1_gfpMyD88_Grid2_2p5um 005 crop.tif	0.023842663	0.009188802
2.5um_grid	20220309	Rep1	168	54	20220309 568M1_gfpMyD88_Grid2_2p5um 005 crop.tif	0.013788436	0.051730283
2.5um_grid	20220309	Rep1	168	55	20220309 568M1_gfpMyD88_Grid2_2p5um 005 crop.tif	0.071284852	0.098593685
2.5um_grid	20220309	Rep1	168	56	20220309 568M1_gfpMyD88_Grid2_2p5um 005 crop.tif	0.013085022	0.014463514
2.5um_grid	20220309	Rep1	168	57	20220309 568M1_gfpMyD88_Grid2_2p5um 005 crop.tif	0.00642553	0.003727463
2.5um_grid	20220309	Rep1	168	58	20220309 568M1_gfpMyD88_Grid2_2p5um 005 crop.tif	0.006211448	0.005014217
2.5um_grid	20220309	Rep1	168	59	20220309 568M1_gfpMyD88_Grid2_2p5um 005 crop.tif	0.01292446	0.005515167
2.5um_grid	20220309	Rep1	168	60	20220309 568M1_gfpMyD88_Grid2_2p5um 005 crop.tif	0.023230999	0.000544955
2.5um_grid	20220309	Rep1	168	61	20220309 568M1_gfpMyD88_Grid2_2p5um 005 crop.tif	0.04288835	0.011713199
2.5um_grid	20220309	Rep1	168	62	20220309 568M1_gfpMyD88_Grid2_2p5um 005 crop.tif	0.051910395	0.035650762
2.5um_grid	20220309	Rep1	168	63	20220309 568M1_gfpMyD88_Grid2_2p5um 005 crop.tif	0.010508388	0.00829495
2.5um_grid	20220309	Rep1	168	64	20220309 568M1_gfpMyD88_Grid2_2p5um 005 crop.tif	0.001226386	0.005937537
2.5um_grid	20220309	Rep1	168	65	20220309 568M1_gfpMyD88_Grid2_2p5um 005 crop.tif	0.041137462	0.028008815
2.5um_grid	20220309	Rep1	168	66	20220309 568M1_gfpMyD88_Grid2_2p5um 005 crop.tif	0.047858121	0.090048064
2.5um_grid	20220309	Rep1	168	67	20220309 568M1_gfpMyD88_Grid2_2p5um 005 crop.tif	0.035341946	0.004326638
2.5um_grid	20220309	Rep1	168	68	20220309 568M1_gfpMyD88_Grid2_2p5um 005 crop.tif	0.008084669	0.011153313
2.5um_grid	20220309	Rep1	168	69	20220309 568M1_gfpMyD88_Grid2_2p5um 005 crop.tif	0.036534691	0.179128804
2.5um_grid	20220309	Rep1	168	70	20220309 568M1_gfpMyD88_Grid2_2p5um 005 crop.tif	0.004926954	0.02021953
2.5um_grid	20220309	Rep1	168	71	20220309 568M1_gfpMyD88_Grid2_2p5um 005 crop.tif	0.02648811	0.001085196
2.5um_grid	20220309	Rep1	168	72	20220309 568M1_gfpMyD88_Grid2_2p5um 005 crop.tif	0.024049099	-0.000162269
2.5um_grid	20220309	Rep1	168	73	20220309 568M1_gfpMyD88_Grid2_2p5um 005 crop.tif	0.024087328	0.00560357
2.5um_grid	20220309	Rep1	168	74	20220309 568M1_gfpMyD88_Grid2_2p5um 005 crop.tif	0.003114899	-0.000113156
2.5um_grid	20220309	Rep1	168	75	20220309 568M1_gfpMyD88_Grid2_2p5um 005 crop.tif	0.017955397	0.005849134
2.5um_grid	20220309	Rep1	168	76	20220309 568M1_gfpMyD88_Grid2_2p5um 005 crop.tif	0.050916441	0.004847234
2.5um_grid	20220309	Rep1	168	77	20220309 568M1_gfpMyD88_Grid2_2p5um 005 crop.tif	0.007205402	-0.000162269
2.5um_grid	20220309	Rep1	168	78	20220309 568M1_gfpMyD88_Grid2_2p5um 005 crop.tif	0.054043573	0.003953381
2.5um_grid	20220309	Rep1	168	79	20220309 568M1_gfpMyD88_Grid2_2p5um 005 crop.tif	0.008161127	0.002430886
2.5um_grid	20220309	Rep1	168	80	20220309 568M1_gfpMyD88_Grid2_2p5um 005 crop.tif	0.015416991	0.010475557
2.5um_grid	20220309	Rep1	168	81	20220309 568M1_gfpMyD88_Grid2_2p5um 005 crop.tif	0.037199876	0.152038201
2.5um_grid	20220309	Rep1	168	82	20220309 568M1_gfpMyD88_Grid2_2p5um 005 crop.tif	0.00895629	0.057054106
2.5um_grid	20220309	Rep1	168	83	20220309 568M1_gfpMyD88_Grid2_2p5um 005 crop.tif	0.06376903	0.083280325
2.5um_grid	20220309	Rep1	168	84	20220309 568M1_gfpMyD88_Grid2_2p5um 005 crop.tif	0.034906135	0.151537251
2.5um_grid	20220309	Rep1	168	85	20220309 568M1_gfpMyD88_Grid2_2p5um 005 crop.tif	0.013230292	0.030906469
2.5um_grid	20220309	Rep1	168	86	20220309 568M1_gfpMyD88_Grid2_2p5um 005 crop.tif	0.003237232	0.012597229
2.5um_grid	20220309	Rep1	168	87	20220309 568M1_gfpMyD88_Grid2_2p5um 005 crop.tif	0.032451834	0.09022487
2.5um_grid	20220309	Rep1	168	88	20220309 568M1_gfpMyD88_Grid2_2p5um 005 crop.tif	0.003971229	0.008501224
2.5um_grid	20220309	Rep1	168	89	20220309 568M1_gfpMyD88_Grid2_2p5um 005 crop.tif	0.107510653	0.205747922
2.5um_grid	20220309	Rep1	168	90	20220309 568M1_gfpMyD88_Grid2_2p5um 005 crop.tif	0.005951491	0.014826948
2.5um_grid	20220309	Rep1	168	91	20220309 568M1_gfpMyD88_Grid2_2p5um 005 crop.tif	0.006922507	0.005917892
2.5um_grid	20220309	Rep1	168	92	20220309 568M1_gfpMyD88_Grid2_2p5um 005 crop.tif	0.004445268	0.016879862
2.5um_grid	20220309	Rep1	168	93	20220309 568M1_gfpMyD88_Grid2_2p5um 005 crop.tif	0.002862588	0.00102626
2.5um_grid	20220309	Rep1	168	94	20220309 568M1_gfpMyD88_Grid2_2p5um 005 crop.tif	0.005011057	0.00137005
2.5um_grid	20220309	Rep1	168	95	20220309 568M1_gfpMyD88_Grid2_2p5um 005 crop.tif	0.031947211	0.174482735
2.5um_grid	20220309	Rep1	168	96	20220309 568M1_gfpMyD88_Grid2_2p5um 005 crop.tif	0.001792176	-0.000113156
2.5um_grid	20220309	Rep1	168	97	20220309 568M1_gfpMyD88_Grid2_2p5um 005 crop.tif	0.013467312	0.00775471
2.5um_grid	20220309	Rep1	168	98	20220309 568M1_gfpMyD88_Grid2_2p5um 005 crop.tif	0.005316889	0.00367835
2.5um_grid	20220309	Rep1	169	1	20220309 568M1_gfpMyD88_Grid2_2p5um 006.tif	0.041114525	0.000928035
2.5um_grid	20220309	Rep1	169	2	20220309 568M1_gfpMyD88_Grid2_2p5um 006.tif	0.027030961	0.000751229
2.5um_grid	20220309	Rep1	169	3	20220309 568M1_gfpMyD88_Grid2_2p5um 006.tif	0.005446868	0.000554778
2.5um_grid	20220309	Rep1	169	4	20220309 568M1_gfpMyD88_Grid2_2p5um 006.tif	0.008031148	0.00044673
2.5um_grid	20220309	Rep1	169	5	20220309 568M1_gfpMyD88_Grid2_2p5um 006.tif	0.008023503	0.001517388
2.5um_grid	20220309	Rep1	169	6	20220309 568M1_gfpMyD88_Grid2_2p5um 006.tif	0.027589105	0.015573462
2.5um_grid	20220309	Rep1	169	7	20220309 568M1_gfpMyD88_Grid2_2p5um 006.tif	0.016617382	0.063458411
2.5um_grid	20220309	Rep1	169	8	20220309 568M1_gfpMyD88_Grid2_2p5um 006.tif	0.01148705	0.011654263
2.5um_grid	20220309	Rep1	169	9	20220309 568M1_gfpMyD88_Grid2_2p5um 006.tif	0.008558709	0.000289569
2.5um_grid	20220309	Rep1	169	10	20220309 568M1_gfpMyD88_Grid2_2p5um 006.tif	0.016265675	0.000544955
2.5um_grid	20220309	Rep1	169	11	20220309 568M1_gfpMyD88_Grid2_2p5um 006.tif	0.010126098	0.026024659
2.5um_grid	20220309	Rep1	169	12	20220309 568M1_gfpMyD88_Grid2_2p5um 006.tif	0.14658069	0.2123585
2.5um_grid	20220309	Rep1	169	13	20220309 568M1_gfpMyD88_Grid2_2p5um 006.tif	0.004598184	0.002489821
2.5um_grid	20220309	Rep1	169	14	20220309 568M1_gfpMyD88_Grid2_2p5um 006.tif	0.103557773	0.059637438
2.5um_grid	20220309	Rep1	169	15	20220309 568M1_gfpMyD88_Grid2_2p5um 006.tif	0.007167173	0.05322331
2.5um_grid	20220309	Rep1	169	16	20220309 568M1_gfpMyD88_Grid2_2p5um 006.tif	0.022588752	0.005790199
2.5um_grid	20220309	Rep1	169	17	20220309 568M1_gfpMyD88_Grid2_2p5um 006.tif	0.008291106	0.002519289
2.5um_grid	20220309	Rep1	169	18	20220309 568M1_gfpMyD88_Grid2_2p5um 006.tif	0.001876279	0.003835511
2.5um_grid	20220309	Rep1	169	19	20220309 568M1_gfpMyD88_Grid2_2p5um 006.tif	0.015646365	0.003491721
2.5um_grid	20220309	Rep1	169	20	20220309 568M1_gfpMyD88_Grid2_2p5um 006.tif	0.00413179	0.000898567
2.5um_grid	20220309	Rep1	169	21	20220309 568M1_gfpMyD88_Grid2_2p5um 006.tif	0.003474252	0.001065551
2.5um_grid	20220309	Rep1	169	22	20220309 568M1_gfpMyD88_Grid2_2p5um 006.tif	0.036588211	0.000957503
2.5um_grid	20220309	Rep1	169	23	20220309 568M1_gfpMyD88_Grid2_2p5um 006.tif	0.007213048	0.006291149
2.5um_grid	20220309	Rep1	169	24	20220309 568M1_gfpMyD88_Grid2_2p5um 006.tif	0.002770838	0.001959403
2.5um_grid	20220309	Rep1	169	25	20220309 568M1_gfpMyD88_Grid2_2p5um 006.tif	0.006234385	0.006202746
2.5um_grid	20220309	Rep1	169	26	20220309 568M1_gfpMyD88_Grid2_2p5um 006.tif	0.002296798	0.003992672
2.5um_grid	20220309	Rep1	169	27	20220309 568M1_gfpMyD88_Grid2_2p5um 006.tif	0.007931753	0.01556364
2.5um_grid	20220309	Rep1	169	28	20220309 568M1_gfpMyD88_Grid2_2p5um 006.tif	0.00222034	0.00560357
2.5um_grid	20220309	Rep1	169	29	20220309 568M1_gfpMyD88_Grid2_2p5um 006.tif	0.020677301	0.000456552
2.5um_grid	20220309	Rep1	169	30	20220309 568M1_gfpMyD88_Grid2_2p5um 006.tif	0.013520833	0.009522769
2.5um_grid	20220309	Rep1	169	31	20220309 568M1_gfpMyD88_Grid2_2p5um 006.tif	0.050664129	0.149985287
2.5um_grid	20220309	Rep1	169	32	20220309 568M1_gfpMyD88_Grid2_2p5um 006.tif	0.000844096	0.000977148
2.5um_grid	20220309	Rep1	169	33	20220309 568M1_gfpMyD88_Grid2_2p5um 006.tif	0.010424284	0.000319037
2.5um_grid	20220309	Rep1	169	34	20220309 568M1_gfpMyD88_Grid2_2p5um 006.tif	0.030150448	0.005662506
2.5um_grid	20220309	Rep1	169	35	20220309 568M1_gfpMyD88_Grid2_2p5um 006.tif	0.009453267	0.007361807
2.5um_grid	20220309	Rep1	169	36	20220309 568M1_gfpMyD88_Grid2_2p5um 006.tif	0.004521726	0.000417262
2.5um_grid	20220309	Rep1	169	37	20220309 568M1_gfpMyD88_Grid2_2p5um 006.tif	0.011272968	0.004002494
2.5um_grid	20220309	Rep1	169	38	20220309 568M1_gfpMyD88_Grid2_2p5um 006.tif	0.008207002	0.0028729
2.5um_grid	20220309	Rep1	169	39	20220309 568M1_gfpMyD88_Grid2_2p5um 006.tif	0.030158094	0.004267703
2.5um_grid	20220309	Rep1	169	40	20220309 568M1_gfpMyD88_Grid2_2p5um 006.tif	0.005194557	0.00514191
2.5um_grid	20220309	Rep1	169	41	20220309 568M1_gfpMyD88_Grid2_2p5um 006.tif	-0.000119274	0.006851035
2.5um_grid	20220309	Rep1	169	42	20220309 568M1_gfpMyD88_Grid2_2p5um 006.tif	0.009361518	0.012361487
2.5um_grid	20220309	Rep1	169	43	20220309 568M1_gfpMyD88_Grid2_2p5um 006.tif	0.007197756	0.013343743
2.5um_grid	20220309	Rep1	169	44	20220309 568M1_gfpMyD88_Grid2_2p5um 006.tif	0.106684906	0.012214149
2.5um_grid	20220309	Rep1	169	45	20220309 568M1_gfpMyD88_Grid2_2p5um 006.tif	0.023230999	0.00560357
2.5um_grid	20220309	Rep1	169	46	20220309 568M1_gfpMyD88_Grid2_2p5um 006.tif	0.003902416	8.33E-05
2.5um_grid	20220309	Rep1	169	47	20220309 568M1_gfpMyD88_Grid2_2p5um 006.tif	0.025280073	0.068959041
2.5um_grid	20220309	Rep1	169	48	20220309 568M1_gfpMyD88_Grid2_2p5um 006.tif	0.024186724	0.016241396
2.5um_grid	20220309	Rep1	169	49	20220309 568M1_gfpMyD88_Grid2_2p5um 006.tif	0.207181303	0.382190453
2.5um_grid	20220309	Rep1	169	50	20220309 568M1_gfpMyD88_Grid2_2p5um 006.tif	0.002029195	0.000623536
2.5um_grid	20220309	Rep1	169	51	20220309 568M1_gfpMyD88_Grid2_2p5um 006.tif	0.015287013	0.012813325
2.5um_grid	20220309	Rep1	169	52	20220309 568M1_gfpMyD88_Grid2_2p5um 006.tif	0.102701444	0.12073372
2.5um_grid	20220309	Rep1	169	53	20220309 568M1_gfpMyD88_Grid2_2p5um 006.tif	0.005806221	0.00052531
2.5um_grid	20220309	Rep1	169	54	20220309 568M1_gfpMyD88_Grid2_2p5um 006.tif	0.021296612	0.006006295
2.5um_grid	20220309	Rep1	169	55	20220309 568M1_gfpMyD88_Grid2_2p5um 006.tif	0.009017457	0.00010294
2.5um_grid	20220309	Rep1	169	56	20220309 568M1_gfpMyD88_Grid2_2p5um 006.tif	0.023659163	0.000810164
2.5um_grid	20220309	Rep1	169	57	20220309 568M1_gfpMyD88_Grid2_2p5um 006.tif	0.051642792	0.013304452
2.5um_grid	20220309	Rep1	169	58	20220309 568M1_gfpMyD88_Grid2_2p5um 006.tif	0.026197569	0.005053507
2.5um_grid	20220309	Rep1	169	59	20220309 568M1_gfpMyD88_Grid2_2p5um 006.tif	0.007725316	0.004542735
2.5um_grid	20220309	Rep1	169	60	20220309 568M1_gfpMyD88_Grid2_2p5um 006.tif	0.038553182	0.062191302
2.5um_grid	20220309	Rep1	169	61	20220309 568M1_gfpMyD88_Grid2_2p5um 006.tif	0.008581646	0.00102626
2.5um_grid	20220309	Rep1	169	62	20220309 568M1_gfpMyD88_Grid2_2p5um 006.tif	0.057331267	0.008196724
2.5um_grid	20220309	Rep1	169	63	20220309 568M1_gfpMyD88_Grid2_2p5um 006.tif	0.010332534	0.038744867
2.5um_grid	20220309	Rep1	169	64	20220309 568M1_gfpMyD88_Grid2_2p5um 006.tif	0.008772791	0.004306993
2.5um_grid	20220309	Rep1	169	65	20220309 568M1_gfpMyD88_Grid2_2p5um 006.tif	0.234354476	0.357584958
2.5um_grid	20220309	Rep1	169	66	20220309 568M1_gfpMyD88_Grid2_2p5um 006.tif	0.300100711	0.496289236
2.5um_grid	20220309	Rep1	169	67	20220309 568M1_gfpMyD88_Grid2_2p5um 006.tif	0.157873536	0.023097538
2.5um_grid	20220309	Rep1	169	68	20220309 568M1_gfpMyD88_Grid2_2p5um 006.tif	0.069878025	0.004994572
2.5um_grid	20220309	Rep1	169	69	20220309 568M1_gfpMyD88_Grid2_2p5um 006.tif	0.043033621	0.010239816
2.5um_grid	20220309	Rep1	169	70	20220309 568M1_gfpMyD88_Grid2_2p5um 006.tif	0.376688689	0.492311102
2.5um_grid	20220309	Rep1	169	71	20220309 568M1_gfpMyD88_Grid2_2p5um 006.tif	0.268332411	0.296429739
2.5um_grid	20220309	Rep1	169	72	20220309 568M1_gfpMyD88_Grid2_2p5um 006.tif	0.011907569	0.013402678
2.5um_grid	20220309	Rep1	169	73	20220309 568M1_gfpMyD88_Grid2_2p5um 006.tif	0.012091068	0.004925814
2.5um_grid	20220309	Rep1	169	74	20220309 568M1_gfpMyD88_Grid2_2p5um 006.tif	0.051543397	0.040365588
2.5um_grid	20220309	Rep1	169	75	20220309 568M1_gfpMyD88_Grid2_2p5um 006.tif	0.025692947	0.006919793
2.5um_grid	20220309	Rep1	169	76	20220309 568M1_gfpMyD88_Grid2_2p5um 006.tif	0.041619148	0.05187762
2.5um_grid	20220309	Rep1	169	77	20220309 568M1_gfpMyD88_Grid2_2p5um 006.tif	0.02672513	0.064863036
2.5um_grid	20220309	Rep1	169	78	20220309 568M1_gfpMyD88_Grid2_2p5um 006.tif	0.008222293	0.000937857
2.5um_grid	20220309	Rep1	169	79	20220309 568M1_gfpMyD88_Grid2_2p5um 006.tif	0.005622721	0.000613713
2.5um_grid	20220309	Rep1	169	80	20220309 568M1_gfpMyD88_Grid2_2p5um 006.tif	0.050580026	0.072357645
2.5um_grid	20220309	Rep1	169	81	20220309 568M1_gfpMyD88_Grid2_2p5um 006.tif	0.006448468	0.000269924
2.5um_grid	20220309	Rep1	169	82	20220309 568M1_gfpMyD88_Grid2_2p5um 006.tif	0.004116499	0.00094768
2.5um_grid	20220309	Rep1	169	83	20220309 568M1_gfpMyD88_Grid2_2p5um 006.tif	0.003925354	0.000132408
2.5um_grid	20220309	Rep1	169	84	20220309 568M1_gfpMyD88_Grid2_2p5um 006.tif	0.056903102	0.009493302
2.5um_grid	20220309	Rep1	169	85	20220309 568M1_gfpMyD88_Grid2_2p5um 006.tif	0.022344086	0.003167577
2.5um_grid	20220309	Rep1	169	86	20220309 568M1_gfpMyD88_Grid2_2p5um 006.tif	0.01125003	0.0031774
2.5um_grid	20220309	Rep1	169	87	20220309 568M1_gfpMyD88_Grid2_2p5um 006.tif	0.019950951	0.001399517
2.5um_grid	20220309	Rep1	169	88	20220309 568M1_gfpMyD88_Grid2_2p5um 006.tif	0.026824525	0.035316795
2.5um_grid	20220309	Rep1	169	89	20220309 568M1_gfpMyD88_Grid2_2p5um 006.tif	0.002908462	0.0005646
2.5um_grid	20220309	Rep1	169	90	20220309 568M1_gfpMyD88_Grid2_2p5um 006.tif	0.012848002	0.014915351
2.5um_grid	20220309	Rep1	169	91	20220309 568M1_gfpMyD88_Grid2_2p5um 006.tif	0.013352625	0.00502404
2.5um_grid	20220309	Rep1	169	92	20220309 568M1_gfpMyD88_Grid2_2p5um 006.tif	0.00163926	-8.37E-05
2.5um_grid	20220309	Rep1	169	93	20220309 568M1_gfpMyD88_Grid2_2p5um 006.tif	0.000553556	0.000299391
2.5um_grid	20220309	Rep1	169	94	20220309 568M1_gfpMyD88_Grid2_2p5um 006.tif	0.001463406	0.003766753
2.5um_grid	20220309	Rep1	169	95	20220309 568M1_gfpMyD88_Grid2_2p5um 006.tif	0.000438869	0.007852935
2.5um_grid	20220309	Rep1	169	96	20220309 568M1_gfpMyD88_Grid2_2p5um 006.tif	0.000798222	4.71E-06
2.5um_grid	20220309	Rep1	169	97	20220309 568M1_gfpMyD88_Grid2_2p5um 006.tif	0.012511587	0.02068119
2.5um_grid	20220309	Rep1	169	98	20220309 568M1_gfpMyD88_Grid2_2p5um 006.tif	0.000974075	0.000770874
2.5um_grid	20220309	Rep1	169	99	20220309 568M1_gfpMyD88_Grid2_2p5um 006.tif	0.118589418	0.266117338
2.5um_grid	20220309	Rep1	169	100	20220309 568M1_gfpMyD88_Grid2_2p5um 006.tif	0.061154168	0.087887102
2.5um_grid	20220309	Rep1	169	101	20220309 568M1_gfpMyD88_Grid2_2p5um 006.tif	0.004299998	0.006507245
2.5um_grid	20220309	Rep1	169	102	20220309 568M1_gfpMyD88_Grid2_2p5um 006.tif	0.207089554	0.440074762
2.5um_grid	20220309	Rep1	169	103	20220309 568M1_gfpMyD88_Grid2_2p5um 006.tif	0.014958243	0.002067451
2.5um_grid	20220309	Rep1	169	104	20220309 568M1_gfpMyD88_Grid2_2p5um 006.tif	0.115171744	0.247483954
2.5um_grid	20220309	Rep1	169	105	20220309 568M1_gfpMyD88_Grid2_2p5um 006.tif	0.003978874	0.007902048
2.5um_grid	20220309	Rep1	169	106	20220309 568M1_gfpMyD88_Grid2_2p5um 006.tif	0.024500202	0.033037963
2.5um_grid	20220309	Rep1	169	107	20220309 568M1_gfpMyD88_Grid2_2p5um 006.tif	0.003267815	0.015779736
2.5um_grid	20220309	Rep1	169	108	20220309 568M1_gfpMyD88_Grid2_2p5um 006.tif	0.000989367	0.000574423
2.5um_grid	20220309	Rep1	169	109	20220309 568M1_gfpMyD88_Grid2_2p5um 006.tif	0.02424789	0.158855052
2.5um_grid	20220309	Rep1	169	110	20220309 568M1_gfpMyD88_Grid2_2p5um 006.tif	0.013367917	0.025651402
2.5um_grid	20220309	Rep1	170	1	20220309 568M1_gfpMyD88_Grid2_2p5um 007.tif	0.00307667	0.010505025
2.5um_grid	20220309	Rep1	170	2	20220309 568M1_gfpMyD88_Grid2_2p5um 007.tif	0.005454514	0.004768653
2.5um_grid	20220309	Rep1	170	3	20220309 568M1_gfpMyD88_Grid2_2p5um 007.tif	0.061391187	0.107679548
2.5um_grid	20220309	Rep1	170	4	20220309 568M1_gfpMyD88_Grid2_2p5um 007.tif	0.015661657	0.044540173
2.5um_grid	20220309	Rep1	170	5	20220309 568M1_gfpMyD88_Grid2_2p5um 007.tif	-0.000287482	0.003815866
2.5um_grid	20220309	Rep1	170	6	20220309 568M1_gfpMyD88_Grid2_2p5um 007.tif	0.000469452	0.004503444
2.5um_grid	20220309	Rep1	170	7	20220309 568M1_gfpMyD88_Grid2_2p5um 007.tif	0.005714471	0.000152053
2.5um_grid	20220309	Rep1	170	8	20220309 568M1_gfpMyD88_Grid2_2p5um 007.tif	0.015034701	0.009974607
2.5um_grid	20220309	Rep1	170	9	20220309 568M1_gfpMyD88_Grid2_2p5um 007.tif	0.002472652	0.000181521
2.5um_grid	20220309	Rep1	170	10	20220309 568M1_gfpMyD88_Grid2_2p5um 007.tif	0.011517633	0.001586146
2.5um_grid	20220309	Rep1	170	11	20220309 568M1_gfpMyD88_Grid2_2p5um 007.tif	0.03346108	0.124485939
2.5um_grid	20220309	Rep1	170	12	20220309 568M1_gfpMyD88_Grid2_2p5um 007.tif	0.014606536	0.061798399
2.5um_grid	20220309	Rep1	170	13	20220309 568M1_gfpMyD88_Grid2_2p5um 007.tif	0.023804434	0.098092735
2.5um_grid	20220309	Rep1	170	14	20220309 568M1_gfpMyD88_Grid2_2p5um 007.tif	0.015134097	0.002244257
2.5um_grid	20220309	Rep1	170	15	20220309 568M1_gfpMyD88_Grid2_2p5um 007.tif	0.175879397	0.359284258
2.5um_grid	20220309	Rep1	170	16	20220309 568M1_gfpMyD88_Grid2_2p5um 007.tif	0.006219094	9.31E-05
2.5um_grid	20220309	Rep1	170	17	20220309 568M1_gfpMyD88_Grid2_2p5um 007.tif	0.020417344	0.007676129
2.5um_grid	20220309	Rep1	170	18	20220309 568M1_gfpMyD88_Grid2_2p5um 007.tif	0.000775284	0.000436907
2.5um_grid	20220309	Rep1	170	19	20220309 568M1_gfpMyD88_Grid2_2p5um 007.tif	0.016907922	0.058998972
2.5um_grid	20220309	Rep1	170	20	20220309 568M1_gfpMyD88_Grid2_2p5um 007.tif	0.016579153	0.003923914
2.5um_grid	20220309	Rep1	170	21	20220309 568M1_gfpMyD88_Grid2_2p5um 007.tif	0.036794648	0.004130187
2.5um_grid	20220309	Rep1	170	22	20220309 568M1_gfpMyD88_Grid2_2p5um 007.tif	0.003374856	0.000142231
2.5um_grid	20220309	Rep1	170	23	20220309 568M1_gfpMyD88_Grid2_2p5um 007.tif	0.004040041	0.006291149
2.5um_grid	20220309	Rep1	170	24	20220309 568M1_gfpMyD88_Grid2_2p5um 007.tif	0.007220694	0.024777195
2.5um_grid	20220309	Rep1	170	25	20220309 568M1_gfpMyD88_Grid2_2p5um 007.tif	0.014461266	0.006242036
2.5um_grid	20220309	Rep1	170	26	20220309 568M1_gfpMyD88_Grid2_2p5um 007.tif	0.00216682	0.009748688
2.5um_grid	20220309	Rep1	170	27	20220309 568M1_gfpMyD88_Grid2_2p5um 007.tif	0.058669282	0.220668383
2.5um_grid	20220309	Rep1	170	28	20220309 568M1_gfpMyD88_Grid2_2p5um 007.tif	0.062744494	0.193459908
2.5um_grid	20220309	Rep1	170	29	20220309 568M1_gfpMyD88_Grid2_2p5um 007.tif	0.003298398	-1.49E-05
2.5um_grid	20220309	Rep1	170	30	20220309 568M1_gfpMyD88_Grid2_2p5um 007.tif	0.007297152	0.000417262
2.5um_grid	20220309	Rep1	170	31	20220309 568M1_gfpMyD88_Grid2_2p5um 007.tif	0.003917708	0.056857655
2.5um_grid	20220309	Rep1	170	32	20220309 568M1_gfpMyD88_Grid2_2p5um 007.tif	0.030777403	0.13934746
2.5um_grid	20220309	Rep1	170	33	20220309 568M1_gfpMyD88_Grid2_2p5um 007.tif	0.005943845	0.001419163
2.5um_grid	20220309	Rep1	170	34	20220309 568M1_gfpMyD88_Grid2_2p5um 007.tif	0.006394947	0.000672648
2.5um_grid	20220309	Rep1	170	35	20220309 568M1_gfpMyD88_Grid2_2p5um 007.tif	0.006203802	0.016761991
2.5um_grid	20220309	Rep1	170	36	20220309 568M1_gfpMyD88_Grid2_2p5um 007.tif	0.0115788	0.031240435
2.5um_grid	20220309	Rep1	170	37	20220309 568M1_gfpMyD88_Grid2_2p5um 007.tif	0.000798222	0.001173599
2.5um_grid	20220309	Rep1	170	38	20220309 568M1_gfpMyD88_Grid2_2p5um 007.tif	0.005003412	0.001173599
2.5um_grid	20220309	Rep1	170	39	20220309 568M1_gfpMyD88_Grid2_2p5um 007.tif	0.006379656	-5.11E-06
2.5um_grid	20220309	Rep1	170	40	20220309 568M1_gfpMyD88_Grid2_2p5um 007.tif	0.009934953	0.002941658
2.5um_grid	20220309	Rep1	170	41	20220309 568M1_gfpMyD88_Grid2_2p5um 007.tif	0.002281507	0.001036083
2.5um_grid	20220309	Rep1	170	42	20220309 568M1_gfpMyD88_Grid2_2p5um 007.tif	0.012901523	0.025101339
2.5um_grid	20220309	Rep1	170	43	20220309 568M1_gfpMyD88_Grid2_2p5um 007.tif	0.010615429	-5.42E-05
2.5um_grid	20220309	Rep1	170	44	20220309 568M1_gfpMyD88_Grid2_2p5um 007.tif	0.003757146	0.023421683
2.5um_grid	20220309	Rep1	170	45	20220309 568M1_gfpMyD88_Grid2_2p5um 007.tif	-0.000432752	0.007381453
2.5um_grid	20220309	Rep1	170	46	20220309 568M1_gfpMyD88_Grid2_2p5um 007.tif	0.012718024	0.02933486
2.5um_grid	20220309	Rep1	170	47	20220309 568M1_gfpMyD88_Grid2_2p5um 007.tif	0.017351378	0.004130187
2.5um_grid	20220309	Rep1	170	48	20220309 568M1_gfpMyD88_Grid2_2p5um 007.tif	0.001218741	0.001527211
2.5um_grid	20220309	Rep1	170	49	20220309 568M1_gfpMyD88_Grid2_2p5um 007.tif	0.055985607	0.171585081
2.5um_grid	20220309	Rep1	170	50	20220309 568M1_gfpMyD88_Grid2_2p5um 007.tif	0.022130004	0.029187522
2.5um_grid	20220309	Rep1	170	51	20220309 568M1_gfpMyD88_Grid2_2p5um 007.tif	0.002082716	0.001782597
2.5um_grid	20220309	Rep1	170	52	20220309 568M1_gfpMyD88_Grid2_2p5um 007.tif	0.000477098	0.000476197
2.5um_grid	20220309	Rep1	170	53	20220309 568M1_gfpMyD88_Grid2_2p5um 007.tif	0.009346226	0.000201166
2.5um_grid	20220309	Rep1	170	54	20220309 568M1_gfpMyD88_Grid2_2p5um 007.tif	0.033568121	0.036161535
2.5um_grid	20220309	Rep1	170	55	20220309 568M1_gfpMyD88_Grid2_2p5um 007.tif	0.000530619	-4.44E-05
2.5um_grid	20220309	Rep1	170	56	20220309 568M1_gfpMyD88_Grid2_2p5um 007.tif	0.027482064	0.002578224
2.5um_grid	20220309	Rep1	170	57	20220309 568M1_gfpMyD88_Grid2_2p5um 007.tif	0.001516927	0.011634618
2.5um_grid	20220309	Rep1	170	58	20220309 568M1_gfpMyD88_Grid2_2p5um 007.tif	0.006326135	0.003246157
2.5um_grid	20220309	Rep1	170	59	20220309 568M1_gfpMyD88_Grid2_2p5um 007.tif	0.003588939	0.052074072
2.5um_grid	20220309	Rep1	170	60	20220309 568M1_gfpMyD88_Grid2_2p5um 007.tif	0.079190609	0.036691952
2.5um_grid	20220309	Rep1	170	61	20220309 568M1_gfpMyD88_Grid2_2p5um 007.tif	0.245800239	0.363616006
2.5um_grid	20220309	Rep1	170	62	20220309 568M1_gfpMyD88_Grid2_2p5um 007.tif	0.1403723	0.209784991
2.5um_grid	20220309	Rep1	170	63	20220309 568M1_gfpMyD88_Grid2_2p5um 007.tif	0.067240224	0.06460765
2.5um_grid	20220309	Rep1	170	64	20220309 568M1_gfpMyD88_Grid2_2p5um 007.tif	0.046932979	0.031829789
2.5um_grid	20220309	Rep1	170	65	20220309 568M1_gfpMyD88_Grid2_2p5um 007.tif	0.111815238	0.154326855
2.5um_grid	20220309	Rep1	170	66	20220309 568M1_gfpMyD88_Grid2_2p5um 007.tif	0.009751453	0.002067451
2.5um_grid	20220309	Rep1	170	67	20220309 568M1_gfpMyD88_Grid2_2p5um 007.tif	0.167469016	0.255233948
2.5um_grid	20220309	Rep1	170	68	20220309 568M1_gfpMyD88_Grid2_2p5um 007.tif	0.093503547	0.082366827
2.5um_grid	20220309	Rep1	170	69	20220309 568M1_gfpMyD88_Grid2_2p5um 007.tif	0.023850309	0.0453358
2.5um_grid	20220309	Rep1	170	70	20220309 568M1_gfpMyD88_Grid2_2p5um 007.tif	0.217977171	0.382907498
2.5um_grid	20220309	Rep1	170	71	20220309 568M1_gfpMyD88_Grid2_2p5um 007.tif	0.012328088	-0.000132801
2.5um_grid	20220309	Rep1	170	72	20220309 568M1_gfpMyD88_Grid2_2p5um 007.tif	0.015004118	0.008049386
2.5um_grid	20220309	Rep1	170	73	20220309 568M1_gfpMyD88_Grid2_2p5um 007.tif	0.08186664	0.024462873
2.5um_grid	20220309	Rep1	170	74	20220309 568M1_gfpMyD88_Grid2_2p5um 007.tif	0.036228859	0.033696074
2.5um_grid	20220309	Rep1	170	75	20220309 568M1_gfpMyD88_Grid2_2p5um 007.tif	0.000477098	0.001762952
2.5um_grid	20220309	Rep1	170	76	20220309 568M1_gfpMyD88_Grid2_2p5um 007.tif	0.039203075	0.017370989
2.5um_grid	20220309	Rep1	170	77	20220309 568M1_gfpMyD88_Grid2_2p5um 007.tif	0.016716777	0.001379872
2.5um_grid	20220309	Rep1	170	78	20220309 568M1_gfpMyD88_Grid2_2p5um 007.tif	0.010821865	0.000711939
2.5um_grid	20220309	Rep1	170	79	20220309 568M1_gfpMyD88_Grid2_2p5um 007.tif	0.001226386	0.003157755
2.5um_grid	20220309	Rep1	170	80	20220309 568M1_gfpMyD88_Grid2_2p5um 007.tif	0.001379302	0.000662826
2.5um_grid	20220309	Rep1	170	81	20220309 568M1_gfpMyD88_Grid2_2p5um 007.tif	0.003030795	3.42E-05
2.5um_grid	20220309	Rep1	170	82	20220309 568M1_gfpMyD88_Grid2_2p5um 007.tif	0.153729514	0.13619442
2.5um_grid	20220309	Rep1	170	83	20220309 568M1_gfpMyD88_Grid2_2p5um 007.tif	0.004215894	0.000643181
2.5um_grid	20220309	Rep1	170	84	20220309 568M1_gfpMyD88_Grid2_2p5um 007.tif	0.003244878	0.000878922
2.5um_grid	20220309	Rep1	170	85	20220309 568M1_gfpMyD88_Grid2_2p5um 007.tif	0.294687483	0.460338688
2.5um_grid	20220309	Rep1	170	86	20220309 568M1_gfpMyD88_Grid2_2p5um 007.tif	0.001279907	0.000152053
2.5um_grid	20220309	Rep1	170	87	20220309 568M1_gfpMyD88_Grid2_2p5um 007.tif	0.164632423	0.360993381
2.5um_grid	20220309	Rep1	170	88	20220309 568M1_gfpMyD88_Grid2_2p5um 007.tif	0.0679207	0.165131664
2.5um_grid	20220309	Rep1	170	89	20220309 568M1_gfpMyD88_Grid2_2p5um 007.tif	0.00584445	0.003815866
2.5um_grid	20220309	Rep1	170	90	20220309 568M1_gfpMyD88_Grid2_2p5um 007.tif	0.007205402	0.000800342
2.5um_grid	20220309	Rep1	170	91	20220309 568M1_gfpMyD88_Grid2_2p5um 007.tif	0.010057285	0.02248854
2.5um_grid	20220309	Rep1	170	92	20220309 568M1_gfpMyD88_Grid2_2p5um 007.tif	0.00407827	0.01098633
2.5um_grid	20220309	Rep1	170	93	20220309 568M1_gfpMyD88_Grid2_2p5um 007.tif	0.078410738	0.145329395
2.5um_grid	20220309	Rep1	170	94	20220309 568M1_gfpMyD88_Grid2_2p5um 007.tif	-4.28E-05	0.003815866
2.5um_grid	20220309	Rep1	170	95	20220309 568M1_gfpMyD88_Grid2_2p5um 007.tif	0.000217141	0.005475877
2.5um_grid	20220309	Rep1	170	96	20220309 568M1_gfpMyD88_Grid2_2p5um 007.tif	0.016831464	0.034501523
2.5um_grid	20220309	Rep1	170	97	20220309 568M1_gfpMyD88_Grid2_2p5um 007.tif	0.028881245	0.055482497
2.5um_grid	20220309	Rep1	170	98	20220309 568M1_gfpMyD88_Grid2_2p5um 007.tif	0.015745761	0.009856736
2.5um_grid	20220309	Rep1	170	99	20220309 568M1_gfpMyD88_Grid2_2p5um 007.tif	0.014904723	0.006634938
2.5um_grid	20220309	Rep1	170	100	20220309 568M1_gfpMyD88_Grid2_2p5um 007.tif	0.003030795	0.002804143
2.5um_grid	20220309	Rep1	170	101	20220309 568M1_gfpMyD88_Grid2_2p5um 007.tif	0.016479758	0.001841532
2.5um_grid	20220309	Rep1	170	102	20220309 568M1_gfpMyD88_Grid2_2p5um 007.tif	0.006387301	0.003275625
2.5um_grid	20220309	Rep1	170	103	20220309 568M1_gfpMyD88_Grid2_2p5um 007.tif	0.004498789	0.007479678
2.5um_grid	20220309	Rep1	170	104	20220309 568M1_gfpMyD88_Grid2_2p5um 007.tif	0.089787689	0.105066749
2.5um_grid	20220309	Rep1	170	105	20220309 568M1_gfpMyD88_Grid2_2p5um 007.tif	0.0095756	0.001104841
2.5um_grid	20220309	Rep1	170	106	20220309 568M1_gfpMyD88_Grid2_2p5um 007.tif	0.002426777	0.004297171
2.5um_grid	20220309	Rep1	170	107	20220309 568M1_gfpMyD88_Grid2_2p5um 007.tif	0.001379302	0.000702116
2.5um_grid	20220309	Rep1	170	108	20220309 568M1_gfpMyD88_Grid2_2p5um 007.tif	0.001081116	0.003147932
2.5um_grid	20220309	Rep1	170	109	20220309 568M1_gfpMyD88_Grid2_2p5um 007.tif	0.002319736	0.001517388
2.5um_grid	20220309	Rep1	170	110	20220309 568M1_gfpMyD88_Grid2_2p5um 007.tif	0.00507987	0.001586146
2.5um_grid	20220309	Rep1	170	111	20220309 568M1_gfpMyD88_Grid2_2p5um 007.tif	0.005469805	0.000191343
2.5um_grid	20220309	Rep1	170	112	20220309 568M1_gfpMyD88_Grid2_2p5um 007.tif	0.020845509	0.000436907
2.5um_grid	20220309	Rep1	170	113	20220309 568M1_gfpMyD88_Grid2_2p5um 007.tif	0.0037495	0.000152053
2.5um_grid	20220309	Rep1	170	114	20220309 568M1_gfpMyD88_Grid2_2p5um 007.tif	0.003535418	-0.000122978
2.5um_grid	20220309	Rep1	170	115	20220309 568M1_gfpMyD88_Grid2_2p5um 007.tif	0.02366681	0.024030681
2.5um_grid	20220309	Rep1	170	116	20220309 568M1_gfpMyD88_Grid2_2p5um 007.tif	0.099612541	0.016673588
2.5um_grid	20220309	Rep1	170	117	20220309 568M1_gfpMyD88_Grid2_2p5um 007.tif	0.138522018	0.194059085
2.5um_grid	20220309	Rep1	170	118	20220309 568M1_gfpMyD88_Grid2_2p5um 007.tif	0.076216394	0.010190703
2.5um_grid	20220309	Rep1	170	119	20220309 568M1_gfpMyD88_Grid2_2p5um 007.tif	0.128827144	0.152175715
2.5um_grid	20220309	Rep1	170	120	20220309 568M1_gfpMyD88_Grid2_2p5um 007.tif	0.002518527	0.000711939
2.5um_grid	20220309	Rep1	170	121	20220309 568M1_gfpMyD88_Grid2_2p5um 007.tif	0.000721764	0.001350405
2.5um_grid	20220309	Rep1	170	122	20220309 568M1_gfpMyD88_Grid2_2p5um 007.tif	0.004231186	0.002656804
2.5um_grid	20220309	Rep1	170	123	20220309 568M1_gfpMyD88_Grid2_2p5um 007.tif	0.026067591	0.000476197
2.5um_grid	20220309	Rep1	170	124	20220309 568M1_gfpMyD88_Grid2_2p5um 007.tif	0.266726794	0.246973182
2.5um_grid	20220309	Rep1	170	125	20220309 568M1_gfpMyD88_Grid2_2p5um 007.tif	0.176965102	0.073133627
2.5um_grid	20220309	Rep1	170	126	20220309 568M1_gfpMyD88_Grid2_2p5um 007.tif	0.044723343	0.126489738
2.5um_grid	20220309	Rep1	171	1	20220309 568M1_gfpMyD88_Grid2_2p5um 008.tif	0.001608676	-0.000103333
2.5um_grid	20220309	Rep1	171	2	20220309 568M1_gfpMyD88_Grid2_2p5um 008.tif	0.010133743	0.00194958
2.5um_grid	20220309	Rep1	171	3	20220309 568M1_gfpMyD88_Grid2_2p5um 008.tif	0.039722989	0.001762952
2.5um_grid	20220309	Rep1	171	4	20220309 568M1_gfpMyD88_Grid2_2p5um 008.tif	0.006394947	0.000132408
2.5um_grid	20220309	Rep1	171	5	20220309 568M1_gfpMyD88_Grid2_2p5um 008.tif	0.001058179	0.001212889
2.5um_grid	20220309	Rep1	171	6	20220309 568M1_gfpMyD88_Grid2_2p5um 008.tif	0.000974075	4.71E-06
2.5um_grid	20220309	Rep1	171	7	20220309 568M1_gfpMyD88_Grid2_2p5um 008.tif	0.0057527	0.000240456
2.5um_grid	20220309	Rep1	171	8	20220309 568M1_gfpMyD88_Grid2_2p5um 008.tif	0.004361164	0.000152053
2.5um_grid	20220309	Rep1	171	9	20220309 568M1_gfpMyD88_Grid2_2p5um 008.tif	0.000622368	-5.42E-05
2.5um_grid	20220309	Rep1	171	10	20220309 568M1_gfpMyD88_Grid2_2p5um 008.tif	0.001364011	0.001733484
2.5um_grid	20220309	Rep1	171	11	20220309 568M1_gfpMyD88_Grid2_2p5um 008.tif	0.002205049	0.000937857
2.5um_grid	20220309	Rep1	171	12	20220309 568M1_gfpMyD88_Grid2_2p5um 008.tif	0.001945092	-8.37E-05
2.5um_grid	20220309	Rep1	171	13	20220309 568M1_gfpMyD88_Grid2_2p5um 008.tif	0.006716071	0.003079174
2.5um_grid	20220309	Rep1	171	14	20220309 568M1_gfpMyD88_Grid2_2p5um 008.tif	0.00245736	-1.49E-05
2.5um_grid	20220309	Rep1	171	15	20220309 568M1_gfpMyD88_Grid2_2p5um 008.tif	0.003703626	0.001232534
2.5um_grid	20220309	Rep1	171	16	20220309 568M1_gfpMyD88_Grid2_2p5um 008.tif	0.009919661	0.000319037
2.5um_grid	20220309	Rep1	171	17	20220309 568M1_gfpMyD88_Grid2_2p5um 008.tif	0.054915194	0.172046741
2.5um_grid	20220309	Rep1	171	18	20220309 568M1_gfpMyD88_Grid2_2p5um 008.tif	0.014430683	0.104713137
2.5um_grid	20220309	Rep1	171	19	20220309 568M1_gfpMyD88_Grid2_2p5um 008.tif	0.027275627	0.101579743
2.5um_grid	20220309	Rep1	171	20	20220309 568M1_gfpMyD88_Grid2_2p5um 008.tif	0.016923214	0.079636158
2.5um_grid	20220309	Rep1	171	21	20220309 568M1_gfpMyD88_Grid2_2p5um 008.tif	0.001409886	0.024708437
2.5um_grid	20220309	Rep1	171	22	20220309 568M1_gfpMyD88_Grid2_2p5um 008.tif	0.00484285	-0.000122978
2.5um_grid	20220309	Rep1	171	23	20220309 568M1_gfpMyD88_Grid2_2p5um 008.tif	0.002296798	0.009503124
2.5um_grid	20220309	Rep1	171	24	20220309 568M1_gfpMyD88_Grid2_2p5um 008.tif	0.008061732	0.000574423
2.5um_grid	20220309	Rep1	171	25	20220309 568M1_gfpMyD88_Grid2_2p5um 008.tif	0.001746301	0.005191023
2.5um_grid	20220309	Rep1	171	26	20220309 568M1_gfpMyD88_Grid2_2p5um 008.tif	0.002885525	0.000456552
2.5um_grid	20220309	Rep1	171	27	20220309 568M1_gfpMyD88_Grid2_2p5um 008.tif	0.001623968	-6.40E-05
2.5um_grid	20220309	Rep1	171	28	20220309 568M1_gfpMyD88_Grid2_2p5um 008.tif	0.002793775	0.019306033
2.5um_grid	20220309	Rep1	171	29	20220309 568M1_gfpMyD88_Grid2_2p5um 008.tif	0.072018848	0.082828487
2.5um_grid	20220309	Rep1	171	30	20220309 568M1_gfpMyD88_Grid2_2p5um 008.tif	0.027451481	0.027439107
2.5um_grid	20220309	Rep1	171	31	20220309 568M1_gfpMyD88_Grid2_2p5um 008.tif	0.02477545	0.009778156
2.5um_grid	20220309	Rep1	171	32	20220309 568M1_gfpMyD88_Grid2_2p5um 008.tif	0.004055332	0.018520228
2.5um_grid	20220309	Rep1	171	33	20220309 568M1_gfpMyD88_Grid2_2p5um 008.tif	0.006303198	0.015632398
2.5um_grid	20220309	Rep1	171	34	20220309 568M1_gfpMyD88_Grid2_2p5um 008.tif	0.094482209	0.024305712
2.5um_grid	20220309	Rep1	171	35	20220309 568M1_gfpMyD88_Grid2_2p5um 008.tif	0.051726895	0.02802846
2.5um_grid	20220309	Rep1	171	36	20220309 568M1_gfpMyD88_Grid2_2p5um 008.tif	0.012718024	0.012960663
2.5um_grid	20220309	Rep1	171	37	20220309 568M1_gfpMyD88_Grid2_2p5um 008.tif	0.079886377	0.074803461
2.5um_grid	20220309	Rep1	171	38	20220309 568M1_gfpMyD88_Grid2_2p5um 008.tif	0.02089903	0.089959661
2.5um_grid	20220309	Rep1	171	39	20220309 568M1_gfpMyD88_Grid2_2p5um 008.tif	0.029921074	0.012980308
2.5um_grid	20220309	Rep1	171	40	20220309 568M1_gfpMyD88_Grid2_2p5um 008.tif	0.013513187	0.014267063
2.5um_grid	20220309	Rep1	171	41	20220309 568M1_gfpMyD88_Grid2_2p5um 008.tif	0.026457527	0.011349764
2.5um_grid	20220309	Rep1	171	42	20220309 568M1_gfpMyD88_Grid2_2p5um 008.tif	0.0411604	0.0275668
2.5um_grid	20220309	Rep1	171	43	20220309 568M1_gfpMyD88_Grid2_2p5um 008.tif	0.008184064	0.01614317
2.5um_grid	20220309	Rep1	171	44	20220309 568M1_gfpMyD88_Grid2_2p5um 008.tif	0.066536811	0.057947959
2.5um_grid	20220309	Rep1	171	45	20220309 568M1_gfpMyD88_Grid2_2p5um 008.tif	0.005553909	0.016506605
2.5um_grid	20220309	Rep1	171	46	20220309 568M1_gfpMyD88_Grid2_2p5um 008.tif	0.002755546	-0.000152446
2.5um_grid	20220309	Rep1	171	47	20220309 568M1_gfpMyD88_Grid2_2p5um 008.tif	0.001157574	0.000132408
2.5um_grid	20220309	Rep1	171	48	20220309 568M1_gfpMyD88_Grid2_2p5um 008.tif	0.002969629	0.005082975
2.5um_grid	20220309	Rep1	171	49	20220309 568M1_gfpMyD88_Grid2_2p5um 008.tif	0.041840876	0.095509404
2.5um_grid	20220309	Rep1	171	50	20220309 568M1_gfpMyD88_Grid2_2p5um 008.tif	0.000377703	0.00363906
2.5um_grid	20220309	Rep1	171	51	20220309 568M1_gfpMyD88_Grid2_2p5um 008.tif	0.028476018	0.101510985
2.5um_grid	20220309	Rep1	171	52	20220309 568M1_gfpMyD88_Grid2_2p5um 008.tif	0.077088014	0.019964144
2.5um_grid	20220309	Rep1	171	53	20220309 568M1_gfpMyD88_Grid2_2p5um 008.tif	0.065068817	0.163530588
2.5um_grid	20220309	Rep1	171	54	20220309 568M1_gfpMyD88_Grid2_2p5um 008.tif	0.029301764	0.006055408
2.5um_grid	20220309	Rep1	171	55	20220309 568M1_gfpMyD88_Grid2_2p5um 008.tif	0.001249324	7.35E-05
2.5um_grid	20220309	Rep1	171	56	20220309 568M1_gfpMyD88_Grid2_2p5um 008.tif	0.170642025	0.223595505
2.5um_grid	20220309	Rep1	171	57	20220309 568M1_gfpMyD88_Grid2_2p5um 008.tif	0.022351732	0.031623515
2.5um_grid	20220309	Rep1	171	58	20220309 568M1_gfpMyD88_Grid2_2p5um 008.tif	0.077646158	0.080372848
2.5um_grid	20220309	Rep1	171	59	20220309 568M1_gfpMyD88_Grid2_2p5um 008.tif	0.00222034	0.000191343
2.5um_grid	20220309	Rep1	171	60	20220309 568M1_gfpMyD88_Grid2_2p5um 008.tif	0.18823501	0.142805
2.5um_grid	20220309	Rep1	171	61	20220309 568M1_gfpMyD88_Grid2_2p5um 008.tif	0.05712483	0.016054767
2.5um_grid	20220309	Rep1	171	62	20220309 568M1_gfpMyD88_Grid2_2p5um 008.tif	0.030915028	0.006271504
2.5um_grid	20220309	Rep1	171	63	20220309 568M1_gfpMyD88_Grid2_2p5um 008.tif	0.122274693	0.10076447
2.5um_grid	20220309	Rep1	171	64	20220309 568M1_gfpMyD88_Grid2_2p5um 008.tif	0.225034244	0.136322114
2.5um_grid	20220309	Rep1	171	65	20220309 568M1_gfpMyD88_Grid2_2p5um 008.tif	0.008734562	0.002077274
2.5um_grid	20220309	Rep1	171	66	20220309 568M1_gfpMyD88_Grid2_2p5um 008.tif	0.000607077	0.012292729
2.5um_grid	20220309	Rep1	171	67	20220309 568M1_gfpMyD88_Grid2_2p5um 008.tif	0.008841603	0.000535133
2.5um_grid	20220309	Rep1	171	68	20220309 568M1_gfpMyD88_Grid2_2p5um 008.tif	0.033101727	0.026221111
2.5um_grid	20220309	Rep1	171	69	20220309 568M1_gfpMyD88_Grid2_2p5um 008.tif	0.061146522	0.111755907
2.5um_grid	20220309	Rep1	171	70	20220309 568M1_gfpMyD88_Grid2_2p5um 008.tif	0.170190923	0.253092631
2.5um_grid	20220309	Rep1	171	71	20220309 568M1_gfpMyD88_Grid2_2p5um 008.tif	0.013513187	0.031338661
2.5um_grid	20220309	Rep1	171	72	20220309 568M1_gfpMyD88_Grid2_2p5um 008.tif	0.127405025	0.065472034
2.5um_grid	20220309	Rep1	171	73	20220309 568M1_gfpMyD88_Grid2_2p5um 008.tif	0.049280239	0.077701113
2.5um_grid	20220309	Rep1	171	74	20220309 568M1_gfpMyD88_Grid2_2p5um 008.tif	0.080161626	0.109850332
2.5um_grid	20220309	Rep1	171	75	20220309 568M1_gfpMyD88_Grid2_2p5um 008.tif	0.132986458	0.086246736
2.5um_grid	20220309	Rep1	171	76	20220309 568M1_gfpMyD88_Grid2_2p5um 008.tif	2.60E-05	0.011860537
2.5um_grid	20220309	Rep1	171	77	20220309 568M1_gfpMyD88_Grid2_2p5um 008.tif	0.022252337	0.019816805
2.5um_grid	20220309	Rep1	171	78	20220309 568M1_gfpMyD88_Grid2_2p5um 008.tif	0.037314563	0.040925473
2.5um_grid	20220309	Rep1	171	79	20220309 568M1_gfpMyD88_Grid2_2p5um 008.tif	0.030861507	0.004287348
2.5um_grid	20220309	Rep1	171	80	20220309 568M1_gfpMyD88_Grid2_2p5um 008.tif	0.001883925	-0.000103333
2.5um_grid	20220309	Rep1	171	81	20220309 568M1_gfpMyD88_Grid2_2p5um 008.tif	0.018268875	0.000790519
2.5um_grid	20220309	Rep1	171	82	20220309 568M1_gfpMyD88_Grid2_2p5um 008.tif	0.006142636	0.022164396
2.5um_grid	20220309	Rep1	171	83	20220309 568M1_gfpMyD88_Grid2_2p5um 008.tif	0.011028302	0.005348184
2.5um_grid	20220309	Rep1	171	84	20220309 568M1_gfpMyD88_Grid2_2p5um 008.tif	0.01631155	0.000220811
2.5um_grid	20220309	Rep1	171	85	20220309 568M1_gfpMyD88_Grid2_2p5um 008.tif	-1.22E-05	6.37E-05
2.5um_grid	20220309	Rep1	171	86	20220309 568M1_gfpMyD88_Grid2_2p5um 008.tif	0.000240078	0.000898567
2.5um_grid	20220309	Rep1	171	87	20220309 568M1_gfpMyD88_Grid2_2p5um 008.tif	0.006203802	0.013186582
2.5um_grid	20220309	Rep1	171	88	20220309 568M1_gfpMyD88_Grid2_2p5um 008.tif	0.001555156	0.034472055
2.5um_grid	20220309	Rep1	171	89	20220309 568M1_gfpMyD88_Grid2_2p5um 008.tif	0.000974075	0.000122585
2.5um_grid	20220309	Rep1	171	90	20220309 568M1_gfpMyD88_Grid2_2p5um 008.tif	0.001195803	0.000358327
2.5um_grid	20220309	Rep1	171	91	20220309 568M1_gfpMyD88_Grid2_2p5um 008.tif	0.000278307	1.45E-05
2.5um_grid	20220309	Rep1	171	92	20220309 568M1_gfpMyD88_Grid2_2p5um 008.tif	0.000285953	-3.46E-05
2.5um_grid	20220309	Rep1	172	1	20220309 568M1_gfpMyD88_Grid2_2p5um 009 crop.tif	0.000652951	0.013127646
2.5um_grid	20220309	Rep1	172	2	20220309 568M1_gfpMyD88_Grid2_2p5um 009 crop.tif	0.004881079	0.018510406
2.5um_grid	20220309	Rep1	172	3	20220309 568M1_gfpMyD88_Grid2_2p5um 009 crop.tif	0.001562802	0.000181521
2.5um_grid	20220309	Rep1	172	4	20220309 568M1_gfpMyD88_Grid2_2p5um 009 crop.tif	0.002518527	0.000711939
2.5um_grid	20220309	Rep1	172	5	20220309 568M1_gfpMyD88_Grid2_2p5um 009 crop.tif	0.019415745	0.055620013
2.5um_grid	20220309	Rep1	172	6	20220309 568M1_gfpMyD88_Grid2_2p5um 009 crop.tif	0.030295718	0.035022118
2.5um_grid	20220309	Rep1	172	7	20220309 568M1_gfpMyD88_Grid2_2p5um 009 crop.tif	0.000905263	0.002126386
2.5um_grid	20220309	Rep1	172	8	20220309 568M1_gfpMyD88_Grid2_2p5um 009 crop.tif	0.080253376	0.086276203
2.5um_grid	20220309	Rep1	172	9	20220309 568M1_gfpMyD88_Grid2_2p5um 009 crop.tif	0.063356158	0.133561977
2.5um_grid	20220309	Rep1	172	10	20220309 568M1_gfpMyD88_Grid2_2p5um 009 crop.tif	0.125707657	0.20108221
2.5um_grid	20220309	Rep1	172	11	20220309 568M1_gfpMyD88_Grid2_2p5um 009 crop.tif	0.067255516	0.169109798
2.5um_grid	20220309	Rep1	172	12	20220309 568M1_gfpMyD88_Grid2_2p5um 009 crop.tif	0.000805867	0.003658705
2.5um_grid	20220309	Rep1	172	13	20220309 568M1_gfpMyD88_Grid2_2p5um 009 crop.tif	0.081736661	0.20465762
2.5um_grid	20220309	Rep1	172	14	20220309 568M1_gfpMyD88_Grid2_2p5um 009 crop.tif	0.0077559	0.003933736
2.5um_grid	20220309	Rep1	172	15	20220309 568M1_gfpMyD88_Grid2_2p5um 009 crop.tif	0.007098361	0.026005014
2.5um_grid	20220309	Rep1	172	16	20220309 568M1_gfpMyD88_Grid2_2p5um 009 crop.tif	0.061796414	0.12799259
2.5um_grid	20220309	Rep1	172	17	20220309 568M1_gfpMyD88_Grid2_2p5um 009 crop.tif	0.022007671	0.153992889
2.5um_grid	20220309	Rep1	172	18	20220309 568M1_gfpMyD88_Grid2_2p5um 009 crop.tif	0.072814013	0.174256817
2.5um_grid	20220309	Rep1	172	19	20220309 568M1_gfpMyD88_Grid2_2p5um 009 crop.tif	0.043094787	0.115105399
2.5um_grid	20220309	Rep1	172	20	20220309 568M1_gfpMyD88_Grid2_2p5um 009 crop.tif	0.068769384	0.155986867
2.5um_grid	20220309	Rep1	172	21	20220309 568M1_gfpMyD88_Grid2_2p5um 009 crop.tif	0.019331641	0.075815184
2.5um_grid	20220309	Rep1	172	22	20220309 568M1_gfpMyD88_Grid2_2p5um 009 crop.tif	0.003191357	0.026692593
2.5um_grid	20220309	Rep1	172	23	20220309 568M1_gfpMyD88_Grid2_2p5um 009 crop.tif	0.062583932	0.125468192
2.5um_grid	20220309	Rep1	172	24	20220309 568M1_gfpMyD88_Grid2_2p5um 009 crop.tif	0.03065507	0.025543354
2.5um_grid	20220309	Rep1	172	25	20220309 568M1_gfpMyD88_Grid2_2p5um 009 crop.tif	0.009460913	0.02437447
2.5um_grid	20220309	Rep1	172	26	20220309 568M1_gfpMyD88_Grid2_2p5um 009 crop.tif	0.017037901	0.017970165
2.5um_grid	20220309	Rep1	172	27	20220309 568M1_gfpMyD88_Grid2_2p5um 009 crop.tif	0.020761405	0.079321835
2.5um_grid	20220309	Rep1	172	28	20220309 568M1_gfpMyD88_Grid2_2p5um 009 crop.tif	0.02792552	0.043096257
2.5um_grid	20220309	Rep1	172	29	20220309 568M1_gfpMyD88_Grid2_2p5um 009 crop.tif	-0.00050921	0.007509146
2.5um_grid	20220309	Rep1	172	30	20220309 568M1_gfpMyD88_Grid2_2p5um 009 crop.tif	0.00345896	0.006968905
2.5um_grid	20220309	Rep1	172	31	20220309 568M1_gfpMyD88_Grid2_2p5um 009 crop.tif	0.023253936	0.049667546
2.5um_grid	20220309	Rep1	172	32	20220309 568M1_gfpMyD88_Grid2_2p5um 009 crop.tif	0.059105092	0.052565199
2.5um_grid	20220309	Rep1	172	33	20220309 568M1_gfpMyD88_Grid2_2p5um 009 crop.tif	0.171330146	0.355040916
2.5um_grid	20220309	Rep1	172	34	20220309 568M1_gfpMyD88_Grid2_2p5um 009 crop.tif	0.018972288	0.00745021
2.5um_grid	20220309	Rep1	172	35	20220309 568M1_gfpMyD88_Grid2_2p5um 009 crop.tif	0.05821818	0.170818923
2.5um_grid	20220309	Rep1	172	36	20220309 568M1_gfpMyD88_Grid2_2p5um 009 crop.tif	0.035242551	0.014316175
2.5um_grid	20220309	Rep1	172	37	20220309 568M1_gfpMyD88_Grid2_2p5um 009 crop.tif	0.018888185	0.021948299
2.5um_grid	20220309	Rep1	172	38	20220309 568M1_gfpMyD88_Grid2_2p5um 009 crop.tif	0.032918228	0.083447308
2.5um_grid	20220309	Rep1	172	39	20220309 568M1_gfpMyD88_Grid2_2p5um 009 crop.tif	0.039547136	0.105302489
2.5um_grid	20220309	Rep1	172	40	20220309 568M1_gfpMyD88_Grid2_2p5um 009 crop.tif	0.075757645	0.196691529
2.5um_grid	20220309	Rep1	172	41	20220309 568M1_gfpMyD88_Grid2_2p5um 009 crop.tif	0.117129069	0.20919564
2.5um_grid	20220309	Rep1	172	42	20220309 568M1_gfpMyD88_Grid2_2p5um 009 crop.tif	0.238460271	0.525766718
2.5um_grid	20220309	Rep1	172	43	20220309 568M1_gfpMyD88_Grid2_2p5um 009 crop.tif	0.046825938	0.025602289
2.5um_grid	20220309	Rep1	172	44	20220309 568M1_gfpMyD88_Grid2_2p5um 009 crop.tif	0.029240598	0.109260979
2.5um_grid	20220309	Rep1	172	45	20220309 568M1_gfpMyD88_Grid2_2p5um 009 crop.tif	0.063654343	0.232111659
2.5um_grid	20220309	Rep1	172	46	20220309 568M1_gfpMyD88_Grid2_2p5um 009 crop.tif	0.00298492	0.007057308
2.5um_grid	20220309	Rep1	172	47	20220309 568M1_gfpMyD88_Grid2_2p5um 009 crop.tif	0.045166799	0.024521808
2.5um_grid	20220309	Rep1	172	48	20220309 568M1_gfpMyD88_Grid2_2p5um 009 crop.tif	0.005385702	0.008098499
2.5um_grid	20220309	Rep1	172	49	20220309 568M1_gfpMyD88_Grid2_2p5um 009 crop.tif	0.060236671	0.11003696
2.5um_grid	20220309	Rep1	172	50	20220309 568M1_gfpMyD88_Grid2_2p5um 009 crop.tif	0.052621454	0.029816165
2.5um_grid	20220309	Rep1	172	51	20220309 568M1_gfpMyD88_Grid2_2p5um 009 crop.tif	0.000477098	-0.000122978
2.5um_grid	20220309	Rep1	172	52	20220309 568M1_gfpMyD88_Grid2_2p5um 009 crop.tif	0.005148682	0.006517068
2.5um_grid	20220309	Rep1	172	53	20220309 568M1_gfpMyD88_Grid2_2p5um 009 crop.tif	0.000301245	0.002666627
2.5um_grid	20220309	Rep1	172	54	20220309 568M1_gfpMyD88_Grid2_2p5um 009 crop.tif	0.01134178	0.001841532
2.5um_grid	20220309	Rep1	172	55	20220309 568M1_gfpMyD88_Grid2_2p5um 009 crop.tif	0.00507987	-4.44E-05
2.5um_grid	20220309	Rep1	172	56	20220309 568M1_gfpMyD88_Grid2_2p5um 009 crop.tif	0.008207002	8.33E-05
2.5um_grid	20220309	Rep1	172	57	20220309 568M1_gfpMyD88_Grid2_2p5um 009 crop.tif	0.086125351	0.043793659
2.5um_grid	20220309	Rep1	172	58	20220309 568M1_gfpMyD88_Grid2_2p5um 009 crop.tif	0.021006071	0.003727463
2.5um_grid	20220309	Rep1	172	59	20220309 568M1_gfpMyD88_Grid2_2p5um 009 crop.tif	0.111517052	0.070550294
2.5um_grid	20220309	Rep1	172	60	20220309 568M1_gfpMyD88_Grid2_2p5um 009 crop.tif	0.002572047	0.001036083
2.5um_grid	20220309	Rep1	172	61	20220309 568M1_gfpMyD88_Grid2_2p5um 009 crop.tif	0.003566001	0.000112763
2.5um_grid	20220309	Rep1	172	62	20220309 568M1_gfpMyD88_Grid2_2p5um 009 crop.tif	0.085498395	0.199117698
2.5um_grid	20220309	Rep1	172	63	20220309 568M1_gfpMyD88_Grid2_2p5um 009 crop.tif	0.009093915	0.011192603
2.5um_grid	20220309	Rep1	172	64	20220309 568M1_gfpMyD88_Grid2_2p5um 009 crop.tif	-0.000157503	0.003383673
2.5um_grid	20220309	Rep1	172	65	20220309 568M1_gfpMyD88_Grid2_2p5um 009 crop.tif	0.000133037	0.017469215
2.5um_grid	20220309	Rep1	172	66	20220309 568M1_gfpMyD88_Grid2_2p5um 009 crop.tif	0.005676242	0.005004395
2.5um_grid	20220309	Rep1	172	67	20220309 568M1_gfpMyD88_Grid2_2p5um 009 crop.tif	0.011234739	0.045934975
2.5um_grid	20220309	Rep1	172	68	20220309 568M1_gfpMyD88_Grid2_2p5um 009 crop.tif	0.001264615	0.000456552
2.5um_grid	20220309	Rep1	172	69	20220309 568M1_gfpMyD88_Grid2_2p5um 009 crop.tif	0.026916275	0.004837411
2.5um_grid	20220309	Rep1	172	70	20220309 568M1_gfpMyD88_Grid2_2p5um 009 crop.tif	0.048500368	0.208380367
2.5um_grid	20220309	Rep1	172	71	20220309 568M1_gfpMyD88_Grid2_2p5um 009 crop.tif	0.029492909	0.093220748
2.5um_grid	20220309	Rep1	172	72	20220309 568M1_gfpMyD88_Grid2_2p5um 009 crop.tif	0.0123969	0.022085815
2.5um_grid	20220309	Rep1	172	73	20220309 568M1_gfpMyD88_Grid2_2p5um 009 crop.tif	0.033583412	0.10780724
2.5um_grid	20220309	Rep1	172	74	20220309 568M1_gfpMyD88_Grid2_2p5um 009 crop.tif	0.012557462	0.000289569
2.5um_grid	20220309	Rep1	172	75	20220309 568M1_gfpMyD88_Grid2_2p5um 009 crop.tif	0.017206108	0.099320555
2.5um_grid	20220309	Rep1	172	76	20220309 568M1_gfpMyD88_Grid2_2p5um 009 crop.tif	0.038048559	0.097552495
2.5um_grid	20220309	Rep1	172	77	20220309 568M1_gfpMyD88_Grid2_2p5um 009 crop.tif	0.010607783	0.001812065
2.5um_grid	20220309	Rep1	172	78	20220309 568M1_gfpMyD88_Grid2_2p5um 009 crop.tif	0.007488297	0.002558579
2.5um_grid	20220309	Rep1	172	79	20220309 568M1_gfpMyD88_Grid2_2p5um 009 crop.tif	0.003963583	0.004090897
2.5um_grid	20220309	Rep1	172	80	20220309 568M1_gfpMyD88_Grid2_2p5um 009 crop.tif	0.024966595	0.000770874
2.5um_grid	20220309	Rep1	172	81	20220309 568M1_gfpMyD88_Grid2_2p5um 009 crop.tif	0.002671443	0.007695774
2.5um_grid	20220309	Rep1	172	82	20220309 568M1_gfpMyD88_Grid2_2p5um 009 crop.tif	-0.000562731	0.000171698
2.5um_grid	20220309	Rep1	172	83	20220309 568M1_gfpMyD88_Grid2_2p5um 009 crop.tif	-4.28E-05	0.004198945
2.5um_grid	20220309	Rep1	172	84	20220309 568M1_gfpMyD88_Grid2_2p5um 009 crop.tif	0.001906863	0.000672648
2.5um_grid	20220309	Rep1	172	85	20220309 568M1_gfpMyD88_Grid2_2p5um 009 crop.tif	0.005875033	0.000702116
2.5um_grid	20220309	Rep1	173	1	20220309 568M1_gfpMyD88_Grid2_2p5um 010 crop.tif	0.001654551	0.007185001
2.5um_grid	20220309	Rep1	173	2	20220309 568M1_gfpMyD88_Grid2_2p5um 010 crop.tif	0.034653824	0.045669766
2.5um_grid	20220309	Rep1	173	3	20220309 568M1_gfpMyD88_Grid2_2p5um 010 crop.tif	0.01712965	0.015082335
2.5um_grid	20220309	Rep1	173	4	20220309 568M1_gfpMyD88_Grid2_2p5um 010 crop.tif	0.044379281	0.184943754
2.5um_grid	20220309	Rep1	173	5	20220309 568M1_gfpMyD88_Grid2_2p5um 010 crop.tif	0.001493989	0.010249638
2.5um_grid	20220309	Rep1	173	6	20220309 568M1_gfpMyD88_Grid2_2p5um 010 crop.tif	0.005798575	0.002313015
2.5um_grid	20220309	Rep1	173	7	20220309 568M1_gfpMyD88_Grid2_2p5um 010 crop.tif	0.034974948	0.015318076
2.5um_grid	20220309	Rep1	173	8	20220309 568M1_gfpMyD88_Grid2_2p5um 010 crop.tif	0.125967614	0.031829788
2.5um_grid	20220309	Rep1	173	9	20220309 568M1_gfpMyD88_Grid2_2p5um 010 crop.tif	0.069855088	0.282913902
2.5um_grid	20220309	Rep1	173	10	20220309 568M1_gfpMyD88_Grid2_2p5um 010 crop.tif	0.125355951	0.12987852
2.5um_grid	20220309	Rep1	173	11	20220309 568M1_gfpMyD88_Grid2_2p5um 010 crop.tif	0.117442547	0.249193077
2.5um_grid	20220309	Rep1	173	12	20220309 568M1_gfpMyD88_Grid2_2p5um 010 crop.tif	0.165672254	0.148610128
2.5um_grid	20220309	Rep1	173	13	20220309 568M1_gfpMyD88_Grid2_2p5um 010 crop.tif	0.275381838	0.236571096
2.5um_grid	20220309	Rep1	173	14	20220309 568M1_gfpMyD88_Grid2_2p5um 010 crop.tif	0.147979875	0.195336015
2.5um_grid	20220309	Rep1	173	15	20220309 568M1_gfpMyD88_Grid2_2p5um 010 crop.tif	0.016097467	0.029600069
2.5um_grid	20220309	Rep1	173	16	20220309 568M1_gfpMyD88_Grid2_2p5um 010 crop.tif	0.050839983	0.065756888
2.5um_grid	20220309	Rep1	173	17	20220309 568M1_gfpMyD88_Grid2_2p5um 010 crop.tif	0.001356365	0.000574423
2.5um_grid	20220309	Rep1	173	18	20220309 568M1_gfpMyD88_Grid2_2p5um 010 crop.tif	0.114300123	0.110311993
2.5um_grid	20220309	Rep1	173	19	20220309 568M1_gfpMyD88_Grid2_2p5um 010 crop.tif	0.040235259	0.096196983
2.5um_grid	20220309	Rep1	173	20	20220309 568M1_gfpMyD88_Grid2_2p5um 010 crop.tif	0.002633214	0.003197045
2.5um_grid	20220309	Rep1	173	21	20220309 568M1_gfpMyD88_Grid2_2p5um 010 crop.tif	-0.00036394	0.004238235
2.5um_grid	20220309	Rep1	173	22	20220309 568M1_gfpMyD88_Grid2_2p5um 010 crop.tif	0.028116665	0.031348483
2.5um_grid	20220309	Rep1	173	23	20220309 568M1_gfpMyD88_Grid2_2p5um 010 crop.tif	0.037842123	0.043675788
2.5um_grid	20220309	Rep1	173	24	20220309 568M1_gfpMyD88_Grid2_2p5um 010 crop.tif	0.314199567	0.649923796
2.5um_grid	20220309	Rep1	173	25	20220309 568M1_gfpMyD88_Grid2_2p5um 010 crop.tif	0.228788334	0.250145864
2.5um_grid	20220309	Rep1	173	26	20220309 568M1_gfpMyD88_Grid2_2p5um 010 crop.tif	0.019599244	0.030827888
2.5um_grid	20220309	Rep1	173	27	20220309 568M1_gfpMyD88_Grid2_2p5um 010 crop.tif	0.048813846	0.059598147
2.5um_grid	20220309	Rep1	173	28	20220309 568M1_gfpMyD88_Grid2_2p5um 010 crop.tif	0.069862733	0.057692572
2.5um_grid	20220309	Rep1	173	29	20220309 568M1_gfpMyD88_Grid2_2p5um 010 crop.tif	0.1188035	0.29440629
2.5um_grid	20220309	Rep1	173	30	20220309 568M1_gfpMyD88_Grid2_2p5um 010 crop.tif	0.015699886	0.001095018
2.5um_grid	20220309	Rep1	173	31	20220309 568M1_gfpMyD88_Grid2_2p5um 010 crop.tif	0.2260282	0.553918154
2.5um_grid	20220309	Rep1	173	32	20220309 568M1_gfpMyD88_Grid2_2p5um 010 crop.tif	0.377384458	0.767077397
2.5um_grid	20220309	Rep1	173	33	20220309 568M1_gfpMyD88_Grid2_2p5um 010 crop.tif	0.04469276	0.010848814
2.5um_grid	20220309	Rep1	173	34	20220309 568M1_gfpMyD88_Grid2_2p5um 010 crop.tif	0.257635936	0.523684339
2.5um_grid	20220309	Rep1	173	35	20220309 568M1_gfpMyD88_Grid2_2p5um 010 crop.tif	0.040739881	0.081748006
2.5um_grid	20220309	Rep1	173	36	20220309 568M1_gfpMyD88_Grid2_2p5um 010 crop.tif	0.104704644	0.417365019
2.5um_grid	20220309	Rep1	173	37	20220309 568M1_gfpMyD88_Grid2_2p5um 010 crop.tif	0.002572047	0.000171698
2.5um_grid	20220309	Rep1	173	38	20220309 568M1_gfpMyD88_Grid2_2p5um 010 crop.tif	0.003328981	0.003491721
2.5um_grid	20220309	Rep1	173	39	20220309 568M1_gfpMyD88_Grid2_2p5um 010 crop.tif	0.0123969	0.034432765
2.5um_grid	20220309	Rep1	173	40	20220309 568M1_gfpMyD88_Grid2_2p5um 010 crop.tif	0.025463572	0.045522428
2.5um_grid	20220309	Rep1	173	41	20220309 568M1_gfpMyD88_Grid2_2p5um 010 crop.tif	0.037199876	0.031073452
2.5um_grid	20220309	Rep1	173	42	20220309 568M1_gfpMyD88_Grid2_2p5um 010 crop.tif	0.016280967	0.006517068
2.5um_grid	20220309	Rep1	173	43	20220309 568M1_gfpMyD88_Grid2_2p5um 010 crop.tif	-0.000516856	0.005917892
2.5um_grid	20220309	Rep1	173	44	20220309 568M1_gfpMyD88_Grid2_2p5um 010 crop.tif	0.086951097	0.063684329
2.5um_grid	20220309	Rep1	173	45	20220309 568M1_gfpMyD88_Grid2_2p5um 010 crop.tif	0.131013842	0.154572419
2.5um_grid	20220309	Rep1	173	46	20220309 568M1_gfpMyD88_Grid2_2p5um 010 crop.tif	0.111425304	0.083810743
2.5um_grid	20220309	Rep1	173	47	20220309 568M1_gfpMyD88_Grid2_2p5um 010 crop.tif	0.197027679	0.163589523
2.5um_grid	20220309	Rep1	173	48	20220309 568M1_gfpMyD88_Grid2_2p5um 010 crop.tif	0.206867824	0.27743292
2.5um_grid	20220309	Rep1	173	49	20220309 568M1_gfpMyD88_Grid2_2p5um 010 crop.tif	0.131770777	0.219803998
2.5um_grid	20220309	Rep1	173	50	20220309 568M1_gfpMyD88_Grid2_2p5um 010 crop.tif	0.011647612	0.023961923
2.5um_grid	20220309	Rep1	173	51	20220309 568M1_gfpMyD88_Grid2_2p5um 010 crop.tif	0.000392994	0.000643181
2.5um_grid	20220309	Rep1	173	52	20220309 568M1_gfpMyD88_Grid2_2p5um 010 crop.tif	0.004674642	0.011791779
2.5um_grid	20220309	Rep1	173	53	20220309 568M1_gfpMyD88_Grid2_2p5um 010 crop.tif	0.012419838	0.056631737
2.5um_grid	20220309	Rep1	173	54	20220309 568M1_gfpMyD88_Grid2_2p5um 010 crop.tif	-0.001312019	0.001104841
2.5um_grid	20220309	Rep1	173	55	20220309 568M1_gfpMyD88_Grid2_2p5um 010 crop.tif	0.006264969	0.004837411
2.5um_grid	20220309	Rep1	173	56	20220309 568M1_gfpMyD88_Grid2_2p5um 010 crop.tif	0.005293952	0.061032241
2.5um_grid	20220309	Rep1	173	57	20220309 568M1_gfpMyD88_Grid2_2p5um 010 crop.tif	0.014904723	0.015426124
2.5um_grid	20220309	Rep1	173	58	20220309 568M1_gfpMyD88_Grid2_2p5um 010 crop.tif	0.068731155	0.077229631
2.5um_grid	20220309	Rep1	173	59	20220309 568M1_gfpMyD88_Grid2_2p5um 010 crop.tif	0.00904804	0.031623515
2.5um_grid	20220309	Rep1	173	60	20220309 568M1_gfpMyD88_Grid2_2p5um 010 crop.tif	0.008038794	0.015534172
2.5um_grid	20220309	Rep1	173	61	20220309 568M1_gfpMyD88_Grid2_2p5um 010 crop.tif	0.005400993	0.03760545
2.5um_grid	20220309	Rep1	173	62	20220309 568M1_gfpMyD88_Grid2_2p5um 010 crop.tif	0.004429977	0.002165677
2.5um_grid	20220309	Rep1	173	63	20220309 568M1_gfpMyD88_Grid2_2p5um 010 crop.tif	0.00087468	0.00140934
2.5um_grid	20220309	Rep1	173	64	20220309 568M1_gfpMyD88_Grid2_2p5um 010 crop.tif	0.008703979	0.002922013
2.5um_grid	20220309	Rep1	173	65	20220309 568M1_gfpMyD88_Grid2_2p5um 010 crop.tif	0.013054439	0.005829489
2.5um_grid	20220309	Rep1	173	66	20220309 568M1_gfpMyD88_Grid2_2p5um 010 crop.tif	0.022848709	0.018029101
2.5um_grid	20220309	Rep1	173	67	20220309 568M1_gfpMyD88_Grid2_2p5um 010 crop.tif	0.054295884	0.07776005
2.5um_grid	20220309	Rep1	173	68	20220309 568M1_gfpMyD88_Grid2_2p5um 010 crop.tif	-0.000195732	0.003285448
2.5um_grid	20220309	Rep1	173	69	20220309 568M1_gfpMyD88_Grid2_2p5um 010 crop.tif	0.017573107	0.001812065
2.5um_grid	20220309	Rep1	173	70	20220309 568M1_gfpMyD88_Grid2_2p5um 010 crop.tif	0.02433964	0.00048602
2.5um_grid	20220309	Rep1	173	71	20220309 568M1_gfpMyD88_Grid2_2p5um 010 crop.tif	0.040441695	0.001802242
2.5um_grid	20220309	Rep1	173	72	20220309 568M1_gfpMyD88_Grid2_2p5um 010 crop.tif	0.009529725	0.000289569
2.5um_grid	20220309	Rep1	173	73	20220309 568M1_gfpMyD88_Grid2_2p5um 010 crop.tif	0.0009282	-3.46E-05
2.5um_grid	20220309	Rep1	174	1	20220309 568M1_gfpMyD88_Grid2_2p5um 011 crop.tif	0.014965889	0.019905208
2.5um_grid	20220309	Rep1	174	2	20220309 568M1_gfpMyD88_Grid2_2p5um 011 crop.tif	0.005332181	0.00044673
2.5um_grid	20220309	Rep1	174	3	20220309 568M1_gfpMyD88_Grid2_2p5um 011 crop.tif	0.560761327	1.212088179
2.5um_grid	20220309	Rep1	174	4	20220309 568M1_gfpMyD88_Grid2_2p5um 011 crop.tif	0.011418238	0.004277526
2.5um_grid	20220309	Rep1	174	5	20220309 568M1_gfpMyD88_Grid2_2p5um 011 crop.tif	0.010821865	0.010004074
2.5um_grid	20220309	Rep1	174	6	20220309 568M1_gfpMyD88_Grid2_2p5um 011 crop.tif	0.00231209	0.000201166
2.5um_grid	20220309	Rep1	174	7	20220309 568M1_gfpMyD88_Grid2_2p5um 011 crop.tif	0.011509987	0.027517687
2.5um_grid	20220309	Rep1	174	8	20220309 568M1_gfpMyD88_Grid2_2p5um 011 crop.tif	0.036962855	0.011752489
2.5um_grid	20220309	Rep1	174	9	20220309 568M1_gfpMyD88_Grid2_2p5um 011 crop.tif	0.022183524	0.016506605
2.5um_grid	20220309	Rep1	174	10	20220309 568M1_gfpMyD88_Grid2_2p5um 011 crop.tif	0.006907216	0.001566501
2.5um_grid	20220309	Rep1	174	11	20220309 568M1_gfpMyD88_Grid2_2p5um 011 crop.tif	0.001968029	0.006644761
2.5um_grid	20220309	Rep1	174	12	20220309 568M1_gfpMyD88_Grid2_2p5um 011 crop.tif	0.015921614	0.001841532
2.5um_grid	20220309	Rep1	174	13	20220309 568M1_gfpMyD88_Grid2_2p5um 011 crop.tif	0.24017293	0.189717515
2.5um_grid	20220309	Rep1	174	14	20220309 568M1_gfpMyD88_Grid2_2p5um 011 crop.tif	0.359286846	0.532436231
2.5um_grid	20220309	Rep1	174	15	20220309 568M1_gfpMyD88_Grid2_2p5um 011 crop.tif	0.020960196	0.019139049
2.5um_grid	20220309	Rep1	174	16	20220309 568M1_gfpMyD88_Grid2_2p5um 011 crop.tif	0.398639782	0.434053539
2.5um_grid	20220309	Rep1	174	17	20220309 568M1_gfpMyD88_Grid2_2p5um 011 crop.tif	0.053668929	0.083280324
2.5um_grid	20220309	Rep1	174	18	20220309 568M1_gfpMyD88_Grid2_2p5um 011 crop.tif	0.005813866	0.012341842
2.5um_grid	20220309	Rep1	174	19	20220309 568M1_gfpMyD88_Grid2_2p5um 011 crop.tif	0.016441528	0.030454631
2.5um_grid	20220309	Rep1	174	20	20220309 568M1_gfpMyD88_Grid2_2p5um 011 crop.tif	0.173455679	0.215992846
2.5um_grid	20220309	Rep1	174	21	20220309 568M1_gfpMyD88_Grid2_2p5um 011 crop.tif	0.090452873	0.163294847
2.5um_grid	20220309	Rep1	174	22	20220309 568M1_gfpMyD88_Grid2_2p5um 011 crop.tif	0.021051946	0.016408379
2.5um_grid	20220309	Rep1	174	23	20220309 568M1_gfpMyD88_Grid2_2p5um 011 crop.tif	0.004995766	0.001419163
2.5um_grid	20220309	Rep1	174	24	20220309 568M1_gfpMyD88_Grid2_2p5um 011 crop.tif	0.020019763	0.014060789
2.5um_grid	20220309	Rep1	174	25	20220309 568M1_gfpMyD88_Grid2_2p5um 011 crop.tif	0.009392101	0.011349764
2.5um_grid	20220309	Rep1	174	26	20220309 568M1_gfpMyD88_Grid2_2p5um 011 crop.tif	0.07680512	0.13288422
2.5um_grid	20220309	Rep1	174	27	20220309 568M1_gfpMyD88_Grid2_2p5um 011 crop.tif	0.188754925	0.408927445
2.5um_grid	20220309	Rep1	174	28	20220309 568M1_gfpMyD88_Grid2_2p5um 011 crop.tif	0.068777029	0.142863934
2.5um_grid	20220309	Rep1	174	29	20220309 568M1_gfpMyD88_Grid2_2p5um 011 crop.tif	0.004124145	-1.49E-05
2.5um_grid	20220309	Rep1	174	30	20220309 568M1_gfpMyD88_Grid2_2p5um 011 crop.tif	0.006356718	0.000191343
2.5um_grid	20220309	Rep1	174	31	20220309 568M1_gfpMyD88_Grid2_2p5um 011 crop.tif	0.014973535	0.000142231
2.5um_grid	20220309	Rep1	174	32	20220309 568M1_gfpMyD88_Grid2_2p5um 011 crop.tif	0.065443461	0.161516963
2.5um_grid	20220309	Rep1	174	33	20220309 568M1_gfpMyD88_Grid2_2p5um 011 crop.tif	0.004590538	0.017194184
2.5um_grid	20220309	Rep1	174	34	20220309 568M1_gfpMyD88_Grid2_2p5um 011 crop.tif	0.097219406	0.213625611
2.5um_grid	20220309	Rep1	174	35	20220309 568M1_gfpMyD88_Grid2_2p5um 011 crop.tif	0.022076483	0.062004674
2.5um_grid	20220309	Rep1	174	36	20220309 568M1_gfpMyD88_Grid2_2p5um 011 crop.tif	0.031022069	0.038852914
2.5um_grid	20220309	Rep1	174	37	20220309 568M1_gfpMyD88_Grid2_2p5um 011 crop.tif	0.007557109	0.000672648
2.5um_grid	20220309	Rep1	174	38	20220309 568M1_gfpMyD88_Grid2_2p5um 011 crop.tif	0.004506435	0.002813965
2.5um_grid	20220309	Rep1	174	39	20220309 568M1_gfpMyD88_Grid2_2p5um 011 crop.tif	0.001700426	0.000260101
2.5um_grid	20220309	Rep1	174	40	20220309 568M1_gfpMyD88_Grid2_2p5um 011 crop.tif	0.003237232	0.000515488
2.5um_grid	20220309	Rep1	174	41	20220309 568M1_gfpMyD88_Grid2_2p5um 011 crop.tif	0.033728682	0.009925494
2.5um_grid	20220309	Rep1	174	42	20220309 568M1_gfpMyD88_Grid2_2p5um 011 crop.tif	0.005118099	0.047801261
2.5um_grid	20220309	Rep1	174	43	20220309 568M1_gfpMyD88_Grid2_2p5um 011 crop.tif	0.221570698	0.555087038
2.5um_grid	20220309	Rep1	174	44	20220309 568M1_gfpMyD88_Grid2_2p5um 011 crop.tif	0.012450421	0.011339942
2.5um_grid	20220309	Rep1	174	45	20220309 568M1_gfpMyD88_Grid2_2p5um 011 crop.tif	0.00207507	0.025022759
2.5um_grid	20220309	Rep1	174	46	20220309 568M1_gfpMyD88_Grid2_2p5um 011 crop.tif	0.004299998	0.038273384
2.5um_grid	20220309	Rep1	174	47	20220309 568M1_gfpMyD88_Grid2_2p5um 011 crop.tif	0.003734209	0.00010294
2.5um_grid	20220309	Rep1	174	48	20220309 568M1_gfpMyD88_Grid2_2p5um 011 crop.tif	0.010080223	-5.42E-05
2.5um_grid	20220309	Rep1	174	49	20220309 568M1_gfpMyD88_Grid2_2p5um 011 crop.tif	0.015592845	0.015494882
2.5um_grid	20220309	Rep1	174	50	20220309 568M1_gfpMyD88_Grid2_2p5um 011 crop.tif	0.109964954	0.218566357
2.5um_grid	20220309	Rep1	174	51	20220309 568M1_gfpMyD88_Grid2_2p5um 011 crop.tif	0.023039854	0.018323777
2.5um_grid	20220309	Rep1	174	52	20220309 568M1_gfpMyD88_Grid2_2p5um 011 crop.tif	1.119982784	0.672004898
2.5um_grid	20220309	Rep1	174	53	20220309 568M1_gfpMyD88_Grid2_2p5um 011 crop.tif	0.403250198	0.055246756
2.5um_grid	20220309	Rep1	174	54	20220309 568M1_gfpMyD88_Grid2_2p5um 011 crop.tif	0.004185311	0.000623536
2.5um_grid	20220309	Rep1	174	55	20220309 568M1_gfpMyD88_Grid2_2p5um 011 crop.tif	0.013062085	0.00468025
2.5um_grid	20220309	Rep1	174	56	20220309 568M1_gfpMyD88_Grid2_2p5um 011 crop.tif	0.034646178	0.088054085
2.5um_grid	20220309	Rep1	174	57	20220309 568M1_gfpMyD88_Grid2_2p5um 011 crop.tif	0.008574	7.35E-05
2.5um_grid	20220309	Rep1	174	58	20220309 568M1_gfpMyD88_Grid2_2p5um 011 crop.tif	0.021319549	0.000377972
2.5um_grid	20220309	Rep1	174	59	20220309 568M1_gfpMyD88_Grid2_2p5um 011 crop.tif	0.00895629	0.00875661
2.5um_grid	20220309	Rep1	174	60	20220309 568M1_gfpMyD88_Grid2_2p5um 011 crop.tif	0.007671796	0.002509466
2.5um_grid	20220309	Rep1	174	61	20220309 568M1_gfpMyD88_Grid2_2p5um 011 crop.tif	0.003336627	0.001016438
2.5um_grid	20220309	Rep1	174	62	20220309 568M1_gfpMyD88_Grid2_2p5um 011 crop.tif	0.015027055	0.00729305
2.5um_grid	20220309	Rep1	174	63	20220309 568M1_gfpMyD88_Grid2_2p5um 011 crop.tif	0.012266922	0.006625116
2.5um_grid	20220309	Rep1	174	64	20220309 568M1_gfpMyD88_Grid2_2p5um 011 crop.tif	0.006234385	0.001104841
2.5um_grid	20220309	Rep1	174	65	20220309 568M1_gfpMyD88_Grid2_2p5um 011 crop.tif	0.008168773	0.009090577
2.5um_grid	20220309	Rep1	174	66	20220309 568M1_gfpMyD88_Grid2_2p5um 011 crop.tif	0.053408972	0.027940057
2.5um_grid	20220309	Rep1	174	67	20220309 568M1_gfpMyD88_Grid2_2p5um 011 crop.tif	0.006448468	0.000721761
2.5um_grid	20220309	Rep1	175	1	20220309 568M1_gfpMyD88_Grid2_2p5um 012 crop.tif	0.032742374	0.045090236
2.5um_grid	20220309	Rep1	175	2	20220309 568M1_gfpMyD88_Grid2_2p5um 012 crop.tif	0.007633567	0.000220811
2.5um_grid	20220309	Rep1	175	3	20220309 568M1_gfpMyD88_Grid2_2p5um 012 crop.tif	0.068899362	0.280762765
2.5um_grid	20220309	Rep1	175	4	20220309 568M1_gfpMyD88_Grid2_2p5um 012 crop.tif	0.013436729	0.000996793
2.5um_grid	20220309	Rep1	175	5	20220309 568M1_gfpMyD88_Grid2_2p5um 012 crop.tif	0.03963124	0.006212569
2.5um_grid	20220309	Rep1	175	6	20220309 568M1_gfpMyD88_Grid2_2p5um 012 crop.tif	0.255418653	0.471693561
2.5um_grid	20220309	Rep1	175	7	20220309 568M1_gfpMyD88_Grid2_2p5um 012 crop.tif	0.383783991	0.376846984
2.5um_grid	20220309	Rep1	175	8	20220309 568M1_gfpMyD88_Grid2_2p5um 012 crop.tif	1.789020866	1.188504229
2.5um_grid	20220309	Rep1	175	9	20220309 568M1_gfpMyD88_Grid2_2p5um 012 crop.tif	0.371887128	0.377622965
2.5um_grid	20220309	Rep1	175	10	20220309 568M1_gfpMyD88_Grid2_2p5um 012 crop.tif	0.369631616	0.608924456
2.5um_grid	20220309	Rep1	175	11	20220309 568M1_gfpMyD88_Grid2_2p5um 012 crop.tif	0.033484017	0.054981548
2.5um_grid	20220309	Rep1	175	12	20220309 568M1_gfpMyD88_Grid2_2p5um 012 crop.tif	0.023781496	0.016035122
2.5um_grid	20220309	Rep1	176	1	20220309 568M1_gfpMyD88_Grid2_2p5um 013.tif	0.002809067	0.001291469
2.5um_grid	20220309	Rep1	176	2	20220309 568M1_gfpMyD88_Grid2_2p5um 013.tif	0.000997012	0.004847234
2.5um_grid	20220309	Rep1	176	3	20220309 568M1_gfpMyD88_Grid2_2p5um 013.tif	3.36E-05	0.006232214
2.5um_grid	20220309	Rep1	176	4	20220309 568M1_gfpMyD88_Grid2_2p5um 013.tif	0.000324182	0.000348504
2.5um_grid	20220309	Rep1	176	5	20220309 568M1_gfpMyD88_Grid2_2p5um 013.tif	0.085957142	0.157312909
2.5um_grid	20220309	Rep1	176	6	20220309 568M1_gfpMyD88_Grid2_2p5um 013.tif	0.032084835	0.124220728
2.5um_grid	20220309	Rep1	176	7	20220309 568M1_gfpMyD88_Grid2_2p5um 013.tif	0.046137816	0.082170375
2.5um_grid	20220309	Rep1	176	8	20220309 568M1_gfpMyD88_Grid2_2p5um 013.tif	0.019981534	0.048321856
2.5um_grid	20220309	Rep1	176	9	20220309 568M1_gfpMyD88_Grid2_2p5um 013.tif	0.039944718	0.093986908
2.5um_grid	20220309	Rep1	176	10	20220309 568M1_gfpMyD88_Grid2_2p5um 013.tif	0.116968508	0.305770985
2.5um_grid	20220309	Rep1	176	11	20220309 568M1_gfpMyD88_Grid2_2p5um 013.tif	0.003871833	0.013550016
2.5um_grid	20220309	Rep1	176	12	20220309 568M1_gfpMyD88_Grid2_2p5um 013.tif	0.033468725	0.084252757
2.5um_grid	20220309	Rep1	176	13	20220309 568M1_gfpMyD88_Grid2_2p5um 013.tif	0.022068837	0.003462254
2.5um_grid	20220309	Rep1	176	14	20220309 568M1_gfpMyD88_Grid2_2p5um 013.tif	0.001409886	0.012842792
2.5um_grid	20220309	Rep1	176	15	20220309 568M1_gfpMyD88_Grid2_2p5um 013.tif	0.008619875	0.056445108
2.5um_grid	20220309	Rep1	176	16	20220309 568M1_gfpMyD88_Grid2_2p5um 013.tif	0.00484285	0.01879526
2.5um_grid	20220309	Rep1	176	17	20220309 568M1_gfpMyD88_Grid2_2p5um 013.tif	0.117457838	0.453256627
2.5um_grid	20220309	Rep1	176	18	20220309 568M1_gfpMyD88_Grid2_2p5um 013.tif	0.031564921	0.117089553
2.5um_grid	20220309	Rep1	176	19	20220309 568M1_gfpMyD88_Grid2_2p5um 013.tif	0.039914135	0.124240373
2.5um_grid	20220309	Rep1	176	20	20220309 568M1_gfpMyD88_Grid2_2p5um 013.tif	-0.001266144	0.003226512
2.5um_grid	20220309	Rep1	176	21	20220309 568M1_gfpMyD88_Grid2_2p5um 013.tif	0.032352438	0.093672586
2.5um_grid	20220309	Rep1	176	22	20220309 568M1_gfpMyD88_Grid2_2p5um 013.tif	0.065565794	0.270714295
2.5um_grid	20220309	Rep1	176	23	20220309 568M1_gfpMyD88_Grid2_2p5um 013.tif	0.002059779	0.00144863
2.5um_grid	20220309	Rep1	176	24	20220309 568M1_gfpMyD88_Grid2_2p5um 013.tif	0.00566095	0.047162794
2.5um_grid	20220309	Rep1	176	25	20220309 568M1_gfpMyD88_Grid2_2p5um 013.tif	0.00972087	0.029010715
2.5um_grid	20220309	Rep1	176	26	20220309 568M1_gfpMyD88_Grid2_2p5um 013.tif	0.033285226	0.019453371
2.5um_grid	20220309	Rep1	176	27	20220309 568M1_gfpMyD88_Grid2_2p5um 013.tif	0.054089448	0.199982084
2.5um_grid	20220309	Rep1	176	28	20220309 568M1_gfpMyD88_Grid2_2p5um 013.tif	0.005102807	0.001851355
2.5um_grid	20220309	Rep1	176	29	20220309 568M1_gfpMyD88_Grid2_2p5um 013.tif	0.026327548	0.042889984
2.5um_grid	20220309	Rep1	176	30	20220309 568M1_gfpMyD88_Grid2_2p5um 013.tif	0.0009282	-0.000152446
2.5um_grid	20220309	Rep1	176	31	20220309 568M1_gfpMyD88_Grid2_2p5um 013.tif	0.043347099	0.011408699
2.5um_grid	20220309	Rep1	176	32	20220309 568M1_gfpMyD88_Grid2_2p5um 013.tif	2.60E-05	0.007990451
2.5um_grid	20220309	Rep1	176	33	20220309 568M1_gfpMyD88_Grid2_2p5um 013.tif	0.033743974	0.067790157
2.5um_grid	20220309	Rep1	176	34	20220309 568M1_gfpMyD88_Grid2_2p5um 013.tif	0.003413085	0.017508505
2.5um_grid	20220309	Rep1	176	35	20220309 568M1_gfpMyD88_Grid2_2p5um 013.tif	0.001945092	0.000839632
2.5um_grid	20220309	Rep1	176	36	20220309 568M1_gfpMyD88_Grid2_2p5um 013.tif	0.016495049	0.000967325
2.5um_grid	20220309	Rep1	176	37	20220309 568M1_gfpMyD88_Grid2_2p5um 013.tif	0.007205402	0.00098697
2.5um_grid	20220309	Rep1	176	38	20220309 568M1_gfpMyD88_Grid2_2p5um 013.tif	0.006486697	0.002224612
2.5um_grid	20220309	Rep1	176	39	20220309 568M1_gfpMyD88_Grid2_2p5um 013.tif	0.012190464	0.021083915
2.5um_grid	20220309	Rep1	176	40	20220309 568M1_gfpMyD88_Grid2_2p5um 013.tif	0.034585012	0.050237254
2.5um_grid	20220309	Rep1	176	41	20220309 568M1_gfpMyD88_Grid2_2p5um 013.tif	0.02095255	0.011860537
2.5um_grid	20220309	Rep1	176	42	20220309 568M1_gfpMyD88_Grid2_2p5um 013.tif	-0.000157503	0.001694194
2.5um_grid	20220309	Rep1	176	43	20220309 568M1_gfpMyD88_Grid2_2p5um 013.tif	0.007358318	0.000191343
2.5um_grid	20220309	Rep1	176	44	20220309 568M1_gfpMyD88_Grid2_2p5um 013.tif	0.008459313	0.000299391
2.5um_grid	20220309	Rep1	176	45	20220309 568M1_gfpMyD88_Grid2_2p5um 013.tif	0.029829324	0.004120365
2.5um_grid	20220309	Rep1	176	46	20220309 568M1_gfpMyD88_Grid2_2p5um 013.tif	0.038216767	0.0087959
2.5um_grid	20220309	Rep1	176	47	20220309 568M1_gfpMyD88_Grid2_2p5um 013.tif	0.048439202	0.036957161
2.5um_grid	20220309	Rep1	176	48	20220309 568M1_gfpMyD88_Grid2_2p5um 013.tif	0.016647965	0.000515488
2.5um_grid	20220309	Rep1	176	49	20220309 568M1_gfpMyD88_Grid2_2p5um 013.tif	0.092410198	0.234223505
2.5um_grid	20220309	Rep1	176	50	20220309 568M1_gfpMyD88_Grid2_2p5um 013.tif	0.00216682	0.003108642
2.5um_grid	20220309	Rep1	176	51	20220309 568M1_gfpMyD88_Grid2_2p5um 013.tif	0.033445788	0.117796778
2.5um_grid	20220309	Rep1	176	52	20220309 568M1_gfpMyD88_Grid2_2p5um 013.tif	0.000102454	0.003825688
2.5um_grid	20220309	Rep1	176	53	20220309 568M1_gfpMyD88_Grid2_2p5um 013.tif	0.002656151	0.006634938
2.5um_grid	20220309	Rep1	176	54	20220309 568M1_gfpMyD88_Grid2_2p5um 013.tif	0.000660597	0.003629237
2.5um_grid	20220309	Rep1	176	55	20220309 568M1_gfpMyD88_Grid2_2p5um 013.tif	0.009476205	0.003442609
2.5um_grid	20220309	Rep1	176	56	20220309 568M1_gfpMyD88_Grid2_2p5um 013.tif	0.007771191	0.077445728
2.5um_grid	20220309	Rep1	176	57	20220309 568M1_gfpMyD88_Grid2_2p5um 013.tif	0.144791573	0.37840877
2.5um_grid	20220309	Rep1	176	58	20220309 568M1_gfpMyD88_Grid2_2p5um 013.tif	0.063944884	0.078585143
2.5um_grid	20220309	Rep1	176	59	20220309 568M1_gfpMyD88_Grid2_2p5um 013.tif	0.010057285	0.003648882
2.5um_grid	20220309	Rep1	176	60	20220309 568M1_gfpMyD88_Grid2_2p5um 013.tif	0.125562386	0.182340776
2.5um_grid	20220309	Rep1	176	61	20220309 568M1_gfpMyD88_Grid2_2p5um 013.tif	0.002617922	0.000319037
2.5um_grid	20220309	Rep1	176	62	20220309 568M1_gfpMyD88_Grid2_2p5um 013.tif	-0.000180441	0.003766753
2.5um_grid	20220309	Rep1	176	63	20220309 568M1_gfpMyD88_Grid2_2p5um 013.tif	0.005179265	0.016437847
2.5um_grid	20220309	Rep1	176	64	20220309 568M1_gfpMyD88_Grid2_2p5um 013.tif	0.001524573	0.009316496
2.5um_grid	20220309	Rep1	176	65	20220309 568M1_gfpMyD88_Grid2_2p5um 013.tif	0.01492766	0.006684051
2.5um_grid	20220309	Rep1	176	66	20220309 568M1_gfpMyD88_Grid2_2p5um 013.tif	0.014621828	0.004415041
2.5um_grid	20220309	Rep1	176	67	20220309 568M1_gfpMyD88_Grid2_2p5um 013.tif	0.002510881	0.00044673
2.5um_grid	20220309	Rep1	176	68	20220309 568M1_gfpMyD88_Grid2_2p5um 013.tif	0.006593738	0.00741092
2.5um_grid	20220309	Rep1	176	69	20220309 568M1_gfpMyD88_Grid2_2p5um 013.tif	0.001493989	0.002489821
2.5um_grid	20220309	Rep1	176	70	20220309 568M1_gfpMyD88_Grid2_2p5um 013.tif	0.005033995	0.018205907
2.5um_grid	20220309	Rep1	176	71	20220309 568M1_gfpMyD88_Grid2_2p5um 013.tif	0.009032748	0.001183421
2.5um_grid	20220309	Rep1	176	72	20220309 568M1_gfpMyD88_Grid2_2p5um 013.tif	0.007304797	0.004866879
2.5um_grid	20220309	Rep1	176	73	20220309 568M1_gfpMyD88_Grid2_2p5um 013.tif	0.005790929	0.002381773
2.5um_grid	20220309	Rep1	176	74	20220309 568M1_gfpMyD88_Grid2_2p5um 013.tif	0.001516927	0.014060789
2.5um_grid	20220309	Rep1	176	75	20220309 568M1_gfpMyD88_Grid2_2p5um 013.tif	0.000920554	0.006016118
2.5um_grid	20220309	Rep1	176	76	20220309 568M1_gfpMyD88_Grid2_2p5um 013.tif	0.003298398	0.000397617
2.5um_grid	20220309	Rep1	176	77	20220309 568M1_gfpMyD88_Grid2_2p5um 013.tif	0.002159174	0.00098697
2.5um_grid	20220309	Rep1	176	78	20220309 568M1_gfpMyD88_Grid2_2p5um 013.tif	0.025173032	0.114270481
2.5um_grid	20220309	Rep1	176	79	20220309 568M1_gfpMyD88_Grid2_2p5um 013.tif	0.027321502	0.010465734
2.5um_grid	20220309	Rep1	176	80	20220309 568M1_gfpMyD88_Grid2_2p5um 013.tif	-0.000203378	0.000328859
2.5um_grid	20220309	Rep1	176	81	20220309 568M1_gfpMyD88_Grid2_2p5um 013.tif	0.002709672	0.00502404
2.5um_grid	20220309	Rep1	176	82	20220309 568M1_gfpMyD88_Grid2_2p5um 013.tif	4.13E-05	0.037310773
2.5um_grid	20220309	Rep1	176	83	20220309 568M1_gfpMyD88_Grid2_2p5um 013.tif	3.36E-05	0.001782597
2.5um_grid	20220309	Rep1	176	84	20220309 568M1_gfpMyD88_Grid2_2p5um 013.tif	0.016762652	0.092513525
2.5um_grid	20220309	Rep1	176	85	20220309 568M1_gfpMyD88_Grid2_2p5um 013.tif	0.191622098	0.091600027
2.5um_grid	20220309	Rep1	176	86	20220309 568M1_gfpMyD88_Grid2_2p5um 013.tif	0.022328795	0.024325357
2.5um_grid	20220309	Rep1	176	87	20220309 568M1_gfpMyD88_Grid2_2p5um 013.tif	0.014208955	0.00010294
2.5um_grid	20220309	Rep1	176	88	20220309 568M1_gfpMyD88_Grid2_2p5um 013.tif	0.014056039	0.019944499
2.5um_grid	20220309	Rep1	176	89	20220309 568M1_gfpMyD88_Grid2_2p5um 013.tif	0.000477098	-0.000142623
2.5um_grid	20220309	Rep1	176	90	20220309 568M1_gfpMyD88_Grid2_2p5um 013.tif	0.012358671	0.031849434
2.5um_grid	20220309	Rep1	176	91	20220309 568M1_gfpMyD88_Grid2_2p5um 013.tif	0.004108853	0.000152053
2.5um_grid	20220309	Rep1	176	92	20220309 568M1_gfpMyD88_Grid2_2p5um 013.tif	0.02137307	0.09841688
2.5um_grid	20220309	Rep1	176	93	20220309 568M1_gfpMyD88_Grid2_2p5um 013.tif	0.047422311	0.035444488
2.5um_grid	20220309	Rep1	176	94	20220309 568M1_gfpMyD88_Grid2_2p5um 013.tif	0.00489637	0.001841532
2.5um_grid	20220309	Rep1	176	95	20220309 568M1_gfpMyD88_Grid2_2p5um 013.tif	0.002029195	0.00241124
2.5um_grid	20220309	Rep1	176	96	20220309 568M1_gfpMyD88_Grid2_2p5um 013.tif	0.026166986	0.067574061
2.5um_grid	20220309	Rep1	176	97	20220309 568M1_gfpMyD88_Grid2_2p5um 013.tif	0.151504586	0.136056905
2.5um_grid	20220309	Rep1	176	98	20220309 568M1_gfpMyD88_Grid2_2p5um 013.tif	0.022596397	0.01102562
2.5um_grid	20220309	Rep1	176	99	20220309 568M1_gfpMyD88_Grid2_2p5um 013.tif	0.000683535	-5.11E-06
2.5um_grid	20220309	Rep1	176	100	20220309 568M1_gfpMyD88_Grid2_2p5um 013.tif	0.000232432	0.002018338
2.5um_grid	20220309	Rep1	176	101	20220309 568M1_gfpMyD88_Grid2_2p5um 013.tif	0.069342819	0.107031259
2.5um_grid	20220309	Rep1	176	102	20220309 568M1_gfpMyD88_Grid2_2p5um 013.tif	0.007274214	0.021594688
2.5um_grid	20220309	Rep1	176	103	20220309 568M1_gfpMyD88_Grid2_2p5um 013.tif	0.005209848	0.029315215
2.5um_grid	20220309	Rep1	176	104	20220309 568M1_gfpMyD88_Grid2_2p5um 013.tif	0.005592138	0.013049066
2.5um_grid	20220309	Rep1	176	105	20220309 568M1_gfpMyD88_Grid2_2p5um 013.tif	0.008642812	0.008393176
2.5um_grid	20220309	Rep1	176	106	20220309 568M1_gfpMyD88_Grid2_2p5um 013.tif	0.009323289	0.040974586
2.5um_grid	20220309	Rep1	176	107	20220309 568M1_gfpMyD88_Grid2_2p5um 013.tif	0.079871086	0.098102559
2.5um_grid	20220309	Rep1	176	108	20220309 568M1_gfpMyD88_Grid2_2p5um 013.tif	0.002961983	0.001556678
2.5um_grid	20220309	Rep1	176	109	20220309 568M1_gfpMyD88_Grid2_2p5um 013.tif	0.001685134	-3.46E-05
2.5um_grid	20220309	Rep1	176	110	20220309 568M1_gfpMyD88_Grid2_2p5um 013.tif	0.002159174	0.000309214
2.5um_grid	20220309	Rep1	176	111	20220309 568M1_gfpMyD88_Grid2_2p5um 013.tif	0.015753406	0.008638739
2.5um_grid	20220309	Rep1	176	112	20220309 568M1_gfpMyD88_Grid2_2p5um 013.tif	0.037666269	0.073153272
2.5um_grid	20220309	Rep1	176	113	20220309 568M1_gfpMyD88_Grid2_2p5um 013.tif	0.045480277	0.096383611
2.5um_grid	20220309	Rep1	176	114	20220309 568M1_gfpMyD88_Grid2_2p5um 013.tif	-0.000593314	0.006232214
2.5um_grid	20220309	Rep1	176	115	20220309 568M1_gfpMyD88_Grid2_2p5um 013.tif	0.062927993	0.097385511
2.5um_grid	20220309	Rep1	176	116	20220309 568M1_gfpMyD88_Grid2_2p5um 013.tif	-0.000815042	0.003187222
2.5um_grid	20220309	Rep1	176	117	20220309 568M1_gfpMyD88_Grid2_2p5um 013.tif	0.448031648	0.975708431
2.5um_grid	20220309	Rep1	176	118	20220309 568M1_gfpMyD88_Grid2_2p5um 013.tif	0.004926954	0.08372234
2.5um_grid	20220309	Rep1	176	119	20220309 568M1_gfpMyD88_Grid2_2p5um 013.tif	0.010240785	0.016909329
2.5um_grid	20220309	Rep1	176	120	20220309 568M1_gfpMyD88_Grid2_2p5um 013.tif	0.011999319	0.030945758
2.5um_grid	20220309	Rep1	176	121	20220309 568M1_gfpMyD88_Grid2_2p5um 013.tif	0.000675889	0.006271504
2.5um_grid	20220309	Rep1	176	122	20220309 568M1_gfpMyD88_Grid2_2p5um 013.tif	0.111861113	0.065599727
2.5um_grid	20220309	Rep1	176	123	20220309 568M1_gfpMyD88_Grid2_2p5um 013.tif	0.019125204	0.066581984
2.5um_grid	20220309	Rep1	176	124	20220309 568M1_gfpMyD88_Grid2_2p5um 013.tif	0.001753947	0.000731584
2.5um_grid	20220309	Rep1	176	125	20220309 568M1_gfpMyD88_Grid2_2p5um 013.tif	0.230516284	0.333450942
2.5um_grid	20220309	Rep1	176	126	20220309 568M1_gfpMyD88_Grid2_2p5um 013.tif	0.018482957	0.038076932
2.5um_grid	20220309	Rep1	176	127	20220309 568M1_gfpMyD88_Grid2_2p5um 013.tif	0.000759993	0.013736645
2.5um_grid	20220309	Rep1	176	128	20220309 568M1_gfpMyD88_Grid2_2p5um 013.tif	0.031457879	0.0321834
2.5um_grid	20220309	Rep1	176	129	20220309 568M1_gfpMyD88_Grid2_2p5um 013.tif	0.141679733	0.322685421
2.5um_grid	20220309	Rep1	176	130	20220309 568M1_gfpMyD88_Grid2_2p5um 013.tif	0.014537724	0.016693233
2.5um_grid	20220309	Rep1	176	131	20220309 568M1_gfpMyD88_Grid2_2p5um 013.tif	0.005393347	0.056042383
2.5um_grid	20220309	Rep1	176	132	20220309 568M1_gfpMyD88_Grid2_2p5um 013.tif	0.019645119	0.007489501
2.5um_grid	20220309	Rep1	176	133	20220309 568M1_gfpMyD88_Grid2_2p5um 013.tif	0.012985627	0.001428985
2.5um_grid	20220309	Rep1	176	134	20220309 568M1_gfpMyD88_Grid2_2p5um 013.tif	0.000836451	0.000780697
2.5um_grid	20220309	Rep1	176	135	20220309 568M1_gfpMyD88_Grid2_2p5um 013.tif	0.004888725	0.006300972
2.5um_grid	20220309	Rep1	176	136	20220309 568M1_gfpMyD88_Grid2_2p5um 013.tif	0.002128591	0.003285448
2.5um_grid	20220309	Rep1	176	137	20220309 568M1_gfpMyD88_Grid2_2p5um 013.tif	0.00030889	-0.000122978
2.5um_grid	20220309	Rep1	176	138	20220309 568M1_gfpMyD88_Grid2_2p5um 013.tif	0.000438869	0.000220811
2.5um_grid	20220309	Rep1	177	1	20220309 568M1_gfpMyD88_Grid2_2p5um 014.tif	0.001126991	0.008078854
2.5um_grid	20220309	Rep1	177	2	20220309 568M1_gfpMyD88_Grid2_2p5um 014.tif	0.00078293	0.005220491
2.5um_grid	20220309	Rep1	177	3	20220309 568M1_gfpMyD88_Grid2_2p5um 014.tif	0.006364364	0.00090839
2.5um_grid	20220309	Rep1	177	4	20220309 568M1_gfpMyD88_Grid2_2p5um 014.tif	0.002755546	0.000653003
2.5um_grid	20220309	Rep1	177	5	20220309 568M1_gfpMyD88_Grid2_2p5um 014.tif	0.009881432	-0.000103333
2.5um_grid	20220309	Rep1	177	6	20220309 568M1_gfpMyD88_Grid2_2p5um 014.tif	0.000285953	0.003737285
2.5um_grid	20220309	Rep1	177	7	20220309 568M1_gfpMyD88_Grid2_2p5um 014.tif	0.023880892	0.031878902
2.5um_grid	20220309	Rep1	177	8	20220309 568M1_gfpMyD88_Grid2_2p5um 014.tif	0.001234032	-8.37E-05
2.5um_grid	20220309	Rep1	177	9	20220309 568M1_gfpMyD88_Grid2_2p5um 014.tif	0.012901523	0.009552237
2.5um_grid	20220309	Rep1	177	10	20220309 568M1_gfpMyD88_Grid2_2p5um 014.tif	0.008367564	0.012744567
2.5um_grid	20220309	Rep1	177	11	20220309 568M1_gfpMyD88_Grid2_2p5um 014.tif	0.003902416	0.002961303
2.5um_grid	20220309	Rep1	177	12	20220309 568M1_gfpMyD88_Grid2_2p5um 014.tif	0.004040041	0.002597869
2.5um_grid	20220309	Rep1	177	13	20220309 568M1_gfpMyD88_Grid2_2p5um 014.tif	0.010860094	0.006664406
2.5um_grid	20220309	Rep1	177	14	20220309 568M1_gfpMyD88_Grid2_2p5um 014.tif	0.222908712	0.375894196
2.5um_grid	20220309	Rep1	177	15	20220309 568M1_gfpMyD88_Grid2_2p5um 014.tif	0.000469452	0.003030061
2.5um_grid	20220309	Rep1	177	16	20220309 568M1_gfpMyD88_Grid2_2p5um 014.tif	0.008421084	0.002961303
2.5um_grid	20220309	Rep1	177	17	20220309 568M1_gfpMyD88_Grid2_2p5um 014.tif	0.024309056	0.035405198
2.5um_grid	20220309	Rep1	177	18	20220309 568M1_gfpMyD88_Grid2_2p5um 014.tif	0.000652951	0.000515488
2.5um_grid	20220309	Rep1	177	19	20220309 568M1_gfpMyD88_Grid2_2p5um 014.tif	0.093052445	0.161143707
2.5um_grid	20220309	Rep1	177	20	20220309 568M1_gfpMyD88_Grid2_2p5um 014.tif	0.002036841	0.00048602
2.5um_grid	20220309	Rep1	177	21	20220309 568M1_gfpMyD88_Grid2_2p5um 014.tif	0.008948644	0.00363906
2.5um_grid	20220309	Rep1	177	22	20220309 568M1_gfpMyD88_Grid2_2p5um 014.tif	0.356289694	0.623736868
2.5um_grid	20220309	Rep1	177	23	20220309 568M1_gfpMyD88_Grid2_2p5um 014.tif	0.000935846	0.00040744
2.5um_grid	20220309	Rep1	177	24	20220309 568M1_gfpMyD88_Grid2_2p5um 014.tif	0.006823112	3.42E-05
2.5um_grid	20220309	Rep1	177	25	20220309 568M1_gfpMyD88_Grid2_2p5um 014.tif	0.001234032	-4.44E-05
2.5um_grid	20220309	Rep1	177	26	20220309 568M1_gfpMyD88_Grid2_2p5um 014.tif	0.007526526	0.003324738
2.5um_grid	20220309	Rep1	177	27	20220309 568M1_gfpMyD88_Grid2_2p5um 014.tif	0.002977275	0.023902988
2.5um_grid	20220309	Rep1	177	28	20220309 568M1_gfpMyD88_Grid2_2p5um 014.tif	0.011112406	0.016261041
2.5um_grid	20220309	Rep1	177	29	20220309 568M1_gfpMyD88_Grid2_2p5um 014.tif	0.010110806	0.000230634
2.5um_grid	20220309	Rep1	177	30	20220309 568M1_gfpMyD88_Grid2_2p5um 014.tif	0.000630014	5.38E-05
2.5um_grid	20220309	Rep1	177	31	20220309 568M1_gfpMyD88_Grid2_2p5um 014.tif	0.028537184	0.016811104
2.5um_grid	20220309	Rep1	177	32	20220309 568M1_gfpMyD88_Grid2_2p5um 014.tif	0.002227986	9.31E-05
2.5um_grid	20220309	Rep1	177	33	20220309 568M1_gfpMyD88_Grid2_2p5um 014.tif	0.003810667	-6.40E-05
2.5um_grid	20220309	Rep1	177	34	20220309 568M1_gfpMyD88_Grid2_2p5um 014.tif	0.001906863	0.00325598
2.5um_grid	20220309	Rep1	177	35	20220309 568M1_gfpMyD88_Grid2_2p5um 014.tif	0.007908816	0.000702116
2.5um_grid	20220309	Rep1	177	36	20220309 568M1_gfpMyD88_Grid2_2p5um 014.tif	0.000339474	0.001281647
2.5um_grid	20220309	Rep1	177	37	20220309 568M1_gfpMyD88_Grid2_2p5um 014.tif	0.072324681	0.008432466
2.5um_grid	20220309	Rep1	177	38	20220309 568M1_gfpMyD88_Grid2_2p5um 014.tif	0.154524678	0.088230891
2.5um_grid	20220309	Rep1	177	39	20220309 568M1_gfpMyD88_Grid2_2p5um 014.tif	0.010967136	0.010544315
2.5um_grid	20220309	Rep1	177	40	20220309 568M1_gfpMyD88_Grid2_2p5um 014.tif	0.004682288	0.005171378
2.5um_grid	20220309	Rep1	177	41	20220309 568M1_gfpMyD88_Grid2_2p5um 014.tif	0.010126098	0.018471115
2.5um_grid	20220309	Rep1	177	42	20220309 568M1_gfpMyD88_Grid2_2p5um 014.tif	0.003963583	-1.49E-05
2.5um_grid	20220309	Rep1	177	43	20220309 568M1_gfpMyD88_Grid2_2p5um 014.tif	0.021434236	0.074449849
2.5um_grid	20220309	Rep1	177	44	20220309 568M1_gfpMyD88_Grid2_2p5um 014.tif	0.005638013	0.016850394
2.5um_grid	20220309	Rep1	177	45	20220309 568M1_gfpMyD88_Grid2_2p5um 014.tif	0.000438869	-9.35E-05
2.5um_grid	20220309	Rep1	177	46	20220309 568M1_gfpMyD88_Grid2_2p5um 014.tif	0.00498812	0.035238215
2.5um_grid	20220309	Rep1	177	47	20220309 568M1_gfpMyD88_Grid2_2p5um 014.tif	0.036274733	0.000672648
2.5um_grid	20220309	Rep1	177	48	20220309 568M1_gfpMyD88_Grid2_2p5um 014.tif	0.241969692	0.031859256
2.5um_grid	20220309	Rep1	177	49	20220309 568M1_gfpMyD88_Grid2_2p5um 014.tif	0.002793775	-0.000152446
2.5um_grid	20220309	Rep1	177	50	20220309 568M1_gfpMyD88_Grid2_2p5um 014.tif	0.054204135	0.048449549
2.5um_grid	20220309	Rep1	177	51	20220309 568M1_gfpMyD88_Grid2_2p5um 014.tif	0.056406125	0.032939737
2.5um_grid	20220309	Rep1	177	52	20220309 568M1_gfpMyD88_Grid2_2p5um 014.tif	0.013505541	0.012056988
2.5um_grid	20220309	Rep1	177	53	20220309 568M1_gfpMyD88_Grid2_2p5um 014.tif	0.203541902	0.340906258
2.5um_grid	20220309	Rep1	177	54	20220309 568M1_gfpMyD88_Grid2_2p5um 014.tif	0.07933588	0.113140886
2.5um_grid	20220309	Rep1	177	55	20220309 568M1_gfpMyD88_Grid2_2p5um 014.tif	0.115370536	0.082799019
2.5um_grid	20220309	Rep1	177	56	20220309 568M1_gfpMyD88_Grid2_2p5um 014.tif	0.032092481	0.003668527
2.5um_grid	20220309	Rep1	177	57	20220309 568M1_gfpMyD88_Grid2_2p5um 014.tif	0.019943305	0.016644121
2.5um_grid	20220309	Rep1	177	58	20220309 568M1_gfpMyD88_Grid2_2p5um 014.tif	0.205025186	0.136783775
2.5um_grid	20220309	Rep1	177	59	20220309 568M1_gfpMyD88_Grid2_2p5um 014.tif	0.060175505	0.058173877
2.5um_grid	20220309	Rep1	177	60	20220309 568M1_gfpMyD88_Grid2_2p5um 014.tif	0.316607993	0.688339806
2.5um_grid	20220309	Rep1	177	61	20220309 568M1_gfpMyD88_Grid2_2p5um 014.tif	0.02692392	0.058753408
2.5um_grid	20220309	Rep1	177	62	20220309 568M1_gfpMyD88_Grid2_2p5um 014.tif	0.143163018	0.290742478
2.5um_grid	20220309	Rep1	177	63	20220309 568M1_gfpMyD88_Grid2_2p5um 014.tif	0.021090175	0.051563299
2.5um_grid	20220309	Rep1	177	64	20220309 568M1_gfpMyD88_Grid2_2p5um 014.tif	0.028261935	0.027714139
2.5um_grid	20220309	Rep1	177	65	20220309 568M1_gfpMyD88_Grid2_2p5um 014.tif	0.003726563	0.010121945
2.5um_grid	20220309	Rep1	177	66	20220309 568M1_gfpMyD88_Grid2_2p5um 014.tif	0.01330675	0.016408379
2.5um_grid	20220309	Rep1	177	67	20220309 568M1_gfpMyD88_Grid2_2p5um 014.tif	0.010791282	0.057181799
2.5um_grid	20220309	Rep1	177	68	20220309 568M1_gfpMyD88_Grid2_2p5um 014.tif	0.070397939	0.123366166
2.5um_grid	20220309	Rep1	177	69	20220309 568M1_gfpMyD88_Grid2_2p5um 014.tif	0.049593717	0.026132707
2.5um_grid	20220309	Rep1	177	70	20220309 568M1_gfpMyD88_Grid2_2p5um 014.tif	0.008612229	0.010868459
2.5um_grid	20220309	Rep1	177	71	20220309 568M1_gfpMyD88_Grid2_2p5um 014.tif	0.001425177	0.001232534
2.5um_grid	20220309	Rep1	177	72	20220309 568M1_gfpMyD88_Grid2_2p5um 014.tif	0.030739174	0.046318055
2.5um_grid	20220309	Rep1	177	73	20220309 568M1_gfpMyD88_Grid2_2p5um 014.tif	0.038614348	0.135546132
2.5um_grid	20220309	Rep1	177	74	20220309 568M1_gfpMyD88_Grid2_2p5um 014.tif	0.011181218	0.016742346
2.5um_grid	20220309	Rep1	177	75	20220309 568M1_gfpMyD88_Grid2_2p5um 014.tif	0.017970689	0.003648882
2.5um_grid	20220309	Rep1	177	76	20220309 568M1_gfpMyD88_Grid2_2p5um 014.tif	0.009147435	0.02933486
2.5um_grid	20220309	Rep1	177	77	20220309 568M1_gfpMyD88_Grid2_2p5um 014.tif	0.015539324	0.005721441
2.5um_grid	20220309	Rep1	177	78	20220309 568M1_gfpMyD88_Grid2_2p5um 014.tif	0.270909046	0.263592941
2.5um_grid	20220309	Rep1	177	79	20220309 568M1_gfpMyD88_Grid2_2p5um 014.tif	0.004995766	0.000358327
2.5um_grid	20220309	Rep1	177	80	20220309 568M1_gfpMyD88_Grid2_2p5um 014.tif	0.014667703	0.060668806
2.5um_grid	20220309	Rep1	177	81	20220309 568M1_gfpMyD88_Grid2_2p5um 014.tif	0.187363389	0.261991866
2.5um_grid	20220309	Rep1	177	82	20220309 568M1_gfpMyD88_Grid2_2p5um 014.tif	0.017741314	0.04406869
2.5um_grid	20220309	Rep1	177	83	20220309 568M1_gfpMyD88_Grid2_2p5um 014.tif	0.030402759	0.04872458
2.5um_grid	20220309	Rep1	177	84	20220309 568M1_gfpMyD88_Grid2_2p5um 014.tif	0.000224787	0.006654584
2.5um_grid	20220309	Rep1	177	85	20220309 568M1_gfpMyD88_Grid2_2p5um 014.tif	0.128567186	0.128287266
2.5um_grid	20220309	Rep1	177	86	20220309 568M1_gfpMyD88_Grid2_2p5um 014.tif	0.006150282	8.33E-05
2.5um_grid	20220309	Rep1	177	87	20220309 568M1_gfpMyD88_Grid2_2p5um 014.tif	0.052927286	0.051425783
2.5um_grid	20220309	Rep1	177	88	20220309 568M1_gfpMyD88_Grid2_2p5um 014.tif	0.123146314	0.13784461
2.5um_grid	20220309	Rep1	177	89	20220309 568M1_gfpMyD88_Grid2_2p5um 014.tif	0.001149928	0.033686252
2.5um_grid	20220309	Rep1	177	90	20220309 568M1_gfpMyD88_Grid2_2p5um 014.tif	0.005095161	0.009188802
2.5um_grid	20220309	Rep1	177	91	20220309 568M1_gfpMyD88_Grid2_2p5um 014.tif	0.01469064	0.031711918
2.5um_grid	20220309	Rep1	177	92	20220309 568M1_gfpMyD88_Grid2_2p5um 014.tif	0.002105653	0.000672648
2.5um_grid	20220309	Rep1	177	93	20220309 568M1_gfpMyD88_Grid2_2p5um 014.tif	0.01363552	0.012823147
2.5um_grid	20220309	Rep1	177	94	20220309 568M1_gfpMyD88_Grid2_2p5um 014.tif	0.004613476	0.012734744
2.5um_grid	20220309	Rep1	177	95	20220309 568M1_gfpMyD88_Grid2_2p5um 014.tif	0.02554003	0.011045265
2.5um_grid	20220309	Rep1	177	96	20220309 568M1_gfpMyD88_Grid2_2p5um 014.tif	0.005920908	0.002185322
2.5um_grid	20220309	Rep1	177	97	20220309 568M1_gfpMyD88_Grid2_2p5um 014.tif	0.003053733	0.000967325
2.5um_grid	20220309	Rep1	177	98	20220309 568M1_gfpMyD88_Grid2_2p5um 014.tif	0.006364364	0.014286708
2.5um_grid	20220309	Rep1	177	99	20220309 568M1_gfpMyD88_Grid2_2p5um 014.tif	0.002526172	-8.37E-05
2.5um_grid	20220309	Rep1	177	100	20220309 568M1_gfpMyD88_Grid2_2p5um 014.tif	0.007060132	0.00040744
2.5um_grid	20220309	Rep1	177	101	20220309 568M1_gfpMyD88_Grid2_2p5um 014.tif	0.002082716	0.000456552
2.5um_grid	20220309	Rep1	177	102	20220309 568M1_gfpMyD88_Grid2_2p5um 014.tif	0.000851742	-0.000152446
2.5um_grid	20220309	Rep1	177	103	20220309 568M1_gfpMyD88_Grid2_2p5um 014.tif	0.016586799	0.00683139
2.5um_grid	20220309	Rep1	177	104	20220309 568M1_gfpMyD88_Grid2_2p5um 014.tif	0.001715718	0.000427085
2.5um_grid	20220309	Rep1	177	105	20220309 568M1_gfpMyD88_Grid2_2p5um 014.tif	0.011800528	0.01556364
2.5um_grid	20220309	Rep1	177	106	20220309 568M1_gfpMyD88_Grid2_2p5um 014.tif	0.034814386	0.097257819
2.5um_grid	20220309	Rep1	177	107	20220309 568M1_gfpMyD88_Grid2_2p5um 014.tif	0.001104054	4.40E-05
2.5um_grid	20220309	Rep1	177	108	20220309 568M1_gfpMyD88_Grid2_2p5um 014.tif	0.004345873	-9.35E-05
2.5um_grid	20220309	Rep1	177	109	20220309 568M1_gfpMyD88_Grid2_2p5um 014.tif	0.002159174	0.00010294
2.5um_grid	20220309	Rep1	177	110	20220309 568M1_gfpMyD88_Grid2_2p5um 014.tif	0.003107253	0.00410072
2.5um_grid	20220309	Rep1	177	111	20220309 568M1_gfpMyD88_Grid2_2p5um 014.tif	0.002526172	0.000210988
2.5um_grid	20220309	Rep1	177	112	20220309 568M1_gfpMyD88_Grid2_2p5um 014.tif	0.007794129	0.007715419
2.5um_grid	20220309	Rep1	177	113	20220309 568M1_gfpMyD88_Grid2_2p5um 014.tif	0.00145576	0.000161876
2.5um_grid	20220309	Rep1	177	114	20220309 568M1_gfpMyD88_Grid2_2p5um 014.tif	0.027956103	0.026515787
2.5um_grid	20220309	Rep1	177	115	20220309 568M1_gfpMyD88_Grid2_2p5um 014.tif	0.010034348	0.009974607
2.5um_grid	20220309	Rep1	177	116	20220309 568M1_gfpMyD88_Grid2_2p5um 014.tif	0.000920554	0.000819987
2.5um_grid	20220309	Rep1	177	117	20220309 568M1_gfpMyD88_Grid2_2p5um 014.tif	0.015921614	0.018029101
2.5um_grid	20220309	Rep1	177	118	20220309 568M1_gfpMyD88_Grid2_2p5um 014.tif	0.12468312	0.138866156
2.5um_grid	20220309	Rep1	177	119	20220309 568M1_gfpMyD88_Grid2_2p5um 014.tif	0.004361164	0.001969226
2.5um_grid	20220309	Rep1	177	120	20220309 568M1_gfpMyD88_Grid2_2p5um 014.tif	0.001035241	0.000230634
2.5um_grid	20220309	Rep1	178	1	20220309 568M1_gfpMyD88_Grid2_2p5um 015 crop.tif	2.60E-05	0.000152053
2.5um_grid	20220309	Rep1	178	2	20220309 568M1_gfpMyD88_Grid2_2p5um 015 crop.tif	-3.52E-05	0.000210988
2.5um_grid	20220309	Rep1	178	3	20220309 568M1_gfpMyD88_Grid2_2p5um 015 crop.tif	0.026090528	0.0008691
2.5um_grid	20220309	Rep1	178	4	20220309 568M1_gfpMyD88_Grid2_2p5um 015 crop.tif	0.007702379	0.006104521
2.5um_grid	20220309	Rep1	178	5	20220309 568M1_gfpMyD88_Grid2_2p5um 015 crop.tif	0.02644988	0.11776731
2.5um_grid	20220309	Rep1	178	6	20220309 568M1_gfpMyD88_Grid2_2p5um 015 crop.tif	0.011234739	0.028519588
2.5um_grid	20220309	Rep1	178	7	20220309 568M1_gfpMyD88_Grid2_2p5um 015 crop.tif	0.006586092	-6.40E-05
2.5um_grid	20220309	Rep1	178	8	20220309 568M1_gfpMyD88_Grid2_2p5um 015 crop.tif	0.044157553	0.110675426
2.5um_grid	20220309	Rep1	178	9	20220309 568M1_gfpMyD88_Grid2_2p5um 015 crop.tif	0.012702732	0.066965063
2.5um_grid	20220309	Rep1	178	10	20220309 568M1_gfpMyD88_Grid2_2p5um 015 crop.tif	0.00560743	0.022429605
2.5um_grid	20220309	Rep1	178	11	20220309 568M1_gfpMyD88_Grid2_2p5um 015 crop.tif	0.035915381	0.07287824
2.5um_grid	20220309	Rep1	178	12	20220309 568M1_gfpMyD88_Grid2_2p5um 015 crop.tif	0.008887478	0.002922013
2.5um_grid	20220309	Rep1	178	13	20220309 568M1_gfpMyD88_Grid2_2p5um 015 crop.tif	0.038285579	0.043341821
2.5um_grid	20220309	Rep1	178	14	20220309 568M1_gfpMyD88_Grid2_2p5um 015 crop.tif	0.05907451	0.102090514
2.5um_grid	20220309	Rep1	178	15	20220309 568M1_gfpMyD88_Grid2_2p5um 015 crop.tif	0.009422684	0.002352305
2.5um_grid	20220309	Rep1	178	16	20220309 568M1_gfpMyD88_Grid2_2p5um 015 crop.tif	0.013337334	0.011251539
2.5um_grid	20220309	Rep1	178	17	20220309 568M1_gfpMyD88_Grid2_2p5um 015 crop.tif	-0.000562731	0.007499323
2.5um_grid	20220309	Rep1	178	18	20220309 568M1_gfpMyD88_Grid2_2p5um 015 crop.tif	-0.000776813	0.003422963
2.5um_grid	20220309	Rep1	178	19	20220309 568M1_gfpMyD88_Grid2_2p5um 015 crop.tif	0.037375729	0.011673908
2.5um_grid	20220309	Rep1	178	20	20220309 568M1_gfpMyD88_Grid2_2p5um 015 crop.tif	0.012695086	0.000210988
2.5um_grid	20220309	Rep1	178	21	20220309 568M1_gfpMyD88_Grid2_2p5um 015 crop.tif	0.07059673	0.003914091
2.5um_grid	20220309	Rep1	178	22	20220309 568M1_gfpMyD88_Grid2_2p5um 015 crop.tif	0.016143342	0.000112763
2.5um_grid	20220309	Rep1	178	23	20220309 568M1_gfpMyD88_Grid2_2p5um 015 crop.tif	0.071430122	0.009581705
2.5um_grid	20220309	Rep1	178	24	20220309 568M1_gfpMyD88_Grid2_2p5um 015 crop.tif	0.020868447	0.000937857
2.5um_grid	20220309	Rep1	178	25	20220309 568M1_gfpMyD88_Grid2_2p5um 015 crop.tif	0.181116768	0.026692593
2.5um_grid	20220309	Rep1	178	26	20220309 568M1_gfpMyD88_Grid2_2p5um 015 crop.tif	0.041802647	0.2731994
2.5um_grid	20220309	Rep1	178	27	20220309 568M1_gfpMyD88_Grid2_2p5um 015 crop.tif	0.015753406	0.08795586
2.5um_grid	20220309	Rep1	178	28	20220309 568M1_gfpMyD88_Grid2_2p5um 015 crop.tif	0.01984391	0.058272103
2.5um_grid	20220309	Rep1	178	29	20220309 568M1_gfpMyD88_Grid2_2p5um 015 crop.tif	0.004796975	0.018313955
2.5um_grid	20220309	Rep1	178	30	20220309 568M1_gfpMyD88_Grid2_2p5um 015 crop.tif	0.015699886	0.002656804
2.5um_grid	20220309	Rep1	178	31	20220309 568M1_gfpMyD88_Grid2_2p5um 015 crop.tif	0.020463219	0.000761051
2.5um_grid	20220309	Rep1	178	32	20220309 568M1_gfpMyD88_Grid2_2p5um 015 crop.tif	-0.000310419	0.006517068
2.5um_grid	20220309	Rep1	178	33	20220309 568M1_gfpMyD88_Grid2_2p5um 015 crop.tif	0.04560261	0.059912469
2.5um_grid	20220309	Rep1	178	34	20220309 568M1_gfpMyD88_Grid2_2p5um 015 crop.tif	0.033797494	0.077661824
2.5um_grid	20220309	Rep1	178	35	20220309 568M1_gfpMyD88_Grid2_2p5um 015 crop.tif	0.038851368	0.006497423
2.5um_grid	20220309	Rep1	178	36	20220309 568M1_gfpMyD88_Grid2_2p5um 015 crop.tif	0.006601384	0.00602594
2.5um_grid	20220309	Rep1	178	37	20220309 568M1_gfpMyD88_Grid2_2p5um 015 crop.tif	0.000920554	0.000220811
2.5um_grid	20220309	Rep1	178	38	20220309 568M1_gfpMyD88_Grid2_2p5um 015 crop.tif	0.001142283	0.001468275
2.5um_grid	20220309	Rep1	178	39	20220309 568M1_gfpMyD88_Grid2_2p5um 015 crop.tif	0.002319736	-2.48E-05
2.5um_grid	20220309	Rep1	178	40	20220309 568M1_gfpMyD88_Grid2_2p5um 015 crop.tif	0.004835204	0.000122585
2.5um_grid	20220309	Rep1	178	41	20220309 568M1_gfpMyD88_Grid2_2p5um 015 crop.tif	0.019148142	0.001664726
2.5um_grid	20220309	Rep1	178	42	20220309 568M1_gfpMyD88_Grid2_2p5um 015 crop.tif	0.000851742	-2.48E-05
2.5um_grid	20220309	Rep1	178	43	20220309 568M1_gfpMyD88_Grid2_2p5um 015 crop.tif	0.02242819	0.014591207
2.5um_grid	20220309	Rep1	178	44	20220309 568M1_gfpMyD88_Grid2_2p5um 015 crop.tif	0.006769591	0.035385553
2.5um_grid	20220309	Rep1	178	45	20220309 568M1_gfpMyD88_Grid2_2p5um 015 crop.tif	0.021227799	0.003953381
2.5um_grid	20220309	Rep1	178	46	20220309 568M1_gfpMyD88_Grid2_2p5um 015 crop.tif	0.031687254	0.037320596
2.5um_grid	20220309	Rep1	178	47	20220309 568M1_gfpMyD88_Grid2_2p5um 015 crop.tif	0.015508741	0.011300651
2.5um_grid	20220309	Rep1	178	48	20220309 568M1_gfpMyD88_Grid2_2p5um 015 crop.tif	0.052850828	0.037025919
2.5um_grid	20220309	Rep1	178	49	20220309 568M1_gfpMyD88_Grid2_2p5um 015 crop.tif	0.014575953	0.00867803
2.5um_grid	20220309	Rep1	178	50	20220309 568M1_gfpMyD88_Grid2_2p5um 015 crop.tif	0.032558875	0.009404899
2.5um_grid	20220309	Rep1	178	51	20220309 568M1_gfpMyD88_Grid2_2p5um 015 crop.tif	0.002082716	0.011438167
2.5um_grid	20220309	Rep1	178	52	20220309 568M1_gfpMyD88_Grid2_2p5um 015 crop.tif	0.0057527	0.002421063
2.5um_grid	20220309	Rep1	178	53	20220309 568M1_gfpMyD88_Grid2_2p5um 015 crop.tif	0.039233659	0.006438487
2.5um_grid	20220309	Rep1	178	54	20220309 568M1_gfpMyD88_Grid2_2p5um 015 crop.tif	0.01043193	0.000377972
2.5um_grid	20220309	Rep1	178	55	20220309 568M1_gfpMyD88_Grid2_2p5um 015 crop.tif	0.011035948	0.045365267
2.5um_grid	20220309	Rep1	178	56	20220309 568M1_gfpMyD88_Grid2_2p5um 015 crop.tif	0.025937612	0.008275305
2.5um_grid	20220309	Rep1	178	57	20220309 568M1_gfpMyD88_Grid2_2p5um 015 crop.tif	0.017290212	0.006625116
2.5um_grid	20220309	Rep1	178	58	20220309 568M1_gfpMyD88_Grid2_2p5um 015 crop.tif	0.019622181	0.066670386
2.5um_grid	20220309	Rep1	178	59	20220309 568M1_gfpMyD88_Grid2_2p5um 015 crop.tif	0.068991112	0.009365608
2.5um_grid	20220309	Rep1	178	60	20220309 568M1_gfpMyD88_Grid2_2p5um 015 crop.tif	0.007182465	0.045434025
2.5um_grid	20220309	Rep1	178	61	20220309 568M1_gfpMyD88_Grid2_2p5um 015 crop.tif	0.013497895	0.000436907
2.5um_grid	20220309	Rep1	178	62	20220309 568M1_gfpMyD88_Grid2_2p5um 015 crop.tif	0.005920908	0.004906169
2.5um_grid	20220309	Rep1	178	63	20220309 568M1_gfpMyD88_Grid2_2p5um 015 crop.tif	0.003512481	0.010976507
2.5um_grid	20220309	Rep1	178	64	20220309 568M1_gfpMyD88_Grid2_2p5um 015 crop.tif	0.005997366	0.002499643
2.5um_grid	20220309	Rep1	178	65	20220309 568M1_gfpMyD88_Grid2_2p5um 015 crop.tif	0.001203449	-6.40E-05
2.5um_grid	20220309	Rep1	178	66	20220309 568M1_gfpMyD88_Grid2_2p5um 015 crop.tif	0.03666467	0.004454332
2.5um_grid	20220309	Rep1	178	67	20220309 568M1_gfpMyD88_Grid2_2p5um 015 crop.tif	0.018719977	0.083555356
2.5um_grid	20220309	Rep1	178	68	20220309 568M1_gfpMyD88_Grid2_2p5um 015 crop.tif	0.025310656	0.071562017
2.5um_grid	20220309	Rep1	178	69	20220309 568M1_gfpMyD88_Grid2_2p5um 015 crop.tif	0.015852802	0.028686571
2.5um_grid	20220309	Rep1	178	70	20220309 568M1_gfpMyD88_Grid2_2p5um 015 crop.tif	0.094122857	0.196023597
2.5um_grid	20220309	Rep1	178	71	20220309 568M1_gfpMyD88_Grid2_2p5um 015 crop.tif	0.045097987	0.156684269
2.5um_grid	20220309	Rep1	178	72	20220309 568M1_gfpMyD88_Grid2_2p5um 015 crop.tif	0.049501968	0.008540514
2.5um_grid	20220309	Rep1	178	73	20220309 568M1_gfpMyD88_Grid2_2p5um 015 crop.tif	0.073288052	0.035277505
2.5um_grid	20220309	Rep1	178	74	20220309 568M1_gfpMyD88_Grid2_2p5um 015 crop.tif	0.011265322	0.068772413
2.5um_grid	20220309	Rep1	178	75	20220309 568M1_gfpMyD88_Grid2_2p5um 015 crop.tif	0.008474605	0.001802242
2.5um_grid	20220309	Rep1	178	76	20220309 568M1_gfpMyD88_Grid2_2p5um 015 crop.tif	0.337159902	1.061105708
2.5um_grid	20220309	Rep1	178	77	20220309 568M1_gfpMyD88_Grid2_2p5um 015 crop.tif	0.004942245	0.019129227
2.5um_grid	20220309	Rep1	178	78	20220309 568M1_gfpMyD88_Grid2_2p5um 015 crop.tif	0.141893815	0.270488373
2.5um_grid	20220309	Rep1	178	79	20220309 568M1_gfpMyD88_Grid2_2p5um 015 crop.tif	0.011938152	0.127432701
2.5um_grid	20220309	Rep1	178	80	20220309 568M1_gfpMyD88_Grid2_2p5um 015 crop.tif	0.013069731	0.009011996
2.5um_grid	20220309	Rep1	178	81	20220309 568M1_gfpMyD88_Grid2_2p5um 015 crop.tif	0.014575953	0.00971922
2.5um_grid	20220309	Rep1	178	82	20220309 568M1_gfpMyD88_Grid2_2p5um 015 crop.tif	-0.000333357	0.006006295
2.5um_grid	20220309	Rep1	178	83	20220309 568M1_gfpMyD88_Grid2_2p5um 015 crop.tif	0.017924813	0.072357645
2.5um_grid	20220309	Rep1	178	84	20220309 568M1_gfpMyD88_Grid2_2p5um 015 crop.tif	0.060389587	0.095126324
2.5um_grid	20220309	Rep1	178	85	20220309 568M1_gfpMyD88_Grid2_2p5um 015 crop.tif	0.005301598	0.000918212
2.5um_grid	20220309	Rep1	178	86	20220309 568M1_gfpMyD88_Grid2_2p5um 015 crop.tif	0.005347473	0.001733484
2.5um_grid	20220309	Rep1	178	87	20220309 568M1_gfpMyD88_Grid2_2p5um 015 crop.tif	0.033055852	0.037821546
2.5um_grid	20220309	Rep1	178	88	20220309 568M1_gfpMyD88_Grid2_2p5um 015 crop.tif	0.02224469	0.01064254
2.5um_grid	20220309	Rep1	178	89	20220309 568M1_gfpMyD88_Grid2_2p5um 015 crop.tif	0.135815404	0.328569133
2.5um_grid	20220309	Rep1	178	90	20220309 568M1_gfpMyD88_Grid2_2p5um 015 crop.tif	0.028972995	0.022154573
2.5um_grid	20220309	Rep1	178	91	20220309 568M1_gfpMyD88_Grid2_2p5um 015 crop.tif	0.065328773	0.182782792
2.5um_grid	20220309	Rep1	178	92	20220309 568M1_gfpMyD88_Grid2_2p5um 015 crop.tif	0.015241138	0.027085495
2.5um_grid	20220309	Rep1	178	93	20220309 568M1_gfpMyD88_Grid2_2p5um 015 crop.tif	0.014476558	0.011320297
2.5um_grid	20220309	Rep1	178	94	20220309 568M1_gfpMyD88_Grid2_2p5um 015 crop.tif	0.004261769	0.015868139
2.5um_grid	20220309	Rep1	178	95	20220309 568M1_gfpMyD88_Grid2_2p5um 015 crop.tif	0.041634439	0.016516427
2.5um_grid	20220309	Rep1	178	96	20220309 568M1_gfpMyD88_Grid2_2p5um 015 crop.tif	0.008421084	0.003855156
2.5um_grid	20220309	Rep1	178	97	20220309 568M1_gfpMyD88_Grid2_2p5um 015 crop.tif	0.031389068	0.037124145
2.5um_grid	20220309	Rep1	178	98	20220309 568M1_gfpMyD88_Grid2_2p5um 015 crop.tif	0.010699533	0.001291469
2.5um_grid	20220309	Rep1	178	99	20220309 568M1_gfpMyD88_Grid2_2p5um 015 crop.tif	0.005943845	0.002263902
2.5um_grid	20220309	Rep1	178	100	20220309 568M1_gfpMyD88_Grid2_2p5um 015 crop.tif	0.032467125	0.073497061
2.5um_grid	20220309	Rep1	178	101	20220309 568M1_gfpMyD88_Grid2_2p5um 015 crop.tif	0.006456114	0.003658705
2.5um_grid	20220309	Rep1	178	102	20220309 568M1_gfpMyD88_Grid2_2p5um 015 crop.tif	0.000951138	0.003403318
2.5um_grid	20220309	Rep1	178	103	20220309 568M1_gfpMyD88_Grid2_2p5um 015 crop.tif	0.007205402	0.001674549
2.5um_grid	20220309	Rep1	178	104	20220309 568M1_gfpMyD88_Grid2_2p5um 015 crop.tif	0.002755546	0.000377972
2.5um_grid	20220309	Rep1	178	105	20220309 568M1_gfpMyD88_Grid2_2p5um 015 crop.tif	0.037024022	0.094978985
2.5um_grid	20220309	Rep1	178	106	20220309 568M1_gfpMyD88_Grid2_2p5um 015 crop.tif	0.001440469	0.00867803
2.5um_grid	20220309	Rep1	178	107	20220309 568M1_gfpMyD88_Grid2_2p5um 015 crop.tif	0.002663797	0.000377972
2.5um_grid	20220309	Rep1	178	108	20220309 568M1_gfpMyD88_Grid2_2p5um 015 crop.tif	0.004445268	-2.48E-05
2.5um_grid	20220309	Rep1	178	109	20220309 568M1_gfpMyD88_Grid2_2p5um 015 crop.tif	0.00163926	0.00040744
2.5um_grid	20220309	Rep1	178	110	20220309 568M1_gfpMyD88_Grid2_2p5um 015 crop.tif	0.000133037	0.000505665
2.5um_grid	20220309	Rep1	178	111	20220309 568M1_gfpMyD88_Grid2_2p5um 015 crop.tif	-0.000394523	0.0101023
2.5um_grid	20220309	Rep1	178	112	20220309 568M1_gfpMyD88_Grid2_2p5um 015 crop.tif	0.002832004	9.31E-05
2.5um_grid	20220309	Rep1	178	113	20220309 568M1_gfpMyD88_Grid2_2p5um 015 crop.tif	0.006081469	4.71E-06
2.5um_grid	20220309	Rep1	178	114	20220309 568M1_gfpMyD88_Grid2_2p5um 015 crop.tif	0.000263016	0.003550657
2.5um_grid	20220309	Rep1	178	115	20220309 568M1_gfpMyD88_Grid2_2p5um 015 crop.tif	0.001394594	4.71E-06
2.5um_grid	20220309	Rep1	178	116	20220309 568M1_gfpMyD88_Grid2_2p5um 015 crop.tif	0.047162353	0.146341118
2.5um_grid	20220309	Rep1	178	117	20220309 568M1_gfpMyD88_Grid2_2p5um 015 crop.tif	0.089061337	0.200099954
2.5um_grid	20220309	Rep1	178	118	20220309 568M1_gfpMyD88_Grid2_2p5um 015 crop.tif	-0.000432752	0.028156154
2.5um_grid	20220309	Rep1	178	119	20220309 568M1_gfpMyD88_Grid2_2p5um 015 crop.tif	0.078594237	0.162990346
2.5um_grid	20220309	Rep1	178	120	20220309 568M1_gfpMyD88_Grid2_2p5um 015 crop.tif	0.076239331	0.271794775
2.5um_grid	20220309	Rep1	178	121	20220309 568M1_gfpMyD88_Grid2_2p5um 015 crop.tif	0.032742374	0.275556811
2.5um_grid	20220309	Rep1	178	122	20220309 568M1_gfpMyD88_Grid2_2p5um 015 crop.tif	0.003917708	0.000132408
2.5um_grid	20220309	Rep1	178	123	20220309 568M1_gfpMyD88_Grid2_2p5um 015 crop.tif	0.146641857	0.347880275
2.5um_grid	20220309	Rep1	178	124	20220309 568M1_gfpMyD88_Grid2_2p5um 015 crop.tif	0.000285953	0.003354206
2.5um_grid	20220309	Rep1	178	125	20220309 568M1_gfpMyD88_Grid2_2p5um 015 crop.tif	0.066399186	0.159041679
2.5um_grid	20220309	Rep1	178	126	20220309 568M1_gfpMyD88_Grid2_2p5um 015 crop.tif	0.006593738	0.00040744
2.5um_grid	20220309	Rep1	178	127	20220309 568M1_gfpMyD88_Grid2_2p5um 015 crop.tif	0.006639613	0.002470176
2.5um_grid	20220309	Rep1	178	128	20220309 568M1_gfpMyD88_Grid2_2p5um 015 crop.tif	0.02725269	0.001134308
2.5um_grid	20220309	Rep1	178	129	20220309 568M1_gfpMyD88_Grid2_2p5um 015 crop.tif	0.006219094	7.35E-05
2.5um_grid	20220309	Rep1	178	130	20220309 568M1_gfpMyD88_Grid2_2p5um 015 crop.tif	0.072263515	0.339354298
2.5um_grid	20220309	Rep1	178	131	20220309 568M1_gfpMyD88_Grid2_2p5um 015 crop.tif	0.046344253	0.150790736
2.5um_grid	20220309	Rep1	178	132	20220309 568M1_gfpMyD88_Grid2_2p5um 015 crop.tif	0.027673209	0.034697974
2.5um_grid	20220309	Rep1	178	133	20220309 568M1_gfpMyD88_Grid2_2p5um 015 crop.tif	0.019476911	0.098132026
2.5um_grid	20220309	Rep1	178	134	20220309 568M1_gfpMyD88_Grid2_2p5um 015 crop.tif	0.007924107	0.000201166
2.5um_grid	20220309	Rep1	178	135	20220309 568M1_gfpMyD88_Grid2_2p5um 015 crop.tif	0.012259276	0.018304132
2.5um_grid	20220309	Rep1	178	136	20220309 568M1_gfpMyD88_Grid2_2p5um 015 crop.tif	-9.63E-05	4.71E-06
2.5um_grid	20220309	Rep1	178	137	20220309 568M1_gfpMyD88_Grid2_2p5um 015 crop.tif	0.016150988	0.035228392
2.5um_grid	20220309	Rep1	178	138	20220309 568M1_gfpMyD88_Grid2_2p5um 015 crop.tif	0.020149741	0.047978067
2.5um_grid	20220309	Rep1	178	139	20220309 568M1_gfpMyD88_Grid2_2p5um 015 crop.tif	0.003321336	-7.39E-05
2.5um_grid	20220309	Rep1	178	140	20220309 568M1_gfpMyD88_Grid2_2p5um 015 crop.tif	0.016372716	0.045974266
2.5um_grid	20220309	Rep1	178	141	20220309 568M1_gfpMyD88_Grid2_2p5um 015 crop.tif	0.011303551	0.014944819
2.5um_grid	20220309	Rep1	178	142	20220309 568M1_gfpMyD88_Grid2_2p5um 015 crop.tif	0.01727492	0.016968265
2.5um_grid	20220309	Rep1	178	143	20220309 568M1_gfpMyD88_Grid2_2p5um 015 crop.tif	0.015990426	0.057820265
2.5um_grid	20220309	Rep1	178	144	20220309 568M1_gfpMyD88_Grid2_2p5um 015 crop.tif	0.038423204	0.004306993
2.5um_grid	20220309	Rep1	178	145	20220309 568M1_gfpMyD88_Grid2_2p5um 015 crop.tif	0.112702151	0.087346862
2.5um_grid	20220309	Rep1	178	146	20220309 568M1_gfpMyD88_Grid2_2p5um 015 crop.tif	0.006448468	0.000289569
2.5um_grid	20220309	Rep1	178	147	20220309 568M1_gfpMyD88_Grid2_2p5um 015 crop.tif	0.000668243	0.004827589
2.5um_grid	20220309	Rep1	178	148	20220309 568M1_gfpMyD88_Grid2_2p5um 015 crop.tif	0.003359565	0.02652561
2.5um_grid	20220309	Rep1	178	149	20220309 568M1_gfpMyD88_Grid2_2p5um 015 crop.tif	0.001822759	4.71E-06
2.5um_grid	20220309	Rep1	179	1	20220309 568M1_gfpMyD88_Grid2_2p5um 016.tif	0.013841957	0.038823447
2.5um_grid	20220309	Rep1	179	2	20220309 568M1_gfpMyD88_Grid2_2p5um 016.tif	0.079014756	0.045925153
2.5um_grid	20220309	Rep1	179	3	20220309 568M1_gfpMyD88_Grid2_2p5um 016.tif	0.073685633	0.026250578
2.5um_grid	20220309	Rep1	179	4	20220309 568M1_gfpMyD88_Grid2_2p5um 016.tif	0.159609135	0.104104138
2.5um_grid	20220309	Rep1	179	5	20220309 568M1_gfpMyD88_Grid2_2p5um 016.tif	0.004781683	0.000230634
2.5um_grid	20220309	Rep1	179	6	20220309 568M1_gfpMyD88_Grid2_2p5um 016.tif	0.000155974	0.00237195
2.5um_grid	20220309	Rep1	179	7	20220309 568M1_gfpMyD88_Grid2_2p5um 016.tif	0.003206649	0.00090839
2.5um_grid	20220309	Rep1	179	8	20220309 568M1_gfpMyD88_Grid2_2p5um 016.tif	0.004040041	7.35E-05
2.5um_grid	20220309	Rep1	179	9	20220309 568M1_gfpMyD88_Grid2_2p5um 016.tif	0.001027596	0.001045906
2.5um_grid	20220309	Rep1	179	10	20220309 568M1_gfpMyD88_Grid2_2p5um 016.tif	0.001493989	0.001350405
2.5um_grid	20220309	Rep1	179	11	20220309 568M1_gfpMyD88_Grid2_2p5um 016.tif	0.000561202	-0.000152446
2.5um_grid	20220309	Rep1	179	12	20220309 568M1_gfpMyD88_Grid2_2p5um 016.tif	0.002396194	0.000878922
2.5um_grid	20220309	Rep1	179	13	20220309 568M1_gfpMyD88_Grid2_2p5um 016.tif	0.215645204	0.147146568
2.5um_grid	20220309	Rep1	179	14	20220309 568M1_gfpMyD88_Grid2_2p5um 016.tif	0.016403299	0.003187222
2.5um_grid	20220309	Rep1	179	15	20220309 568M1_gfpMyD88_Grid2_2p5um 016.tif	0.000240078	0.00090839
2.5um_grid	20220309	Rep1	179	16	20220309 568M1_gfpMyD88_Grid2_2p5um 016.tif	0.237267525	0.263642052
2.5um_grid	20220309	Rep1	179	17	20220309 568M1_gfpMyD88_Grid2_2p5um 016.tif	0.010676595	5.38E-05
2.5um_grid	20220309	Rep1	179	18	20220309 568M1_gfpMyD88_Grid2_2p5um 016.tif	0.012901523	0.000780697
2.5um_grid	20220309	Rep1	179	19	20220309 568M1_gfpMyD88_Grid2_2p5um 016.tif	0.014507141	0.000535133
2.5um_grid	20220309	Rep1	179	20	20220309 568M1_gfpMyD88_Grid2_2p5um 016.tif	0.003787729	0.002440708
2.5um_grid	20220309	Rep1	179	21	20220309 568M1_gfpMyD88_Grid2_2p5um 016.tif	0.003925354	0.005505345
2.5um_grid	20220309	Rep1	179	22	20220309 568M1_gfpMyD88_Grid2_2p5um 016.tif	0.078234884	0.055610191
2.5um_grid	20220309	Rep1	179	23	20220309 568M1_gfpMyD88_Grid2_2p5um 016.tif	-0.000448044	0.001762952
2.5um_grid	20220309	Rep1	179	24	20220309 568M1_gfpMyD88_Grid2_2p5um 016.tif	0.047965162	0.049579143
2.5um_grid	20220309	Rep1	179	25	20220309 568M1_gfpMyD88_Grid2_2p5um 016.tif	-0.000853271	0.002106741
2.5um_grid	20220309	Rep1	179	26	20220309 568M1_gfpMyD88_Grid2_2p5um 016.tif	0.045587318	0.132068949
2.5um_grid	20220309	Rep1	179	27	20220309 568M1_gfpMyD88_Grid2_2p5um 016.tif	-0.000975604	0.001723662
2.5um_grid	20220309	Rep1	179	28	20220309 568M1_gfpMyD88_Grid2_2p5um 016.tif	0.002243278	0.000456552
2.5um_grid	20220309	Rep1	179	29	20220309 568M1_gfpMyD88_Grid2_2p5um 016.tif	0.001983321	0.003815866
2.5um_grid	20220309	Rep1	179	30	20220309 568M1_gfpMyD88_Grid2_2p5um 016.tif	0.038935472	0.010495202
2.5um_grid	20220309	Rep1	179	31	20220309 568M1_gfpMyD88_Grid2_2p5um 016.tif	0.073639759	0.150054043
2.5um_grid	20220309	Rep1	179	32	20220309 568M1_gfpMyD88_Grid2_2p5um 016.tif	0.325301268	0.752402507
2.5um_grid	20220309	Rep1	179	33	20220309 568M1_gfpMyD88_Grid2_2p5um 016.tif	0.037780956	0.163717216
2.5um_grid	20220309	Rep1	179	34	20220309 568M1_gfpMyD88_Grid2_2p5um 016.tif	0.002663797	0.006133988
2.5um_grid	20220309	Rep1	179	35	20220309 568M1_gfpMyD88_Grid2_2p5um 016.tif	0.287133434	0.491466362
2.5um_grid	20220309	Rep1	179	36	20220309 568M1_gfpMyD88_Grid2_2p5um 016.tif	0.004827558	0.023225232
2.5um_grid	20220309	Rep1	179	37	20220309 568M1_gfpMyD88_Grid2_2p5um 016.tif	0.221494239	0.700382253
2.5um_grid	20220309	Rep1	179	38	20220309 568M1_gfpMyD88_Grid2_2p5um 016.tif	0.001042887	0.010829169
2.5um_grid	20220309	Rep1	179	39	20220309 568M1_gfpMyD88_Grid2_2p5um 016.tif	0.00422354	0.00090839
2.5um_grid	20220309	Rep1	179	40	20220309 568M1_gfpMyD88_Grid2_2p5um 016.tif	0.006693133	0.000996793
2.5um_grid	20220309	Rep1	179	41	20220309 568M1_gfpMyD88_Grid2_2p5um 016.tif	0.010149035	0.013962563
2.5um_grid	20220309	Rep1	179	42	20220309 568M1_gfpMyD88_Grid2_2p5um 016.tif	0.044478678	0.072396935
2.5um_grid	20220309	Rep1	179	43	20220309 568M1_gfpMyD88_Grid2_2p5um 016.tif	0.001807467	0.002705917
2.5um_grid	20220309	Rep1	179	44	20220309 568M1_gfpMyD88_Grid2_2p5um 016.tif	0.293578843	0.619748913
2.5um_grid	20220309	Rep1	179	45	20220309 568M1_gfpMyD88_Grid2_2p5um 016.tif	0.008925707	0.009954962
2.5um_grid	20220309	Rep1	179	46	20220309 568M1_gfpMyD88_Grid2_2p5um 016.tif	0.355899759	0.770564397
2.5um_grid	20220309	Rep1	179	47	20220309 568M1_gfpMyD88_Grid2_2p5um 016.tif	-1.99E-05	7.35E-05
2.5um_grid	20220309	Rep1	179	48	20220309 568M1_gfpMyD88_Grid2_2p5um 016.tif	0.015095868	0.004542735
2.5um_grid	20220309	Rep1	179	49	20220309 568M1_gfpMyD88_Grid2_2p5um 016.tif	0.016158634	0.001016438
2.5um_grid	20220309	Rep1	179	50	20220309 568M1_gfpMyD88_Grid2_2p5um 016.tif	0.007235985	0.002352305
2.5um_grid	20220309	Rep1	179	51	20220309 568M1_gfpMyD88_Grid2_2p5um 016.tif	7.95E-05	0.001743307
2.5um_grid	20220309	Rep1	179	52	20220309 568M1_gfpMyD88_Grid2_2p5um 016.tif	0.005248077	0.087101298
2.5um_grid	20220309	Rep1	179	53	20220309 568M1_gfpMyD88_Grid2_2p5um 016.tif	0.061452352	0.004365929
2.5um_grid	20220309	Rep1	179	54	20220309 568M1_gfpMyD88_Grid2_2p5um 016.tif	0.017833064	0.021250898
2.5um_grid	20220309	Rep1	179	55	20220309 568M1_gfpMyD88_Grid2_2p5um 016.tif	0.003390148	0.017646021
2.5um_grid	20220309	Rep1	179	56	20220309 568M1_gfpMyD88_Grid2_2p5um 016.tif	0.079611129	0.105813262
2.5um_grid	20220309	Rep1	179	57	20220309 568M1_gfpMyD88_Grid2_2p5um 016.tif	0.00560743	0.070068991
2.5um_grid	20220309	Rep1	179	58	20220309 568M1_gfpMyD88_Grid2_2p5um 016.tif	0.059938485	0.07741626
2.5um_grid	20220309	Rep1	179	59	20220309 568M1_gfpMyD88_Grid2_2p5um 016.tif	0.003848896	0.000495843
2.5um_grid	20220309	Rep1	179	60	20220309 568M1_gfpMyD88_Grid2_2p5um 016.tif	0.013215001	0.017046845
2.5um_grid	20220309	Rep1	179	61	20220309 568M1_gfpMyD88_Grid2_2p5um 016.tif	0.009407392	-2.48E-05
2.5um_grid	20220309	Rep1	179	62	20220309 568M1_gfpMyD88_Grid2_2p5um 016.tif	0.033094081	0.000574423
2.5um_grid	20220309	Rep1	179	63	20220309 568M1_gfpMyD88_Grid2_2p5um 016.tif	0.004231186	0.074302511
2.5um_grid	20220309	Rep1	179	64	20220309 568M1_gfpMyD88_Grid2_2p5um 016.tif	0.001562802	0.005642861
2.5um_grid	20220309	Rep1	179	65	20220309 568M1_gfpMyD88_Grid2_2p5um 016.tif	0.00560743	0.023117183
2.5um_grid	20220309	Rep1	179	66	20220309 568M1_gfpMyD88_Grid2_2p5um 016.tif	0.00881102	0.006192924
2.5um_grid	20220309	Rep1	179	67	20220309 568M1_gfpMyD88_Grid2_2p5um 016.tif	0.001516927	0.000171698
2.5um_grid	20220309	Rep1	179	68	20220309 568M1_gfpMyD88_Grid2_2p5um 016.tif	0.005248077	0.001222711
2.5um_grid	20220309	Rep1	179	69	20220309 568M1_gfpMyD88_Grid2_2p5um 016.tif	-0.00050921	0.000819987
2.5um_grid	20220309	Rep1	179	70	20220309 568M1_gfpMyD88_Grid2_2p5um 016.tif	0.001050533	0.00837353
2.5um_grid	20220309	Rep1	179	71	20220309 568M1_gfpMyD88_Grid2_2p5um 016.tif	0.005087515	0.020465094
2.5um_grid	20220309	Rep1	179	72	20220309 568M1_gfpMyD88_Grid2_2p5um 016.tif	0.031679608	0.04268371
2.5um_grid	20220309	Rep1	179	73	20220309 568M1_gfpMyD88_Grid2_2p5um 016.tif	0.00131049	0.001065551
2.5um_grid	20220309	Rep1	179	74	20220309 568M1_gfpMyD88_Grid2_2p5um 016.tif	0.014178372	0.089861436
2.5um_grid	20220309	Rep1	179	75	20220309 568M1_gfpMyD88_Grid2_2p5um 016.tif	0.039960009	0.147490359
2.5um_grid	20220309	Rep1	179	76	20220309 568M1_gfpMyD88_Grid2_2p5um 016.tif	0.066200395	0.213497917
2.5um_grid	20220309	Rep1	179	77	20220309 568M1_gfpMyD88_Grid2_2p5um 016.tif	-0.000501564	0.000819987
2.5um_grid	20220309	Rep1	179	78	20220309 568M1_gfpMyD88_Grid2_2p5um 016.tif	0.004926954	0.009070932
2.5um_grid	20220309	Rep1	179	79	20220309 568M1_gfpMyD88_Grid2_2p5um 016.tif	0.000851742	0.001546856
2.5um_grid	20220309	Rep1	179	80	20220309 568M1_gfpMyD88_Grid2_2p5um 016.tif	0.000522973	0.007627016
2.5um_grid	20220309	Rep1	179	81	20220309 568M1_gfpMyD88_Grid2_2p5um 016.tif	0.0047511	0.002303192
2.5um_grid	20220309	Rep1	179	82	20220309 568M1_gfpMyD88_Grid2_2p5um 016.tif	0.009804974	0.000977148
2.5um_grid	20220309	Rep1	179	83	20220309 568M1_gfpMyD88_Grid2_2p5um 016.tif	0.001088762	-9.35E-05
2.5um_grid	20220309	Rep1	179	84	20220309 568M1_gfpMyD88_Grid2_2p5um 016.tif	0.021961796	0.000397617
2.5um_grid	20220309	Rep1	179	85	20220309 568M1_gfpMyD88_Grid2_2p5um 016.tif	0.000186558	6.37E-05
2.5um_grid	20220309	Rep1	179	86	20220309 568M1_gfpMyD88_Grid2_2p5um 016.tif	0.000668243	0.005868779
2.5um_grid	20220309	Rep1	179	87	20220309 568M1_gfpMyD88_Grid2_2p5um 016.tif	0.000744701	0.000132408
2.5um_grid	20220309	Rep1	179	88	20220309 568M1_gfpMyD88_Grid2_2p5um 016.tif	0.002594985	0.000269924
2.5um_grid	20220309	Rep1	179	89	20220309 568M1_gfpMyD88_Grid2_2p5um 016.tif	0.00049239	0.002696094
2.5um_grid	20220309	Rep1	179	90	20220309 568M1_gfpMyD88_Grid2_2p5um 016.tif	0.008742208	0.001654904
2.5um_grid	20220309	Rep1	179	91	20220309 568M1_gfpMyD88_Grid2_2p5um 016.tif	0.017030255	0.003766753
2.5um_grid	20220309	Rep1	179	92	20220309 568M1_gfpMyD88_Grid2_2p5um 016.tif	0.000683535	0.00140934
2.5um_grid	20220309	Rep1	179	93	20220309 568M1_gfpMyD88_Grid2_2p5um 016.tif	0.004873433	-5.42E-05
2.5um_grid	20220309	Rep1	179	94	20220309 568M1_gfpMyD88_Grid2_2p5um 016.tif	0.026663963	0.01417866
2.5um_grid	20220309	Rep1	179	95	20220309 568M1_gfpMyD88_Grid2_2p5um 016.tif	0.046397773	0.04591533
2.5um_grid	20220309	Rep1	179	96	20220309 568M1_gfpMyD88_Grid2_2p5um 016.tif	0.037146355	0.001173599
2.5um_grid	20220309	Rep1	179	97	20220309 568M1_gfpMyD88_Grid2_2p5um 016.tif	0.001845696	0.004739186
2.5um_grid	20220309	Rep1	179	98	20220309 568M1_gfpMyD88_Grid2_2p5um 016.tif	0.068341219	0.043331998
2.5um_grid	20220309	Rep1	179	99	20220309 568M1_gfpMyD88_Grid2_2p5um 016.tif	0.000652951	0.002725562
2.5um_grid	20220309	Rep1	179	100	20220309 568M1_gfpMyD88_Grid2_2p5um 016.tif	0.065886917	0.056621914
2.5um_grid	20220309	Rep1	179	101	20220309 568M1_gfpMyD88_Grid2_2p5um 016.tif	0.0248672	0.010858636
2.5um_grid	20220309	Rep1	179	102	20220309 568M1_gfpMyD88_Grid2_2p5um 016.tif	0.006242031	0.003560479
2.5um_grid	20220309	Rep1	179	103	20220309 568M1_gfpMyD88_Grid2_2p5um 016.tif	0.01960689	0.010367509
2.5um_grid	20220309	Rep1	179	104	20220309 568M1_gfpMyD88_Grid2_2p5um 016.tif	0.105889743	0.069342121
2.5um_grid	20220309	Rep1	179	105	20220309 568M1_gfpMyD88_Grid2_2p5um 016.tif	0.067316682	0.087631715
2.5um_grid	20220309	Rep1	179	106	20220309 568M1_gfpMyD88_Grid2_2p5um 016.tif	0.004858141	0.000996793
2.5um_grid	20220309	Rep1	179	107	20220309 568M1_gfpMyD88_Grid2_2p5um 016.tif	0.02157186	0.055119063
2.5um_grid	20220309	Rep1	179	108	20220309 568M1_gfpMyD88_Grid2_2p5um 016.tif	0.015676948	0.002087096
2.5um_grid	20220309	Rep1	179	109	20220309 568M1_gfpMyD88_Grid2_2p5um 016.tif	0.02157186	0.001743307
2.5um_grid	20220309	Rep1	179	110	20220309 568M1_gfpMyD88_Grid2_2p5um 016.tif	0.011808174	0.004621315
2.5um_grid	20220309	Rep1	179	111	20220309 568M1_gfpMyD88_Grid2_2p5um 016.tif	0.016135696	0.025710338
2.5um_grid	20220309	Rep1	179	112	20220309 568M1_gfpMyD88_Grid2_2p5um 016.tif	0.001425177	0.000181521
2.5um_grid	20220309	Rep1	179	113	20220309 568M1_gfpMyD88_Grid2_2p5um 016.tif	0.002969629	0.000633358
2.5um_grid	20220309	Rep1	179	114	20220309 568M1_gfpMyD88_Grid2_2p5um 016.tif	0.001960383	0.000260101
2.5um_grid	20220309	Rep1	179	115	20220309 568M1_gfpMyD88_Grid2_2p5um 016.tif	0.004766392	0.004493622
2.5um_grid	20220309	Rep1	179	116	20220309 568M1_gfpMyD88_Grid2_2p5um 016.tif	0.007174819	0.030297471
2.5um_grid	20220309	Rep1	180	1	20220309 568M1_gfpMyD88_Grid2_2p5um 017.tif	0.002044487	0.001468275
2.5um_grid	20220309	Rep1	180	2	20220309 568M1_gfpMyD88_Grid2_2p5um 017.tif	0.025685301	8.33E-05
2.5um_grid	20220309	Rep1	180	3	20220309 568M1_gfpMyD88_Grid2_2p5um 017.tif	0.039654177	0.008511046
2.5um_grid	20220309	Rep1	180	4	20220309 568M1_gfpMyD88_Grid2_2p5um 017.tif	0.004521726	0.000240456
2.5um_grid	20220309	Rep1	180	5	20220309 568M1_gfpMyD88_Grid2_2p5um 017.tif	0.01693086	0.045011656
2.5um_grid	20220309	Rep1	180	6	20220309 568M1_gfpMyD88_Grid2_2p5um 017.tif	0.069457506	0.008884303
2.5um_grid	20220309	Rep1	180	7	20220309 568M1_gfpMyD88_Grid2_2p5um 017.tif	0.056192042	0.051563299
2.5um_grid	20220309	Rep1	180	8	20220309 568M1_gfpMyD88_Grid2_2p5um 017.tif	0.017878939	0.04814505
2.5um_grid	20220309	Rep1	180	9	20220309 568M1_gfpMyD88_Grid2_2p5um 017.tif	0.052002144	0.08426258
2.5um_grid	20220309	Rep1	180	10	20220309 568M1_gfpMyD88_Grid2_2p5um 017.tif	0.004116499	0.041917551
2.5um_grid	20220309	Rep1	180	11	20220309 568M1_gfpMyD88_Grid2_2p5um 017.tif	0.015952197	0.067908028
2.5um_grid	20220309	Rep1	180	12	20220309 568M1_gfpMyD88_Grid2_2p5um 017.tif	0.016777944	0.073870318
2.5um_grid	20220309	Rep1	180	13	20220309 568M1_gfpMyD88_Grid2_2p5um 017.tif	0.034737928	0.071306631
2.5um_grid	20220309	Rep1	180	14	20220309 568M1_gfpMyD88_Grid2_2p5um 017.tif	0.006020303	0.001065551
2.5um_grid	20220309	Rep1	180	15	20220309 568M1_gfpMyD88_Grid2_2p5um 017.tif	0.029584658	0.028853555
2.5um_grid	20220309	Rep1	180	16	20220309 568M1_gfpMyD88_Grid2_2p5um 017.tif	0.139141327	0.185493819
2.5um_grid	20220309	Rep1	180	17	20220309 568M1_gfpMyD88_Grid2_2p5um 017.tif	0.001968029	0.032753109
2.5um_grid	20220309	Rep1	180	18	20220309 568M1_gfpMyD88_Grid2_2p5um 017.tif	0.186904641	0.140634214
2.5um_grid	20220309	Rep1	180	19	20220309 568M1_gfpMyD88_Grid2_2p5um 017.tif	0.004422331	0.044579464
2.5um_grid	20220309	Rep1	180	20	20220309 568M1_gfpMyD88_Grid2_2p5um 017.tif	0.005125744	0.000456552
2.5um_grid	20220309	Rep1	180	21	20220309 568M1_gfpMyD88_Grid2_2p5um 017.tif	0.10045358	0.169934892
2.5um_grid	20220309	Rep1	180	22	20220309 568M1_gfpMyD88_Grid2_2p5um 017.tif	0.155098113	0.295408192
2.5um_grid	20220309	Rep1	180	23	20220309 568M1_gfpMyD88_Grid2_2p5um 017.tif	0.002923754	0.006389375
2.5um_grid	20220309	Rep1	180	24	20220309 568M1_gfpMyD88_Grid2_2p5um 017.tif	0.047147061	0.045974266
2.5um_grid	20220309	Rep1	180	25	20220309 568M1_gfpMyD88_Grid2_2p5um 017.tif	0.009070977	0.012656164
2.5um_grid	20220309	Rep1	180	26	20220309 568M1_gfpMyD88_Grid2_2p5um 017.tif	0.034455033	0.059038262
2.5um_grid	20220309	Rep1	180	27	20220309 568M1_gfpMyD88_Grid2_2p5um 017.tif	0.008642812	0.023284167
2.5um_grid	20220309	Rep1	180	28	20220309 568M1_gfpMyD88_Grid2_2p5um 017.tif	0.004819912	0.005593748
2.5um_grid	20220309	Rep1	180	29	20220309 568M1_gfpMyD88_Grid2_2p5um 017.tif	0.005622721	0.010662185
2.5um_grid	20220309	Rep1	180	30	20220309 568M1_gfpMyD88_Grid2_2p5um 017.tif	0.006089115	0.00929685
2.5um_grid	20220309	Rep1	180	31	20220309 568M1_gfpMyD88_Grid2_2p5um 017.tif	0.008627521	0.000191343
2.5um_grid	20220309	Rep1	180	32	20220309 568M1_gfpMyD88_Grid2_2p5um 017.tif	0.010982427	0.005259781
2.5um_grid	20220309	Rep1	180	33	20220309 568M1_gfpMyD88_Grid2_2p5um 017.tif	0.002105653	0.004110542
2.5um_grid	20220309	Rep1	180	34	20220309 568M1_gfpMyD88_Grid2_2p5um 017.tif	0.013811373	0.009110222
2.5um_grid	20220309	Rep1	180	35	20220309 568M1_gfpMyD88_Grid2_2p5um 017.tif	0.004674642	0.033460333
2.5um_grid	20220309	Rep1	180	36	20220309 568M1_gfpMyD88_Grid2_2p5um 017.tif	0.031725483	0.033126366
2.5um_grid	20220309	Rep1	180	37	20220309 568M1_gfpMyD88_Grid2_2p5um 017.tif	0.002916108	0.001045906
2.5um_grid	20220309	Rep1	180	38	20220309 568M1_gfpMyD88_Grid2_2p5um 017.tif	0.010837157	0.000230634
2.5um_grid	20220309	Rep1	180	39	20220309 568M1_gfpMyD88_Grid2_2p5um 017.tif	0.006341427	0.000319037
2.5um_grid	20220309	Rep1	180	40	20220309 568M1_gfpMyD88_Grid2_2p5um 017.tif	0.048515659	0.085460931
2.5um_grid	20220309	Rep1	180	41	20220309 568M1_gfpMyD88_Grid2_2p5um 017.tif	0.060351358	0.016889684
2.5um_grid	20220309	Rep1	180	42	20220309 568M1_gfpMyD88_Grid2_2p5um 017.tif	0.047835184	0.161124065
2.5um_grid	20220309	Rep1	180	43	20220309 568M1_gfpMyD88_Grid2_2p5um 017.tif	0.013023856	0.028941958
2.5um_grid	20220309	Rep1	180	44	20220309 568M1_gfpMyD88_Grid2_2p5um 017.tif	0.034974948	0.092061687
2.5um_grid	20220309	Rep1	180	45	20220309 568M1_gfpMyD88_Grid2_2p5um 017.tif	0.068287699	0.186593944
2.5um_grid	20220309	Rep1	180	46	20220309 568M1_gfpMyD88_Grid2_2p5um 017.tif	0.017068484	0.024403938
2.5um_grid	20220309	Rep1	180	47	20220309 568M1_gfpMyD88_Grid2_2p5um 017.tif	0.043568827	0.072298709
2.5um_grid	20220309	Rep1	180	48	20220309 568M1_gfpMyD88_Grid2_2p5um 017.tif	0.054586425	0.016752169
2.5um_grid	20220309	Rep1	180	49	20220309 568M1_gfpMyD88_Grid2_2p5um 017.tif	0.010210201	0.018284487
2.5um_grid	20220309	Rep1	180	50	20220309 568M1_gfpMyD88_Grid2_2p5um 017.tif	0.018337687	0.018883663
2.5um_grid	20220309	Rep1	180	51	20220309 568M1_gfpMyD88_Grid2_2p5um 017.tif	0.899477913	1.014114613
[truncated: 5,936 more rows]
