# Supplementary material for: Myddosome clustering in IL‐1 receptor signaling regulates the formation of an NF‐kB activating signalosome
Source: EMBO Rep. 2023 Aug 21;24(10):e57233. doi: 10.15252/embr.202357233 (PMC10561168; doi:10.15252/embr.202357233)
Supplement: Supplementary file 16 — Source Data for Figure 4 [file EMBR-24-e57233-s017.zip › Figure 4/4H/stat.test.MeanInt_M1.csv]

.y.	group1	group2	p	p.adj	p.format	p.signif	method
Mean_Normalized_Mean_M1	off_grid_above	off_grid_below	0.000119258	6.00E-04	0.00012	***	T-test
Mean_Normalized_Mean_M1	off_grid_above	2.5um_grid	0.00013757	6.00E-04	0.00014	***	T-test
Mean_Normalized_Mean_M1	off_grid_above	1um_grid	3.06E-05	0.00018	3.10E-05	****	T-test
Mean_Normalized_Mean_M1	off_grid_below	2.5um_grid	0.734218653	0.95	0.73422	ns	T-test
Mean_Normalized_Mean_M1	off_grid_below	1um_grid	0.19507347	0.59	0.19507	ns	T-test
Mean_Normalized_Mean_M1	2.5um_grid	1um_grid	0.477229663	0.95	0.47723	ns	T-test
