# Supplementary material for: Myddosome clustering in IL‐1 receptor signaling regulates the formation of an NF‐kB activating signalosome
Source: EMBO Rep. 2023 Aug 21;24(10):e57233. doi: 10.15252/embr.202357233 (PMC10561168; doi:10.15252/embr.202357233)
Supplement: Supplementary file 16 — Source Data for Figure 4 [file EMBR-24-e57233-s017.zip › Figure 4/4H/M1 Mean Int.csv]

New_Group	SE_Normalized_Mean_M1	Mean_Normalized_Mean_M1
off_grid_above	0.0199177052381727	0.520065990726585
off_grid_below	0.00760701223790809	0.182947822836599
2.5um_grid	0.0218819595468736	0.174152374003858
1um_grid	0.016360150639474	0.15257926190998
