# Supplementary material for: Myddosome clustering in IL‐1 receptor signaling regulates the formation of an NF‐kB activating signalosome
Source: EMBO Rep. 2023 Aug 21;24(10):e57233. doi: 10.15252/embr.202357233 (PMC10561168; doi:10.15252/embr.202357233)
Supplement: Supplementary file 16 — Source Data for Figure 4 [file EMBR-24-e57233-s017.zip › Figure 4/4H/M1PunctaNumberbyReplicate.csv]

GROUP	REP	PunctaNumber
1um_grid	Rep1	400
1um_grid	Rep2	1105
1um_grid	Rep3	339
2.5um_grid	Rep1	1662
2.5um_grid	Rep2	3887
2.5um_grid	Rep3	542
off_grid	Rep1	553
off_grid	Rep2	1495
off_grid	Rep3	338
off_grid	Rep4	728
