# Supplementary material for: Myddosome clustering in IL‐1 receptor signaling regulates the formation of an NF‐kB activating signalosome
Source: EMBO Rep. 2023 Aug 21;24(10):e57233. doi: 10.15252/embr.202357233 (PMC10561168; doi:10.15252/embr.202357233)
Supplement: Supplementary file 16 — Source Data for Figure 4 [file EMBR-24-e57233-s017.zip › Figure 4/4H/M1 Mean Int_by Replicate.csv]

New_Group	REP	Mean_Normalized_Mean_M1
off_grid_above	Rep1	0.577136964792933
off_grid_above	Rep2	0.505780183438347
off_grid_above	Rep3	0.484814941250278
off_grid_above	Rep4	0.512531873424782
off_grid_below	Rep1	0.195640366259952
off_grid_below	Rep2	0.186882871299091
off_grid_below	Rep3	0.188410382568079
off_grid_below	Rep4	0.160857671219275
2.5um_grid	Rep1	0.201344650479468
2.5um_grid	Rep2	0.190252961779008
2.5um_grid	Rep3	0.130859509753098
1um_grid	Rep1	0.166052676698591
1um_grid	Rep2	0.171665294635371
1um_grid	Rep3	0.120019814395978
