# Supplementary material for: Myddosome clustering in IL‐1 receptor signaling regulates the formation of an NF‐kB activating signalosome
Source: EMBO Rep. 2023 Aug 21;24(10):e57233. doi: 10.15252/embr.202357233 (PMC10561168; doi:10.15252/embr.202357233)
Supplement: Supplementary file 16 — Source Data for Figure 4 [file EMBR-24-e57233-s017.zip › Figure 4/4H/Table for Fig4H.csv]

GROUP	DATE	REP	ImageNumber	ObjectNumber	FileName_Staining	Normalized_Integrated_MyD88	Normalized_Mean_M1
off_grid	20220309	Rep1	42	1	20220309 568M1_gfpMyD88_NC2 001.tif	0.004766392	0.009317902
off_grid	20220309	Rep1	42	2	20220309 568M1_gfpMyD88_NC2 001.tif	0.008742208	0.002784106
off_grid	20220309	Rep1	42	3	20220309 568M1_gfpMyD88_NC2 001.tif	0.012947398	0.079353058
off_grid	20220309	Rep1	42	4	20220309 568M1_gfpMyD88_NC2 001.tif	0.031113819	0.176728143
off_grid	20220309	Rep1	42	5	20220309 568M1_gfpMyD88_NC2 001.tif	0.006723717	0.286387989
off_grid	20220309	Rep1	42	6	20220309 568M1_gfpMyD88_NC2 001.tif	0.082730615	0.303827595
off_grid	20220309	Rep1	42	7	20220309 568M1_gfpMyD88_NC2 001.tif	0.006104407	0.071414287
off_grid	20220309	Rep1	42	8	20220309 568M1_gfpMyD88_NC2 001.tif	0.031916628	0.271266412
off_grid	20220309	Rep1	42	9	20220309 568M1_gfpMyD88_NC2 001.tif	0.026182277	0.149769188
off_grid	20220309	Rep1	42	10	20220309 568M1_gfpMyD88_NC2 001.tif	0.009300351	0.889496165
off_grid	20220309	Rep1	42	11	20220309 568M1_gfpMyD88_NC2 001.tif	0.032788249	0.086538252
off_grid	20220309	Rep1	42	12	20220309 568M1_gfpMyD88_NC2 001.tif	0.256657274	0.822006354
off_grid	20220309	Rep1	42	13	20220309 568M1_gfpMyD88_NC2 001.tif	0.063960176	0.376188396
off_grid	20220309	Rep1	42	14	20220309 568M1_gfpMyD88_NC2 001.tif	0.0411604	0.717310398
off_grid	20220309	Rep1	42	15	20220309 568M1_gfpMyD88_NC2 001.tif	0.006601384	0.078593865
off_grid	20220309	Rep1	42	16	20220309 568M1_gfpMyD88_NC2 001.tif	0.50199571	0.88292444
off_grid	20220309	Rep1	42	17	20220309 568M1_gfpMyD88_NC2 001.tif	0.00154751	0.010271035
off_grid	20220309	Rep1	42	18	20220309 568M1_gfpMyD88_NC2 001.tif	0.075237731	0.376721023
off_grid	20220309	Rep1	42	19	20220309 568M1_gfpMyD88_NC2 001.tif	0.006073824	0.068624156
off_grid	20220309	Rep1	42	20	20220309 568M1_gfpMyD88_NC2 001.tif	0.03757452	0.068339782
off_grid	20220309	Rep1	42	21	20220309 568M1_gfpMyD88_NC2 001.tif	0.580089909	0.840552931
off_grid	20220309	Rep1	42	22	20220309 568M1_gfpMyD88_NC2 001.tif	0.102212114	0.190067007
off_grid	20220309	Rep1	42	23	20220309 568M1_gfpMyD88_NC2 001.tif	0.534444481	0.514427287
off_grid	20220309	Rep1	42	24	20220309 568M1_gfpMyD88_NC2 001.tif	0.012756253	0.069730188
off_grid	20220309	Rep1	42	25	20220309 568M1_gfpMyD88_NC2 001.tif	0.0105772	0.176653103
off_grid	20220309	Rep1	42	26	20220309 568M1_gfpMyD88_NC2 001.tif	0.058531657	0.201102216
off_grid	20220309	Rep1	42	27	20220309 568M1_gfpMyD88_NC2 001.tif	0.008681041	0.041159605
off_grid	20220309	Rep1	42	28	20220309 568M1_gfpMyD88_NC2 001.tif	0.00169278	0.205362166
off_grid	20220309	Rep1	42	29	20220309 568M1_gfpMyD88_NC2 001.tif	0.084389754	0.190765738
off_grid	20220309	Rep1	42	30	20220309 568M1_gfpMyD88_NC2 001.tif	0.104322354	0.123525614
off_grid	20220309	Rep1	42	31	20220309 568M1_gfpMyD88_NC2 001.tif	0.007985274	0.616912931
off_grid	20220309	Rep1	42	32	20220309 568M1_gfpMyD88_NC2 001.tif	0.006379656	0.010703317
off_grid	20220309	Rep1	43	1	20220309 568M1_gfpMyD88_NC2 002.tif	0.04063284	0.080750693
off_grid	20220309	Rep1	43	2	20220309 568M1_gfpMyD88_NC2 002.tif	0.005714471	0.006709449
off_grid	20220309	Rep1	43	3	20220309 568M1_gfpMyD88_NC2 002.tif	1.225617151	0.174923585
off_grid	20220309	Rep1	43	4	20220309 568M1_gfpMyD88_NC2 002.tif	0.140586383	0.070917921
off_grid	20220309	Rep1	43	5	20220309 568M1_gfpMyD88_NC2 002.tif	0.057048373	0.20132624
off_grid	20220309	Rep1	43	6	20220309 568M1_gfpMyD88_NC2 002.tif	0.713899049	0.822296617
off_grid	20220309	Rep1	43	7	20220309 568M1_gfpMyD88_NC2 002.tif	0.007343026	0.053553979
off_grid	20220309	Rep1	43	8	20220309 568M1_gfpMyD88_NC2 002.tif	0.591650358	0.559424304
off_grid	20220309	Rep1	43	9	20220309 568M1_gfpMyD88_NC2 002.tif	0.596459567	0.552407268
off_grid	20220309	Rep1	43	10	20220309 568M1_gfpMyD88_NC2 002.tif	0.002113299	0.28449707
off_grid	20220309	Rep1	43	11	20220309 568M1_gfpMyD88_NC2 002.tif	0.432105445	0.460618921
off_grid	20220309	Rep1	43	12	20220309 568M1_gfpMyD88_NC2 002.tif	0.072041786	0.175107484
off_grid	20220309	Rep1	44	1	20220309 568M1_gfpMyD88_NC2 003.tif	0.007320089	0.035014122
off_grid	20220309	Rep1	44	2	20220309 568M1_gfpMyD88_NC2 003.tif	0.019981534	0.06037758
off_grid	20220309	Rep1	44	3	20220309 568M1_gfpMyD88_NC2 003.tif	0.189091339	0.469083135
off_grid	20220309	Rep1	44	4	20220309 568M1_gfpMyD88_NC2 003.tif	0.461740571	0.442000311
off_grid	20220309	Rep1	44	5	20220309 568M1_gfpMyD88_NC2 003.tif	0.061941685	0.137342314
off_grid	20220309	Rep1	44	6	20220309 568M1_gfpMyD88_NC2 003.tif	0.056857227	0.181678426
off_grid	20220309	Rep1	44	7	20220309 568M1_gfpMyD88_NC2 003.tif	0.284747943	1.258694215
off_grid	20220309	Rep1	44	8	20220309 568M1_gfpMyD88_NC2 003.tif	0.084183317	0.17863736
off_grid	20220309	Rep1	44	9	20220309 568M1_gfpMyD88_NC2 003.tif	0.414237213	0.623086438
off_grid	20220309	Rep1	44	10	20220309 568M1_gfpMyD88_NC2 003.tif	0.175458878	0.263241267
off_grid	20220309	Rep1	44	11	20220309 568M1_gfpMyD88_NC2 003.tif	0.036878752	0.184308933
off_grid	20220309	Rep1	44	12	20220309 568M1_gfpMyD88_NC2 003.tif	0.035471925	0.210365904
off_grid	20220309	Rep1	44	13	20220309 568M1_gfpMyD88_NC2 003.tif	0.006295552	0.1899297
off_grid	20220309	Rep1	44	14	20220309 568M1_gfpMyD88_NC2 003.tif	0.006509634	0.3081211
off_grid	20220309	Rep1	44	15	20220309 568M1_gfpMyD88_NC2 003.tif	0.024683701	0.118619695
off_grid	20220309	Rep1	44	16	20220309 568M1_gfpMyD88_NC2 003.tif	0.029232952	0.495194724
off_grid	20220309	Rep1	44	17	20220309 568M1_gfpMyD88_NC2 003.tif	0.00689957	0.124286117
off_grid	20220309	Rep1	44	18	20220309 568M1_gfpMyD88_NC2 003.tif	0.036504108	0.090038435
off_grid	20220309	Rep1	44	19	20220309 568M1_gfpMyD88_NC2 003.tif	0.066567394	0.098589276
off_grid	20220309	Rep1	44	20	20220309 568M1_gfpMyD88_NC2 003.tif	0.002357965	0.202872458
off_grid	20220309	Rep1	44	21	20220309 568M1_gfpMyD88_NC2 003.tif	0.008229939	0.101295513
off_grid	20220309	Rep1	44	22	20220309 568M1_gfpMyD88_NC2 003.tif	0.03413391	0.085405259
off_grid	20220309	Rep1	44	23	20220309 568M1_gfpMyD88_NC2 003.tif	0.054456446	0.271386068
off_grid	20220309	Rep1	44	24	20220309 568M1_gfpMyD88_NC2 003.tif	0.024645472	0.412649717
off_grid	20220309	Rep1	44	25	20220309 568M1_gfpMyD88_NC2 003.tif	0.023544477	0.160901965
off_grid	20220309	Rep1	44	26	20220309 568M1_gfpMyD88_NC2 003.tif	0.015508741	0.059496051
off_grid	20220309	Rep1	44	27	20220309 568M1_gfpMyD88_NC2 003.tif	0.164234844	0.337993729
off_grid	20220309	Rep1	44	28	20220309 568M1_gfpMyD88_NC2 003.tif	0.010860094	0.054658085
off_grid	20220309	Rep1	45	1	20220309 568M1_gfpMyD88_NC2 004.tif	0.045923733	0.031423824
off_grid	20220309	Rep1	45	2	20220309 568M1_gfpMyD88_NC2 004.tif	0.003818313	0.000150328
off_grid	20220309	Rep1	45	3	20220309 568M1_gfpMyD88_NC2 004.tif	0.003680688	0.515378124
off_grid	20220309	Rep1	45	4	20220309 568M1_gfpMyD88_NC2 004.tif	0.001142283	0.293586367
off_grid	20220309	Rep1	45	5	20220309 568M1_gfpMyD88_NC2 004.tif	0.017106713	0.248281385
off_grid	20220309	Rep1	45	6	20220309 568M1_gfpMyD88_NC2 004.tif	0.000836451	0.157498313
off_grid	20220309	Rep1	45	7	20220309 568M1_gfpMyD88_NC2 004.tif	0.003504835	0.185169347
off_grid	20220309	Rep1	45	8	20220309 568M1_gfpMyD88_NC2 004.tif	0.012175172	0.329077515
off_grid	20220309	Rep1	45	9	20220309 568M1_gfpMyD88_NC2 004.tif	0.012863294	0.224933166
off_grid	20220309	Rep1	45	10	20220309 568M1_gfpMyD88_NC2 004.tif	0.001325782	0.309444293
off_grid	20220309	Rep1	45	11	20220309 568M1_gfpMyD88_NC2 004.tif	0.027971395	0.554143085
off_grid	20220309	Rep1	45	12	20220309 568M1_gfpMyD88_NC2 004.tif	0.00049239	0.010343556
off_grid	20220309	Rep1	45	13	20220309 568M1_gfpMyD88_NC2 004.tif	0.121059011	0.349131827
off_grid	20220309	Rep1	45	14	20220309 568M1_gfpMyD88_NC2 004.tif	0.081729016	0.424019783
off_grid	20220309	Rep1	45	15	20220309 568M1_gfpMyD88_NC2 004.tif	0.010523679	0.138459136
off_grid	20220309	Rep1	45	16	20220309 568M1_gfpMyD88_NC2 004.tif	0.014889431	0.164820283
off_grid	20220309	Rep1	45	17	20220309 568M1_gfpMyD88_NC2 004.tif	0.206821951	0.461093261
off_grid	20220309	Rep1	45	18	20220309 568M1_gfpMyD88_NC2 004.tif	0.01784071	0.221542808
off_grid	20220309	Rep1	45	19	20220309 568M1_gfpMyD88_NC2 004.tif	0.076766891	0.422728715
off_grid	20220309	Rep1	45	20	20220309 568M1_gfpMyD88_NC2 004.tif	0.028491309	0.085845107
off_grid	20220309	Rep1	45	21	20220309 568M1_gfpMyD88_NC2 004.tif	0.020830217	0.144986925
off_grid	20220309	Rep1	45	22	20220309 568M1_gfpMyD88_NC2 004.tif	0.011334134	0.051050954
off_grid	20220309	Rep1	45	23	20220309 568M1_gfpMyD88_NC2 004.tif	0.202693217	0.708274112
off_grid	20220309	Rep1	45	24	20220309 568M1_gfpMyD88_NC2 004.tif	0.080429229	0.138830539
off_grid	20220309	Rep1	45	25	20220309 568M1_gfpMyD88_NC2 004.tif	0.2360442	1.059842404
off_grid	20220309	Rep1	45	26	20220309 568M1_gfpMyD88_NC2 004.tif	0.020317949	0.060985713
off_grid	20220309	Rep1	45	27	20220309 568M1_gfpMyD88_NC2 004.tif	0.01760369	0.138990957
off_grid	20220309	Rep1	45	28	20220309 568M1_gfpMyD88_NC2 004.tif	0.007710025	0.272543775
off_grid	20220309	Rep1	45	29	20220309 568M1_gfpMyD88_NC2 004.tif	0.242917772	0.397409232
off_grid	20220309	Rep1	45	30	20220309 568M1_gfpMyD88_NC2 004.tif	0.017641919	0.113818115
off_grid	20220309	Rep1	45	31	20220309 568M1_gfpMyD88_NC2 004.tif	0.000836451	0.228714999
off_grid	20220309	Rep1	45	32	20220309 568M1_gfpMyD88_NC2 004.tif	0.019346932	0.128999592
off_grid	20220309	Rep1	45	33	20220309 568M1_gfpMyD88_NC2 004.tif	0.02625109	0.14502134
off_grid	20220309	Rep1	45	34	20220309 568M1_gfpMyD88_NC2 004.tif	0.041741481	0.25842885
off_grid	20220309	Rep1	45	35	20220309 568M1_gfpMyD88_NC2 004.tif	0.028965349	0.270935647
off_grid	20220309	Rep1	45	36	20220309 568M1_gfpMyD88_NC2 004.tif	0.195613207	0.5842505
off_grid	20220309	Rep1	45	37	20220309 568M1_gfpMyD88_NC2 004.tif	0.049012637	0.146404762
off_grid	20220309	Rep1	45	38	20220309 568M1_gfpMyD88_NC2 004.tif	0.004047687	0.04092324
off_grid	20220309	Rep1	45	39	20220309 568M1_gfpMyD88_NC2 004.tif	0.007442422	0.139926961
off_grid	20220309	Rep1	45	40	20220309 568M1_gfpMyD88_NC2 004.tif	0.029806387	0.290741677
off_grid	20220309	Rep1	45	41	20220309 568M1_gfpMyD88_NC2 004.tif	0.008979228	0.164558865
off_grid	20220309	Rep1	45	42	20220309 568M1_gfpMyD88_NC2 004.tif	0.027122711	0.17950943
off_grid	20220309	Rep1	45	43	20220309 568M1_gfpMyD88_NC2 004.tif	0.000951138	0.021990427
off_grid	20220309	Rep1	45	44	20220309 568M1_gfpMyD88_NC2 004.tif	0.018177125	0.208134969
off_grid	20220309	Rep1	45	45	20220309 568M1_gfpMyD88_NC2 004.tif	0.011876986	0.079445549
off_grid	20220309	Rep1	45	46	20220309 568M1_gfpMyD88_NC2 004.tif	0.053240764	0.314886822
off_grid	20220309	Rep1	45	47	20220309 568M1_gfpMyD88_NC2 004.tif	0.170512046	0.627419081
off_grid	20220309	Rep1	45	48	20220309 568M1_gfpMyD88_NC2 004.tif	0.15713954	0.425043414
off_grid	20220309	Rep1	45	49	20220309 568M1_gfpMyD88_NC2 004.tif	0.179251194	0.657080286
off_grid	20220309	Rep1	45	50	20220309 568M1_gfpMyD88_NC2 004.tif	0.001516927	0.073045203
off_grid	20220309	Rep1	45	51	20220309 568M1_gfpMyD88_NC2 004.tif	0.112465131	0.439256864
off_grid	20220309	Rep1	45	52	20220309 568M1_gfpMyD88_NC2 004.tif	0.016594444	0.117328131
off_grid	20220309	Rep1	45	53	20220309 568M1_gfpMyD88_NC2 004.tif	0.034783803	0.164418771
off_grid	20220309	Rep1	45	54	20220309 568M1_gfpMyD88_NC2 004.tif	0.450570057	0.181146603
off_grid	20220309	Rep1	45	55	20220309 568M1_gfpMyD88_NC2 004.tif	0.063646698	0.041439866
off_grid	20220309	Rep1	45	56	20220309 568M1_gfpMyD88_NC2 004.tif	0.013574353	0.014019375
off_grid	20220309	Rep1	45	57	20220309 568M1_gfpMyD88_NC2 004.tif	0.003306044	0.007176806
off_grid	20220309	Rep1	45	58	20220309 568M1_gfpMyD88_NC2 004.tif	0.007847649	0.019251551
off_grid	20220309	Rep1	46	1	20220309 568M1_gfpMyD88_NC2 005.tif	0.020891384	0.005823081
off_grid	20220309	Rep1	46	2	20220309 568M1_gfpMyD88_NC2 005.tif	0.15517457	0.160735864
off_grid	20220309	Rep1	46	3	20220309 568M1_gfpMyD88_NC2 005.tif	0.00986614	0.101018966
off_grid	20220309	Rep1	46	4	20220309 568M1_gfpMyD88_NC2 005.tif	0.33070685	0.261678646
off_grid	20220309	Rep1	46	5	20220309 568M1_gfpMyD88_NC2 005.tif	0.025578259	0.022519024
off_grid	20220309	Rep1	46	6	20220309 568M1_gfpMyD88_NC2 005.tif	0.205575684	0.203209859
off_grid	20220309	Rep1	46	7	20220309 568M1_gfpMyD88_NC2 005.tif	0.105392767	0.117337461
off_grid	20220309	Rep1	46	8	20220309 568M1_gfpMyD88_NC2 005.tif	0.129912847	0.174540983
off_grid	20220309	Rep1	46	9	20220309 568M1_gfpMyD88_NC2 005.tif	0.891786238	0.378883666
off_grid	20220309	Rep1	46	10	20220309 568M1_gfpMyD88_NC2 005.tif	0.186369434	0.153143498
off_grid	20220309	Rep1	46	11	20220309 568M1_gfpMyD88_NC2 005.tif	0.927453895	0.203380163
off_grid	20220309	Rep1	46	12	20220309 568M1_gfpMyD88_NC2 005.tif	0.060641898	0.448124158
off_grid	20220309	Rep1	46	13	20220309 568M1_gfpMyD88_NC2 005.tif	0.024767805	0.094141976
off_grid	20220309	Rep1	46	14	20220309 568M1_gfpMyD88_NC2 005.tif	0.250991736	0.218049763
off_grid	20220309	Rep1	46	15	20220309 568M1_gfpMyD88_NC2 005.tif	0.0393407	0.291056193
off_grid	20220309	Rep1	46	16	20220309 568M1_gfpMyD88_NC2 005.tif	0.018001272	0.246104688
off_grid	20220309	Rep1	46	17	20220309 568M1_gfpMyD88_NC2 005.tif	0.021587152	0.129382731
off_grid	20220309	Rep1	46	18	20220309 568M1_gfpMyD88_NC2 005.tif	0.010913615	0.20656118
off_grid	20220309	Rep1	46	19	20220309 568M1_gfpMyD88_NC2 005.tif	0.040801047	0.613002655
off_grid	20220309	Rep1	46	20	20220309 568M1_gfpMyD88_NC2 005.tif	0.017481357	0.231694885
off_grid	20220309	Rep1	46	21	20220309 568M1_gfpMyD88_NC2 005.tif	0.162942704	0.12102133
off_grid	20220309	Rep1	47	1	20220309 568M1_gfpMyD88_NC2 006.tif	0.004414685	0.024543166
off_grid	20220309	Rep1	47	2	20220309 568M1_gfpMyD88_NC2 006.tif	0.027871999	0.029867818
off_grid	20220309	Rep1	47	3	20220309 568M1_gfpMyD88_NC2 006.tif	0.006180865	0.006968541
off_grid	20220309	Rep1	47	4	20220309 568M1_gfpMyD88_NC2 006.tif	0.006578446	0.090154632
off_grid	20220309	Rep1	47	5	20220309 568M1_gfpMyD88_NC2 006.tif	0.008826312	-0.000292856
off_grid	20220309	Rep1	47	6	20220309 568M1_gfpMyD88_NC2 006.tif	0.008795728	0.002194187
off_grid	20220309	Rep1	47	7	20220309 568M1_gfpMyD88_NC2 006.tif	0.015302304	0.021823944
off_grid	20220309	Rep1	47	8	20220309 568M1_gfpMyD88_NC2 006.tif	0.00283965	0.415590853
off_grid	20220309	Rep1	47	9	20220309 568M1_gfpMyD88_NC2 006.tif	0.041963209	0.047393724
off_grid	20220309	Rep1	47	10	20220309 568M1_gfpMyD88_NC2 006.tif	0.056474938	0.09104733
off_grid	20220309	Rep1	47	11	20220309 568M1_gfpMyD88_NC2 006.tif	0.106776656	0.277190318
off_grid	20220309	Rep1	47	12	20220309 568M1_gfpMyD88_NC2 006.tif	0.040242904	0.452552382
off_grid	20220309	Rep1	47	13	20220309 568M1_gfpMyD88_NC2 006.tif	0.045801401	0.248385156
off_grid	20220309	Rep1	47	14	20220309 568M1_gfpMyD88_NC2 006.tif	0.902780896	1.016658152
off_grid	20220309	Rep1	47	15	20220309 568M1_gfpMyD88_NC2 006.tif	0.712591624	1.242195762
off_grid	20220309	Rep1	47	16	20220309 568M1_gfpMyD88_NC2 006.tif	0.041083942	0.173305657
off_grid	20220309	Rep1	47	17	20220309 568M1_gfpMyD88_NC2 006.tif	0.116303323	0.396673229
off_grid	20220309	Rep1	47	18	20220309 568M1_gfpMyD88_NC2 006.tif	0.150227737	0.228191407
off_grid	20220309	Rep1	47	19	20220309 568M1_gfpMyD88_NC2 006.tif	0.021227799	0.0119922
off_grid	20220309	Rep1	47	20	20220309 568M1_gfpMyD88_NC2 006.tif	0.009499142	0.032726946
off_grid	20220309	Rep1	47	21	20220309 568M1_gfpMyD88_NC2 006.tif	0.063707865	0.065954262
off_grid	20220309	Rep1	47	22	20220309 568M1_gfpMyD88_NC2 006.tif	0.003436023	0.073896116
off_grid	20220309	Rep1	47	23	20220309 568M1_gfpMyD88_NC2 006.tif	0.035028468	0.056011187
off_grid	20220309	Rep1	47	24	20220309 568M1_gfpMyD88_NC2 006.tif	0.593026602	1.126636359
off_grid	20220309	Rep1	47	25	20220309 568M1_gfpMyD88_NC2 006.tif	0.026908629	0.066676249
off_grid	20220309	Rep1	47	26	20220309 568M1_gfpMyD88_NC2 006.tif	0.05233856	0.195369394
off_grid	20220309	Rep1	47	27	20220309 568M1_gfpMyD88_NC2 006.tif	0.214360709	0.580351574
off_grid	20220309	Rep1	47	28	20220309 568M1_gfpMyD88_NC2 006.tif	0.005056932	0.00174579
off_grid	20220309	Rep1	47	29	20220309 568M1_gfpMyD88_NC2 006.tif	0.006387301	0.01776859
off_grid	20220309	Rep1	48	1	20220309 568M1_gfpMyD88_NC2 007.tif	0.006119698	0.000736101
off_grid	20220309	Rep1	48	2	20220309 568M1_gfpMyD88_NC2 007.tif	0.006234385	0.001753497
off_grid	20220309	Rep1	48	3	20220309 568M1_gfpMyD88_NC2 007.tif	0.015294658	0.380896555
off_grid	20220309	Rep1	48	4	20220309 568M1_gfpMyD88_NC2 007.tif	0.003497189	0.003695799
off_grid	20220309	Rep1	48	5	20220309 568M1_gfpMyD88_NC2 007.tif	0.059540904	0.144301474
off_grid	20220309	Rep1	48	6	20220309 568M1_gfpMyD88_NC2 007.tif	0.073119845	0.192007562
off_grid	20220309	Rep1	48	7	20220309 568M1_gfpMyD88_NC2 007.tif	0.10012481	0.115835982
off_grid	20220309	Rep1	48	8	20220309 568M1_gfpMyD88_NC2 007.tif	0.011311197	0.181190922
off_grid	20220309	Rep1	48	9	20220309 568M1_gfpMyD88_NC2 007.tif	0.003176065	0.343824618
off_grid	20220309	Rep1	48	10	20220309 568M1_gfpMyD88_NC2 007.tif	0.000316536	-8.60E-05
off_grid	20220309	Rep1	48	11	20220309 568M1_gfpMyD88_NC2 007.tif	0.000943492	0.061905979
off_grid	20220309	Rep1	48	12	20220309 568M1_gfpMyD88_NC2 007.tif	0.023819725	0.322969201
off_grid	20220309	Rep1	48	13	20220309 568M1_gfpMyD88_NC2 007.tif	0.000331828	0.006886722
off_grid	20220309	Rep1	48	14	20220309 568M1_gfpMyD88_NC2 007.tif	0.002656151	0.018114046
off_grid	20220309	Rep1	48	15	20220309 568M1_gfpMyD88_NC2 007.tif	0.012786836	-0.00184503
off_grid	20220309	Rep1	48	16	20220309 568M1_gfpMyD88_NC2 007.tif	0.002594985	0.196382795
off_grid	20220309	Rep1	48	17	20220309 568M1_gfpMyD88_NC2 007.tif	0.050060112	0.072845939
off_grid	20220309	Rep1	48	18	20220309 568M1_gfpMyD88_NC2 007.tif	0.014147788	0.007136991
off_grid	20220309	Rep1	48	19	20220309 568M1_gfpMyD88_NC2 007.tif	0.059487382	0.092178414
off_grid	20220309	Rep1	48	20	20220309 568M1_gfpMyD88_NC2 007.tif	0.007220694	0.047361068
off_grid	20220309	Rep1	48	21	20220309 568M1_gfpMyD88_NC2 007.tif	0.027696146	0.052778948
off_grid	20220309	Rep1	48	22	20220309 568M1_gfpMyD88_NC2 007.tif	-0.000967958	0.002898068
off_grid	20220309	Rep1	48	23	20220309 568M1_gfpMyD88_NC2 007.tif	0.017091421	0.092842225
off_grid	20220309	Rep1	48	24	20220309 568M1_gfpMyD88_NC2 007.tif	0.108925125	0.099157594
off_grid	20220309	Rep1	48	25	20220309 568M1_gfpMyD88_NC2 007.tif	0.01483591	0.045074872
off_grid	20220309	Rep1	48	26	20220309 568M1_gfpMyD88_NC2 007.tif	0.062163413	0.189681056
off_grid	20220309	Rep1	48	27	20220309 568M1_gfpMyD88_NC2 007.tif	0.167988932	0.161922732
off_grid	20220309	Rep1	48	28	20220309 568M1_gfpMyD88_NC2 007.tif	0.132864126	0.124034259
off_grid	20220309	Rep1	48	29	20220309 568M1_gfpMyD88_NC2 007.tif	0.024500202	0.376453689
off_grid	20220309	Rep1	48	30	20220309 568M1_gfpMyD88_NC2 007.tif	0.051214627	0.200233052
off_grid	20220309	Rep1	48	31	20220309 568M1_gfpMyD88_NC2 007.tif	0.200942329	0.476150376
off_grid	20220309	Rep1	48	32	20220309 568M1_gfpMyD88_NC2 007.tif	0.010003765	0.11227229
off_grid	20220309	Rep1	48	33	20220309 568M1_gfpMyD88_NC2 007.tif	0.052644392	0.10975602
off_grid	20220309	Rep1	48	34	20220309 568M1_gfpMyD88_NC2 007.tif	0.32422321	0.312712157
off_grid	20220309	Rep1	48	35	20220309 568M1_gfpMyD88_NC2 007.tif	0.019836264	0.115454097
off_grid	20220309	Rep1	48	36	20220309 568M1_gfpMyD88_NC2 007.tif	0.062461599	0.17600567
off_grid	20220309	Rep1	48	37	20220309 568M1_gfpMyD88_NC2 007.tif	0.040418758	0.125213161
off_grid	20220309	Rep1	48	38	20220309 568M1_gfpMyD88_NC2 007.tif	0.000423577	0.020714057
off_grid	20220309	Rep1	48	39	20220309 568M1_gfpMyD88_NC2 007.tif	0.021984733	0.085808898
off_grid	20220309	Rep1	49	1	20220309 568M1_gfpMyD88_NC2 008.tif	0.013192063	0.222664064
off_grid	20220309	Rep1	49	2	20220309 568M1_gfpMyD88_NC2 008.tif	0.002587339	0.267124267
off_grid	20220309	Rep1	49	3	20220309 568M1_gfpMyD88_NC2 008.tif	0.00169278	0.266237896
off_grid	20220309	Rep1	49	4	20220309 568M1_gfpMyD88_NC2 008.tif	0.149593137	0.544296267
off_grid	20220309	Rep1	49	5	20220309 568M1_gfpMyD88_NC2 008.tif	0.002151528	0.020477693
off_grid	20220309	Rep1	49	6	20220309 568M1_gfpMyD88_NC2 008.tif	0.028368977	0.383478274
off_grid	20220309	Rep1	49	7	20220309 568M1_gfpMyD88_NC2 008.tif	0.007694733	0.220087687
off_grid	20220309	Rep1	49	8	20220309 568M1_gfpMyD88_NC2 008.tif	0.003451314	0.036750494
off_grid	20220309	Rep1	49	9	20220309 568M1_gfpMyD88_NC2 008.tif	0.143552955	0.604842715
off_grid	20220309	Rep1	49	10	20220309 568M1_gfpMyD88_NC2 008.tif	0.282561244	0.246952405
off_grid	20220309	Rep1	49	11	20220309 568M1_gfpMyD88_NC2 008.tif	0.042658977	0.520054686
off_grid	20220309	Rep1	49	12	20220309 568M1_gfpMyD88_NC2 008.tif	0.01942339	0.227607464
off_grid	20220309	Rep1	49	13	20220309 568M1_gfpMyD88_NC2 008.tif	0.119828037	0.014095846
off_grid	20220309	Rep1	49	14	20220309 568M1_gfpMyD88_NC2 008.tif	0.002564401	0.128431903
off_grid	20220309	Rep1	49	15	20220309 568M1_gfpMyD88_NC2 008.tif	0.04250606	0.07563662
off_grid	20220309	Rep1	49	16	20220309 568M1_gfpMyD88_NC2 008.tif	0.070933145	0.365267324
off_grid	20220309	Rep1	49	17	20220309 568M1_gfpMyD88_NC2 008.tif	0.041229212	0.204151253
off_grid	20220309	Rep1	49	18	20220309 568M1_gfpMyD88_NC2 008.tif	0.000652951	0.321299055
off_grid	20220309	Rep1	49	19	20220309 568M1_gfpMyD88_NC2 008.tif	0.002518527	0.273151564
off_grid	20220309	Rep1	49	20	20220309 568M1_gfpMyD88_NC2 008.tif	0.924219723	0.540351784
off_grid	20220309	Rep1	49	21	20220309 568M1_gfpMyD88_NC2 008.tif	0.019675702	0.36663762
off_grid	20220309	Rep1	49	22	20220309 568M1_gfpMyD88_NC2 008.tif	0.056138522	0.289635701
off_grid	20220309	Rep1	49	23	20220309 568M1_gfpMyD88_NC2 008.tif	0.007885878	0.198381528
off_grid	20220309	Rep1	49	24	20220309 568M1_gfpMyD88_NC2 008.tif	0.110798347	0.633226344
off_grid	20220309	Rep1	49	25	20220309 568M1_gfpMyD88_NC2 008.tif	0.341089844	0.614711598
off_grid	20220309	Rep1	49	26	20220309 568M1_gfpMyD88_NC2 008.tif	0.000889971	0.197065765
off_grid	20220309	Rep1	49	27	20220309 568M1_gfpMyD88_NC2 008.tif	0.012129297	0.10572026
off_grid	20220309	Rep1	49	28	20220309 568M1_gfpMyD88_NC2 008.tif	0.001608676	0.056491079
off_grid	20220309	Rep1	49	29	20220309 568M1_gfpMyD88_NC2 008.tif	0.186331206	0.406267874
off_grid	20220309	Rep1	49	30	20220309 568M1_gfpMyD88_NC2 008.tif	0.008398147	0.25356966
off_grid	20220309	Rep1	49	31	20220309 568M1_gfpMyD88_NC2 008.tif	0.005997366	0.202316794
off_grid	20220309	Rep1	49	32	20220309 568M1_gfpMyD88_NC2 008.tif	0.006670196	0.199018997
off_grid	20220309	Rep1	49	33	20220309 568M1_gfpMyD88_NC2 008.tif	0.047452893	0.048020627
off_grid	20220309	Rep1	49	34	20220309 568M1_gfpMyD88_NC2 008.tif	0.009239185	0.093786206
off_grid	20220309	Rep1	49	35	20220309 568M1_gfpMyD88_NC2 008.tif	0.001769238	0.023550434
off_grid	20220309	Rep1	49	36	20220309 568M1_gfpMyD88_NC2 008.tif	0.008642812	0.067884231
off_grid	20220309	Rep1	49	37	20220309 568M1_gfpMyD88_NC2 008.tif	0.050778817	0.364642436
off_grid	20220309	Rep1	49	38	20220309 568M1_gfpMyD88_NC2 008.tif	0.061383541	0.371675513
off_grid	20220309	Rep1	49	39	20220309 568M1_gfpMyD88_NC2 008.tif	0.174342592	0.545472079
off_grid	20220309	Rep1	49	40	20220309 568M1_gfpMyD88_NC2 008.tif	0.213175609	0.747346031
off_grid	20220309	Rep1	49	41	20220309 568M1_gfpMyD88_NC2 008.tif	0.014002518	0.320745965
off_grid	20220309	Rep1	49	42	20220309 568M1_gfpMyD88_NC2 008.tif	0.052048019	0.060689238
off_grid	20220309	Rep1	49	43	20220309 568M1_gfpMyD88_NC2 008.tif	0.014652411	0.187040947
off_grid	20220309	Rep1	49	44	20220309 568M1_gfpMyD88_NC2 008.tif	0.035915381	0.182235569
off_grid	20220309	Rep1	49	45	20220309 568M1_gfpMyD88_NC2 008.tif	0.077447368	0.048664184
off_grid	20220309	Rep1	49	46	20220309 568M1_gfpMyD88_NC2 008.tif	0.026717483	0.012204928
off_grid	20220309	Rep1	49	47	20220309 568M1_gfpMyD88_NC2 008.tif	0.003474252	0.012914022
off_grid	20220309	Rep1	49	48	20220309 568M1_gfpMyD88_NC2 008.tif	0.001539864	0.009226733
off_grid	20220309	Rep1	49	49	20220309 568M1_gfpMyD88_NC2 008.tif	0.01980568	0.029356142
off_grid	20220309	Rep1	49	50	20220309 568M1_gfpMyD88_NC2 008.tif	0.001608676	0.212642199
off_grid	20220309	Rep1	49	51	20220309 568M1_gfpMyD88_NC2 008.tif	0.036710544	0.200978116
off_grid	20220309	Rep1	49	52	20220309 568M1_gfpMyD88_NC2 008.tif	0.018070084	0.028007597
off_grid	20220309	Rep1	49	53	20220309 568M1_gfpMyD88_NC2 008.tif	0.007962336	0.002912063
off_grid	20220309	Rep1	50	1	20220309 568M1_gfpMyD88_NC2 009.tif	0.078296051	0.052564202
off_grid	20220309	Rep1	50	2	20220309 568M1_gfpMyD88_NC2 009.tif	0.138804913	0.035538556
off_grid	20220309	Rep1	50	3	20220309 568M1_gfpMyD88_NC2 009.tif	0.001195803	0.273594752
off_grid	20220309	Rep1	50	4	20220309 568M1_gfpMyD88_NC2 009.tif	0.067561348	0.107895314
off_grid	20220309	Rep1	50	5	20220309 568M1_gfpMyD88_NC2 009.tif	0.046069004	0.082147393
off_grid	20220309	Rep1	50	6	20220309 568M1_gfpMyD88_NC2 009.tif	0.022649918	0.136838647
off_grid	20220309	Rep1	50	7	20220309 568M1_gfpMyD88_NC2 009.tif	0.034554428	0.144343793
off_grid	20220309	Rep1	50	8	20220309 568M1_gfpMyD88_NC2 009.tif	0.715565841	0.396490804
off_grid	20220309	Rep1	50	9	20220309 568M1_gfpMyD88_NC2 009.tif	0.011211801	0.120136517
off_grid	20220309	Rep1	50	10	20220309 568M1_gfpMyD88_NC2 009.tif	0.030356884	0.060404668
off_grid	20220309	Rep1	50	11	20220309 568M1_gfpMyD88_NC2 009.tif	0.003795375	0.158056725
off_grid	20220309	Rep1	50	12	20220309 568M1_gfpMyD88_NC2 009.tif	0.048255703	0.135705487
off_grid	20220309	Rep1	50	13	20220309 568M1_gfpMyD88_NC2 009.tif	0.547992837	0.258675915
off_grid	20220309	Rep1	50	14	20220309 568M1_gfpMyD88_NC2 009.tif	0.007182465	0.154636151
off_grid	20220309	Rep1	50	15	20220309 568M1_gfpMyD88_NC2 009.tif	0.006112053	0.079075586
off_grid	20220309	Rep1	50	16	20220309 568M1_gfpMyD88_NC2 009.tif	0.090055291	0.137876153
off_grid	20220309	Rep1	50	17	20220309 568M1_gfpMyD88_NC2 009.tif	0.051589271	0.155536487
off_grid	20220309	Rep1	50	18	20220309 568M1_gfpMyD88_NC2 009.tif	0.027573814	0.082709143
off_grid	20220309	Rep1	50	19	20220309 568M1_gfpMyD88_NC2 009.tif	0.018880538	0.106908387
off_grid	20220309	Rep1	50	20	20220309 568M1_gfpMyD88_NC2 009.tif	0.024454327	0.203387613
off_grid	20220309	Rep1	50	21	20220309 568M1_gfpMyD88_NC2 009.tif	0.014644765	0.207914906
off_grid	20220309	Rep1	50	22	20220309 568M1_gfpMyD88_NC2 009.tif	0.005576847	0.167815633
off_grid	20220309	Rep1	50	23	20220309 568M1_gfpMyD88_NC2 009.tif	0.02027972	0.157132857
off_grid	20220309	Rep1	50	24	20220309 568M1_gfpMyD88_NC2 009.tif	0.000278307	0.284260705
off_grid	20220309	Rep1	50	25	20220309 568M1_gfpMyD88_NC2 009.tif	0.005553909	0.098922968
off_grid	20220309	Rep1	50	26	20220309 568M1_gfpMyD88_NC2 009.tif	0.002067424	0.00227761
off_grid	20220309	Rep1	50	27	20220309 568M1_gfpMyD88_NC2 009.tif	0.002870233	0.039279431
off_grid	20220309	Rep1	50	28	20220309 568M1_gfpMyD88_NC2 009.tif	0.01186934	0.321215817
off_grid	20220309	Rep1	50	29	20220309 568M1_gfpMyD88_NC2 009.tif	0.007213048	0.147475059
off_grid	20220309	Rep1	50	30	20220309 568M1_gfpMyD88_NC2 009.tif	0.006479051	0.005113987
off_grid	20220309	Rep1	50	31	20220309 568M1_gfpMyD88_NC2 009.tif	0.116983799	0.210278553
off_grid	20220309	Rep1	50	32	20220309 568M1_gfpMyD88_NC2 009.tif	0.008619875	0.010904922
off_grid	20220309	Rep1	50	33	20220309 568M1_gfpMyD88_NC2 009.tif	0.002656151	0.053474206
off_grid	20220309	Rep1	51	1	20220309 568M1_gfpMyD88_NC2 010.tif	0.010393701	0.043810266
off_grid	20220309	Rep1	51	2	20220309 568M1_gfpMyD88_NC2 010.tif	0.151145233	0.123683577
off_grid	20220309	Rep1	51	3	20220309 568M1_gfpMyD88_NC2 010.tif	0.005202202	0.144982802
off_grid	20220309	Rep1	51	4	20220309 568M1_gfpMyD88_NC2 010.tif	0.028154894	0.071436446
off_grid	20220309	Rep1	51	5	20220309 568M1_gfpMyD88_NC2 010.tif	0.021036654	0.716915557
off_grid	20220309	Rep1	51	6	20220309 568M1_gfpMyD88_NC2 010.tif	0.067668389	0.244147329
off_grid	20220309	Rep1	51	7	20220309 568M1_gfpMyD88_NC2 010.tif	0.922262394	0.594599554
off_grid	20220309	Rep1	51	8	20220309 568M1_gfpMyD88_NC2 010.tif	0.01277919	0.333818505
off_grid	20220309	Rep1	51	9	20220309 568M1_gfpMyD88_NC2 010.tif	1.580948069	0.726958429
off_grid	20220309	Rep1	51	10	20220309 568M1_gfpMyD88_NC2 010.tif	0.098274527	0.435160913
off_grid	20220309	Rep1	51	11	20220309 568M1_gfpMyD88_NC2 010.tif	0.011387655	0.285307463
off_grid	20220309	Rep1	51	12	20220309 568M1_gfpMyD88_NC2 010.tif	0.337526902	0.538258592
off_grid	20220309	Rep1	51	13	20220309 568M1_gfpMyD88_NC2 010.tif	0.046344252	0.556909627
off_grid	20220309	Rep1	51	14	20220309 568M1_gfpMyD88_NC2 010.tif	0.047154707	0.23071295
off_grid	20220309	Rep1	51	15	20220309 568M1_gfpMyD88_NC2 010.tif	0.03198544	0.387974166
off_grid	20220309	Rep1	51	16	20220309 568M1_gfpMyD88_NC2 010.tif	0.029561721	0.006929268
off_grid	20220309	Rep1	51	17	20220309 568M1_gfpMyD88_NC2 010.tif	0.004598184	0.011023104
off_grid	20220309	Rep1	52	1	20220309 568M1_gfpMyD88_NC2 011.tif	0.009652058	0.33081693
off_grid	20220309	Rep1	52	2	20220309 568M1_gfpMyD88_NC2 011.tif	0.019086975	0.011894699
off_grid	20220309	Rep1	52	3	20220309 568M1_gfpMyD88_NC2 011.tif	0.028193123	0.460699413
off_grid	20220309	Rep1	52	4	20220309 568M1_gfpMyD88_NC2 011.tif	0.026121111	0.022531111
off_grid	20220309	Rep1	52	5	20220309 568M1_gfpMyD88_NC2 011.tif	0.012970335	0.099036726
off_grid	20220309	Rep1	52	6	20220309 568M1_gfpMyD88_NC2 011.tif	0.010714824	-0.00088604
off_grid	20220309	Rep1	52	7	20220309 568M1_gfpMyD88_NC2 011.tif	0.003978874	0.003296933
off_grid	20220309	Rep1	52	8	20220309 568M1_gfpMyD88_NC2 011.tif	0.000438869	0.009652189
off_grid	20220309	Rep1	52	9	20220309 568M1_gfpMyD88_NC2 011.tif	-0.000226316	0.199878505
off_grid	20220309	Rep1	52	10	20220309 568M1_gfpMyD88_NC2 011.tif	0.004628767	0.086176337
off_grid	20220309	Rep1	52	11	20220309 568M1_gfpMyD88_NC2 011.tif	0.001654551	0.038795957
off_grid	20220309	Rep1	52	12	20220309 568M1_gfpMyD88_NC2 011.tif	0.010210201	0.208598675
off_grid	20220309	Rep1	52	13	20220309 568M1_gfpMyD88_NC2 011.tif	0.00025537	0.000327601
off_grid	20220309	Rep1	52	14	20220309 568M1_gfpMyD88_NC2 011.tif	0.010080223	0.079111389
off_grid	20220309	Rep1	52	15	20220309 568M1_gfpMyD88_NC2 011.tif	0.014216601	0.053025752
off_grid	20220309	Rep1	52	16	20220309 568M1_gfpMyD88_NC2 011.tif	0.021051946	0.000292147
off_grid	20220309	Rep1	52	17	20220309 568M1_gfpMyD88_NC2 011.tif	0.005523326	0.005350351
off_grid	20220309	Rep1	52	18	20220309 568M1_gfpMyD88_NC2 011.tif	0.016632674	0.017609375
off_grid	20220309	Rep1	52	19	20220309 568M1_gfpMyD88_NC2 011.tif	0.000867034	0.009545825
off_grid	20220309	Rep1	52	20	20220309 568M1_gfpMyD88_NC2 011.tif	0.043645285	0.033390924
off_grid	20220309	Rep1	52	21	20220309 568M1_gfpMyD88_NC2 011.tif	0.039990593	0.134864029
off_grid	20220309	Rep1	52	22	20220309 568M1_gfpMyD88_NC2 011.tif	0.141488589	0.151262018
off_grid	20220309	Rep1	52	23	20220309 568M1_gfpMyD88_NC2 011.tif	-0.00027219	0.085418896
off_grid	20220309	Rep1	52	24	20220309 568M1_gfpMyD88_NC2 011.tif	0.000943492	0.034950486
off_grid	20220309	Rep1	52	25	20220309 568M1_gfpMyD88_NC2 011.tif	0.038140309	0.023479524
off_grid	20220309	Rep1	52	26	20220309 568M1_gfpMyD88_NC2 011.tif	0.008505188	0.03844141
off_grid	20220309	Rep1	52	27	20220309 568M1_gfpMyD88_NC2 011.tif	0.001753947	0.045177805
off_grid	20220309	Rep1	52	28	20220309 568M1_gfpMyD88_NC2 011.tif	0.20840463	0.2023367
off_grid	20220309	Rep1	52	29	20220309 568M1_gfpMyD88_NC2 011.tif	0.252421501	0.221860425
off_grid	20220309	Rep1	52	30	20220309 568M1_gfpMyD88_NC2 011.tif	0.037490416	0.143580732
off_grid	20220309	Rep1	52	31	20220309 568M1_gfpMyD88_NC2 011.tif	0.001119345	0.139443004
off_grid	20220309	Rep1	52	32	20220309 568M1_gfpMyD88_NC2 011.tif	0.001272261	0.080987058
off_grid	20220309	Rep1	52	33	20220309 568M1_gfpMyD88_NC2 011.tif	0.019889785	0.179570307
off_grid	20220309	Rep1	53	1	20220309 568M1_gfpMyD88_NC2 012.tif	0.042429603	0.098697116
off_grid	20220309	Rep1	53	2	20220309 568M1_gfpMyD88_NC2 012.tif	0.00298492	0.005823081
off_grid	20220309	Rep1	53	3	20220309 568M1_gfpMyD88_NC2 012.tif	0.005683888	0.024641348
off_grid	20220309	Rep1	53	4	20220309 568M1_gfpMyD88_NC2 012.tif	0.077745554	0.060839004
off_grid	20220309	Rep1	53	5	20220309 568M1_gfpMyD88_NC2 012.tif	0.005852095	0.108878093
off_grid	20220309	Rep1	53	6	20220309 568M1_gfpMyD88_NC2 012.tif	0.008359918	0.019482473
off_grid	20220309	Rep1	53	7	20220309 568M1_gfpMyD88_NC2 012.tif	0.01483591	0.076327296
off_grid	20220309	Rep1	53	8	20220309 568M1_gfpMyD88_NC2 012.tif	0.001761592	0.253119655
off_grid	20220309	Rep1	53	9	20220309 568M1_gfpMyD88_NC2 012.tif	0.044539844	0.082682717
off_grid	20220309	Rep1	53	10	20220309 568M1_gfpMyD88_NC2 012.tif	0.484165699	0.167549722
off_grid	20220309	Rep1	53	11	20220309 568M1_gfpMyD88_NC2 012.tif	0.024461972	0.200038212
off_grid	20220309	Rep1	53	12	20220309 568M1_gfpMyD88_NC2 012.tif	0.120302077	0.145173889
off_grid	20220309	Rep1	53	13	20220309 568M1_gfpMyD88_NC2 012.tif	0.036496462	0.331563192
off_grid	20220309	Rep1	53	14	20220309 568M1_gfpMyD88_NC2 012.tif	0.036909335	0.180309706
off_grid	20220309	Rep1	53	15	20220309 568M1_gfpMyD88_NC2 012.tif	0.516591538	0.500162331
off_grid	20220309	Rep1	53	16	20220309 568M1_gfpMyD88_NC2 012.tif	0.01769544	0.129936711
off_grid	20220309	Rep1	53	17	20220309 568M1_gfpMyD88_NC2 012.tif	1.434760375	0.698882737
off_grid	20220309	Rep1	53	18	20220309 568M1_gfpMyD88_NC2 012.tif	0.031626087	0.067122402
off_grid	20220309	Rep1	53	19	20220309 568M1_gfpMyD88_NC2 012.tif	0.00240384	0.001302606
off_grid	20220309	Rep1	53	20	20220309 568M1_gfpMyD88_NC2 012.tif	0.064518319	0.031674186
off_grid	20220309	Rep1	53	21	20220309 568M1_gfpMyD88_NC2 012.tif	0.005446868	0.026709126
off_grid	20220309	Rep1	53	22	20220309 568M1_gfpMyD88_NC2 012.tif	0.008168773	0.137289131
off_grid	20220309	Rep1	54	1	20220309 568M1_gfpMyD88_NC2 013.tif	0.01430835	0.136360862
off_grid	20220309	Rep1	54	2	20220309 568M1_gfpMyD88_NC2 013.tif	0.02339156	0.029071238
off_grid	20220309	Rep1	54	3	20220309 568M1_gfpMyD88_NC2 013.tif	0.022000025	0.382807909
off_grid	20220309	Rep1	54	4	20220309 568M1_gfpMyD88_NC2 013.tif	0.043912888	0.541414766
off_grid	20220309	Rep1	54	5	20220309 568M1_gfpMyD88_NC2 013.tif	0.704158305	0.225433702
off_grid	20220309	Rep1	54	6	20220309 568M1_gfpMyD88_NC2 013.tif	1.234578029	0.541972448
off_grid	20220309	Rep1	54	7	20220309 568M1_gfpMyD88_NC2 013.tif	2.563861532	0.533923402
off_grid	20220309	Rep1	54	8	20220309 568M1_gfpMyD88_NC2 013.tif	0.454033603	0.117049559
off_grid	20220309	Rep1	55	1	20220309 568M1_gfpMyD88_NC2 014.tif	0.08253947	0.250460552
off_grid	20220309	Rep1	55	2	20220309 568M1_gfpMyD88_NC2 014.tif	0.011823465	0.071627015
off_grid	20220309	Rep1	55	3	20220309 568M1_gfpMyD88_NC2 014.tif	0.005095161	0.084798438
off_grid	20220309	Rep1	55	4	20220309 568M1_gfpMyD88_NC2 014.tif	0.045227966	0.231102285
off_grid	20220309	Rep1	55	5	20220309 568M1_gfpMyD88_NC2 014.tif	0.004858141	0.019532234
off_grid	20220309	Rep1	55	6	20220309 568M1_gfpMyD88_NC2 014.tif	0.020646719	0.021541334
off_grid	20220309	Rep1	55	7	20220309 568M1_gfpMyD88_NC2 014.tif	0.0057527	0.072619747
off_grid	20220309	Rep1	55	8	20220309 568M1_gfpMyD88_NC2 014.tif	0.012305151	-0.002686049
off_grid	20220309	Rep1	55	9	20220309 568M1_gfpMyD88_NC2 014.tif	0.047751079	0.10573673
off_grid	20220309	Rep1	55	10	20220309 568M1_gfpMyD88_NC2 014.tif	1.034319243	0.196075013
off_grid	20220309	Rep1	55	11	20220309 568M1_gfpMyD88_NC2 014.tif	0.032115419	0.056877858
off_grid	20220309	Rep1	55	12	20220309 568M1_gfpMyD88_NC2 014.tif	0.32995756	0.106350144
off_grid	20220309	Rep1	55	13	20220309 568M1_gfpMyD88_NC2 014.tif	0.016288613	0.044721958
off_grid	20220309	Rep1	55	14	20220309 568M1_gfpMyD88_NC2 014.tif	0.612989787	0.590079323
off_grid	20220309	Rep1	55	15	20220309 568M1_gfpMyD88_NC2 014.tif	0.036611149	0.041198999
off_grid	20220309	Rep1	55	16	20220309 568M1_gfpMyD88_NC2 014.tif	0.053798908	0.423882414
off_grid	20220309	Rep1	55	17	20220309 568M1_gfpMyD88_NC2 014.tif	0.204635252	0.233194111
off_grid	20220309	Rep1	55	18	20220309 568M1_gfpMyD88_NC2 014.tif	0.968320699	0.54417904
off_grid	20220309	Rep1	55	19	20220309 568M1_gfpMyD88_NC2 014.tif	0.040380528	0.05797581
off_grid	20220309	Rep1	55	20	20220309 568M1_gfpMyD88_NC2 014.tif	0.079825211	0.300655363
off_grid	20220309	Rep1	55	21	20220309 568M1_gfpMyD88_NC2 014.tif	0.351541653	0.362825514
off_grid	20220309	Rep1	55	22	20220309 568M1_gfpMyD88_NC2 014.tif	0.192432554	0.718462671
off_grid	20220309	Rep1	55	23	20220309 568M1_gfpMyD88_NC2 014.tif	0.041343899	0.220775297
off_grid	20220309	Rep1	55	24	20220309 568M1_gfpMyD88_NC2 014.tif	0.031022069	0.308464453
off_grid	20220309	Rep1	55	25	20220309 568M1_gfpMyD88_NC2 014.tif	0.199719001	0.320478535
off_grid	20220309	Rep1	55	26	20220309 568M1_gfpMyD88_NC2 014.tif	0.805870384	0.515587115
off_grid	20220309	Rep1	55	27	20220309 568M1_gfpMyD88_NC2 014.tif	0.030119865	0.491694378
off_grid	20220309	Rep1	55	28	20220309 568M1_gfpMyD88_NC2 014.tif	0.26647448	0.409155819
off_grid	20220309	Rep1	55	29	20220309 568M1_gfpMyD88_NC2 014.tif	0.57866779	0.133586815
off_grid	20220309	Rep1	55	30	20220309 568M1_gfpMyD88_NC2 014.tif	0.027803188	0.269115185
off_grid	20220309	Rep1	55	31	20220309 568M1_gfpMyD88_NC2 014.tif	0.936070711	0.415655033
off_grid	20220309	Rep1	55	32	20220309 568M1_gfpMyD88_NC2 014.tif	0.139064871	0.571930465
off_grid	20220309	Rep1	55	33	20220309 568M1_gfpMyD88_NC2 014.tif	0.18748572	0.165751079
off_grid	20220309	Rep1	55	34	20220309 568M1_gfpMyD88_NC2 014.tif	0.034837324	0.53351425
off_grid	20220309	Rep1	55	35	20220309 568M1_gfpMyD88_NC2 014.tif	0.3145054	0.071319408
off_grid	20220309	Rep1	55	36	20220309 568M1_gfpMyD88_NC2 014.tif	0.012855648	0.080750693
off_grid	20220309	Rep1	55	37	20220309 568M1_gfpMyD88_NC2 014.tif	0.386651167	0.199965588
off_grid	20220309	Rep1	55	38	20220309 568M1_gfpMyD88_NC2 014.tif	0.166467418	0.132812589
off_grid	20220309	Rep1	55	39	20220309 568M1_gfpMyD88_NC2 014.tif	0.569836891	0.128845917
off_grid	20220309	Rep1	55	40	20220309 568M1_gfpMyD88_NC2 014.tif	0.404511755	0.075354825
off_grid	20220309	Rep1	55	41	20220309 568M1_gfpMyD88_NC2 014.tif	0.131656089	0.457652033
off_grid	20220309	Rep1	55	42	20220309 568M1_gfpMyD88_NC2 014.tif	0.150457112	0.047021449
off_grid	20220309	Rep1	55	43	20220309 568M1_gfpMyD88_NC2 014.tif	0.02925589	0.160051052
off_grid	20220309	Rep1	55	44	20220309 568M1_gfpMyD88_NC2 014.tif	0.0315114	0.127333449
off_grid	20220309	Rep1	55	45	20220309 568M1_gfpMyD88_NC2 014.tif	0.027375023	0.311471011
off_grid	20220309	Rep1	55	46	20220309 568M1_gfpMyD88_NC2 014.tif	0.004980474	0.106987175
off_grid	20220309	Rep1	55	47	20220309 568M1_gfpMyD88_NC2 014.tif	0.041749127	0.380280759
off_grid	20220309	Rep1	55	48	20220309 568M1_gfpMyD88_NC2 014.tif	0.078303697	0.203660341
off_grid	20220309	Rep1	55	49	20220309 568M1_gfpMyD88_NC2 014.tif	0.00780942	0.50956355
off_grid	20220309	Rep1	55	50	20220309 568M1_gfpMyD88_NC2 014.tif	0.012656857	0.108587183
off_grid	20220309	Rep1	56	1	20220309 568M1_gfpMyD88_NC2 015.tif	0.006119698	0.307660815
off_grid	20220309	Rep1	56	2	20220309 568M1_gfpMyD88_NC2 015.tif	0.026572214	0.004607491
off_grid	20220309	Rep1	56	3	20220309 568M1_gfpMyD88_NC2 015.tif	0.016464466	0.001647304
off_grid	20220309	Rep1	56	4	20220309 568M1_gfpMyD88_NC2 015.tif	0.031671962	0.178247943
off_grid	20220309	Rep1	56	5	20220309 568M1_gfpMyD88_NC2 015.tif	0.024836617	0.425429531
off_grid	20220309	Rep1	56	6	20220309 568M1_gfpMyD88_NC2 015.tif	0.036657023	0.055176032
off_grid	20220309	Rep1	56	7	20220309 568M1_gfpMyD88_NC2 015.tif	0.002296798	0.110698101
off_grid	20220309	Rep1	56	8	20220309 568M1_gfpMyD88_NC2 015.tif	0.00613499	0.052623293
off_grid	20220309	Rep1	56	9	20220309 568M1_gfpMyD88_NC2 015.tif	0.045732589	0.034123534
off_grid	20220309	Rep1	56	10	20220309 568M1_gfpMyD88_NC2 015.tif	0.01043193	0.103493088
off_grid	20220309	Rep1	56	11	20220309 568M1_gfpMyD88_NC2 015.tif	0.055916794	0.066644017
off_grid	20220309	Rep1	56	12	20220309 568M1_gfpMyD88_NC2 015.tif	0.016999672	0.031941381
off_grid	20220309	Rep1	56	13	20220309 568M1_gfpMyD88_NC2 015.tif	0.010997719	0.086279939
off_grid	20220309	Rep1	56	14	20220309 568M1_gfpMyD88_NC2 015.tif	0.078471905	0.102524724
off_grid	20220309	Rep1	56	15	20220309 568M1_gfpMyD88_NC2 015.tif	0.86948344	0.96786526
off_grid	20220309	Rep1	56	16	20220309 568M1_gfpMyD88_NC2 015.tif	0.90722311	1.058491969
off_grid	20220309	Rep1	56	17	20220309 568M1_gfpMyD88_NC2 015.tif	0.002510881	0.322624518
off_grid	20220309	Rep1	56	18	20220309 568M1_gfpMyD88_NC2 015.tif	0.011311197	0.006937372
off_grid	20220309	Rep1	56	19	20220309 568M1_gfpMyD88_NC2 015.tif	0.126862173	0.235233691
off_grid	20220309	Rep1	56	20	20220309 568M1_gfpMyD88_NC2 015.tif	0.001914508	0.461274237
off_grid	20220309	Rep1	56	21	20220309 568M1_gfpMyD88_NC2 015.tif	0.502966721	0.903810729
off_grid	20220309	Rep1	56	22	20220309 568M1_gfpMyD88_NC2 015.tif	0.163179724	0.154971249
off_grid	20220309	Rep1	56	23	20220309 568M1_gfpMyD88_NC2 015.tif	0.003596584	0.209917053
off_grid	20220309	Rep1	56	24	20220309 568M1_gfpMyD88_NC2 015.tif	0.003336627	0.131190921
off_grid	20220309	Rep1	56	25	20220309 568M1_gfpMyD88_NC2 015.tif	0.014598891	0.220227357
off_grid	20220309	Rep1	56	26	20220309 568M1_gfpMyD88_NC2 015.tif	0.002235632	0.554839211
off_grid	20220309	Rep1	56	27	20220309 568M1_gfpMyD88_NC2 015.tif	0.033721037	0.198933048
off_grid	20220309	Rep1	56	28	20220309 568M1_gfpMyD88_NC2 015.tif	0.045579672	0.388095725
off_grid	20220309	Rep1	56	29	20220309 568M1_gfpMyD88_NC2 015.tif	0.010890678	0.160051052
off_grid	20220309	Rep1	56	30	20220309 568M1_gfpMyD88_NC2 015.tif	0.002327382	0.082830702
off_grid	20220309	Rep1	56	31	20220309 568M1_gfpMyD88_NC2 015.tif	0.029638179	0.126575363
off_grid	20220309	Rep1	56	32	20220309 568M1_gfpMyD88_NC2 015.tif	0.004399393	0.268460639
off_grid	20220309	Rep1	57	1	20220309 568M1_gfpMyD88_NC2 016.tif	0.055060465	0.310252381
off_grid	20220309	Rep1	57	2	20220309 568M1_gfpMyD88_NC2 016.tif	0.001325782	0.010343556
off_grid	20220309	Rep1	57	3	20220309 568M1_gfpMyD88_NC2 016.tif	0.009827911	0.067632452
off_grid	20220309	Rep1	57	4	20220309 568M1_gfpMyD88_NC2 016.tif	0.02033324	0.104091708
off_grid	20220309	Rep1	57	5	20220309 568M1_gfpMyD88_NC2 016.tif	0.026862754	0.13706338
off_grid	20220309	Rep1	57	6	20220309 568M1_gfpMyD88_NC2 016.tif	0.005400993	0.029513271
off_grid	20220309	Rep1	57	7	20220309 568M1_gfpMyD88_NC2 016.tif	0.014652411	0.04670841
off_grid	20220309	Rep1	57	8	20220309 568M1_gfpMyD88_NC2 016.tif	0.056352604	0.109606562
off_grid	20220309	Rep1	57	9	20220309 568M1_gfpMyD88_NC2 016.tif	0.006165573	0.117122494
off_grid	20220309	Rep1	57	10	20220309 568M1_gfpMyD88_NC2 016.tif	0.72597177	0.509438588
off_grid	20220309	Rep1	57	11	20220309 568M1_gfpMyD88_NC2 016.tif	0.035479571	0.109487187
off_grid	20220309	Rep1	57	12	20220309 568M1_gfpMyD88_NC2 016.tif	0.017550169	0.097650769
off_grid	20220309	Rep1	57	13	20220309 568M1_gfpMyD88_NC2 016.tif	0.013811373	0.302970838
off_grid	20220309	Rep1	57	14	20220309 568M1_gfpMyD88_NC2 016.tif	0.308312297	0.710043118
off_grid	20220309	Rep1	57	15	20220309 568M1_gfpMyD88_NC2 016.tif	0.013474958	0.179384295
off_grid	20220309	Rep1	57	16	20220309 568M1_gfpMyD88_NC2 016.tif	0.016212154	0.365584072
off_grid	20220309	Rep1	57	17	20220309 568M1_gfpMyD88_NC2 016.tif	0.009346226	0.208026869
off_grid	20220309	Rep1	57	18	20220309 568M1_gfpMyD88_NC2 016.tif	0.03791858	0.341933697
off_grid	20220309	Rep1	57	19	20220309 568M1_gfpMyD88_NC2 016.tif	0.855002294	0.671966361
off_grid	20220309	Rep1	57	20	20220309 568M1_gfpMyD88_NC2 016.tif	0.040441695	0.249337822
off_grid	20220309	Rep1	57	21	20220309 568M1_gfpMyD88_NC2 016.tif	0.00460583	0.401372467
off_grid	20220309	Rep1	57	22	20220309 568M1_gfpMyD88_NC2 016.tif	0.003053733	0.259845625
off_grid	20220309	Rep1	57	23	20220309 568M1_gfpMyD88_NC2 016.tif	0.003252523	0.165901078
off_grid	20220309	Rep1	57	24	20220309 568M1_gfpMyD88_NC2 016.tif	0.305139292	0.601362431
off_grid	20220309	Rep1	57	25	20220309 568M1_gfpMyD88_NC2 016.tif	0.001860988	0.187857671
off_grid	20220309	Rep1	57	26	20220309 568M1_gfpMyD88_NC2 016.tif	0.030089282	0.182759792
off_grid	20220309	Rep1	57	27	20220309 568M1_gfpMyD88_NC2 016.tif	0.04966253	0.283049337
off_grid	20220309	Rep1	57	28	20220309 568M1_gfpMyD88_NC2 016.tif	0.050549443	0.264996982
off_grid	20220309	Rep1	57	29	20220309 568M1_gfpMyD88_NC2 016.tif	0.062790368	0.277945042
off_grid	20220309	Rep1	57	30	20220309 568M1_gfpMyD88_NC2 016.tif	0.005485097	0.087812088
off_grid	20220309	Rep1	57	31	20220309 568M1_gfpMyD88_NC2 016.tif	0.037154001	0.29796986
off_grid	20220309	Rep1	57	32	20220309 568M1_gfpMyD88_NC2 016.tif	0.056077356	0.208772168
off_grid	20220309	Rep1	57	33	20220309 568M1_gfpMyD88_NC2 016.tif	0.005056932	0.984623244
off_grid	20220309	Rep1	57	34	20220309 568M1_gfpMyD88_NC2 016.tif	0.043767618	0.457100364
off_grid	20220309	Rep1	57	35	20220309 568M1_gfpMyD88_NC2 016.tif	0.000324182	0.027095904
off_grid	20220309	Rep1	57	36	20220309 568M1_gfpMyD88_NC2 016.tif	0.189832981	0.24394364
off_grid	20220309	Rep1	57	37	20220309 568M1_gfpMyD88_NC2 016.tif	0.394916279	0.393272937
off_grid	20220309	Rep1	57	38	20220309 568M1_gfpMyD88_NC2 016.tif	0.011326488	0.184596618
off_grid	20220309	Rep1	57	39	20220309 568M1_gfpMyD88_NC2 016.tif	0.023995579	0.018764049
off_grid	20220309	Rep1	57	40	20220309 568M1_gfpMyD88_NC2 016.tif	0.021434236	0.033314114
off_grid	20220309	Rep1	57	41	20220309 568M1_gfpMyD88_NC2 016.tif	0.042620748	0.072009011
off_grid	20220309	Rep1	57	42	20220309 568M1_gfpMyD88_NC2 016.tif	0.017328441	0.131332741
off_grid	20220309	Rep1	57	43	20220309 568M1_gfpMyD88_NC2 016.tif	0.292691929	0.243767702
off_grid	20220309	Rep1	57	44	20220309 568M1_gfpMyD88_NC2 016.tif	0.71411314	0.369661334
off_grid	20220309	Rep1	57	45	20220309 568M1_gfpMyD88_NC2 016.tif	0.004598184	0.184514799
off_grid	20220309	Rep1	57	46	20220309 568M1_gfpMyD88_NC2 016.tif	0.000125391	0.210042187
off_grid	20220309	Rep1	57	47	20220309 568M1_gfpMyD88_NC2 016.tif	0.001318136	0.158660137
off_grid	20220309	Rep1	57	48	20220309 568M1_gfpMyD88_NC2 016.tif	0.024553722	0.10711793
off_grid	20220309	Rep1	57	49	20220309 568M1_gfpMyD88_NC2 016.tif	0.012481004	0.227387722
off_grid	20220309	Rep1	58	1	20220309 568M1_gfpMyD88_NC2 017.tif	0.011991673	0.223080371
off_grid	20220309	Rep1	58	2	20220309 568M1_gfpMyD88_NC2 017.tif	0.00360423	0.002041246
off_grid	20220309	Rep1	58	3	20220309 568M1_gfpMyD88_NC2 017.tif	0.00163926	0.102685338
off_grid	20220309	Rep1	58	4	20220309 568M1_gfpMyD88_NC2 017.tif	-1.99E-05	0.222593153
off_grid	20220309	Rep1	58	5	20220309 568M1_gfpMyD88_NC2 017.tif	0.00660903	0.102927264
off_grid	20220309	Rep1	58	6	20220309 568M1_gfpMyD88_NC2 017.tif	1.83E-05	0.15142374
off_grid	20220309	Rep1	58	7	20220309 568M1_gfpMyD88_NC2 017.tif	0.000867034	0.177069311
off_grid	20220309	Rep1	58	8	20220309 568M1_gfpMyD88_NC2 017.tif	0.001432823	0.141817203
off_grid	20220309	Rep1	58	9	20220309 568M1_gfpMyD88_NC2 017.tif	0.029538784	0.008757263
off_grid	20220309	Rep1	58	10	20220309 568M1_gfpMyD88_NC2 017.tif	0.000622368	0.054277846
off_grid	20220309	Rep1	58	11	20220309 568M1_gfpMyD88_NC2 017.tif	0.00269438	-0.00131851
off_grid	20220309	Rep1	58	12	20220309 568M1_gfpMyD88_NC2 017.tif	-0.000149858	0.007152632
off_grid	20220309	Rep1	58	13	20220309 568M1_gfpMyD88_NC2 017.tif	0.006784883	0.104972937
off_grid	20220309	Rep1	58	14	20220309 568M1_gfpMyD88_NC2 017.tif	0.109368583	0.293853351
off_grid	20220309	Rep1	58	15	20220309 568M1_gfpMyD88_NC2 017.tif	0.009537371	0.32100398
off_grid	20220309	Rep1	58	16	20220309 568M1_gfpMyD88_NC2 017.tif	-0.000180441	0.201267148
off_grid	20220309	Rep1	58	17	20220309 568M1_gfpMyD88_NC2 017.tif	0.000889971	0.365511078
off_grid	20220309	Rep1	58	18	20220309 568M1_gfpMyD88_NC2 017.tif	0.000438869	0.05900514
off_grid	20220309	Rep1	58	19	20220309 568M1_gfpMyD88_NC2 017.tif	0.007931753	0.522242151
off_grid	20220309	Rep1	58	20	20220309 568M1_gfpMyD88_NC2 017.tif	0.929441806	0.439526597
off_grid	20220309	Rep1	58	21	20220309 568M1_gfpMyD88_NC2 017.tif	0.220538514	0.455234606
off_grid	20220309	Rep1	58	22	20220309 568M1_gfpMyD88_NC2 017.tif	0.154226491	0.812431291
off_grid	20220309	Rep1	58	23	20220309 568M1_gfpMyD88_NC2 017.tif	0.140188802	0.588599966
off_grid	20220309	Rep1	58	24	20220309 568M1_gfpMyD88_NC2 017.tif	0.012534525	0.746471897
off_grid	20220309	Rep1	58	25	20220309 568M1_gfpMyD88_NC2 017.tif	0.278990657	0.365827085
off_grid	20220309	Rep1	58	26	20220309 568M1_gfpMyD88_NC2 017.tif	0.015080576	0.591144831
off_grid	20220309	Rep1	58	27	20220309 568M1_gfpMyD88_NC2 017.tif	0.002518527	0.162296517
off_grid	20220309	Rep1	58	28	20220309 568M1_gfpMyD88_NC2 017.tif	0.006891924	0.297048036
off_grid	20220309	Rep1	58	29	20220309 568M1_gfpMyD88_NC2 017.tif	0.024767804	0.458656758
off_grid	20220309	Rep1	58	30	20220309 568M1_gfpMyD88_NC2 017.tif	0.001218741	0.00777309
off_grid	20220309	Rep1	58	31	20220309 568M1_gfpMyD88_NC2 017.tif	0.001532218	0.002024362
off_grid	20220309	Rep1	58	32	20220309 568M1_gfpMyD88_NC2 017.tif	0.025601197	0.042223246
off_grid	20220309	Rep1	58	33	20220309 568M1_gfpMyD88_NC2 017.tif	0.004712871	0.002912063
off_grid	20220309	Rep1	58	34	20220309 568M1_gfpMyD88_NC2 017.tif	0.00087468	7.94E-05
off_grid	20220309	Rep1	58	35	20220309 568M1_gfpMyD88_NC2 017.tif	0.035250197	0.160033616
off_grid	20220309	Rep1	58	36	20220309 568M1_gfpMyD88_NC2 017.tif	0.004582893	0.02518135
off_grid	20220309	Rep1	58	37	20220309 568M1_gfpMyD88_NC2 017.tif	0.001945092	0.002024362
1um_grid	20220309	Rep1	1	1	20220309 568M1_gfpMyD88_Grid2_1um 001 crop.tif	0.000561202	0.004333983
1um_grid	20220309	Rep1	1	2	20220309 568M1_gfpMyD88_Grid2_1um 001 crop.tif	0.008497542	0.090318736
1um_grid	20220309	Rep1	1	3	20220309 568M1_gfpMyD88_Grid2_1um 001 crop.tif	0.001486344	0.001720465
1um_grid	20220309	Rep1	1	4	20220309 568M1_gfpMyD88_Grid2_1um 001 crop.tif	0.001134637	0.00601647
1um_grid	20220309	Rep1	1	5	20220309 568M1_gfpMyD88_Grid2_1um 001 crop.tif	0.00125697	0.180685691
1um_grid	20220309	Rep1	1	6	20220309 568M1_gfpMyD88_Grid2_1um 001 crop.tif	0.043599411	0.736177809
1um_grid	20220309	Rep1	1	7	20220309 568M1_gfpMyD88_Grid2_1um 001 crop.tif	0.017099067	0.004850609
1um_grid	20220309	Rep1	1	8	20220309 568M1_gfpMyD88_Grid2_1um 001 crop.tif	0.001471052	0.001241242
1um_grid	20220309	Rep1	1	9	20220309 568M1_gfpMyD88_Grid2_1um 001 crop.tif	0.198526256	0.303803598
1um_grid	20220309	Rep1	1	10	20220309 568M1_gfpMyD88_Grid2_1um 001 crop.tif	3.36E-05	0.007152632
1um_grid	20220309	Rep1	1	11	20220309 568M1_gfpMyD88_Grid2_1um 001 crop.tif	0.009759099	0.161052127
1um_grid	20220309	Rep1	1	12	20220309 568M1_gfpMyD88_Grid2_1um 001 crop.tif	0.007495942	0.185641007
1um_grid	20220309	Rep1	1	13	20220309 568M1_gfpMyD88_Grid2_1um 001 crop.tif	0.006066178	-0.000752155
1um_grid	20220309	Rep1	1	14	20220309 568M1_gfpMyD88_Grid2_1um 001 crop.tif	0.008275814	0.106449983
1um_grid	20220309	Rep1	1	15	20220309 568M1_gfpMyD88_Grid2_1um 001 crop.tif	0.000867034	0.002419429
1um_grid	20220309	Rep1	1	16	20220309 568M1_gfpMyD88_Grid2_1um 001 crop.tif	0.005668596	0.001955295
1um_grid	20220309	Rep1	1	17	20220309 568M1_gfpMyD88_Grid2_1um 001 crop.tif	0.000958783	0.023904981
1um_grid	20220309	Rep1	1	18	20220309 568M1_gfpMyD88_Grid2_1um 001 crop.tif	-5.81E-05	0.006886722
1um_grid	20220309	Rep1	1	19	20220309 568M1_gfpMyD88_Grid2_1um 001 crop.tif	0.00054591	0.003695799
1um_grid	20220309	Rep1	1	20	20220309 568M1_gfpMyD88_Grid2_1um 001 crop.tif	-6.58E-05	0.00475944
1um_grid	20220309	Rep1	1	21	20220309 568M1_gfpMyD88_Grid2_1um 001 crop.tif	0.017144942	0.036179975
1um_grid	20220309	Rep1	1	22	20220309 568M1_gfpMyD88_Grid2_1um 001 crop.tif	0.01592926	0.006082506
1um_grid	20220309	Rep1	1	23	20220309 568M1_gfpMyD88_Grid2_1um 001 crop.tif	0.012679795	0.004345801
1um_grid	20220309	Rep1	1	24	20220309 568M1_gfpMyD88_Grid2_1um 001 crop.tif	0.005714471	0.007080111
1um_grid	20220309	Rep1	1	25	20220309 568M1_gfpMyD88_Grid2_1um 001 crop.tif	0.047827537	0.043468381
1um_grid	20220309	Rep1	1	26	20220309 568M1_gfpMyD88_Grid2_1um 001 crop.tif	0.073356863	0.013363115
1um_grid	20220309	Rep1	1	27	20220309 568M1_gfpMyD88_Grid2_1um 001 crop.tif	0.047888704	0.047937522
1um_grid	20220309	Rep1	1	28	20220309 568M1_gfpMyD88_Grid2_1um 001 crop.tif	0.002480298	-0.001622407
1um_grid	20220309	Rep1	1	29	20220309 568M1_gfpMyD88_Grid2_1um 001 crop.tif	0.071812412	0.063404747
1um_grid	20220309	Rep1	1	30	20220309 568M1_gfpMyD88_Grid2_1um 001 crop.tif	0.005760346	0.047920879
1um_grid	20220309	Rep1	1	31	20220309 568M1_gfpMyD88_Grid2_1um 001 crop.tif	0.010883032	0.200709596
1um_grid	20220309	Rep1	1	32	20220309 568M1_gfpMyD88_Grid2_1um 001 crop.tif	0.08350284	0.24298
1um_grid	20220309	Rep1	1	33	20220309 568M1_gfpMyD88_Grid2_1um 001 crop.tif	0.001379302	0.008143753
1um_grid	20220309	Rep1	1	34	20220309 568M1_gfpMyD88_Grid2_1um 001 crop.tif	0.002067424	0.115210179
1um_grid	20220309	Rep1	1	35	20220309 568M1_gfpMyD88_Grid2_1um 001 crop.tif	0.007694733	0.080000492
1um_grid	20220309	Rep1	1	36	20220309 568M1_gfpMyD88_Grid2_1um 001 crop.tif	0.006976028	0.069931636
1um_grid	20220309	Rep1	1	37	20220309 568M1_gfpMyD88_Grid2_1um 001 crop.tif	0.040533444	0.148111305
1um_grid	20220309	Rep1	1	38	20220309 568M1_gfpMyD88_Grid2_1um 001 crop.tif	0.028728329	0.145439981
1um_grid	20220309	Rep1	1	39	20220309 568M1_gfpMyD88_Grid2_1um 001 crop.tif	0.026511047	0.163173354
1um_grid	20220309	Rep1	1	40	20220309 568M1_gfpMyD88_Grid2_1um 001 crop.tif	0.016923214	0.070642626
1um_grid	20220309	Rep1	1	41	20220309 568M1_gfpMyD88_Grid2_1um 001 crop.tif	-8.10E-05	0.042199609
1um_grid	20220309	Rep1	1	42	20220309 568M1_gfpMyD88_Grid2_1um 001 crop.tif	0.055771524	0.327973404
1um_grid	20220309	Rep1	1	43	20220309 568M1_gfpMyD88_Grid2_1um 001 crop.tif	0.011272968	0.161663669
1um_grid	20220309	Rep1	1	44	20220309 568M1_gfpMyD88_Grid2_1um 001 crop.tif	-0.000103983	0.07105974
1um_grid	20220309	Rep1	1	45	20220309 568M1_gfpMyD88_Grid2_1um 001 crop.tif	0.00140224	0.015243903
1um_grid	20220309	Rep1	1	46	20220309 568M1_gfpMyD88_Grid2_1um 001 crop.tif	0.111104178	0.070459737
1um_grid	20220309	Rep1	1	47	20220309 568M1_gfpMyD88_Grid2_1um 001 crop.tif	0.000370057	0.012532202
1um_grid	20220309	Rep1	1	48	20220309 568M1_gfpMyD88_Grid2_1um 001 crop.tif	0.024224953	0.166093439
1um_grid	20220309	Rep1	1	49	20220309 568M1_gfpMyD88_Grid2_1um 001 crop.tif	0.002105653	0.007383088
1um_grid	20220309	Rep1	1	50	20220309 568M1_gfpMyD88_Grid2_1um 001 crop.tif	0.082409492	0.039559597
1um_grid	20220309	Rep1	1	51	20220309 568M1_gfpMyD88_Grid2_1um 001 crop.tif	0.062362204	0.011923376
1um_grid	20220309	Rep1	1	52	20220309 568M1_gfpMyD88_Grid2_1um 001 crop.tif	0.016326841	0.067311671
1um_grid	20220309	Rep1	2	1	20220309 568M1_gfpMyD88_Grid2_1um 002 crop.tif	-0.00021867	0.001568516
1um_grid	20220309	Rep1	2	2	20220309 568M1_gfpMyD88_Grid2_1um 002 crop.tif	0.008742208	0.181732969
1um_grid	20220309	Rep1	2	3	20220309 568M1_gfpMyD88_Grid2_1um 002 crop.tif	0.007358318	0.014042126
1um_grid	20220309	Rep1	2	4	20220309 568M1_gfpMyD88_Grid2_1um 002 crop.tif	3.06E-06	0.064914258
1um_grid	20220309	Rep1	2	5	20220309 568M1_gfpMyD88_Grid2_1um 002 crop.tif	0.005301598	0.014438574
1um_grid	20220309	Rep1	2	6	20220309 568M1_gfpMyD88_Grid2_1um 002 crop.tif	0.00613499	0.07219429
1um_grid	20220309	Rep1	2	7	20220309 568M1_gfpMyD88_Grid2_1um 002 crop.tif	0.002793775	1.096528037
1um_grid	20220309	Rep1	2	8	20220309 568M1_gfpMyD88_Grid2_1um 002 crop.tif	0.001425177	0.015314033
1um_grid	20220309	Rep1	2	9	20220309 568M1_gfpMyD88_Grid2_1um 002 crop.tif	0.003673042	0.004947141
1um_grid	20220309	Rep1	2	10	20220309 568M1_gfpMyD88_Grid2_1um 002 crop.tif	0.000966429	0.017813218
1um_grid	20220309	Rep1	2	11	20220309 568M1_gfpMyD88_Grid2_1um 002 crop.tif	0.002877879	0.030724798
1um_grid	20220309	Rep1	2	12	20220309 568M1_gfpMyD88_Grid2_1um 002 crop.tif	0.009583246	0.02552014
1um_grid	20220309	Rep1	2	13	20220309 568M1_gfpMyD88_Grid2_1um 002 crop.tif	0.009881432	-0.0020315
1um_grid	20220309	Rep1	2	14	20220309 568M1_gfpMyD88_Grid2_1um 002 crop.tif	0.020111512	0.575654856
1um_grid	20220309	Rep1	2	15	20220309 568M1_gfpMyD88_Grid2_1um 002 crop.tif	0.001486344	0.110667711
1um_grid	20220309	Rep1	2	16	20220309 568M1_gfpMyD88_Grid2_1um 002 crop.tif	0.00384125	0.048470027
1um_grid	20220309	Rep1	2	17	20220309 568M1_gfpMyD88_Grid2_1um 002 crop.tif	0.002526172	0.004830349
1um_grid	20220309	Rep1	2	18	20220309 568M1_gfpMyD88_Grid2_1um 002 crop.tif	0.007174819	0.039178868
1um_grid	20220309	Rep1	2	19	20220309 568M1_gfpMyD88_Grid2_1um 002 crop.tif	0.004070624	-0.002202575
1um_grid	20220309	Rep1	2	20	20220309 568M1_gfpMyD88_Grid2_1um 002 crop.tif	0.016280967	0.026714085
1um_grid	20220309	Rep1	2	21	20220309 568M1_gfpMyD88_Grid2_1um 002 crop.tif	0.015829864	-0.002390593
1um_grid	20220309	Rep1	2	22	20220309 568M1_gfpMyD88_Grid2_1um 002 crop.tif	0.022022963	0.094151545
1um_grid	20220309	Rep1	2	23	20220309 568M1_gfpMyD88_Grid2_1um 002 crop.tif	0.006150282	0.089850734
1um_grid	20220309	Rep1	2	24	20220309 568M1_gfpMyD88_Grid2_1um 002 crop.tif	0.059181551	0.00425561
1um_grid	20220309	Rep1	2	25	20220309 568M1_gfpMyD88_Grid2_1um 002 crop.tif	0.003451314	-0.001622407
1um_grid	20220309	Rep1	2	26	20220309 568M1_gfpMyD88_Grid2_1um 002 crop.tif	4.13E-05	0.093254386
1um_grid	20220309	Rep1	2	27	20220309 568M1_gfpMyD88_Grid2_1um 002 crop.tif	0.001111699	0.000504875
1um_grid	20220309	Rep1	2	28	20220309 568M1_gfpMyD88_Grid2_1um 002 crop.tif	0.002946691	0.004892395
1um_grid	20220309	Rep1	2	29	20220309 568M1_gfpMyD88_Grid2_1um 002 crop.tif	0.004200603	0.003946067
1um_grid	20220309	Rep1	2	30	20220309 568M1_gfpMyD88_Grid2_1um 002 crop.tif	0.010439575	0.009289763
1um_grid	20220309	Rep1	2	31	20220309 568M1_gfpMyD88_Grid2_1um 002 crop.tif	0.000767638	0.000794959
1um_grid	20220309	Rep1	2	32	20220309 568M1_gfpMyD88_Grid2_1um 002 crop.tif	0.00398652	0.018905867
1um_grid	20220309	Rep1	2	33	20220309 568M1_gfpMyD88_Grid2_1um 002 crop.tif	0.040548736	0.078799682
1um_grid	20220309	Rep1	2	34	20220309 568M1_gfpMyD88_Grid2_1um 002 crop.tif	0.000155974	0.055223305
1um_grid	20220309	Rep1	2	35	20220309 568M1_gfpMyD88_Grid2_1um 002 crop.tif	0.041626794	0.0944303
1um_grid	20220309	Rep1	2	36	20220309 568M1_gfpMyD88_Grid2_1um 002 crop.tif	0.022894583	0.161759325
1um_grid	20220309	Rep1	2	37	20220309 568M1_gfpMyD88_Grid2_1um 002 crop.tif	0.020608489	0.115787215
1um_grid	20220309	Rep1	2	38	20220309 568M1_gfpMyD88_Grid2_1um 002 crop.tif	0.016235092	0.012664881
1um_grid	20220309	Rep1	2	39	20220309 568M1_gfpMyD88_Grid2_1um 002 crop.tif	0.018612936	0.442811661
1um_grid	20220309	Rep1	2	40	20220309 568M1_gfpMyD88_Grid2_1um 002 crop.tif	0.014843556	0.108133321
1um_grid	20220309	Rep1	2	41	20220309 568M1_gfpMyD88_Grid2_1um 002 crop.tif	0.001815113	0.03873339
1um_grid	20220309	Rep1	2	42	20220309 568M1_gfpMyD88_Grid2_1um 002 crop.tif	0.008390501	0.001077605
1um_grid	20220309	Rep1	2	43	20220309 568M1_gfpMyD88_Grid2_1um 002 crop.tif	0.002388548	-0.000558766
1um_grid	20220309	Rep1	2	44	20220309 568M1_gfpMyD88_Grid2_1um 002 crop.tif	0.000714118	0.048191455
1um_grid	20220309	Rep1	2	45	20220309 568M1_gfpMyD88_Grid2_1um 002 crop.tif	0.025410052	0.084059799
1um_grid	20220309	Rep1	2	46	20220309 568M1_gfpMyD88_Grid2_1um 002 crop.tif	0.017932459	0.085619806
1um_grid	20220309	Rep1	2	47	20220309 568M1_gfpMyD88_Grid2_1um 002 crop.tif	0.000645306	0.028585002
1um_grid	20220309	Rep1	2	48	20220309 568M1_gfpMyD88_Grid2_1um 002 crop.tif	0.008000565	0.005192775
1um_grid	20220309	Rep1	2	49	20220309 568M1_gfpMyD88_Grid2_1um 002 crop.tif	0.000240078	0.064057435
1um_grid	20220309	Rep1	2	50	20220309 568M1_gfpMyD88_Grid2_1um 002 crop.tif	0.01760369	0.003488259
1um_grid	20220309	Rep1	2	51	20220309 568M1_gfpMyD88_Grid2_1um 002 crop.tif	0.033445788	0.019244299
1um_grid	20220309	Rep1	2	52	20220309 568M1_gfpMyD88_Grid2_1um 002 crop.tif	0.002120945	0.002176311
1um_grid	20220309	Rep1	2	53	20220309 568M1_gfpMyD88_Grid2_1um 002 crop.tif	0.000515327	0.000717603
1um_grid	20220309	Rep1	3	1	20220309 568M1_gfpMyD88_Grid2_1um 004 crop.tif	0.009476205	0.068459728
1um_grid	20220309	Rep1	3	2	20220309 568M1_gfpMyD88_Grid2_1um 004 crop.tif	0.012297505	0.007264143
1um_grid	20220309	Rep1	3	3	20220309 568M1_gfpMyD88_Grid2_1um 004 crop.tif	0.02324629	0.419397904
1um_grid	20220309	Rep1	3	4	20220309 568M1_gfpMyD88_Grid2_1um 004 crop.tif	0.05210154	0.009239625
1um_grid	20220309	Rep1	3	5	20220309 568M1_gfpMyD88_Grid2_1um 004 crop.tif	0.0001101	0.00275034
1um_grid	20220309	Rep1	3	6	20220309 568M1_gfpMyD88_Grid2_1um 004 crop.tif	-7.34E-05	0.002898068
1um_grid	20220309	Rep1	3	7	20220309 568M1_gfpMyD88_Grid2_1um 004 crop.tif	0.004613476	0.066703876
1um_grid	20220309	Rep1	3	8	20220309 568M1_gfpMyD88_Grid2_1um 004 crop.tif	0.000599431	0.142146425
1um_grid	20220309	Rep1	3	9	20220309 568M1_gfpMyD88_Grid2_1um 004 crop.tif	0.121678321	0.585943117
1um_grid	20220309	Rep1	3	10	20220309 568M1_gfpMyD88_Grid2_1um 004 crop.tif	0.021174278	0.158520446
1um_grid	20220309	Rep1	3	11	20220309 568M1_gfpMyD88_Grid2_1um 004 crop.tif	0.018337687	0.040779505
1um_grid	20220309	Rep1	3	12	20220309 568M1_gfpMyD88_Grid2_1um 004 crop.tif	0.027474418	0.02156497
1um_grid	20220309	Rep1	3	13	20220309 568M1_gfpMyD88_Grid2_1um 004 crop.tif	0.026793942	0.083881319
1um_grid	20220309	Rep1	3	14	20220309 568M1_gfpMyD88_Grid2_1um 004 crop.tif	0.022267628	0.508269081
1um_grid	20220309	Rep1	3	15	20220309 568M1_gfpMyD88_Grid2_1um 004 crop.tif	0.050128924	0.363584706
1um_grid	20220309	Rep1	3	16	20220309 568M1_gfpMyD88_Grid2_1um 004 crop.tif	0.012381609	0.350206461
1um_grid	20220309	Rep1	3	17	20220309 568M1_gfpMyD88_Grid2_1um 004 crop.tif	0.03360635	0.52373452
1um_grid	20220309	Rep1	3	18	20220309 568M1_gfpMyD88_Grid2_1um 004 crop.tif	0.038362037	0.536302563
1um_grid	20220309	Rep1	3	19	20220309 568M1_gfpMyD88_Grid2_1um 004 crop.tif	0.010187264	0.036485289
1um_grid	20220309	Rep1	3	20	20220309 568M1_gfpMyD88_Grid2_1um 004 crop.tif	0.085230791	0.420339245
1um_grid	20220309	Rep1	3	21	20220309 568M1_gfpMyD88_Grid2_1um 004 crop.tif	0.062882117	0.115806754
1um_grid	20220309	Rep1	3	22	20220309 568M1_gfpMyD88_Grid2_1um 004 crop.tif	0.024416098	0.148397244
1um_grid	20220309	Rep1	3	23	20220309 568M1_gfpMyD88_Grid2_1um 004 crop.tif	0.138109145	0.595637446
1um_grid	20220309	Rep1	3	24	20220309 568M1_gfpMyD88_Grid2_1um 004 crop.tif	-0.000815042	0.883592976
1um_grid	20220309	Rep1	4	1	20220309 568M1_gfpMyD88_Grid2_1um 008 crop.tif	0.12579176	0.238256669
1um_grid	20220309	Rep1	4	2	20220309 568M1_gfpMyD88_Grid2_1um 008 crop.tif	0.29862507	0.106368456
1um_grid	20220309	Rep1	4	3	20220309 568M1_gfpMyD88_Grid2_1um 008 crop.tif	0.492369638	0.426631048
1um_grid	20220309	Rep1	4	4	20220309 568M1_gfpMyD88_Grid2_1um 008 crop.tif	0.052736141	0.201949268
1um_grid	20220309	Rep1	4	5	20220309 568M1_gfpMyD88_Grid2_1um 008 crop.tif	0.169724528	0.201209928
1um_grid	20220309	Rep1	4	6	20220309 568M1_gfpMyD88_Grid2_1um 008 crop.tif	0.018024209	0.285347988
1um_grid	20220309	Rep1	4	7	20220309 568M1_gfpMyD88_Grid2_1um 008 crop.tif	0.052361497	0.089754039
1um_grid	20220309	Rep1	4	8	20220309 568M1_gfpMyD88_Grid2_1um 008 crop.tif	0.323726233	0.674259994
1um_grid	20220309	Rep1	4	9	20220309 568M1_gfpMyD88_Grid2_1um 008 crop.tif	0.004376456	0.01071583
1um_grid	20220309	Rep1	4	10	20220309 568M1_gfpMyD88_Grid2_1um 008 crop.tif	0.246717733	0.520035676
1um_grid	20220309	Rep1	4	11	20220309 568M1_gfpMyD88_Grid2_1um 008 crop.tif	0.024133204	0.007881741
1um_grid	20220309	Rep1	4	12	20220309 568M1_gfpMyD88_Grid2_1um 008 crop.tif	0.357222479	1.363738334
1um_grid	20220309	Rep1	4	13	20220309 568M1_gfpMyD88_Grid2_1um 008 crop.tif	0.381497894	0.808654326
1um_grid	20220309	Rep1	4	14	20220309 568M1_gfpMyD88_Grid2_1um 008 crop.tif	0.026992732	0.236431987
1um_grid	20220309	Rep1	4	15	20220309 568M1_gfpMyD88_Grid2_1um 008 crop.tif	0.352505023	0.508239141
1um_grid	20220309	Rep1	4	16	20220309 568M1_gfpMyD88_Grid2_1um 008 crop.tif	0.276605168	0.467891205
1um_grid	20220309	Rep1	4	17	20220309 568M1_gfpMyD88_Grid2_1um 008 crop.tif	0.009453267	0.089531642
1um_grid	20220309	Rep1	4	18	20220309 568M1_gfpMyD88_Grid2_1um 008 crop.tif	0.156076775	0.380666291
1um_grid	20220309	Rep1	4	19	20220309 568M1_gfpMyD88_Grid2_1um 008 crop.tif	0.001570447	0.606354904
1um_grid	20220309	Rep1	4	20	20220309 568M1_gfpMyD88_Grid2_1um 008 crop.tif	0.006012657	0.230916145
1um_grid	20220309	Rep1	4	21	20220309 568M1_gfpMyD88_Grid2_1um 008 crop.tif	0.003137836	0.290878917
1um_grid	20220309	Rep1	4	22	20220309 568M1_gfpMyD88_Grid2_1um 008 crop.tif	0.003390148	0.000623057
1um_grid	20220309	Rep1	4	23	20220309 568M1_gfpMyD88_Grid2_1um 008 crop.tif	0.002778484	0.087191631
1um_grid	20220309	Rep1	4	24	20220309 568M1_gfpMyD88_Grid2_1um 008 crop.tif	0.011334134	0.033123205
1um_grid	20220309	Rep1	4	25	20220309 568M1_gfpMyD88_Grid2_1um 008 crop.tif	0.108741627	0.460363497
1um_grid	20220309	Rep1	4	26	20220309 568M1_gfpMyD88_Grid2_1um 008 crop.tif	0.013429083	0.003163978
1um_grid	20220309	Rep1	4	27	20220309 568M1_gfpMyD88_Grid2_1um 008 crop.tif	0.006180865	0.001923063
1um_grid	20220309	Rep1	4	28	20220309 568M1_gfpMyD88_Grid2_1um 008 crop.tif	0.007694733	-0.00010292
1um_grid	20220309	Rep1	5	1	20220309 568M1_gfpMyD88_Grid2_1um 010 crop.tif	0.007312443	0.168012245
1um_grid	20220309	Rep1	5	2	20220309 568M1_gfpMyD88_Grid2_1um 010 crop.tif	0.000568848	0.024259528
1um_grid	20220309	Rep1	5	3	20220309 568M1_gfpMyD88_Grid2_1um 010 crop.tif	0.004139436	-0.00013331
1um_grid	20220309	Rep1	5	4	20220309 568M1_gfpMyD88_Grid2_1um 010 crop.tif	0.00384125	0.134199947
1um_grid	20220309	Rep1	5	5	20220309 568M1_gfpMyD88_Grid2_1um 010 crop.tif	0.003864187	0.084532528
1um_grid	20220309	Rep1	5	6	20220309 568M1_gfpMyD88_Grid2_1um 010 crop.tif	0.019308704	0.134477418
1um_grid	20220309	Rep1	5	7	20220309 568M1_gfpMyD88_Grid2_1um 010 crop.tif	0.009774391	0.005490693
1um_grid	20220309	Rep1	5	8	20220309 568M1_gfpMyD88_Grid2_1um 010 crop.tif	0.010837157	0.0442028
1um_grid	20220309	Rep1	5	9	20220309 568M1_gfpMyD88_Grid2_1um 010 crop.tif	0.014445975	0.293360752
1um_grid	20220309	Rep1	5	10	20220309 568M1_gfpMyD88_Grid2_1um 010 crop.tif	0.010661304	0.008178286
1um_grid	20220309	Rep1	5	11	20220309 568M1_gfpMyD88_Grid2_1um 010 crop.tif	0.035770111	0.119532971
1um_grid	20220309	Rep1	5	12	20220309 568M1_gfpMyD88_Grid2_1um 010 crop.tif	0.020210908	0.009629797
1um_grid	20220309	Rep1	5	13	20220309 568M1_gfpMyD88_Grid2_1um 010 crop.tif	-0.000730938	0.328319086
1um_grid	20220309	Rep1	5	14	20220309 568M1_gfpMyD88_Grid2_1um 010 crop.tif	0.016586799	0.587746776
1um_grid	20220309	Rep1	5	15	20220309 568M1_gfpMyD88_Grid2_1um 010 crop.tif	0.033392267	0.170879268
1um_grid	20220309	Rep1	5	16	20220309 568M1_gfpMyD88_Grid2_1um 010 crop.tif	0.001096408	0.119561778
1um_grid	20220309	Rep1	5	17	20220309 568M1_gfpMyD88_Grid2_1um 010 crop.tif	0.003879479	0.168366792
1um_grid	20220309	Rep1	5	18	20220309 568M1_gfpMyD88_Grid2_1um 010 crop.tif	0.002426777	0.087160348
1um_grid	20220309	Rep1	5	19	20220309 568M1_gfpMyD88_Grid2_1um 010 crop.tif	0.000423577	0.074669674
1um_grid	20220309	Rep1	5	20	20220309 568M1_gfpMyD88_Grid2_1um 010 crop.tif	6.42E-05	0.21940223
1um_grid	20220309	Rep1	5	21	20220309 568M1_gfpMyD88_Grid2_1um 010 crop.tif	0.004621122	-0.001810109
1um_grid	20220309	Rep1	5	22	20220309 568M1_gfpMyD88_Grid2_1um 010 crop.tif	0.002854942	0.358845595
1um_grid	20220309	Rep1	5	23	20220309 568M1_gfpMyD88_Grid2_1um 010 crop.tif	0.000668243	0.104838405
1um_grid	20220309	Rep1	5	24	20220309 568M1_gfpMyD88_Grid2_1um 010 crop.tif	0.001776884	0.195401479
1um_grid	20220309	Rep1	5	25	20220309 568M1_gfpMyD88_Grid2_1um 010 crop.tif	0.032161293	0.0517116
1um_grid	20220309	Rep1	5	26	20220309 568M1_gfpMyD88_Grid2_1um 010 crop.tif	0.007534171	0.086974963
1um_grid	20220309	Rep1	5	27	20220309 568M1_gfpMyD88_Grid2_1um 010 crop.tif	0.020218554	0.001568516
1um_grid	20220309	Rep1	5	28	20220309 568M1_gfpMyD88_Grid2_1um 010 crop.tif	0.000721764	-0.00174059
1um_grid	20220309	Rep1	5	29	20220309 568M1_gfpMyD88_Grid2_1um 010 crop.tif	0.003122545	0.008068546
1um_grid	20220309	Rep1	5	30	20220309 568M1_gfpMyD88_Grid2_1um 010 crop.tif	0.048118078	0.063732434
1um_grid	20220309	Rep1	5	31	20220309 568M1_gfpMyD88_Grid2_1um 010 crop.tif	0.014767098	0.111389468
1um_grid	20220309	Rep1	5	32	20220309 568M1_gfpMyD88_Grid2_1um 010 crop.tif	0.011448821	0.000472643
1um_grid	20220309	Rep1	5	33	20220309 568M1_gfpMyD88_Grid2_1um 010 crop.tif	0.010401346	0.070067008
1um_grid	20220309	Rep1	5	34	20220309 568M1_gfpMyD88_Grid2_1um 010 crop.tif	0.000461806	0.000150328
1um_grid	20220309	Rep1	5	35	20220309 568M1_gfpMyD88_Grid2_1um 010 crop.tif	0.001463406	0.002809431
1um_grid	20220309	Rep1	5	36	20220309 568M1_gfpMyD88_Grid2_1um 010 crop.tif	0.000331828	0.011354015
1um_grid	20220309	Rep1	5	37	20220309 568M1_gfpMyD88_Grid2_1um 010 crop.tif	0.002939046	0.014899486
1um_grid	20220309	Rep1	5	38	20220309 568M1_gfpMyD88_Grid2_1um 010 crop.tif	0.016724423	0.026966978
1um_grid	20220309	Rep1	5	39	20220309 568M1_gfpMyD88_Grid2_1um 010 crop.tif	0.019683348	0.19531485
1um_grid	20220309	Rep1	5	40	20220309 568M1_gfpMyD88_Grid2_1um 010 crop.tif	0.012236338	0.050363055
1um_grid	20220309	Rep1	5	41	20220309 568M1_gfpMyD88_Grid2_1um 010 crop.tif	-0.000379232	0.077884771
1um_grid	20220309	Rep1	5	42	20220309 568M1_gfpMyD88_Grid2_1um 010 crop.tif	0.002939046	0.044500942
1um_grid	20220309	Rep1	5	43	20220309 568M1_gfpMyD88_Grid2_1um 010 crop.tif	0.001249324	0.037241405
1um_grid	20220309	Rep1	5	44	20220309 568M1_gfpMyD88_Grid2_1um 010 crop.tif	0.00316842	0.12958086
1um_grid	20220309	Rep1	5	45	20220309 568M1_gfpMyD88_Grid2_1um 010 crop.tif	-0.000142212	0.29380393
1um_grid	20220309	Rep1	5	46	20220309 568M1_gfpMyD88_Grid2_1um 010 crop.tif	0.001088762	0.069641552
1um_grid	20220309	Rep1	5	47	20220309 568M1_gfpMyD88_Grid2_1um 010 crop.tif	0.004292352	0.223312379
1um_grid	20220309	Rep1	5	48	20220309 568M1_gfpMyD88_Grid2_1um 010 crop.tif	0.00025537	0.153959289
1um_grid	20220309	Rep1	5	49	20220309 568M1_gfpMyD88_Grid2_1um 010 crop.tif	0.002564401	0.109918098
1um_grid	20220309	Rep1	6	1	20220309 568M1_gfpMyD88_Grid2_1um 012 crop.tif	0.001333428	0.080277963
1um_grid	20220309	Rep1	6	2	20220309 568M1_gfpMyD88_Grid2_1um 012 crop.tif	-0.000249253	0.234080478
1um_grid	20220309	Rep1	6	3	20220309 568M1_gfpMyD88_Grid2_1um 012 crop.tif	0.000576493	0.408765817
1um_grid	20220309	Rep1	6	4	20220309 568M1_gfpMyD88_Grid2_1um 012 crop.tif	0.013069731	0.00033332
1um_grid	20220309	Rep1	6	5	20220309 568M1_gfpMyD88_Grid2_1um 012 crop.tif	0.000584139	0.1000313
1um_grid	20220309	Rep1	6	6	20220309 568M1_gfpMyD88_Grid2_1um 012 crop.tif	0.004491143	0.411346135
1um_grid	20220309	Rep1	6	7	20220309 568M1_gfpMyD88_Grid2_1um 012 crop.tif	0.000790576	0.25669045
1um_grid	20220309	Rep1	6	8	20220309 568M1_gfpMyD88_Grid2_1um 012 crop.tif	0.001493989	0.77417088
1um_grid	20220309	Rep1	6	9	20220309 568M1_gfpMyD88_Grid2_1um 012 crop.tif	0.004888725	0.000292147
1um_grid	20220309	Rep1	6	10	20220309 568M1_gfpMyD88_Grid2_1um 012 crop.tif	-0.000134566	2.02577436
1um_grid	20220309	Rep1	6	11	20220309 568M1_gfpMyD88_Grid2_1um 012 crop.tif	0.000454161	0.21940223
1um_grid	20220309	Rep1	6	12	20220309 568M1_gfpMyD88_Grid2_1um 012 crop.tif	0.00278613	0.145328019
1um_grid	20220309	Rep1	6	13	20220309 568M1_gfpMyD88_Grid2_1um 012 crop.tif	0.007358318	1.117623584
1um_grid	20220309	Rep1	6	14	20220309 568M1_gfpMyD88_Grid2_1um 012 crop.tif	0.00245736	0.111389468
1um_grid	20220309	Rep1	6	15	20220309 568M1_gfpMyD88_Grid2_1um 012 crop.tif	0.001035241	0.234961781
1um_grid	20220309	Rep1	6	16	20220309 568M1_gfpMyD88_Grid2_1um 012 crop.tif	0.003397794	0.293006199
1um_grid	20220309	Rep1	6	17	20220309 568M1_gfpMyD88_Grid2_1um 012 crop.tif	0.002801421	0.156359591
1um_grid	20220309	Rep1	6	18	20220309 568M1_gfpMyD88_Grid2_1um 012 crop.tif	0.001417531	0.025459533
1um_grid	20220309	Rep1	6	19	20220309 568M1_gfpMyD88_Grid2_1um 012 crop.tif	0.00154751	0.02284134
1um_grid	20220309	Rep1	6	20	20220309 568M1_gfpMyD88_Grid2_1um 012 crop.tif	0.000155974	-0.001976954
1um_grid	20220309	Rep1	6	21	20220309 568M1_gfpMyD88_Grid2_1um 012 crop.tif	0.001501635	-0.001138934
1um_grid	20220309	Rep1	6	22	20220309 568M1_gfpMyD88_Grid2_1um 012 crop.tif	0.005240431	0.010989338
1um_grid	20220309	Rep1	6	23	20220309 568M1_gfpMyD88_Grid2_1um 012 crop.tif	0.002564401	0.001426697
1um_grid	20220309	Rep1	6	24	20220309 568M1_gfpMyD88_Grid2_1um 012 crop.tif	0.002365611	0.002135791
1um_grid	20220309	Rep1	6	25	20220309 568M1_gfpMyD88_Grid2_1um 012 crop.tif	0.014973535	0.004833647
1um_grid	20220309	Rep1	6	26	20220309 568M1_gfpMyD88_Grid2_1um 012 crop.tif	0.058455199	0.100787147
1um_grid	20220309	Rep1	6	27	20220309 568M1_gfpMyD88_Grid2_1um 012 crop.tif	0.002732609	0.002159428
1um_grid	20220309	Rep1	6	28	20220309 568M1_gfpMyD88_Grid2_1um 012 crop.tif	0.030578613	0.179140615
1um_grid	20220309	Rep1	6	29	20220309 568M1_gfpMyD88_Grid2_1um 012 crop.tif	0.001027596	0.004350347
1um_grid	20220309	Rep1	6	30	20220309 568M1_gfpMyD88_Grid2_1um 012 crop.tif	0.003634813	0.151660105
1um_grid	20220309	Rep1	6	31	20220309 568M1_gfpMyD88_Grid2_1um 012 crop.tif	0.001486344	0.001720465
1um_grid	20220309	Rep1	7	1	20220309 568M1_gfpMyD88_Grid2_1um 013 crop.tif	0.013130897	0.002054752
1um_grid	20220309	Rep1	7	2	20220309 568M1_gfpMyD88_Grid2_1um 013 crop.tif	0.019675702	0.001781244
1um_grid	20220309	Rep1	7	3	20220309 568M1_gfpMyD88_Grid2_1um 013 crop.tif	0.001493989	0.055077849
1um_grid	20220309	Rep1	7	4	20220309 568M1_gfpMyD88_Grid2_1um 013 crop.tif	0.014140143	0.007828804
1um_grid	20220309	Rep1	7	5	20220309 568M1_gfpMyD88_Grid2_1um 013 crop.tif	0.005775637	0.015649099
1um_grid	20220309	Rep1	7	6	20220309 568M1_gfpMyD88_Grid2_1um 013 crop.tif	0.00169278	9.58E-05
1um_grid	20220309	Rep1	7	7	20220309 568M1_gfpMyD88_Grid2_1um 013 crop.tif	0.033766911	0.188060272
1um_grid	20220309	Rep1	7	8	20220309 568M1_gfpMyD88_Grid2_1um 013 crop.tif	0.07321924	0.376415458
1um_grid	20220309	Rep1	7	9	20220309 568M1_gfpMyD88_Grid2_1um 013 crop.tif	0.047345853	0.535549115
1um_grid	20220309	Rep1	7	10	20220309 568M1_gfpMyD88_Grid2_1um 013 crop.tif	0.02672513	0.686458897
1um_grid	20220309	Rep1	7	11	20220309 568M1_gfpMyD88_Grid2_1um 013 crop.tif	0.090062939	0.262448678
1um_grid	20220309	Rep1	7	12	20220309 568M1_gfpMyD88_Grid2_1um 013 crop.tif	0.018888185	0.040799561
1um_grid	20220309	Rep1	7	13	20220309 568M1_gfpMyD88_Grid2_1um 013 crop.tif	0.105163392	0.14734645
1um_grid	20220309	Rep1	7	14	20220309 568M1_gfpMyD88_Grid2_1um 013 crop.tif	0.064074863	0.00378204
1um_grid	20220309	Rep1	7	15	20220309 568M1_gfpMyD88_Grid2_1um 013 crop.tif	0.013956643	0.123958161
1um_grid	20220309	Rep1	7	16	20220309 568M1_gfpMyD88_Grid2_1um 013 crop.tif	0.030739175	0.288055434
1um_grid	20220309	Rep1	7	17	20220309 568M1_gfpMyD88_Grid2_1um 013 crop.tif	0.003726563	0.214466935
1um_grid	20220309	Rep1	7	18	20220309 568M1_gfpMyD88_Grid2_1um 013 crop.tif	0.003160774	0.54104733
1um_grid	20220309	Rep1	7	19	20220309 568M1_gfpMyD88_Grid2_1um 013 crop.tif	0.004949891	0.146564082
1um_grid	20220309	Rep1	7	20	20220309 568M1_gfpMyD88_Grid2_1um 013 crop.tif	0.000798222	0.098005316
1um_grid	20220309	Rep1	7	21	20220309 568M1_gfpMyD88_Grid2_1um 013 crop.tif	0.001348719	0.002877613
1um_grid	20220309	Rep1	7	22	20220309 568M1_gfpMyD88_Grid2_1um 013 crop.tif	0.015875739	0.21110583
1um_grid	20220309	Rep1	7	23	20220309 568M1_gfpMyD88_Grid2_1um 013 crop.tif	0.021197216	0.504149404
1um_grid	20220309	Rep1	7	24	20220309 568M1_gfpMyD88_Grid2_1um 013 crop.tif	0.0449833	0.337393375
1um_grid	20220309	Rep1	7	25	20220309 568M1_gfpMyD88_Grid2_1um 013 crop.tif	0.034447388	0.872772473
1um_grid	20220309	Rep1	7	26	20220309 568M1_gfpMyD88_Grid2_1um 013 crop.tif	0.029202369	0.231692436
1um_grid	20220309	Rep1	7	27	20220309 568M1_gfpMyD88_Grid2_1um 013 crop.tif	0.154111804	0.539203682
1um_grid	20220309	Rep1	7	28	20220309 568M1_gfpMyD88_Grid2_1um 013 crop.tif	0.055901503	0.725166845
1um_grid	20220309	Rep1	7	29	20220309 568M1_gfpMyD88_Grid2_1um 013 crop.tif	0.156092067	0.39867448
1um_grid	20220309	Rep1	7	30	20220309 568M1_gfpMyD88_Grid2_1um 013 crop.tif	0.009407392	0.318467112
1um_grid	20220309	Rep1	7	31	20220309 568M1_gfpMyD88_Grid2_1um 013 crop.tif	0.003214294	0.166645627
1um_grid	20220309	Rep1	7	32	20220309 568M1_gfpMyD88_Grid2_1um 013 crop.tif	0.00355071	0.055459669
1um_grid	20220309	Rep1	7	33	20220309 568M1_gfpMyD88_Grid2_1um 013 crop.tif	0.033797495	0.129095428
1um_grid	20220309	Rep1	7	34	20220309 568M1_gfpMyD88_Grid2_1um 013 crop.tif	0.028789496	0.602212943
1um_grid	20220309	Rep1	7	35	20220309 568M1_gfpMyD88_Grid2_1um 013 crop.tif	0.000148329	0.003961709
1um_grid	20220309	Rep1	8	1	20220309 568M1_gfpMyD88_Grid2_1um 014 crop.tif	0.018880539	0.424046795
1um_grid	20220309	Rep1	8	2	20220309 568M1_gfpMyD88_Grid2_1um 014 crop.tif	0.041443295	0.432162582
1um_grid	20220309	Rep1	8	3	20220309 568M1_gfpMyD88_Grid2_1um 014 crop.tif	0.033698099	0.342257415
1um_grid	20220309	Rep1	8	4	20220309 568M1_gfpMyD88_Grid2_1um 014 crop.tif	0.000209495	0.001036696
1um_grid	20220309	Rep1	8	5	20220309 568M1_gfpMyD88_Grid2_1um 014 crop.tif	0.093304756	0.658650129
1um_grid	20220309	Rep1	8	6	20220309 568M1_gfpMyD88_Grid2_1um 014 crop.tif	0.003887125	-0.000676949
1um_grid	20220309	Rep1	8	7	20220309 568M1_gfpMyD88_Grid2_1um 014 crop.tif	0.005217494	0.051420916
1um_grid	20220309	Rep1	8	8	20220309 568M1_gfpMyD88_Grid2_1um 014 crop.tif	0.000675889	0.359770138
1um_grid	20220309	Rep1	8	9	20220309 568M1_gfpMyD88_Grid2_1um 014 crop.tif	0.016777944	0.053261478
1um_grid	20220309	Rep1	8	10	20220309 568M1_gfpMyD88_Grid2_1um 014 crop.tif	0.066529164	0.200005013
1um_grid	20220309	Rep1	8	11	20220309 568M1_gfpMyD88_Grid2_1um 014 crop.tif	0.008749854	0.076089876
1um_grid	20220309	Rep1	8	12	20220309 568M1_gfpMyD88_Grid2_1um 014 crop.tif	0.037735082	0.164486235
1um_grid	20220309	Rep1	8	13	20220309 568M1_gfpMyD88_Grid2_1um 014 crop.tif	0.023475665	0.208317364
1um_grid	20220309	Rep1	8	14	20220309 568M1_gfpMyD88_Grid2_1um 014 crop.tif	0.004590538	0.003820933
1um_grid	20220309	Rep1	8	15	20220309 568M1_gfpMyD88_Grid2_1um 014 crop.tif	0.015034701	0.409338158
1um_grid	20220309	Rep1	8	16	20220309 568M1_gfpMyD88_Grid2_1um 014 crop.tif	0.004957537	0.345985663
1um_grid	20220309	Rep1	8	17	20220309 568M1_gfpMyD88_Grid2_1um 014 crop.tif	0.056031481	0.36512456
1um_grid	20220309	Rep1	8	18	20220309 568M1_gfpMyD88_Grid2_1um 014 crop.tif	0.060909501	0.354355505
1um_grid	20220309	Rep1	8	19	20220309 568M1_gfpMyD88_Grid2_1um 014 crop.tif	0.036909335	0.275706011
1um_grid	20220309	Rep1	8	20	20220309 568M1_gfpMyD88_Grid2_1um 014 crop.tif	-0.000639189	0.269133364
1um_grid	20220309	Rep1	8	21	20220309 568M1_gfpMyD88_Grid2_1um 014 crop.tif	0.01177759	0.004429344
1um_grid	20220309	Rep1	8	22	20220309 568M1_gfpMyD88_Grid2_1um 014 crop.tif	0.000155974	0.003961709
1um_grid	20220309	Rep1	8	23	20220309 568M1_gfpMyD88_Grid2_1um 014 crop.tif	0.001853342	0.022186791
1um_grid	20220309	Rep1	8	24	20220309 568M1_gfpMyD88_Grid2_1um 014 crop.tif	-0.000318065	0.012470838
1um_grid	20220309	Rep1	9	1	20220309 568M1_gfpMyD88_Grid2_1um 016 crop.tif	0.052896703	0.047351332
1um_grid	20220309	Rep1	9	2	20220309 568M1_gfpMyD88_Grid2_1um 016 crop.tif	0.000316536	0.001804881
1um_grid	20220309	Rep1	9	3	20220309 568M1_gfpMyD88_Grid2_1um 016 crop.tif	9.48E-05	0.098005316
1um_grid	20220309	Rep1	9	4	20220309 568M1_gfpMyD88_Grid2_1um 016 crop.tif	0.005813866	-0.002095137
1um_grid	20220309	Rep1	9	5	20220309 568M1_gfpMyD88_Grid2_1um 016 crop.tif	0.001662197	0.04092324
1um_grid	20220309	Rep1	9	6	20220309 568M1_gfpMyD88_Grid2_1um 016 crop.tif	0.000859388	0.011968563
1um_grid	20220309	Rep1	9	7	20220309 568M1_gfpMyD88_Grid2_1um 016 crop.tif	0.002388548	-0.001926305
1um_grid	20220309	Rep1	9	8	20220309 568M1_gfpMyD88_Grid2_1um 016 crop.tif	0.016158634	0.045379034
1um_grid	20220309	Rep1	9	9	20220309 568M1_gfpMyD88_Grid2_1um 016 crop.tif	0.036916981	0.646361385
1um_grid	20220309	Rep1	9	10	20220309 568M1_gfpMyD88_Grid2_1um 016 crop.tif	0.015952197	0.413729482
1um_grid	20220309	Rep1	9	11	20220309 568M1_gfpMyD88_Grid2_1um 016 crop.tif	0.026786296	0.18297252
1um_grid	20220309	Rep1	9	12	20220309 568M1_gfpMyD88_Grid2_1um 016 crop.tif	0.00140224	0.013481297
1um_grid	20220309	Rep1	9	13	20220309 568M1_gfpMyD88_Grid2_1um 016 crop.tif	0.049089095	0.906072625
1um_grid	20220309	Rep1	9	14	20220309 568M1_gfpMyD88_Grid2_1um 016 crop.tif	0.022061192	0.003257829
1um_grid	20220309	Rep1	9	15	20220309 568M1_gfpMyD88_Grid2_1um 016 crop.tif	0.002067424	0.114491755
1um_grid	20220309	Rep1	9	16	20220309 568M1_gfpMyD88_Grid2_1um 016 crop.tif	0.013612582	0.286133445
1um_grid	20220309	Rep1	9	17	20220309 568M1_gfpMyD88_Grid2_1um 016 crop.tif	1.83E-05	0.104528982
1um_grid	20220309	Rep1	9	18	20220309 568M1_gfpMyD88_Grid2_1um 016 crop.tif	0.053003744	0.335386086
1um_grid	20220309	Rep1	9	19	20220309 568M1_gfpMyD88_Grid2_1um 016 crop.tif	0.003145482	-0.002230202
1um_grid	20220309	Rep1	9	20	20220309 568M1_gfpMyD88_Grid2_1um 016 crop.tif	0.006853695	0.281352392
1um_grid	20220309	Rep1	9	21	20220309 568M1_gfpMyD88_Grid2_1um 016 crop.tif	0.05668902	0.702685335
1um_grid	20220309	Rep1	9	22	20220309 568M1_gfpMyD88_Grid2_1um 016 crop.tif	0.006303198	-0.000254869
1um_grid	20220309	Rep1	9	23	20220309 568M1_gfpMyD88_Grid2_1um 016 crop.tif	0.027527939	0.311497193
1um_grid	20220309	Rep1	9	24	20220309 568M1_gfpMyD88_Grid2_1um 016 crop.tif	0.001906863	0.073896116
1um_grid	20220309	Rep1	9	25	20220309 568M1_gfpMyD88_Grid2_1um 016 crop.tif	0.001417531	0.005436302
1um_grid	20220309	Rep1	9	26	20220309 568M1_gfpMyD88_Grid2_1um 016 crop.tif	0.007947045	0.047007267
1um_grid	20220309	Rep1	9	27	20220309 568M1_gfpMyD88_Grid2_1um 016 crop.tif	0.000859388	0.076968858
1um_grid	20220309	Rep1	9	28	20220309 568M1_gfpMyD88_Grid2_1um 016 crop.tif	0.002908462	0.102158582
1um_grid	20220309	Rep1	9	29	20220309 568M1_gfpMyD88_Grid2_1um 016 crop.tif	0.003566001	-0.000308498
1um_grid	20220309	Rep1	9	30	20220309 568M1_gfpMyD88_Grid2_1um 016 crop.tif	0.001876279	0.002148684
1um_grid	20220309	Rep1	9	31	20220309 568M1_gfpMyD88_Grid2_1um 016 crop.tif	0.002197403	0.035321396
1um_grid	20220309	Rep1	9	32	20220309 568M1_gfpMyD88_Grid2_1um 016 crop.tif	0.001417531	0.01794859
1um_grid	20220309	Rep1	9	33	20220309 568M1_gfpMyD88_Grid2_1um 016 crop.tif	0.033537537	0.021878998
1um_grid	20220309	Rep1	9	34	20220309 568M1_gfpMyD88_Grid2_1um 016 crop.tif	0.004728163	0.034777757
1um_grid	20220309	Rep1	9	35	20220309 568M1_gfpMyD88_Grid2_1um 016 crop.tif	0.010133743	0.072996112
1um_grid	20220309	Rep1	9	36	20220309 568M1_gfpMyD88_Grid2_1um 016 crop.tif	0.03021926	0.426299782
1um_grid	20220309	Rep1	9	37	20220309 568M1_gfpMyD88_Grid2_1um 016 crop.tif	0.005003412	0.02609483
1um_grid	20220309	Rep1	9	38	20220309 568M1_gfpMyD88_Grid2_1um 016 crop.tif	0.044776863	0.358951955
1um_grid	20220309	Rep1	9	39	20220309 568M1_gfpMyD88_Grid2_1um 016 crop.tif	0.041359191	0.336509126
1um_grid	20220309	Rep1	9	40	20220309 568M1_gfpMyD88_Grid2_1um 016 crop.tif	0.022886938	0.089565367
1um_grid	20220309	Rep1	9	41	20220309 568M1_gfpMyD88_Grid2_1um 016 crop.tif	0.064556548	0.10548222
1um_grid	20220309	Rep1	9	42	20220309 568M1_gfpMyD88_Grid2_1um 016 crop.tif	0.117220819	0.297644061
1um_grid	20220309	Rep1	9	43	20220309 568M1_gfpMyD88_Grid2_1um 016 crop.tif	0.045151508	0.308260376
1um_grid	20220309	Rep1	9	44	20220309 568M1_gfpMyD88_Grid2_1um 016 crop.tif	0.00087468	0.010077646
1um_grid	20220309	Rep1	9	45	20220309 568M1_gfpMyD88_Grid2_1um 016 crop.tif	0.091217454	0.38210542
1um_grid	20220309	Rep1	9	46	20220309 568M1_gfpMyD88_Grid2_1um 016 crop.tif	0.001731009	0.007595816
1um_grid	20220309	Rep1	9	47	20220309 568M1_gfpMyD88_Grid2_1um 016 crop.tif	0.053332514	0.120612906
1um_grid	20220309	Rep1	9	48	20220309 568M1_gfpMyD88_Grid2_1um 016 crop.tif	0.106814885	0.537953473
1um_grid	20220309	Rep1	9	49	20220309 568M1_gfpMyD88_Grid2_1um 016 crop.tif	0.011471758	0.015679489
1um_grid	20220309	Rep1	9	50	20220309 568M1_gfpMyD88_Grid2_1um 016 crop.tif	0.001440469	0.02685954
1um_grid	20220309	Rep1	9	51	20220309 568M1_gfpMyD88_Grid2_1um 016 crop.tif	0.000828805	0.027095904
1um_grid	20220309	Rep1	9	52	20220309 568M1_gfpMyD88_Grid2_1um 016 crop.tif	0.040548736	0.076855814
1um_grid	20220309	Rep1	9	53	20220309 568M1_gfpMyD88_Grid2_1um 016 crop.tif	0.053386034	0.287240147
1um_grid	20220309	Rep1	9	54	20220309 568M1_gfpMyD88_Grid2_1um 016 crop.tif	-0.000379232	0.20366034
1um_grid	20220309	Rep1	9	55	20220309 568M1_gfpMyD88_Grid2_1um 016 crop.tif	0.005485097	0.113174866
1um_grid	20220309	Rep1	9	56	20220309 568M1_gfpMyD88_Grid2_1um 016 crop.tif	0.002105653	0.02905955
1um_grid	20220309	Rep1	9	57	20220309 568M1_gfpMyD88_Grid2_1um 016 crop.tif	0.019690994	0.100918353
1um_grid	20220309	Rep1	9	58	20220309 568M1_gfpMyD88_Grid2_1um 016 crop.tif	0.026258736	0.02963228
1um_grid	20220309	Rep1	9	59	20220309 568M1_gfpMyD88_Grid2_1um 016 crop.tif	0.012068131	0.041041422
1um_grid	20220309	Rep1	9	60	20220309 568M1_gfpMyD88_Grid2_1um 016 crop.tif	0.019675702	0.047643518
1um_grid	20220309	Rep1	10	1	20220309 568M1_gfpMyD88_Grid2_1um 018 crop.tif	0.014958243	0.193555751
1um_grid	20220309	Rep1	10	2	20220309 568M1_gfpMyD88_Grid2_1um 018 crop.tif	0.025624134	0.259206048
1um_grid	20220309	Rep1	10	3	20220309 568M1_gfpMyD88_Grid2_1um 018 crop.tif	0.009782037	0.045059622
1um_grid	20220309	Rep1	10	4	20220309 568M1_gfpMyD88_Grid2_1um 018 crop.tif	0.009086269	0.150102879
1um_grid	20220309	Rep1	10	5	20220309 568M1_gfpMyD88_Grid2_1um 018 crop.tif	0.016625028	0.084611316
1um_grid	20220309	Rep1	10	6	20220309 568M1_gfpMyD88_Grid2_1um 018 crop.tif	0.037582166	0.196440474
1um_grid	20220309	Rep1	10	7	20220309 568M1_gfpMyD88_Grid2_1um 018 crop.tif	0.013796082	0.001568516
1um_grid	20220309	Rep1	10	8	20220309 568M1_gfpMyD88_Grid2_1um 018 crop.tif	0.00240384	0.211105829
1um_grid	20220309	Rep1	10	9	20220309 568M1_gfpMyD88_Grid2_1um 018 crop.tif	0.003382502	0.431705022
1um_grid	20220309	Rep1	10	10	20220309 568M1_gfpMyD88_Grid2_1um 018 crop.tif	0.037069897	0.365073321
1um_grid	20220309	Rep1	10	11	20220309 568M1_gfpMyD88_Grid2_1um 018 crop.tif	0.008237585	0.188414818
1um_grid	20220309	Rep1	10	12	20220309 568M1_gfpMyD88_Grid2_1um 018 crop.tif	0.059342113	0.583988044
1um_grid	20220309	Rep1	10	13	20220309 568M1_gfpMyD88_Grid2_1um 018 crop.tif	0.008940999	0.010343556
1um_grid	20220309	Rep1	10	14	20220309 568M1_gfpMyD88_Grid2_1um 018 crop.tif	0.043553535	0.035050091
1um_grid	20220309	Rep1	10	15	20220309 568M1_gfpMyD88_Grid2_1um 018 crop.tif	0.019507494	-0.00260423
1um_grid	20220309	Rep1	10	16	20220309 568M1_gfpMyD88_Grid2_1um 018 crop.tif	0.025685301	0.004722762
1um_grid	20220309	Rep1	10	17	20220309 568M1_gfpMyD88_Grid2_1um 018 crop.tif	0.054028281	0.047198723
1um_grid	20220309	Rep1	10	18	20220309 568M1_gfpMyD88_Grid2_1um 018 crop.tif	0.023039854	0.000761616
1um_grid	20220309	Rep1	10	19	20220309 568M1_gfpMyD88_Grid2_1um 018 crop.tif	0.459959099	0.440043359
1um_grid	20220309	Rep1	10	20	20220309 568M1_gfpMyD88_Grid2_1um 018 crop.tif	0.210033186	0.468597518
1um_grid	20220309	Rep1	10	21	20220309 568M1_gfpMyD88_Grid2_1um 018 crop.tif	0.092524885	0.133126332
1um_grid	20220309	Rep1	10	22	20220309 568M1_gfpMyD88_Grid2_1um 018 crop.tif	0.023674455	0.002773976
1um_grid	20220309	Rep1	10	23	20220309 568M1_gfpMyD88_Grid2_1um 018 crop.tif	0.111975801	0.454954154
1um_grid	20220309	Rep1	10	24	20220309 568M1_gfpMyD88_Grid2_1um 018 crop.tif	0.020983134	0.023572593
1um_grid	20220309	Rep1	10	25	20220309 568M1_gfpMyD88_Grid2_1um 018 crop.tif	1.403657254	0.695126071
1um_grid	20220309	Rep1	10	26	20220309 568M1_gfpMyD88_Grid2_1um 018 crop.tif	0.011769945	0.454254205
1um_grid	20220309	Rep1	10	27	20220309 568M1_gfpMyD88_Grid2_1um 018 crop.tif	0.013192063	0.005599156
1um_grid	20220309	Rep1	10	28	20220309 568M1_gfpMyD88_Grid2_1um 018 crop.tif	0.160855401	0.555226996
1um_grid	20220309	Rep1	10	29	20220309 568M1_gfpMyD88_Grid2_1um 018 crop.tif	0.306110309	0.273441195
1um_grid	20220309	Rep1	10	30	20220309 568M1_gfpMyD88_Grid2_1um 018 crop.tif	0.005102807	0.002728852
1um_grid	20220309	Rep1	10	31	20220309 568M1_gfpMyD88_Grid2_1um 018 crop.tif	0.00169278	0.174114752
1um_grid	20220309	Rep1	10	32	20220309 568M1_gfpMyD88_Grid2_1um 018 crop.tif	0.032306564	0.007538631
1um_grid	20220309	Rep1	10	33	20220309 568M1_gfpMyD88_Grid2_1um 018 crop.tif	0.021824172	0.025459533
1um_grid	20220309	Rep1	10	34	20220309 568M1_gfpMyD88_Grid2_1um 018 crop.tif	0.012442775	0.146426315
1um_grid	20220309	Rep1	10	35	20220309 568M1_gfpMyD88_Grid2_1um 018 crop.tif	0.01196109	0.005072275
1um_grid	20220309	Rep1	10	36	20220309 568M1_gfpMyD88_Grid2_1um 018 crop.tif	0.033354038	0.185426493
1um_grid	20220309	Rep1	10	37	20220309 568M1_gfpMyD88_Grid2_1um 018 crop.tif	0.006930153	0.04335442
1um_grid	20220309	Rep1	10	38	20220309 568M1_gfpMyD88_Grid2_1um 018 crop.tif	0.024622535	0.006313992
1um_grid	20220309	Rep1	10	39	20220309 568M1_gfpMyD88_Grid2_1um 018 crop.tif	0.011861694	0.00830491
1um_grid	20220309	Rep1	10	40	20220309 568M1_gfpMyD88_Grid2_1um 018 crop.tif	0.009070977	0.003847747
1um_grid	20220309	Rep1	10	41	20220309 568M1_gfpMyD88_Grid2_1um 018 crop.tif	0.076820412	0.741437333
1um_grid	20220309	Rep1	10	42	20220309 568M1_gfpMyD88_Grid2_1um 018 crop.tif	0.151129942	0.414090139
1um_grid	20220309	Rep1	10	43	20220309 568M1_gfpMyD88_Grid2_1um 018 crop.tif	0.037207522	0.214722211
1um_grid	20220309	Rep1	10	44	20220309 568M1_gfpMyD88_Grid2_1um 018 crop.tif	0.003306044	0.003961709
2.5um_grid	20220309	Rep1	164	1	20220309 568M1_gfpMyD88_Grid2_2p5um 001.tif	0.00040064	0.057532406
2.5um_grid	20220309	Rep1	164	2	20220309 568M1_gfpMyD88_Grid2_2p5um 001.tif	0.017014963	0.301515331
2.5um_grid	20220309	Rep1	164	3	20220309 568M1_gfpMyD88_Grid2_2p5um 001.tif	-0.000226316	0.075491578
2.5um_grid	20220309	Rep1	164	4	20220309 568M1_gfpMyD88_Grid2_2p5um 001.tif	0.007006611	0.17466627
2.5um_grid	20220309	Rep1	164	5	20220309 568M1_gfpMyD88_Grid2_2p5um 001.tif	0.012618628	0.003465822
2.5um_grid	20220309	Rep1	164	6	20220309 568M1_gfpMyD88_Grid2_2p5um 001.tif	0.035739528	0.172046561
2.5um_grid	20220309	Rep1	164	7	20220309 568M1_gfpMyD88_Grid2_2p5um 001.tif	-0.000157503	-0.000795131
2.5um_grid	20220309	Rep1	164	8	20220309 568M1_gfpMyD88_Grid2_2p5um 001.tif	0.014591245	0.040251466
2.5um_grid	20220309	Rep1	164	9	20220309 568M1_gfpMyD88_Grid2_2p5um 001.tif	0.003267815	0.022203155
2.5um_grid	20220309	Rep1	164	10	20220309 568M1_gfpMyD88_Grid2_2p5um 001.tif	4.13E-05	0.120223599
2.5um_grid	20220309	Rep1	164	11	20220309 568M1_gfpMyD88_Grid2_2p5um 001.tif	-0.000157503	0.009604916
2.5um_grid	20220309	Rep1	164	12	20220309 568M1_gfpMyD88_Grid2_2p5um 001.tif	0.015287013	0.012580331
2.5um_grid	20220309	Rep1	164	13	20220309 568M1_gfpMyD88_Grid2_2p5um 001.tif	0.074939544	0.194063397
2.5um_grid	20220309	Rep1	164	14	20220309 568M1_gfpMyD88_Grid2_2p5um 001.tif	0.026671609	0.601635805
2.5um_grid	20220309	Rep1	164	15	20220309 568M1_gfpMyD88_Grid2_2p5um 001.tif	0.013268521	0.026865928
2.5um_grid	20220309	Rep1	164	16	20220309 568M1_gfpMyD88_Grid2_2p5um 001.tif	0.002747901	0.004121255
2.5um_grid	20220309	Rep1	164	17	20220309 568M1_gfpMyD88_Grid2_2p5um 001.tif	0.104926372	0.039456149
2.5um_grid	20220309	Rep1	164	18	20220309 568M1_gfpMyD88_Grid2_2p5um 001.tif	0.058661636	0.653380172
2.5um_grid	20220309	Rep1	164	19	20220309 568M1_gfpMyD88_Grid2_2p5um 001.tif	0.006249677	0.141904689
2.5um_grid	20220309	Rep1	164	20	20220309 568M1_gfpMyD88_Grid2_2p5um 001.tif	0.149455512	0.553000907
2.5um_grid	20220309	Rep1	164	21	20220309 568M1_gfpMyD88_Grid2_2p5um 001.tif	0.026969795	0.082715474
2.5um_grid	20220309	Rep1	164	22	20220309 568M1_gfpMyD88_Grid2_2p5um 001.tif	0.079993418	0.415346645
2.5um_grid	20220309	Rep1	164	23	20220309 568M1_gfpMyD88_Grid2_2p5um 001.tif	0.001425177	0.005063337
2.5um_grid	20220309	Rep1	164	24	20220309 568M1_gfpMyD88_Grid2_2p5um 001.tif	0.008826312	0.01704789
2.5um_grid	20220309	Rep1	164	25	20220309 568M1_gfpMyD88_Grid2_2p5um 001.tif	-0.000333357	0.094105299
2.5um_grid	20220309	Rep1	164	26	20220309 568M1_gfpMyD88_Grid2_2p5um 001.tif	0.003726563	0.034777757
2.5um_grid	20220309	Rep1	164	27	20220309 568M1_gfpMyD88_Grid2_2p5um 001.tif	0.005156328	0.047015003
2.5um_grid	20220309	Rep1	164	28	20220309 568M1_gfpMyD88_Grid2_2p5um 001.tif	0.001960383	0.146696446
2.5um_grid	20220309	Rep1	164	29	20220309 568M1_gfpMyD88_Grid2_2p5um 001.tif	0.009896724	0.10912923
2.5um_grid	20220309	Rep1	164	30	20220309 568M1_gfpMyD88_Grid2_2p5um 001.tif	-0.000776813	0.040125509
2.5um_grid	20220309	Rep1	164	31	20220309 568M1_gfpMyD88_Grid2_2p5um 001.tif	-0.000470981	0.328106358
2.5um_grid	20220309	Rep1	164	32	20220309 568M1_gfpMyD88_Grid2_2p5um 001.tif	0.004567601	0.247092355
2.5um_grid	20220309	Rep1	164	33	20220309 568M1_gfpMyD88_Grid2_2p5um 001.tif	0.015860448	0.407820357
2.5um_grid	20220309	Rep1	164	34	20220309 568M1_gfpMyD88_Grid2_2p5um 001.tif	-0.000195732	0.005586716
2.5um_grid	20220309	Rep1	164	35	20220309 568M1_gfpMyD88_Grid2_2p5um 001.tif	0.042200228	0.022879327
2.5um_grid	20220309	Rep1	164	36	20220309 568M1_gfpMyD88_Grid2_2p5um 001.tif	0.004422331	0.015446501
2.5um_grid	20220309	Rep1	164	37	20220309 568M1_gfpMyD88_Grid2_2p5um 001.tif	0.001945092	0.012736749
2.5um_grid	20220309	Rep1	164	38	20220309 568M1_gfpMyD88_Grid2_2p5um 001.tif	0.000561202	0.005242913
2.5um_grid	20220309	Rep1	164	39	20220309 568M1_gfpMyD88_Grid2_2p5um 001.tif	-7.34E-05	0.014598121
2.5um_grid	20220309	Rep1	164	40	20220309 568M1_gfpMyD88_Grid2_2p5um 001.tif	0.022183524	0.086192846
2.5um_grid	20220309	Rep1	164	41	20220309 568M1_gfpMyD88_Grid2_2p5um 001.tif	0.00331369	0.010703317
2.5um_grid	20220309	Rep1	164	42	20220309 568M1_gfpMyD88_Grid2_2p5um 001.tif	0.00527866	0.009469851
2.5um_grid	20220309	Rep1	164	43	20220309 568M1_gfpMyD88_Grid2_2p5um 001.tif	0.00842873	-6.79E-05
2.5um_grid	20220309	Rep1	164	44	20220309 568M1_gfpMyD88_Grid2_2p5um 001.tif	0.090353477	0.300315904
2.5um_grid	20220309	Rep1	164	45	20220309 568M1_gfpMyD88_Grid2_2p5um 001.tif	-0.000211024	0.047039177
2.5um_grid	20220309	Rep1	164	46	20220309 568M1_gfpMyD88_Grid2_2p5um 001.tif	0.002342673	0.029723724
2.5um_grid	20220309	Rep1	164	47	20220309 568M1_gfpMyD88_Grid2_2p5um 001.tif	-8.87E-05	-2.69E-05
2.5um_grid	20220309	Rep1	164	48	20220309 568M1_gfpMyD88_Grid2_2p5um 001.tif	0.003818313	0.005487194
2.5um_grid	20220309	Rep1	164	49	20220309 568M1_gfpMyD88_Grid2_2p5um 001.tif	7.19E-05	0.002366247
2.5um_grid	20220309	Rep1	164	50	20220309 568M1_gfpMyD88_Grid2_2p5um 001.tif	0.008153481	0.014568575
2.5um_grid	20220309	Rep1	164	51	20220309 568M1_gfpMyD88_Grid2_2p5um 001.tif	0.002709672	0.004360574
2.5um_grid	20220309	Rep1	164	52	20220309 568M1_gfpMyD88_Grid2_2p5um 001.tif	0.017473711	0.037265352
2.5um_grid	20220309	Rep1	164	53	20220309 568M1_gfpMyD88_Grid2_2p5um 001.tif	0.007021903	0.004990666
2.5um_grid	20220309	Rep1	164	54	20220309 568M1_gfpMyD88_Grid2_2p5um 001.tif	0.017037901	0.050436919
2.5um_grid	20220309	Rep1	164	55	20220309 568M1_gfpMyD88_Grid2_2p5um 001.tif	0.000767638	0.019360332
2.5um_grid	20220309	Rep1	164	56	20220309 568M1_gfpMyD88_Grid2_2p5um 001.tif	0.009613829	0.146803884
2.5um_grid	20220309	Rep1	164	57	20220309 568M1_gfpMyD88_Grid2_2p5um 001.tif	0.011701132	0.258556044
2.5um_grid	20220309	Rep1	164	58	20220309 568M1_gfpMyD88_Grid2_2p5um 001.tif	0.034003931	0.048007491
2.5um_grid	20220309	Rep1	164	59	20220309 568M1_gfpMyD88_Grid2_2p5um 001.tif	0.048882658	0.233055518
2.5um_grid	20220309	Rep1	164	60	20220309 568M1_gfpMyD88_Grid2_2p5um 001.tif	0.036182984	0.07651431
2.5um_grid	20220309	Rep1	164	61	20220309 568M1_gfpMyD88_Grid2_2p5um 001.tif	0.000851742	-0.002508775
2.5um_grid	20220309	Rep1	164	62	20220309 568M1_gfpMyD88_Grid2_2p5um 001.tif	0.004812267	0.005113987
2.5um_grid	20220309	Rep1	164	63	20220309 568M1_gfpMyD88_Grid2_2p5um 001.tif	0.118168899	0.956867213
2.5um_grid	20220309	Rep1	164	64	20220309 568M1_gfpMyD88_Grid2_2p5um 001.tif	0.391987938	0.874289831
2.5um_grid	20220309	Rep1	164	65	20220309 568M1_gfpMyD88_Grid2_2p5um 001.tif	0.189098986	0.820594388
2.5um_grid	20220309	Rep1	164	66	20220309 568M1_gfpMyD88_Grid2_2p5um 001.tif	0.010951844	0.070375097
2.5um_grid	20220309	Rep1	164	67	20220309 568M1_gfpMyD88_Grid2_2p5um 001.tif	0.021212508	0.149022774
2.5um_grid	20220309	Rep1	164	68	20220309 568M1_gfpMyD88_Grid2_2p5um 001.tif	0.067890117	0.76962039
2.5um_grid	20220309	Rep1	164	69	20220309 568M1_gfpMyD88_Grid2_2p5um 001.tif	0.000454161	0.174696573
2.5um_grid	20220309	Rep1	164	70	20220309 568M1_gfpMyD88_Grid2_2p5um 001.tif	0.135662488	0.532443655
2.5um_grid	20220309	Rep1	164	71	20220309 568M1_gfpMyD88_Grid2_2p5um 001.tif	0.00507987	0.096522665
2.5um_grid	20220309	Rep1	164	72	20220309 568M1_gfpMyD88_Grid2_2p5um 001.tif	0.00842873	0.046320234
2.5um_grid	20220309	Rep1	164	73	20220309 568M1_gfpMyD88_Grid2_2p5um 001.tif	0.004108853	-0.001386043
2.5um_grid	20220309	Rep1	164	74	20220309 568M1_gfpMyD88_Grid2_2p5um 001.tif	0.001738655	0.454679663
2.5um_grid	20220309	Rep1	164	75	20220309 568M1_gfpMyD88_Grid2_2p5um 001.tif	0.001058179	0.060246055
2.5um_grid	20220309	Rep1	164	76	20220309 568M1_gfpMyD88_Grid2_2p5um 001.tif	0.014423037	0.008272679
2.5um_grid	20220309	Rep1	164	77	20220309 568M1_gfpMyD88_Grid2_2p5um 001.tif	0.015516387	1.006118534
2.5um_grid	20220309	Rep1	164	78	20220309 568M1_gfpMyD88_Grid2_2p5um 001.tif	0.012557462	0.267536306
2.5um_grid	20220309	Rep1	164	79	20220309 568M1_gfpMyD88_Grid2_2p5um 001.tif	0.059961423	1.32694422
2.5um_grid	20220309	Rep1	164	80	20220309 568M1_gfpMyD88_Grid2_2p5um 001.tif	0.003925354	0.001344592
2.5um_grid	20220309	Rep1	164	81	20220309 568M1_gfpMyD88_Grid2_2p5um 001.tif	0.011769945	0.01078674
2.5um_grid	20220309	Rep1	164	82	20220309 568M1_gfpMyD88_Grid2_2p5um 001.tif	-0.000348648	0.007950363
2.5um_grid	20220309	Rep1	164	83	20220309 568M1_gfpMyD88_Grid2_2p5um 001.tif	0.006180865	0.001476026
2.5um_grid	20220309	Rep1	164	84	20220309 568M1_gfpMyD88_Grid2_2p5um 001.tif	0.009139789	0.060524627
2.5um_grid	20220309	Rep1	164	85	20220309 568M1_gfpMyD88_Grid2_2p5um 001.tif	0.09009352	0.064920023
2.5um_grid	20220309	Rep1	164	86	20220309 568M1_gfpMyD88_Grid2_2p5um 001.tif	0.00178453	0.007646466
2.5um_grid	20220309	Rep1	164	87	20220309 568M1_gfpMyD88_Grid2_2p5um 001.tif	0.001295199	0.016846271
2.5um_grid	20220309	Rep1	164	88	20220309 568M1_gfpMyD88_Grid2_2p5um 001.tif	0.004674642	0.144273708
2.5um_grid	20220309	Rep1	164	89	20220309 568M1_gfpMyD88_Grid2_2p5um 001.tif	0.006922507	0.00730293
2.5um_grid	20220309	Rep1	164	90	20220309 568M1_gfpMyD88_Grid2_2p5um 001.tif	0.035907736	0.066671384
2.5um_grid	20220309	Rep1	164	91	20220309 568M1_gfpMyD88_Grid2_2p5um 001.tif	0.024263182	0.06152429
2.5um_grid	20220309	Rep1	164	92	20220309 568M1_gfpMyD88_Grid2_2p5um 001.tif	0.01330675	0.088098854
2.5um_grid	20220309	Rep1	164	93	20220309 568M1_gfpMyD88_Grid2_2p5um 001.tif	-0.00012692	-0.002154228
2.5um_grid	20220309	Rep1	164	94	20220309 568M1_gfpMyD88_Grid2_2p5um 001.tif	0.119690412	0.168539327
2.5um_grid	20220309	Rep1	164	95	20220309 568M1_gfpMyD88_Grid2_2p5um 001.tif	0.073739154	0.048920246
2.5um_grid	20220309	Rep1	164	96	20220309 568M1_gfpMyD88_Grid2_2p5um 001.tif	0.022221753	0.194008782
2.5um_grid	20220309	Rep1	164	97	20220309 568M1_gfpMyD88_Grid2_2p5um 001.tif	0.009262122	0.019687094
2.5um_grid	20220309	Rep1	164	98	20220309 568M1_gfpMyD88_Grid2_2p5um 001.tif	0.005576847	0.031677743
2.5um_grid	20220309	Rep1	164	99	20220309 568M1_gfpMyD88_Grid2_2p5um 001.tif	0.129622307	0.586658893
2.5um_grid	20220309	Rep1	164	100	20220309 568M1_gfpMyD88_Grid2_2p5um 001.tif	0.078601883	0.022111986
2.5um_grid	20220309	Rep1	164	101	20220309 568M1_gfpMyD88_Grid2_2p5um 001.tif	0.039654177	0.034821298
2.5um_grid	20220309	Rep1	164	102	20220309 568M1_gfpMyD88_Grid2_2p5um 001.tif	0.012167526	0.002819859
2.5um_grid	20220309	Rep1	164	103	20220309 568M1_gfpMyD88_Grid2_2p5um 001.tif	0.055389234	0.049588024
2.5um_grid	20220309	Rep1	164	104	20220309 568M1_gfpMyD88_Grid2_2p5um 001.tif	0.088518486	0.041490515
2.5um_grid	20220309	Rep1	164	105	20220309 568M1_gfpMyD88_Grid2_2p5um 001.tif	0.173310408	0.387659941
2.5um_grid	20220309	Rep1	164	106	20220309 568M1_gfpMyD88_Grid2_2p5um 001.tif	-0.000784459	0.13404019
2.5um_grid	20220309	Rep1	164	107	20220309 568M1_gfpMyD88_Grid2_2p5um 001.tif	0.007174819	0.008039
2.5um_grid	20220309	Rep1	164	108	20220309 568M1_gfpMyD88_Grid2_2p5um 001.tif	0.001486344	0.039859599
2.5um_grid	20220309	Rep1	164	109	20220309 568M1_gfpMyD88_Grid2_2p5um 001.tif	0.147704624	0.104165038
2.5um_grid	20220309	Rep1	164	110	20220309 568M1_gfpMyD88_Grid2_2p5um 001.tif	0.071965329	0.035323482
2.5um_grid	20220309	Rep1	164	111	20220309 568M1_gfpMyD88_Grid2_2p5um 001.tif	0.06954161	0.162674701
2.5um_grid	20220309	Rep1	164	112	20220309 568M1_gfpMyD88_Grid2_2p5um 001.tif	0.069205195	0.014669874
2.5um_grid	20220309	Rep1	164	113	20220309 568M1_gfpMyD88_Grid2_2p5um 001.tif	0.039730635	0.002819859
2.5um_grid	20220309	Rep1	164	114	20220309 568M1_gfpMyD88_Grid2_2p5um 001.tif	0.059969068	0.029705371
2.5um_grid	20220309	Rep1	164	115	20220309 568M1_gfpMyD88_Grid2_2p5um 001.tif	0.003734209	0.053300155
2.5um_grid	20220309	Rep1	164	116	20220309 568M1_gfpMyD88_Grid2_2p5um 001.tif	0.058653991	0.00234852
2.5um_grid	20220309	Rep1	164	117	20220309 568M1_gfpMyD88_Grid2_2p5um 001.tif	0.012985627	0.004884574
2.5um_grid	20220309	Rep1	164	118	20220309 568M1_gfpMyD88_Grid2_2p5um 001.tif	0.028697746	0.035197682
2.5um_grid	20220309	Rep1	164	119	20220309 568M1_gfpMyD88_Grid2_2p5um 001.tif	0.00140224	0.011749082
2.5um_grid	20220309	Rep1	164	120	20220309 568M1_gfpMyD88_Grid2_2p5um 001.tif	0.000431223	0.011259469
2.5um_grid	20220309	Rep1	164	121	20220309 568M1_gfpMyD88_Grid2_2p5um 001.tif	0.008596938	0.049462759
2.5um_grid	20220309	Rep1	164	122	20220309 568M1_gfpMyD88_Grid2_2p5um 001.tif	0.02051674	0.478461594
2.5um_grid	20220309	Rep1	164	123	20220309 568M1_gfpMyD88_Grid2_2p5um 001.tif	5.66E-05	0.059241505
2.5um_grid	20220309	Rep1	164	124	20220309 568M1_gfpMyD88_Grid2_2p5um 001.tif	0.003757146	0.001568516
2.5um_grid	20220309	Rep1	164	125	20220309 568M1_gfpMyD88_Grid2_2p5um 001.tif	0.024400806	0.282369789
2.5um_grid	20220309	Rep1	164	126	20220309 568M1_gfpMyD88_Grid2_2p5um 001.tif	0.004613476	0.232215016
2.5um_grid	20220309	Rep1	164	127	20220309 568M1_gfpMyD88_Grid2_2p5um 001.tif	0.006792529	0.025786808
2.5um_grid	20220309	Rep1	164	128	20220309 568M1_gfpMyD88_Grid2_2p5um 001.tif	0.003428377	0.440107778
2.5um_grid	20220309	Rep1	164	129	20220309 568M1_gfpMyD88_Grid2_2p5um 001.tif	0.043775264	0.472640003
2.5um_grid	20220309	Rep1	164	130	20220309 568M1_gfpMyD88_Grid2_2p5um 001.tif	0.041802647	0.463372176
2.5um_grid	20220309	Rep1	164	131	20220309 568M1_gfpMyD88_Grid2_2p5um 001.tif	0.000301245	0.004546711
2.5um_grid	20220309	Rep1	164	132	20220309 568M1_gfpMyD88_Grid2_2p5um 001.tif	0.007037194	0.122114517
2.5um_grid	20220309	Rep1	164	133	20220309 568M1_gfpMyD88_Grid2_2p5um 001.tif	0.024920721	0.588886157
2.5um_grid	20220309	Rep1	164	134	20220309 568M1_gfpMyD88_Grid2_2p5um 001.tif	0.048890304	0.50546853
2.5um_grid	20220309	Rep1	164	135	20220309 568M1_gfpMyD88_Grid2_2p5um 001.tif	0.02748971	0.195541938
2.5um_grid	20220309	Rep1	164	136	20220309 568M1_gfpMyD88_Grid2_2p5um 001.tif	0.029607596	0.180754953
2.5um_grid	20220309	Rep1	164	137	20220309 568M1_gfpMyD88_Grid2_2p5um 001.tif	0.12086022	0.391219249
2.5um_grid	20220309	Rep1	164	138	20220309 568M1_gfpMyD88_Grid2_2p5um 001.tif	-1.22E-05	0.08311434
2.5um_grid	20220309	Rep1	164	139	20220309 568M1_gfpMyD88_Grid2_2p5um 001.tif	0.001440469	0.001852154
2.5um_grid	20220309	Rep1	164	140	20220309 568M1_gfpMyD88_Grid2_2p5um 001.tif	0.011861694	0.017030227
2.5um_grid	20220309	Rep1	164	141	20220309 568M1_gfpMyD88_Grid2_2p5um 001.tif	0.026564568	0.090140818
2.5um_grid	20220309	Rep1	164	142	20220309 568M1_gfpMyD88_Grid2_2p5um 001.tif	0.007243631	0.056497986
2.5um_grid	20220309	Rep1	164	143	20220309 568M1_gfpMyD88_Grid2_2p5um 001.tif	-0.000134566	0.044114163
2.5um_grid	20220309	Rep1	164	144	20220309 568M1_gfpMyD88_Grid2_2p5um 001.tif	0.038706098	0.358366184
2.5um_grid	20220309	Rep1	164	145	20220309 568M1_gfpMyD88_Grid2_2p5um 001.tif	0.002373256	0.009076572
2.5um_grid	20220309	Rep1	164	146	20220309 568M1_gfpMyD88_Grid2_2p5um 001.tif	0.023766205	0.08697112
2.5um_grid	20220309	Rep1	164	147	20220309 568M1_gfpMyD88_Grid2_2p5um 001.tif	0.090070583	0.297694102
2.5um_grid	20220309	Rep1	164	148	20220309 568M1_gfpMyD88_Grid2_2p5um 001.tif	0.008061732	0.02968564
2.5um_grid	20220309	Rep1	164	149	20220309 568M1_gfpMyD88_Grid2_2p5um 001.tif	0.01560049	0.057868144
2.5um_grid	20220309	Rep1	164	150	20220309 568M1_gfpMyD88_Grid2_2p5um 001.tif	0.000737055	0.046525083
2.5um_grid	20220309	Rep1	164	151	20220309 568M1_gfpMyD88_Grid2_2p5um 001.tif	-0.000386877	0.039859599
2.5um_grid	20220309	Rep1	165	1	20220309 568M1_gfpMyD88_Grid2_2p5um 002.tif	0.006081469	0.558546539
2.5um_grid	20220309	Rep1	165	2	20220309 568M1_gfpMyD88_Grid2_2p5um 002.tif	0.038033268	0.263485495
2.5um_grid	20220309	Rep1	165	3	20220309 568M1_gfpMyD88_Grid2_2p5um 002.tif	0.059036281	0.156775038
2.5um_grid	20220309	Rep1	165	4	20220309 568M1_gfpMyD88_Grid2_2p5um 002.tif	0.003328981	0.026312169
2.5um_grid	20220309	Rep1	165	5	20220309 568M1_gfpMyD88_Grid2_2p5um 002.tif	0.015080576	0.144268917
2.5um_grid	20220309	Rep1	165	6	20220309 568M1_gfpMyD88_Grid2_2p5um 002.tif	0.000568848	0.062373337
2.5um_grid	20220309	Rep1	165	7	20220309 568M1_gfpMyD88_Grid2_2p5um 002.tif	0.011380009	0.056239673
2.5um_grid	20220309	Rep1	165	8	20220309 568M1_gfpMyD88_Grid2_2p5um 002.tif	0.013505541	0.139044139
2.5um_grid	20220309	Rep1	165	9	20220309 568M1_gfpMyD88_Grid2_2p5um 002.tif	0.001341073	0.115165394
2.5um_grid	20220309	Rep1	165	10	20220309 568M1_gfpMyD88_Grid2_2p5um 002.tif	0.014461266	0.219051855
2.5um_grid	20220309	Rep1	165	11	20220309 568M1_gfpMyD88_Grid2_2p5um 002.tif	0.000507681	0.206638536
2.5um_grid	20220309	Rep1	165	12	20220309 568M1_gfpMyD88_Grid2_2p5um 002.tif	0.032941165	0.200558056
2.5um_grid	20220309	Rep1	165	13	20220309 568M1_gfpMyD88_Grid2_2p5um 002.tif	0.026274027	0.563667431
2.5um_grid	20220309	Rep1	165	14	20220309 568M1_gfpMyD88_Grid2_2p5um 002.tif	0.010691887	0.023250433
2.5um_grid	20220309	Rep1	165	15	20220309 568M1_gfpMyD88_Grid2_2p5um 002.tif	0.017886584	0.576691124
2.5um_grid	20220309	Rep1	165	16	20220309 568M1_gfpMyD88_Grid2_2p5um 002.tif	0.010080223	0.024477711
2.5um_grid	20220309	Rep1	165	17	20220309 568M1_gfpMyD88_Grid2_2p5um 002.tif	0.012351025	0.337192894
2.5um_grid	20220309	Rep1	165	18	20220309 568M1_gfpMyD88_Grid2_2p5um 002.tif	0.084588544	0.876533176
2.5um_grid	20220309	Rep1	165	19	20220309 568M1_gfpMyD88_Grid2_2p5um 002.tif	0.01654857	0.52618536
2.5um_grid	20220309	Rep1	165	20	20220309 568M1_gfpMyD88_Grid2_2p5um 002.tif	-0.00074623	0.379373863
2.5um_grid	20220309	Rep1	165	21	20220309 568M1_gfpMyD88_Grid2_2p5um 002.tif	0.001088762	0.094514392
2.5um_grid	20220309	Rep1	165	22	20220309 568M1_gfpMyD88_Grid2_2p5um 002.tif	0.000721764	0.119207231
2.5um_grid	20220309	Rep1	165	23	20220309 568M1_gfpMyD88_Grid2_2p5um 002.tif	0.028055498	0.230737232
2.5um_grid	20220309	Rep1	165	24	20220309 568M1_gfpMyD88_Grid2_2p5um 002.tif	0.061108292	0.465316075
2.5um_grid	20220309	Rep1	165	25	20220309 568M1_gfpMyD88_Grid2_2p5um 002.tif	0.001417531	0.047836907
2.5um_grid	20220309	Rep1	165	26	20220309 568M1_gfpMyD88_Grid2_2p5um 002.tif	0.005836804	0.217943523
2.5um_grid	20220309	Rep1	165	27	20220309 568M1_gfpMyD88_Grid2_2p5um 002.tif	0.059235071	0.161683618
2.5um_grid	20220309	Rep1	165	28	20220309 568M1_gfpMyD88_Grid2_2p5um 002.tif	0.004491143	0.083787979
2.5um_grid	20220309	Rep1	165	29	20220309 568M1_gfpMyD88_Grid2_2p5um 002.tif	0.017435482	0.393471951
2.5um_grid	20220309	Rep1	165	30	20220309 568M1_gfpMyD88_Grid2_2p5um 002.tif	0.029622888	0.849232532
2.5um_grid	20220309	Rep1	165	31	20220309 568M1_gfpMyD88_Grid2_2p5um 002.tif	0.000392994	0.024641348
2.5um_grid	20220309	Rep1	165	32	20220309 568M1_gfpMyD88_Grid2_2p5um 002.tif	0.046695959	0.133601841
2.5um_grid	20220309	Rep1	165	33	20220309 568M1_gfpMyD88_Grid2_2p5um 002.tif	0.013467312	0.528747762
2.5um_grid	20220309	Rep1	165	34	20220309 568M1_gfpMyD88_Grid2_2p5um 002.tif	0.036129464	0.641633871
2.5um_grid	20220309	Rep1	165	35	20220309 568M1_gfpMyD88_Grid2_2p5um 002.tif	0.282133081	0.853072376
2.5um_grid	20220309	Rep1	165	36	20220309 568M1_gfpMyD88_Grid2_2p5um 002.tif	0.006647259	0.548875719
2.5um_grid	20220309	Rep1	165	37	20220309 568M1_gfpMyD88_Grid2_2p5um 002.tif	0.01851354	0.304706257
2.5um_grid	20220309	Rep1	165	38	20220309 568M1_gfpMyD88_Grid2_2p5um 002.tif	0.056115585	0.50049989
2.5um_grid	20220309	Rep1	165	39	20220309 568M1_gfpMyD88_Grid2_2p5um 002.tif	0.010500742	0.413279476
2.5um_grid	20220309	Rep1	165	40	20220309 568M1_gfpMyD88_Grid2_2p5um 002.tif	0.000270661	0.012785096
2.5um_grid	20220309	Rep1	165	41	20220309 568M1_gfpMyD88_Grid2_2p5um 002.tif	0.254539387	0.620880417
2.5um_grid	20220309	Rep1	165	42	20220309 568M1_gfpMyD88_Grid2_2p5um 002.tif	0.080230438	0.721049912
2.5um_grid	20220309	Rep1	165	43	20220309 568M1_gfpMyD88_Grid2_2p5um 002.tif	0.178953009	0.57393475
2.5um_grid	20220309	Rep1	165	44	20220309 568M1_gfpMyD88_Grid2_2p5um 002.tif	0.024033808	0.819263127
2.5um_grid	20220309	Rep1	165	45	20220309 568M1_gfpMyD88_Grid2_2p5um 002.tif	0.008612229	0.18015387
2.5um_grid	20220309	Rep1	165	46	20220309 568M1_gfpMyD88_Grid2_2p5um 002.tif	0.164074281	0.602502829
2.5um_grid	20220309	Rep1	165	47	20220309 568M1_gfpMyD88_Grid2_2p5um 002.tif	0.004040041	0.139068312
2.5um_grid	20220309	Rep1	165	48	20220309 568M1_gfpMyD88_Grid2_2p5um 002.tif	0.004491143	0.003391901
2.5um_grid	20220309	Rep1	165	49	20220309 568M1_gfpMyD88_Grid2_2p5um 002.tif	0.091118057	0.296493956
2.5um_grid	20220309	Rep1	165	50	20220309 568M1_gfpMyD88_Grid2_2p5um 002.tif	0.048118078	0.757350893
2.5um_grid	20220309	Rep1	165	51	20220309 568M1_gfpMyD88_Grid2_2p5um 002.tif	0.017810126	0.09516894
2.5um_grid	20220309	Rep1	165	52	20220309 568M1_gfpMyD88_Grid2_2p5um 002.tif	0.003107253	0.097006138
2.5um_grid	20220309	Rep1	165	53	20220309 568M1_gfpMyD88_Grid2_2p5um 002.tif	0.00972087	0.224381647
2.5um_grid	20220309	Rep1	165	54	20220309 568M1_gfpMyD88_Grid2_2p5um 002.tif	0.001853342	0.005215286
2.5um_grid	20220309	Rep1	165	55	20220309 568M1_gfpMyD88_Grid2_2p5um 002.tif	0.051153461	0.174340841
2.5um_grid	20220309	Rep1	165	56	20220309 568M1_gfpMyD88_Grid2_2p5um 002.tif	0.005836804	0.197810314
2.5um_grid	20220309	Rep1	165	57	20220309 568M1_gfpMyD88_Grid2_2p5um 002.tif	0.032092481	0.05964015
2.5um_grid	20220309	Rep1	165	58	20220309 568M1_gfpMyD88_Grid2_2p5um 002.tif	0.002434423	0.013724415
2.5um_grid	20220309	Rep1	165	59	20220309 568M1_gfpMyD88_Grid2_2p5um 002.tif	0.009743808	0.00772244
2.5um_grid	20220309	Rep1	165	60	20220309 568M1_gfpMyD88_Grid2_2p5um 002.tif	0.053600117	0.314304052
2.5um_grid	20220309	Rep1	165	61	20220309 568M1_gfpMyD88_Grid2_2p5um 002.tif	0.020050346	0.443257081
2.5um_grid	20220309	Rep1	165	62	20220309 568M1_gfpMyD88_Grid2_2p5um 002.tif	0.006349072	0.194005751
2.5um_grid	20220309	Rep1	165	63	20220309 568M1_gfpMyD88_Grid2_2p5um 002.tif	-0.000409815	0.045709625
2.5um_grid	20220309	Rep1	165	64	20220309 568M1_gfpMyD88_Grid2_2p5um 002.tif	0.002281507	0.034541393
2.5um_grid	20220309	Rep1	165	65	20220309 568M1_gfpMyD88_Grid2_2p5um 002.tif	0.015631074	0.447185825
2.5um_grid	20220309	Rep1	165	66	20220309 568M1_gfpMyD88_Grid2_2p5um 002.tif	0.001195803	0.241799474
2.5um_grid	20220309	Rep1	165	67	20220309 568M1_gfpMyD88_Grid2_2p5um 002.tif	0.001287553	0.01380039
2.5um_grid	20220309	Rep1	165	68	20220309 568M1_gfpMyD88_Grid2_2p5um 002.tif	0.006532572	0.621033147
2.5um_grid	20220309	Rep1	165	69	20220309 568M1_gfpMyD88_Grid2_2p5um 002.tif	0.045350299	0.212169473
2.5um_grid	20220309	Rep1	165	70	20220309 568M1_gfpMyD88_Grid2_2p5um 002.tif	-8.87E-05	0.150478281
2.5um_grid	20220309	Rep1	165	71	20220309 568M1_gfpMyD88_Grid2_2p5um 002.tif	0.013215001	0.097405314
2.5um_grid	20220309	Rep1	165	72	20220309 568M1_gfpMyD88_Grid2_2p5um 002.tif	-0.000287482	0.044114163
2.5um_grid	20220309	Rep1	165	73	20220309 568M1_gfpMyD88_Grid2_2p5um 002.tif	0.00613499	0.684122273
2.5um_grid	20220309	Rep1	165	74	20220309 568M1_gfpMyD88_Grid2_2p5um 002.tif	0.002977275	-0.000292856
2.5um_grid	20220309	Rep1	165	75	20220309 568M1_gfpMyD88_Grid2_2p5um 002.tif	0.015302304	0.960636967
2.5um_grid	20220309	Rep1	165	76	20220309 568M1_gfpMyD88_Grid2_2p5um 002.tif	0.0009282	0.066160544
2.5um_grid	20220309	Rep1	165	77	20220309 568M1_gfpMyD88_Grid2_2p5um 002.tif	0.014988826	0.04424309
2.5um_grid	20220309	Rep1	165	78	20220309 568M1_gfpMyD88_Grid2_2p5um 002.tif	0.007503588	0.001568516
2.5um_grid	20220309	Rep1	165	79	20220309 568M1_gfpMyD88_Grid2_2p5um 002.tif	0.000102454	0.325860894
2.5um_grid	20220309	Rep1	165	80	20220309 568M1_gfpMyD88_Grid2_2p5um 002.tif	0.005821512	0.296390514
2.5um_grid	20220309	Rep1	165	81	20220309 568M1_gfpMyD88_Grid2_2p5um 002.tif	0.040854568	0.702191231
2.5um_grid	20220309	Rep1	165	82	20220309 568M1_gfpMyD88_Grid2_2p5um 002.tif	0.00986614	0.439611415
2.5um_grid	20220309	Rep1	165	83	20220309 568M1_gfpMyD88_Grid2_2p5um 002.tif	0.000125391	0.159785142
2.5um_grid	20220309	Rep1	165	84	20220309 568M1_gfpMyD88_Grid2_2p5um 002.tif	0.010538971	0.302395587
2.5um_grid	20220309	Rep1	165	85	20220309 568M1_gfpMyD88_Grid2_2p5um 002.tif	0.007794129	0.210042188
2.5um_grid	20220309	Rep1	165	86	20220309 568M1_gfpMyD88_Grid2_2p5um 002.tif	0.062224579	0.586717874
2.5um_grid	20220309	Rep1	165	87	20220309 568M1_gfpMyD88_Grid2_2p5um 002.tif	0.005339827	0.007241269
2.5um_grid	20220309	Rep1	165	88	20220309 568M1_gfpMyD88_Grid2_2p5um 002.tif	0.058753386	0.467443355
2.5um_grid	20220309	Rep1	165	89	20220309 568M1_gfpMyD88_Grid2_2p5um 002.tif	0.16147471	0.461506016
2.5um_grid	20220309	Rep1	165	90	20220309 568M1_gfpMyD88_Grid2_2p5um 002.tif	0.015287013	0.076927494
2.5um_grid	20220309	Rep1	165	91	20220309 568M1_gfpMyD88_Grid2_2p5um 002.tif	0.010684241	0.059655143
2.5um_grid	20220309	Rep1	165	92	20220309 568M1_gfpMyD88_Grid2_2p5um 002.tif	0.0037495	0.002319322
2.5um_grid	20220309	Rep1	165	93	20220309 568M1_gfpMyD88_Grid2_2p5um 002.tif	0.010737762	0.147455301
2.5um_grid	20220309	Rep1	165	94	20220309 568M1_gfpMyD88_Grid2_2p5um 002.tif	0.004238832	0.115132667
2.5um_grid	20220309	Rep1	165	95	20220309 568M1_gfpMyD88_Grid2_2p5um 002.tif	0.005592138	0.447746295
2.5um_grid	20220309	Rep1	165	96	20220309 568M1_gfpMyD88_Grid2_2p5um 002.tif	0.003527772	0.00123263
2.5um_grid	20220309	Rep1	165	97	20220309 568M1_gfpMyD88_Grid2_2p5um 002.tif	0.002465006	0.26202765
2.5um_grid	20220309	Rep1	165	98	20220309 568M1_gfpMyD88_Grid2_2p5um 002.tif	0.000530619	-0.000346038
2.5um_grid	20220309	Rep1	165	99	20220309 568M1_gfpMyD88_Grid2_2p5um 002.tif	0.003405439	0.027971844
2.5um_grid	20220309	Rep1	165	100	20220309 568M1_gfpMyD88_Grid2_2p5um 002.tif	0.003741855	0.01380039
2.5um_grid	20220309	Rep1	165	101	20220309 568M1_gfpMyD88_Grid2_2p5um 002.tif	-0.000149858	0.620607695
2.5um_grid	20220309	Rep1	166	1	20220309 568M1_gfpMyD88_Grid2_2p5um 003.tif	0.006960736	0.4504251
2.5um_grid	20220309	Rep1	166	2	20220309 568M1_gfpMyD88_Grid2_2p5um 003.tif	0.015898677	0.122568337
2.5um_grid	20220309	Rep1	166	3	20220309 568M1_gfpMyD88_Grid2_2p5um 003.tif	0.036527045	0.558756955
2.5um_grid	20220309	Rep1	166	4	20220309 568M1_gfpMyD88_Grid2_2p5um 003.tif	0.020929613	0.233648162
2.5um_grid	20220309	Rep1	166	5	20220309 568M1_gfpMyD88_Grid2_2p5um 003.tif	0.005836804	0.165936533
2.5um_grid	20220309	Rep1	166	6	20220309 568M1_gfpMyD88_Grid2_2p5um 003.tif	0.017427837	0.020714057
2.5um_grid	20220309	Rep1	166	7	20220309 568M1_gfpMyD88_Grid2_2p5um 003.tif	0.001891571	-0.002154228
2.5um_grid	20220309	Rep1	166	8	20220309 568M1_gfpMyD88_Grid2_2p5um 003.tif	0.020035054	0.394308858
2.5um_grid	20220309	Rep1	166	9	20220309 568M1_gfpMyD88_Grid2_2p5um 003.tif	0.01678559	0.017650771
2.5um_grid	20220309	Rep1	166	10	20220309 568M1_gfpMyD88_Grid2_2p5um 003.tif	0.002893171	-0.002213319
2.5um_grid	20220309	Rep1	166	11	20220309 568M1_gfpMyD88_Grid2_2p5um 003.tif	0.018444728	0.013938269
2.5um_grid	20220309	Rep1	166	12	20220309 568M1_gfpMyD88_Grid2_2p5um 003.tif	0.043920534	0.044063514
2.5um_grid	20220309	Rep1	166	13	20220309 568M1_gfpMyD88_Grid2_2p5um 003.tif	0.280298088	1.779940523
2.5um_grid	20220309	Rep1	166	14	20220309 568M1_gfpMyD88_Grid2_2p5um 003.tif	0.311408849	0.976685739
2.5um_grid	20220309	Rep1	166	15	20220309 568M1_gfpMyD88_Grid2_2p5um 003.tif	0.223665647	1.216943295
2.5um_grid	20220309	Rep1	166	16	20220309 568M1_gfpMyD88_Grid2_2p5um 003.tif	0.113558481	0.903372607
2.5um_grid	20220309	Rep1	166	17	20220309 568M1_gfpMyD88_Grid2_2p5um 003.tif	0.207479489	0.747991381
2.5um_grid	20220309	Rep1	166	18	20220309 568M1_gfpMyD88_Grid2_2p5um 003.tif	0.087700385	0.867464934
2.5um_grid	20220309	Rep1	166	19	20220309 568M1_gfpMyD88_Grid2_2p5um 003.tif	0.066842643	0.082442567
2.5um_grid	20220309	Rep1	166	20	20220309 568M1_gfpMyD88_Grid2_2p5um 003.tif	0.058072909	0.956544651
2.5um_grid	20220309	Rep1	166	21	20220309 568M1_gfpMyD88_Grid2_2p5um 003.tif	0.008038794	0.026268628
2.5um_grid	20220309	Rep1	166	22	20220309 568M1_gfpMyD88_Grid2_2p5um 003.tif	0.048232765	0.142018624
2.5um_grid	20220309	Rep1	166	23	20220309 568M1_gfpMyD88_Grid2_2p5um 003.tif	0.024874846	0.007881741
2.5um_grid	20220309	Rep1	166	24	20220309 568M1_gfpMyD88_Grid2_2p5um 003.tif	0.009116852	-8.60E-05
2.5um_grid	20220309	Rep1	166	25	20220309 568M1_gfpMyD88_Grid2_2p5um 003.tif	0.004177665	0.004050346
2.5um_grid	20220309	Rep1	166	26	20220309 568M1_gfpMyD88_Grid2_2p5um 003.tif	0.021816526	0.048515437
2.5um_grid	20220309	Rep1	166	27	20220309 568M1_gfpMyD88_Grid2_2p5um 003.tif	0.011204155	0.003270342
2.5um_grid	20220309	Rep1	166	28	20220309 568M1_gfpMyD88_Grid2_2p5um 003.tif	0.010447221	0.034754121
2.5um_grid	20220309	Rep1	166	29	20220309 568M1_gfpMyD88_Grid2_2p5um 003.tif	0.019614536	0.086741629
2.5um_grid	20220309	Rep1	166	30	20220309 568M1_gfpMyD88_Grid2_2p5um 003.tif	0.003994166	0.018232228
2.5um_grid	20220309	Rep1	166	31	20220309 568M1_gfpMyD88_Grid2_2p5um 003.tif	0.040067051	0.557630242
2.5um_grid	20220309	Rep1	166	32	20220309 568M1_gfpMyD88_Grid2_2p5um 003.tif	0.021204862	0.348709487
2.5um_grid	20220309	Rep1	166	33	20220309 568M1_gfpMyD88_Grid2_2p5um 003.tif	0.048492722	0.435100784
2.5um_grid	20220309	Rep1	166	34	20220309 568M1_gfpMyD88_Grid2_2p5um 003.tif	0.01927812	0.611794666
2.5um_grid	20220309	Rep1	166	35	20220309 568M1_gfpMyD88_Grid2_2p5um 003.tif	0.016816173	0.618746325
2.5um_grid	20220309	Rep1	166	36	20220309 568M1_gfpMyD88_Grid2_2p5um 003.tif	0.010019056	0.161284876
2.5um_grid	20220309	Rep1	166	37	20220309 568M1_gfpMyD88_Grid2_2p5um 003.tif	0.004277061	0.016104946
2.5um_grid	20220309	Rep1	166	38	20220309 568M1_gfpMyD88_Grid2_2p5um 003.tif	0.012351025	0.000921082
2.5um_grid	20220309	Rep1	166	39	20220309 568M1_gfpMyD88_Grid2_2p5um 003.tif	0.037941518	0.227829893
2.5um_grid	20220309	Rep1	166	40	20220309 568M1_gfpMyD88_Grid2_2p5um 003.tif	0.018765851	0.010875377
2.5um_grid	20220309	Rep1	166	41	20220309 568M1_gfpMyD88_Grid2_2p5um 003.tif	0.099834269	0.420591885
2.5um_grid	20220309	Rep1	166	42	20220309 568M1_gfpMyD88_Grid2_2p5um 003.tif	0.536271825	0.475240389
2.5um_grid	20220309	Rep1	166	43	20220309 568M1_gfpMyD88_Grid2_2p5um 003.tif	0.085720123	0.01131856
2.5um_grid	20220309	Rep1	166	44	20220309 568M1_gfpMyD88_Grid2_2p5um 003.tif	0.010309597	0.026341062
2.5um_grid	20220309	Rep1	166	45	20220309 568M1_gfpMyD88_Grid2_2p5um 003.tif	0.045029175	0.207670793
2.5um_grid	20220309	Rep1	166	46	20220309 568M1_gfpMyD88_Grid2_2p5um 003.tif	0.005209848	0.193783672
2.5um_grid	20220309	Rep1	166	47	20220309 568M1_gfpMyD88_Grid2_2p5um 003.tif	0.003160774	0.039279431
2.5um_grid	20220309	Rep1	166	48	20220309 568M1_gfpMyD88_Grid2_2p5um 003.tif	0.008711625	0.433525019
2.5um_grid	20220309	Rep1	166	49	20220309 568M1_gfpMyD88_Grid2_2p5um 003.tif	0.005179265	0.220279734
2.5um_grid	20220309	Rep1	166	50	20220309 568M1_gfpMyD88_Grid2_2p5um 003.tif	0.016120405	0.222585819
2.5um_grid	20220309	Rep1	166	51	20220309 568M1_gfpMyD88_Grid2_2p5um 003.tif	0.009132144	0.03891414
2.5um_grid	20220309	Rep1	166	52	20220309 568M1_gfpMyD88_Grid2_2p5um 003.tif	0.006081469	0.001416567
2.5um_grid	20220309	Rep1	166	53	20220309 568M1_gfpMyD88_Grid2_2p5um 003.tif	0.005561555	0.00111267
2.5um_grid	20220309	Rep1	166	54	20220309 568M1_gfpMyD88_Grid2_2p5um 003.tif	0.012718024	0.006430876
2.5um_grid	20220309	Rep1	166	55	20220309 568M1_gfpMyD88_Grid2_2p5um 003.tif	0.018070084	-0.001409679
2.5um_grid	20220309	Rep1	166	56	20220309 568M1_gfpMyD88_Grid2_2p5um 003.tif	0.008130544	0.000336932
2.5um_grid	20220309	Rep1	167	1	20220309 568M1_gfpMyD88_Grid2_2p5um 004.tif	0.053615408	0.304597721
2.5um_grid	20220309	Rep1	167	2	20220309 568M1_gfpMyD88_Grid2_2p5um 004.tif	0.018796435	0.40640217
2.5um_grid	20220309	Rep1	167	3	20220309 568M1_gfpMyD88_Grid2_2p5um 004.tif	0.050213027	0.423378222
2.5um_grid	20220309	Rep1	167	4	20220309 568M1_gfpMyD88_Grid2_2p5um 004.tif	0.041580919	0.170525216
2.5um_grid	20220309	Rep1	167	5	20220309 568M1_gfpMyD88_Grid2_2p5um 004.tif	0.057400079	0.162932554
2.5um_grid	20220309	Rep1	167	6	20220309 568M1_gfpMyD88_Grid2_2p5um 004.tif	0.002205049	0.168270097
2.5um_grid	20220309	Rep1	167	7	20220309 568M1_gfpMyD88_Grid2_2p5um 004.tif	0.004124145	0.184780709
2.5um_grid	20220309	Rep1	167	8	20220309 568M1_gfpMyD88_Grid2_2p5um 004.tif	0.033224059	0.13233729
2.5um_grid	20220309	Rep1	167	9	20220309 568M1_gfpMyD88_Grid2_2p5um 004.tif	0.003153128	0.001568516
2.5um_grid	20220309	Rep1	167	10	20220309 568M1_gfpMyD88_Grid2_2p5um 004.tif	0.012274567	0.019118596
2.5um_grid	20220309	Rep1	167	11	20220309 568M1_gfpMyD88_Grid2_2p5um 004.tif	0.010087869	0.022164477
2.5um_grid	20220309	Rep1	167	12	20220309 568M1_gfpMyD88_Grid2_2p5um 004.tif	0.006486697	0.003195262
2.5um_grid	20220309	Rep1	167	13	20220309 568M1_gfpMyD88_Grid2_2p5um 004.tif	0.016242738	0.014104287
2.5um_grid	20220309	Rep1	167	14	20220309 568M1_gfpMyD88_Grid2_2p5um 004.tif	0.02548651	0.039992554
2.5um_grid	20220309	Rep1	167	15	20220309 568M1_gfpMyD88_Grid2_2p5um 004.tif	0.017771897	0.155921623
2.5um_grid	20220309	Rep1	167	16	20220309 568M1_gfpMyD88_Grid2_2p5um 004.tif	0.033667516	0.28829579
2.5um_grid	20220309	Rep1	167	17	20220309 568M1_gfpMyD88_Grid2_2p5um 004.tif	0.021495402	0.020714057
2.5um_grid	20220309	Rep1	167	18	20220309 568M1_gfpMyD88_Grid2_2p5um 004.tif	0.01654857	0.178132952
2.5um_grid	20220309	Rep1	167	19	20220309 568M1_gfpMyD88_Grid2_2p5um 004.tif	0.006761946	0.023495888
2.5um_grid	20220309	Rep1	167	20	20220309 568M1_gfpMyD88_Grid2_2p5um 004.tif	0.002724963	-0.000346038
2.5um_grid	20220309	Rep1	167	21	20220309 568M1_gfpMyD88_Grid2_2p5um 004.tif	0.008275814	0.001120667
2.5um_grid	20220309	Rep1	167	22	20220309 568M1_gfpMyD88_Grid2_2p5um 004.tif	0.029255889	0.067732452
2.5um_grid	20220309	Rep1	167	23	20220309 568M1_gfpMyD88_Grid2_2p5um 004.tif	0.548810938	0.506721684
2.5um_grid	20220309	Rep1	167	24	20220309 568M1_gfpMyD88_Grid2_2p5um 004.tif	0.040518153	0.583611476
2.5um_grid	20220309	Rep1	167	25	20220309 568M1_gfpMyD88_Grid2_2p5um 004.tif	0.819456966	1.010905234
2.5um_grid	20220309	Rep1	167	26	20220309 568M1_gfpMyD88_Grid2_2p5um 004.tif	0.246977692	1.051006965
2.5um_grid	20220309	Rep1	167	27	20220309 568M1_gfpMyD88_Grid2_2p5um 004.tif	0.010714824	0.283193254
2.5um_grid	20220309	Rep1	167	28	20220309 568M1_gfpMyD88_Grid2_2p5um 004.tif	0.015179971	0.060314237
2.5um_grid	20220309	Rep1	167	29	20220309 568M1_gfpMyD88_Grid2_2p5um 004.tif	0.275939983	0.793483041
2.5um_grid	20220309	Rep1	167	30	20220309 568M1_gfpMyD88_Grid2_2p5um 004.tif	0.026533985	0.137235949
2.5um_grid	20220309	Rep1	167	31	20220309 568M1_gfpMyD88_Grid2_2p5um 004.tif	0.010883032	0.089080511
2.5um_grid	20220309	Rep1	167	32	20220309 568M1_gfpMyD88_Grid2_2p5um 004.tif	0.118490021	0.470743372
2.5um_grid	20220309	Rep1	167	33	20220309 568M1_gfpMyD88_Grid2_2p5um 004.tif	0.013910769	0.111703726
2.5um_grid	20220309	Rep1	167	34	20220309 568M1_gfpMyD88_Grid2_2p5um 004.tif	0.011349426	0.032830318
2.5um_grid	20220309	Rep1	167	35	20220309 568M1_gfpMyD88_Grid2_2p5um 004.tif	0.015944551	0.01744716
2.5um_grid	20220309	Rep1	167	36	20220309 568M1_gfpMyD88_Grid2_2p5um 004.tif	0.021449527	0.139345504
2.5um_grid	20220309	Rep1	167	37	20220309 568M1_gfpMyD88_Grid2_2p5um 004.tif	0.014025456	0.006886722
2.5um_grid	20220309	Rep1	167	38	20220309 568M1_gfpMyD88_Grid2_2p5um 004.tif	0.022749314	0.234306506
2.5um_grid	20220309	Rep1	167	39	20220309 568M1_gfpMyD88_Grid2_2p5um 004.tif	0.033529892	0.002953723
2.5um_grid	20220309	Rep1	167	40	20220309 568M1_gfpMyD88_Grid2_2p5um 004.tif	0.016625028	0.189282848
2.5um_grid	20220309	Rep1	167	41	20220309 568M1_gfpMyD88_Grid2_2p5um 004.tif	0.163049744	0.987422075
2.5um_grid	20220309	Rep1	167	42	20220309 568M1_gfpMyD88_Grid2_2p5um 004.tif	0.008627521	0.000891654
2.5um_grid	20220309	Rep1	167	43	20220309 568M1_gfpMyD88_Grid2_2p5um 004.tif	0.002426777	-0.002492659
2.5um_grid	20220309	Rep1	167	44	20220309 568M1_gfpMyD88_Grid2_2p5um 004.tif	0.004124145	0.426370439
2.5um_grid	20220309	Rep1	167	45	20220309 568M1_gfpMyD88_Grid2_2p5um 004.tif	0.055932086	0.822544798
2.5um_grid	20220309	Rep1	167	46	20220309 568M1_gfpMyD88_Grid2_2p5um 004.tif	0.041665023	0.77921228
2.5um_grid	20220309	Rep1	167	47	20220309 568M1_gfpMyD88_Grid2_2p5um 004.tif	0.024286119	0.099902143
2.5um_grid	20220309	Rep1	167	48	20220309 568M1_gfpMyD88_Grid2_2p5um 004.tif	0.292814263	0.433395084
2.5um_grid	20220309	Rep1	167	49	20220309 568M1_gfpMyD88_Grid2_2p5um 004.tif	0.018781143	0.291474559
2.5um_grid	20220309	Rep1	167	50	20220309 568M1_gfpMyD88_Grid2_2p5um 004.tif	0.016732069	0.345249753
2.5um_grid	20220309	Rep1	167	51	20220309 568M1_gfpMyD88_Grid2_2p5um 004.tif	0.039883551	0.056491079
2.5um_grid	20220309	Rep1	167	52	20220309 568M1_gfpMyD88_Grid2_2p5um 004.tif	0.038698453	0.261628787
2.5um_grid	20220309	Rep1	167	53	20220309 568M1_gfpMyD88_Grid2_2p5um 004.tif	0.005691534	0.069805189
2.5um_grid	20220309	Rep1	167	54	20220309 568M1_gfpMyD88_Grid2_2p5um 004.tif	0.001723363	-0.002420138
2.5um_grid	20220309	Rep1	168	1	20220309 568M1_gfpMyD88_Grid2_2p5um 005 crop.tif	0.002939046	0.02041016
2.5um_grid	20220309	Rep1	168	2	20220309 568M1_gfpMyD88_Grid2_2p5um 005 crop.tif	0.033055852	0.203538783
2.5um_grid	20220309	Rep1	168	3	20220309 568M1_gfpMyD88_Grid2_2p5um 005 crop.tif	0.003306044	0.00475944
2.5um_grid	20220309	Rep1	168	4	20220309 568M1_gfpMyD88_Grid2_2p5um 005 crop.tif	0.194045817	0.386044703
2.5um_grid	20220309	Rep1	168	5	20220309 568M1_gfpMyD88_Grid2_2p5um 005 crop.tif	0.305628622	0.238501294
2.5um_grid	20220309	Rep1	168	6	20220309 568M1_gfpMyD88_Grid2_2p5um 005 crop.tif	0.008788083	-0.002686049
2.5um_grid	20220309	Rep1	168	7	20220309 568M1_gfpMyD88_Grid2_2p5um 005 crop.tif	0.096202515	0.074238438
2.5um_grid	20220309	Rep1	168	8	20220309 568M1_gfpMyD88_Grid2_2p5um 005 crop.tif	0.065948083	0.137354031
2.5um_grid	20220309	Rep1	168	9	20220309 568M1_gfpMyD88_Grid2_2p5um 005 crop.tif	0.003772438	0.038892652
2.5um_grid	20220309	Rep1	168	10	20220309 568M1_gfpMyD88_Grid2_2p5um 005 crop.tif	0.093320048	0.341249927
2.5um_grid	20220309	Rep1	168	11	20220309 568M1_gfpMyD88_Grid2_2p5um 005 crop.tif	0.066215687	0.699732212
2.5um_grid	20220309	Rep1	168	12	20220309 568M1_gfpMyD88_Grid2_2p5um 005 crop.tif	0.031144402	0.040514147
2.5um_grid	20220309	Rep1	168	13	20220309 568M1_gfpMyD88_Grid2_2p5um 005 crop.tif	0.047559935	0.392843435
2.5um_grid	20220309	Rep1	168	14	20220309 568M1_gfpMyD88_Grid2_2p5um 005 crop.tif	0.006203802	0.000859422
2.5um_grid	20220309	Rep1	168	15	20220309 568M1_gfpMyD88_Grid2_2p5um 005 crop.tif	0.006868987	0.009652189
2.5um_grid	20220309	Rep1	168	16	20220309 568M1_gfpMyD88_Grid2_2p5um 005 crop.tif	0.135333719	0.20391664
2.5um_grid	20220309	Rep1	168	17	20220309 568M1_gfpMyD88_Grid2_2p5um 005 crop.tif	0.002419131	0.005397624
2.5um_grid	20220309	Rep1	168	18	20220309 568M1_gfpMyD88_Grid2_2p5um 005 crop.tif	0.39261489	0.573169291
2.5um_grid	20220309	Rep1	168	19	20220309 568M1_gfpMyD88_Grid2_2p5um 005 crop.tif	0.044570427	0.014004936
2.5um_grid	20220309	Rep1	168	20	20220309 568M1_gfpMyD88_Grid2_2p5um 005 crop.tif	0.002105653	-0.000292856
2.5um_grid	20220309	Rep1	168	21	20220309 568M1_gfpMyD88_Grid2_2p5um 005 crop.tif	0.004712871	0.116769038
2.5um_grid	20220309	Rep1	168	22	20220309 568M1_gfpMyD88_Grid2_2p5um 005 crop.tif	0.00202155	0.304588077
2.5um_grid	20220309	Rep1	168	23	20220309 568M1_gfpMyD88_Grid2_2p5um 005 crop.tif	0.003650105	0.003502409
2.5um_grid	20220309	Rep1	168	24	20220309 568M1_gfpMyD88_Grid2_2p5um 005 crop.tif	0.011326488	0.001973713
2.5um_grid	20220309	Rep1	168	25	20220309 568M1_gfpMyD88_Grid2_2p5um 005 crop.tif	0.009055686	0.052197836
2.5um_grid	20220309	Rep1	168	26	20220309 568M1_gfpMyD88_Grid2_2p5um 005 crop.tif	0.00852048	0.116217839
2.5um_grid	20220309	Rep1	168	27	20220309 568M1_gfpMyD88_Grid2_2p5um 005 crop.tif	0.014384808	0.035434851
2.5um_grid	20220309	Rep1	168	28	20220309 568M1_gfpMyD88_Grid2_2p5um 005 crop.tif	0.004475851	0.067088813
2.5um_grid	20220309	Rep1	168	29	20220309 568M1_gfpMyD88_Grid2_2p5um 005 crop.tif	0.311928762	0.498807135
2.5um_grid	20220309	Rep1	168	30	20220309 568M1_gfpMyD88_Grid2_2p5um 005 crop.tif	0.034477971	0.203609694
2.5um_grid	20220309	Rep1	168	31	20220309 568M1_gfpMyD88_Grid2_2p5um 005 crop.tif	0.039034868	0.232774912
2.5um_grid	20220309	Rep1	168	32	20220309 568M1_gfpMyD88_Grid2_2p5um 005 crop.tif	0.268622951	0.526496717
2.5um_grid	20220309	Rep1	168	33	20220309 568M1_gfpMyD88_Grid2_2p5um 005 crop.tif	0.010592491	0.049483019
2.5um_grid	20220309	Rep1	168	34	20220309 568M1_gfpMyD88_Grid2_2p5um 005 crop.tif	0.005240431	0.015750399
2.5um_grid	20220309	Rep1	168	35	20220309 568M1_gfpMyD88_Grid2_2p5um 005 crop.tif	0.005982074	0.487348645
2.5um_grid	20220309	Rep1	168	36	20220309 568M1_gfpMyD88_Grid2_2p5um 005 crop.tif	0.003244878	0.000930331
2.5um_grid	20220309	Rep1	168	37	20220309 568M1_gfpMyD88_Grid2_2p5um 005 crop.tif	0.003711271	0.017813218
2.5um_grid	20220309	Rep1	168	38	20220309 568M1_gfpMyD88_Grid2_2p5um 005 crop.tif	0.00871927	0.370297461
2.5um_grid	20220309	Rep1	168	39	20220309 568M1_gfpMyD88_Grid2_2p5um 005 crop.tif	0.0266869	0.173777089
2.5um_grid	20220309	Rep1	168	40	20220309 568M1_gfpMyD88_Grid2_2p5um 005 crop.tif	0.005683888	0.200735329
2.5um_grid	20220309	Rep1	168	41	20220309 568M1_gfpMyD88_Grid2_2p5um 005 crop.tif	0.0095756	-0.0022382
2.5um_grid	20220309	Rep1	168	42	20220309 568M1_gfpMyD88_Grid2_2p5um 005 crop.tif	0.043347099	0.358201152
2.5um_grid	20220309	Rep1	168	43	20220309 568M1_gfpMyD88_Grid2_2p5um 005 crop.tif	0.00637201	0.096587128
2.5um_grid	20220309	Rep1	168	44	20220309 568M1_gfpMyD88_Grid2_2p5um 005 crop.tif	0.02066201	0.149323471
2.5um_grid	20220309	Rep1	168	45	20220309 568M1_gfpMyD88_Grid2_2p5um 005 crop.tif	0.020180325	0.197987587
2.5um_grid	20220309	Rep1	168	46	20220309 568M1_gfpMyD88_Grid2_2p5um 005 crop.tif	0.007855295	0.128645647
2.5um_grid	20220309	Rep1	168	47	20220309 568M1_gfpMyD88_Grid2_2p5um 005 crop.tif	0.029424097	0.029410888
2.5um_grid	20220309	Rep1	168	48	20220309 568M1_gfpMyD88_Grid2_2p5um 005 crop.tif	0.019316349	0.320074036
2.5um_grid	20220309	Rep1	168	49	20220309 568M1_gfpMyD88_Grid2_2p5um 005 crop.tif	0.144241077	0.722330469
2.5um_grid	20220309	Rep1	168	50	20220309 568M1_gfpMyD88_Grid2_2p5um 005 crop.tif	0.007098361	0.014450393
2.5um_grid	20220309	Rep1	168	51	20220309 568M1_gfpMyD88_Grid2_2p5um 005 crop.tif	0.006723717	0.060305146
2.5um_grid	20220309	Rep1	168	52	20220309 568M1_gfpMyD88_Grid2_2p5um 005 crop.tif	0.023682101	0.167883321
2.5um_grid	20220309	Rep1	168	53	20220309 568M1_gfpMyD88_Grid2_2p5um 005 crop.tif	0.023842663	0.055176032
2.5um_grid	20220309	Rep1	168	54	20220309 568M1_gfpMyD88_Grid2_2p5um 005 crop.tif	0.013788436	0.532477423
2.5um_grid	20220309	Rep1	168	55	20220309 568M1_gfpMyD88_Grid2_2p5um 005 crop.tif	0.071284852	0.29854912
2.5um_grid	20220309	Rep1	168	56	20220309 568M1_gfpMyD88_Grid2_2p5um 005 crop.tif	0.013085022	0.114629634
2.5um_grid	20220309	Rep1	168	57	20220309 568M1_gfpMyD88_Grid2_2p5um 005 crop.tif	0.00642553	0.053474206
2.5um_grid	20220309	Rep1	168	58	20220309 568M1_gfpMyD88_Grid2_2p5um 005 crop.tif	0.006211448	0.067381314
2.5um_grid	20220309	Rep1	168	59	20220309 568M1_gfpMyD88_Grid2_2p5um 005 crop.tif	0.01292446	0.050773482
2.5um_grid	20220309	Rep1	168	60	20220309 568M1_gfpMyD88_Grid2_2p5um 005 crop.tif	0.023230999	0.00259548
2.5um_grid	20220309	Rep1	168	61	20220309 568M1_gfpMyD88_Grid2_2p5um 005 crop.tif	0.04288835	0.064995119
2.5um_grid	20220309	Rep1	168	62	20220309 568M1_gfpMyD88_Grid2_2p5um 005 crop.tif	0.051910395	0.16233675
2.5um_grid	20220309	Rep1	168	63	20220309 568M1_gfpMyD88_Grid2_2p5um 005 crop.tif	0.010508388	0.076948304
2.5um_grid	20220309	Rep1	168	64	20220309 568M1_gfpMyD88_Grid2_2p5um 005 crop.tif	0.001226386	0.144096434
2.5um_grid	20220309	Rep1	168	65	20220309 568M1_gfpMyD88_Grid2_2p5um 005 crop.tif	0.041137462	0.119334868
2.5um_grid	20220309	Rep1	168	66	20220309 568M1_gfpMyD88_Grid2_2p5um 005 crop.tif	0.047858121	0.431468649
2.5um_grid	20220309	Rep1	168	67	20220309 568M1_gfpMyD88_Grid2_2p5um 005 crop.tif	0.035341946	0.021025367
2.5um_grid	20220309	Rep1	168	68	20220309 568M1_gfpMyD88_Grid2_2p5um 005 crop.tif	0.008084669	0.119845415
2.5um_grid	20220309	Rep1	168	69	20220309 568M1_gfpMyD88_Grid2_2p5um 005 crop.tif	0.036534691	0.90032059
2.5um_grid	20220309	Rep1	168	70	20220309 568M1_gfpMyD88_Grid2_2p5um 005 crop.tif	0.004926954	0.312607587
2.5um_grid	20220309	Rep1	168	71	20220309 568M1_gfpMyD88_Grid2_2p5um 005 crop.tif	0.02648811	0.005032947
2.5um_grid	20220309	Rep1	168	72	20220309 568M1_gfpMyD88_Grid2_2p5um 005 crop.tif	0.024049099	-0.002686049
2.5um_grid	20220309	Rep1	168	73	20220309 568M1_gfpMyD88_Grid2_2p5um 005 crop.tif	0.024087328	0.032000472
2.5um_grid	20220309	Rep1	168	74	20220309 568M1_gfpMyD88_Grid2_2p5um 005 crop.tif	0.003114899	-0.001504225
2.5um_grid	20220309	Rep1	168	75	20220309 568M1_gfpMyD88_Grid2_2p5um 005 crop.tif	0.017955397	0.05391816
2.5um_grid	20220309	Rep1	168	76	20220309 568M1_gfpMyD88_Grid2_2p5um 005 crop.tif	0.050916441	0.02586432
2.5um_grid	20220309	Rep1	168	77	20220309 568M1_gfpMyD88_Grid2_2p5um 005 crop.tif	0.007205402	-0.002686049
2.5um_grid	20220309	Rep1	168	78	20220309 568M1_gfpMyD88_Grid2_2p5um 005 crop.tif	0.054043573	0.0201686
2.5um_grid	20220309	Rep1	168	79	20220309 568M1_gfpMyD88_Grid2_2p5um 005 crop.tif	0.008161127	0.025394079
2.5um_grid	20220309	Rep1	168	80	20220309 568M1_gfpMyD88_Grid2_2p5um 005 crop.tif	0.015416991	0.085923444
2.5um_grid	20220309	Rep1	168	81	20220309 568M1_gfpMyD88_Grid2_2p5um 005 crop.tif	0.037199876	0.801271041
2.5um_grid	20220309	Rep1	168	82	20220309 568M1_gfpMyD88_Grid2_2p5um 005 crop.tif	0.00895629	0.513623113
2.5um_grid	20220309	Rep1	168	83	20220309 568M1_gfpMyD88_Grid2_2p5um 005 crop.tif	0.06376903	0.331966985
2.5um_grid	20220309	Rep1	168	84	20220309 568M1_gfpMyD88_Grid2_2p5um 005 crop.tif	0.034906135	0.743990074
2.5um_grid	20220309	Rep1	168	85	20220309 568M1_gfpMyD88_Grid2_2p5um 005 crop.tif	0.013230292	0.289861525
2.5um_grid	20220309	Rep1	168	86	20220309 568M1_gfpMyD88_Grid2_2p5um 005 crop.tif	0.003237232	0.194695367
2.5um_grid	20220309	Rep1	168	87	20220309 568M1_gfpMyD88_Grid2_2p5um 005 crop.tif	0.032451834	0.442206054
2.5um_grid	20220309	Rep1	168	88	20220309 568M1_gfpMyD88_Grid2_2p5um 005 crop.tif	0.003971229	0.122398154
2.5um_grid	20220309	Rep1	168	89	20220309 568M1_gfpMyD88_Grid2_2p5um 005 crop.tif	0.107510653	0.447760621
2.5um_grid	20220309	Rep1	168	90	20220309 568M1_gfpMyD88_Grid2_2p5um 005 crop.tif	0.005951491	0.177660226
2.5um_grid	20220309	Rep1	168	91	20220309 568M1_gfpMyD88_Grid2_2p5um 005 crop.tif	0.006922507	0.085099803
2.5um_grid	20220309	Rep1	168	92	20220309 568M1_gfpMyD88_Grid2_2p5um 005 crop.tif	0.004445268	0.227991134
2.5um_grid	20220309	Rep1	168	93	20220309 568M1_gfpMyD88_Grid2_2p5um 005 crop.tif	0.002862588	0.018764049
2.5um_grid	20220309	Rep1	168	94	20220309 568M1_gfpMyD88_Grid2_2p5um 005 crop.tif	0.005011057	0.019437688
2.5um_grid	20220309	Rep1	168	95	20220309 568M1_gfpMyD88_Grid2_2p5um 005 crop.tif	0.031947211	0.919828115
2.5um_grid	20220309	Rep1	168	96	20220309 568M1_gfpMyD88_Grid2_2p5um 005 crop.tif	0.001792176	-0.001356497
2.5um_grid	20220309	Rep1	168	97	20220309 568M1_gfpMyD88_Grid2_2p5um 005 crop.tif	0.013467312	0.065897535
2.5um_grid	20220309	Rep1	168	98	20220309 568M1_gfpMyD88_Grid2_2p5um 005 crop.tif	0.005316889	0.049299414
2.5um_grid	20220309	Rep1	169	1	20220309 568M1_gfpMyD88_Grid2_2p5um 006.tif	0.041114525	0.001607194
2.5um_grid	20220309	Rep1	169	2	20220309 568M1_gfpMyD88_Grid2_2p5um 006.tif	0.027030961	0.00213925
2.5um_grid	20220309	Rep1	169	3	20220309 568M1_gfpMyD88_Grid2_2p5um 006.tif	0.005446868	0.006448752
2.5um_grid	20220309	Rep1	169	4	20220309 568M1_gfpMyD88_Grid2_2p5um 006.tif	0.008031148	0.003908527
2.5um_grid	20220309	Rep1	169	5	20220309 568M1_gfpMyD88_Grid2_2p5um 006.tif	0.008023503	0.015502216
2.5um_grid	20220309	Rep1	169	6	20220309 568M1_gfpMyD88_Grid2_2p5um 006.tif	0.027589105	0.08251161
2.5um_grid	20220309	Rep1	169	7	20220309 568M1_gfpMyD88_Grid2_2p5um 006.tif	0.016617382	0.441778726
2.5um_grid	20220309	Rep1	169	8	20220309 568M1_gfpMyD88_Grid2_2p5um 006.tif	0.01148705	0.119176841
2.5um_grid	20220309	Rep1	169	9	20220309 568M1_gfpMyD88_Grid2_2p5um 006.tif	0.008558709	0.001973713
2.5um_grid	20220309	Rep1	169	10	20220309 568M1_gfpMyD88_Grid2_2p5um 006.tif	0.016265675	0.00259548
2.5um_grid	20220309	Rep1	169	11	20220309 568M1_gfpMyD88_Grid2_2p5um 006.tif	0.010126098	0.243893727
2.5um_grid	20220309	Rep1	169	12	20220309 568M1_gfpMyD88_Grid2_2p5um 006.tif	0.14658069	0.435655677
2.5um_grid	20220309	Rep1	169	13	20220309 568M1_gfpMyD88_Grid2_2p5um 006.tif	0.004598184	0.026032263
2.5um_grid	20220309	Rep1	169	14	20220309 568M1_gfpMyD88_Grid2_2p5um 006.tif	0.103557773	0.155251697
2.5um_grid	20220309	Rep1	169	15	20220309 568M1_gfpMyD88_Grid2_2p5um 006.tif	0.007167173	0.639635047
2.5um_grid	20220309	Rep1	169	16	20220309 568M1_gfpMyD88_Grid2_2p5um 006.tif	0.022588752	0.040285055
2.5um_grid	20220309	Rep1	169	17	20220309 568M1_gfpMyD88_Grid2_2p5um 006.tif	0.008291106	0.020543875
2.5um_grid	20220309	Rep1	169	18	20220309 568M1_gfpMyD88_Grid2_2p5um 006.tif	0.001876279	0.083894343
2.5um_grid	20220309	Rep1	169	19	20220309 568M1_gfpMyD88_Grid2_2p5um 006.tif	0.015646365	0.02284134
2.5um_grid	20220309	Rep1	169	20	20220309 568M1_gfpMyD88_Grid2_2p5um 006.tif	0.00413179	0.011673107
2.5um_grid	20220309	Rep1	169	21	20220309 568M1_gfpMyD88_Grid2_2p5um 006.tif	0.003474252	0.01776859
2.5um_grid	20220309	Rep1	169	22	20220309 568M1_gfpMyD88_Grid2_2p5um 006.tif	0.036588211	0.002953723
2.5um_grid	20220309	Rep1	169	23	20220309 568M1_gfpMyD88_Grid2_2p5um 006.tif	0.007213048	0.067195177
2.5um_grid	20220309	Rep1	169	24	20220309 568M1_gfpMyD88_Grid2_2p5um 006.tif	0.002770838	0.027946817
2.5um_grid	20220309	Rep1	169	25	20220309 568M1_gfpMyD88_Grid2_2p5um 006.tif	0.006234385	0.0662379
2.5um_grid	20220309	Rep1	169	26	20220309 568M1_gfpMyD88_Grid2_2p5um 006.tif	0.002296798	0.061588268
2.5um_grid	20220309	Rep1	169	27	20220309 568M1_gfpMyD88_Grid2_2p5um 006.tif	0.007931753	0.128305454
2.5um_grid	20220309	Rep1	169	28	20220309 568M1_gfpMyD88_Grid2_2p5um 006.tif	0.00222034	0.122185426
2.5um_grid	20220309	Rep1	169	29	20220309 568M1_gfpMyD88_Grid2_2p5um 006.tif	0.020677301	0.001375127
2.5um_grid	20220309	Rep1	169	30	20220309 568M1_gfpMyD88_Grid2_2p5um 006.tif	0.013520833	0.062860839
2.5um_grid	20220309	Rep1	169	31	20220309 568M1_gfpMyD88_Grid2_2p5um 006.tif	0.050664129	0.539274594
2.5um_grid	20220309	Rep1	169	32	20220309 568M1_gfpMyD88_Grid2_2p5um 006.tif	0.000844096	0.024732257
2.5um_grid	20220309	Rep1	169	33	20220309 568M1_gfpMyD88_Grid2_2p5um 006.tif	0.010424284	0.001845988
2.5um_grid	20220309	Rep1	169	34	20220309 568M1_gfpMyD88_Grid2_2p5um 006.tif	0.030150448	0.028850912
2.5um_grid	20220309	Rep1	169	35	20220309 568M1_gfpMyD88_Grid2_2p5um 006.tif	0.009453267	0.078788866
2.5um_grid	20220309	Rep1	169	36	20220309 568M1_gfpMyD88_Grid2_2p5um 006.tif	0.004521726	0.005681262
2.5um_grid	20220309	Rep1	169	37	20220309 568M1_gfpMyD88_Grid2_2p5um 006.tif	0.011272968	0.03489594
2.5um_grid	20220309	Rep1	169	38	20220309 568M1_gfpMyD88_Grid2_2p5um 006.tif	0.008207002	0.024702712
2.5um_grid	20220309	Rep1	169	39	20220309 568M1_gfpMyD88_Grid2_2p5um 006.tif	0.030158094	0.020156912
2.5um_grid	20220309	Rep1	169	40	20220309 568M1_gfpMyD88_Grid2_2p5um 006.tif	0.005194557	0.057773555
2.5um_grid	20220309	Rep1	169	41	20220309 568M1_gfpMyD88_Grid2_2p5um 006.tif	-0.000119274	0.187173902
2.5um_grid	20220309	Rep1	169	42	20220309 568M1_gfpMyD88_Grid2_2p5um 006.tif	0.009361518	0.101632606
2.5um_grid	20220309	Rep1	169	43	20220309 568M1_gfpMyD88_Grid2_2p5um 006.tif	0.007197756	0.130269099
2.5um_grid	20220309	Rep1	169	44	20220309 568M1_gfpMyD88_Grid2_2p5um 006.tif	0.106684906	0.029607635
2.5um_grid	20220309	Rep1	169	45	20220309 568M1_gfpMyD88_Grid2_2p5um 006.tif	0.023230999	0.035153792
2.5um_grid	20220309	Rep1	169	46	20220309 568M1_gfpMyD88_Grid2_2p5um 006.tif	0.003902416	0.00111267
2.5um_grid	20220309	Rep1	169	47	20220309 568M1_gfpMyD88_Grid2_2p5um 006.tif	0.025280073	0.413138565
2.5um_grid	20220309	Rep1	169	48	20220309 568M1_gfpMyD88_Grid2_2p5um 006.tif	0.024186724	0.101801056
2.5um_grid	20220309	Rep1	169	49	20220309 568M1_gfpMyD88_Grid2_2p5um 006.tif	0.207181303	0.644240464
2.5um_grid	20220309	Rep1	169	50	20220309 568M1_gfpMyD88_Grid2_2p5um 006.tif	0.002029195	0.008659457
2.5um_grid	20220309	Rep1	169	51	20220309 568M1_gfpMyD88_Grid2_2p5um 006.tif	0.015287013	0.10539626
2.5um_grid	20220309	Rep1	169	52	20220309 568M1_gfpMyD88_Grid2_2p5um 006.tif	0.102701444	0.366082842
2.5um_grid	20220309	Rep1	169	53	20220309 568M1_gfpMyD88_Grid2_2p5um 006.tif	0.005806221	0.005586716
2.5um_grid	20220309	Rep1	169	54	20220309 568M1_gfpMyD88_Grid2_2p5um 006.tif	0.021296612	0.040408575
2.5um_grid	20220309	Rep1	169	55	20220309 568M1_gfpMyD88_Grid2_2p5um 006.tif	0.009017457	4.90E-05
2.5um_grid	20220309	Rep1	169	56	20220309 568M1_gfpMyD88_Grid2_2p5um 006.tif	0.023659163	0.003331122
2.5um_grid	20220309	Rep1	169	57	20220309 568M1_gfpMyD88_Grid2_2p5um 006.tif	0.051642792	0.042884328
2.5um_grid	20220309	Rep1	169	58	20220309 568M1_gfpMyD88_Grid2_2p5um 006.tif	0.026197569	0.022415883
2.5um_grid	20220309	Rep1	169	59	20220309 568M1_gfpMyD88_Grid2_2p5um 006.tif	0.007725316	0.048262364
2.5um_grid	20220309	Rep1	169	60	20220309 568M1_gfpMyD88_Grid2_2p5um 006.tif	0.038553182	0.290878919
2.5um_grid	20220309	Rep1	169	61	20220309 568M1_gfpMyD88_Grid2_2p5um 006.tif	0.008581646	0.00957115
2.5um_grid	20220309	Rep1	169	62	20220309 568M1_gfpMyD88_Grid2_2p5um 006.tif	0.057331267	0.030838346
2.5um_grid	20220309	Rep1	169	63	20220309 568M1_gfpMyD88_Grid2_2p5um 006.tif	0.010332534	0.380321477
2.5um_grid	20220309	Rep1	169	64	20220309 568M1_gfpMyD88_Grid2_2p5um 006.tif	0.008772791	0.041310018
2.5um_grid	20220309	Rep1	169	65	20220309 568M1_gfpMyD88_Grid2_2p5um 006.tif	0.234354476	0.535353893
2.5um_grid	20220309	Rep1	169	66	20220309 568M1_gfpMyD88_Grid2_2p5um 006.tif	0.300100711	0.652906059
2.5um_grid	20220309	Rep1	169	67	20220309 568M1_gfpMyD88_Grid2_2p5um 006.tif	0.157873536	0.043108539
2.5um_grid	20220309	Rep1	169	68	20220309 568M1_gfpMyD88_Grid2_2p5um 006.tif	0.069878025	0.015927672
2.5um_grid	20220309	Rep1	169	69	20220309 568M1_gfpMyD88_Grid2_2p5um 006.tif	0.043033621	0.038273806
2.5um_grid	20220309	Rep1	169	70	20220309 568M1_gfpMyD88_Grid2_2p5um 006.tif	0.376688689	0.878764831
2.5um_grid	20220309	Rep1	169	71	20220309 568M1_gfpMyD88_Grid2_2p5um 006.tif	0.268332411	0.411722284
2.5um_grid	20220309	Rep1	169	72	20220309 568M1_gfpMyD88_Grid2_2p5um 006.tif	0.011907569	0.102234556
2.5um_grid	20220309	Rep1	169	73	20220309 568M1_gfpMyD88_Grid2_2p5um 006.tif	0.012091068	0.035311616
2.5um_grid	20220309	Rep1	169	74	20220309 568M1_gfpMyD88_Grid2_2p5um 006.tif	0.051543397	0.146079496
2.5um_grid	20220309	Rep1	169	75	20220309 568M1_gfpMyD88_Grid2_2p5um 006.tif	0.025692947	0.035658216
2.5um_grid	20220309	Rep1	169	76	20220309 568M1_gfpMyD88_Grid2_2p5um 006.tif	0.041619148	0.227320931
2.5um_grid	20220309	Rep1	169	77	20220309 568M1_gfpMyD88_Grid2_2p5um 006.tif	0.02672513	0.367908929
2.5um_grid	20220309	Rep1	169	78	20220309 568M1_gfpMyD88_Grid2_2p5um 006.tif	0.008222293	0.008143753
2.5um_grid	20220309	Rep1	169	79	20220309 568M1_gfpMyD88_Grid2_2p5um 006.tif	0.005622721	0.005716717
2.5um_grid	20220309	Rep1	169	80	20220309 568M1_gfpMyD88_Grid2_2p5um 006.tif	0.050580026	0.288160726
2.5um_grid	20220309	Rep1	169	81	20220309 568M1_gfpMyD88_Grid2_2p5um 006.tif	0.006448468	0.001771115
2.5um_grid	20220309	Rep1	169	82	20220309 568M1_gfpMyD88_Grid2_2p5um 006.tif	0.004116499	0.012337883
2.5um_grid	20220309	Rep1	169	83	20220309 568M1_gfpMyD88_Grid2_2p5um 006.tif	0.003925354	0.001872414
2.5um_grid	20220309	Rep1	169	84	20220309 568M1_gfpMyD88_Grid2_2p5um 006.tif	0.056903102	0.032165927
2.5um_grid	20220309	Rep1	169	85	20220309 568M1_gfpMyD88_Grid2_2p5um 006.tif	0.022344086	0.01734586
2.5um_grid	20220309	Rep1	169	86	20220309 568M1_gfpMyD88_Grid2_2p5um 006.tif	0.01125003	0.023145237
2.5um_grid	20220309	Rep1	169	87	20220309 568M1_gfpMyD88_Grid2_2p5um 006.tif	0.019950951	0.008588548
2.5um_grid	20220309	Rep1	169	88	20220309 568M1_gfpMyD88_Grid2_2p5um 006.tif	0.026824525	0.189407551
2.5um_grid	20220309	Rep1	169	89	20220309 568M1_gfpMyD88_Grid2_2p5um 006.tif	0.002908462	0.008558158
2.5um_grid	20220309	Rep1	169	90	20220309 568M1_gfpMyD88_Grid2_2p5um 006.tif	0.012848002	0.122905429
2.5um_grid	20220309	Rep1	169	91	20220309 568M1_gfpMyD88_Grid2_2p5um 006.tif	0.013352625	0.03241411
2.5um_grid	20220309	Rep1	169	92	20220309 568M1_gfpMyD88_Grid2_2p5um 006.tif	0.00163926	-0.000984223
2.5um_grid	20220309	Rep1	169	93	20220309 568M1_gfpMyD88_Grid2_2p5um 006.tif	0.000553556	0.008423093
2.5um_grid	20220309	Rep1	169	94	20220309 568M1_gfpMyD88_Grid2_2p5um 006.tif	0.001463406	0.068223363
2.5um_grid	20220309	Rep1	169	95	20220309 568M1_gfpMyD88_Grid2_2p5um 006.tif	0.000438869	0.190187552
2.5um_grid	20220309	Rep1	169	96	20220309 568M1_gfpMyD88_Grid2_2p5um 006.tif	0.000798222	0.001834426
2.5um_grid	20220309	Rep1	169	97	20220309 568M1_gfpMyD88_Grid2_2p5um 006.tif	0.012511587	0.158531565
2.5um_grid	20220309	Rep1	169	98	20220309 568M1_gfpMyD88_Grid2_2p5um 006.tif	0.000974075	0.022575429
2.5um_grid	20220309	Rep1	169	99	20220309 568M1_gfpMyD88_Grid2_2p5um 006.tif	0.118589418	0.624145452
2.5um_grid	20220309	Rep1	169	100	20220309 568M1_gfpMyD88_Grid2_2p5um 006.tif	0.061154168	0.411856543
2.5um_grid	20220309	Rep1	169	101	20220309 568M1_gfpMyD88_Grid2_2p5um 006.tif	0.004299998	0.077559769
2.5um_grid	20220309	Rep1	169	102	20220309 568M1_gfpMyD88_Grid2_2p5um 006.tif	0.207089554	1.068579893
2.5um_grid	20220309	Rep1	169	103	20220309 568M1_gfpMyD88_Grid2_2p5um 006.tif	0.014958243	0.015198881
2.5um_grid	20220309	Rep1	169	104	20220309 568M1_gfpMyD88_Grid2_2p5um 006.tif	0.115171744	0.528334184
2.5um_grid	20220309	Rep1	169	105	20220309 568M1_gfpMyD88_Grid2_2p5um 006.tif	0.003978874	0.084638892
2.5um_grid	20220309	Rep1	169	106	20220309 568M1_gfpMyD88_Grid2_2p5um 006.tif	0.024500202	0.15362296
2.5um_grid	20220309	Rep1	169	107	20220309 568M1_gfpMyD88_Grid2_2p5um 006.tif	0.003267815	0.189123911
2.5um_grid	20220309	Rep1	169	108	20220309 568M1_gfpMyD88_Grid2_2p5um 006.tif	0.000989367	0.015041304
2.5um_grid	20220309	Rep1	169	109	20220309 568M1_gfpMyD88_Grid2_2p5um 006.tif	0.02424789	0.858278313
2.5um_grid	20220309	Rep1	169	110	20220309 568M1_gfpMyD88_Grid2_2p5um 006.tif	0.013367917	0.196974596
2.5um_grid	20220309	Rep1	170	1	20220309 568M1_gfpMyD88_Grid2_2p5um 007.tif	0.00307667	0.151329194
2.5um_grid	20220309	Rep1	170	2	20220309 568M1_gfpMyD88_Grid2_2p5um 007.tif	0.005454514	0.053518991
2.5um_grid	20220309	Rep1	170	3	20220309 568M1_gfpMyD88_Grid2_2p5um 007.tif	0.061391187	0.282136308
2.5um_grid	20220309	Rep1	170	4	20220309 568M1_gfpMyD88_Grid2_2p5um 007.tif	0.015661657	0.266237898
2.5um_grid	20220309	Rep1	170	5	20220309 568M1_gfpMyD88_Grid2_2p5um 007.tif	-0.000287482	0.093041658
2.5um_grid	20220309	Rep1	170	6	20220309 568M1_gfpMyD88_Grid2_2p5um 007.tif	0.000469452	0.098359864
2.5um_grid	20220309	Rep1	170	7	20220309 568M1_gfpMyD88_Grid2_2p5um 007.tif	0.005714471	0.001568516
2.5um_grid	20220309	Rep1	170	8	20220309 568M1_gfpMyD88_Grid2_2p5um 007.tif	0.015034701	0.070492465
2.5um_grid	20220309	Rep1	170	9	20220309 568M1_gfpMyD88_Grid2_2p5um 007.tif	0.002472652	0.004082577
2.5um_grid	20220309	Rep1	170	10	20220309 568M1_gfpMyD88_Grid2_2p5um 007.tif	0.011517633	0.010371064
2.5um_grid	20220309	Rep1	170	11	20220309 568M1_gfpMyD88_Grid2_2p5um 007.tif	0.03346108	0.526631867
2.5um_grid	20220309	Rep1	170	12	20220309 568M1_gfpMyD88_Grid2_2p5um 007.tif	0.014606536	0.430181601
2.5um_grid	20220309	Rep1	170	13	20220309 568M1_gfpMyD88_Grid2_2p5um 007.tif	0.023804434	0.588402992
2.5um_grid	20220309	Rep1	170	14	20220309 568M1_gfpMyD88_Grid2_2p5um 007.tif	0.015134097	0.013107411
2.5um_grid	20220309	Rep1	170	15	20220309 568M1_gfpMyD88_Grid2_2p5um 007.tif	0.175879397	0.573949293
2.5um_grid	20220309	Rep1	170	16	20220309 568M1_gfpMyD88_Grid2_2p5um 007.tif	0.006219094	-5.23E-05
2.5um_grid	20220309	Rep1	170	17	20220309 568M1_gfpMyD88_Grid2_2p5um 007.tif	0.020417344	0.045815989
2.5um_grid	20220309	Rep1	170	18	20220309 568M1_gfpMyD88_Grid2_2p5um 007.tif	0.000775284	0.011732199
2.5um_grid	20220309	Rep1	170	19	20220309 568M1_gfpMyD88_Grid2_2p5um 007.tif	0.016907922	0.363388859
2.5um_grid	20220309	Rep1	170	20	20220309 568M1_gfpMyD88_Grid2_2p5um 007.tif	0.016579153	0.026812267
2.5um_grid	20220309	Rep1	170	21	20220309 568M1_gfpMyD88_Grid2_2p5um 007.tif	0.036794648	0.014853997
2.5um_grid	20220309	Rep1	170	22	20220309 568M1_gfpMyD88_Grid2_2p5um 007.tif	0.003374856	0.002024362
2.5um_grid	20220309	Rep1	170	23	20220309 568M1_gfpMyD88_Grid2_2p5um 007.tif	0.004040041	0.084665483
2.5um_grid	20220309	Rep1	170	24	20220309 568M1_gfpMyD88_Grid2_2p5um 007.tif	0.007220694	0.171545239
2.5um_grid	20220309	Rep1	170	25	20220309 568M1_gfpMyD88_Grid2_2p5um 007.tif	0.014461266	0.048683881
2.5um_grid	20220309	Rep1	170	26	20220309 568M1_gfpMyD88_Grid2_2p5um 007.tif	0.00216682	0.140409145
2.5um_grid	20220309	Rep1	170	27	20220309 568M1_gfpMyD88_Grid2_2p5um 007.tif	0.058669282	0.634988119
2.5um_grid	20220309	Rep1	170	28	20220309 568M1_gfpMyD88_Grid2_2p5um 007.tif	0.062744494	0.632662287
2.5um_grid	20220309	Rep1	170	29	20220309 568M1_gfpMyD88_Grid2_2p5um 007.tif	0.003298398	-0.000406817
2.5um_grid	20220309	Rep1	170	30	20220309 568M1_gfpMyD88_Grid2_2p5um 007.tif	0.007297152	0.003290602
2.5um_grid	20220309	Rep1	170	31	20220309 568M1_gfpMyD88_Grid2_2p5um 007.tif	0.003917708	0.820572235
2.5um_grid	20220309	Rep1	170	32	20220309 568M1_gfpMyD88_Grid2_2p5um 007.tif	0.030777403	0.699960265
2.5um_grid	20220309	Rep1	170	33	20220309 568M1_gfpMyD88_Grid2_2p5um 007.tif	0.005943845	0.01634131
2.5um_grid	20220309	Rep1	170	34	20220309 568M1_gfpMyD88_Grid2_2p5um 007.tif	0.006394947	0.004848076
2.5um_grid	20220309	Rep1	170	35	20220309 568M1_gfpMyD88_Grid2_2p5um 007.tif	0.006203802	0.190224873
2.5um_grid	20220309	Rep1	170	36	20220309 568M1_gfpMyD88_Grid2_2p5um 007.tif	0.0115788	0.224011341
2.5um_grid	20220309	Rep1	170	37	20220309 568M1_gfpMyD88_Grid2_2p5um 007.tif	0.000798222	0.029459552
2.5um_grid	20220309	Rep1	170	38	20220309 568M1_gfpMyD88_Grid2_2p5um 007.tif	0.005003412	0.013386752
2.5um_grid	20220309	Rep1	170	39	20220309 568M1_gfpMyD88_Grid2_2p5um 007.tif	0.006379656	-0.000558766
2.5um_grid	20220309	Rep1	170	40	20220309 568M1_gfpMyD88_Grid2_2p5um 007.tif	0.009934953	0.025323169
2.5um_grid	20220309	Rep1	170	41	20220309 568M1_gfpMyD88_Grid2_2p5um 007.tif	0.002281507	0.023266796
2.5um_grid	20220309	Rep1	170	42	20220309 568M1_gfpMyD88_Grid2_2p5um 007.tif	0.012901523	0.185981891
2.5um_grid	20220309	Rep1	170	43	20220309 568M1_gfpMyD88_Grid2_2p5um 007.tif	0.010615429	-0.001668653
2.5um_grid	20220309	Rep1	170	44	20220309 568M1_gfpMyD88_Grid2_2p5um 007.tif	0.003757146	0.362142883
2.5um_grid	20220309	Rep1	170	45	20220309 568M1_gfpMyD88_Grid2_2p5um 007.tif	-0.000432752	0.201533058
2.5um_grid	20220309	Rep1	170	46	20220309 568M1_gfpMyD88_Grid2_2p5um 007.tif	0.012718024	0.217597709
2.5um_grid	20220309	Rep1	170	47	20220309 568M1_gfpMyD88_Grid2_2p5um 007.tif	0.017351378	0.024655786
2.5um_grid	20220309	Rep1	170	48	20220309 568M1_gfpMyD88_Grid2_2p5um 007.tif	0.001218741	0.037968681
2.5um_grid	20220309	Rep1	170	49	20220309 568M1_gfpMyD88_Grid2_2p5um 007.tif	0.055985607	0.587719225
2.5um_grid	20220309	Rep1	170	50	20220309 568M1_gfpMyD88_Grid2_2p5um 007.tif	0.022130004	0.184264532
2.5um_grid	20220309	Rep1	170	51	20220309 568M1_gfpMyD88_Grid2_2p5um 007.tif	0.002082716	0.027399802
2.5um_grid	20220309	Rep1	170	52	20220309 568M1_gfpMyD88_Grid2_2p5um 007.tif	0.000477098	0.014598121
2.5um_grid	20220309	Rep1	170	53	20220309 568M1_gfpMyD88_Grid2_2p5um 007.tif	0.009346226	0.00106202
2.5um_grid	20220309	Rep1	170	54	20220309 568M1_gfpMyD88_Grid2_2p5um 007.tif	0.033568121	0.126276086
2.5um_grid	20220309	Rep1	170	55	20220309 568M1_gfpMyD88_Grid2_2p5um 007.tif	0.000530619	0.000504875
2.5um_grid	20220309	Rep1	170	56	20220309 568M1_gfpMyD88_Grid2_2p5um 007.tif	0.027482064	0.012932682
2.5um_grid	20220309	Rep1	170	57	20220309 568M1_gfpMyD88_Grid2_2p5um 007.tif	0.001516927	0.193842116
2.5um_grid	20220309	Rep1	170	58	20220309 568M1_gfpMyD88_Grid2_2p5um 007.tif	0.006326135	0.038323228
2.5um_grid	20220309	Rep1	170	59	20220309 568M1_gfpMyD88_Grid2_2p5um 007.tif	0.003588939	0.704369438
2.5um_grid	20220309	Rep1	170	60	20220309 568M1_gfpMyD88_Grid2_2p5um 007.tif	0.079190609	0.124005435
2.5um_grid	20220309	Rep1	170	61	20220309 568M1_gfpMyD88_Grid2_2p5um 007.tif	0.245800239	0.659363557
2.5um_grid	20220309	Rep1	170	62	20220309 568M1_gfpMyD88_Grid2_2p5um 007.tif	0.1403723	0.595584124
2.5um_grid	20220309	Rep1	170	63	20220309 568M1_gfpMyD88_Grid2_2p5um 007.tif	0.067240224	0.2350648
2.5um_grid	20220309	Rep1	170	64	20220309 568M1_gfpMyD88_Grid2_2p5um 007.tif	0.046932979	0.151281923
2.5um_grid	20220309	Rep1	170	65	20220309 568M1_gfpMyD88_Grid2_2p5um 007.tif	0.111815238	0.420831637
2.5um_grid	20220309	Rep1	170	66	20220309 568M1_gfpMyD88_Grid2_2p5um 007.tif	0.009751453	0.018309303
2.5um_grid	20220309	Rep1	170	67	20220309 568M1_gfpMyD88_Grid2_2p5um 007.tif	0.167469016	0.680171593
2.5um_grid	20220309	Rep1	170	68	20220309 568M1_gfpMyD88_Grid2_2p5um 007.tif	0.093503547	0.21265644
2.5um_grid	20220309	Rep1	170	69	20220309 568M1_gfpMyD88_Grid2_2p5um 007.tif	0.023850309	0.271024283
2.5um_grid	20220309	Rep1	170	70	20220309 568M1_gfpMyD88_Grid2_2p5um 007.tif	0.217977171	0.779973244
2.5um_grid	20220309	Rep1	170	71	20220309 568M1_gfpMyD88_Grid2_2p5um 007.tif	0.012328088	-0.002430775
2.5um_grid	20220309	Rep1	170	72	20220309 568M1_gfpMyD88_Grid2_2p5um 007.tif	0.015004118	0.046714175
2.5um_grid	20220309	Rep1	170	73	20220309 568M1_gfpMyD88_Grid2_2p5um 007.tif	0.08186664	0.072427992
2.5um_grid	20220309	Rep1	170	74	20220309 568M1_gfpMyD88_Grid2_2p5um 007.tif	0.036228859	0.167842843
2.5um_grid	20220309	Rep1	170	75	20220309 568M1_gfpMyD88_Grid2_2p5um 007.tif	0.000477098	0.049432369
2.5um_grid	20220309	Rep1	170	76	20220309 568M1_gfpMyD88_Grid2_2p5um 007.tif	0.039203075	0.07810542
2.5um_grid	20220309	Rep1	170	77	20220309 568M1_gfpMyD88_Grid2_2p5um 007.tif	0.016716777	0.008830618
2.5um_grid	20220309	Rep1	170	78	20220309 568M1_gfpMyD88_Grid2_2p5um 007.tif	0.010821865	0.004595803
2.5um_grid	20220309	Rep1	170	79	20220309 568M1_gfpMyD88_Grid2_2p5um 007.tif	0.001226386	0.077205222
2.5um_grid	20220309	Rep1	170	80	20220309 568M1_gfpMyD88_Grid2_2p5um 007.tif	0.001379302	0.015183123
2.5um_grid	20220309	Rep1	170	81	20220309 568M1_gfpMyD88_Grid2_2p5um 007.tif	0.003030795	0.000352926
2.5um_grid	20220309	Rep1	170	82	20220309 568M1_gfpMyD88_Grid2_2p5um 007.tif	0.153729514	0.235466643
2.5um_grid	20220309	Rep1	170	83	20220309 568M1_gfpMyD88_Grid2_2p5um 007.tif	0.004215894	0.007004904
2.5um_grid	20220309	Rep1	170	84	20220309 568M1_gfpMyD88_Grid2_2p5um 007.tif	0.003244878	0.012346747
2.5um_grid	20220309	Rep1	170	85	20220309 568M1_gfpMyD88_Grid2_2p5um 007.tif	0.294687483	0.50614687
2.5um_grid	20220309	Rep1	170	86	20220309 568M1_gfpMyD88_Grid2_2p5um 007.tif	0.001279907	0.004877622
2.5um_grid	20220309	Rep1	170	87	20220309 568M1_gfpMyD88_Grid2_2p5um 007.tif	0.164632423	0.683418495
2.5um_grid	20220309	Rep1	170	88	20220309 568M1_gfpMyD88_Grid2_2p5um 007.tif	0.0679207	0.593945749
2.5um_grid	20220309	Rep1	170	89	20220309 568M1_gfpMyD88_Grid2_2p5um 007.tif	0.00584445	0.047993325
2.5um_grid	20220309	Rep1	170	90	20220309 568M1_gfpMyD88_Grid2_2p5um 007.tif	0.007205402	0.007737635
2.5um_grid	20220309	Rep1	170	91	20220309 568M1_gfpMyD88_Grid2_2p5um 007.tif	0.010057285	0.210597132
2.5um_grid	20220309	Rep1	170	92	20220309 568M1_gfpMyD88_Grid2_2p5um 007.tif	0.00407827	0.148218044
2.5um_grid	20220309	Rep1	170	93	20220309 568M1_gfpMyD88_Grid2_2p5um 007.tif	0.078410738	0.467602108
2.5um_grid	20220309	Rep1	170	94	20220309 568M1_gfpMyD88_Grid2_2p5um 007.tif	-4.28E-05	0.105007621
2.5um_grid	20220309	Rep1	170	95	20220309 568M1_gfpMyD88_Grid2_2p5um 007.tif	0.000217141	0.132987293
2.5um_grid	20220309	Rep1	170	96	20220309 568M1_gfpMyD88_Grid2_2p5um 007.tif	0.016831464	0.205846714
2.5um_grid	20220309	Rep1	170	97	20220309 568M1_gfpMyD88_Grid2_2p5um 007.tif	0.028881245	0.291242112
2.5um_grid	20220309	Rep1	170	98	20220309 568M1_gfpMyD88_Grid2_2p5um 007.tif	0.015745761	0.069641552
2.5um_grid	20220309	Rep1	170	99	20220309 568M1_gfpMyD88_Grid2_2p5um 007.tif	0.014904723	0.05393239
2.5um_grid	20220309	Rep1	170	100	20220309 568M1_gfpMyD88_Grid2_2p5um 007.tif	0.003030795	0.040143236
2.5um_grid	20220309	Rep1	170	101	20220309 568M1_gfpMyD88_Grid2_2p5um 007.tif	0.016479758	0.012278283
2.5um_grid	20220309	Rep1	170	102	20220309 568M1_gfpMyD88_Grid2_2p5um 007.tif	0.006387301	0.034541393
2.5um_grid	20220309	Rep1	170	103	20220309 568M1_gfpMyD88_Grid2_2p5um 007.tif	0.004498789	0.107648996
2.5um_grid	20220309	Rep1	170	104	20220309 568M1_gfpMyD88_Grid2_2p5um 007.tif	0.089787689	0.293282473
2.5um_grid	20220309	Rep1	170	105	20220309 568M1_gfpMyD88_Grid2_2p5um 007.tif	0.0095756	0.007868545
2.5um_grid	20220309	Rep1	170	106	20220309 568M1_gfpMyD88_Grid2_2p5um 007.tif	0.002426777	0.071605197
2.5um_grid	20220309	Rep1	170	107	20220309 568M1_gfpMyD88_Grid2_2p5um 007.tif	0.001379302	0.01433221
2.5um_grid	20220309	Rep1	170	108	20220309 568M1_gfpMyD88_Grid2_2p5um 007.tif	0.001081116	0.069003367
2.5um_grid	20220309	Rep1	170	109	20220309 568M1_gfpMyD88_Grid2_2p5um 007.tif	0.002319736	0.027627725
2.5um_grid	20220309	Rep1	170	110	20220309 568M1_gfpMyD88_Grid2_2p5um 007.tif	0.00507987	0.019587849
2.5um_grid	20220309	Rep1	170	111	20220309 568M1_gfpMyD88_Grid2_2p5um 007.tif	0.005469805	0.001818785
2.5um_grid	20220309	Rep1	170	112	20220309 568M1_gfpMyD88_Grid2_2p5um 007.tif	0.020845509	0.001021501
2.5um_grid	20220309	Rep1	170	113	20220309 568M1_gfpMyD88_Grid2_2p5um 007.tif	0.0037495	0.001568516
2.5um_grid	20220309	Rep1	170	114	20220309 568M1_gfpMyD88_Grid2_2p5um 007.tif	0.003535418	-0.002078254
2.5um_grid	20220309	Rep1	170	115	20220309 568M1_gfpMyD88_Grid2_2p5um 007.tif	0.02366681	0.138921964
2.5um_grid	20220309	Rep1	170	116	20220309 568M1_gfpMyD88_Grid2_2p5um 007.tif	0.099612541	0.047261376
2.5um_grid	20220309	Rep1	170	117	20220309 568M1_gfpMyD88_Grid2_2p5um 007.tif	0.138522018	0.529753883
2.5um_grid	20220309	Rep1	170	118	20220309 568M1_gfpMyD88_Grid2_2p5um 007.tif	0.076216394	0.033477752
2.5um_grid	20220309	Rep1	170	119	20220309 568M1_gfpMyD88_Grid2_2p5um 007.tif	0.128827144	0.348292911
2.5um_grid	20220309	Rep1	170	120	20220309 568M1_gfpMyD88_Grid2_2p5um 007.tif	0.002518527	0.011877654
2.5um_grid	20220309	Rep1	170	121	20220309 568M1_gfpMyD88_Grid2_2p5um 007.tif	0.000721764	0.033714116
2.5um_grid	20220309	Rep1	170	122	20220309 568M1_gfpMyD88_Grid2_2p5um 007.tif	0.004231186	0.038015954
2.5um_grid	20220309	Rep1	170	123	20220309 568M1_gfpMyD88_Grid2_2p5um 007.tif	0.026067591	0.000606174
2.5um_grid	20220309	Rep1	170	124	20220309 568M1_gfpMyD88_Grid2_2p5um 007.tif	0.266726794	0.40588208
2.5um_grid	20220309	Rep1	170	125	20220309 568M1_gfpMyD88_Grid2_2p5um 007.tif	0.176965102	0.135346831
2.5um_grid	20220309	Rep1	170	126	20220309 568M1_gfpMyD88_Grid2_2p5um 007.tif	0.044723343	0.446972622
2.5um_grid	20220309	Rep1	171	1	20220309 568M1_gfpMyD88_Grid2_2p5um 008.tif	0.001608676	-0.001704226
2.5um_grid	20220309	Rep1	171	2	20220309 568M1_gfpMyD88_Grid2_2p5um 008.tif	0.010133743	0.013085183
2.5um_grid	20220309	Rep1	171	3	20220309 568M1_gfpMyD88_Grid2_2p5um 008.tif	0.039722989	0.003186449
2.5um_grid	20220309	Rep1	171	4	20220309 568M1_gfpMyD88_Grid2_2p5um 008.tif	0.006394947	-2.69E-05
2.5um_grid	20220309	Rep1	171	5	20220309 568M1_gfpMyD88_Grid2_2p5um 008.tif	0.001058179	0.024388454
2.5um_grid	20220309	Rep1	171	6	20220309 568M1_gfpMyD88_Grid2_2p5um 008.tif	0.000974075	0.000327601
2.5um_grid	20220309	Rep1	171	7	20220309 568M1_gfpMyD88_Grid2_2p5um 008.tif	0.0057527	0.001278432
2.5um_grid	20220309	Rep1	171	8	20220309 568M1_gfpMyD88_Grid2_2p5um 008.tif	0.004361164	0.000717603
2.5um_grid	20220309	Rep1	171	9	20220309 568M1_gfpMyD88_Grid2_2p5um 008.tif	0.000622368	-0.000346038
2.5um_grid	20220309	Rep1	171	10	20220309 568M1_gfpMyD88_Grid2_2p5um 008.tif	0.001364011	0.028895913
2.5um_grid	20220309	Rep1	171	11	20220309 568M1_gfpMyD88_Grid2_2p5um 008.tif	0.002205049	0.01433221
2.5um_grid	20220309	Rep1	171	12	20220309 568M1_gfpMyD88_Grid2_2p5um 008.tif	0.001945092	-0.001622407
2.5um_grid	20220309	Rep1	171	13	20220309 568M1_gfpMyD88_Grid2_2p5um 008.tif	0.006716071	0.027835829
2.5um_grid	20220309	Rep1	171	14	20220309 568M1_gfpMyD88_Grid2_2p5um 008.tif	0.00245736	-0.000558766
2.5um_grid	20220309	Rep1	171	15	20220309 568M1_gfpMyD88_Grid2_2p5um 008.tif	0.003703626	0.014095846
2.5um_grid	20220309	Rep1	171	16	20220309 568M1_gfpMyD88_Grid2_2p5um 008.tif	0.009919661	0.001174575
2.5um_grid	20220309	Rep1	171	17	20220309 568M1_gfpMyD88_Grid2_2p5um 008.tif	0.054915194	0.580056366
2.5um_grid	20220309	Rep1	171	18	20220309 568M1_gfpMyD88_Grid2_2p5um 008.tif	0.014430683	0.646256637
2.5um_grid	20220309	Rep1	171	19	20220309 568M1_gfpMyD88_Grid2_2p5um 008.tif	0.027275627	0.41305718
2.5um_grid	20220309	Rep1	171	20	20220309 568M1_gfpMyD88_Grid2_2p5um 008.tif	0.016923214	0.390087636
2.5um_grid	20220309	Rep1	171	21	20220309 568M1_gfpMyD88_Grid2_2p5um 008.tif	0.001409886	0.29655167
2.5um_grid	20220309	Rep1	171	22	20220309 568M1_gfpMyD88_Grid2_2p5um 008.tif	0.00484285	-0.0022382
2.5um_grid	20220309	Rep1	171	23	20220309 568M1_gfpMyD88_Grid2_2p5um 008.tif	0.002296798	0.136863674
2.5um_grid	20220309	Rep1	171	24	20220309 568M1_gfpMyD88_Grid2_2p5um 008.tif	0.008061732	0.003695799
2.5um_grid	20220309	Rep1	171	25	20220309 568M1_gfpMyD88_Grid2_2p5um 008.tif	0.001746301	0.069774507
2.5um_grid	20220309	Rep1	171	26	20220309 568M1_gfpMyD88_Grid2_2p5um 008.tif	0.002885525	0.004014891
2.5um_grid	20220309	Rep1	171	27	20220309 568M1_gfpMyD88_Grid2_2p5um 008.tif	0.001623968	-0.00126786
2.5um_grid	20220309	Rep1	171	28	20220309 568M1_gfpMyD88_Grid2_2p5um 008.tif	0.002793775	0.180630196
2.5um_grid	20220309	Rep1	171	29	20220309 568M1_gfpMyD88_Grid2_2p5um 008.tif	0.072018848	0.16220761
2.5um_grid	20220309	Rep1	171	30	20220309 568M1_gfpMyD88_Grid2_2p5um 008.tif	0.027451481	0.110100054
2.5um_grid	20220309	Rep1	171	31	20220309 568M1_gfpMyD88_Grid2_2p5um 008.tif	0.02477545	0.040370146
2.5um_grid	20220309	Rep1	171	32	20220309 568M1_gfpMyD88_Grid2_2p5um 008.tif	0.004055332	0.189984954
2.5um_grid	20220309	Rep1	171	33	20220309 568M1_gfpMyD88_Grid2_2p5um 008.tif	0.006303198	0.124005434
2.5um_grid	20220309	Rep1	171	34	20220309 568M1_gfpMyD88_Grid2_2p5um 008.tif	0.094482209	0.042605066
2.5um_grid	20220309	Rep1	171	35	20220309 568M1_gfpMyD88_Grid2_2p5um 008.tif	0.051726895	0.102577751
2.5um_grid	20220309	Rep1	171	36	20220309 568M1_gfpMyD88_Grid2_2p5um 008.tif	0.012718024	0.06340812
2.5um_grid	20220309	Rep1	171	37	20220309 568M1_gfpMyD88_Grid2_2p5um 008.tif	0.079886377	0.232609881
2.5um_grid	20220309	Rep1	171	38	20220309 568M1_gfpMyD88_Grid2_2p5um 008.tif	0.02089903	0.554965831
2.5um_grid	20220309	Rep1	171	39	20220309 568M1_gfpMyD88_Grid2_2p5um 008.tif	0.029921074	0.062002674
2.5um_grid	20220309	Rep1	171	40	20220309 568M1_gfpMyD88_Grid2_2p5um 008.tif	0.013513187	0.081772811
2.5um_grid	20220309	Rep1	171	41	20220309 568M1_gfpMyD88_Grid2_2p5um 008.tif	0.026457527	0.080419782
2.5um_grid	20220309	Rep1	171	42	20220309 568M1_gfpMyD88_Grid2_2p5um 008.tif	0.0411604	0.133798454
2.5um_grid	20220309	Rep1	171	43	20220309 568M1_gfpMyD88_Grid2_2p5um 008.tif	0.008184064	0.133132748
2.5um_grid	20220309	Rep1	171	44	20220309 568M1_gfpMyD88_Grid2_2p5um 008.tif	0.066536811	0.190929376
2.5um_grid	20220309	Rep1	171	45	20220309 568M1_gfpMyD88_Grid2_2p5um 008.tif	0.005553909	0.169218627
2.5um_grid	20220309	Rep1	171	46	20220309 568M1_gfpMyD88_Grid2_2p5um 008.tif	0.002755546	-0.00254423
2.5um_grid	20220309	Rep1	171	47	20220309 568M1_gfpMyD88_Grid2_2p5um 008.tif	0.001157574	0.002223065
2.5um_grid	20220309	Rep1	171	48	20220309 568M1_gfpMyD88_Grid2_2p5um 008.tif	0.002969629	0.057101782
2.5um_grid	20220309	Rep1	171	49	20220309 568M1_gfpMyD88_Grid2_2p5um 008.tif	0.041840876	0.490640867
2.5um_grid	20220309	Rep1	171	50	20220309 568M1_gfpMyD88_Grid2_2p5um 008.tif	0.000377703	0.088787093
2.5um_grid	20220309	Rep1	171	51	20220309 568M1_gfpMyD88_Grid2_2p5um 008.tif	0.028476018	0.456053535
2.5um_grid	20220309	Rep1	171	52	20220309 568M1_gfpMyD88_Grid2_2p5um 008.tif	0.077088014	0.075149693
2.5um_grid	20220309	Rep1	171	53	20220309 568M1_gfpMyD88_Grid2_2p5um 008.tif	0.065068817	0.476383694
2.5um_grid	20220309	Rep1	171	54	20220309 568M1_gfpMyD88_Grid2_2p5um 008.tif	0.029301764	0.026587207
2.5um_grid	20220309	Rep1	171	55	20220309 568M1_gfpMyD88_Grid2_2p5um 008.tif	0.001249324	0.001568516
2.5um_grid	20220309	Rep1	171	56	20220309 568M1_gfpMyD88_Grid2_2p5um 008.tif	0.170642025	0.496896353
2.5um_grid	20220309	Rep1	171	57	20220309 568M1_gfpMyD88_Grid2_2p5um 008.tif	0.022351732	0.143779605
2.5um_grid	20220309	Rep1	171	58	20220309 568M1_gfpMyD88_Grid2_2p5um 008.tif	0.077646158	0.223828084
2.5um_grid	20220309	Rep1	171	59	20220309 568M1_gfpMyD88_Grid2_2p5um 008.tif	0.00222034	0.002784106
2.5um_grid	20220309	Rep1	171	60	20220309 568M1_gfpMyD88_Grid2_2p5um 008.tif	0.18823501	0.266553909
2.5um_grid	20220309	Rep1	171	61	20220309 568M1_gfpMyD88_Grid2_2p5um 008.tif	0.05712483	0.039628929
2.5um_grid	20220309	Rep1	171	62	20220309 568M1_gfpMyD88_Grid2_2p5um 008.tif	0.030915028	0.02518135
2.5um_grid	20220309	Rep1	171	63	20220309 568M1_gfpMyD88_Grid2_2p5um 008.tif	0.122274693	0.205483728
2.5um_grid	20220309	Rep1	171	64	20220309 568M1_gfpMyD88_Grid2_2p5um 008.tif	0.225034244	0.158836294
2.5um_grid	20220309	Rep1	171	65	20220309 568M1_gfpMyD88_Grid2_2p5um 008.tif	0.008734562	0.018401794
2.5um_grid	20220309	Rep1	171	66	20220309 568M1_gfpMyD88_Grid2_2p5um 008.tif	0.000607077	0.189984954
2.5um_grid	20220309	Rep1	171	67	20220309 568M1_gfpMyD88_Grid2_2p5um 008.tif	0.008841603	0.002708132
2.5um_grid	20220309	Rep1	171	68	20220309 568M1_gfpMyD88_Grid2_2p5um 008.tif	0.033101727	0.099347531
2.5um_grid	20220309	Rep1	171	69	20220309 568M1_gfpMyD88_Grid2_2p5um 008.tif	0.061146522	0.275914588
2.5um_grid	20220309	Rep1	171	70	20220309 568M1_gfpMyD88_Grid2_2p5um 008.tif	0.170190923	0.540360699
2.5um_grid	20220309	Rep1	171	71	20220309 568M1_gfpMyD88_Grid2_2p5um 008.tif	0.013513187	0.217384746
2.5um_grid	20220309	Rep1	171	72	20220309 568M1_gfpMyD88_Grid2_2p5um 008.tif	0.127405025	0.101069431
2.5um_grid	20220309	Rep1	171	73	20220309 568M1_gfpMyD88_Grid2_2p5um 008.tif	0.049280239	0.200482232
2.5um_grid	20220309	Rep1	171	74	20220309 568M1_gfpMyD88_Grid2_2p5um 008.tif	0.080161626	0.253502797
2.5um_grid	20220309	Rep1	171	75	20220309 568M1_gfpMyD88_Grid2_2p5um 008.tif	0.132986458	0.212413987
2.5um_grid	20220309	Rep1	171	76	20220309 568M1_gfpMyD88_Grid2_2p5um 008.tif	2.60E-05	0.234022461
2.5um_grid	20220309	Rep1	171	77	20220309 568M1_gfpMyD88_Grid2_2p5um 008.tif	0.022252337	0.114256987
2.5um_grid	20220309	Rep1	171	78	20220309 568M1_gfpMyD88_Grid2_2p5um 008.tif	0.037314563	0.168437454
2.5um_grid	20220309	Rep1	171	79	20220309 568M1_gfpMyD88_Grid2_2p5um 008.tif	0.030861507	0.015496195
2.5um_grid	20220309	Rep1	171	80	20220309 568M1_gfpMyD88_Grid2_2p5um 008.tif	0.001883925	-0.001976954
2.5um_grid	20220309	Rep1	171	81	20220309 568M1_gfpMyD88_Grid2_2p5um 008.tif	0.018268875	0.003970287
2.5um_grid	20220309	Rep1	171	82	20220309 568M1_gfpMyD88_Grid2_2p5um 008.tif	0.006142636	0.227566945
2.5um_grid	20220309	Rep1	171	83	20220309 568M1_gfpMyD88_Grid2_2p5um 008.tif	0.011028302	0.031411249
2.5um_grid	20220309	Rep1	171	84	20220309 568M1_gfpMyD88_Grid2_2p5um 008.tif	0.01631155	-0.000381493
2.5um_grid	20220309	Rep1	171	85	20220309 568M1_gfpMyD88_Grid2_2p5um 008.tif	-1.22E-05	0.003429888
2.5um_grid	20220309	Rep1	171	86	20220309 568M1_gfpMyD88_Grid2_2p5um 008.tif	0.000240078	0.02284134
2.5um_grid	20220309	Rep1	171	87	20220309 568M1_gfpMyD88_Grid2_2p5um 008.tif	0.006203802	0.128721984
2.5um_grid	20220309	Rep1	171	88	20220309 568M1_gfpMyD88_Grid2_2p5um 008.tif	0.001555156	0.466113805
2.5um_grid	20220309	Rep1	171	89	20220309 568M1_gfpMyD88_Grid2_2p5um 008.tif	0.000974075	0.002454884
2.5um_grid	20220309	Rep1	171	90	20220309 568M1_gfpMyD88_Grid2_2p5um 008.tif	0.001195803	0.006709449
2.5um_grid	20220309	Rep1	171	91	20220309 568M1_gfpMyD88_Grid2_2p5um 008.tif	0.000278307	0.001568516
2.5um_grid	20220309	Rep1	171	92	20220309 568M1_gfpMyD88_Grid2_2p5um 008.tif	0.000285953	0.000386693
2.5um_grid	20220309	Rep1	172	1	20220309 568M1_gfpMyD88_Grid2_2p5um 009 crop.tif	0.000652951	0.202900597
2.5um_grid	20220309	Rep1	172	2	20220309 568M1_gfpMyD88_Grid2_2p5um 009 crop.tif	0.004881079	0.199512143
2.5um_grid	20220309	Rep1	172	3	20220309 568M1_gfpMyD88_Grid2_2p5um 009 crop.tif	0.001562802	0.00304125
2.5um_grid	20220309	Rep1	172	4	20220309 568M1_gfpMyD88_Grid2_2p5um 009 crop.tif	0.002518527	0.00914696
2.5um_grid	20220309	Rep1	172	5	20220309 568M1_gfpMyD88_Grid2_2p5um 009 crop.tif	0.019415745	0.278263639
2.5um_grid	20220309	Rep1	172	6	20220309 568M1_gfpMyD88_Grid2_2p5um 009 crop.tif	0.030295718	0.187812088
2.5um_grid	20220309	Rep1	172	7	20220309 568M1_gfpMyD88_Grid2_2p5um 009 crop.tif	0.000905263	0.026470233
2.5um_grid	20220309	Rep1	172	8	20220309 568M1_gfpMyD88_Grid2_2p5um 009 crop.tif	0.080253376	0.260977118
2.5um_grid	20220309	Rep1	172	9	20220309 568M1_gfpMyD88_Grid2_2p5um 009 crop.tif	0.063356158	0.824766018
2.5um_grid	20220309	Rep1	172	10	20220309 568M1_gfpMyD88_Grid2_2p5um 009 crop.tif	0.125707657	0.516168253
2.5um_grid	20220309	Rep1	172	11	20220309 568M1_gfpMyD88_Grid2_2p5um 009 crop.tif	0.067255516	0.579210098
2.5um_grid	20220309	Rep1	172	12	20220309 568M1_gfpMyD88_Grid2_2p5um 009 crop.tif	0.000805867	0.056422011
2.5um_grid	20220309	Rep1	172	13	20220309 568M1_gfpMyD88_Grid2_2p5um 009 crop.tif	0.081736661	0.834259087
2.5um_grid	20220309	Rep1	172	14	20220309 568M1_gfpMyD88_Grid2_2p5um 009 crop.tif	0.0077559	0.026883176
2.5um_grid	20220309	Rep1	172	15	20220309 568M1_gfpMyD88_Grid2_2p5um 009 crop.tif	0.007098361	0.267174914
2.5um_grid	20220309	Rep1	172	16	20220309 568M1_gfpMyD88_Grid2_2p5um 009 crop.tif	0.061796414	0.424308621
2.5um_grid	20220309	Rep1	172	17	20220309 568M1_gfpMyD88_Grid2_2p5um 009 crop.tif	0.022007671	0.89962665
2.5um_grid	20220309	Rep1	172	18	20220309 568M1_gfpMyD88_Grid2_2p5um 009 crop.tif	0.072814013	0.596903686
2.5um_grid	20220309	Rep1	172	19	20220309 568M1_gfpMyD88_Grid2_2p5um 009 crop.tif	0.043094787	0.731539212
2.5um_grid	20220309	Rep1	172	20	20220309 568M1_gfpMyD88_Grid2_2p5um 009 crop.tif	0.068769384	0.494628775
2.5um_grid	20220309	Rep1	172	21	20220309 568M1_gfpMyD88_Grid2_2p5um 009 crop.tif	0.019331641	0.442030958
2.5um_grid	20220309	Rep1	172	22	20220309 568M1_gfpMyD88_Grid2_2p5um 009 crop.tif	0.003191357	0.212720987
2.5um_grid	20220309	Rep1	172	23	20220309 568M1_gfpMyD88_Grid2_2p5um 009 crop.tif	0.062583932	0.39743074
2.5um_grid	20220309	Rep1	172	24	20220309 568M1_gfpMyD88_Grid2_2p5um 009 crop.tif	0.03065507	0.08166392
2.5um_grid	20220309	Rep1	172	25	20220309 568M1_gfpMyD88_Grid2_2p5um 009 crop.tif	0.009460913	0.133569114
2.5um_grid	20220309	Rep1	172	26	20220309 568M1_gfpMyD88_Grid2_2p5um 009 crop.tif	0.017037901	0.086563116
2.5um_grid	20220309	Rep1	172	27	20220309 568M1_gfpMyD88_Grid2_2p5um 009 crop.tif	0.020761405	0.427663175
2.5um_grid	20220309	Rep1	172	28	20220309 568M1_gfpMyD88_Grid2_2p5um 009 crop.tif	0.02792552	0.215187243
2.5um_grid	20220309	Rep1	172	29	20220309 568M1_gfpMyD88_Grid2_2p5um 009 crop.tif	-0.00050921	0.204989892
2.5um_grid	20220309	Rep1	172	30	20220309 568M1_gfpMyD88_Grid2_2p5um 009 crop.tif	0.00345896	0.088161422
2.5um_grid	20220309	Rep1	172	31	20220309 568M1_gfpMyD88_Grid2_2p5um 009 crop.tif	0.023253936	0.412379471
2.5um_grid	20220309	Rep1	172	32	20220309 568M1_gfpMyD88_Grid2_2p5um 009 crop.tif	0.059105092	0.111506468
2.5um_grid	20220309	Rep1	172	33	20220309 568M1_gfpMyD88_Grid2_2p5um 009 crop.tif	0.171330146	0.503411223
2.5um_grid	20220309	Rep1	172	34	20220309 568M1_gfpMyD88_Grid2_2p5um 009 crop.tif	0.018972288	0.033154035
2.5um_grid	20220309	Rep1	172	35	20220309 568M1_gfpMyD88_Grid2_2p5um 009 crop.tif	0.05821818	0.723384627
2.5um_grid	20220309	Rep1	172	36	20220309 568M1_gfpMyD88_Grid2_2p5um 009 crop.tif	0.035242551	0.051376265
2.5um_grid	20220309	Rep1	172	37	20220309 568M1_gfpMyD88_Grid2_2p5um 009 crop.tif	0.018888185	0.123327441
2.5um_grid	20220309	Rep1	172	38	20220309 568M1_gfpMyD88_Grid2_2p5um 009 crop.tif	0.032918228	0.52988535
2.5um_grid	20220309	Rep1	172	39	20220309 568M1_gfpMyD88_Grid2_2p5um 009 crop.tif	0.039547136	0.384443287
2.5um_grid	20220309	Rep1	172	40	20220309 568M1_gfpMyD88_Grid2_2p5um 009 crop.tif	0.075757645	1.181560236
2.5um_grid	20220309	Rep1	172	41	20220309 568M1_gfpMyD88_Grid2_2p5um 009 crop.tif	0.117129069	0.550251715
2.5um_grid	20220309	Rep1	172	42	20220309 568M1_gfpMyD88_Grid2_2p5um 009 crop.tif	0.238460271	0.987758124
2.5um_grid	20220309	Rep1	172	43	20220309 568M1_gfpMyD88_Grid2_2p5um 009 crop.tif	0.046825938	0.067945111
2.5um_grid	20220309	Rep1	172	44	20220309 568M1_gfpMyD88_Grid2_2p5um 009 crop.tif	0.029240598	0.620943578
2.5um_grid	20220309	Rep1	172	45	20220309 568M1_gfpMyD88_Grid2_2p5um 009 crop.tif	0.063654343	0.626112036
2.5um_grid	20220309	Rep1	172	46	20220309 568M1_gfpMyD88_Grid2_2p5um 009 crop.tif	0.00298492	0.084177981
2.5um_grid	20220309	Rep1	172	47	20220309 568M1_gfpMyD88_Grid2_2p5um 009 crop.tif	0.045166799	0.068592092
2.5um_grid	20220309	Rep1	172	48	20220309 568M1_gfpMyD88_Grid2_2p5um 009 crop.tif	0.005385702	0.102551861
2.5um_grid	20220309	Rep1	172	49	20220309 568M1_gfpMyD88_Grid2_2p5um 009 crop.tif	0.060236671	0.295638712
2.5um_grid	20220309	Rep1	172	50	20220309 568M1_gfpMyD88_Grid2_2p5um 009 crop.tif	0.052621454	0.080550692
2.5um_grid	20220309	Rep1	172	51	20220309 568M1_gfpMyD88_Grid2_2p5um 009 crop.tif	0.000477098	-0.001835136
2.5um_grid	20220309	Rep1	172	52	20220309 568M1_gfpMyD88_Grid2_2p5um 009 crop.tif	0.005148682	0.043976919
2.5um_grid	20220309	Rep1	172	53	20220309 568M1_gfpMyD88_Grid2_2p5um 009 crop.tif	0.000301245	0.053010071
2.5um_grid	20220309	Rep1	172	54	20220309 568M1_gfpMyD88_Grid2_2p5um 009 crop.tif	0.01134178	0.011779472
2.5um_grid	20220309	Rep1	172	55	20220309 568M1_gfpMyD88_Grid2_2p5um 009 crop.tif	0.00507987	-0.001525713
2.5um_grid	20220309	Rep1	172	56	20220309 568M1_gfpMyD88_Grid2_2p5um 009 crop.tif	0.008207002	-0.000558766
2.5um_grid	20220309	Rep1	172	57	20220309 568M1_gfpMyD88_Grid2_2p5um 009 crop.tif	0.086125351	0.139397363
2.5um_grid	20220309	Rep1	172	58	20220309 568M1_gfpMyD88_Grid2_2p5um 009 crop.tif	0.021006071	0.015237437
2.5um_grid	20220309	Rep1	172	59	20220309 568M1_gfpMyD88_Grid2_2p5um 009 crop.tif	0.111517052	0.156837969
2.5um_grid	20220309	Rep1	172	60	20220309 568M1_gfpMyD88_Grid2_2p5um 009 crop.tif	0.002572047	0.009110699
2.5um_grid	20220309	Rep1	172	61	20220309 568M1_gfpMyD88_Grid2_2p5um 009 crop.tif	0.003566001	0.000817711
2.5um_grid	20220309	Rep1	172	62	20220309 568M1_gfpMyD88_Grid2_2p5um 009 crop.tif	0.085498395	0.511103291
2.5um_grid	20220309	Rep1	172	63	20220309 568M1_gfpMyD88_Grid2_2p5um 009 crop.tif	0.009093915	0.082111828
2.5um_grid	20220309	Rep1	172	64	20220309 568M1_gfpMyD88_Grid2_2p5um 009 crop.tif	-0.000157503	0.074108845
2.5um_grid	20220309	Rep1	172	65	20220309 568M1_gfpMyD88_Grid2_2p5um 009 crop.tif	0.000133037	0.4215886
2.5um_grid	20220309	Rep1	172	66	20220309 568M1_gfpMyD88_Grid2_2p5um 009 crop.tif	0.005676242	0.048175339
2.5um_grid	20220309	Rep1	172	67	20220309 568M1_gfpMyD88_Grid2_2p5um 009 crop.tif	0.011234739	0.267133847
2.5um_grid	20220309	Rep1	172	68	20220309 568M1_gfpMyD88_Grid2_2p5um 009 crop.tif	0.001264615	0.008482184
2.5um_grid	20220309	Rep1	172	69	20220309 568M1_gfpMyD88_Grid2_2p5um 009 crop.tif	0.026916275	0.020351967
2.5um_grid	20220309	Rep1	172	70	20220309 568M1_gfpMyD88_Grid2_2p5um 009 crop.tif	0.048500368	0.576343849
2.5um_grid	20220309	Rep1	172	71	20220309 568M1_gfpMyD88_Grid2_2p5um 009 crop.tif	0.029492909	0.365024378
2.5um_grid	20220309	Rep1	172	72	20220309 568M1_gfpMyD88_Grid2_2p5um 009 crop.tif	0.0123969	0.152742808
2.5um_grid	20220309	Rep1	172	73	20220309 568M1_gfpMyD88_Grid2_2p5um 009 crop.tif	0.033583412	0.66540217
2.5um_grid	20220309	Rep1	172	74	20220309 568M1_gfpMyD88_Grid2_2p5um 009 crop.tif	0.012557462	0.000109808
2.5um_grid	20220309	Rep1	172	75	20220309 568M1_gfpMyD88_Grid2_2p5um 009 crop.tif	0.017206108	0.715484487
2.5um_grid	20220309	Rep1	172	76	20220309 568M1_gfpMyD88_Grid2_2p5um 009 crop.tif	0.038048559	0.429195687
2.5um_grid	20220309	Rep1	172	77	20220309 568M1_gfpMyD88_Grid2_2p5um 009 crop.tif	0.010607783	0.012058219
2.5um_grid	20220309	Rep1	172	78	20220309 568M1_gfpMyD88_Grid2_2p5um 009 crop.tif	0.007488297	0.02293383
2.5um_grid	20220309	Rep1	172	79	20220309 568M1_gfpMyD88_Grid2_2p5um 009 crop.tif	0.003963583	0.05488353
2.5um_grid	20220309	Rep1	172	80	20220309 568M1_gfpMyD88_Grid2_2p5um 009 crop.tif	0.024966595	0.00224302
2.5um_grid	20220309	Rep1	172	81	20220309 568M1_gfpMyD88_Grid2_2p5um 009 crop.tif	0.002671443	0.118872943
2.5um_grid	20220309	Rep1	172	82	20220309 568M1_gfpMyD88_Grid2_2p5um 009 crop.tif	-0.000562731	0.006354901
2.5um_grid	20220309	Rep1	172	83	20220309 568M1_gfpMyD88_Grid2_2p5um 009 crop.tif	-4.28E-05	0.091765288
2.5um_grid	20220309	Rep1	172	84	20220309 568M1_gfpMyD88_Grid2_2p5um 009 crop.tif	0.001906863	0.008615139
2.5um_grid	20220309	Rep1	172	85	20220309 568M1_gfpMyD88_Grid2_2p5um 009 crop.tif	0.005875033	0.005113987
2.5um_grid	20220309	Rep1	173	1	20220309 568M1_gfpMyD88_Grid2_2p5um 010 crop.tif	0.001654551	0.110971609
2.5um_grid	20220309	Rep1	173	2	20220309 568M1_gfpMyD88_Grid2_2p5um 010 crop.tif	0.034653824	0.177784851
2.5um_grid	20220309	Rep1	173	3	20220309 568M1_gfpMyD88_Grid2_2p5um 010 crop.tif	0.01712965	0.107365359
2.5um_grid	20220309	Rep1	173	4	20220309 568M1_gfpMyD88_Grid2_2p5um 010 crop.tif	0.044379281	0.676782363
2.5um_grid	20220309	Rep1	173	5	20220309 568M1_gfpMyD88_Grid2_2p5um 010 crop.tif	0.001493989	0.202306615
2.5um_grid	20220309	Rep1	173	6	20220309 568M1_gfpMyD88_Grid2_2p5um 010 crop.tif	0.005798575	0.025528433
2.5um_grid	20220309	Rep1	173	7	20220309 568M1_gfpMyD88_Grid2_2p5um 010 crop.tif	0.034974948	0.064365891
2.5um_grid	20220309	Rep1	173	8	20220309 568M1_gfpMyD88_Grid2_2p5um 010 crop.tif	0.125967614	0.068013529
2.5um_grid	20220309	Rep1	173	9	20220309 568M1_gfpMyD88_Grid2_2p5um 010 crop.tif	0.069855088	0.986122828
2.5um_grid	20220309	Rep1	173	10	20220309 568M1_gfpMyD88_Grid2_2p5um 010 crop.tif	0.125355951	0.518852687
2.5um_grid	20220309	Rep1	173	11	20220309 568M1_gfpMyD88_Grid2_2p5um 010 crop.tif	0.117442547	1.253202099
2.5um_grid	20220309	Rep1	173	12	20220309 568M1_gfpMyD88_Grid2_2p5um 010 crop.tif	0.165672254	0.304169369
2.5um_grid	20220309	Rep1	173	13	20220309 568M1_gfpMyD88_Grid2_2p5um 010 crop.tif	0.275381838	0.41755684
2.5um_grid	20220309	Rep1	173	14	20220309 568M1_gfpMyD88_Grid2_2p5um 010 crop.tif	0.147979875	0.753372897
2.5um_grid	20220309	Rep1	173	15	20220309 568M1_gfpMyD88_Grid2_2p5um 010 crop.tif	0.016097467	0.186892352
2.5um_grid	20220309	Rep1	173	16	20220309 568M1_gfpMyD88_Grid2_2p5um 010 crop.tif	0.050839983	0.220379451
2.5um_grid	20220309	Rep1	173	17	20220309 568M1_gfpMyD88_Grid2_2p5um 010 crop.tif	0.001356365	0.013268569
2.5um_grid	20220309	Rep1	173	18	20220309 568M1_gfpMyD88_Grid2_2p5um 010 crop.tif	0.114300123	0.33429346
2.5um_grid	20220309	Rep1	173	19	20220309 568M1_gfpMyD88_Grid2_2p5um 010 crop.tif	0.040235259	0.450980042
2.5um_grid	20220309	Rep1	173	20	20220309 568M1_gfpMyD88_Grid2_2p5um 010 crop.tif	0.002633214	0.053277841
2.5um_grid	20220309	Rep1	173	21	20220309 568M1_gfpMyD88_Grid2_2p5um 010 crop.tif	-0.00036394	0.116441764
2.5um_grid	20220309	Rep1	173	22	20220309 568M1_gfpMyD88_Grid2_2p5um 010 crop.tif	0.028116665	0.198029299
2.5um_grid	20220309	Rep1	173	23	20220309 568M1_gfpMyD88_Grid2_2p5um 010 crop.tif	0.037842123	0.191070302
2.5um_grid	20220309	Rep1	173	24	20220309 568M1_gfpMyD88_Grid2_2p5um 010 crop.tif	0.314199567	1.080313406
2.5um_grid	20220309	Rep1	173	25	20220309 568M1_gfpMyD88_Grid2_2p5um 010 crop.tif	0.228788334	0.567940652
2.5um_grid	20220309	Rep1	173	26	20220309 568M1_gfpMyD88_Grid2_2p5um 010 crop.tif	0.019599244	0.20069504
2.5um_grid	20220309	Rep1	173	27	20220309 568M1_gfpMyD88_Grid2_2p5um 010 crop.tif	0.048813846	0.266946992
2.5um_grid	20220309	Rep1	173	28	20220309 568M1_gfpMyD88_Grid2_2p5um 010 crop.tif	0.069862733	0.141333412
2.5um_grid	20220309	Rep1	173	29	20220309 568M1_gfpMyD88_Grid2_2p5um 010 crop.tif	0.1188035	0.784907418
2.5um_grid	20220309	Rep1	173	30	20220309 568M1_gfpMyD88_Grid2_2p5um 010 crop.tif	0.015699886	0.004121255
2.5um_grid	20220309	Rep1	173	31	20220309 568M1_gfpMyD88_Grid2_2p5um 010 crop.tif	0.2260282	1.409053604
2.5um_grid	20220309	Rep1	173	32	20220309 568M1_gfpMyD88_Grid2_2p5um 010 crop.tif	0.377384458	1.417502215
2.5um_grid	20220309	Rep1	173	33	20220309 568M1_gfpMyD88_Grid2_2p5um 010 crop.tif	0.04469276	0.039897586
2.5um_grid	20220309	Rep1	173	34	20220309 568M1_gfpMyD88_Grid2_2p5um 010 crop.tif	0.257635936	0.753647928
2.5um_grid	20220309	Rep1	173	35	20220309 568M1_gfpMyD88_Grid2_2p5um 010 crop.tif	0.040739881	0.288123914
2.5um_grid	20220309	Rep1	173	36	20220309 568M1_gfpMyD88_Grid2_2p5um 010 crop.tif	0.104704644	0.939234704
2.5um_grid	20220309	Rep1	173	37	20220309 568M1_gfpMyD88_Grid2_2p5um 010 crop.tif	0.002572047	0.002877613
2.5um_grid	20220309	Rep1	173	38	20220309 568M1_gfpMyD88_Grid2_2p5um 010 crop.tif	0.003328981	0.046773266
2.5um_grid	20220309	Rep1	173	39	20220309 568M1_gfpMyD88_Grid2_2p5um 010 crop.tif	0.0123969	0.323065627
2.5um_grid	20220309	Rep1	173	40	20220309 568M1_gfpMyD88_Grid2_2p5um 010 crop.tif	0.025463572	0.212400697
2.5um_grid	20220309	Rep1	173	41	20220309 568M1_gfpMyD88_Grid2_2p5um 010 crop.tif	0.037199876	0.12740545
2.5um_grid	20220309	Rep1	173	42	20220309 568M1_gfpMyD88_Grid2_2p5um 010 crop.tif	0.016280967	0.032595708
2.5um_grid	20220309	Rep1	173	43	20220309 568M1_gfpMyD88_Grid2_2p5um 010 crop.tif	-0.000516856	0.143623705
2.5um_grid	20220309	Rep1	173	44	20220309 568M1_gfpMyD88_Grid2_2p5um 010 crop.tif	0.086951097	0.203692091
2.5um_grid	20220309	Rep1	173	45	20220309 568M1_gfpMyD88_Grid2_2p5um 010 crop.tif	0.131013842	0.357648138
2.5um_grid	20220309	Rep1	173	46	20220309 568M1_gfpMyD88_Grid2_2p5um 010 crop.tif	0.111425304	0.724759435
2.5um_grid	20220309	Rep1	173	47	20220309 568M1_gfpMyD88_Grid2_2p5um 010 crop.tif	0.197027679	0.203499559
2.5um_grid	20220309	Rep1	173	48	20220309 568M1_gfpMyD88_Grid2_2p5um 010 crop.tif	0.206867824	0.466994634
2.5um_grid	20220309	Rep1	173	49	20220309 568M1_gfpMyD88_Grid2_2p5um 010 crop.tif	0.131770777	0.366603576
2.5um_grid	20220309	Rep1	173	50	20220309 568M1_gfpMyD88_Grid2_2p5um 010 crop.tif	0.011647612	0.190817858
2.5um_grid	20220309	Rep1	173	51	20220309 568M1_gfpMyD88_Grid2_2p5um 010 crop.tif	0.000392994	0.014757667
2.5um_grid	20220309	Rep1	173	52	20220309 568M1_gfpMyD88_Grid2_2p5um 010 crop.tif	0.004674642	0.114991344
2.5um_grid	20220309	Rep1	173	53	20220309 568M1_gfpMyD88_Grid2_2p5um 010 crop.tif	0.012419838	0.290169827
2.5um_grid	20220309	Rep1	173	54	20220309 568M1_gfpMyD88_Grid2_2p5um 010 crop.tif	-0.001312019	0.03161638
2.5um_grid	20220309	Rep1	173	55	20220309 568M1_gfpMyD88_Grid2_2p5um 010 crop.tif	0.006264969	0.033406842
2.5um_grid	20220309	Rep1	173	56	20220309 568M1_gfpMyD88_Grid2_2p5um 010 crop.tif	0.005293952	0.776900376
2.5um_grid	20220309	Rep1	173	57	20220309 568M1_gfpMyD88_Grid2_2p5um 010 crop.tif	0.014904723	0.08387798
2.5um_grid	20220309	Rep1	173	58	20220309 568M1_gfpMyD88_Grid2_2p5um 010 crop.tif	0.068731155	0.214987429
2.5um_grid	20220309	Rep1	173	59	20220309 568M1_gfpMyD88_Grid2_2p5um 010 crop.tif	0.00904804	0.252272683
2.5um_grid	20220309	Rep1	173	60	20220309 568M1_gfpMyD88_Grid2_2p5um 010 crop.tif	0.008038794	0.151832008
2.5um_grid	20220309	Rep1	173	61	20220309 568M1_gfpMyD88_Grid2_2p5um 010 crop.tif	0.005400993	0.451725107
2.5um_grid	20220309	Rep1	173	62	20220309 568M1_gfpMyD88_Grid2_2p5um 010 crop.tif	0.004429977	0.030925013
2.5um_grid	20220309	Rep1	173	63	20220309 568M1_gfpMyD88_Grid2_2p5um 010 crop.tif	0.00087468	0.025677716
2.5um_grid	20220309	Rep1	173	64	20220309 568M1_gfpMyD88_Grid2_2p5um 010 crop.tif	0.008703979	0.030712285
2.5um_grid	20220309	Rep1	173	65	20220309 568M1_gfpMyD88_Grid2_2p5um 010 crop.tif	0.013054439	0.040568693
2.5um_grid	20220309	Rep1	173	66	20220309 568M1_gfpMyD88_Grid2_2p5um 010 crop.tif	0.022848709	0.077716542
2.5um_grid	20220309	Rep1	173	67	20220309 568M1_gfpMyD88_Grid2_2p5um 010 crop.tif	0.054295884	0.203115551
2.5um_grid	20220309	Rep1	173	68	20220309 568M1_gfpMyD88_Grid2_2p5um 010 crop.tif	-0.000195732	0.090648465
2.5um_grid	20220309	Rep1	173	69	20220309 568M1_gfpMyD88_Grid2_2p5um 010 crop.tif	0.017573107	0.008277637
2.5um_grid	20220309	Rep1	173	70	20220309 568M1_gfpMyD88_Grid2_2p5um 010 crop.tif	0.02433964	0.000504875
2.5um_grid	20220309	Rep1	173	71	20220309 568M1_gfpMyD88_Grid2_2p5um 010 crop.tif	0.040441695	0.005049524
2.5um_grid	20220309	Rep1	173	72	20220309 568M1_gfpMyD88_Grid2_2p5um 010 crop.tif	0.009529725	0.000470564
2.5um_grid	20220309	Rep1	173	73	20220309 568M1_gfpMyD88_Grid2_2p5um 010 crop.tif	0.0009282	0.000386693
2.5um_grid	20220309	Rep1	174	1	20220309 568M1_gfpMyD88_Grid2_2p5um 011 crop.tif	0.014965889	0.147177326
2.5um_grid	20220309	Rep1	174	2	20220309 568M1_gfpMyD88_Grid2_2p5um 011 crop.tif	0.005332181	0.007459452
2.5um_grid	20220309	Rep1	174	3	20220309 568M1_gfpMyD88_Grid2_2p5um 011 crop.tif	0.560761327	1.039133605
2.5um_grid	20220309	Rep1	174	4	20220309 568M1_gfpMyD88_Grid2_2p5um 011 crop.tif	0.011418238	0.043101172
2.5um_grid	20220309	Rep1	174	5	20220309 568M1_gfpMyD88_Grid2_2p5um 011 crop.tif	0.010821865	0.113194859
2.5um_grid	20220309	Rep1	174	6	20220309 568M1_gfpMyD88_Grid2_2p5um 011 crop.tif	0.00231209	0.007152632
2.5um_grid	20220309	Rep1	174	7	20220309 568M1_gfpMyD88_Grid2_2p5um 011 crop.tif	0.011509987	0.247092356
2.5um_grid	20220309	Rep1	174	8	20220309 568M1_gfpMyD88_Grid2_2p5um 011 crop.tif	0.036962855	0.052215941
2.5um_grid	20220309	Rep1	174	9	20220309 568M1_gfpMyD88_Grid2_2p5um 011 crop.tif	0.022183524	0.103490368
2.5um_grid	20220309	Rep1	174	10	20220309 568M1_gfpMyD88_Grid2_2p5um 011 crop.tif	0.006907216	0.018114046
2.5um_grid	20220309	Rep1	174	11	20220309 568M1_gfpMyD88_Grid2_2p5um 011 crop.tif	0.001968029	0.120164508
2.5um_grid	20220309	Rep1	174	12	20220309 568M1_gfpMyD88_Grid2_2p5um 011 crop.tif	0.015921614	0.015395852
2.5um_grid	20220309	Rep1	174	13	20220309 568M1_gfpMyD88_Grid2_2p5um 011 crop.tif	0.24017293	0.538399419
2.5um_grid	20220309	Rep1	174	14	20220309 568M1_gfpMyD88_Grid2_2p5um 011 crop.tif	0.359286846	0.696377615
2.5um_grid	20220309	Rep1	174	15	20220309 568M1_gfpMyD88_Grid2_2p5um 011 crop.tif	0.020960196	0.113428114
2.5um_grid	20220309	Rep1	174	16	20220309 568M1_gfpMyD88_Grid2_2p5um 011 crop.tif	0.398639782	0.720688146
2.5um_grid	20220309	Rep1	174	17	20220309 568M1_gfpMyD88_Grid2_2p5um 011 crop.tif	0.053668929	0.344838255
2.5um_grid	20220309	Rep1	174	18	20220309 568M1_gfpMyD88_Grid2_2p5um 011 crop.tif	0.005813866	0.205623986
2.5um_grid	20220309	Rep1	174	19	20220309 568M1_gfpMyD88_Grid2_2p5um 011 crop.tif	0.016441528	0.19824544
2.5um_grid	20220309	Rep1	174	20	20220309 568M1_gfpMyD88_Grid2_2p5um 011 crop.tif	0.173455679	0.451808863
2.5um_grid	20220309	Rep1	174	21	20220309 568M1_gfpMyD88_Grid2_2p5um 011 crop.tif	0.090452873	0.399587886
2.5um_grid	20220309	Rep1	174	22	20220309 568M1_gfpMyD88_Grid2_2p5um 011 crop.tif	0.021051946	0.146844174
2.5um_grid	20220309	Rep1	174	23	20220309 568M1_gfpMyD88_Grid2_2p5um 011 crop.tif	0.004995766	0.02585499
2.5um_grid	20220309	Rep1	174	24	20220309 568M1_gfpMyD88_Grid2_2p5um 011 crop.tif	0.020019763	0.143995135
2.5um_grid	20220309	Rep1	174	25	20220309 568M1_gfpMyD88_Grid2_2p5um 011 crop.tif	0.009392101	0.128533684
2.5um_grid	20220309	Rep1	174	26	20220309 568M1_gfpMyD88_Grid2_2p5um 011 crop.tif	0.07680512	0.562295125
2.5um_grid	20220309	Rep1	174	27	20220309 568M1_gfpMyD88_Grid2_2p5um 011 crop.tif	0.188754925	1.015670924
2.5um_grid	20220309	Rep1	174	28	20220309 568M1_gfpMyD88_Grid2_2p5um 011 crop.tif	0.068777029	0.52232003
2.5um_grid	20220309	Rep1	174	29	20220309 568M1_gfpMyD88_Grid2_2p5um 011 crop.tif	0.004124145	0.000504875
2.5um_grid	20220309	Rep1	174	30	20220309 568M1_gfpMyD88_Grid2_2p5um 011 crop.tif	0.006356718	0.002784106
2.5um_grid	20220309	Rep1	174	31	20220309 568M1_gfpMyD88_Grid2_2p5um 011 crop.tif	0.014973535	-4.82E-05
2.5um_grid	20220309	Rep1	174	32	20220309 568M1_gfpMyD88_Grid2_2p5um 011 crop.tif	0.065443461	0.504778702
2.5um_grid	20220309	Rep1	174	33	20220309 568M1_gfpMyD88_Grid2_2p5um 011 crop.tif	0.004590538	0.265807377
2.5um_grid	20220309	Rep1	174	34	20220309 568M1_gfpMyD88_Grid2_2p5um 011 crop.tif	0.097219406	0.668332804
2.5um_grid	20220309	Rep1	174	35	20220309 568M1_gfpMyD88_Grid2_2p5um 011 crop.tif	0.022076483	0.478155747
2.5um_grid	20220309	Rep1	174	36	20220309 568M1_gfpMyD88_Grid2_2p5um 011 crop.tif	0.031022069	0.181000159
2.5um_grid	20220309	Rep1	174	37	20220309 568M1_gfpMyD88_Grid2_2p5um 011 crop.tif	0.007557109	0.007950363
2.5um_grid	20220309	Rep1	174	38	20220309 568M1_gfpMyD88_Grid2_2p5um 011 crop.tif	0.004506435	0.046895994
2.5um_grid	20220309	Rep1	174	39	20220309 568M1_gfpMyD88_Grid2_2p5um 011 crop.tif	0.001700426	0.008748094
2.5um_grid	20220309	Rep1	174	40	20220309 568M1_gfpMyD88_Grid2_2p5um 011 crop.tif	0.003237232	0.0119922
2.5um_grid	20220309	Rep1	174	41	20220309 568M1_gfpMyD88_Grid2_2p5um 011 crop.tif	0.033728682	0.061570392
2.5um_grid	20220309	Rep1	174	42	20220309 568M1_gfpMyD88_Grid2_2p5um 011 crop.tif	0.005118099	0.79635395
2.5um_grid	20220309	Rep1	174	43	20220309 568M1_gfpMyD88_Grid2_2p5um 011 crop.tif	0.221570698	1.033960652
2.5um_grid	20220309	Rep1	174	44	20220309 568M1_gfpMyD88_Grid2_2p5um 011 crop.tif	0.012450421	0.093123476
2.5um_grid	20220309	Rep1	174	45	20220309 568M1_gfpMyD88_Grid2_2p5um 011 crop.tif	0.00207507	0.60335307
2.5um_grid	20220309	Rep1	174	46	20220309 568M1_gfpMyD88_Grid2_2p5um 011 crop.tif	0.004299998	0.829719548
2.5um_grid	20220309	Rep1	174	47	20220309 568M1_gfpMyD88_Grid2_2p5um 011 crop.tif	0.003734209	0.002535463
2.5um_grid	20220309	Rep1	174	48	20220309 568M1_gfpMyD88_Grid2_2p5um 011 crop.tif	0.010080223	-0.001309572
2.5um_grid	20220309	Rep1	174	49	20220309 568M1_gfpMyD88_Grid2_2p5um 011 crop.tif	0.015592845	0.118417097
2.5um_grid	20220309	Rep1	174	50	20220309 568M1_gfpMyD88_Grid2_2p5um 011 crop.tif	0.109964954	0.56804075
2.5um_grid	20220309	Rep1	174	51	20220309 568M1_gfpMyD88_Grid2_2p5um 011 crop.tif	0.023039854	0.086281627
2.5um_grid	20220309	Rep1	174	52	20220309 568M1_gfpMyD88_Grid2_2p5um 011 crop.tif	1.119982784	0.462400406
2.5um_grid	20220309	Rep1	174	53	20220309 568M1_gfpMyD88_Grid2_2p5um 011 crop.tif	0.403250198	0.091802139
2.5um_grid	20220309	Rep1	174	54	20220309 568M1_gfpMyD88_Grid2_2p5um 011 crop.tif	0.004185311	0.01433221
2.5um_grid	20220309	Rep1	174	55	20220309 568M1_gfpMyD88_Grid2_2p5um 011 crop.tif	0.013062085	0.047254437
2.5um_grid	20220309	Rep1	174	56	20220309 568M1_gfpMyD88_Grid2_2p5um 011 crop.tif	0.034646178	0.559229333
2.5um_grid	20220309	Rep1	174	57	20220309 568M1_gfpMyD88_Grid2_2p5um 011 crop.tif	0.008574	-0.00013331
2.5um_grid	20220309	Rep1	174	58	20220309 568M1_gfpMyD88_Grid2_2p5um 011 crop.tif	0.021319549	0.000476128
2.5um_grid	20220309	Rep1	174	59	20220309 568M1_gfpMyD88_Grid2_2p5um 011 crop.tif	0.00895629	0.104623528
2.5um_grid	20220309	Rep1	174	60	20220309 568M1_gfpMyD88_Grid2_2p5um 011 crop.tif	0.007671796	0.033477752
2.5um_grid	20220309	Rep1	174	61	20220309 568M1_gfpMyD88_Grid2_2p5um 011 crop.tif	0.003336627	0.016950404
2.5um_grid	20220309	Rep1	174	62	20220309 568M1_gfpMyD88_Grid2_2p5um 011 crop.tif	0.015027055	0.057114222
2.5um_grid	20220309	Rep1	174	63	20220309 568M1_gfpMyD88_Grid2_2p5um 011 crop.tif	0.012266922	0.064129956
2.5um_grid	20220309	Rep1	174	64	20220309 568M1_gfpMyD88_Grid2_2p5um 011 crop.tif	0.006234385	0.01560858
2.5um_grid	20220309	Rep1	174	65	20220309 568M1_gfpMyD88_Grid2_2p5um 011 crop.tif	0.008168773	0.115190421
2.5um_grid	20220309	Rep1	174	66	20220309 568M1_gfpMyD88_Grid2_2p5um 011 crop.tif	0.053408972	0.124108844
2.5um_grid	20220309	Rep1	174	67	20220309 568M1_gfpMyD88_Grid2_2p5um 011 crop.tif	0.006448468	0.010077646
2.5um_grid	20220309	Rep1	175	1	20220309 568M1_gfpMyD88_Grid2_2p5um 012 crop.tif	0.032742374	0.285560711
2.5um_grid	20220309	Rep1	175	2	20220309 568M1_gfpMyD88_Grid2_2p5um 012 crop.tif	0.007633567	0.004227619
2.5um_grid	20220309	Rep1	175	3	20220309 568M1_gfpMyD88_Grid2_2p5um 012 crop.tif	0.068899362	0.879057082
2.5um_grid	20220309	Rep1	175	4	20220309 568M1_gfpMyD88_Grid2_2p5um 012 crop.tif	0.013436729	0.010525495
2.5um_grid	20220309	Rep1	175	5	20220309 568M1_gfpMyD88_Grid2_2p5um 012 crop.tif	0.03963124	0.041849637
2.5um_grid	20220309	Rep1	175	6	20220309 568M1_gfpMyD88_Grid2_2p5um 012 crop.tif	0.255418653	1.21386622
2.5um_grid	20220309	Rep1	175	7	20220309 568M1_gfpMyD88_Grid2_2p5um 012 crop.tif	0.383783991	0.753326471
2.5um_grid	20220309	Rep1	175	8	20220309 568M1_gfpMyD88_Grid2_2p5um 012 crop.tif	1.789020866	0.972431179
2.5um_grid	20220309	Rep1	175	9	20220309 568M1_gfpMyD88_Grid2_2p5um 012 crop.tif	0.371887128	0.727826516
2.5um_grid	20220309	Rep1	175	10	20220309 568M1_gfpMyD88_Grid2_2p5um 012 crop.tif	0.369631616	1.115200835
2.5um_grid	20220309	Rep1	175	11	20220309 568M1_gfpMyD88_Grid2_2p5um 012 crop.tif	0.033484017	0.370519054
2.5um_grid	20220309	Rep1	175	12	20220309 568M1_gfpMyD88_Grid2_2p5um 012 crop.tif	0.023781496	0.122595688
2.5um_grid	20220309	Rep1	176	1	20220309 568M1_gfpMyD88_Grid2_2p5um 013.tif	0.002809067	0.016991313
2.5um_grid	20220309	Rep1	176	2	20220309 568M1_gfpMyD88_Grid2_2p5um 013.tif	0.000997012	0.095942497
2.5um_grid	20220309	Rep1	176	3	20220309 568M1_gfpMyD88_Grid2_2p5um 013.tif	3.36E-05	0.151187375
2.5um_grid	20220309	Rep1	176	4	20220309 568M1_gfpMyD88_Grid2_2p5um 013.tif	0.000324182	0.00837582
2.5um_grid	20220309	Rep1	176	5	20220309 568M1_gfpMyD88_Grid2_2p5um 013.tif	0.085957142	0.296477028
2.5um_grid	20220309	Rep1	176	6	20220309 568M1_gfpMyD88_Grid2_2p5um 013.tif	0.032084835	0.496161669
2.5um_grid	20220309	Rep1	176	7	20220309 568M1_gfpMyD88_Grid2_2p5um 013.tif	0.046137816	0.361209477
2.5um_grid	20220309	Rep1	176	8	20220309 568M1_gfpMyD88_Grid2_2p5um 013.tif	0.019981534	0.203201518
2.5um_grid	20220309	Rep1	176	9	20220309 568M1_gfpMyD88_Grid2_2p5um 013.tif	0.039944718	0.326184943
2.5um_grid	20220309	Rep1	176	10	20220309 568M1_gfpMyD88_Grid2_2p5um 013.tif	0.116968508	0.815293415
2.5um_grid	20220309	Rep1	176	11	20220309 568M1_gfpMyD88_Grid2_2p5um 013.tif	0.003871833	0.121050875
2.5um_grid	20220309	Rep1	176	12	20220309 568M1_gfpMyD88_Grid2_2p5um 013.tif	0.033468725	0.278573408
2.5um_grid	20220309	Rep1	176	13	20220309 568M1_gfpMyD88_Grid2_2p5um 013.tif	0.022068837	0.016459493
2.5um_grid	20220309	Rep1	176	14	20220309 568M1_gfpMyD88_Grid2_2p5um 013.tif	0.001409886	0.153787387
2.5um_grid	20220309	Rep1	176	15	20220309 568M1_gfpMyD88_Grid2_2p5um 013.tif	0.008619875	0.420056305
2.5um_grid	20220309	Rep1	176	16	20220309 568M1_gfpMyD88_Grid2_2p5um 013.tif	0.00484285	0.183934634
2.5um_grid	20220309	Rep1	176	17	20220309 568M1_gfpMyD88_Grid2_2p5um 013.tif	0.117457838	0.735640879
2.5um_grid	20220309	Rep1	176	18	20220309 568M1_gfpMyD88_Grid2_2p5um 013.tif	0.031564921	0.515545984
2.5um_grid	20220309	Rep1	176	19	20220309 568M1_gfpMyD88_Grid2_2p5um 013.tif	0.039914135	0.411806741
2.5um_grid	20220309	Rep1	176	20	20220309 568M1_gfpMyD88_Grid2_2p5um 013.tif	-0.001266144	0.089053003
2.5um_grid	20220309	Rep1	176	21	20220309 568M1_gfpMyD88_Grid2_2p5um 013.tif	0.032352438	0.300626316
[truncated: 9,050 more rows]
