# Supplementary material for: Myddosome clustering in IL‐1 receptor signaling regulates the formation of an NF‐kB activating signalosome
Source: EMBO Rep. 2023 Aug 21;24(10):e57233. doi: 10.15252/embr.202357233 (PMC10561168; doi:10.15252/embr.202357233)
Supplement: Supplementary file 16 — Source Data for Figure 4 [file EMBR-24-e57233-s017.zip › Figure 4/4G/Table for Fig4G.csv]

GROUP	DATE	REP	ImageNumber	ObjectNumber	FileName_Staining	Normalized_Integrated_MyD88	Normalized_Mean_K63
off_grid	20220519	Rep1	1	1	20220519 568K63_gfpMyD88_NC3 001.tif	0.002615004	0
off_grid	20220519	Rep1	1	2	20220519 568K63_gfpMyD88_NC3 001.tif	0.001447815	0.00138226
off_grid	20220519	Rep1	1	3	20220519 568K63_gfpMyD88_NC3 001.tif	0.00156723	0.023022558
off_grid	20220519	Rep1	1	4	20220519 568K63_gfpMyD88_NC3 001.tif	0.000349964	0.083916153
off_grid	20220519	Rep1	1	5	20220519 568K63_gfpMyD88_NC3 001.tif	0.002969398	0.006612403
off_grid	20220519	Rep1	1	6	20220519 568K63_gfpMyD88_NC3 001.tif	0.00036152	0.040804476
off_grid	20220519	Rep1	1	7	20220519 568K63_gfpMyD88_NC3 001.tif	0.002098821	0.081843144
off_grid	20220519	Rep1	1	8	20220519 568K63_gfpMyD88_NC3 001.tif	0.001078013	0.001165371
off_grid	20220519	Rep1	1	9	20220519 568K63_gfpMyD88_NC3 001.tif	0.000681245	0
off_grid	20220519	Rep1	1	10	20220519 568K63_gfpMyD88_NC3 001.tif	0.000138098	0.29599396
off_grid	20220519	Rep1	1	11	20220519 568K63_gfpMyD88_NC3 001.tif	0.000739027	0.308731901
off_grid	20220519	Rep1	1	12	20220519 568K63_gfpMyD88_NC3 001.tif	0.001324548	0.312687833
off_grid	20220519	Rep1	1	13	20220519 568K63_gfpMyD88_NC3 001.tif	0.00226061	0.265630955
off_grid	20220519	Rep1	1	14	20220519 568K63_gfpMyD88_NC3 001.tif	0.000126542	0.203287376
off_grid	20220519	Rep1	1	15	20220519 568K63_gfpMyD88_NC3 001.tif	0.000862295	0.586492547
off_grid	20220519	Rep1	1	16	20220519 568K63_gfpMyD88_NC3 001.tif	0.002742124	0.039454294
off_grid	20220519	Rep1	1	17	20220519 568K63_gfpMyD88_NC3 001.tif	0.000114985	0.016677759
off_grid	20220519	Rep1	1	18	20220519 568K63_gfpMyD88_NC3 001.tif	0.000261366	0.103047601
off_grid	20220519	Rep1	1	19	20220519 568K63_gfpMyD88_NC3 001.tif	0.001910068	0.605142806
off_grid	20220519	Rep1	1	20	20220519 568K63_gfpMyD88_NC3 001.tif	0.000739027	0.791133747
off_grid	20220519	Rep1	1	21	20220519 568K63_gfpMyD88_NC3 001.tif	0.004483277	0.758229844
off_grid	20220519	Rep1	1	22	20220519 568K63_gfpMyD88_NC3 001.tif	0.003570327	0.226444598
off_grid	20220519	Rep1	1	23	20220519 568K63_gfpMyD88_NC3 001.tif	0.013135113	0.548190676
off_grid	20220519	Rep1	1	24	20220519 568K63_gfpMyD88_NC3 001.tif	0.000823773	0.012024906
off_grid	20220519	Rep1	1	25	20220519 568K63_gfpMyD88_NC3 001.tif	0.009541096	0.770974234
off_grid	20220519	Rep1	1	26	20220519 568K63_gfpMyD88_NC3 001.tif	0.001836878	0.087605939
off_grid	20220519	Rep1	1	27	20220519 568K63_gfpMyD88_NC3 001.tif	-9.69E-05	0.441462082
off_grid	20220519	Rep1	1	28	20220519 568K63_gfpMyD88_NC3 001.tif	0.001702054	0.482605482
off_grid	20220519	Rep1	1	29	20220519 568K63_gfpMyD88_NC3 001.tif	0.143586775	0.063935952
off_grid	20220519	Rep1	1	30	20220519 568K63_gfpMyD88_NC3 001.tif	0.002653525	0.422675871
off_grid	20220519	Rep1	1	31	20220519 568K63_gfpMyD88_NC3 001.tif	0.118505697	0.434632191
off_grid	20220519	Rep1	1	32	20220519 568K63_gfpMyD88_NC3 001.tif	0.005026424	0.930852582
off_grid	20220519	Rep1	1	33	20220519 568K63_gfpMyD88_NC3 001.tif	0.055562239	0.45987201
off_grid	20220519	Rep1	1	34	20220519 568K63_gfpMyD88_NC3 001.tif	0.024267707	0.543451498
off_grid	20220519	Rep1	1	35	20220519 568K63_gfpMyD88_NC3 001.tif	0.000527161	0.000290048
off_grid	20220519	Rep1	1	36	20220519 568K63_gfpMyD88_NC3 001.tif	0.001228245	0.551790375
off_grid	20220519	Rep1	1	37	20220519 568K63_gfpMyD88_NC3 001.tif	0.022468773	1.009285251
off_grid	20220519	Rep1	1	38	20220519 568K63_gfpMyD88_NC3 001.tif	0.018766896	0.483255256
off_grid	20220519	Rep1	1	39	20220519 568K63_gfpMyD88_NC3 001.tif	0.000319147	0.006848355
off_grid	20220519	Rep1	1	40	20220519 568K63_gfpMyD88_NC3 001.tif	0.001729019	0.812152466
off_grid	20220519	Rep1	1	41	20220519 568K63_gfpMyD88_NC3 001.tif	0.002380025	0.006249843
off_grid	20220519	Rep1	1	42	20220519 568K63_gfpMyD88_NC3 001.tif	0.000611907	0
off_grid	20220519	Rep1	1	43	20220519 568K63_gfpMyD88_NC3 001.tif	0.002965546	0.035613277
off_grid	20220519	Rep1	1	44	20220519 568K63_gfpMyD88_NC3 001.tif	0.000118838	0
off_grid	20220519	Rep1	1	45	20220519 568K63_gfpMyD88_NC3 001.tif	0.000203584	0.029050117
off_grid	20220519	Rep1	1	46	20220519 568K63_gfpMyD88_NC3 001.tif	0.001740575	0.00228866
off_grid	20220519	Rep1	2	1	20220519 568K63_gfpMyD88_NC3 002.tif	0.000627316	0.001148107
off_grid	20220519	Rep1	2	2	20220519 568K63_gfpMyD88_NC3 002.tif	-6.99E-05	0
off_grid	20220519	Rep1	2	3	20220519 568K63_gfpMyD88_NC3 002.tif	0.000658133	0
off_grid	20220519	Rep1	2	4	20220519 568K63_gfpMyD88_NC3 002.tif	0.000477084	0.005881528
off_grid	20220519	Rep1	2	5	20220519 568K63_gfpMyD88_NC3 002.tif	0.00034226	0.019723262
off_grid	20220519	Rep1	2	6	20220519 568K63_gfpMyD88_NC3 002.tif	0.000739027	0.008635519
off_grid	20220519	Rep1	2	7	20220519 568K63_gfpMyD88_NC3 002.tif	0.000400041	0.012290783
off_grid	20220519	Rep1	2	8	20220519 568K63_gfpMyD88_NC3 002.tif	0.002002519	0.7922772
off_grid	20220519	Rep1	2	9	20220519 568K63_gfpMyD88_NC3 002.tif	0.044841821	0.601491519
off_grid	20220519	Rep1	2	10	20220519 568K63_gfpMyD88_NC3 002.tif	0.055211697	0.465035532
off_grid	20220519	Rep1	2	11	20220519 568K63_gfpMyD88_NC3 002.tif	0.005819958	0.24110238
off_grid	20220519	Rep1	2	12	20220519 568K63_gfpMyD88_NC3 002.tif	0.11158731	0.743300569
off_grid	20220519	Rep1	2	13	20220519 568K63_gfpMyD88_NC3 002.tif	0.002356913	0.074860753
off_grid	20220519	Rep1	2	14	20220519 568K63_gfpMyD88_NC3 002.tif	0.004036432	0.464020981
off_grid	20220519	Rep1	2	15	20220519 568K63_gfpMyD88_NC3 002.tif	0.032222312	0.318457141
off_grid	20220519	Rep1	2	16	20220519 568K63_gfpMyD88_NC3 002.tif	0.004949382	0.130411979
off_grid	20220519	Rep1	2	17	20220519 568K63_gfpMyD88_NC3 002.tif	0.006555711	0.200829604
off_grid	20220519	Rep1	2	18	20220519 568K63_gfpMyD88_NC3 002.tif	0.001232097	0.239251416
off_grid	20220519	Rep1	2	19	20220519 568K63_gfpMyD88_NC3 002.tif	0.000222844	0.00222068
off_grid	20220519	Rep1	2	20	20220519 568K63_gfpMyD88_NC3 002.tif	0.00014195	0.022342758
off_grid	20220519	Rep1	2	21	20220519 568K63_gfpMyD88_NC3 002.tif	0.100608799	0.256650892
off_grid	20220519	Rep1	2	22	20220519 568K63_gfpMyD88_NC3 002.tif	0.047965881	0.40452547
off_grid	20220519	Rep1	2	23	20220519 568K63_gfpMyD88_NC3 002.tif	0.015762251	0.232095627
off_grid	20220519	Rep1	2	24	20220519 568K63_gfpMyD88_NC3 002.tif	0.009980236	0.409511488
off_grid	20220519	Rep1	2	25	20220519 568K63_gfpMyD88_NC3 002.tif	0.106826103	0.053787622
off_grid	20220519	Rep1	2	26	20220519 568K63_gfpMyD88_NC3 002.tif	0.015808477	0.402939032
off_grid	20220519	Rep1	2	27	20220519 568K63_gfpMyD88_NC3 002.tif	0.003269863	0.333089024
off_grid	20220519	Rep1	2	28	20220519 568K63_gfpMyD88_NC3 002.tif	0.016224504	0.135139099
off_grid	20220519	Rep1	2	29	20220519 568K63_gfpMyD88_NC3 002.tif	0.000130394	0.118602432
off_grid	20220519	Rep1	2	30	20220519 568K63_gfpMyD88_NC3 002.tif	0.004460164	0.187918584
off_grid	20220519	Rep1	2	31	20220519 568K63_gfpMyD88_NC3 002.tif	0.001097273	0.369000743
off_grid	20220519	Rep1	2	32	20220519 568K63_gfpMyD88_NC3 002.tif	0.000808365	0.036091197
off_grid	20220519	Rep1	2	33	20220519 568K63_gfpMyD88_NC3 002.tif	0.003004067	0.116796107
off_grid	20220519	Rep1	2	34	20220519 568K63_gfpMyD88_NC3 002.tif	0.003258306	0.016330962
off_grid	20220519	Rep1	3	1	20220519 568K63_gfpMyD88_NC3 003.tif	0.002568779	0.011088292
off_grid	20220519	Rep1	3	2	20220519 568K63_gfpMyD88_NC3 003.tif	0.000954745	0.077497194
off_grid	20220519	Rep1	3	3	20220519 568K63_gfpMyD88_NC3 003.tif	0.001158907	0.320568937
off_grid	20220519	Rep1	3	4	20220519 568K63_gfpMyD88_NC3 003.tif	0.024988052	0.399420233
off_grid	20220519	Rep1	3	5	20220519 568K63_gfpMyD88_NC3 003.tif	0.029233076	0.262288198
off_grid	20220519	Rep1	3	6	20220519 568K63_gfpMyD88_NC3 003.tif	0.536447941	0.295638241
off_grid	20220519	Rep1	3	7	20220519 568K63_gfpMyD88_NC3 003.tif	0.014841597	0.270375154
off_grid	20220519	Rep1	3	8	20220519 568K63_gfpMyD88_NC3 003.tif	0.08351314	0.19865409
off_grid	20220519	Rep1	3	9	20220519 568K63_gfpMyD88_NC3 003.tif	0.152881916	0.174879547
off_grid	20220519	Rep1	3	10	20220519 568K63_gfpMyD88_NC3 003.tif	0.00213349	0.416804522
off_grid	20220519	Rep1	3	11	20220519 568K63_gfpMyD88_NC3 003.tif	0.032441883	0.26544224
off_grid	20220519	Rep1	3	12	20220519 568K63_gfpMyD88_NC3 003.tif	0.009467905	0.229323603
off_grid	20220519	Rep1	3	13	20220519 568K63_gfpMyD88_NC3 003.tif	0.094087179	0.197517973
off_grid	20220519	Rep1	3	14	20220519 568K63_gfpMyD88_NC3 003.tif	0.002202828	0.193244465
off_grid	20220519	Rep1	3	15	20220519 568K63_gfpMyD88_NC3 003.tif	0.002098821	0.233964483
off_grid	20220519	Rep1	3	16	20220519 568K63_gfpMyD88_NC3 003.tif	0.001852286	0.00145024
off_grid	20220519	Rep1	3	17	20220519 568K63_gfpMyD88_NC3 003.tif	0.001378477	0.336616794
off_grid	20220519	Rep1	3	18	20220519 568K63_gfpMyD88_NC3 003.tif	0.004198221	0.060452105
off_grid	20220519	Rep1	3	19	20220519 568K63_gfpMyD88_NC3 003.tif	0.001147351	0.05452902
off_grid	20220519	Rep1	3	20	20220519 568K63_gfpMyD88_NC3 003.tif	0.001825322	0.00283456
off_grid	20220519	Rep1	4	1	20220519 568K63_gfpMyD88_NC3 004.tif	0.000253661	0.051936715
off_grid	20220519	Rep1	4	2	20220519 568K63_gfpMyD88_NC3 004.tif	0.000465527	0
off_grid	20220519	Rep1	4	3	20220519 568K63_gfpMyD88_NC3 004.tif	0.001004823	0.035698213
off_grid	20220519	Rep1	4	4	20220519 568K63_gfpMyD88_NC3 004.tif	0.000299887	0.01043367
off_grid	20220519	Rep1	4	5	20220519 568K63_gfpMyD88_NC3 004.tif	0.004552615	0.164239667
off_grid	20220519	Rep1	4	6	20220519 568K63_gfpMyD88_NC3 004.tif	0.039352565	0.503695814
off_grid	20220519	Rep1	4	7	20220519 568K63_gfpMyD88_NC3 004.tif	0.003150447	0.039415449
off_grid	20220519	Rep1	4	8	20220519 568K63_gfpMyD88_NC3 004.tif	0.004074953	0.288315743
off_grid	20220519	Rep1	4	9	20220519 568K63_gfpMyD88_NC3 004.tif	0.021197577	0.236670562
off_grid	20220519	Rep1	4	10	20220519 568K63_gfpMyD88_NC3 004.tif	0.006925514	0.284646763
off_grid	20220519	Rep1	4	11	20220519 568K63_gfpMyD88_NC3 004.tif	0.000531013	0.010514239
off_grid	20220519	Rep1	4	12	20220519 568K63_gfpMyD88_NC3 004.tif	0.005323036	0.270176903
off_grid	20220519	Rep1	4	13	20220519 568K63_gfpMyD88_NC3 004.tif	0.015816181	0.450488645
off_grid	20220519	Rep1	4	14	20220519 568K63_gfpMyD88_NC3 004.tif	0.017175975	0.171441427
off_grid	20220519	Rep1	4	15	20220519 568K63_gfpMyD88_NC3 004.tif	0.003250602	0.454979801
off_grid	20220519	Rep1	4	16	20220519 568K63_gfpMyD88_NC3 004.tif	0.085936117	0.437416515
off_grid	20220519	Rep1	4	17	20220519 568K63_gfpMyD88_NC3 004.tif	0.112199795	0.525547596
off_grid	20220519	Rep1	4	18	20220519 568K63_gfpMyD88_NC3 004.tif	0.362432781	0.303856886
off_grid	20220519	Rep1	4	19	20220519 568K63_gfpMyD88_NC3 004.tif	0.001282174	0.014321119
off_grid	20220519	Rep1	4	20	20220519 568K63_gfpMyD88_NC3 004.tif	0.095073319	0.357189552
off_grid	20220519	Rep1	4	21	20220519 568K63_gfpMyD88_NC3 004.tif	0.001024083	0
off_grid	20220519	Rep1	4	22	20220519 568K63_gfpMyD88_NC3 004.tif	0.000334556	0
off_grid	20220519	Rep1	5	1	20220519 568K63_gfpMyD88_NC3 005.tif	0.000284478	0.018087714
off_grid	20220519	Rep1	5	2	20220519 568K63_gfpMyD88_NC3 005.tif	0.000480936	0.000797632
off_grid	20220519	Rep1	5	3	20220519 568K63_gfpMyD88_NC3 005.tif	0.004479425	0.037276536
off_grid	20220519	Rep1	5	4	20220519 568K63_gfpMyD88_NC3 005.tif	0.001008675	0.022634101
off_grid	20220519	Rep1	5	5	20220519 568K63_gfpMyD88_NC3 005.tif	0.002014075	0.428412312
off_grid	20220519	Rep1	5	6	20220519 568K63_gfpMyD88_NC3 005.tif	0.000739027	0.708103795
off_grid	20220519	Rep1	5	7	20220519 568K63_gfpMyD88_NC3 005.tif	0.003092666	0.08221479
off_grid	20220519	Rep1	5	8	20220519 568K63_gfpMyD88_NC3 005.tif	0.00043471	0.014176095
off_grid	20220519	Rep1	5	9	20220519 568K63_gfpMyD88_NC3 005.tif	0.007021816	0.1207506
off_grid	20220519	Rep1	5	10	20220519 568K63_gfpMyD88_NC3 005.tif	0.053751748	0.292880815
off_grid	20220519	Rep1	5	11	20220519 568K63_gfpMyD88_NC3 005.tif	0.023169856	0.42779712
off_grid	20220519	Rep1	5	12	20220519 568K63_gfpMyD88_NC3 005.tif	0.04907914	0.440165402
off_grid	20220519	Rep1	5	13	20220519 568K63_gfpMyD88_NC3 005.tif	0.012414769	0.213248013
off_grid	20220519	Rep1	5	14	20220519 568K63_gfpMyD88_NC3 005.tif	0.005635057	0.401571421
off_grid	20220519	Rep1	5	15	20220519 568K63_gfpMyD88_NC3 005.tif	0.000715914	0.031570607
off_grid	20220519	Rep1	5	16	20220519 568K63_gfpMyD88_NC3 005.tif	0.015885519	0.497371854
off_grid	20220519	Rep1	5	17	20220519 568K63_gfpMyD88_NC3 005.tif	0.000218992	0.377092582
off_grid	20220519	Rep1	5	18	20220519 568K63_gfpMyD88_NC3 005.tif	0.040288628	0.481703858
off_grid	20220519	Rep1	5	19	20220519 568K63_gfpMyD88_NC3 005.tif	0.053173931	0.070948698
off_grid	20220519	Rep1	5	20	20220519 568K63_gfpMyD88_NC3 005.tif	0.02209897	0.549133331
off_grid	20220519	Rep1	5	21	20220519 568K63_gfpMyD88_NC3 005.tif	0.067083897	0.412910487
off_grid	20220519	Rep1	5	22	20220519 568K63_gfpMyD88_NC3 005.tif	0.056602309	0.072417823
off_grid	20220519	Rep1	5	23	20220519 568K63_gfpMyD88_NC3 005.tif	0.060743325	0.044968313
off_grid	20220519	Rep1	5	24	20220519 568K63_gfpMyD88_NC3 005.tif	0.031409517	0.380320639
off_grid	20220519	Rep1	5	25	20220519 568K63_gfpMyD88_NC3 005.tif	0.029421829	0.371841508
off_grid	20220519	Rep1	5	26	20220519 568K63_gfpMyD88_NC3 005.tif	0.000419302	0.021681086
off_grid	20220519	Rep1	5	27	20220519 568K63_gfpMyD88_NC3 005.tif	0.002834574	0.00353496
off_grid	20220519	Rep1	5	28	20220519 568K63_gfpMyD88_NC3 005.tif	0.008597329	0.173151009
off_grid	20220519	Rep1	5	29	20220519 568K63_gfpMyD88_NC3 005.tif	0.000962449	0.015287945
off_grid	20220519	Rep1	5	30	20220519 568K63_gfpMyD88_NC3 005.tif	0.005843071	0.198893657
off_grid	20220519	Rep1	5	31	20220519 568K63_gfpMyD88_NC3 005.tif	0.012395508	0.41293812
off_grid	20220519	Rep1	5	32	20220519 568K63_gfpMyD88_NC3 005.tif	0.013639739	0.568768704
off_grid	20220519	Rep1	5	33	20220519 568K63_gfpMyD88_NC3 005.tif	0.01451802	0.236097286
off_grid	20220519	Rep1	5	34	20220519 568K63_gfpMyD88_NC3 005.tif	0.026236135	0.410291415
off_grid	20220519	Rep1	5	35	20220519 568K63_gfpMyD88_NC3 005.tif	0.000230549	0.25524222
off_grid	20220519	Rep1	5	36	20220519 568K63_gfpMyD88_NC3 005.tif	0.033859459	0.201495027
off_grid	20220519	Rep1	5	37	20220519 568K63_gfpMyD88_NC3 005.tif	0.041128388	0.232767977
off_grid	20220519	Rep1	5	38	20220519 568K63_gfpMyD88_NC3 005.tif	0.024105919	0.307265874
off_grid	20220519	Rep1	5	39	20220519 568K63_gfpMyD88_NC3 005.tif	0.000904668	0.009195839
off_grid	20220519	Rep1	5	40	20220519 568K63_gfpMyD88_NC3 005.tif	0.003200525	0.119859031
off_grid	20220519	Rep1	5	41	20220519 568K63_gfpMyD88_NC3 005.tif	0.018886311	0.024914268
off_grid	20220519	Rep1	5	42	20220519 568K63_gfpMyD88_NC3 005.tif	0.000184323	0.21377442
off_grid	20220519	Rep1	5	43	20220519 568K63_gfpMyD88_NC3 005.tif	0.000966301	0
off_grid	20220519	Rep1	5	44	20220519 568K63_gfpMyD88_NC3 005.tif	2.64E-05	0.013324079
off_grid	20220519	Rep1	6	1	20220519 568K63_gfpMyD88_NC3 006.tif	0.037303244	0.263845826
off_grid	20220519	Rep1	6	2	20220519 568K63_gfpMyD88_NC3 006.tif	0.008843864	0.182353164
off_grid	20220519	Rep1	6	3	20220519 568K63_gfpMyD88_NC3 006.tif	0.456054432	0.202430748
off_grid	20220519	Rep1	6	4	20220519 568K63_gfpMyD88_NC3 006.tif	0.066016863	0.309593255
off_grid	20220519	Rep1	6	5	20220519 568K63_gfpMyD88_NC3 006.tif	0.157196277	0.322074104
off_grid	20220519	Rep1	6	6	20220519 568K63_gfpMyD88_NC3 006.tif	0.023847828	0.124509839
off_grid	20220519	Rep1	6	7	20220519 568K63_gfpMyD88_NC3 006.tif	0.555080591	0.243028138
off_grid	20220519	Rep1	6	8	20220519 568K63_gfpMyD88_NC3 006.tif	0.144511283	0.123459385
off_grid	20220519	Rep1	6	9	20220519 568K63_gfpMyD88_NC3 006.tif	0.142735461	0.146798624
off_grid	20220519	Rep1	6	10	20220519 568K63_gfpMyD88_NC3 006.tif	0.130019649	0.085289644
off_grid	20220519	Rep1	6	11	20220519 568K63_gfpMyD88_NC3 006.tif	0.020874	0.083089682
off_grid	20220519	Rep1	6	12	20220519 568K63_gfpMyD88_NC3 006.tif	0.0288209	0.064620273
off_grid	20220519	Rep1	6	13	20220519 568K63_gfpMyD88_NC3 006.tif	0.079160258	0.114750231
off_grid	20220519	Rep1	6	14	20220519 568K63_gfpMyD88_NC3 006.tif	0.002476328	0.312966946
off_grid	20220519	Rep1	6	15	20220519 568K63_gfpMyD88_NC3 006.tif	0.002437807	0.031615229
off_grid	20220519	Rep1	7	1	20220519 568K63_gfpMyD88_NC3 007.tif	0.319115818	0.221036805
off_grid	20220519	Rep1	7	2	20220519 568K63_gfpMyD88_NC3 007.tif	0.061421297	0.155283305
off_grid	20220519	Rep1	7	3	20220519 568K63_gfpMyD88_NC3 007.tif	0.034564394	0.26053728
off_grid	20220519	Rep1	7	4	20220519 568K63_gfpMyD88_NC3 007.tif	0.487429857	0.378677677
off_grid	20220519	Rep1	7	5	20220519 568K63_gfpMyD88_NC3 007.tif	0.040427304	0.239739423
off_grid	20220519	Rep1	7	6	20220519 568K63_gfpMyD88_NC3 007.tif	0.005045685	0.13498767
off_grid	20220519	Rep1	7	7	20220519 568K63_gfpMyD88_NC3 007.tif	0.367321105	0.268977931
off_grid	20220519	Rep1	7	8	20220519 568K63_gfpMyD88_NC3 007.tif	0.030669912	0.276359127
off_grid	20220519	Rep1	7	9	20220519 568K63_gfpMyD88_NC3 007.tif	0.014525724	0.073546357
off_grid	20220519	Rep1	7	10	20220519 568K63_gfpMyD88_NC3 007.tif	0.133055112	0.05297506
off_grid	20220519	Rep1	7	11	20220519 568K63_gfpMyD88_NC3 007.tif	0.268918987	0.436783334
off_grid	20220519	Rep1	7	12	20220519 568K63_gfpMyD88_NC3 007.tif	0.005330741	0.044292744
off_grid	20220519	Rep1	7	13	20220519 568K63_gfpMyD88_NC3 007.tif	0.057029893	0.247597509
off_grid	20220519	Rep1	7	14	20220519 568K63_gfpMyD88_NC3 007.tif	0.033096741	0.128858816
off_grid	20220519	Rep1	7	15	20220519 568K63_gfpMyD88_NC3 007.tif	0.025758474	0.054050058
off_grid	20220519	Rep1	7	16	20220519 568K63_gfpMyD88_NC3 007.tif	0.03450276	0.188221941
off_grid	20220519	Rep1	7	17	20220519 568K63_gfpMyD88_NC3 007.tif	0.002561075	0.420116366
off_grid	20220519	Rep1	7	18	20220519 568K63_gfpMyD88_NC3 007.tif	0.065385117	0.175062354
off_grid	20220519	Rep1	7	19	20220519 568K63_gfpMyD88_NC3 007.tif	0.013112	0.950012862
off_grid	20220519	Rep1	7	20	20220519 568K63_gfpMyD88_NC3 007.tif	0.000850738	0.157079109
off_grid	20220519	Rep1	7	21	20220519 568K63_gfpMyD88_NC3 007.tif	0.041086014	0.216140469
off_grid	20220519	Rep1	7	22	20220519 568K63_gfpMyD88_NC3 007.tif	0.010161285	0.570976175
off_grid	20220519	Rep1	7	23	20220519 568K63_gfpMyD88_NC3 007.tif	0.034872563	0.456865217
off_grid	20220519	Rep1	7	24	20220519 568K63_gfpMyD88_NC3 007.tif	0.022237646	0.120557905
off_grid	20220519	Rep1	7	25	20220519 568K63_gfpMyD88_NC3 007.tif	0.00410577	0.592889145
off_grid	20220519	Rep1	7	26	20220519 568K63_gfpMyD88_NC3 007.tif	0.071664054	0.145018233
off_grid	20220519	Rep1	7	27	20220519 568K63_gfpMyD88_NC3 007.tif	0.013997985	0.473240466
off_grid	20220519	Rep1	7	28	20220519 568K63_gfpMyD88_NC3 007.tif	0.0900155	0.193652346
off_grid	20220519	Rep1	7	29	20220519 568K63_gfpMyD88_NC3 007.tif	0.031274693	0.247497537
off_grid	20220519	Rep1	8	1	20220519 568K63_gfpMyD88_NC3 008.tif	0.002703603	0.115374641
off_grid	20220519	Rep1	8	2	20220519 568K63_gfpMyD88_NC3 008.tif	0.049044471	0.235776911
off_grid	20220519	Rep1	8	3	20220519 568K63_gfpMyD88_NC3 008.tif	0.037715419	0.306834502
off_grid	20220519	Rep1	8	4	20220519 568K63_gfpMyD88_NC3 008.tif	0.389193377	0.361364103
off_grid	20220519	Rep1	8	5	20220519 568K63_gfpMyD88_NC3 008.tif	0.226541938	0.219979731
off_grid	20220519	Rep1	8	6	20220519 568K63_gfpMyD88_NC3 008.tif	0.042935027	0.447546293
off_grid	20220519	Rep1	8	7	20220519 568K63_gfpMyD88_NC3 008.tif	0.049872675	0.092284777
off_grid	20220519	Rep1	8	8	20220519 568K63_gfpMyD88_NC3 008.tif	0.036070569	0.21484353
off_grid	20220519	Rep1	8	9	20220519 568K63_gfpMyD88_NC3 008.tif	0.300644952	0.097880423
off_grid	20220519	Rep1	8	10	20220519 568K63_gfpMyD88_NC3 008.tif	0.074295043	0.370024445
off_grid	20220519	Rep1	8	11	20220519 568K63_gfpMyD88_NC3 008.tif	0.087715791	0.256836611
off_grid	20220519	Rep1	8	12	20220519 568K63_gfpMyD88_NC3 008.tif	0.105239034	0.387087941
off_grid	20220519	Rep1	8	13	20220519 568K63_gfpMyD88_NC3 008.tif	0.002198976	0.000644551
off_grid	20220519	Rep1	8	14	20220519 568K63_gfpMyD88_NC3 008.tif	0.188795125	0.372155393
off_grid	20220519	Rep1	8	15	20220519 568K63_gfpMyD88_NC3 008.tif	0.070754956	0.034624477
off_grid	20220519	Rep1	8	16	20220519 568K63_gfpMyD88_NC3 008.tif	0.587858183	0.249041514
off_grid	20220519	Rep1	8	17	20220519 568K63_gfpMyD88_NC3 008.tif	0.020904817	0.091779468
off_grid	20220519	Rep1	8	18	20220519 568K63_gfpMyD88_NC3 008.tif	0.04522318	0.321465193
off_grid	20220519	Rep1	8	19	20220519 568K63_gfpMyD88_NC3 008.tif	0.046613791	0.054876705
off_grid	20220519	Rep1	8	20	20220519 568K63_gfpMyD88_NC3 008.tif	0.098463175	0.057922581
off_grid	20220519	Rep1	8	21	20220519 568K63_gfpMyD88_NC3 008.tif	0.04759993	0.205516112
off_grid	20220519	Rep1	8	22	20220519 568K63_gfpMyD88_NC3 008.tif	0.011482558	0.021285291
off_grid	20220519	Rep1	8	23	20220519 568K63_gfpMyD88_NC3 008.tif	0.02591641	0.236939655
off_grid	20220519	Rep1	8	24	20220519 568K63_gfpMyD88_NC3 008.tif	0.054734036	0.113098189
off_grid	20220519	Rep1	8	25	20220519 568K63_gfpMyD88_NC3 008.tif	0.003793749	0.211493319
off_grid	20220519	Rep1	8	26	20220519 568K63_gfpMyD88_NC3 008.tif	0.009826152	0.156712232
off_grid	20220519	Rep1	8	27	20220519 568K63_gfpMyD88_NC3 008.tif	0.002692046	0.042129468
off_grid	20220519	Rep1	9	1	20220519 568K63_gfpMyD88_NC3 009.tif	0.014240668	0.094077599
off_grid	20220519	Rep1	9	2	20220519 568K63_gfpMyD88_NC3 009.tif	0.003304531	0.016224559
off_grid	20220519	Rep1	9	3	20220519 568K63_gfpMyD88_NC3 009.tif	0.013978725	0.559546052
off_grid	20220519	Rep1	9	4	20220519 568K63_gfpMyD88_NC3 009.tif	0.010484862	0.695620739
off_grid	20220519	Rep1	9	5	20220519 568K63_gfpMyD88_NC3 009.tif	0.011397812	0.374611465
off_grid	20220519	Rep1	9	6	20220519 568K63_gfpMyD88_NC3 009.tif	0.049260189	0.407007865
off_grid	20220519	Rep1	9	7	20220519 568K63_gfpMyD88_NC3 009.tif	0.06983045	0.542246732
off_grid	20220519	Rep1	9	8	20220519 568K63_gfpMyD88_NC3 009.tif	0.029071287	0.419025766
off_grid	20220519	Rep1	9	9	20220519 568K63_gfpMyD88_NC3 009.tif	0.05550831	0.33288094
off_grid	20220519	Rep1	9	10	20220519 568K63_gfpMyD88_NC3 009.tif	0.127288505	0.403604584
off_grid	20220519	Rep1	9	11	20220519 568K63_gfpMyD88_NC3 009.tif	0.094638031	0.437318882
off_grid	20220519	Rep1	9	12	20220519 568K63_gfpMyD88_NC3 009.tif	0.002222089	0.300220979
off_grid	20220519	Rep1	9	13	20220519 568K63_gfpMyD88_NC3 009.tif	0.098066407	0.402607084
off_grid	20220519	Rep1	9	14	20220519 568K63_gfpMyD88_NC3 009.tif	0.00231454	0.372349089
off_grid	20220519	Rep1	9	15	20220519 568K63_gfpMyD88_NC3 009.tif	1.776915561	0.41468291
off_grid	20220519	Rep1	9	16	20220519 568K63_gfpMyD88_NC3 009.tif	0.180012316	0.384806001
off_grid	20220519	Rep1	9	17	20220519 568K63_gfpMyD88_NC3 009.tif	0.010669763	0.138001772
off_grid	20220519	Rep1	10	1	20220519 568K63_gfpMyD88_NC3 011.tif	0.003751376	0
off_grid	20220519	Rep1	10	2	20220519 568K63_gfpMyD88_NC3 011.tif	0.096795211	0.173219236
off_grid	20220519	Rep1	10	3	20220519 568K63_gfpMyD88_NC3 011.tif	0.048921204	0.095055168
off_grid	20220519	Rep1	10	4	20220519 568K63_gfpMyD88_NC3 011.tif	0.019506501	0.051959376
off_grid	20220519	Rep1	10	5	20220519 568K63_gfpMyD88_NC3 011.tif	0.036444223	0.098275727
off_grid	20220519	Rep1	10	6	20220519 568K63_gfpMyD88_NC3 011.tif	0.857382532	0.825203643
off_grid	20220519	Rep1	10	7	20220519 568K63_gfpMyD88_NC3 011.tif	0.026779283	0.147549825
off_grid	20220519	Rep1	10	8	20220519 568K63_gfpMyD88_NC3 011.tif	0.3061188	0.728223026
off_grid	20220519	Rep1	10	9	20220519 568K63_gfpMyD88_NC3 011.tif	0.026155241	0.116537134
off_grid	20220519	Rep1	10	10	20220519 568K63_gfpMyD88_NC3 011.tif	0.015916336	0.337039777
off_grid	20220519	Rep1	10	11	20220519 568K63_gfpMyD88_NC3 011.tif	0.03588952	0.329239317
off_grid	20220519	Rep1	10	12	20220519 568K63_gfpMyD88_NC3 011.tif	0.097126493	0.149767909
off_grid	20220519	Rep1	10	13	20220519 568K63_gfpMyD88_NC3 011.tif	0.013135113	0.192346698
off_grid	20220519	Rep1	10	14	20220519 568K63_gfpMyD88_NC3 011.tif	0.042245499	0.260680619
off_grid	20220519	Rep1	10	15	20220519 568K63_gfpMyD88_NC3 011.tif	0.014922492	0.494317556
off_grid	20220519	Rep1	10	16	20220519 568K63_gfpMyD88_NC3 011.tif	0.01336624	0.301917045
off_grid	20220519	Rep1	10	17	20220519 568K63_gfpMyD88_NC3 011.tif	0.021305436	0.288181465
off_grid	20220519	Rep1	10	18	20220519 568K63_gfpMyD88_NC3 011.tif	0.353145347	0.309813833
off_grid	20220519	Rep1	10	19	20220519 568K63_gfpMyD88_NC3 011.tif	0.294974648	0.325302261
off_grid	20220519	Rep1	10	20	20220519 568K63_gfpMyD88_NC3 011.tif	0.055308001	0.257624758
off_grid	20220519	Rep1	10	21	20220519 568K63_gfpMyD88_NC3 011.tif	0.142573673	0.179034454
off_grid	20220519	Rep1	10	22	20220519 568K63_gfpMyD88_NC3 011.tif	0.025627502	0.070043133
off_grid	20220519	Rep1	11	1	20220519 568K63_gfpMyD88_NC3 012.tif	0.010307665	0.125645159
off_grid	20220519	Rep1	11	2	20220519 568K63_gfpMyD88_NC3 012.tif	0.084148739	0.2439699
off_grid	20220519	Rep1	11	3	20220519 568K63_gfpMyD88_NC3 012.tif	0.172677902	0.126176281
off_grid	20220519	Rep1	11	4	20220519 568K63_gfpMyD88_NC3 012.tif	0.10475752	0.291568565
off_grid	20220519	Rep1	11	5	20220519 568K63_gfpMyD88_NC3 012.tif	0.038293236	0.088424349
off_grid	20220519	Rep1	11	6	20220519 568K63_gfpMyD88_NC3 012.tif	0.206349184	0.161281387
off_grid	20220519	Rep1	11	7	20220519 568K63_gfpMyD88_NC3 012.tif	0.490916013	0.112606596
off_grid	20220519	Rep1	11	8	20220519 568K63_gfpMyD88_NC3 012.tif	0.114977165	0.397674578
off_grid	20220519	Rep1	11	9	20220519 568K63_gfpMyD88_NC3 012.tif	0.258830312	0.374259004
off_grid	20220519	Rep1	11	10	20220519 568K63_gfpMyD88_NC3 012.tif	0.28762868	0.379356552
off_grid	20220519	Rep1	11	11	20220519 568K63_gfpMyD88_NC3 012.tif	0.1435367	0.537401072
off_grid	20220519	Rep1	11	12	20220519 568K63_gfpMyD88_NC3 012.tif	0.161067645	0.064790447
off_grid	20220519	Rep1	11	13	20220519 568K63_gfpMyD88_NC3 012.tif	0.938203623	0.128141595
off_grid	20220519	Rep1	11	14	20220519 568K63_gfpMyD88_NC3 012.tif	0.142065192	0.037688694
off_grid	20220519	Rep1	11	15	20220519 568K63_gfpMyD88_NC3 012.tif	0.055257922	0.290183261
off_grid	20220519	Rep1	11	16	20220519 568K63_gfpMyD88_NC3 012.tif	0.004752924	0.365536779
off_grid	20220519	Rep1	11	17	20220519 568K63_gfpMyD88_NC3 012.tif	0.638609715	0.038537993
off_grid	20220519	Rep1	11	18	20220519 568K63_gfpMyD88_NC3 012.tif	0.152076824	0.287328776
off_grid	20220519	Rep1	11	19	20220519 568K63_gfpMyD88_NC3 012.tif	0.045654616	0.751425681
off_grid	20220519	Rep1	11	20	20220519 568K63_gfpMyD88_NC3 012.tif	0.735170527	0.261712993
off_grid	20220519	Rep1	11	21	20220519 568K63_gfpMyD88_NC3 012.tif	0.018647481	0.323116471
off_grid	20220519	Rep1	11	22	20220519 568K63_gfpMyD88_NC3 012.tif	0.140193069	0.009753748
off_grid	20220519	Rep1	11	23	20220519 568K63_gfpMyD88_NC3 012.tif	0.222770725	0.499431853
off_grid	20220519	Rep1	11	24	20220519 568K63_gfpMyD88_NC3 012.tif	0.333453365	0.085712137
off_grid	20220519	Rep1	11	25	20220519 568K63_gfpMyD88_NC3 012.tif	0.001802209	0
off_grid	20220519	Rep1	11	26	20220519 568K63_gfpMyD88_NC3 012.tif	0.179476874	0.375252719
off_grid	20220519	Rep1	11	27	20220519 568K63_gfpMyD88_NC3 012.tif	0.063397428	0.015327535
off_grid	20220519	Rep1	11	28	20220519 568K63_gfpMyD88_NC3 012.tif	0.01725687	0.19906053
off_grid	20220519	Rep1	11	29	20220519 568K63_gfpMyD88_NC3 012.tif	0.224796933	0.302781521
off_grid	20220519	Rep1	11	30	20220519 568K63_gfpMyD88_NC3 012.tif	1.301711722	0.235384912
off_grid	20220519	Rep1	11	31	20220519 568K63_gfpMyD88_NC3 012.tif	0.091868364	0.236794312
off_grid	20220519	Rep1	11	32	20220519 568K63_gfpMyD88_NC3 012.tif	0.062207127	0.31950103
off_grid	20220519	Rep1	11	33	20220519 568K63_gfpMyD88_NC3 012.tif	0.083809754	0.242594457
off_grid	20220519	Rep1	11	34	20220519 568K63_gfpMyD88_NC3 012.tif	0.01884779	0.60161162
off_grid	20220519	Rep1	11	35	20220519 568K63_gfpMyD88_NC3 012.tif	0.023655222	0.274499731
off_grid	20220519	Rep1	11	36	20220519 568K63_gfpMyD88_NC3 012.tif	0.077199534	0.53295021
off_grid	20220519	Rep1	11	37	20220519 568K63_gfpMyD88_NC3 012.tif	0.022202977	0.581240282
off_grid	20220519	Rep1	11	38	20220519 568K63_gfpMyD88_NC3 012.tif	0.006671275	0
off_grid	20220519	Rep1	12	1	20220519 568K63_gfpMyD88_NC3 013.tif	0.049391161	0.546087832
off_grid	20220519	Rep1	12	2	20220519 568K63_gfpMyD88_NC3 013.tif	0.005403931	0.83367644
off_grid	20220519	Rep1	12	3	20220519 568K63_gfpMyD88_NC3 013.tif	0.002472476	0.423198127
off_grid	20220519	Rep1	12	4	20220519 568K63_gfpMyD88_NC3 013.tif	0.002638117	0.667140571
off_grid	20220519	Rep1	12	5	20220519 568K63_gfpMyD88_NC3 013.tif	0.013266085	1.178337165
off_grid	20220519	Rep1	12	6	20220519 568K63_gfpMyD88_NC3 013.tif	0.723132685	1.459641143
off_grid	20220519	Rep1	12	7	20220519 568K63_gfpMyD88_NC3 013.tif	0.17775498	1.404408207
off_grid	20220519	Rep1	12	8	20220519 568K63_gfpMyD88_NC3 013.tif	0.012383952	1.205347094
off_grid	20220519	Rep1	12	9	20220519 568K63_gfpMyD88_NC3 013.tif	0.00324675	0.010488342
off_grid	20220519	Rep1	13	1	20220519 568K63_gfpMyD88_NC3 014.tif	0.00061576	0.093333295
off_grid	20220519	Rep1	13	2	20220519 568K63_gfpMyD88_NC3 014.tif	0.002241349	0.005458542
off_grid	20220519	Rep1	13	3	20220519 568K63_gfpMyD88_NC3 014.tif	0.001682794	0.005823619
off_grid	20220519	Rep1	13	4	20220519 568K63_gfpMyD88_NC3 014.tif	0.00056183	0.00369152
off_grid	20220519	Rep1	13	5	20220519 568K63_gfpMyD88_NC3 014.tif	0.000962449	0.056507562
off_grid	20220519	Rep1	13	6	20220519 568K63_gfpMyD88_NC3 014.tif	0.001247505	0.036702224
off_grid	20220519	Rep1	13	7	20220519 568K63_gfpMyD88_NC3 014.tif	0.000627316	0
off_grid	20220519	Rep1	13	8	20220519 568K63_gfpMyD88_NC3 014.tif	0.000346112	0.24551902
off_grid	20220519	Rep1	13	9	20220519 568K63_gfpMyD88_NC3 014.tif	0.000357668	0.166576165
off_grid	20220519	Rep1	13	10	20220519 568K63_gfpMyD88_NC3 014.tif	0.001667385	0.291708121
off_grid	20220519	Rep1	13	11	20220519 568K63_gfpMyD88_NC3 014.tif	0.000869999	0.25075554
off_grid	20220519	Rep1	13	12	20220519 568K63_gfpMyD88_NC3 014.tif	0.000997118	0.00126896
off_grid	20220519	Rep1	13	13	20220519 568K63_gfpMyD88_NC3 014.tif	-0.000301042	0.452565482
off_grid	20220519	Rep1	13	14	20220519 568K63_gfpMyD88_NC3 014.tif	0.000338408	0.366317411
off_grid	20220519	Rep1	13	15	20220519 568K63_gfpMyD88_NC3 014.tif	-8.53E-05	0.39002389
off_grid	20220519	Rep1	13	16	20220519 568K63_gfpMyD88_NC3 014.tif	0.001097273	0.076966303
off_grid	20220519	Rep1	13	17	20220519 568K63_gfpMyD88_NC3 014.tif	0.029005802	0.337930064
off_grid	20220519	Rep1	13	18	20220519 568K63_gfpMyD88_NC3 014.tif	0.09681062	0.314754383
off_grid	20220519	Rep1	13	19	20220519 568K63_gfpMyD88_NC3 014.tif	0.004286819	0.026730558
off_grid	20220519	Rep1	13	20	20220519 568K63_gfpMyD88_NC3 014.tif	0.077499999	0.26784188
off_grid	20220519	Rep1	13	21	20220519 568K63_gfpMyD88_NC3 014.tif	0.103717451	0.486283559
off_grid	20220519	Rep1	13	22	20220519 568K63_gfpMyD88_NC3 014.tif	0.017326207	0.388405318
off_grid	20220519	Rep1	13	23	20220519 568K63_gfpMyD88_NC3 014.tif	0.000681245	0.019276105
off_grid	20220519	Rep1	13	24	20220519 568K63_gfpMyD88_NC3 014.tif	0.00014195	0.00213004
off_grid	20220519	Rep1	13	25	20220519 568K63_gfpMyD88_NC3 014.tif	0.014475647	0.18217244
off_grid	20220519	Rep1	13	26	20220519 568K63_gfpMyD88_NC3 014.tif	0.012410917	0.165860526
off_grid	20220519	Rep1	13	27	20220519 568K63_gfpMyD88_NC3 014.tif	0.014040359	0.177979761
off_grid	20220519	Rep1	13	28	20220519 568K63_gfpMyD88_NC3 014.tif	0.008034921	0.368445529
off_grid	20220519	Rep1	13	29	20220519 568K63_gfpMyD88_NC3 014.tif	0.00503798	0.386543313
off_grid	20220519	Rep1	13	30	20220519 568K63_gfpMyD88_NC3 014.tif	0.046790988	0.231933122
off_grid	20220519	Rep1	13	31	20220519 568K63_gfpMyD88_NC3 014.tif	0.051914292	0.34672572
off_grid	20220519	Rep1	13	32	20220519 568K63_gfpMyD88_NC3 014.tif	0.000419302	0.149918548
off_grid	20220519	Rep1	13	33	20220519 568K63_gfpMyD88_NC3 014.tif	0.006162796	0.296161488
off_grid	20220519	Rep1	13	34	20220519 568K63_gfpMyD88_NC3 014.tif	0.032488108	0.369638524
off_grid	20220519	Rep1	13	35	20220519 568K63_gfpMyD88_NC3 014.tif	0.001336104	0.203097564
off_grid	20220519	Rep1	13	36	20220519 568K63_gfpMyD88_NC3 014.tif	0.005650466	0.184678986
off_grid	20220519	Rep1	13	37	20220519 568K63_gfpMyD88_NC3 014.tif	0.018562734	0.327824713
off_grid	20220519	Rep1	13	38	20220519 568K63_gfpMyD88_NC3 014.tif	0.012291501	0.054671543
off_grid	20220519	Rep1	13	39	20220519 568K63_gfpMyD88_NC3 014.tif	0.00156723	0.37452445
off_grid	20220519	Rep1	13	40	20220519 568K63_gfpMyD88_NC3 014.tif	0.000480936	0.276270699
off_grid	20220519	Rep1	13	41	20220519 568K63_gfpMyD88_NC3 014.tif	0.002372321	0.096012472
off_grid	20220519	Rep1	13	42	20220519 568K63_gfpMyD88_NC3 014.tif	0.001752132	0.005959579
off_grid	20220519	Rep1	13	43	20220519 568K63_gfpMyD88_NC3 014.tif	0.001698202	0.03619557
off_grid	20220519	Rep1	13	44	20220519 568K63_gfpMyD88_NC3 014.tif	0.001729019	0.152252529
off_grid	20220519	Rep1	13	45	20220519 568K63_gfpMyD88_NC3 014.tif	0.005080354	0.017550588
off_grid	20220519	Rep1	13	46	20220519 568K63_gfpMyD88_NC3 014.tif	0.000130394	0.024880678
off_grid	20220519	Rep1	13	47	20220519 568K63_gfpMyD88_NC3 014.tif	0.000604203	0.018292798
off_grid	20220519	Rep1	13	48	20220519 568K63_gfpMyD88_NC3 014.tif	0.00056183	0.033053384
off_grid	20220519	Rep1	13	49	20220519 568K63_gfpMyD88_NC3 014.tif	0.000669689	0.000145024
off_grid	20220519	Rep1	13	50	20220519 568K63_gfpMyD88_NC3 014.tif	0.001066456	0.081603883
off_grid	20220519	Rep1	13	51	20220519 568K63_gfpMyD88_NC3 014.tif	0.002622708	0.213027631
off_grid	20220519	Rep1	13	52	20220519 568K63_gfpMyD88_NC3 014.tif	0.000496344	0
off_grid	20220519	Rep1	13	53	20220519 568K63_gfpMyD88_NC3 014.tif	0.000584943	0.02236995
off_grid	20220519	Rep1	13	54	20220519 568K63_gfpMyD88_NC3 014.tif	0.001058752	0.134354368
off_grid	20220519	Rep1	13	55	20220519 568K63_gfpMyD88_NC3 014.tif	0.001752132	0.259556682
off_grid	20220519	Rep1	13	56	20220519 568K63_gfpMyD88_NC3 014.tif	0.000265218	0
off_grid	20220519	Rep1	13	57	20220519 568K63_gfpMyD88_NC3 014.tif	0.000515605	8.06E-05
off_grid	20220519	Rep1	13	58	20220519 568K63_gfpMyD88_NC3 014.tif	0.000473232	0.011305279
off_grid	20220519	Rep1	13	59	20220519 568K63_gfpMyD88_NC3 014.tif	7.26E-05	0.076137595
off_grid	20220519	Rep1	13	60	20220519 568K63_gfpMyD88_NC3 014.tif	0.000284478	0
off_grid	20220519	Rep1	13	61	20220519 568K63_gfpMyD88_NC3 014.tif	0.00026907	0
off_grid	20220519	Rep1	13	62	20220519 568K63_gfpMyD88_NC3 014.tif	0.000126542	0.080352355
off_grid	20220519	Rep1	13	63	20220519 568K63_gfpMyD88_NC3 014.tif	0.000226697	0.133693989
off_grid	20220519	Rep1	13	64	20220519 568K63_gfpMyD88_NC3 014.tif	0.000538717	0.025923038
off_grid	20220519	Rep1	13	65	20220519 568K63_gfpMyD88_NC3 014.tif	0.000207436	0
off_grid	20220519	Rep1	13	66	20220519 568K63_gfpMyD88_NC3 014.tif	0.000353816	0.039990365
off_grid	20220519	Rep1	13	67	20220519 568K63_gfpMyD88_NC3 014.tif	0.000149654	0.043189957
off_grid	20220519	Rep1	13	68	20220519 568K63_gfpMyD88_NC3 014.tif	0.000207436	0.038793917
off_grid	20220519	Rep1	13	69	20220519 568K63_gfpMyD88_NC3 014.tif	0.000261366	0.004914702
off_grid	20220519	Rep1	13	70	20220519 568K63_gfpMyD88_NC3 014.tif	0.000958597	0
off_grid	20220519	Rep1	13	71	20220519 568K63_gfpMyD88_NC3 014.tif	6.88E-05	0.018807798
off_grid	20220519	Rep1	14	1	20220519 568K63_gfpMyD88_NC3 015.tif	0.108540292	0.572502714
off_grid	20220519	Rep1	14	2	20220519 568K63_gfpMyD88_NC3 015.tif	0.019406346	0.506260613
off_grid	20220519	Rep1	14	3	20220519 568K63_gfpMyD88_NC3 015.tif	0.15201134	0.695813005
off_grid	20220519	Rep1	14	4	20220519 568K63_gfpMyD88_NC3 015.tif	0.014456386	0.2111509
off_grid	20220519	Rep1	14	5	20220519 568K63_gfpMyD88_NC3 015.tif	0.01385931	0.475927942
off_grid	20220519	Rep1	14	6	20220519 568K63_gfpMyD88_NC3 015.tif	0.056132352	0.631924762
off_grid	20220519	Rep1	14	7	20220519 568K63_gfpMyD88_NC3 015.tif	0.016883215	0.352600232
off_grid	20220519	Rep1	14	8	20220519 568K63_gfpMyD88_NC3 015.tif	0.072438328	0.039092496
off_grid	20220519	Rep1	14	9	20220519 568K63_gfpMyD88_NC3 015.tif	0.187454592	0.1220959
off_grid	20220519	Rep1	14	10	20220519 568K63_gfpMyD88_NC3 015.tif	0.672905038	0.257175873
off_grid	20220519	Rep1	14	11	20220519 568K63_gfpMyD88_NC3 015.tif	0.016316955	0.080589025
off_grid	20220519	Rep1	14	12	20220519 568K63_gfpMyD88_NC3 015.tif	1.56808503	0.229308519
off_grid	20220519	Rep1	14	13	20220519 568K63_gfpMyD88_NC3 015.tif	0.010889334	0.125613085
off_grid	20220519	Rep1	14	14	20220519 568K63_gfpMyD88_NC3 015.tif	0.005650466	0.170856388
off_grid	20220519	Rep1	14	15	20220519 568K63_gfpMyD88_NC3 015.tif	2.199187566	0.297339836
off_grid	20220519	Rep1	14	16	20220519 568K63_gfpMyD88_NC3 015.tif	0.018000326	0.118097868
off_grid	20220519	Rep1	14	17	20220519 568K63_gfpMyD88_NC3 015.tif	2.854816473	0.091346264
off_grid	20220519	Rep1	14	18	20220519 568K63_gfpMyD88_NC3 015.tif	0.014252225	0.109215861
off_grid	20220519	Rep1	14	19	20220519 568K63_gfpMyD88_NC3 015.tif	0.015716026	0.145127577
off_grid	20220519	Rep1	15	1	20220519 568K63_gfpMyD88_NC3 016.tif	0.022676787	0.570224438
off_grid	20220519	Rep1	15	2	20220519 568K63_gfpMyD88_NC3 016.tif	0.017033447	0.26457337
off_grid	20220519	Rep1	15	3	20220519 568K63_gfpMyD88_NC3 016.tif	0.014714478	0.545537393
off_grid	20220519	Rep1	15	4	20220519 568K63_gfpMyD88_NC3 016.tif	0.041806359	0.672653484
off_grid	20220519	Rep1	15	5	20220519 568K63_gfpMyD88_NC3 016.tif	0.023678335	0.541127471
off_grid	20220519	Rep1	15	6	20220519 568K63_gfpMyD88_NC3 016.tif	0.03453743	0.279908799
off_grid	20220519	Rep1	15	7	20220519 568K63_gfpMyD88_NC3 016.tif	0.037792462	0.998098202
off_grid	20220519	Rep1	15	8	20220519 568K63_gfpMyD88_NC3 016.tif	0.653525082	0.741584003
off_grid	20220519	Rep1	15	9	20220519 568K63_gfpMyD88_NC3 016.tif	0.009903194	0.032481108
off_grid	20220519	Rep1	15	10	20220519 568K63_gfpMyD88_NC3 016.tif	0.921708891	0.401164056
off_grid	20220519	Rep1	15	11	20220519 568K63_gfpMyD88_NC3 016.tif	0.07432586	0.208317894
off_grid	20220519	Rep1	16	1	20220519 568K63_gfpMyD88_NC3 017.tif	0.000118838	0.014824674
off_grid	20220519	Rep1	16	2	20220519 568K63_gfpMyD88_NC3 017.tif	0.000307591	0.086571264
off_grid	20220519	Rep1	16	3	20220519 568K63_gfpMyD88_NC3 017.tif	0.000465527	0.023687251
off_grid	20220519	Rep1	16	4	20220519 568K63_gfpMyD88_NC3 017.tif	0.000284478	0.069168386
off_grid	20220519	Rep1	16	5	20220519 568K63_gfpMyD88_NC3 017.tif	0.003932425	0.267600784
off_grid	20220519	Rep1	16	6	20220519 568K63_gfpMyD88_NC3 017.tif	0.000742879	0.485467799
off_grid	20220519	Rep1	16	7	20220519 568K63_gfpMyD88_NC3 017.tif	0.002468624	0.207630846
off_grid	20220519	Rep1	16	8	20220519 568K63_gfpMyD88_NC3 017.tif	0.001390033	0.141913606
off_grid	20220519	Rep1	16	9	20220519 568K63_gfpMyD88_NC3 017.tif	0.004367714	0.139157955
off_grid	20220519	Rep1	16	10	20220519 568K63_gfpMyD88_NC3 017.tif	0.002487884	0.056106155
off_grid	20220519	Rep1	16	11	20220519 568K63_gfpMyD88_NC3 017.tif	0.01048101	0.263310828
off_grid	20220519	Rep1	16	12	20220519 568K63_gfpMyD88_NC3 017.tif	0.007029521	0.154227436
off_grid	20220519	Rep1	16	13	20220519 568K63_gfpMyD88_NC3 017.tif	0.000326851	0
off_grid	20220519	Rep1	16	14	20220519 568K63_gfpMyD88_NC3 017.tif	0.00465277	0.202413725
off_grid	20220519	Rep1	16	15	20220519 568K63_gfpMyD88_NC3 017.tif	0.003185116	0.26626404
off_grid	20220519	Rep1	16	16	20220519 568K63_gfpMyD88_NC3 017.tif	0.001586491	0.041961546
off_grid	20220519	Rep1	16	17	20220519 568K63_gfpMyD88_NC3 017.tif	0.000230549	0.131850975
off_grid	20220519	Rep1	16	18	20220519 568K63_gfpMyD88_NC3 017.tif	0.000477084	0.075452758
off_grid	20220519	Rep1	16	19	20220519 568K63_gfpMyD88_NC3 017.tif	0.001270618	0.003288937
off_grid	20220519	Rep1	16	20	20220519 568K63_gfpMyD88_NC3 017.tif	0.000272922	0.003303324
off_grid	20220519	Rep1	16	21	20220519 568K63_gfpMyD88_NC3 017.tif	0.000315295	0.273593334
off_grid	20220519	Rep1	16	22	20220519 568K63_gfpMyD88_NC3 017.tif	0.000303739	0.270140142
off_grid	20220519	Rep1	16	23	20220519 568K63_gfpMyD88_NC3 017.tif	0.002927025	0.197245574
off_grid	20220519	Rep1	16	24	20220519 568K63_gfpMyD88_NC3 017.tif	0.000831478	0.003111973
off_grid	20220519	Rep1	16	25	20220519 568K63_gfpMyD88_NC3 017.tif	0.017110489	0.112988839
off_grid	20220519	Rep1	16	26	20220519 568K63_gfpMyD88_NC3 017.tif	0.011216763	0.28269103
off_grid	20220519	Rep1	16	27	20220519 568K63_gfpMyD88_NC3 017.tif	0.001678942	0.142969484
off_grid	20220519	Rep1	16	28	20220519 568K63_gfpMyD88_NC3 017.tif	0.003477876	0.04027437
off_grid	20220519	Rep1	16	29	20220519 568K63_gfpMyD88_NC3 017.tif	0.069445239	0.273777478
off_grid	20220519	Rep1	16	30	20220519 568K63_gfpMyD88_NC3 017.tif	0.009344638	0.276771885
off_grid	20220519	Rep1	16	31	20220519 568K63_gfpMyD88_NC3 017.tif	0.001282174	0.001761006
off_grid	20220519	Rep1	16	32	20220519 568K63_gfpMyD88_NC3 017.tif	0.000188176	0.00403348
off_grid	20220519	Rep1	16	33	20220519 568K63_gfpMyD88_NC3 017.tif	-1.60E-05	0.011511279
off_grid	20220519	Rep1	16	34	20220519 568K63_gfpMyD88_NC3 017.tif	0.286761956	0.210643373
off_grid	20220519	Rep1	16	35	20220519 568K63_gfpMyD88_NC3 017.tif	0.000453971	0.004431289
off_grid	20220519	Rep1	16	36	20220519 568K63_gfpMyD88_NC3 017.tif	0.429282276	0.24508314
off_grid	20220519	Rep1	16	37	20220519 568K63_gfpMyD88_NC3 017.tif	0.00255337	0.211603182
off_grid	20220519	Rep1	16	38	20220519 568K63_gfpMyD88_NC3 017.tif	0.011505671	0.387282642
off_grid	20220519	Rep1	16	39	20220519 568K63_gfpMyD88_NC3 017.tif	0.029857117	0.134089641
off_grid	20220519	Rep1	16	40	20220519 568K63_gfpMyD88_NC3 017.tif	0.0659013	0.400155424
off_grid	20220519	Rep1	16	41	20220519 568K63_gfpMyD88_NC3 017.tif	3.02E-05	0.138941038
off_grid	20220519	Rep1	16	42	20220519 568K63_gfpMyD88_NC3 017.tif	0.032615227	0.167855972
off_grid	20220519	Rep1	16	43	20220519 568K63_gfpMyD88_NC3 017.tif	0.008793786	0.018178007
off_grid	20220519	Rep1	16	44	20220519 568K63_gfpMyD88_NC3 017.tif	0.039036693	0.231456377
off_grid	20220519	Rep1	16	45	20220519 568K63_gfpMyD88_NC3 017.tif	0.009787631	0.13535814
off_grid	20220519	Rep1	16	46	20220519 568K63_gfpMyD88_NC3 017.tif	0.03207208	0.302726245
off_grid	20220519	Rep1	16	47	20220519 568K63_gfpMyD88_NC3 017.tif	0.056070718	0.054259588
off_grid	20220519	Rep1	16	48	20220519 568K63_gfpMyD88_NC3 017.tif	0.000550274	0.028883944
off_grid	20220519	Rep1	16	49	20220519 568K63_gfpMyD88_NC3 017.tif	0.040188473	0.227640664
off_grid	20220519	Rep1	16	50	20220519 568K63_gfpMyD88_NC3 017.tif	0.000796809	0
off_grid	20220519	Rep1	16	51	20220519 568K63_gfpMyD88_NC3 017.tif	0.052773312	0.091587592
off_grid	20220519	Rep1	16	52	20220519 568K63_gfpMyD88_NC3 017.tif	0.037796313	0.060615999
off_grid	20220519	Rep1	16	53	20220519 568K63_gfpMyD88_NC3 017.tif	3.79E-05	0
off_grid	20220519	Rep1	16	54	20220519 568K63_gfpMyD88_NC3 017.tif	0.000230549	0.060230275
off_grid	20220519	Rep1	16	55	20220519 568K63_gfpMyD88_NC3 017.tif	0.002349209	0.012556024
off_grid	20220519	Rep1	16	56	20220519 568K63_gfpMyD88_NC3 017.tif	0.004425495	0.003147021
off_grid	20220519	Rep1	16	57	20220519 568K63_gfpMyD88_NC3 017.tif	0.000692802	0.006646933
off_grid	20220519	Rep1	16	58	20220519 568K63_gfpMyD88_NC3 017.tif	3.27E-06	0.028143718
off_grid	20220519	Rep1	16	59	20220519 568K63_gfpMyD88_NC3 017.tif	0.001228245	0.034313711
off_grid	20220519	Rep1	16	60	20220519 568K63_gfpMyD88_NC3 017.tif	0.000831478	0.009305706
1um_grid	20220520	Rep1	319	1	20220520 568K63_gfpMyD88_grid5 1um 001.tif	0.00042218	0.029761105
1um_grid	20220520	Rep1	319	2	20220520 568K63_gfpMyD88_grid5 1um 001.tif	0.002185484	0.068169814
1um_grid	20220520	Rep1	319	3	20220520 568K63_gfpMyD88_grid5 1um 001.tif	0.007541266	0.059090321
1um_grid	20220520	Rep1	319	4	20220520 568K63_gfpMyD88_grid5 1um 001.tif	0.011564437	0.145026495
1um_grid	20220520	Rep1	319	5	20220520 568K63_gfpMyD88_grid5 1um 001.tif	0.00975553	0.059424054
1um_grid	20220520	Rep1	319	6	20220520 568K63_gfpMyD88_grid5 1um 001.tif	0.042189177	0.093489489
1um_grid	20220520	Rep1	319	7	20220520 568K63_gfpMyD88_grid5 1um 001.tif	0.006239056	0.010167678
1um_grid	20220520	Rep1	319	8	20220520 568K63_gfpMyD88_grid5 1um 001.tif	0.00172439	0.074506694
1um_grid	20220520	Rep1	319	9	20220520 568K63_gfpMyD88_grid5 1um 001.tif	0.018151492	0.140369662
1um_grid	20220520	Rep1	319	10	20220520 568K63_gfpMyD88_grid5 1um 001.tif	0.00686736	0.048537151
1um_grid	20220520	Rep1	319	11	20220520 568K63_gfpMyD88_grid5 1um 001.tif	0.000599523	0.063769124
1um_grid	20220520	Rep1	319	12	20220520 568K63_gfpMyD88_grid5 1um 001.tif	0.007338587	0.12129458
1um_grid	20220520	Rep1	319	13	20220520 568K63_gfpMyD88_grid5 1um 001.tif	0.001612916	0
1um_grid	20220520	Rep1	319	14	20220520 568K63_gfpMyD88_grid5 1um 001.tif	0.029815647	0.087974561
1um_grid	20220520	Rep1	319	15	20220520 568K63_gfpMyD88_grid5 1um 001.tif	0.005864101	0.065644654
1um_grid	20220520	Rep1	319	16	20220520 568K63_gfpMyD88_grid5 1um 001.tif	0.006629212	0.035835147
1um_grid	20220520	Rep1	319	17	20220520 568K63_gfpMyD88_grid5 1um 001.tif	0.002580707	0.014695457
1um_grid	20220520	Rep1	319	18	20220520 568K63_gfpMyD88_grid5 1um 001.tif	0.024480132	0.024494841
1um_grid	20220520	Rep1	319	19	20220520 568K63_gfpMyD88_grid5 1um 001.tif	0.004004524	0.093416077
1um_grid	20220520	Rep1	319	20	20220520 568K63_gfpMyD88_grid5 1um 001.tif	0.016474326	0.036371511
1um_grid	20220520	Rep1	319	21	20220520 568K63_gfpMyD88_grid5 1um 001.tif	0.007673007	0.095027936
1um_grid	20220520	Rep1	319	22	20220520 568K63_gfpMyD88_grid5 1um 001.tif	0.031654955	0.064466631
1um_grid	20220520	Rep1	319	23	20220520 568K63_gfpMyD88_grid5 1um 001.tif	0.021835176	0.123937244
1um_grid	20220520	Rep1	319	24	20220520 568K63_gfpMyD88_grid5 1um 001.tif	0.005610752	0.005674089
1um_grid	20220520	Rep1	319	25	20220520 568K63_gfpMyD88_grid5 1um 001.tif	0.006928163	0.048377978
1um_grid	20220520	Rep1	319	26	20220520 568K63_gfpMyD88_grid5 1um 001.tif	0.008615463	0.071558737
1um_grid	20220520	Rep1	319	27	20220520 568K63_gfpMyD88_grid5 1um 001.tif	0.010247026	0.029872349
1um_grid	20220520	Rep1	319	28	20220520 568K63_gfpMyD88_grid5 1um 001.tif	0.037633974	0.120597053
1um_grid	20220520	Rep1	319	29	20220520 568K63_gfpMyD88_grid5 1um 001.tif	0.004906444	0.058475206
1um_grid	20220520	Rep1	319	30	20220520 568K63_gfpMyD88_grid5 1um 001.tif	0.01144283	0.101717714
1um_grid	20220520	Rep1	319	31	20220520 568K63_gfpMyD88_grid5 1um 001.tif	0.007353788	0.069887556
1um_grid	20220520	Rep1	319	32	20220520 568K63_gfpMyD88_grid5 1um 001.tif	0.000741398	0.001249267
1um_grid	20220520	Rep1	319	33	20220520 568K63_gfpMyD88_grid5 1um 001.tif	0.003087403	0.017913594
1um_grid	20220520	Rep1	319	34	20220520 568K63_gfpMyD88_grid5 1um 001.tif	0.000396845	0.008550537
1um_grid	20220520	Rep1	319	35	20220520 568K63_gfpMyD88_grid5 1um 001.tif	0.000660327	0.004493395
1um_grid	20220520	Rep1	319	36	20220520 568K63_gfpMyD88_grid5 1um 001.tif	0.001015015	0.012423831
1um_grid	20220520	Rep1	319	37	20220520 568K63_gfpMyD88_grid5 1um 001.tif	0.00523073	0.090770391
1um_grid	20220520	Rep1	319	38	20220520 568K63_gfpMyD88_grid5 1um 001.tif	0.001739591	0.115871077
1um_grid	20220520	Rep1	319	39	20220520 568K63_gfpMyD88_grid5 1um 001.tif	0.005884368	0.204824494
1um_grid	20220520	Rep1	319	40	20220520 568K63_gfpMyD88_grid5 1um 001.tif	0.009877137	0.145813712
1um_grid	20220520	Rep1	319	41	20220520 568K63_gfpMyD88_grid5 1um 001.tif	0.006152918	0.17634006
1um_grid	20220520	Rep1	319	42	20220520 568K63_gfpMyD88_grid5 1um 001.tif	0.005777962	0.082368327
1um_grid	20220520	Rep1	319	43	20220520 568K63_gfpMyD88_grid5 1um 001.tif	0.000792068	0.014723502
1um_grid	20220520	Rep1	319	44	20220520 568K63_gfpMyD88_grid5 1um 001.tif	0.005833699	0.003281238
1um_grid	20220520	Rep1	319	45	20220520 568K63_gfpMyD88_grid5 1um 001.tif	0.000406979	0.010748156
1um_grid	20220520	Rep1	319	46	20220520 568K63_gfpMyD88_grid5 1um 001.tif	0.002433765	0.064101478
1um_grid	20220520	Rep1	319	47	20220520 568K63_gfpMyD88_grid5 1um 001.tif	0.008493856	0.072967222
1um_grid	20220520	Rep1	319	48	20220520 568K63_gfpMyD88_grid5 1um 001.tif	0.033093973	0.053058907
1um_grid	20220520	Rep1	319	49	20220520 568K63_gfpMyD88_grid5 1um 001.tif	0.002160149	0.012194524
1um_grid	20220520	Rep1	319	50	20220520 568K63_gfpMyD88_grid5 1um 001.tif	0.004186935	0.004711521
1um_grid	20220520	Rep1	319	51	20220520 568K63_gfpMyD88_grid5 1um 001.tif	0.00070593	0.005859199
1um_grid	20220520	Rep1	319	52	20220520 568K63_gfpMyD88_grid5 1um 001.tif	0.001303832	0.058138956
1um_grid	20220520	Rep1	319	53	20220520 568K63_gfpMyD88_grid5 1um 001.tif	0.003573832	0.10408289
1um_grid	20220520	Rep1	319	54	20220520 568K63_gfpMyD88_grid5 1um 001.tif	0.001207559	0.020416589
1um_grid	20220520	Rep1	319	55	20220520 568K63_gfpMyD88_grid5 1um 001.tif	0.000315773	0.014674424
1um_grid	20220520	Rep1	319	56	20220520 568K63_gfpMyD88_grid5 1um 001.tif	0.15521291	0.106585407
1um_grid	20220520	Rep1	319	57	20220520 568K63_gfpMyD88_grid5 1um 001.tif	0.001628117	0.163575771
1um_grid	20220520	Rep1	319	58	20220520 568K63_gfpMyD88_grid5 1um 001.tif	0.002286823	0.049284986
1um_grid	20220520	Rep1	319	59	20220520 568K63_gfpMyD88_grid5 1um 001.tif	0.003467426	0.055209357
1um_grid	20220520	Rep1	319	60	20220520 568K63_gfpMyD88_grid5 1um 001.tif	0.000427247	0.033286021
1um_grid	20220520	Rep1	319	61	20220520 568K63_gfpMyD88_grid5 1um 001.tif	0.056949247	0.083026529
1um_grid	20220520	Rep1	319	62	20220520 568K63_gfpMyD88_grid5 1um 001.tif	0.002018274	0.040486743
1um_grid	20220520	Rep1	319	63	20220520 568K63_gfpMyD88_grid5 1um 001.tif	0.00110622	0.069233178
1um_grid	20220520	Rep1	319	64	20220520 568K63_gfpMyD88_grid5 1um 001.tif	0.007505797	0.051351442
1um_grid	20220520	Rep1	319	65	20220520 568K63_gfpMyD88_grid5 1um 001.tif	0.018420041	0.137441788
1um_grid	20220520	Rep1	319	66	20220520 568K63_gfpMyD88_grid5 1um 001.tif	0.002758051	0.038374095
1um_grid	20220520	Rep1	319	67	20220520 568K63_gfpMyD88_grid5 1um 001.tif	0.003659971	0.014480073
1um_grid	20220520	Rep1	319	68	20220520 568K63_gfpMyD88_grid5 1um 001.tif	0.000746465	0.045544699
1um_grid	20220520	Rep1	319	69	20220520 568K63_gfpMyD88_grid5 1um 001.tif	0.027287231	0.207686734
1um_grid	20220520	Rep1	319	70	20220520 568K63_gfpMyD88_grid5 1um 001.tif	0.001633184	0.000701119
1um_grid	20220520	Rep1	319	71	20220520 568K63_gfpMyD88_grid5 1um 001.tif	0.005833699	0.009043953
1um_grid	20220520	Rep1	319	72	20220520 568K63_gfpMyD88_grid5 1um 001.tif	0.003715707	0.006265668
1um_grid	20220520	Rep1	319	73	20220520 568K63_gfpMyD88_grid5 1um 001.tif	0.000634992	0.060464514
1um_grid	20220520	Rep1	319	74	20220520 568K63_gfpMyD88_grid5 1um 001.tif	0.009664325	0.016755117
1um_grid	20220520	Rep1	319	75	20220520 568K63_gfpMyD88_grid5 1um 001.tif	0.008291177	0.200920183
1um_grid	20220520	Rep1	319	76	20220520 568K63_gfpMyD88_grid5 1um 001.tif	0.000761666	0.02983963
1um_grid	20220520	Rep1	319	77	20220520 568K63_gfpMyD88_grid5 1um 001.tif	0.011265486	0.215529635
1um_grid	20220520	Rep1	319	78	20220520 568K63_gfpMyD88_grid5 1um 001.tif	0.000290438	0.089077187
1um_grid	20220520	Rep1	319	79	20220520 568K63_gfpMyD88_grid5 1um 001.tif	0.003001265	0.181328108
1um_grid	20220520	Rep1	319	80	20220520 568K63_gfpMyD88_grid5 1um 001.tif	0.009142427	0.238766124
1um_grid	20220520	Rep1	319	81	20220520 568K63_gfpMyD88_grid5 1um 001.tif	0.000173898	0.331573264
1um_grid	20220520	Rep1	319	82	20220520 568K63_gfpMyD88_grid5 1um 001.tif	0.008909347	0.165480616
1um_grid	20220520	Rep1	319	83	20220520 568K63_gfpMyD88_grid5 1um 001.tif	0.000883273	0.065818516
1um_grid	20220520	Rep1	319	84	20220520 568K63_gfpMyD88_grid5 1um 001.tif	0.001212626	0.029028202
1um_grid	20220520	Rep1	319	85	20220520 568K63_gfpMyD88_grid5 1um 001.tif	0.014037116	0.202938937
1um_grid	20220520	Rep1	319	86	20220520 568K63_gfpMyD88_grid5 1um 001.tif	0.003675171	0.047296418
1um_grid	20220520	Rep1	319	87	20220520 568K63_gfpMyD88_grid5 1um 001.tif	0.001496376	0.188460826
1um_grid	20220520	Rep1	319	88	20220520 568K63_gfpMyD88_grid5 1um 001.tif	0.004921645	0.236090186
1um_grid	20220520	Rep1	319	89	20220520 568K63_gfpMyD88_grid5 1um 001.tif	0.008260775	0.231889705
1um_grid	20220520	Rep1	319	90	20220520 568K63_gfpMyD88_grid5 1um 001.tif	0.014675554	0.181333799
1um_grid	20220520	Rep1	319	91	20220520 568K63_gfpMyD88_grid5 1um 001.tif	0.010581445	0.273829094
1um_grid	20220520	Rep1	319	92	20220520 568K63_gfpMyD88_grid5 1um 001.tif	-8.45E-05	0.258479262
1um_grid	20220520	Rep1	319	93	20220520 568K63_gfpMyD88_grid5 1um 001.tif	0.000589389	0.012872547
1um_grid	20220520	Rep1	319	94	20220520 568K63_gfpMyD88_grid5 1um 001.tif	0.010176088	0.016097695
1um_grid	20220520	Rep1	319	95	20220520 568K63_gfpMyD88_grid5 1um 001.tif	0.000447514	0.17665398
1um_grid	20220520	Rep1	319	96	20220520 568K63_gfpMyD88_grid5 1um 001.tif	0.002418564	0.09997258
1um_grid	20220520	Rep1	319	97	20220520 568K63_gfpMyD88_grid5 1um 001.tif	0.000918742	0.2885152
1um_grid	20220520	Rep1	319	98	20220520 568K63_gfpMyD88_grid5 1um 001.tif	0.000614724	0.254590382
1um_grid	20220520	Rep1	319	99	20220520 568K63_gfpMyD88_grid5 1um 001.tif	0.000396845	0.045758859
1um_grid	20220520	Rep1	319	100	20220520 568K63_gfpMyD88_grid5 1um 001.tif	0.006178252	0.17676531
1um_grid	20220520	Rep1	319	101	20220520 568K63_gfpMyD88_grid5 1um 001.tif	0.000574189	0.320187088
1um_grid	20220520	Rep1	319	102	20220520 568K63_gfpMyD88_grid5 1um 001.tif	0.00715111	0.006660112
1um_grid	20220520	Rep1	319	103	20220520 568K63_gfpMyD88_grid5 1um 001.tif	0.000999814	0.303953487
1um_grid	20220520	Rep1	319	104	20220520 568K63_gfpMyD88_grid5 1um 001.tif	0.003832247	0.003197103
1um_grid	20220520	Rep1	319	105	20220520 568K63_gfpMyD88_grid5 1um 001.tif	0.003431957	0.027660552
1um_grid	20220520	Rep1	319	106	20220520 568K63_gfpMyD88_grid5 1um 001.tif	0.039133797	0.113284166
1um_grid	20220520	Rep1	319	107	20220520 568K63_gfpMyD88_grid5 1um 001.tif	0.006360663	0.017668202
1um_grid	20220520	Rep1	319	108	20220520 568K63_gfpMyD88_grid5 1um 001.tif	0.009568052	0.127211058
1um_grid	20220520	Rep1	319	109	20220520 568K63_gfpMyD88_grid5 1um 001.tif	0.001141689	0.000634243
1um_grid	20220520	Rep1	319	110	20220520 568K63_gfpMyD88_grid5 1um 001.tif	0.000974479	0
1um_grid	20220520	Rep1	319	111	20220520 568K63_gfpMyD88_grid5 1um 001.tif	0.019889461	0.048509316
1um_grid	20220520	Rep1	319	112	20220520 568K63_gfpMyD88_grid5 1um 001.tif	0.003330618	0.10097518
1um_grid	20220520	Rep1	319	113	20220520 568K63_gfpMyD88_grid5 1um 001.tif	0.001972671	0.042768267
1um_grid	20220520	Rep1	319	114	20220520 568K63_gfpMyD88_grid5 1um 001.tif	0.002960729	0.000510415
1um_grid	20220520	Rep1	319	115	20220520 568K63_gfpMyD88_grid5 1um 001.tif	0.002271622	0.073689836
1um_grid	20220520	Rep1	319	116	20220520 568K63_gfpMyD88_grid5 1um 001.tif	0.000928876	0.015040623
1um_grid	20220520	Rep1	319	117	20220520 568K63_gfpMyD88_grid5 1um 001.tif	0.005321935	0.025433486
1um_grid	20220520	Rep1	319	118	20220520 568K63_gfpMyD88_grid5 1um 001.tif	0.00489631	0.180811876
1um_grid	20220520	Rep1	319	119	20220520 568K63_gfpMyD88_grid5 1um 001.tif	0.000533653	0.020242089
1um_grid	20220520	Rep1	319	120	20220520 568K63_gfpMyD88_grid5 1um 001.tif	-0.000302397	0.093592394
1um_grid	20220520	Rep1	319	121	20220520 568K63_gfpMyD88_grid5 1um 001.tif	0.027418972	0.118085993
1um_grid	20220520	Rep1	319	122	20220520 568K63_gfpMyD88_grid5 1um 001.tif	0.002560439	0.379896551
1um_grid	20220520	Rep1	319	123	20220520 568K63_gfpMyD88_grid5 1um 001.tif	-8.51E-06	0.185869491
1um_grid	20220520	Rep1	319	124	20220520 568K63_gfpMyD88_grid5 1um 001.tif	0.008559726	0.085191818
1um_grid	20220520	Rep1	319	125	20220520 568K63_gfpMyD88_grid5 1um 001.tif	0.009993677	0.342563109
1um_grid	20220520	Rep1	319	126	20220520 568K63_gfpMyD88_grid5 1um 001.tif	0.001815595	0.04907834
1um_grid	20220520	Rep1	319	127	20220520 568K63_gfpMyD88_grid5 1um 001.tif	0.002535104	0.025265529
1um_grid	20220520	Rep1	319	128	20220520 568K63_gfpMyD88_grid5 1um 001.tif	-2.88E-05	0.23502635
1um_grid	20220520	Rep1	319	129	20220520 568K63_gfpMyD88_grid5 1um 001.tif	0.019185153	0.323262666
1um_grid	20220520	Rep1	319	130	20220520 568K63_gfpMyD88_grid5 1um 001.tif	0.00115689	0.008189072
1um_grid	20220520	Rep1	319	131	20220520 568K63_gfpMyD88_grid5 1um 001.tif	0.002915127	0.312352405
1um_grid	20220520	Rep1	319	132	20220520 568K63_gfpMyD88_grid5 1um 001.tif	0.003097537	0.004142212
1um_grid	20220520	Rep1	319	133	20220520 568K63_gfpMyD88_grid5 1um 001.tif	0.005590484	0.253074096
1um_grid	20220520	Rep1	319	134	20220520 568K63_gfpMyD88_grid5 1um 001.tif	0.002671912	0.018431643
1um_grid	20220520	Rep1	319	135	20220520 568K63_gfpMyD88_grid5 1um 001.tif	0.007298052	0.005415541
1um_grid	20220520	Rep1	319	136	20220520 568K63_gfpMyD88_grid5 1um 001.tif	0.00483044	0.020552499
1um_grid	20220520	Rep1	319	137	20220520 568K63_gfpMyD88_grid5 1um 001.tif	0.049642683	0.039162852
1um_grid	20220520	Rep1	319	138	20220520 568K63_gfpMyD88_grid5 1um 001.tif	0.002651644	0.128111791
1um_grid	20220520	Rep1	319	139	20220520 568K63_gfpMyD88_grid5 1um 001.tif	0.001992939	0.026837191
1um_grid	20220520	Rep1	319	140	20220520 568K63_gfpMyD88_grid5 1um 001.tif	0.000533653	0.007602681
1um_grid	20220520	Rep1	319	141	20220520 568K63_gfpMyD88_grid5 1um 001.tif	0.00015363	0.015557834
1um_grid	20220520	Rep1	319	142	20220520 568K63_gfpMyD88_grid5 1um 001.tif	0.012699437	0.115351946
1um_grid	20220520	Rep1	319	143	20220520 568K63_gfpMyD88_grid5 1um 001.tif	0.005038185	0.0910894
1um_grid	20220520	Rep1	319	144	20220520 568K63_gfpMyD88_grid5 1um 001.tif	0.000832604	0.10108628
1um_grid	20220520	Rep1	319	145	20220520 568K63_gfpMyD88_grid5 1um 001.tif	0.002580707	0.18410454
1um_grid	20220520	Rep1	319	146	20220520 568K63_gfpMyD88_grid5 1um 001.tif	0.007014302	0.064419865
1um_grid	20220520	Rep1	319	147	20220520 568K63_gfpMyD88_grid5 1um 001.tif	0.013768567	0.078052861
1um_grid	20220520	Rep1	319	148	20220520 568K63_gfpMyD88_grid5 1um 001.tif	0.004597359	0.030610342
1um_grid	20220520	Rep1	319	149	20220520 568K63_gfpMyD88_grid5 1um 001.tif	0.000229635	0.002094009
1um_grid	20220520	Rep1	319	150	20220520 568K63_gfpMyD88_grid5 1um 001.tif	0.000346175	0.202497231
1um_grid	20220520	Rep1	319	151	20220520 568K63_gfpMyD88_grid5 1um 001.tif	0.005828632	0.14831194
1um_grid	20220520	Rep1	319	152	20220520 568K63_gfpMyD88_grid5 1um 001.tif	0.002697247	0.281513359
1um_grid	20220520	Rep1	319	153	20220520 568K63_gfpMyD88_grid5 1um 001.tif	-0.000150388	0.255894464
1um_grid	20220520	Rep1	319	154	20220520 568K63_gfpMyD88_grid5 1um 001.tif	0.010221691	0.170332042
1um_grid	20220520	Rep1	319	155	20220520 568K63_gfpMyD88_grid5 1um 001.tif	0.000498184	0.222800564
1um_grid	20220520	Rep1	319	156	20220520 568K63_gfpMyD88_grid5 1um 001.tif	0.009725128	0.077731167
1um_grid	20220520	Rep1	319	157	20220520 568K63_gfpMyD88_grid5 1um 001.tif	0.010520642	0.03084301
1um_grid	20220520	Rep1	319	158	20220520 568K63_gfpMyD88_grid5 1um 001.tif	0.000852872	0.029021658
1um_grid	20220520	Rep1	319	159	20220520 568K63_gfpMyD88_grid5 1um 001.tif	0.000163764	0.32977373
1um_grid	20220520	Rep1	319	160	20220520 568K63_gfpMyD88_grid5 1um 001.tif	0.001161957	0.195387882
1um_grid	20220520	Rep1	319	161	20220520 568K63_gfpMyD88_grid5 1um 001.tif	0.000908608	0.099282211
1um_grid	20220520	Rep1	319	162	20220520 568K63_gfpMyD88_grid5 1um 001.tif	0.006436668	0.047638708
1um_grid	20220520	Rep1	319	163	20220520 568K63_gfpMyD88_grid5 1um 001.tif	0.02201252	0.054579788
1um_grid	20220520	Rep1	319	164	20220520 568K63_gfpMyD88_grid5 1um 001.tif	-0.000398669	0.175024269
1um_grid	20220520	Rep1	319	165	20220520 568K63_gfpMyD88_grid5 1um 001.tif	0.012233276	0.21609694
1um_grid	20220520	Rep1	319	166	20220520 568K63_gfpMyD88_grid5 1um 001.tif	0.000472849	0.310175112
1um_grid	20220520	Rep1	319	167	20220520 568K63_gfpMyD88_grid5 1um 001.tif	0.0019068	0.220843183
1um_grid	20220520	Rep1	319	168	20220520 568K63_gfpMyD88_grid5 1um 001.tif	0.000123229	0.084964421
1um_grid	20220520	Rep1	319	169	20220520 568K63_gfpMyD88_grid5 1um 001.tif	0.01857205	0.044499538
1um_grid	20220520	Rep1	319	170	20220520 568K63_gfpMyD88_grid5 1um 001.tif	0.117377879	0.083203778
1um_grid	20220520	Rep1	319	171	20220520 568K63_gfpMyD88_grid5 1um 001.tif	0.013363209	0.215190238
1um_grid	20220520	Rep1	319	172	20220520 568K63_gfpMyD88_grid5 1um 001.tif	0.023025913	0.174889599
1um_grid	20220520	Rep1	319	173	20220520 568K63_gfpMyD88_grid5 1um 001.tif	0.006826824	0.188881497
1um_grid	20220520	Rep1	319	174	20220520 568K63_gfpMyD88_grid5 1um 001.tif	0.006026243	0.211531032
1um_grid	20220520	Rep1	319	175	20220520 568K63_gfpMyD88_grid5 1um 001.tif	0.008873878	0.182933849
1um_grid	20220520	Rep1	319	176	20220520 568K63_gfpMyD88_grid5 1um 001.tif	0.000366443	0.200867829
1um_grid	20220520	Rep1	319	177	20220520 568K63_gfpMyD88_grid5 1um 001.tif	0.164688136	0.123332306
1um_grid	20220520	Rep1	319	178	20220520 568K63_gfpMyD88_grid5 1um 001.tif	0.014873165	0.028923501
1um_grid	20220520	Rep1	319	179	20220520 568K63_gfpMyD88_grid5 1um 001.tif	0.06060253	0.115618588
1um_grid	20220520	Rep1	319	180	20220520 568K63_gfpMyD88_grid5 1um 001.tif	0.006071846	0.151553914
1um_grid	20220520	Rep1	319	181	20220520 568K63_gfpMyD88_grid5 1um 001.tif	0.006071846	0.117824827
1um_grid	20220520	Rep1	319	182	20220520 568K63_gfpMyD88_grid5 1um 001.tif	0.068679272	0.157644841
1um_grid	20220520	Rep1	319	183	20220520 568K63_gfpMyD88_grid5 1um 001.tif	0.00686736	0.106082833
1um_grid	20220520	Rep1	319	184	20220520 568K63_gfpMyD88_grid5 1um 001.tif	0.069794005	0.131300495
1um_grid	20220520	Rep1	319	185	20220520 568K63_gfpMyD88_grid5 1um 001.tif	0.038986854	0.107943418
1um_grid	20220520	Rep1	319	186	20220520 568K63_gfpMyD88_grid5 1um 001.tif	0.002443899	0.009488479
1um_grid	20220520	Rep1	319	187	20220520 568K63_gfpMyD88_grid5 1um 001.tif	0.005017917	0.033911315
1um_grid	20220520	Rep1	319	188	20220520 568K63_gfpMyD88_grid5 1um 001.tif	0.015998032	0.094163106
1um_grid	20220520	Rep1	319	189	20220520 568K63_gfpMyD88_grid5 1um 001.tif	0.030226071	0.089126266
1um_grid	20220520	Rep1	319	190	20220520 568K63_gfpMyD88_grid5 1um 001.tif	0.002048675	0.003729954
1um_grid	20220520	Rep1	319	191	20220520 568K63_gfpMyD88_grid5 1um 001.tif	0.000807269	0.082418893
1um_grid	20220520	Rep1	319	192	20220520 568K63_gfpMyD88_grid5 1um 001.tif	0.031340803	0.179356795
1um_grid	20220520	Rep1	319	193	20220520 568K63_gfpMyD88_grid5 1um 001.tif	0.041976364	0.13625836
1um_grid	20220520	Rep1	319	194	20220520 568K63_gfpMyD88_grid5 1um 001.tif	0.001658519	0.093026358
1um_grid	20220520	Rep1	319	195	20220520 568K63_gfpMyD88_grid5 1um 001.tif	0.000498184	0.0399694
1um_grid	20220520	Rep1	319	196	20220520 568K63_gfpMyD88_grid5 1um 001.tif	0.014756625	0.059593075
1um_grid	20220520	Rep1	319	197	20220520 568K63_gfpMyD88_grid5 1um 001.tif	0.003447158	0.012778215
1um_grid	20220520	Rep1	319	198	20220520 568K63_gfpMyD88_grid5 1um 001.tif	0.028726249	0.032700197
1um_grid	20220520	Rep1	319	199	20220520 568K63_gfpMyD88_grid5 1um 001.tif	0.008691467	0.080144929
1um_grid	20220520	Rep1	319	200	20220520 568K63_gfpMyD88_grid5 1um 001.tif	0.007749012	0.00857644
1um_grid	20220520	Rep1	319	201	20220520 568K63_gfpMyD88_grid5 1um 001.tif	0.004425082	0.032937019
1um_grid	20220520	Rep1	319	202	20220520 568K63_gfpMyD88_grid5 1um 001.tif	0.025047632	0.109711124
1um_grid	20220520	Rep1	319	203	20220520 568K63_gfpMyD88_grid5 1um 001.tif	0.01122495	0.003164571
1um_grid	20220520	Rep1	319	204	20220520 568K63_gfpMyD88_grid5 1um 001.tif	0.004506154	0.053593547
1um_grid	20220520	Rep1	319	205	20220520 568K63_gfpMyD88_grid5 1um 001.tif	0.005777962	0.021533121
1um_grid	20220520	Rep1	319	206	20220520 568K63_gfpMyD88_grid5 1um 001.tif	0.003528229	0.009179987
1um_grid	20220520	Rep1	319	207	20220520 568K63_gfpMyD88_grid5 1um 001.tif	0.047068665	0.158016757
1um_grid	20220520	Rep1	319	208	20220520 568K63_gfpMyD88_grid5 1um 001.tif	0.016114572	0.100851177
1um_grid	20220520	Rep1	319	209	20220520 568K63_gfpMyD88_grid5 1um 001.tif	0.046668374	0.20323107
1um_grid	20220520	Rep1	319	210	20220520 568K63_gfpMyD88_grid5 1um 001.tif	0.003057002	0.05818426
1um_grid	20220520	Rep1	319	211	20220520 568K63_gfpMyD88_grid5 1um 001.tif	0.000290438	0.000959754
1um_grid	20220520	Rep1	319	212	20220520 568K63_gfpMyD88_grid5 1um 001.tif	0.005134457	0.035756109
1um_grid	20220520	Rep1	319	213	20220520 568K63_gfpMyD88_grid5 1um 001.tif	0.005321935	0.14363856
1um_grid	20220520	Rep1	319	214	20220520 568K63_gfpMyD88_grid5 1um 001.tif	0.000675528	0.028301842
1um_grid	20220520	Rep1	319	215	20220520 568K63_gfpMyD88_grid5 1um 001.tif	0.009309637	0.332883791
1um_grid	20220520	Rep1	319	216	20220520 568K63_gfpMyD88_grid5 1um 001.tif	0.013180799	0.267996977
1um_grid	20220520	Rep1	319	217	20220520 568K63_gfpMyD88_grid5 1um 001.tif	0.007171378	0.027665083
1um_grid	20220520	Rep1	319	218	20220520 568K63_gfpMyD88_grid5 1um 001.tif	0.001400104	0.022222672
1um_grid	20220520	Rep1	319	219	20220520 568K63_gfpMyD88_grid5 1um 001.tif	0.001374769	0.114198286
1um_grid	20220520	Rep1	319	220	20220520 568K63_gfpMyD88_grid5 1um 001.tif	0.004678431	0.023287672
1um_grid	20220520	Rep1	319	221	20220520 568K63_gfpMyD88_grid5 1um 001.tif	0.005291533	0.023122909
1um_grid	20220520	Rep1	319	222	20220520 568K63_gfpMyD88_grid5 1um 001.tif	0.003442091	0.002541741
1um_grid	20220520	Rep1	319	223	20220520 568K63_gfpMyD88_grid5 1um 001.tif	0.004642962	0.00344639
1um_grid	20220520	Rep1	319	224	20220520 568K63_gfpMyD88_grid5 1um 001.tif	0.013099727	0.002083455
1um_grid	20220520	Rep1	319	225	20220520 568K63_gfpMyD88_grid5 1um 001.tif	0.019372631	0.003801082
1um_grid	20220520	Rep1	319	226	20220520 568K63_gfpMyD88_grid5 1um 001.tif	0.022970176	0.156979797
1um_grid	20220520	Rep1	319	227	20220520 568K63_gfpMyD88_grid5 1um 001.tif	0.005250998	0.18381759
1um_grid	20220520	Rep1	319	228	20220520 568K63_gfpMyD88_grid5 1um 001.tif	0.020973792	0.209366924
1um_grid	20220520	Rep1	319	229	20220520 568K63_gfpMyD88_grid5 1um 001.tif	0.001922001	0.213712924
1um_grid	20220520	Rep1	319	230	20220520 568K63_gfpMyD88_grid5 1um 001.tif	0.021921314	0.240071105
1um_grid	20220520	Rep1	319	231	20220520 568K63_gfpMyD88_grid5 1um 001.tif	0.008929615	0.223414672
1um_grid	20220520	Rep1	319	232	20220520 568K63_gfpMyD88_grid5 1um 001.tif	0.000994747	0.179430413
1um_grid	20220520	Rep1	319	233	20220520 568K63_gfpMyD88_grid5 1um 001.tif	0.012314348	0.169905829
1um_grid	20220520	Rep1	319	234	20220520 568K63_gfpMyD88_grid5 1um 001.tif	0.046283285	0.324810195
1um_grid	20220520	Rep1	319	235	20220520 568K63_gfpMyD88_grid5 1um 001.tif	0.043744735	0.242961743
1um_grid	20220520	Rep1	319	236	20220520 568K63_gfpMyD88_grid5 1um 001.tif	0.002950595	0.234547082
1um_grid	20220520	Rep1	319	237	20220520 568K63_gfpMyD88_grid5 1um 001.tif	0.006730552	0.372838331
1um_grid	20220520	Rep1	319	238	20220520 568K63_gfpMyD88_grid5 1um 001.tif	0.000194166	0.221655636
1um_grid	20220520	Rep1	319	239	20220520 568K63_gfpMyD88_grid5 1um 001.tif	0.006380931	0.180918742
1um_grid	20220520	Rep1	319	240	20220520 568K63_gfpMyD88_grid5 1um 001.tif	0.000270171	0.211697189
1um_grid	20220520	Rep1	319	241	20220520 568K63_gfpMyD88_grid5 1um 001.tif	0.006938297	0.169352994
1um_grid	20220520	Rep1	319	242	20220520 568K63_gfpMyD88_grid5 1um 001.tif	0.031867768	0.187897155
1um_grid	20220520	Rep1	319	243	20220520 568K63_gfpMyD88_grid5 1um 001.tif	0.031340803	0.081699383
1um_grid	20220520	Rep1	319	244	20220520 568K63_gfpMyD88_grid5 1um 001.tif	0.007617271	0.100397924
1um_grid	20220520	Rep1	319	245	20220520 568K63_gfpMyD88_grid5 1um 001.tif	0.017001291	0.185080244
1um_grid	20220520	Rep1	319	246	20220520 568K63_gfpMyD88_grid5 1um 001.tif	0.011878589	0.213434691
1um_grid	20220520	Rep1	319	247	20220520 568K63_gfpMyD88_grid5 1um 001.tif	0.004668297	0.001696147
1um_grid	20220520	Rep1	319	248	20220520 568K63_gfpMyD88_grid5 1um 001.tif	0.006355596	0.122797393
1um_grid	20220520	Rep1	319	249	20220520 568K63_gfpMyD88_grid5 1um 001.tif	0.002727649	0.006347465
1um_grid	20220520	Rep1	319	250	20220520 568K63_gfpMyD88_grid5 1um 001.tif	0.006036377	0.138148517
1um_grid	20220520	Rep1	319	251	20220520 568K63_gfpMyD88_grid5 1um 001.tif	0.000883273	0.111074099
1um_grid	20220520	Rep1	319	252	20220520 568K63_gfpMyD88_grid5 1um 001.tif	0.046577169	0.115556244
1um_grid	20220520	Rep1	319	253	20220520 568K63_gfpMyD88_grid5 1um 001.tif	0.004409881	0.021594469
1um_grid	20220520	Rep1	319	254	20220520 568K63_gfpMyD88_grid5 1um 001.tif	-1.86E-05	0.036157351
1um_grid	20220520	Rep1	319	255	20220520 568K63_gfpMyD88_grid5 1um 001.tif	0.000721131	0.076064883
1um_grid	20220520	Rep1	319	256	20220520 568K63_gfpMyD88_grid5 1um 001.tif	0.00489631	0.042490936
1um_grid	20220520	Rep1	319	257	20220520 568K63_gfpMyD88_grid5 1um 001.tif	-0.000221325	0.084120276
1um_grid	20220520	Rep1	319	258	20220520 568K63_gfpMyD88_grid5 1um 001.tif	0.001830796	0.043812523
1um_grid	20220520	Rep1	319	259	20220520 568K63_gfpMyD88_grid5 1um 001.tif	0.000285371	0.000147235
1um_grid	20220520	Rep1	319	260	20220520 568K63_gfpMyD88_grid5 1um 001.tif	1.18E-05	0.176839076
1um_grid	20220520	Rep1	319	261	20220520 568K63_gfpMyD88_grid5 1um 001.tif	0.002828988	0.25237363
1um_grid	20220520	Rep1	319	262	20220520 568K63_gfpMyD88_grid5 1um 001.tif	0.043511654	0.023289662
1um_grid	20220520	Rep1	319	263	20220520 568K63_gfpMyD88_grid5 1um 001.tif	0.001167023	0.014867465
1um_grid	20220520	Rep1	319	264	20220520 568K63_gfpMyD88_grid5 1um 001.tif	0.00115689	0.212943905
1um_grid	20220520	Rep1	319	265	20220520 568K63_gfpMyD88_grid5 1um 001.tif	0.004349078	0.005382258
1um_grid	20220520	Rep1	319	266	20220520 568K63_gfpMyD88_grid5 1um 001.tif	0.006492404	0.006305123
1um_grid	20220520	Rep1	319	267	20220520 568K63_gfpMyD88_grid5 1um 001.tif	0.004967248	0.068105635
1um_grid	20220520	Rep1	319	268	20220520 568K63_gfpMyD88_grid5 1um 001.tif	0.002220952	0.005935592
1um_grid	20220520	Rep1	319	269	20220520 568K63_gfpMyD88_grid5 1um 001.tif	0.010282494	0.056179036
1um_grid	20220520	Rep1	319	270	20220520 568K63_gfpMyD88_grid5 1um 001.tif	0.010956401	0.059712677
1um_grid	20220520	Rep1	319	271	20220520 568K63_gfpMyD88_grid5 1um 001.tif	0.005651288	0.064134065
1um_grid	20220520	Rep1	319	272	20220520 568K63_gfpMyD88_grid5 1um 001.tif	0.001932135	0.066838925
1um_grid	20220520	Rep1	319	273	20220520 568K63_gfpMyD88_grid5 1um 001.tif	0.005098989	0.07626019
1um_grid	20220520	Rep1	319	274	20220520 568K63_gfpMyD88_grid5 1um 001.tif	0.002798586	0.064449676
1um_grid	20220520	Rep1	319	275	20220520 568K63_gfpMyD88_grid5 1um 001.tif	0.001592649	0.057603948
1um_grid	20220520	Rep1	319	276	20220520 568K63_gfpMyD88_grid5 1um 001.tif	0.009106958	0.010017287
1um_grid	20220520	Rep1	319	277	20220520 568K63_gfpMyD88_grid5 1um 001.tif	0.002251354	0.111530528
1um_grid	20220520	Rep1	319	278	20220520 568K63_gfpMyD88_grid5 1um 001.tif	0.000249903	0.021054608
1um_grid	20220520	Rep1	319	279	20220520 568K63_gfpMyD88_grid5 1um 001.tif	9.79E-05	0.019020583
1um_grid	20220520	Rep1	319	280	20220520 568K63_gfpMyD88_grid5 1um 001.tif	0.003781578	0.102975282
1um_grid	20220520	Rep1	319	281	20220520 568K63_gfpMyD88_grid5 1um 001.tif	0.012213008	0.121227769
1um_grid	20220520	Rep1	319	282	20220520 568K63_gfpMyD88_grid5 1um 001.tif	0.015542005	0.051804503
1um_grid	20220520	Rep1	319	283	20220520 568K63_gfpMyD88_grid5 1um 001.tif	0.000949144	0.008323686
1um_grid	20220520	Rep1	319	284	20220520 568K63_gfpMyD88_grid5 1um 001.tif	0.002798586	0.028013063
1um_grid	20220520	Rep1	319	285	20220520 568K63_gfpMyD88_grid5 1um 001.tif	0.012202874	0.081846035
1um_grid	20220520	Rep1	319	286	20220520 568K63_gfpMyD88_grid5 1um 001.tif	0.004648029	0.04614091
1um_grid	20220520	Rep1	319	287	20220520 568K63_gfpMyD88_grid5 1um 001.tif	0.00449602	0.100889966
1um_grid	20220520	Rep1	319	288	20220520 568K63_gfpMyD88_grid5 1um 001.tif	-5.92E-05	0.187184789
1um_grid	20220520	Rep1	319	289	20220520 568K63_gfpMyD88_grid5 1um 001.tif	0.063212016	0.139517654
1um_grid	20220520	Rep1	319	290	20220520 568K63_gfpMyD88_grid5 1um 001.tif	0.001693988	0.005188282
1um_grid	20220520	Rep1	319	291	20220520 568K63_gfpMyD88_grid5 1um 001.tif	0.010333164	0.140635872
1um_grid	20220520	Rep1	319	292	20220520 568K63_gfpMyD88_grid5 1um 001.tif	0.111439395	0.170360735
1um_grid	20220520	Rep1	319	293	20220520 568K63_gfpMyD88_grid5 1um 001.tif	0.008564793	0.154950136
1um_grid	20220520	Rep1	319	294	20220520 568K63_gfpMyD88_grid5 1um 001.tif	0.031766428	0.20415632
1um_grid	20220520	Rep1	319	295	20220520 568K63_gfpMyD88_grid5 1um 001.tif	0.003806913	0.015532313
1um_grid	20220520	Rep1	319	296	20220520 568K63_gfpMyD88_grid5 1um 001.tif	0.003766377	0.034320991
1um_grid	20220520	Rep1	319	297	20220520 568K63_gfpMyD88_grid5 1um 001.tif	0.030408482	0.109487556
1um_grid	20220520	Rep1	319	298	20220520 568K63_gfpMyD88_grid5 1um 001.tif	0.010834794	0.054348599
1um_grid	20220520	Rep1	319	299	20220520 568K63_gfpMyD88_grid5 1um 001.tif	0.032288326	0.047137771
1um_grid	20220520	Rep1	319	300	20220520 568K63_gfpMyD88_grid5 1um 001.tif	0.114793726	0.144326014
1um_grid	20220520	Rep1	319	301	20220520 568K63_gfpMyD88_grid5 1um 001.tif	0.050529402	0.152937762
1um_grid	20220520	Rep1	319	302	20220520 568K63_gfpMyD88_grid5 1um 001.tif	0.012506892	0.058840118
1um_grid	20220520	Rep1	319	303	20220520 568K63_gfpMyD88_grid5 1um 001.tif	0.128140114	0.147336427
1um_grid	20220520	Rep1	319	304	20220520 568K63_gfpMyD88_grid5 1um 001.tif	0.004354145	0.053479031
1um_grid	20220520	Rep1	319	305	20220520 568K63_gfpMyD88_grid5 1um 001.tif	0.00466323	0.028142097
1um_grid	20220520	Rep1	319	306	20220520 568K63_gfpMyD88_grid5 1um 001.tif	0.008037829	0.130860177
1um_grid	20220520	Rep1	319	307	20220520 568K63_gfpMyD88_grid5 1um 001.tif	0.032470737	0.103289556
1um_grid	20220520	Rep1	319	308	20220520 568K63_gfpMyD88_grid5 1um 001.tif	0.001496376	0.094438274
1um_grid	20220520	Rep1	319	309	20220520 568K63_gfpMyD88_grid5 1um 001.tif	0.007992226	0.138490153
1um_grid	20220520	Rep1	319	310	20220520 568K63_gfpMyD88_grid5 1um 001.tif	0.013119995	0.045025872
1um_grid	20220520	Rep1	319	311	20220520 568K63_gfpMyD88_grid5 1um 001.tif	0.003649837	0.121153389
1um_grid	20220520	Rep1	319	312	20220520 568K63_gfpMyD88_grid5 1um 001.tif	0.058332529	0.135787015
1um_grid	20220520	Rep1	319	313	20220520 568K63_gfpMyD88_grid5 1um 001.tif	0.002256421	0.137853309
1um_grid	20220520	Rep1	319	314	20220520 568K63_gfpMyD88_grid5 1um 001.tif	0.001835863	0.159241133
1um_grid	20220520	Rep1	319	315	20220520 568K63_gfpMyD88_grid5 1um 001.tif	0.002661778	0.056889545
1um_grid	20220520	Rep1	319	316	20220520 568K63_gfpMyD88_grid5 1um 001.tif	0.02127781	0.100977394
1um_grid	20220520	Rep1	319	317	20220520 568K63_gfpMyD88_grid5 1um 001.tif	0.006147851	0.094495702
1um_grid	20220520	Rep1	319	318	20220520 568K63_gfpMyD88_grid5 1um 001.tif	0.006928163	0.096075758
1um_grid	20220520	Rep1	319	319	20220520 568K63_gfpMyD88_grid5 1um 001.tif	0.004739234	0.075030966
1um_grid	20220520	Rep1	319	320	20220520 568K63_gfpMyD88_grid5 1um 001.tif	0.012066066	0.095084953
1um_grid	20220520	Rep1	319	321	20220520 568K63_gfpMyD88_grid5 1um 001.tif	0.002530037	0.023834751
1um_grid	20220520	Rep1	319	322	20220520 568K63_gfpMyD88_grid5 1um 001.tif	0.031877902	0.241084024
1um_grid	20220520	Rep1	319	323	20220520 568K63_gfpMyD88_grid5 1um 001.tif	0.000173898	0.227919811
1um_grid	20220520	Rep1	319	324	20220520 568K63_gfpMyD88_grid5 1um 001.tif	0.002337493	0.039284485
1um_grid	20220520	Rep1	319	325	20220520 568K63_gfpMyD88_grid5 1um 001.tif	0.015085978	0.146663926
1um_grid	20220520	Rep1	319	326	20220520 568K63_gfpMyD88_grid5 1um 001.tif	0.000665394	0.105308096
1um_grid	20220520	Rep1	319	327	20220520 568K63_gfpMyD88_grid5 1um 001.tif	0.003112738	0.113011058
1um_grid	20220520	Rep1	319	328	20220520 568K63_gfpMyD88_grid5 1um 001.tif	0.005261132	0.004850095
1um_grid	20220520	Rep1	319	329	20220520 568K63_gfpMyD88_grid5 1um 001.tif	0.001851064	0.017066175
1um_grid	20220520	Rep1	319	330	20220520 568K63_gfpMyD88_grid5 1um 001.tif	0.00117209	0.12280803
1um_grid	20220520	Rep1	319	331	20220520 568K63_gfpMyD88_grid5 1um 001.tif	0.003011399	0.1070235
1um_grid	20220520	Rep1	319	332	20220520 568K63_gfpMyD88_grid5 1um 001.tif	0.003969055	0.009923979
1um_grid	20220520	Rep1	319	333	20220520 568K63_gfpMyD88_grid5 1um 001.tif	0.010535843	0.013483376
1um_grid	20220520	Rep1	319	334	20220520 568K63_gfpMyD88_grid5 1um 001.tif	0.004399747	0.134252164
1um_grid	20220520	Rep1	319	335	20220520 568K63_gfpMyD88_grid5 1um 001.tif	0.002033475	0.151357602
1um_grid	20220520	Rep1	319	336	20220520 568K63_gfpMyD88_grid5 1um 001.tif	0.002879658	0.093552239
1um_grid	20220520	Rep1	319	337	20220520 568K63_gfpMyD88_grid5 1um 001.tif	0.00015363	0.014134562
1um_grid	20220520	Rep1	319	338	20220520 568K63_gfpMyD88_grid5 1um 001.tif	0.019068613	0.011110647
1um_grid	20220520	Rep1	319	339	20220520 568K63_gfpMyD88_grid5 1um 001.tif	0.003122872	0.004540813
1um_grid	20220520	Rep1	319	340	20220520 568K63_gfpMyD88_grid5 1um 001.tif	0.009831535	0.09337833
1um_grid	20220520	Rep1	319	341	20220520 568K63_gfpMyD88_grid5 1um 001.tif	0.008275976	0.010101215
1um_grid	20220520	Rep1	319	342	20220520 568K63_gfpMyD88_grid5 1um 001.tif	0.002378028	0.003384068
1um_grid	20220520	Rep1	319	343	20220520 568K63_gfpMyD88_grid5 1um 001.tif	0.000381644	0.010279681
1um_grid	20220520	Rep1	319	344	20220520 568K63_gfpMyD88_grid5 1um 001.tif	0.001911867	0.004374983
1um_grid	20220520	Rep1	319	345	20220520 568K63_gfpMyD88_grid5 1um 001.tif	0.002869524	0.029875324
1um_grid	20220520	Rep1	319	346	20220520 568K63_gfpMyD88_grid5 1um 001.tif	0.003771444	0.010583075
1um_grid	20220520	Rep1	319	347	20220520 568K63_gfpMyD88_grid5 1um 001.tif	0.008483722	0.004173061
1um_grid	20220520	Rep1	319	348	20220520 568K63_gfpMyD88_grid5 1um 001.tif	0.0002043	0.015557834
1um_grid	20220520	Rep1	319	349	20220520 568K63_gfpMyD88_grid5 1um 001.tif	0.000645126	0.008173774
1um_grid	20220520	Rep1	319	350	20220520 568K63_gfpMyD88_grid5 1um 001.tif	0.008275976	0.015730399
1um_grid	20220520	Rep1	319	351	20220520 568K63_gfpMyD88_grid5 1um 001.tif	0.006107315	0.015173123
1um_grid	20220520	Rep1	319	352	20220520 568K63_gfpMyD88_grid5 1um 001.tif	0.00591477	0.020534377
1um_grid	20220520	Rep1	319	353	20220520 568K63_gfpMyD88_grid5 1um 001.tif	0.010267294	0.028576397
1um_grid	20220520	Rep1	319	354	20220520 568K63_gfpMyD88_grid5 1um 001.tif	0.001643318	0.057293299
1um_grid	20220520	Rep1	319	355	20220520 568K63_gfpMyD88_grid5 1um 001.tif	0.000508318	0.003926267
1um_grid	20220520	Rep1	319	356	20220520 568K63_gfpMyD88_grid5 1um 001.tif	0.004369346	0.044298536
1um_grid	20220520	Rep1	319	357	20220520 568K63_gfpMyD88_grid5 1um 001.tif	0.010566245	0.010547381
1um_grid	20220520	Rep1	319	358	20220520 568K63_gfpMyD88_grid5 1um 001.tif	0.014391803	0.055676384
1um_grid	20220520	Rep1	319	359	20220520 568K63_gfpMyD88_grid5 1um 001.tif	0.021607162	0.006387366
1um_grid	20220520	Rep1	319	360	20220520 568K63_gfpMyD88_grid5 1um 001.tif	0.002854323	0.010544832
1um_grid	20220520	Rep1	319	361	20220520 568K63_gfpMyD88_grid5 1um 001.tif	0.001972671	0.004776958
1um_grid	20220520	Rep1	319	362	20220520 568K63_gfpMyD88_grid5 1um 001.tif	0.002697247	0.002561422
1um_grid	20220520	Rep1	319	363	20220520 568K63_gfpMyD88_grid5 1um 001.tif	0.071567444	0.057531362
1um_grid	20220520	Rep1	319	364	20220520 568K63_gfpMyD88_grid5 1um 001.tif	0.013601357	0.003714853
1um_grid	20220520	Rep1	319	365	20220520 568K63_gfpMyD88_grid5 1um 001.tif	0.248668025	0.094651945
1um_grid	20220520	Rep1	319	366	20220520 568K63_gfpMyD88_grid5 1um 001.tif	0.181110172	0.083843026
1um_grid	20220520	Rep1	319	367	20220520 568K63_gfpMyD88_grid5 1um 001.tif	0.002413497	0.001295668
1um_grid	20220520	Rep1	319	368	20220520 568K63_gfpMyD88_grid5 1um 001.tif	0.251485257	0.057508267
1um_grid	20220520	Rep1	319	369	20220520 568K63_gfpMyD88_grid5 1um 001.tif	0.000498184	0.003847742
1um_grid	20220520	Rep1	319	370	20220520 568K63_gfpMyD88_grid5 1um 001.tif	0.001592649	0.014899151
1um_grid	20220520	Rep1	319	371	20220520 568K63_gfpMyD88_grid5 1um 001.tif	0.108799505	0.035915012
1um_grid	20220520	Rep1	319	372	20220520 568K63_gfpMyD88_grid5 1um 001.tif	0.006208654	0.004837161
1um_grid	20220520	Rep1	319	373	20220520 568K63_gfpMyD88_grid5 1um 001.tif	0.026491717	0.01598776
1um_grid	20220520	Rep1	319	374	20220520 568K63_gfpMyD88_grid5 1um 001.tif	0.000477916	0.000392627
1um_grid	20220520	Rep1	319	375	20220520 568K63_gfpMyD88_grid5 1um 001.tif	0.030601027	0
1um_grid	20220520	Rep1	319	376	20220520 568K63_gfpMyD88_grid5 1um 001.tif	0.003639703	0.012187133
1um_grid	20220520	Rep1	319	377	20220520 568K63_gfpMyD88_grid5 1um 001.tif	0.030089263	0.000261751
1um_grid	20220520	Rep1	319	378	20220520 568K63_gfpMyD88_grid5 1um 001.tif	0.057055653	0.004809677
1um_grid	20220520	Rep1	319	379	20220520 568K63_gfpMyD88_grid5 1um 001.tif	5.74E-05	0.001570507
1um_grid	20220520	Rep1	319	380	20220520 568K63_gfpMyD88_grid5 1um 001.tif	0.007424726	0.004150625
1um_grid	20220520	Rep1	319	381	20220520 568K63_gfpMyD88_grid5 1um 001.tif	0.004176801	0.001009612
1um_grid	20220520	Rep1	319	382	20220520 568K63_gfpMyD88_grid5 1um 001.tif	0.001369702	0.003036313
1um_grid	20220520	Rep1	319	383	20220520 568K63_gfpMyD88_grid5 1um 001.tif	0.001202492	0.021171641
1um_grid	20220520	Rep1	319	384	20220520 568K63_gfpMyD88_grid5 1um 001.tif	0.000558988	0.017204189
1um_grid	20220520	Rep1	319	385	20220520 568K63_gfpMyD88_grid5 1um 001.tif	0.024910824	0.007776542
1um_grid	20220520	Rep1	319	386	20220520 568K63_gfpMyD88_grid5 1um 001.tif	0.000700863	0.002983963
1um_grid	20220520	Rep1	319	387	20220520 568K63_gfpMyD88_grid5 1um 001.tif	0.002195617	0.007418578
1um_grid	20220520	Rep1	320	1	20220520 568K63_gfpMyD88_grid5 1um 002.tif	0.008574927	0.034158525
1um_grid	20220520	Rep1	320	2	20220520 568K63_gfpMyD88_grid5 1um 002.tif	0.000685662	0.02759095
1um_grid	20220520	Rep1	320	3	20220520 568K63_gfpMyD88_grid5 1um 002.tif	0.002580707	0.067826267
1um_grid	20220520	Rep1	320	4	20220520 568K63_gfpMyD88_grid5 1um 002.tif	0.004789904	0.017519275
1um_grid	20220520	Rep1	320	5	20220520 568K63_gfpMyD88_grid5 1um 002.tif	0.021399417	0.081612573
1um_grid	20220520	Rep1	320	6	20220520 568K63_gfpMyD88_grid5 1um 002.tif	0.005073654	0.04516516
1um_grid	20220520	Rep1	320	7	20220520 568K63_gfpMyD88_grid5 1um 002.tif	0.025154038	0.117025858
1um_grid	20220520	Rep1	320	8	20220520 568K63_gfpMyD88_grid5 1um 002.tif	0.001881466	0.000616985
1um_grid	20220520	Rep1	320	9	20220520 568K63_gfpMyD88_grid5 1um 002.tif	0.002519903	0.003664516
1um_grid	20220520	Rep1	320	10	20220520 568K63_gfpMyD88_grid5 1um 002.tif	0.015278522	0.187707409
1um_grid	20220520	Rep1	320	11	20220520 568K63_gfpMyD88_grid5 1um 002.tif	0.01179245	0.122792083
1um_grid	20220520	Rep1	320	12	20220520 568K63_gfpMyD88_grid5 1um 002.tif	0.025979954	0.085871033
1um_grid	20220520	Rep1	320	13	20220520 568K63_gfpMyD88_grid5 1um 002.tif	0.002428698	0.006674654
1um_grid	20220520	Rep1	320	14	20220520 568K63_gfpMyD88_grid5 1um 002.tif	0.005392873	0.139275407
1um_grid	20220520	Rep1	320	15	20220520 568K63_gfpMyD88_grid5 1um 002.tif	0.029486294	0.05772059
1um_grid	20220520	Rep1	320	16	20220520 568K63_gfpMyD88_grid5 1um 002.tif	0.002185484	0.015469493
1um_grid	20220520	Rep1	320	17	20220520 568K63_gfpMyD88_grid5 1um 002.tif	0.020239082	0.131566306
1um_grid	20220520	Rep1	320	18	20220520 568K63_gfpMyD88_grid5 1um 002.tif	0.00195747	0.015566495
1um_grid	20220520	Rep1	320	19	20220520 568K63_gfpMyD88_grid5 1um 002.tif	0.005321935	0.085074358
1um_grid	20220520	Rep1	320	20	20220520 568K63_gfpMyD88_grid5 1um 002.tif	0.002666845	0.0442294
1um_grid	20220520	Rep1	320	21	20220520 568K63_gfpMyD88_grid5 1um 002.tif	0.023552877	0.164101262
1um_grid	20220520	Rep1	320	22	20220520 568K63_gfpMyD88_grid5 1um 002.tif	0.001648385	0.073626858
1um_grid	20220520	Rep1	320	23	20220520 568K63_gfpMyD88_grid5 1um 002.tif	0.012451156	0.144401742
1um_grid	20220520	Rep1	320	24	20220520 568K63_gfpMyD88_grid5 1um 002.tif	0.000442447	0.002312135
1um_grid	20220520	Rep1	320	25	20220520 568K63_gfpMyD88_grid5 1um 002.tif	0.003817046	0.139775114
1um_grid	20220520	Rep1	320	26	20220520 568K63_gfpMyD88_grid5 1um 002.tif	0.000660327	0.063712608
1um_grid	20220520	Rep1	320	27	20220520 568K63_gfpMyD88_grid5 1um 002.tif	0.007176445	0.056018967
1um_grid	20220520	Rep1	320	28	20220520 568K63_gfpMyD88_grid5 1um 002.tif	0.000893407	0.030886635
1um_grid	20220520	Rep1	320	29	20220520 568K63_gfpMyD88_grid5 1um 002.tif	0.0007718	0.001919508
1um_grid	20220520	Rep1	320	30	20220520 568K63_gfpMyD88_grid5 1um 002.tif	0.002109479	0.012294124
1um_grid	20220520	Rep1	320	31	20220520 568K63_gfpMyD88_grid5 1um 002.tif	0.002307091	0.044196112
1um_grid	20220520	Rep1	320	32	20220520 568K63_gfpMyD88_grid5 1um 002.tif	0.004318676	0.009504838
1um_grid	20220520	Rep1	320	33	20220520 568K63_gfpMyD88_grid5 1um 002.tif	0.006619078	0.047158831
1um_grid	20220520	Rep1	320	34	20220520 568K63_gfpMyD88_grid5 1um 002.tif	0.006213721	0.000920642
1um_grid	20220520	Rep1	320	35	20220520 568K63_gfpMyD88_grid5 1um 002.tif	0.018156559	0.000973031
1um_grid	20220520	Rep1	320	36	20220520 568K63_gfpMyD88_grid5 1um 002.tif	0.000640059	0.08159274
1um_grid	20220520	Rep1	320	37	20220520 568K63_gfpMyD88_grid5 1um 002.tif	0.015217719	0.11297834
1um_grid	20220520	Rep1	320	38	20220520 568K63_gfpMyD88_grid5 1um 002.tif	0.003437024	0.088144698
1um_grid	20220520	Rep1	320	39	20220520 568K63_gfpMyD88_grid5 1um 002.tif	0.005149658	0.10812091
1um_grid	20220520	Rep1	320	40	20220520 568K63_gfpMyD88_grid5 1um 002.tif	0.002849256	0.011303517
1um_grid	20220520	Rep1	320	41	20220520 568K63_gfpMyD88_grid5 1um 002.tif	0.00347756	0.104695426
1um_grid	20220520	Rep1	320	42	20220520 568K63_gfpMyD88_grid5 1um 002.tif	0.001283564	0.079010353
1um_grid	20220520	Rep1	320	43	20220520 568K63_gfpMyD88_grid5 1um 002.tif	0.004019725	0.063160552
1um_grid	20220520	Rep1	320	44	20220520 568K63_gfpMyD88_grid5 1um 002.tif	0.002844189	0.009836332
1um_grid	20220520	Rep1	320	45	20220520 568K63_gfpMyD88_grid5 1um 002.tif	0.00404506	0.106696312
1um_grid	20220520	Rep1	320	46	20220520 568K63_gfpMyD88_grid5 1um 002.tif	0.001395037	0.072877559
1um_grid	20220520	Rep1	320	47	20220520 568K63_gfpMyD88_grid5 1um 002.tif	0.002484435	0.071916127
1um_grid	20220520	Rep1	320	48	20220520 568K63_gfpMyD88_grid5 1um 002.tif	0.07163838	0.163984015
1um_grid	20220520	Rep1	320	49	20220520 568K63_gfpMyD88_grid5 1um 002.tif	0.014194192	0.150250394
1um_grid	20220520	Rep1	320	50	20220520 568K63_gfpMyD88_grid5 1um 002.tif	0.013327741	0.151237059
1um_grid	20220520	Rep1	320	51	20220520 568K63_gfpMyD88_grid5 1um 002.tif	1.62E-06	0.048467587
1um_grid	20220520	Rep1	320	52	20220520 568K63_gfpMyD88_grid5 1um 002.tif	0.012734906	0.013998344
1um_grid	20220520	Rep1	320	53	20220520 568K63_gfpMyD88_grid5 1um 002.tif	0.000315773	0.014723502
1um_grid	20220520	Rep1	320	54	20220520 568K63_gfpMyD88_grid5 1um 002.tif	0.002043609	0.016254746
1um_grid	20220520	Rep1	320	55	20220520 568K63_gfpMyD88_grid5 1um 002.tif	0.000599523	0.003708141
1um_grid	20220520	Rep1	320	56	20220520 568K63_gfpMyD88_grid5 1um 002.tif	0.002509769	0
1um_grid	20220520	Rep1	320	57	20220520 568K63_gfpMyD88_grid5 1um 002.tif	0.004734167	0.171942459
1um_grid	20220520	Rep1	320	58	20220520 568K63_gfpMyD88_grid5 1um 002.tif	0.002869524	0.01596682
1um_grid	20220520	Rep1	320	59	20220520 568K63_gfpMyD88_grid5 1um 002.tif	0.00179026	0.025285161
1um_grid	20220520	Rep1	320	60	20220520 568K63_gfpMyD88_grid5 1um 002.tif	0.00172439	0.002174548
1um_grid	20220520	Rep1	320	61	20220520 568K63_gfpMyD88_grid5 1um 002.tif	0.00032084	0.015116129
1um_grid	20220520	Rep1	320	62	20220520 568K63_gfpMyD88_grid5 1um 002.tif	0.002028408	0.054256104
1um_grid	20220520	Rep1	320	63	20220520 568K63_gfpMyD88_grid5 1um 002.tif	0.000614724	0.011189861
1um_grid	20220520	Rep1	320	64	20220520 568K63_gfpMyD88_grid5 1um 002.tif	0.002550305	0.068503031
1um_grid	20220520	Rep1	320	65	20220520 568K63_gfpMyD88_grid5 1um 002.tif	0.016342585	0.077889018
1um_grid	20220520	Rep1	320	66	20220520 568K63_gfpMyD88_grid5 1um 002.tif	0.002793519	0.190099617
1um_grid	20220520	Rep1	320	67	20220520 568K63_gfpMyD88_grid5 1um 002.tif	0.001668653	0.230412993
1um_grid	20220520	Rep1	320	68	20220520 568K63_gfpMyD88_grid5 1um 002.tif	0.000412046	0.000174501
1um_grid	20220520	Rep1	320	69	20220520 568K63_gfpMyD88_grid5 1um 002.tif	0.01580042	0.257456049
1um_grid	20220520	Rep1	320	70	20220520 568K63_gfpMyD88_grid5 1um 002.tif	4.72E-05	0.06443986
1um_grid	20220520	Rep1	320	71	20220520 568K63_gfpMyD88_grid5 1um 002.tif	0.000837671	0.017703896
1um_grid	20220520	Rep1	320	72	20220520 568K63_gfpMyD88_grid5 1um 002.tif	0.000923809	0.223635564
1um_grid	20220520	Rep1	320	73	20220520 568K63_gfpMyD88_grid5 1um 002.tif	0.007358855	0.047986837
1um_grid	20220520	Rep1	320	74	20220520 568K63_gfpMyD88_grid5 1um 002.tif	0.003958921	0.001897696
1um_grid	20220520	Rep1	320	75	20220520 568K63_gfpMyD88_grid5 1um 002.tif	1.68E-05	0.084283869
1um_grid	20220520	Rep1	320	76	20220520 568K63_gfpMyD88_grid5 1um 002.tif	0.006730552	0.168798494
1um_grid	20220520	Rep1	320	77	20220520 568K63_gfpMyD88_grid5 1um 002.tif	0.001699055	0.158736674
1um_grid	20220520	Rep1	320	78	20220520 568K63_gfpMyD88_grid5 1um 002.tif	0.007348721	0.170575646
1um_grid	20220520	Rep1	320	79	20220520 568K63_gfpMyD88_grid5 1um 002.tif	0.001688921	0.048024447
1um_grid	20220520	Rep1	320	80	20220520 568K63_gfpMyD88_grid5 1um 002.tif	0.001101153	0.194245529
1um_grid	20220520	Rep1	320	81	20220520 568K63_gfpMyD88_grid5 1um 002.tif	0.002023341	0.310862206
1um_grid	20220520	Rep1	320	82	20220520 568K63_gfpMyD88_grid5 1um 002.tif	0.009036021	0.125237591
1um_grid	20220520	Rep1	320	83	20220520 568K63_gfpMyD88_grid5 1um 002.tif	0.01082466	0.055540589
1um_grid	20220520	Rep1	320	84	20220520 568K63_gfpMyD88_grid5 1um 002.tif	0.003958921	0.143750459
1um_grid	20220520	Rep1	320	85	20220520 568K63_gfpMyD88_grid5 1um 002.tif	0.004126131	0.060744963
1um_grid	20220520	Rep1	320	86	20220520 568K63_gfpMyD88_grid5 1um 002.tif	0.007870619	0.238051289
1um_grid	20220520	Rep1	320	87	20220520 568K63_gfpMyD88_grid5 1um 002.tif	0.008884012	0.076393942
1um_grid	20220520	Rep1	320	88	20220520 568K63_gfpMyD88_grid5 1um 002.tif	0.007495663	0.154406469
1um_grid	20220520	Rep1	320	89	20220520 568K63_gfpMyD88_grid5 1um 002.tif	0.000933943	0.090877985
1um_grid	20220520	Rep1	320	90	20220520 568K63_gfpMyD88_grid5 1um 002.tif	0.013363209	0.081044699
1um_grid	20220520	Rep1	320	91	20220520 568K63_gfpMyD88_grid5 1um 002.tif	0.003882917	0.021967465
1um_grid	20220520	Rep1	320	92	20220520 568K63_gfpMyD88_grid5 1um 002.tif	0.010996937	0.153043189
1um_grid	20220520	Rep1	320	93	20220520 568K63_gfpMyD88_grid5 1um 002.tif	0.00037151	0.005322273
1um_grid	20220520	Rep1	320	94	20220520 568K63_gfpMyD88_grid5 1um 002.tif	0.006852159	0.082968729
1um_grid	20220520	Rep1	320	95	20220520 568K63_gfpMyD88_grid5 1um 002.tif	0.003279948	0.067335482
1um_grid	20220520	Rep1	320	96	20220520 568K63_gfpMyD88_grid5 1um 002.tif	0.000376577	0.076522947
1um_grid	20220520	Rep1	320	97	20220520 568K63_gfpMyD88_grid5 1um 002.tif	0.011534035	0.149166744
1um_grid	20220520	Rep1	320	98	20220520 568K63_gfpMyD88_grid5 1um 002.tif	-0.000114919	0.122106911
1um_grid	20220520	Rep1	320	99	20220520 568K63_gfpMyD88_grid5 1um 002.tif	0.0018916	0.026444564
1um_grid	20220520	Rep1	320	100	20220520 568K63_gfpMyD88_grid5 1um 002.tif	0.000168831	0.030968432
1um_grid	20220520	Rep1	320	101	20220520 568K63_gfpMyD88_grid5 1um 002.tif	0.003629569	0.092040764
1um_grid	20220520	Rep1	320	102	20220520 568K63_gfpMyD88_grid5 1um 002.tif	0.004404814	0.133711212
1um_grid	20220520	Rep1	320	103	20220520 568K63_gfpMyD88_grid5 1um 002.tif	0.001395037	0.086665804
1um_grid	20220520	Rep1	320	104	20220520 568K63_gfpMyD88_grid5 1um 002.tif	0.00489631	0.156776765
1um_grid	20220520	Rep1	320	105	20220520 568K63_gfpMyD88_grid5 1um 002.tif	0.003290082	0.221031774
1um_grid	20220520	Rep1	320	106	20220520 568K63_gfpMyD88_grid5 1um 002.tif	0.002970863	0.111827229
1um_grid	20220520	Rep1	320	107	20220520 568K63_gfpMyD88_grid5 1um 002.tif	0.001932135	0.064955182
1um_grid	20220520	Rep1	320	108	20220520 568K63_gfpMyD88_grid5 1um 002.tif	0.004115997	0.003783494
1um_grid	20220520	Rep1	320	109	20220520 568K63_gfpMyD88_grid5 1um 002.tif	0.00042218	0.020721966
1um_grid	20220520	Rep1	320	110	20220520 568K63_gfpMyD88_grid5 1um 002.tif	0.000736331	0.029375617
1um_grid	20220520	Rep1	320	111	20220520 568K63_gfpMyD88_grid5 1um 002.tif	0.011138812	0.089870621
1um_grid	20220520	Rep1	320	112	20220520 568K63_gfpMyD88_grid5 1um 002.tif	0.001374769	0.10754952
1um_grid	20220520	Rep1	320	113	20220520 568K63_gfpMyD88_grid5 1um 002.tif	0.004105863	0.086882685
1um_grid	20220520	Rep1	320	114	20220520 568K63_gfpMyD88_grid5 1um 002.tif	0.014518478	0.150925712
1um_grid	20220520	Rep1	320	115	20220520 568K63_gfpMyD88_grid5 1um 002.tif	0.045325628	0.086491448
1um_grid	20220520	Rep1	320	116	20220520 568K63_gfpMyD88_grid5 1um 002.tif	0.017229304	0.174153509
1um_grid	20220520	Rep1	320	117	20220520 568K63_gfpMyD88_grid5 1um 002.tif	0.002879658	0.003430318
1um_grid	20220520	Rep1	320	118	20220520 568K63_gfpMyD88_grid5 1um 002.tif	0.023699819	0.221166631
1um_grid	20220520	Rep1	320	119	20220520 568K63_gfpMyD88_grid5 1um 002.tif	0.012162339	0.14671479
1um_grid	20220520	Rep1	320	120	20220520 568K63_gfpMyD88_grid5 1um 002.tif	0.035075157	0.145681965
1um_grid	20220520	Rep1	320	121	20220520 568K63_gfpMyD88_grid5 1um 002.tif	0.00060459	0.118344237
1um_grid	20220520	Rep1	320	122	20220520 568K63_gfpMyD88_grid5 1um 002.tif	0.009593387	0.062694074
1um_grid	20220520	Rep1	320	123	20220520 568K63_gfpMyD88_grid5 1um 002.tif	0.019169952	0.059573146
1um_grid	20220520	Rep1	320	124	20220520 568K63_gfpMyD88_grid5 1um 002.tif	0.009426177	0.110563684
1um_grid	20220520	Rep1	320	125	20220520 568K63_gfpMyD88_grid5 1um 002.tif	0.028488102	0.13514625
1um_grid	20220520	Rep1	320	126	20220520 568K63_gfpMyD88_grid5 1um 002.tif	0.004784837	0.041023159
1um_grid	20220520	Rep1	320	127	20220520 568K63_gfpMyD88_grid5 1um 002.tif	0.008924548	0.104299388
1um_grid	20220520	Rep1	320	128	20220520 568K63_gfpMyD88_grid5 1um 002.tif	0.005509413	0.042824357
1um_grid	20220520	Rep1	320	129	20220520 568K63_gfpMyD88_grid5 1um 002.tif	0.002312158	0.164416367
1um_grid	20220520	Rep1	320	130	20220520 568K63_gfpMyD88_grid5 1um 002.tif	0.00653294	0.072728326
1um_grid	20220520	Rep1	320	131	20220520 568K63_gfpMyD88_grid5 1um 002.tif	0.033093973	0.065239363
1um_grid	20220520	Rep1	320	132	20220520 568K63_gfpMyD88_grid5 1um 002.tif	0.000244836	0.153359996
1um_grid	20220520	Rep1	320	133	20220520 568K63_gfpMyD88_grid5 1um 002.tif	0.015455866	0.127891144
1um_grid	20220520	Rep1	320	134	20220520 568K63_gfpMyD88_grid5 1um 002.tif	0.036458438	0.108113101
1um_grid	20220520	Rep1	320	135	20220520 568K63_gfpMyD88_grid5 1um 002.tif	0.026922409	0.174767967
1um_grid	20220520	Rep1	320	136	20220520 568K63_gfpMyD88_grid5 1um 002.tif	0.000528586	0.155375482
1um_grid	20220520	Rep1	320	137	20220520 568K63_gfpMyD88_grid5 1um 002.tif	0.052804469	0.051378995
1um_grid	20220520	Rep1	320	138	20220520 568K63_gfpMyD88_grid5 1um 002.tif	0.077769409	0.208994571
1um_grid	20220520	Rep1	320	139	20220520 568K63_gfpMyD88_grid5 1um 002.tif	0.034598862	0.13900496
1um_grid	20220520	Rep1	320	140	20220520 568K63_gfpMyD88_grid5 1um 002.tif	0.000999814	0.024133456
1um_grid	20220520	Rep1	320	141	20220520 568K63_gfpMyD88_grid5 1um 002.tif	0.000396845	0.021419969
1um_grid	20220520	Rep1	320	142	20220520 568K63_gfpMyD88_grid5 1um 002.tif	0.011463097	0.235695224
1um_grid	20220520	Rep1	320	143	20220520 568K63_gfpMyD88_grid5 1um 002.tif	0.003148207	0.170097977
1um_grid	20220520	Rep1	320	144	20220520 568K63_gfpMyD88_grid5 1um 002.tif	0.033088906	0.106979564
1um_grid	20220520	Rep1	320	145	20220520 568K63_gfpMyD88_grid5 1um 002.tif	0.020674841	0.021332718
1um_grid	20220520	Rep1	320	146	20220520 568K63_gfpMyD88_grid5 1um 002.tif	0.000594456	0.209008293
1um_grid	20220520	Rep1	320	147	20220520 568K63_gfpMyD88_grid5 1um 002.tif	0.001952403	0.013035207
1um_grid	20220520	Rep1	320	148	20220520 568K63_gfpMyD88_grid5 1um 002.tif	0.002438832	0.020023963
1um_grid	20220520	Rep1	320	149	20220520 568K63_gfpMyD88_grid5 1um 002.tif	0.011336423	0.019988269
1um_grid	20220520	Rep1	320	150	20220520 568K63_gfpMyD88_grid5 1um 002.tif	0.003138073	0.013386701
1um_grid	20220520	Rep1	320	151	20220520 568K63_gfpMyD88_grid5 1um 002.tif	0.000396845	0.013152995
1um_grid	20220520	Rep1	320	152	20220520 568K63_gfpMyD88_grid5 1um 002.tif	0.000574189	0.032239016
1um_grid	20220520	Rep1	320	153	20220520 568K63_gfpMyD88_grid5 1um 002.tif	0.000143496	0.001128802
1um_grid	20220520	Rep1	320	154	20220520 568K63_gfpMyD88_grid5 1um 002.tif	0.004333877	0.008441474
1um_grid	20220520	Rep1	320	155	20220520 568K63_gfpMyD88_grid5 1um 002.tif	0.00280872	0.005474961
1um_grid	20220520	Rep1	320	156	20220520 568K63_gfpMyD88_grid5 1um 002.tif	0.001288631	0.216729949
1um_grid	20220520	Rep1	320	157	20220520 568K63_gfpMyD88_grid5 1um 002.tif	0.00212468	0.023908901
1um_grid	20220520	Rep1	320	158	20220520 568K63_gfpMyD88_grid5 1um 002.tif	0.000670461	0.015705069
1um_grid	20220520	Rep1	320	159	20220520 568K63_gfpMyD88_grid5 1um 002.tif	0.001942269	0.00779364
1um_grid	20220520	Rep1	320	160	20220520 568K63_gfpMyD88_grid5 1um 002.tif	0.001856131	0.022205222
1um_grid	20220520	Rep1	320	161	20220520 568K63_gfpMyD88_grid5 1um 002.tif	0.010535843	0.037967839
1um_grid	20220520	Rep1	320	162	20220520 568K63_gfpMyD88_grid5 1um 002.tif	0.005256065	0.093997746
1um_grid	20220520	Rep1	320	163	20220520 568K63_gfpMyD88_grid5 1um 002.tif	0.006152918	0.099034317
1um_grid	20220520	Rep1	320	164	20220520 568K63_gfpMyD88_grid5 1um 002.tif	0.059133109	0.148273241
1um_grid	20220520	Rep1	320	165	20220520 568K63_gfpMyD88_grid5 1um 002.tif	0.007070038	0.050727372
1um_grid	20220520	Rep1	320	166	20220520 568K63_gfpMyD88_grid5 1um 002.tif	0.018496046	0.267257988
1um_grid	20220520	Rep1	320	167	20220520 568K63_gfpMyD88_grid5 1um 002.tif	0.002560439	0.091840511
1um_grid	20220520	Rep1	320	168	20220520 568K63_gfpMyD88_grid5 1um 002.tif	0.00150651	0.007375773
1um_grid	20220520	Rep1	320	169	20220520 568K63_gfpMyD88_grid5 1um 002.tif	0.004141332	0.03384189
1um_grid	20220520	Rep1	320	170	20220520 568K63_gfpMyD88_grid5 1um 002.tif	0.002590841	0.072817155
1um_grid	20220520	Rep1	320	171	20220520 568K63_gfpMyD88_grid5 1um 002.tif	0.084447669	0.24359851
1um_grid	20220520	Rep1	320	172	20220520 568K63_gfpMyD88_grid5 1um 002.tif	0.011665776	0.175558301
1um_grid	20220520	Rep1	320	173	20220520 568K63_gfpMyD88_grid5 1um 002.tif	0.023461672	0.138287751
1um_grid	20220520	Rep1	320	174	20220520 568K63_gfpMyD88_grid5 1um 002.tif	0.023036047	0.193183105
1um_grid	20220520	Rep1	320	175	20220520 568K63_gfpMyD88_grid5 1um 002.tif	0.001643318	0.060857142
1um_grid	20220520	Rep1	320	176	20220520 568K63_gfpMyD88_grid5 1um 002.tif	0.000873139	0.012087294
1um_grid	20220520	Rep1	320	177	20220520 568K63_gfpMyD88_grid5 1um 002.tif	0.011412428	0.153527379
1um_grid	20220520	Rep1	320	178	20220520 568K63_gfpMyD88_grid5 1um 002.tif	0.018389639	0.182272281
1um_grid	20220520	Rep1	320	179	20220520 568K63_gfpMyD88_grid5 1um 002.tif	0.000746465	0.076450032
1um_grid	20220520	Rep1	320	180	20220520 568K63_gfpMyD88_grid5 1um 002.tif	0.003355953	0.021468829
1um_grid	20220520	Rep1	320	181	20220520 568K63_gfpMyD88_grid5 1um 002.tif	0.022732029	0.053624085
1um_grid	20220520	Rep1	320	182	20220520 568K63_gfpMyD88_grid5 1um 002.tif	0.002469234	0.019799604
1um_grid	20220520	Rep1	320	183	20220520 568K63_gfpMyD88_grid5 1um 002.tif	0.000396845	0.002552074
1um_grid	20220520	Rep1	320	184	20220520 568K63_gfpMyD88_grid5 1um 002.tif	0.002053742	0.058478285
1um_grid	20220520	Rep1	320	185	20220520 568K63_gfpMyD88_grid5 1um 002.tif	0.003107671	0.01611836
1um_grid	20220520	Rep1	320	186	20220520 568K63_gfpMyD88_grid5 1um 002.tif	0.01252716	0.004836447
1um_grid	20220520	Rep1	320	187	20220520 568K63_gfpMyD88_grid5 1um 002.tif	0.001759858	0.023007926
1um_grid	20220520	Rep1	320	188	20220520 568K63_gfpMyD88_grid5 1um 002.tif	0.004820306	0.049863593
1um_grid	20220520	Rep1	320	189	20220520 568K63_gfpMyD88_grid5 1um 002.tif	0.006923096	0.015869719
1um_grid	20220520	Rep1	320	190	20220520 568K63_gfpMyD88_grid5 1um 002.tif	0.001754791	0.005104147
1um_grid	20220520	Rep1	320	191	20220520 568K63_gfpMyD88_grid5 1um 002.tif	0.001612916	0.052079129
1um_grid	20220520	Rep1	320	192	20220520 568K63_gfpMyD88_grid5 1um 002.tif	0.019985734	0.064738106
1um_grid	20220520	Rep1	320	193	20220520 568K63_gfpMyD88_grid5 1um 002.tif	0.005904636	0.078472994
1um_grid	20220520	Rep1	320	194	20220520 568K63_gfpMyD88_grid5 1um 002.tif	0.000305639	0.30832976
1um_grid	20220520	Rep1	320	195	20220520 568K63_gfpMyD88_grid5 1um 002.tif	0.000908608	0.009335791
1um_grid	20220520	Rep1	320	196	20220520 568K63_gfpMyD88_grid5 1um 002.tif	0.00800236	0.161850551
1um_grid	20220520	Rep1	320	197	20220520 568K63_gfpMyD88_grid5 1um 002.tif	0.00890428	0.242361807
1um_grid	20220520	Rep1	320	198	20220520 568K63_gfpMyD88_grid5 1um 002.tif	0.036904331	0.350162631
1um_grid	20220520	Rep1	320	199	20220520 568K63_gfpMyD88_grid5 1um 002.tif	0.001496376	0.033399446
1um_grid	20220520	Rep1	320	200	20220520 568K63_gfpMyD88_grid5 1um 002.tif	0.003898118	0.19634608
1um_grid	20220520	Rep1	320	201	20220520 568K63_gfpMyD88_grid5 1um 002.tif	0.006289726	0.158405884
1um_grid	20220520	Rep1	320	202	20220520 568K63_gfpMyD88_grid5 1um 002.tif	0.002702314	0.018492718
1um_grid	20220520	Rep1	320	203	20220520 568K63_gfpMyD88_grid5 1um 002.tif	0.000128296	0.212196898
1um_grid	20220520	Rep1	320	204	20220520 568K63_gfpMyD88_grid5 1um 002.tif	-6.93E-05	0.078770736
1um_grid	20220520	Rep1	320	205	20220520 568K63_gfpMyD88_grid5 1um 002.tif	0.001075818	0.17783373
1um_grid	20220520	Rep1	320	206	20220520 568K63_gfpMyD88_grid5 1um 002.tif	0.00411093	0.265853162
1um_grid	20220520	Rep1	320	207	20220520 568K63_gfpMyD88_grid5 1um 002.tif	0.004176801	0.053962616
1um_grid	20220520	Rep1	320	208	20220520 568K63_gfpMyD88_grid5 1um 002.tif	0.00364477	0.042534562
1um_grid	20220520	Rep1	320	209	20220520 568K63_gfpMyD88_grid5 1um 002.tif	0.007343654	0.116362162
1um_grid	20220520	Rep1	320	210	20220520 568K63_gfpMyD88_grid5 1um 002.tif	0.034431652	0.137998378
1um_grid	20220520	Rep1	320	211	20220520 568K63_gfpMyD88_grid5 1um 002.tif	-0.000373334	0.180117509
1um_grid	20220520	Rep1	320	212	20220520 568K63_gfpMyD88_grid5 1um 002.tif	0.012679169	0.283319441
1um_grid	20220520	Rep1	320	213	20220520 568K63_gfpMyD88_grid5 1um 002.tif	0.006902828	0.243931937
1um_grid	20220520	Rep1	320	214	20220520 568K63_gfpMyD88_grid5 1um 002.tif	0.001612916	0.030677234
1um_grid	20220520	Rep1	320	215	20220520 568K63_gfpMyD88_grid5 1um 002.tif	0.012709571	0.187235066
1um_grid	20220520	Rep1	320	216	20220520 568K63_gfpMyD88_grid5 1um 002.tif	0.036443238	0.163872577
1um_grid	20220520	Rep1	320	217	20220520 568K63_gfpMyD88_grid5 1um 002.tif	0.003791712	0.008301251
1um_grid	20220520	Rep1	320	218	20220520 568K63_gfpMyD88_grid5 1um 002.tif	0.003735975	0.067849637
1um_grid	20220520	Rep1	320	219	20220520 568K63_gfpMyD88_grid5 1um 002.tif	0.021987185	0.15373747
1um_grid	20220520	Rep1	320	220	20220520 568K63_gfpMyD88_grid5 1um 002.tif	0.000184032	0.142959753
1um_grid	20220520	Rep1	320	221	20220520 568K63_gfpMyD88_grid5 1um 002.tif	0.013363209	0.300192871
1um_grid	20220520	Rep1	320	222	20220520 568K63_gfpMyD88_grid5 1um 002.tif	0.010611847	0.177145123
1um_grid	20220520	Rep1	320	223	20220520 568K63_gfpMyD88_grid5 1um 002.tif	0.022514149	0.200339872
1um_grid	20220520	Rep1	320	224	20220520 568K63_gfpMyD88_grid5 1um 002.tif	0.032810223	0.330071041
1um_grid	20220520	Rep1	320	225	20220520 568K63_gfpMyD88_grid5 1um 002.tif	0.002038542	0.00573235
1um_grid	20220520	Rep1	320	226	20220520 568K63_gfpMyD88_grid5 1um 002.tif	0.000903541	0.140167738
1um_grid	20220520	Rep1	320	227	20220520 568K63_gfpMyD88_grid5 1um 002.tif	0.00731832	0.141230141
1um_grid	20220520	Rep1	320	228	20220520 568K63_gfpMyD88_grid5 1um 002.tif	0.013844571	0.137674029
1um_grid	20220520	Rep1	320	229	20220520 568K63_gfpMyD88_grid5 1um 002.tif	0.018708858	0.112880182
1um_grid	20220520	Rep1	320	230	20220520 568K63_gfpMyD88_grid5 1um 002.tif	0.003062069	0.037566524
1um_grid	20220520	Rep1	320	231	20220520 568K63_gfpMyD88_grid5 1um 002.tif	0.004420015	0.063985068
1um_grid	20220520	Rep1	320	232	20220520 568K63_gfpMyD88_grid5 1um 002.tif	0.000812336	0.014832565
1um_grid	20220520	Rep1	320	233	20220520 568K63_gfpMyD88_grid5 1um 002.tif	0.002707381	0.007243963
1um_grid	20220520	Rep1	320	234	20220520 568K63_gfpMyD88_grid5 1um 002.tif	0.002438832	0.03649362
1um_grid	20220520	Rep1	320	235	20220520 568K63_gfpMyD88_grid5 1um 002.tif	0.001035282	0.003292024
1um_grid	20220520	Rep1	320	236	20220520 568K63_gfpMyD88_grid5 1um 002.tif	0.006654547	0.034777666
1um_grid	20220520	Rep1	320	237	20220520 568K63_gfpMyD88_grid5 1um 002.tif	0.001298765	0.007263594
1um_grid	20220520	Rep1	320	238	20220520 568K63_gfpMyD88_grid5 1um 002.tif	0.017249572	0.027274469
1um_grid	20220520	Rep1	320	239	20220520 568K63_gfpMyD88_grid5 1um 002.tif	0.002144948	0
1um_grid	20220520	Rep1	320	240	20220520 568K63_gfpMyD88_grid5 1um 002.tif	0.000417113	0
1um_grid	20220520	Rep1	320	241	20220520 568K63_gfpMyD88_grid5 1um 002.tif	0.002271622	0.013433443
1um_grid	20220520	Rep1	320	242	20220520 568K63_gfpMyD88_grid5 1um 002.tif	0.008878945	0.02314628
1um_grid	20220520	Rep1	320	243	20220520 568K63_gfpMyD88_grid5 1um 002.tif	0.034705268	0.023576756
1um_grid	20220520	Rep1	320	244	20220520 568K63_gfpMyD88_grid5 1um 002.tif	0.000462715	0.014658064
1um_grid	20220520	Rep1	320	245	20220520 568K63_gfpMyD88_grid5 1um 002.tif	0.004252805	0.005996481
1um_grid	20220520	Rep1	320	246	20220520 568K63_gfpMyD88_grid5 1um 002.tif	0.011452963	0.036523208
1um_grid	20220520	Rep1	320	247	20220520 568K63_gfpMyD88_grid5 1um 002.tif	0.014351268	0.024355944
1um_grid	20220520	Rep1	320	248	20220520 568K63_gfpMyD88_grid5 1um 002.tif	0.0018916	0.002822005
1um_grid	20220520	Rep1	321	1	20220520 568K63_gfpMyD88_grid5 1um 003.tif	0.003421823	0.014583278
1um_grid	20220520	Rep1	321	2	20220520 568K63_gfpMyD88_grid5 1um 003.tif	0.000650193	0.010797235
1um_grid	20220520	Rep1	321	3	20220520 568K63_gfpMyD88_grid5 1um 003.tif	0.001410238	0.027423466
1um_grid	20220520	Rep1	321	4	20220520 568K63_gfpMyD88_grid5 1um 003.tif	0.000766733	0.002826912
1um_grid	20220520	Rep1	321	5	20220520 568K63_gfpMyD88_grid5 1um 003.tif	0.000265104	0.023077726
1um_grid	20220520	Rep1	321	6	20220520 568K63_gfpMyD88_grid5 1um 003.tif	0.003654904	0.002804477
1um_grid	20220520	Rep1	321	7	20220520 568K63_gfpMyD88_grid5 1um 003.tif	0.004288274	0.001838207
1um_grid	20220520	Rep1	321	8	20220520 568K63_gfpMyD88_grid5 1um 003.tif	0.000336041	0.103947925
1um_grid	20220520	Rep1	321	9	20220520 568K63_gfpMyD88_grid5 1um 003.tif	0.001025148	0.00029447
1um_grid	20220520	Rep1	321	10	20220520 568K63_gfpMyD88_grid5 1um 003.tif	0.002550305	0.003705415
1um_grid	20220520	Rep1	321	11	20220520 568K63_gfpMyD88_grid5 1um 003.tif	0.002403363	0.007299288
1um_grid	20220520	Rep1	321	12	20220520 568K63_gfpMyD88_grid5 1um 003.tif	0.002717515	0.005160237
1um_grid	20220520	Rep1	321	13	20220520 568K63_gfpMyD88_grid5 1um 003.tif	0.005889435	0.009939065
1um_grid	20220520	Rep1	321	14	20220520 568K63_gfpMyD88_grid5 1um 003.tif	0.000883273	0.001439631
1um_grid	20220520	Rep1	321	15	20220520 568K63_gfpMyD88_grid5 1um 003.tif	0.009314704	0.007210054
1um_grid	20220520	Rep1	321	16	20220520 568K63_gfpMyD88_grid5 1um 003.tif	0.001258229	0.038842
1um_grid	20220520	Rep1	321	17	20220520 568K63_gfpMyD88_grid5 1um 003.tif	0.000619791	0.028347649
1um_grid	20220520	Rep1	321	18	20220520 568K63_gfpMyD88_grid5 1um 003.tif	4.72E-05	0.027140322
1um_grid	20220520	Rep1	321	19	20220520 568K63_gfpMyD88_grid5 1um 003.tif	0.003163408	0.117886174
1um_grid	20220520	Rep1	321	20	20220520 568K63_gfpMyD88_grid5 1um 003.tif	0.002611109	0.000392627
1um_grid	20220520	Rep1	321	21	20220520 568K63_gfpMyD88_grid5 1um 003.tif	0.003148207	0.01804447
1um_grid	20220520	Rep1	321	22	20220520 568K63_gfpMyD88_grid5 1um 003.tif	0.006634279	0.017096089
1um_grid	20220520	Rep1	321	23	20220520 568K63_gfpMyD88_grid5 1um 003.tif	0.048517816	0.072805979
1um_grid	20220520	Rep1	321	24	20220520 568K63_gfpMyD88_grid5 1um 003.tif	0.000300572	0.010453686
1um_grid	20220520	Rep1	321	25	20220520 568K63_gfpMyD88_grid5 1um 003.tif	0.00098968	0.045839169
1um_grid	20220520	Rep1	321	26	20220520 568K63_gfpMyD88_grid5 1um 003.tif	0.031310401	0.106532717
1um_grid	20220520	Rep1	321	27	20220520 568K63_gfpMyD88_grid5 1um 003.tif	0.001101153	0.083899422
1um_grid	20220520	Rep1	321	28	20220520 568K63_gfpMyD88_grid5 1um 003.tif	0.014021915	0.03773579
1um_grid	20220520	Rep1	321	29	20220520 568K63_gfpMyD88_grid5 1um 003.tif	0.018531514	0.096654728
1um_grid	20220520	Rep1	321	30	20220520 568K63_gfpMyD88_grid5 1um 003.tif	0.005007783	0.031031049
1um_grid	20220520	Rep1	321	31	20220520 568K63_gfpMyD88_grid5 1um 003.tif	0.004232538	0.082412349
1um_grid	20220520	Rep1	321	32	20220520 568K63_gfpMyD88_grid5 1um 003.tif	0.007754079	0.05293099
1um_grid	20220520	Rep1	321	33	20220520 568K63_gfpMyD88_grid5 1um 003.tif	-6.93E-05	0.035964607
1um_grid	20220520	Rep1	321	34	20220520 568K63_gfpMyD88_grid5 1um 003.tif	0.004810172	0.07957562
1um_grid	20220520	Rep1	321	35	20220520 568K63_gfpMyD88_grid5 1um 003.tif	0.001805461	0.033844423
1um_grid	20220520	Rep1	321	36	20220520 568K63_gfpMyD88_grid5 1um 003.tif	0.000928876	0.137321196
1um_grid	20220520	Rep1	321	37	20220520 568K63_gfpMyD88_grid5 1um 003.tif	0.003077269	0.00344639
1um_grid	20220520	Rep1	321	38	20220520 568K63_gfpMyD88_grid5 1um 003.tif	0.011949526	0.182456909
1um_grid	20220520	Rep1	321	39	20220520 568K63_gfpMyD88_grid5 1um 003.tif	0.002828988	0.082120978
1um_grid	20220520	Rep1	321	40	20220520 568K63_gfpMyD88_grid5 1um 003.tif	0.003583966	0.063067485
1um_grid	20220520	Rep1	321	41	20220520 568K63_gfpMyD88_grid5 1um 003.tif	0.003842381	0.031397472
1um_grid	20220520	Rep1	321	42	20220520 568K63_gfpMyD88_grid5 1um 003.tif	0.004050127	0.023202369
1um_grid	20220520	Rep1	321	43	20220520 568K63_gfpMyD88_grid5 1um 003.tif	0.007713543	0.057602473
1um_grid	20220520	Rep1	321	44	20220520 568K63_gfpMyD88_grid5 1um 003.tif	0.004810172	0.127163468
1um_grid	20220520	Rep1	321	45	20220520 568K63_gfpMyD88_grid5 1um 003.tif	0.022600288	0.165870426
1um_grid	20220520	Rep1	321	46	20220520 568K63_gfpMyD88_grid5 1um 003.tif	0.004602426	0.198292199
1um_grid	20220520	Rep1	321	47	20220520 568K63_gfpMyD88_grid5 1um 003.tif	0.03286596	0.142872126
1um_grid	20220520	Rep1	321	48	20220520 568K63_gfpMyD88_grid5 1um 003.tif	0.005205395	0.226447463
1um_grid	20220520	Rep1	321	49	20220520 568K63_gfpMyD88_grid5 1um 003.tif	0.000933943	0.165862977
1um_grid	20220520	Rep1	321	50	20220520 568K63_gfpMyD88_grid5 1um 003.tif	0.003127939	0.170769527
1um_grid	20220520	Rep1	321	51	20220520 568K63_gfpMyD88_grid5 1um 003.tif	0.001815595	0.100281484
1um_grid	20220520	Rep1	321	52	20220520 568K63_gfpMyD88_grid5 1um 003.tif	0.002261488	0.11852708
1um_grid	20220520	Rep1	321	53	20220520 568K63_gfpMyD88_grid5 1um 003.tif	0.00483044	0.142928793
1um_grid	20220520	Rep1	321	54	20220520 568K63_gfpMyD88_grid5 1um 003.tif	0.002818854	0.094151889
1um_grid	20220520	Rep1	321	55	20220520 568K63_gfpMyD88_grid5 1um 003.tif	0.003107671	0.117175519
1um_grid	20220520	Rep1	321	56	20220520 568K63_gfpMyD88_grid5 1um 003.tif	0.000123229	0.099977041
1um_grid	20220520	Rep1	321	57	20220520 568K63_gfpMyD88_grid5 1um 003.tif	0.00392852	0.122260548
1um_grid	20220520	Rep1	321	58	20220520 568K63_gfpMyD88_grid5 1um 003.tif	0.004303475	0.091693441
1um_grid	20220520	Rep1	321	59	20220520 568K63_gfpMyD88_grid5 1um 003.tif	0.00686736	0.172783802
1um_grid	20220520	Rep1	321	60	20220520 568K63_gfpMyD88_grid5 1um 003.tif	0.008139168	0.178197564
1um_grid	20220520	Rep1	321	61	20220520 568K63_gfpMyD88_grid5 1um 003.tif	0.001901733	0.16223607
1um_grid	20220520	Rep1	321	62	20220520 568K63_gfpMyD88_grid5 1um 003.tif	0.009162695	0.200012777
1um_grid	20220520	Rep1	321	63	20220520 568K63_gfpMyD88_grid5 1um 003.tif	0.003898118	0.129650953
1um_grid	20220520	Rep1	321	64	20220520 568K63_gfpMyD88_grid5 1um 003.tif	0.000933943	0.129797776
1um_grid	20220520	Rep1	321	65	20220520 568K63_gfpMyD88_grid5 1um 003.tif	0.007987159	0.168731334
1um_grid	20220520	Rep1	321	66	20220520 568K63_gfpMyD88_grid5 1um 003.tif	0.003523162	0.096295971
1um_grid	20220520	Rep1	321	67	20220520 568K63_gfpMyD88_grid5 1um 003.tif	0.000883273	0.001439631
1um_grid	20220520	Rep1	321	68	20220520 568K63_gfpMyD88_grid5 1um 003.tif	0.000594456	0.01212235
1um_grid	20220520	Rep1	321	69	20220520 568K63_gfpMyD88_grid5 1um 003.tif	0.001521711	0.139354441
1um_grid	20220520	Rep1	321	70	20220520 568K63_gfpMyD88_grid5 1um 003.tif	0.0013393	0.153634837
1um_grid	20220520	Rep1	321	71	20220520 568K63_gfpMyD88_grid5 1um 003.tif	0.017989349	0.183417083
1um_grid	20220520	Rep1	321	72	20220520 568K63_gfpMyD88_grid5 1um 003.tif	0.006877494	0.131510321
1um_grid	20220520	Rep1	321	73	20220520 568K63_gfpMyD88_grid5 1um 003.tif	0.002818854	0.034060368
1um_grid	20220520	Rep1	321	74	20220520 568K63_gfpMyD88_grid5 1um 003.tif	0.004480819	0.139585133
1um_grid	20220520	Rep1	321	75	20220520 568K63_gfpMyD88_grid5 1um 003.tif	0.001769992	0.095162902
1um_grid	20220520	Rep1	321	76	20220520 568K63_gfpMyD88_grid5 1um 003.tif	0.001146756	0.009030414
1um_grid	20220520	Rep1	321	77	20220520 568K63_gfpMyD88_grid5 1um 003.tif	0.000660327	0.006238402
1um_grid	20220520	Rep1	321	78	20220520 568K63_gfpMyD88_grid5 1um 003.tif	2.70E-05	0.068971427
1um_grid	20220520	Rep1	321	79	20220520 568K63_gfpMyD88_grid5 1um 003.tif	-2.37E-05	0.071654376
1um_grid	20220520	Rep1	321	80	20220520 568K63_gfpMyD88_grid5 1um 003.tif	0.001405171	0.128757026
1um_grid	20220520	Rep1	321	81	20220520 568K63_gfpMyD88_grid5 1um 003.tif	0.001400104	0.048154512
1um_grid	20220520	Rep1	321	82	20220520 568K63_gfpMyD88_grid5 1um 003.tif	0.007404458	0.146994091
1um_grid	20220520	Rep1	321	83	20220520 568K63_gfpMyD88_grid5 1um 003.tif	0.009314704	0.088861843
1um_grid	20220520	Rep1	321	84	20220520 568K63_gfpMyD88_grid5 1um 003.tif	0.010272361	0.209353097
1um_grid	20220520	Rep1	321	85	20220520 568K63_gfpMyD88_grid5 1um 003.tif	0.018045086	0.149130099
1um_grid	20220520	Rep1	321	86	20220520 568K63_gfpMyD88_grid5 1um 003.tif	0.006497471	0.052817642
1um_grid	20220520	Rep1	321	87	20220520 568K63_gfpMyD88_grid5 1um 003.tif	0.045264825	0.189409993
1um_grid	20220520	Rep1	321	88	20220520 568K63_gfpMyD88_grid5 1um 003.tif	0.004105863	0.117844107
1um_grid	20220520	Rep1	321	89	20220520 568K63_gfpMyD88_grid5 1um 003.tif	0.004855774	0.025493659
1um_grid	20220520	Rep1	321	90	20220520 568K63_gfpMyD88_grid5 1um 003.tif	-2.37E-05	0.121583408
1um_grid	20220520	Rep1	321	91	20220520 568K63_gfpMyD88_grid5 1um 003.tif	0.016231112	0.186784204
1um_grid	20220520	Rep1	321	92	20220520 568K63_gfpMyD88_grid5 1um 003.tif	0.001901733	0.145451841
1um_grid	20220520	Rep1	321	93	20220520 568K63_gfpMyD88_grid5 1um 003.tif	0.001744658	0.127191428
1um_grid	20220520	Rep1	321	94	20220520 568K63_gfpMyD88_grid5 1um 003.tif	0.003502895	0.062684366
1um_grid	20220520	Rep1	321	95	20220520 568K63_gfpMyD88_grid5 1um 003.tif	0.001308899	0.1139141
1um_grid	20220520	Rep1	321	96	20220520 568K63_gfpMyD88_grid5 1um 003.tif	0.000138429	4.91E-05
1um_grid	20220520	Rep1	321	97	20220520 568K63_gfpMyD88_grid5 1um 003.tif	0.008250641	0.168107905
1um_grid	20220520	Rep1	321	98	20220520 568K63_gfpMyD88_grid5 1um 003.tif	0.000797135	0.013270783
1um_grid	20220520	Rep1	321	99	20220520 568K63_gfpMyD88_grid5 1um 003.tif	0.000863006	0.136746279
1um_grid	20220520	Rep1	321	100	20220520 568K63_gfpMyD88_grid5 1um 003.tif	0.002438832	0.199061746
1um_grid	20220520	Rep1	321	101	20220520 568K63_gfpMyD88_grid5 1um 003.tif	0.003639703	0.060428821
1um_grid	20220520	Rep1	321	102	20220520 568K63_gfpMyD88_grid5 1um 003.tif	0.001653452	0.004590712
1um_grid	20220520	Rep1	321	103	20220520 568K63_gfpMyD88_grid5 1um 003.tif	0.00025497	0.001815899
1um_grid	20220520	Rep1	321	104	20220520 568K63_gfpMyD88_grid5 1um 003.tif	0.003791712	0.009347536
1um_grid	20220520	Rep1	321	105	20220520 568K63_gfpMyD88_grid5 1um 003.tif	0.000214434	0.043826957
1um_grid	20220520	Rep1	321	106	20220520 568K63_gfpMyD88_grid5 1um 003.tif	0.004126131	0.010166227
1um_grid	20220520	Rep1	321	107	20220520 568K63_gfpMyD88_grid5 1um 003.tif	0.002499635	0.013050164
1um_grid	20220520	Rep1	321	108	20220520 568K63_gfpMyD88_grid5 1um 003.tif	0.001501443	0.227210062
1um_grid	20220520	Rep1	321	109	20220520 568K63_gfpMyD88_grid5 1um 003.tif	0.000852872	0.00160977
1um_grid	20220520	Rep1	321	110	20220520 568K63_gfpMyD88_grid5 1um 003.tif	0.00235776	0.019100135
1um_grid	20220520	Rep1	321	111	20220520 568K63_gfpMyD88_grid5 1um 003.tif	0.000158697	0.171774192
1um_grid	20220520	Rep1	321	112	20220520 568K63_gfpMyD88_grid5 1um 003.tif	6.75E-05	0.102388325
1um_grid	20220520	Rep1	321	113	20220520 568K63_gfpMyD88_grid5 1um 003.tif	0.001582515	0.059570198
1um_grid	20220520	Rep1	321	114	20220520 568K63_gfpMyD88_grid5 1um 003.tif	0.014168857	0.016544478
1um_grid	20220520	Rep1	321	115	20220520 568K63_gfpMyD88_grid5 1um 003.tif	0.007733811	0.084864829
1um_grid	20220520	Rep1	321	116	20220520 568K63_gfpMyD88_grid5 1um 003.tif	0.006163051	0.086032843
1um_grid	20220520	Rep1	321	117	20220520 568K63_gfpMyD88_grid5 1um 003.tif	0.010378767	0.06080548
1um_grid	20220520	Rep1	321	118	20220520 568K63_gfpMyD88_grid5 1um 003.tif	0.00184093	0.133126634
1um_grid	20220520	Rep1	321	119	20220520 568K63_gfpMyD88_grid5 1um 003.tif	0.003067136	0.049323731
1um_grid	20220520	Rep1	321	120	20220520 568K63_gfpMyD88_grid5 1um 003.tif	0.007774347	0.056578517
1um_grid	20220520	Rep1	321	121	20220520 568K63_gfpMyD88_grid5 1um 003.tif	0.000523519	0.068566902
1um_grid	20220520	Rep1	321	122	20220520 568K63_gfpMyD88_grid5 1um 003.tif	0.006847092	0.07431476
1um_grid	20220520	Rep1	321	123	20220520 568K63_gfpMyD88_grid5 1um 003.tif	0.00110622	0.068938708
1um_grid	20220520	Rep1	321	124	20220520 568K63_gfpMyD88_grid5 1um 003.tif	0.002950595	0.029105589
1um_grid	20220520	Rep1	321	125	20220520 568K63_gfpMyD88_grid5 1um 003.tif	0.005377672	0.136273308
1um_grid	20220520	Rep1	321	126	20220520 568K63_gfpMyD88_grid5 1um 003.tif	0.000589389	0.116288896
1um_grid	20220520	Rep1	321	127	20220520 568K63_gfpMyD88_grid5 1um 003.tif	0.00382718	0.180142957
1um_grid	20220520	Rep1	321	128	20220520 568K63_gfpMyD88_grid5 1um 003.tif	0.001177157	0.191064562
1um_grid	20220520	Rep1	321	129	20220520 568K63_gfpMyD88_grid5 1um 003.tif	0.00082247	0.081329821
1um_grid	20220520	Rep1	321	130	20220520 568K63_gfpMyD88_grid5 1um 003.tif	0.05422322	0.123287699
1um_grid	20220520	Rep1	321	131	20220520 568K63_gfpMyD88_grid5 1um 003.tif	0.03274942	0.070386022
1um_grid	20220520	Rep1	321	132	20220520 568K63_gfpMyD88_grid5 1um 003.tif	0.003654904	0.113968829
1um_grid	20220520	Rep1	321	133	20220520 568K63_gfpMyD88_grid5 1um 003.tif	0.011093209	0.200514467
1um_grid	20220520	Rep1	321	134	20220520 568K63_gfpMyD88_grid5 1um 003.tif	0.010282494	0.090565897
1um_grid	20220520	Rep1	321	135	20220520 568K63_gfpMyD88_grid5 1um 003.tif	0.005083788	0.085036404
1um_grid	20220520	Rep1	321	136	20220520 568K63_gfpMyD88_grid5 1um 003.tif	0.002818854	0.080704422
1um_grid	20220520	Rep1	321	137	20220520 568K63_gfpMyD88_grid5 1um 003.tif	-0.000165588	0.124898924
1um_grid	20220520	Rep1	321	138	20220520 568K63_gfpMyD88_grid5 1um 003.tif	0.00629986	0.047115206
1um_grid	20220520	Rep1	321	139	20220520 568K63_gfpMyD88_grid5 1um 003.tif	0.016707407	0.276504974
1um_grid	20220520	Rep1	321	140	20220520 568K63_gfpMyD88_grid5 1um 003.tif	0.013190933	0.101163843
1um_grid	20220520	Rep1	321	141	20220520 568K63_gfpMyD88_grid5 1um 003.tif	0.011447897	0.2389379
1um_grid	20220520	Rep1	321	142	20220520 568K63_gfpMyD88_grid5 1um 003.tif	0.013616558	0.18974242
1um_grid	20220520	Rep1	321	143	20220520 568K63_gfpMyD88_grid5 1um 003.tif	0.006026243	0.203174979
1um_grid	20220520	Rep1	321	144	20220520 568K63_gfpMyD88_grid5 1um 003.tif	-0.000251727	0.062182256
1um_grid	20220520	Rep1	321	145	20220520 568K63_gfpMyD88_grid5 1um 003.tif	0.053007148	0.345157718
1um_grid	20220520	Rep1	321	146	20220520 568K63_gfpMyD88_grid5 1um 003.tif	0.02139435	0.13387948
1um_grid	20220520	Rep1	321	147	20220520 568K63_gfpMyD88_grid5 1um 003.tif	0.004962181	0.011918121
1um_grid	20220520	Rep1	321	148	20220520 568K63_gfpMyD88_grid5 1um 003.tif	0.003583966	0.220566989
1um_grid	20220520	Rep1	321	149	20220520 568K63_gfpMyD88_grid5 1um 003.tif	0.030048727	0.161783783
1um_grid	20220520	Rep1	321	150	20220520 568K63_gfpMyD88_grid5 1um 003.tif	0.022802966	0.380265746
1um_grid	20220520	Rep1	321	151	20220520 568K63_gfpMyD88_grid5 1um 003.tif	0.043227904	0.065654016
1um_grid	20220520	Rep1	321	152	20220520 568K63_gfpMyD88_grid5 1um 003.tif	0.006046511	0.014160737
1um_grid	20220520	Rep1	321	153	20220520 568K63_gfpMyD88_grid5 1um 003.tif	0.007292985	0.20955049
1um_grid	20220520	Rep1	321	154	20220520 568K63_gfpMyD88_grid5 1um 003.tif	0.01732051	0.219615443
1um_grid	20220520	Rep1	321	155	20220520 568K63_gfpMyD88_grid5 1um 003.tif	0.024003837	0.184054682
1um_grid	20220520	Rep1	321	156	20220520 568K63_gfpMyD88_grid5 1um 003.tif	0.00461256	0.016668789
1um_grid	20220520	Rep1	321	157	20220520 568K63_gfpMyD88_grid5 1um 003.tif	0.012775441	0.253893581
1um_grid	20220520	Rep1	321	158	20220520 568K63_gfpMyD88_grid5 1um 003.tif	0.012947718	0.005946659
1um_grid	20220520	Rep1	321	159	20220520 568K63_gfpMyD88_grid5 1um 003.tif	0.005980641	0.077813708
1um_grid	20220520	Rep1	321	160	20220520 568K63_gfpMyD88_grid5 1um 003.tif	0.016185509	0.056220407
1um_grid	20220520	Rep1	321	161	20220520 568K63_gfpMyD88_grid5 1um 003.tif	0.022281069	0.040092165
1um_grid	20220520	Rep1	321	162	20220520 568K63_gfpMyD88_grid5 1um 003.tif	0.002454033	0.003367529
1um_grid	20220520	Rep1	321	163	20220520 568K63_gfpMyD88_grid5 1um 003.tif	0.026567722	0.26108522
1um_grid	20220520	Rep1	321	164	20220520 568K63_gfpMyD88_grid5 1um 003.tif	0.03201471	0.095140309
1um_grid	20220520	Rep1	321	165	20220520 568K63_gfpMyD88_grid5 1um 003.tif	0.028300624	0.216048864
1um_grid	20220520	Rep1	321	166	20220520 568K63_gfpMyD88_grid5 1um 003.tif	0.008772539	0.129658432
1um_grid	20220520	Rep1	321	167	20220520 568K63_gfpMyD88_grid5 1um 003.tif	0.005190194	0.017313572
1um_grid	20220520	Rep1	321	168	20220520 568K63_gfpMyD88_grid5 1um 003.tif	0.003148207	0.029720135
1um_grid	20220520	Rep1	321	169	20220520 568K63_gfpMyD88_grid5 1um 003.tif	0.014802228	0.135276733
1um_grid	20220520	Rep1	321	170	20220520 568K63_gfpMyD88_grid5 1um 003.tif	0.007429793	0.063699759
1um_grid	20220520	Rep1	321	171	20220520 568K63_gfpMyD88_grid5 1um 003.tif	0.121304777	0.227430372
1um_grid	20220520	Rep1	321	172	20220520 568K63_gfpMyD88_grid5 1um 003.tif	0.002666845	0.002993779
1um_grid	20220520	Rep1	321	173	20220520 568K63_gfpMyD88_grid5 1um 003.tif	0.000857939	0.032756286
1um_grid	20220520	Rep1	321	174	20220520 568K63_gfpMyD88_grid5 1um 003.tif	0.032328862	0.064267515
1um_grid	20220520	Rep1	321	175	20220520 568K63_gfpMyD88_grid5 1um 003.tif	0.004901377	0.063125651
1um_grid	20220520	Rep1	321	176	20220520 568K63_gfpMyD88_grid5 1um 003.tif	0.020522832	0.089729748
1um_grid	20220520	Rep1	321	177	20220520 568K63_gfpMyD88_grid5 1um 003.tif	0.004146399	0.006942354
1um_grid	20220520	Rep1	321	178	20220520 568K63_gfpMyD88_grid5 1um 003.tif	0.012957852	0.046601052
1um_grid	20220520	Rep1	321	179	20220520 568K63_gfpMyD88_grid5 1um 003.tif	0.019712117	0.068745839
1um_grid	20220520	Rep1	321	180	20220520 568K63_gfpMyD88_grid5 1um 003.tif	0.002352693	0.007322488
1um_grid	20220520	Rep1	321	181	20220520 568K63_gfpMyD88_grid5 1um 003.tif	0.002367894	0.032363659
1um_grid	20220520	Rep1	321	182	20220520 568K63_gfpMyD88_grid5 1um 003.tif	0.003862649	0.014723502
1um_grid	20220520	Rep1	321	183	20220520 568K63_gfpMyD88_grid5 1um 003.tif	0.001384903	0.004851744
1um_grid	20220520	Rep1	321	184	20220520 568K63_gfpMyD88_grid5 1um 003.tif	0.029248147	0.038248386
1um_grid	20220520	Rep1	321	185	20220520 568K63_gfpMyD88_grid5 1um 003.tif	0.016905018	0.051263715
1um_grid	20220520	Rep1	321	186	20220520 568K63_gfpMyD88_grid5 1um 003.tif	-6.93E-05	0.032048156
1um_grid	20220520	Rep1	321	187	20220520 568K63_gfpMyD88_grid5 1um 003.tif	0.016393255	0.03501977
1um_grid	20220520	Rep1	321	188	20220520 568K63_gfpMyD88_grid5 1um 003.tif	0.00155718	0.006429262
1um_grid	20220520	Rep1	321	189	20220520 568K63_gfpMyD88_grid5 1um 003.tif	0.043293775	0.060469423
1um_grid	20220520	Rep1	321	190	20220520 568K63_gfpMyD88_grid5 1um 003.tif	0.052490318	0.041234341
1um_grid	20220520	Rep1	321	191	20220520 568K63_gfpMyD88_grid5 1um 003.tif	0.00098968	0.01092811
1um_grid	20220520	Rep1	321	192	20220520 568K63_gfpMyD88_grid5 1um 003.tif	0.008433052	0.002377573
1um_grid	20220520	Rep1	321	193	20220520 568K63_gfpMyD88_grid5 1um 003.tif	0.009821401	0.01820043
1um_grid	20220520	Rep1	321	194	20220520 568K63_gfpMyD88_grid5 1um 003.tif	0.000396845	0.00353364
1um_grid	20220520	Rep1	321	195	20220520 568K63_gfpMyD88_grid5 1um 003.tif	0.002170283	0.029211428
1um_grid	20220520	Rep1	321	196	20220520 568K63_gfpMyD88_grid5 1um 003.tif	0.000660327	0.006500153
1um_grid	20220520	Rep1	321	197	20220520 568K63_gfpMyD88_grid5 1um 003.tif	0.000695796	0.042939085
1um_grid	20220520	Rep1	321	198	20220520 568K63_gfpMyD88_grid5 1um 003.tif	0.000533653	0.060071888
1um_grid	20220520	Rep1	321	199	20220520 568K63_gfpMyD88_grid5 1um 003.tif	0.001856131	0.0461091
1um_grid	20220520	Rep1	321	200	20220520 568K63_gfpMyD88_grid5 1um 003.tif	0.005600618	0.036828386
1um_grid	20220520	Rep1	321	201	20220520 568K63_gfpMyD88_grid5 1um 003.tif	0.028275289	0.090758008
1um_grid	20220520	Rep1	321	202	20220520 568K63_gfpMyD88_grid5 1um 003.tif	0.021120734	0.102283268
1um_grid	20220520	Rep1	321	203	20220520 568K63_gfpMyD88_grid5 1um 003.tif	0.002448966	0.027347961
1um_grid	20220520	Rep1	321	204	20220520 568K63_gfpMyD88_grid5 1um 003.tif	0.008640798	0.005810875
1um_grid	20220520	Rep1	321	205	20220520 568K63_gfpMyD88_grid5 1um 003.tif	0.009740329	0.12017341
1um_grid	20220520	Rep1	321	206	20220520 568K63_gfpMyD88_grid5 1um 003.tif	0.01217754	0.106352763
1um_grid	20220520	Rep1	321	207	20220520 568K63_gfpMyD88_grid5 1um 003.tif	0.014852897	0.06155872
1um_grid	20220520	Rep1	321	208	20220520 568K63_gfpMyD88_grid5 1um 003.tif	0.007992226	0.088537325
1um_grid	20220520	Rep1	321	209	20220520 568K63_gfpMyD88_grid5 1um 003.tif	0.033955358	0.171503327
1um_grid	20220520	Rep1	321	210	20220520 568K63_gfpMyD88_grid5 1um 003.tif	0.00506352	0.026367984
1um_grid	20220520	Rep1	321	211	20220520 568K63_gfpMyD88_grid5 1um 003.tif	0.000452581	0.056189246
1um_grid	20220520	Rep1	321	212	20220520 568K63_gfpMyD88_grid5 1um 003.tif	0.019347296	0.130870899
1um_grid	20220520	Rep1	321	213	20220520 568K63_gfpMyD88_grid5 1um 003.tif	0.001775059	0.016935299
1um_grid	20220520	Rep1	321	214	20220520 568K63_gfpMyD88_grid5 1um 003.tif	0.011914057	0.065548698
1um_grid	20220520	Rep1	321	215	20220520 568K63_gfpMyD88_grid5 1um 003.tif	-6.93E-05	0.078682394
1um_grid	20220520	Rep1	321	216	20220520 568K63_gfpMyD88_grid5 1um 003.tif	0.002094278	0.016078999
1um_grid	20220520	Rep1	321	217	20220520 568K63_gfpMyD88_grid5 1um 003.tif	0.005529681	0.032445244
1um_grid	20220520	Rep1	321	218	20220520 568K63_gfpMyD88_grid5 1um 003.tif	0.019225689	0.137916679
1um_grid	20220520	Rep1	321	219	20220520 568K63_gfpMyD88_grid5 1um 003.tif	0.000290438	0.052861833
1um_grid	20220520	Rep1	321	220	20220520 568K63_gfpMyD88_grid5 1um 003.tif	0.001592649	0.010317358
1um_grid	20220520	Rep1	321	221	20220520 568K63_gfpMyD88_grid5 1um 003.tif	7.76E-05	0.028749001
1um_grid	20220520	Rep1	321	222	20220520 568K63_gfpMyD88_grid5 1um 003.tif	0.000133363	0.001619585
1um_grid	20220520	Rep1	321	223	20220520 568K63_gfpMyD88_grid5 1um 003.tif	0.002038542	0.043936799
1um_grid	20220520	Rep1	322	1	20220520 568K63_gfpMyD88_grid5 1um 004.tif	0.000396845	0.055840244
1um_grid	20220520	Rep1	322	2	20220520 568K63_gfpMyD88_grid5 1um 004.tif	0.02217973	0.01796149
1um_grid	20220520	Rep1	322	3	20220520 568K63_gfpMyD88_grid5 1um 004.tif	0.000781934	0.010954285
1um_grid	20220520	Rep1	322	4	20220520 568K63_gfpMyD88_grid5 1um 004.tif	0.00897015	0.004304872
1um_grid	20220520	Rep1	322	5	20220520 568K63_gfpMyD88_grid5 1um 004.tif	0.003735975	0.165099538
1um_grid	20220520	Rep1	322	6	20220520 568K63_gfpMyD88_grid5 1um 004.tif	0.000214434	0.149067277
1um_grid	20220520	Rep1	322	7	20220520 568K63_gfpMyD88_grid5 1um 004.tif	0.007764213	0.141596233
1um_grid	20220520	Rep1	322	8	20220520 568K63_gfpMyD88_grid5 1um 004.tif	0.002834055	0.011344846
1um_grid	20220520	Rep1	322	9	20220520 568K63_gfpMyD88_grid5 1um 004.tif	0.008732003	0.052410361
1um_grid	20220520	Rep1	322	10	20220520 568K63_gfpMyD88_grid5 1um 004.tif	0.004308542	0.061039432
1um_grid	20220520	Rep1	322	11	20220520 568K63_gfpMyD88_grid5 1um 004.tif	0.00162305	0.008525609
1um_grid	20220520	Rep1	322	12	20220520 568K63_gfpMyD88_grid5 1um 004.tif	0.005479011	0.025317153
1um_grid	20220520	Rep1	322	13	20220520 568K63_gfpMyD88_grid5 1um 004.tif	0.002839122	0.00058894
1um_grid	20220520	Rep1	322	14	20220520 568K63_gfpMyD88_grid5 1um 004.tif	0.001775059	0.006506386
1um_grid	20220520	Rep1	322	15	20220520 568K63_gfpMyD88_grid5 1um 004.tif	0.008661066	0.046514718
1um_grid	20220520	Rep1	322	16	20220520 568K63_gfpMyD88_grid5 1um 004.tif	0.001060617	0.015639631
1um_grid	20220520	Rep1	322	17	20220520 568K63_gfpMyD88_grid5 1um 004.tif	0.001425439	0.063092094
1um_grid	20220520	Rep1	322	18	20220520 568K63_gfpMyD88_grid5 1um 004.tif	0.002160149	0.055796619
1um_grid	20220520	Rep1	322	19	20220520 568K63_gfpMyD88_grid5 1um 004.tif	0.000979546	0.103170223
1um_grid	20220520	Rep1	322	20	20220520 568K63_gfpMyD88_grid5 1um 004.tif	0.002727649	0.091482026
1um_grid	20220520	Rep1	322	21	20220520 568K63_gfpMyD88_grid5 1um 004.tif	0.01913955	0.046559977
1um_grid	20220520	Rep1	322	22	20220520 568K63_gfpMyD88_grid5 1um 004.tif	0.003122872	0.101839249
1um_grid	20220520	Rep1	322	23	20220520 568K63_gfpMyD88_grid5 1um 004.tif	0.001384903	0.032670676
1um_grid	20220520	Rep1	322	24	20220520 568K63_gfpMyD88_grid5 1um 004.tif	0.008681333	0.079246682
1um_grid	20220520	Rep1	322	25	20220520 568K63_gfpMyD88_grid5 1um 004.tif	0.022711761	0.269108809
1um_grid	20220520	Rep1	322	26	20220520 568K63_gfpMyD88_grid5 1um 004.tif	0.015840956	0.177539168
1um_grid	20220520	Rep1	322	27	20220520 568K63_gfpMyD88_grid5 1um 004.tif	0.00461256	0.151809122
1um_grid	20220520	Rep1	322	28	20220520 568K63_gfpMyD88_grid5 1um 004.tif	0.008225306	0.153210609
1um_grid	20220520	Rep1	322	29	20220520 568K63_gfpMyD88_grid5 1um 004.tif	0.00823544	0.129152969
1um_grid	20220520	Rep1	322	30	20220520 568K63_gfpMyD88_grid5 1um 004.tif	0.011463097	0.127534975
1um_grid	20220520	Rep1	322	31	20220520 568K63_gfpMyD88_grid5 1um 004.tif	0.001876399	0.17147972
1um_grid	20220520	Rep1	322	32	20220520 568K63_gfpMyD88_grid5 1um 004.tif	-0.000135187	0.072292395
1um_grid	20220520	Rep1	322	33	20220520 568K63_gfpMyD88_grid5 1um 004.tif	0.004886176	0.036162274
1um_grid	20220520	Rep1	322	34	20220520 568K63_gfpMyD88_grid5 1um 004.tif	0.006127583	0.050486381
1um_grid	20220520	Rep1	322	35	20220520 568K63_gfpMyD88_grid5 1um 004.tif	0.01483263	0.060242274
1um_grid	20220520	Rep1	322	36	20220520 568K63_gfpMyD88_grid5 1um 004.tif	0.006472136	0.001921066
1um_grid	20220520	Rep1	322	37	20220520 568K63_gfpMyD88_grid5 1um 004.tif	0.00427814	0.003171216
1um_grid	20220520	Rep1	322	38	20220520 568K63_gfpMyD88_grid5 1um 004.tif	0.002697247	0.003018318
1um_grid	20220520	Rep1	322	39	20220520 568K63_gfpMyD88_grid5 1um 004.tif	0.008078364	0.062546626
1um_grid	20220520	Rep1	322	40	20220520 568K63_gfpMyD88_grid5 1um 004.tif	0.000366443	0.031262902
1um_grid	20220520	Rep1	322	41	20220520 568K63_gfpMyD88_grid5 1um 004.tif	0.001683854	0.001009612
1um_grid	20220520	Rep1	322	42	20220520 568K63_gfpMyD88_grid5 1um 004.tif	0.002945528	0.088671645
1um_grid	20220520	Rep1	322	43	20220520 568K63_gfpMyD88_grid5 1um 004.tif	0.008296244	0.033131654
1um_grid	20220520	Rep1	322	44	20220520 568K63_gfpMyD88_grid5 1um 004.tif	0.003482627	0.151148199
1um_grid	20220520	Rep1	322	45	20220520 568K63_gfpMyD88_grid5 1um 004.tif	0.004825373	0.068501093
1um_grid	20220520	Rep1	322	46	20220520 568K63_gfpMyD88_grid5 1um 004.tif	0.001141689	0.091270612
1um_grid	20220520	Rep1	322	47	20220520 568K63_gfpMyD88_grid5 1um 004.tif	0.012390352	0.107924272
1um_grid	20220520	Rep1	322	48	20220520 568K63_gfpMyD88_grid5 1um 004.tif	0.000797135	0.004515207
1um_grid	20220520	Rep1	322	49	20220520 568K63_gfpMyD88_grid5 1um 004.tif	0.000883273	0.000824516
1um_grid	20220520	Rep1	322	50	20220520 568K63_gfpMyD88_grid5 1um 004.tif	0.00291006	0.001748974
1um_grid	20220520	Rep1	322	51	20220520 568K63_gfpMyD88_grid5 1um 004.tif	0.002256421	0.013436559
1um_grid	20220520	Rep1	322	52	20220520 568K63_gfpMyD88_grid5 1um 004.tif	0.002504702	0.22405395
1um_grid	20220520	Rep1	322	53	20220520 568K63_gfpMyD88_grid5 1um 004.tif	0.008139168	0.242461365
1um_grid	20220520	Rep1	322	54	20220520 568K63_gfpMyD88_grid5 1um 004.tif	0.018222429	0.161154749
1um_grid	20220520	Rep1	322	55	20220520 568K63_gfpMyD88_grid5 1um 004.tif	0.004693631	0.001374194
1um_grid	20220520	Rep1	322	56	20220520 568K63_gfpMyD88_grid5 1um 004.tif	0.01653513	0.16801479
1um_grid	20220520	Rep1	322	57	20220520 568K63_gfpMyD88_grid5 1um 004.tif	0.000133363	0.09881106
1um_grid	20220520	Rep1	322	58	20220520 568K63_gfpMyD88_grid5 1um 004.tif	0.022098658	0.175247427
1um_grid	20220520	Rep1	322	59	20220520 568K63_gfpMyD88_grid5 1um 004.tif	0.007673007	0.146884841
1um_grid	20220520	Rep1	322	60	20220520 568K63_gfpMyD88_grid5 1um 004.tif	0.027393637	0.131922578
1um_grid	20220520	Rep1	322	61	20220520 568K63_gfpMyD88_grid5 1um 004.tif	0.002165216	0.228633679
1um_grid	20220520	Rep1	322	62	20220520 568K63_gfpMyD88_grid5 1um 004.tif	0.004987515	0.09922625
1um_grid	20220520	Rep1	322	63	20220520 568K63_gfpMyD88_grid5 1um 004.tif	0.009993677	0.182178798
1um_grid	20220520	Rep1	322	64	20220520 568K63_gfpMyD88_grid5 1um 004.tif	0.011138812	0.156499502
1um_grid	20220520	Rep1	322	65	20220520 568K63_gfpMyD88_grid5 1um 004.tif	0.001577448	0.126610569
1um_grid	20220520	Rep1	322	66	20220520 568K63_gfpMyD88_grid5 1um 004.tif	0.007455128	0.075260343
1um_grid	20220520	Rep1	322	67	20220520 568K63_gfpMyD88_grid5 1um 004.tif	-0.00013012	0.13845
1um_grid	20220520	Rep1	322	68	20220520 568K63_gfpMyD88_grid5 1um 004.tif	0.01302879	0.021623916
1um_grid	20220520	Rep1	322	69	20220520 568K63_gfpMyD88_grid5 1um 004.tif	0.01060678	0.155857709
1um_grid	20220520	Rep1	322	70	20220520 568K63_gfpMyD88_grid5 1um 004.tif	0.023309663	0.084290758
1um_grid	20220520	Rep1	322	71	20220520 568K63_gfpMyD88_grid5 1um 004.tif	0.005894502	0.083502466
1um_grid	20220520	Rep1	322	72	20220520 568K63_gfpMyD88_grid5 1um 004.tif	0.007399391	0.058412723
1um_grid	20220520	Rep1	322	73	20220520 568K63_gfpMyD88_grid5 1um 004.tif	0.030697299	0.11910162
1um_grid	20220520	Rep1	322	74	20220520 568K63_gfpMyD88_grid5 1um 004.tif	0.03032741	0.093641473
1um_grid	20220520	Rep1	322	75	20220520 568K63_gfpMyD88_grid5 1um 004.tif	0.013464549	0.207398054
1um_grid	20220520	Rep1	322	76	20220520 568K63_gfpMyD88_grid5 1um 004.tif	0.000640059	0.179796862
1um_grid	20220520	Rep1	322	77	20220520 568K63_gfpMyD88_grid5 1um 004.tif	0.003315417	0.005948295
1um_grid	20220520	Rep1	322	78	20220520 568K63_gfpMyD88_grid5 1um 004.tif	0.003497828	0.196108512
1um_grid	20220520	Rep1	322	79	20220520 568K63_gfpMyD88_grid5 1um 004.tif	0.007181512	0.089564548
1um_grid	20220520	Rep1	322	80	20220520 568K63_gfpMyD88_grid5 1um 004.tif	0.012278879	0.210129377
1um_grid	20220520	Rep1	322	81	20220520 568K63_gfpMyD88_grid5 1um 004.tif	0.000624858	0.064272994
1um_grid	20220520	Rep1	322	82	20220520 568K63_gfpMyD88_grid5 1um 004.tif	0.002210818	0.017030184
1um_grid	20220520	Rep1	322	83	20220520 568K63_gfpMyD88_grid5 1um 004.tif	0.001754791	6.04E-05
1um_grid	20220520	Rep1	322	84	20220520 568K63_gfpMyD88_grid5 1um 004.tif	0.003437024	0.002374457
1um_grid	20220520	Rep1	323	1	20220520 568K63_gfpMyD88_grid5 1um 005.tif	0.002003073	0.04462857
1um_grid	20220520	Rep1	323	2	20220520 568K63_gfpMyD88_grid5 1um 005.tif	0.002697247	0.009030414
1um_grid	20220520	Rep1	323	3	20220520 568K63_gfpMyD88_grid5 1um 005.tif	0.003528229	0.019670599
1um_grid	20220520	Rep1	323	4	20220520 568K63_gfpMyD88_grid5 1um 005.tif	0.007181512	0.05733704
1um_grid	20220520	Rep1	323	5	20220520 568K63_gfpMyD88_grid5 1um 005.tif	0.020629238	0.050835812
1um_grid	20220520	Rep1	323	6	20220520 568K63_gfpMyD88_grid5 1um 005.tif	0.001359568	0.02389414
1um_grid	20220520	Rep1	323	7	20220520 568K63_gfpMyD88_grid5 1um 005.tif	0.001678787	0.115535581
1um_grid	20220520	Rep1	323	8	20220520 568K63_gfpMyD88_grid5 1um 005.tif	0.000467782	0.156800834
1um_grid	20220520	Rep1	323	9	20220520 568K63_gfpMyD88_grid5 1um 005.tif	0.001476108	0.210949613
1um_grid	20220520	Rep1	323	10	20220520 568K63_gfpMyD88_grid5 1um 005.tif	0.000523519	0.081485145
1um_grid	20220520	Rep1	323	11	20220520 568K63_gfpMyD88_grid5 1um 005.tif	0.001511577	0.006161219
1um_grid	20220520	Rep1	323	12	20220520 568K63_gfpMyD88_grid5 1um 005.tif	0.005367538	0.184858902
1um_grid	20220520	Rep1	323	13	20220520 568K63_gfpMyD88_grid5 1um 005.tif	0.00506352	0.113089162
1um_grid	20220520	Rep1	323	14	20220520 568K63_gfpMyD88_grid5 1um 005.tif	0.004070395	0.0002677
1um_grid	20220520	Rep1	323	15	20220520 568K63_gfpMyD88_grid5 1um 005.tif	0.003958921	0.136330706
1um_grid	20220520	Rep1	323	16	20220520 568K63_gfpMyD88_grid5 1um 005.tif	0.011321222	0.23183355
1um_grid	20220520	Rep1	323	17	20220520 568K63_gfpMyD88_grid5 1um 005.tif	0.006669748	0.021565386
1um_grid	20220520	Rep1	323	18	20220520 568K63_gfpMyD88_grid5 1um 005.tif	0.001947336	0.048450137
1um_grid	20220520	Rep1	323	19	20220520 568K63_gfpMyD88_grid5 1um 005.tif	0.001405171	0.022723271
1um_grid	20220520	Rep1	323	20	20220520 568K63_gfpMyD88_grid5 1um 005.tif	0.000295505	0.070672809
1um_grid	20220520	Rep1	323	21	20220520 568K63_gfpMyD88_grid5 1um 005.tif	0.004308542	0.265719633
1um_grid	20220520	Rep1	323	22	20220520 568K63_gfpMyD88_grid5 1um 005.tif	0.015207585	0.114335865
1um_grid	20220520	Rep1	323	23	20220520 568K63_gfpMyD88_grid5 1um 005.tif	0.03325105	0.154026401
1um_grid	20220520	Rep1	323	24	20220520 568K63_gfpMyD88_grid5 1um 005.tif	0.005808364	0.157375621
1um_grid	20220520	Rep1	323	25	20220520 568K63_gfpMyD88_grid5 1um 005.tif	0.003502895	0.180322746
1um_grid	20220520	Rep1	323	26	20220520 568K63_gfpMyD88_grid5 1um 005.tif	0.00574756	0.112594125
1um_grid	20220520	Rep1	323	27	20220520 568K63_gfpMyD88_grid5 1um 005.tif	0.008230373	0.165140865
1um_grid	20220520	Rep1	323	28	20220520 568K63_gfpMyD88_grid5 1um 005.tif	0.002210818	0.134297037
1um_grid	20220520	Rep1	323	29	20220520 568K63_gfpMyD88_grid5 1um 005.tif	0.022286136	0.215975694
1um_grid	20220520	Rep1	323	30	20220520 568K63_gfpMyD88_grid5 1um 005.tif	0.008341847	0.124442537
1um_grid	20220520	Rep1	323	31	20220520 568K63_gfpMyD88_grid5 1um 005.tif	0.02935962	0.154654659
1um_grid	20220520	Rep1	323	32	20220520 568K63_gfpMyD88_grid5 1um 005.tif	0.02919241	0.282741902
1um_grid	20220520	Rep1	323	33	20220520 568K63_gfpMyD88_grid5 1um 005.tif	0.036676318	0.201978964
1um_grid	20220520	Rep1	323	34	20220520 568K63_gfpMyD88_grid5 1um 005.tif	0.016469259	0.180886932
1um_grid	20220520	Rep1	323	35	20220520 568K63_gfpMyD88_grid5 1um 005.tif	0.067919227	0.173335775
1um_grid	20220520	Rep1	323	36	20220520 568K63_gfpMyD88_grid5 1um 005.tif	0.085324254	0.183667907
1um_grid	20220520	Rep1	323	37	20220520 568K63_gfpMyD88_grid5 1um 005.tif	0.014320866	0.185684394
1um_grid	20220520	Rep1	323	38	20220520 568K63_gfpMyD88_grid5 1um 005.tif	0.003806913	0.096414399
1um_grid	20220520	Rep1	323	39	20220520 568K63_gfpMyD88_grid5 1um 005.tif	0.010054481	0.129158795
1um_grid	20220520	Rep1	323	40	20220520 568K63_gfpMyD88_grid5 1um 005.tif	0.015273455	0.132331231
1um_grid	20220520	Rep1	323	41	20220520 568K63_gfpMyD88_grid5 1um 005.tif	0.007779413	0.157504664
1um_grid	20220520	Rep1	323	42	20220520 568K63_gfpMyD88_grid5 1um 005.tif	0.019656381	0.039100012
1um_grid	20220520	Rep1	323	43	20220520 568K63_gfpMyD88_grid5 1um 005.tif	0.022402676	0.112938349
1um_grid	20220520	Rep1	323	44	20220520 568K63_gfpMyD88_grid5 1um 005.tif	0.01947397	0.064850239
1um_grid	20220520	Rep1	323	45	20220520 568K63_gfpMyD88_grid5 1um 005.tif	0.03106212	0.259058575
1um_grid	20220520	Rep1	323	46	20220520 568K63_gfpMyD88_grid5 1um 005.tif	0.006330261	0.010600921
1um_grid	20220520	Rep1	323	47	20220520 568K63_gfpMyD88_grid5 1um 005.tif	0.023740355	0.126266766
1um_grid	20220520	Rep1	323	48	20220520 568K63_gfpMyD88_grid5 1um 005.tif	0.018703791	0.037278505
1um_grid	20220520	Rep1	323	49	20220520 568K63_gfpMyD88_grid5 1um 005.tif	0.004318676	0.070152844
1um_grid	20220520	Rep1	323	50	20220520 568K63_gfpMyD88_grid5 1um 005.tif	0.008944816	0.100429782
1um_grid	20220520	Rep1	323	51	20220520 568K63_gfpMyD88_grid5 1um 005.tif	0.00037151	0.025258985
1um_grid	20220520	Rep1	323	52	20220520 568K63_gfpMyD88_grid5 1um 005.tif	0.009446445	0.002148541
1um_grid	20220520	Rep1	323	53	20220520 568K63_gfpMyD88_grid5 1um 005.tif	0.000249903	0.010748156
1um_grid	20220520	Rep1	323	54	20220520 568K63_gfpMyD88_grid5 1um 005.tif	0.003948788	0.001014286
1um_grid	20220520	Rep1	323	55	20220520 568K63_gfpMyD88_grid5 1um 005.tif	0.00795169	0.176753412
1um_grid	20220520	Rep1	323	56	20220520 568K63_gfpMyD88_grid5 1um 005.tif	0.02461694	0.008149657
1um_grid	20220520	Rep1	323	57	20220520 568K63_gfpMyD88_grid5 1um 005.tif	0.004536556	0.150712571
1um_grid	20220520	Rep1	323	58	20220520 568K63_gfpMyD88_grid5 1um 005.tif	0.000569122	0.197932947
1um_grid	20220520	Rep1	323	59	20220520 568K63_gfpMyD88_grid5 1um 005.tif	0.020578568	0.009619355
1um_grid	20220520	Rep1	323	60	20220520 568K63_gfpMyD88_grid5 1um 005.tif	0.000670461	0.011229124
1um_grid	20220520	Rep1	323	61	20220520 568K63_gfpMyD88_grid5 1um 005.tif	0.004602426	0.001455991
1um_grid	20220520	Rep1	323	62	20220520 568K63_gfpMyD88_grid5 1um 005.tif	0.00252497	0.094066818
1um_grid	20220520	Rep1	323	63	20220520 568K63_gfpMyD88_grid5 1um 005.tif	0.003239412	0.029037306
1um_grid	20220520	Rep1	323	64	20220520 568K63_gfpMyD88_grid5 1um 005.tif	0.00501285	0.026123699
1um_grid	20220520	Rep1	323	65	20220520 568K63_gfpMyD88_grid5 1um 005.tif	0.003051935	0.049727027
1um_grid	20220520	Rep1	323	66	20220520 568K63_gfpMyD88_grid5 1um 005.tif	0.002494568	0.008964977
1um_grid	20220520	Rep1	323	67	20220520 568K63_gfpMyD88_grid5 1um 005.tif	0.006593744	0.066218007
1um_grid	20220520	Rep1	323	68	20220520 568K63_gfpMyD88_grid5 1um 005.tif	0.002378028	0.037692165
1um_grid	20220520	Rep1	323	69	20220520 568K63_gfpMyD88_grid5 1um 005.tif	0.007591936	0.035892008
1um_grid	20220520	Rep1	323	70	20220520 568K63_gfpMyD88_grid5 1um 005.tif	0.009497115	0.048015375
1um_grid	20220520	Rep1	323	71	20220520 568K63_gfpMyD88_grid5 1um 005.tif	0.001653452	0.007852534
1um_grid	20220520	Rep1	323	72	20220520 568K63_gfpMyD88_grid5 1um 005.tif	0.005671556	0.024207468
1um_grid	20220520	Rep1	323	73	20220520 568K63_gfpMyD88_grid5 1um 005.tif	0.006223855	0.03005379
1um_grid	20220520	Rep1	323	74	20220520 568K63_gfpMyD88_grid5 1um 005.tif	0.016773277	0.061214075
1um_grid	20220520	Rep1	323	75	20220520 568K63_gfpMyD88_grid5 1um 005.tif	0.028721182	0.057099143
1um_grid	20220520	Rep1	323	76	20220520 568K63_gfpMyD88_grid5 1um 005.tif	0.054816055	0.163664939
1um_grid	20220520	Rep1	323	77	20220520 568K63_gfpMyD88_grid5 1um 005.tif	0.077657936	0.220517409
1um_grid	20220520	Rep1	323	78	20220520 568K63_gfpMyD88_grid5 1um 005.tif	0.001876399	0.075948731
1um_grid	20220520	Rep1	323	79	20220520 568K63_gfpMyD88_grid5 1um 005.tif	0.029780178	0.159424296
1um_grid	20220520	Rep1	323	80	20220520 568K63_gfpMyD88_grid5 1um 005.tif	0.031041852	0.154243938
1um_grid	20220520	Rep1	323	81	20220520 568K63_gfpMyD88_grid5 1um 005.tif	0.019909729	0.19260522
1um_grid	20220520	Rep1	323	82	20220520 568K63_gfpMyD88_grid5 1um 005.tif	0.02658799	0.096983709
1um_grid	20220520	Rep1	323	83	20220520 568K63_gfpMyD88_grid5 1um 005.tif	0.049115718	0.141723289
1um_grid	20220520	Rep1	323	84	20220520 568K63_gfpMyD88_grid5 1um 005.tif	0.013317607	0.118513781
1um_grid	20220520	Rep1	323	85	20220520 568K63_gfpMyD88_grid5 1um 005.tif	0.080480235	0.204999226
1um_grid	20220520	Rep1	323	86	20220520 568K63_gfpMyD88_grid5 1um 005.tif	0.004024792	0.068812101
1um_grid	20220520	Rep1	323	87	20220520 568K63_gfpMyD88_grid5 1um 005.tif	0.003771444	0.24865221
1um_grid	20220520	Rep1	323	88	20220520 568K63_gfpMyD88_grid5 1um 005.tif	0.002697247	0.028413776
1um_grid	20220520	Rep1	323	89	20220520 568K63_gfpMyD88_grid5 1um 005.tif	0.003102604	0.167698727
1um_grid	20220520	Rep1	323	90	20220520 568K63_gfpMyD88_grid5 1um 005.tif	0.022422944	0.172912807
1um_grid	20220520	Rep1	323	91	20220520 568K63_gfpMyD88_grid5 1um 005.tif	0.002023341	0.21260737
1um_grid	20220520	Rep1	323	92	20220520 568K63_gfpMyD88_grid5 1um 005.tif	0.005656355	0.140440872
1um_grid	20220520	Rep1	323	93	20220520 568K63_gfpMyD88_grid5 1um 005.tif	0.008346914	0.079779569
1um_grid	20220520	Rep1	323	94	20220520 568K63_gfpMyD88_grid5 1um 005.tif	0.012932517	0.041200744
1um_grid	20220520	Rep1	323	95	20220520 568K63_gfpMyD88_grid5 1um 005.tif	0.014913701	0.23500962
1um_grid	20220520	Rep1	323	96	20220520 568K63_gfpMyD88_grid5 1um 005.tif	0.000969412	0.122965782
1um_grid	20220520	Rep1	323	97	20220520 568K63_gfpMyD88_grid5 1um 005.tif	0.004592292	0.129802396
1um_grid	20220520	Rep1	323	98	20220520 568K63_gfpMyD88_grid5 1um 005.tif	0.002915127	0.016397939
1um_grid	20220520	Rep1	323	99	20220520 568K63_gfpMyD88_grid5 1um 005.tif	0.002727649	0.012626049
1um_grid	20220520	Rep1	323	100	20220520 568K63_gfpMyD88_grid5 1um 005.tif	0.015187317	0.006085714
1um_grid	20220520	Rep1	323	101	20220520 568K63_gfpMyD88_grid5 1um 005.tif	0.012370084	0.00291793
1um_grid	20220520	Rep1	323	102	20220520 568K63_gfpMyD88_grid5 1um 005.tif	0.000467782	0.00235576
1um_grid	20220520	Rep1	323	103	20220520 568K63_gfpMyD88_grid5 1um 005.tif	0.019727318	0.004893812
1um_grid	20220520	Rep1	323	104	20220520 568K63_gfpMyD88_grid5 1um 005.tif	0.000310706	0.02412473
1um_grid	20220520	Rep1	323	105	20220520 568K63_gfpMyD88_grid5 1um 005.tif	9.79E-05	0.150804355
1um_grid	20220520	Rep1	323	106	20220520 568K63_gfpMyD88_grid5 1um 005.tif	0.000690729	0.046187179
1um_grid	20220520	Rep1	323	107	20220520 568K63_gfpMyD88_grid5 1um 005.tif	0.003482627	0.170150144
1um_grid	20220520	Rep1	323	108	20220520 568K63_gfpMyD88_grid5 1um 005.tif	0.001243028	0.015934101
1um_grid	20220520	Rep1	323	109	20220520 568K63_gfpMyD88_grid5 1um 005.tif	-0.000231459	0.079921349
1um_grid	20220520	Rep1	323	110	20220520 568K63_gfpMyD88_grid5 1um 005.tif	0.001101153	0.167859473
1um_grid	20220520	Rep1	323	111	20220520 568K63_gfpMyD88_grid5 1um 005.tif	0.004146399	0.150716311
1um_grid	20220520	Rep1	323	112	20220520 568K63_gfpMyD88_grid5 1um 005.tif	0.001780126	0.081607464
1um_grid	20220520	Rep1	323	113	20220520 568K63_gfpMyD88_grid5 1um 005.tif	0.00065526	0.093480853
1um_grid	20220520	Rep1	323	114	20220520 568K63_gfpMyD88_grid5 1um 005.tif	0.000244836	0.031802764
1um_grid	20220520	Rep1	323	115	20220520 568K63_gfpMyD88_grid5 1um 005.tif	0.005534748	0.091167925
1um_grid	20220520	Rep1	323	116	20220520 568K63_gfpMyD88_grid5 1um 005.tif	0.014584348	0.024073834
1um_grid	20220520	Rep1	323	117	20220520 568K63_gfpMyD88_grid5 1um 005.tif	0.002053742	0.089440367
1um_grid	20220520	Rep1	323	118	20220520 568K63_gfpMyD88_grid5 1um 005.tif	0.001567314	0.027508409
1um_grid	20220520	Rep1	323	119	20220520 568K63_gfpMyD88_grid5 1um 005.tif	0.001364635	0.111814483
1um_grid	20220520	Rep1	323	120	20220520 568K63_gfpMyD88_grid5 1um 005.tif	0.001942269	0.290789168
1um_grid	20220520	Rep1	323	121	20220520 568K63_gfpMyD88_grid5 1um 005.tif	0.000847805	0.455054369
1um_grid	20220520	Rep1	323	122	20220520 568K63_gfpMyD88_grid5 1um 005.tif	0.008032762	0.137789544
1um_grid	20220520	Rep1	323	123	20220520 568K63_gfpMyD88_grid5 1um 005.tif	0.003604234	0.006817428
1um_grid	20220520	Rep1	323	124	20220520 568K63_gfpMyD88_grid5 1um 005.tif	0.000984613	0.023596866
1um_grid	20220520	Rep1	323	125	20220520 568K63_gfpMyD88_grid5 1um 005.tif	0.005909703	0.166600757
1um_grid	20220520	Rep1	323	126	20220520 568K63_gfpMyD88_grid5 1um 005.tif	0.001161957	0.292414524
1um_grid	20220520	Rep1	323	127	20220520 568K63_gfpMyD88_grid5 1um 005.tif	0.001967604	0.083652586
1um_grid	20220520	Rep1	323	128	20220520 568K63_gfpMyD88_grid5 1um 005.tif	0.000756599	0.058566819
1um_grid	20220520	Rep1	323	129	20220520 568K63_gfpMyD88_grid5 1um 005.tif	0.000493117	0.108207924
1um_grid	20220520	Rep1	323	130	20220520 568K63_gfpMyD88_grid5 1um 005.tif	0.024622007	0.208049218
1um_grid	20220520	Rep1	323	131	20220520 568K63_gfpMyD88_grid5 1um 005.tif	0.004283207	0.079202286
1um_grid	20220520	Rep1	323	132	20220520 568K63_gfpMyD88_grid5 1um 005.tif	0.001400104	0.267356984
1um_grid	20220520	Rep1	323	133	20220520 568K63_gfpMyD88_grid5 1um 005.tif	0.009334972	0.218820688
1um_grid	20220520	Rep1	323	134	20220520 568K63_gfpMyD88_grid5 1um 005.tif	0.012729839	0.135592785
1um_grid	20220520	Rep1	323	135	20220520 568K63_gfpMyD88_grid5 1um 005.tif	0.000609657	0.080488477
1um_grid	20220520	Rep1	323	136	20220520 568K63_gfpMyD88_grid5 1um 005.tif	0.08711796	0.029962808
1um_grid	20220520	Rep1	323	137	20220520 568K63_gfpMyD88_grid5 1um 005.tif	0.000113095	0.101641242
1um_grid	20220520	Rep1	323	138	20220520 568K63_gfpMyD88_grid5 1um 005.tif	0.000792068	0.059679261
1um_grid	20220520	Rep1	323	139	20220520 568K63_gfpMyD88_grid5 1um 005.tif	0.002347626	0.033504146
1um_grid	20220520	Rep1	323	140	20220520 568K63_gfpMyD88_grid5 1um 005.tif	0.082679298	0.20827465
1um_grid	20220520	Rep1	323	141	20220520 568K63_gfpMyD88_grid5 1um 005.tif	0.00155718	0.072222652
1um_grid	20220520	Rep1	323	142	20220520 568K63_gfpMyD88_grid5 1um 005.tif	0.024890556	0.364713411
1um_grid	20220520	Rep1	323	143	20220520 568K63_gfpMyD88_grid5 1um 005.tif	0.005605685	0.052340162
1um_grid	20220520	Rep1	323	144	20220520 568K63_gfpMyD88_grid5 1um 005.tif	0.003188743	0.053293911
1um_grid	20220520	Rep1	323	145	20220520 568K63_gfpMyD88_grid5 1um 005.tif	0.012932517	0.122837379
1um_grid	20220520	Rep1	323	146	20220520 568K63_gfpMyD88_grid5 1um 005.tif	0.142580966	0.260439483
1um_grid	20220520	Rep1	323	147	20220520 568K63_gfpMyD88_grid5 1um 005.tif	0.001460907	0.155375482
1um_grid	20220520	Rep1	323	148	20220520 568K63_gfpMyD88_grid5 1um 005.tif	0.021738904	0.217229657
1um_grid	20220520	Rep1	323	149	20220520 568K63_gfpMyD88_grid5 1um 005.tif	0.003670104	0.106171682
1um_grid	20220520	Rep1	323	150	20220520 568K63_gfpMyD88_grid5 1um 005.tif	0.0278902	0.202821903
1um_grid	20220520	Rep1	323	151	20220520 568K63_gfpMyD88_grid5 1um 005.tif	0.000315773	0.158315821
1um_grid	20220520	Rep1	323	152	20220520 568K63_gfpMyD88_grid5 1um 005.tif	0.145996101	0.152728907
1um_grid	20220520	Rep1	323	153	20220520 568K63_gfpMyD88_grid5 1um 005.tif	0.188867696	0.180750305
1um_grid	20220520	Rep1	323	154	20220520 568K63_gfpMyD88_grid5 1um 005.tif	0.001501443	0.040524686
1um_grid	20220520	Rep1	323	155	20220520 568K63_gfpMyD88_grid5 1um 005.tif	0.02269656	0.085175071
1um_grid	20220520	Rep1	323	156	20220520 568K63_gfpMyD88_grid5 1um 005.tif	0.004029859	0.111553105
1um_grid	20220520	Rep1	323	157	20220520 568K63_gfpMyD88_grid5 1um 005.tif	0.015308924	0.190152143
1um_grid	20220520	Rep1	323	158	20220520 568K63_gfpMyD88_grid5 1um 005.tif	0.009785932	0.219085708
1um_grid	20220520	Rep1	323	159	20220520 568K63_gfpMyD88_grid5 1um 005.tif	0.007465262	0.210471718
1um_grid	20220520	Rep1	323	160	20220520 568K63_gfpMyD88_grid5 1um 005.tif	0.000118162	0.139207986
1um_grid	20220520	Rep1	323	161	20220520 568K63_gfpMyD88_grid5 1um 005.tif	0.02117647	0.181144174
1um_grid	20220520	Rep1	323	162	20220520 568K63_gfpMyD88_grid5 1um 005.tif	0.003330618	0.173523166
1um_grid	20220520	Rep1	323	163	20220520 568K63_gfpMyD88_grid5 1um 005.tif	0.005539815	0.145364879
1um_grid	20220520	Rep1	323	164	20220520 568K63_gfpMyD88_grid5 1um 005.tif	0.023912632	0.216644378
1um_grid	20220520	Rep1	323	165	20220520 568K63_gfpMyD88_grid5 1um 005.tif	0.007946623	0.157529501
1um_grid	20220520	Rep1	323	166	20220520 568K63_gfpMyD88_grid5 1um 005.tif	0.003781578	0.195767098
1um_grid	20220520	Rep1	323	167	20220520 568K63_gfpMyD88_grid5 1um 005.tif	0.00053872	0.150539629
1um_grid	20220520	Rep1	323	168	20220520 568K63_gfpMyD88_grid5 1um 005.tif	0.00262631	0
1um_grid	20220520	Rep1	323	169	20220520 568K63_gfpMyD88_grid5 1um 005.tif	0.001780126	0.205000227
1um_grid	20220520	Rep1	323	170	20220520 568K63_gfpMyD88_grid5 1um 005.tif	0.002068943	0.145110218
1um_grid	20220520	Rep1	323	171	20220520 568K63_gfpMyD88_grid5 1um 005.tif	0.000209367	0.144172533
1um_grid	20220520	Rep1	323	172	20220520 568K63_gfpMyD88_grid5 1um 005.tif	0.004774703	0.168948985
1um_grid	20220520	Rep1	323	173	20220520 568K63_gfpMyD88_grid5 1um 005.tif	0.001982805	0.005169585
1um_grid	20220520	Rep1	323	174	20220520 568K63_gfpMyD88_grid5 1um 005.tif	0.004637895	0.012532645
1um_grid	20220520	Rep1	323	175	20220520 568K63_gfpMyD88_grid5 1um 005.tif	0.022818167	0.085554007
1um_grid	20220520	Rep1	323	176	20220520 568K63_gfpMyD88_grid5 1um 005.tif	0.000893407	0.005246921
1um_grid	20220520	Rep1	323	177	20220520 568K63_gfpMyD88_grid5 1um 005.tif	0.01399658	0.079068982
1um_grid	20220520	Rep1	323	178	20220520 568K63_gfpMyD88_grid5 1um 005.tif	0.000452581	0.034420275
1um_grid	20220520	Rep1	323	179	20220520 568K63_gfpMyD88_grid5 1um 005.tif	0.037319823	0.008356703
1um_grid	20220520	Rep1	323	180	20220520 568K63_gfpMyD88_grid5 1um 005.tif	0.004713899	0.120994469
1um_grid	20220520	Rep1	323	181	20220520 568K63_gfpMyD88_grid5 1um 005.tif	0.008250641	0.117366661
1um_grid	20220520	Rep1	323	182	20220520 568K63_gfpMyD88_grid5 1um 005.tif	0.004987515	0.071151323
1um_grid	20220520	Rep1	323	183	20220520 568K63_gfpMyD88_grid5 1um 005.tif	0.012871714	0.031534629
1um_grid	20220520	Rep1	323	184	20220520 568K63_gfpMyD88_grid5 1um 005.tif	0.026441048	0.03508556
1um_grid	20220520	Rep1	323	185	20220520 568K63_gfpMyD88_grid5 1um 005.tif	0.013256803	0.080385494
1um_grid	20220520	Rep1	323	186	20220520 568K63_gfpMyD88_grid5 1um 005.tif	0.009375508	0.061532825
1um_grid	20220520	Rep1	323	187	20220520 568K63_gfpMyD88_grid5 1um 005.tif	0.010495307	0.032625058
1um_grid	20220520	Rep1	323	188	20220520 568K63_gfpMyD88_grid5 1um 005.tif	0.011787383	0.037927741
1um_grid	20220520	Rep1	323	189	20220520 568K63_gfpMyD88_grid5 1um 005.tif	0.006380931	0.083517312
1um_grid	20220520	Rep1	323	190	20220520 568K63_gfpMyD88_grid5 1um 005.tif	0.006163051	0.072577777
1um_grid	20220520	Rep1	323	191	20220520 568K63_gfpMyD88_grid5 1um 005.tif	0.000417113	0.072488708
1um_grid	20220520	Rep1	323	192	20220520 568K63_gfpMyD88_grid5 1um 005.tif	0.009953142	0.051938906
1um_grid	20220520	Rep1	323	193	20220520 568K63_gfpMyD88_grid5 1um 005.tif	0.00179026	0.147470598
1um_grid	20220520	Rep1	323	194	20220520 568K63_gfpMyD88_grid5 1um 005.tif	0.004541623	0.023410368
1um_grid	20220520	Rep1	323	195	20220520 568K63_gfpMyD88_grid5 1um 005.tif	0.00619852	0.160115708
1um_grid	20220520	Rep1	323	196	20220520 568K63_gfpMyD88_grid5 1um 005.tif	0.000508318	0.000147235
1um_grid	20220520	Rep1	323	197	20220520 568K63_gfpMyD88_grid5 1um 005.tif	0.00337622	0.09665756
1um_grid	20220520	Rep1	323	198	20220520 568K63_gfpMyD88_grid5 1um 005.tif	0.01608417	0.068572257
1um_grid	20220520	Rep1	323	199	20220520 568K63_gfpMyD88_grid5 1um 005.tif	0.000336041	0.007558064
1um_grid	20220520	Rep1	323	200	20220520 568K63_gfpMyD88_grid5 1um 005.tif	0.006406266	0.011812455
1um_grid	20220520	Rep1	323	201	20220520 568K63_gfpMyD88_grid5 1um 005.tif	0.003837314	0.065103326
1um_grid	20220520	Rep1	323	202	20220520 568K63_gfpMyD88_grid5 1um 005.tif	0.000898474	0.029926881
1um_grid	20220520	Rep1	323	203	20220520 568K63_gfpMyD88_grid5 1um 005.tif	0.004029859	0.014652115
1um_grid	20220520	Rep1	323	204	20220520 568K63_gfpMyD88_grid5 1um 005.tif	0.001952403	0.046582355
1um_grid	20220520	Rep1	324	1	20220520 568K63_gfpMyD88_grid5 1um 006 crop.tif	0.003148207	0.006824226
1um_grid	20220520	Rep1	324	2	20220520 568K63_gfpMyD88_grid5 1um 006 crop.tif	0.002950595	0.008389813
1um_grid	20220520	Rep1	324	3	20220520 568K63_gfpMyD88_grid5 1um 006 crop.tif	0.000351242	0.010797235
1um_grid	20220520	Rep1	324	4	20220520 568K63_gfpMyD88_grid5 1um 006 crop.tif	0.000964345	0.066779262
1um_grid	20220520	Rep1	324	5	20220520 568K63_gfpMyD88_grid5 1um 006 crop.tif	0.000219501	0.054231565
1um_grid	20220520	Rep1	324	6	20220520 568K63_gfpMyD88_grid5 1um 006 crop.tif	0.004891243	0.13240682
1um_grid	20220520	Rep1	324	7	20220520 568K63_gfpMyD88_grid5 1um 006 crop.tif	0.000903541	0.002421198
1um_grid	20220520	Rep1	324	8	20220520 568K63_gfpMyD88_grid5 1um 006 crop.tif	0.000650193	0
1um_grid	20220520	Rep1	324	9	20220520 568K63_gfpMyD88_grid5 1um 006 crop.tif	0.002418564	0.071833619
1um_grid	20220520	Rep1	324	10	20220520 568K63_gfpMyD88_grid5 1um 006 crop.tif	0.005717159	0.080672522
1um_grid	20220520	Rep1	324	11	20220520 568K63_gfpMyD88_grid5 1um 006 crop.tif	0.009598454	0.002257604
1um_grid	20220520	Rep1	324	12	20220520 568K63_gfpMyD88_grid5 1um 006 crop.tif	0.001025148	0.075833046
1um_grid	20220520	Rep1	324	13	20220520 568K63_gfpMyD88_grid5 1um 006 crop.tif	0.00743486	0.087973447
1um_grid	20220520	Rep1	324	14	20220520 568K63_gfpMyD88_grid5 1um 006 crop.tif	0.013961111	0.155786921
1um_grid	20220520	Rep1	324	15	20220520 568K63_gfpMyD88_grid5 1um 006 crop.tif	0.001197425	0.062011926
1um_grid	20220520	Rep1	324	16	20220520 568K63_gfpMyD88_grid5 1um 006 crop.tif	0.002362827	0.008323686
1um_grid	20220520	Rep1	324	17	20220520 568K63_gfpMyD88_grid5 1um 006 crop.tif	0.004460551	0.159430988
1um_grid	20220520	Rep1	324	18	20220520 568K63_gfpMyD88_grid5 1um 006 crop.tif	0.001830796	0.079485099
1um_grid	20220520	Rep1	324	19	20220520 568K63_gfpMyD88_grid5 1um 006 crop.tif	0.003386354	0.046275422
1um_grid	20220520	Rep1	324	20	20220520 568K63_gfpMyD88_grid5 1um 006 crop.tif	0.000741398	0.069041898
1um_grid	20220520	Rep1	324	21	20220520 568K63_gfpMyD88_grid5 1um 006 crop.tif	0.00093901	0.00768894
1um_grid	20220520	Rep1	324	22	20220520 568K63_gfpMyD88_grid5 1um 006 crop.tif	0.012902116	0.129648051
1um_grid	20220520	Rep1	324	23	20220520 568K63_gfpMyD88_grid5 1um 006 crop.tif	0.01099187	0.087847712
1um_grid	20220520	Rep1	324	24	20220520 568K63_gfpMyD88_grid5 1um 006 crop.tif	0.012567696	0.11916221
1um_grid	20220520	Rep1	324	25	20220520 568K63_gfpMyD88_grid5 1um 006 crop.tif	0.002585774	0.236459444
1um_grid	20220520	Rep1	324	26	20220520 568K63_gfpMyD88_grid5 1um 006 crop.tif	0.001167023	0.080428074
1um_grid	20220520	Rep1	324	27	20220520 568K63_gfpMyD88_grid5 1um 006 crop.tif	0.001962537	0.073691127
1um_grid	20220520	Rep1	324	28	20220520 568K63_gfpMyD88_grid5 1um 006 crop.tif	0.002165216	0.011778802
1um_grid	20220520	Rep1	324	29	20220520 568K63_gfpMyD88_grid5 1um 006 crop.tif	0.000543787	0.020023963
1um_grid	20220520	Rep1	324	30	20220520 568K63_gfpMyD88_grid5 1um 006 crop.tif	0.015141715	0.046642452
1um_grid	20220520	Rep1	324	31	20220520 568K63_gfpMyD88_grid5 1um 006 crop.tif	0.004242672	0.079647134
1um_grid	20220520	Rep1	324	32	20220520 568K63_gfpMyD88_grid5 1um 006 crop.tif	0.001364635	0.089985137
1um_grid	20220520	Rep1	324	33	20220520 568K63_gfpMyD88_grid5 1um 006 crop.tif	0.004724033	0.079012743
1um_grid	20220520	Rep1	324	34	20220520 568K63_gfpMyD88_grid5 1um 006 crop.tif	0.003051935	0.00101621
1um_grid	20220520	Rep1	324	35	20220520 568K63_gfpMyD88_grid5 1um 006 crop.tif	0.001967604	0.032304454
1um_grid	20220520	Rep1	324	36	20220520 568K63_gfpMyD88_grid5 1um 006 crop.tif	0.000412046	0.164942487
1um_grid	20220520	Rep1	324	37	20220520 568K63_gfpMyD88_grid5 1um 006 crop.tif	0.001283564	0.022950816
1um_grid	20220520	Rep1	324	38	20220520 568K63_gfpMyD88_grid5 1um 006 crop.tif	5.23E-05	0.015263364
1um_grid	20220520	Rep1	324	39	20220520 568K63_gfpMyD88_grid5 1um 006 crop.tif	0.018399773	0.018846082
1um_grid	20220520	Rep1	324	40	20220520 568K63_gfpMyD88_grid5 1um 006 crop.tif	0.000731264	0.035943191
1um_grid	20220520	Rep1	324	41	20220520 568K63_gfpMyD88_grid5 1um 006 crop.tif	0.023258993	0.049384912
1um_grid	20220520	Rep1	324	42	20220520 568K63_gfpMyD88_grid5 1um 006 crop.tif	0.003558631	0.119287138
1um_grid	20220520	Rep1	324	43	20220520 568K63_gfpMyD88_grid5 1um 006 crop.tif	0.003421823	0.124070045
1um_grid	20220520	Rep1	324	44	20220520 568K63_gfpMyD88_grid5 1um 006 crop.tif	0.000908608	0.002177294
1um_grid	20220520	Rep1	324	45	20220520 568K63_gfpMyD88_grid5 1um 006 crop.tif	0.000391778	0.030344436
1um_grid	20220520	Rep1	324	46	20220520 568K63_gfpMyD88_grid5 1um 006 crop.tif	0.000341108	0.107461934
1um_grid	20220520	Rep1	324	47	20220520 568K63_gfpMyD88_grid5 1um 006 crop.tif	0.007206846	0.046584005
1um_grid	20220520	Rep1	324	48	20220520 568K63_gfpMyD88_grid5 1um 006 crop.tif	0.001369702	0.064809584
1um_grid	20220520	Rep1	324	49	20220520 568K63_gfpMyD88_grid5 1um 006 crop.tif	0.004718966	0.008069156
1um_grid	20220520	Rep1	324	50	20220520 568K63_gfpMyD88_grid5 1um 006 crop.tif	0.011432696	0.056904699
1um_grid	20220520	Rep1	324	51	20220520 568K63_gfpMyD88_grid5 1um 006 crop.tif	0.001932135	0.009658617
1um_grid	20220520	Rep1	324	52	20220520 568K63_gfpMyD88_grid5 1um 006 crop.tif	0.003568765	0.01028682
1um_grid	20220520	Rep1	324	53	20220520 568K63_gfpMyD88_grid5 1um 006 crop.tif	0.015329192	0.108536749
1um_grid	20220520	Rep1	324	54	20220520 568K63_gfpMyD88_grid5 1um 006 crop.tif	0.028579307	0.026742732
1um_grid	20220520	Rep1	324	55	20220520 568K63_gfpMyD88_grid5 1um 006 crop.tif	0.004734167	0.06004481
1um_grid	20220520	Rep1	324	56	20220520 568K63_gfpMyD88_grid5 1um 006 crop.tif	0.018678456	0.163017328
1um_grid	20220520	Rep1	324	57	20220520 568K63_gfpMyD88_grid5 1um 006 crop.tif	0.002155082	0.061642395
1um_grid	20220520	Rep1	324	58	20220520 568K63_gfpMyD88_grid5 1um 006 crop.tif	0.035880804	0.097856933
1um_grid	20220520	Rep1	324	59	20220520 568K63_gfpMyD88_grid5 1um 006 crop.tif	0.016692206	0.071482602
1um_grid	20220520	Rep1	324	60	20220520 568K63_gfpMyD88_grid5 1um 006 crop.tif	0.005929971	0.190208015
1um_grid	20220520	Rep1	324	61	20220520 568K63_gfpMyD88_grid5 1um 006 crop.tif	6.24E-05	0.157705067
1um_grid	20220520	Rep1	324	62	20220520 568K63_gfpMyD88_grid5 1um 006 crop.tif	0.047002794	0.204137341
1um_grid	20220520	Rep1	324	63	20220520 568K63_gfpMyD88_grid5 1um 006 crop.tif	0.004794971	0.09462304
1um_grid	20220520	Rep1	324	64	20220520 568K63_gfpMyD88_grid5 1um 006 crop.tif	0.047772973	0.089747924
1um_grid	20220520	Rep1	324	65	20220520 568K63_gfpMyD88_grid5 1um 006 crop.tif	0.003502895	0.004790046
1um_grid	20220520	Rep1	324	66	20220520 568K63_gfpMyD88_grid5 1um 006 crop.tif	0.002104412	0.241170963
1um_grid	20220520	Rep1	324	67	20220520 568K63_gfpMyD88_grid5 1um 006 crop.tif	0.000477916	0.004013518
1um_grid	20220520	Rep1	324	68	20220520 568K63_gfpMyD88_grid5 1um 006 crop.tif	0.010297695	0.272981685
1um_grid	20220520	Rep1	324	69	20220520 568K63_gfpMyD88_grid5 1um 006 crop.tif	0.025366851	0.323907583
1um_grid	20220520	Rep1	324	70	20220520 568K63_gfpMyD88_grid5 1um 006 crop.tif	0.009537651	0.136847241
1um_grid	20220520	Rep1	324	71	20220520 568K63_gfpMyD88_grid5 1um 006 crop.tif	0.024424395	0.212712071
1um_grid	20220520	Rep1	324	72	20220520 568K63_gfpMyD88_grid5 1um 006 crop.tif	0.006674815	0.187610137
1um_grid	20220520	Rep1	324	73	20220520 568K63_gfpMyD88_grid5 1um 006 crop.tif	0.002651644	0.024158091
1um_grid	20220520	Rep1	324	74	20220520 568K63_gfpMyD88_grid5 1um 006 crop.tif	0.004207203	0.124976106
1um_grid	20220520	Rep1	324	75	20220520 568K63_gfpMyD88_grid5 1um 006 crop.tif	0.018328836	0.100562778
1um_grid	20220520	Rep1	324	76	20220520 568K63_gfpMyD88_grid5 1um 006 crop.tif	0.007895954	0.172117738
1um_grid	20220520	Rep1	324	77	20220520 568K63_gfpMyD88_grid5 1um 006 crop.tif	0.001116354	0.008890191
1um_grid	20220520	Rep1	324	78	20220520 568K63_gfpMyD88_grid5 1um 006 crop.tif	0.001511577	0.026352181
1um_grid	20220520	Rep1	324	79	20220520 568K63_gfpMyD88_grid5 1um 006 crop.tif	0.000857939	0.095997234
1um_grid	20220520	Rep1	324	80	20220520 568K63_gfpMyD88_grid5 1um 006 crop.tif	0.003168475	0.031746675
1um_grid	20220520	Rep1	324	81	20220520 568K63_gfpMyD88_grid5 1um 006 crop.tif	0.015557206	0.240049173
1um_grid	20220520	Rep1	324	82	20220520 568K63_gfpMyD88_grid5 1um 006 crop.tif	0.002129747	0.160466541
1um_grid	20220520	Rep1	324	83	20220520 568K63_gfpMyD88_grid5 1um 006 crop.tif	0.009669392	0.136849411
1um_grid	20220520	Rep1	324	84	20220520 568K63_gfpMyD88_grid5 1um 006 crop.tif	0.00885361	0.056030143
1um_grid	20220520	Rep1	324	85	20220520 568K63_gfpMyD88_grid5 1um 006 crop.tif	0.000310706	0.008539631
1um_grid	20220520	Rep1	324	86	20220520 568K63_gfpMyD88_grid5 1um 006 crop.tif	0.024936159	0.118340356
1um_grid	20220520	Rep1	324	87	20220520 568K63_gfpMyD88_grid5 1um 006 crop.tif	0.029167075	0.165103241
1um_grid	20220520	Rep1	324	88	20220520 568K63_gfpMyD88_grid5 1um 006 crop.tif	0.012567696	0.141441924
1um_grid	20220520	Rep1	324	89	20220520 568K63_gfpMyD88_grid5 1um 006 crop.tif	0.005033118	0.114725528
1um_grid	20220520	Rep1	324	90	20220520 568K63_gfpMyD88_grid5 1um 006 crop.tif	0.000406979	0.079397849
1um_grid	20220520	Rep1	324	91	20220520 568K63_gfpMyD88_grid5 1um 006 crop.tif	0.000903541	0.012564055
1um_grid	20220520	Rep1	324	92	20220520 568K63_gfpMyD88_grid5 1um 006 crop.tif	0.00411093	0.154564055
1um_grid	20220520	Rep1	324	93	20220520 568K63_gfpMyD88_grid5 1um 006 crop.tif	0.003659971	0.004468466
1um_grid	20220520	Rep1	324	94	20220520 568K63_gfpMyD88_grid5 1um 006 crop.tif	0.05485659	0.136371407
1um_grid	20220520	Rep1	324	95	20220520 568K63_gfpMyD88_grid5 1um 006 crop.tif	0.003817046	0.053775319
1um_grid	20220520	Rep1	324	96	20220520 568K63_gfpMyD88_grid5 1um 006 crop.tif	0.011604972	0.18464413
1um_grid	20220520	Rep1	324	97	20220520 568K63_gfpMyD88_grid5 1um 006 crop.tif	0.020771113	0.168473673
1um_grid	20220520	Rep1	324	98	20220520 568K63_gfpMyD88_grid5 1um 006 crop.tif	0.009669392	0.097262364
1um_grid	20220520	Rep1	325	1	20220520 568K63_gfpMyD88_grid5 1um 006.tif	0.003148207	0.006824226
1um_grid	20220520	Rep1	325	2	20220520 568K63_gfpMyD88_grid5 1um 006.tif	0.002950595	0.008389813
1um_grid	20220520	Rep1	325	3	20220520 568K63_gfpMyD88_grid5 1um 006.tif	0.000351242	0.010797235
1um_grid	20220520	Rep1	325	4	20220520 568K63_gfpMyD88_grid5 1um 006.tif	0.000964345	0.066779262
1um_grid	20220520	Rep1	325	5	20220520 568K63_gfpMyD88_grid5 1um 006.tif	0.000219501	0.054231565
1um_grid	20220520	Rep1	325	6	20220520 568K63_gfpMyD88_grid5 1um 006.tif	0.004891243	0.13240682
1um_grid	20220520	Rep1	325	7	20220520 568K63_gfpMyD88_grid5 1um 006.tif	0.000903541	0.002421198
1um_grid	20220520	Rep1	325	8	20220520 568K63_gfpMyD88_grid5 1um 006.tif	0.000650193	0
1um_grid	20220520	Rep1	325	9	20220520 568K63_gfpMyD88_grid5 1um 006.tif	0.002418564	0.071833619
1um_grid	20220520	Rep1	325	10	20220520 568K63_gfpMyD88_grid5 1um 006.tif	0.005717159	0.080672522
1um_grid	20220520	Rep1	325	11	20220520 568K63_gfpMyD88_grid5 1um 006.tif	0.009598454	0.002257604
1um_grid	20220520	Rep1	325	12	20220520 568K63_gfpMyD88_grid5 1um 006.tif	0.001025148	0.075833046
1um_grid	20220520	Rep1	325	13	20220520 568K63_gfpMyD88_grid5 1um 006.tif	0.00743486	0.087973447
1um_grid	20220520	Rep1	325	14	20220520 568K63_gfpMyD88_grid5 1um 006.tif	0.013961111	0.155786921
1um_grid	20220520	Rep1	325	15	20220520 568K63_gfpMyD88_grid5 1um 006.tif	0.001197425	0.062011926
1um_grid	20220520	Rep1	325	16	20220520 568K63_gfpMyD88_grid5 1um 006.tif	0.002362827	0.008323686
1um_grid	20220520	Rep1	325	17	20220520 568K63_gfpMyD88_grid5 1um 006.tif	0.004460551	0.159430988
1um_grid	20220520	Rep1	325	18	20220520 568K63_gfpMyD88_grid5 1um 006.tif	0.001830796	0.079485099
1um_grid	20220520	Rep1	325	19	20220520 568K63_gfpMyD88_grid5 1um 006.tif	0.003386354	0.046275422
1um_grid	20220520	Rep1	325	20	20220520 568K63_gfpMyD88_grid5 1um 006.tif	0.000741398	0.069041898
1um_grid	20220520	Rep1	325	21	20220520 568K63_gfpMyD88_grid5 1um 006.tif	0.00093901	0.00768894
1um_grid	20220520	Rep1	325	22	20220520 568K63_gfpMyD88_grid5 1um 006.tif	0.012902116	0.129648051
1um_grid	20220520	Rep1	325	23	20220520 568K63_gfpMyD88_grid5 1um 006.tif	0.01099187	0.087847712
1um_grid	20220520	Rep1	325	24	20220520 568K63_gfpMyD88_grid5 1um 006.tif	0.012567696	0.11916221
1um_grid	20220520	Rep1	325	25	20220520 568K63_gfpMyD88_grid5 1um 006.tif	0.002585774	0.236459444
1um_grid	20220520	Rep1	325	26	20220520 568K63_gfpMyD88_grid5 1um 006.tif	0.001167023	0.080428074
1um_grid	20220520	Rep1	325	27	20220520 568K63_gfpMyD88_grid5 1um 006.tif	0.001962537	0.073691127
1um_grid	20220520	Rep1	325	28	20220520 568K63_gfpMyD88_grid5 1um 006.tif	0.002165216	0.011778802
1um_grid	20220520	Rep1	325	29	20220520 568K63_gfpMyD88_grid5 1um 006.tif	0.000543787	0.020023963
1um_grid	20220520	Rep1	325	30	20220520 568K63_gfpMyD88_grid5 1um 006.tif	0.015141715	0.046642452
1um_grid	20220520	Rep1	325	31	20220520 568K63_gfpMyD88_grid5 1um 006.tif	0.004242672	0.079647134
1um_grid	20220520	Rep1	325	32	20220520 568K63_gfpMyD88_grid5 1um 006.tif	0.001364635	0.089985137
1um_grid	20220520	Rep1	325	33	20220520 568K63_gfpMyD88_grid5 1um 006.tif	0.004724033	0.079012743
1um_grid	20220520	Rep1	325	34	20220520 568K63_gfpMyD88_grid5 1um 006.tif	0.003051935	0.00101621
1um_grid	20220520	Rep1	325	35	20220520 568K63_gfpMyD88_grid5 1um 006.tif	0.001967604	0.032304454
1um_grid	20220520	Rep1	325	36	20220520 568K63_gfpMyD88_grid5 1um 006.tif	0.000412046	0.164942487
1um_grid	20220520	Rep1	325	37	20220520 568K63_gfpMyD88_grid5 1um 006.tif	0.001283564	0.022950816
1um_grid	20220520	Rep1	325	38	20220520 568K63_gfpMyD88_grid5 1um 006.tif	5.23E-05	0.015263364
1um_grid	20220520	Rep1	325	39	20220520 568K63_gfpMyD88_grid5 1um 006.tif	0.018399773	0.018846082
1um_grid	20220520	Rep1	325	40	20220520 568K63_gfpMyD88_grid5 1um 006.tif	0.000731264	0.035943191
1um_grid	20220520	Rep1	325	41	20220520 568K63_gfpMyD88_grid5 1um 006.tif	0.023258993	0.049384912
1um_grid	20220520	Rep1	325	42	20220520 568K63_gfpMyD88_grid5 1um 006.tif	0.003558631	0.119287138
1um_grid	20220520	Rep1	325	43	20220520 568K63_gfpMyD88_grid5 1um 006.tif	0.003421823	0.124070045
1um_grid	20220520	Rep1	325	44	20220520 568K63_gfpMyD88_grid5 1um 006.tif	0.000908608	0.002177294
1um_grid	20220520	Rep1	325	45	20220520 568K63_gfpMyD88_grid5 1um 006.tif	0.000391778	0.030344436
1um_grid	20220520	Rep1	325	46	20220520 568K63_gfpMyD88_grid5 1um 006.tif	0.000341108	0.107461934
1um_grid	20220520	Rep1	325	47	20220520 568K63_gfpMyD88_grid5 1um 006.tif	0.007206846	0.046584005
1um_grid	20220520	Rep1	325	48	20220520 568K63_gfpMyD88_grid5 1um 006.tif	0.001369702	0.064809584
1um_grid	20220520	Rep1	325	49	20220520 568K63_gfpMyD88_grid5 1um 006.tif	0.004718966	0.008069156
1um_grid	20220520	Rep1	325	50	20220520 568K63_gfpMyD88_grid5 1um 006.tif	0.011432696	0.056904699
1um_grid	20220520	Rep1	325	51	20220520 568K63_gfpMyD88_grid5 1um 006.tif	0.001932135	0.009658617
1um_grid	20220520	Rep1	325	52	20220520 568K63_gfpMyD88_grid5 1um 006.tif	0.003568765	0.01028682
1um_grid	20220520	Rep1	325	53	20220520 568K63_gfpMyD88_grid5 1um 006.tif	0.015329192	0.108536749
1um_grid	20220520	Rep1	325	54	20220520 568K63_gfpMyD88_grid5 1um 006.tif	0.028579307	0.026742732
1um_grid	20220520	Rep1	325	55	20220520 568K63_gfpMyD88_grid5 1um 006.tif	0.004734167	0.06004481
1um_grid	20220520	Rep1	325	56	20220520 568K63_gfpMyD88_grid5 1um 006.tif	0.018678456	0.163017328
1um_grid	20220520	Rep1	325	57	20220520 568K63_gfpMyD88_grid5 1um 006.tif	0.002155082	0.061642395
1um_grid	20220520	Rep1	325	58	20220520 568K63_gfpMyD88_grid5 1um 006.tif	0.035880804	0.097856933
1um_grid	20220520	Rep1	325	59	20220520 568K63_gfpMyD88_grid5 1um 006.tif	0.016692206	0.071482602
1um_grid	20220520	Rep1	325	60	20220520 568K63_gfpMyD88_grid5 1um 006.tif	0.005929971	0.190208015
1um_grid	20220520	Rep1	325	61	20220520 568K63_gfpMyD88_grid5 1um 006.tif	6.24E-05	0.157705067
1um_grid	20220520	Rep1	325	62	20220520 568K63_gfpMyD88_grid5 1um 006.tif	0.047002794	0.204137341
1um_grid	20220520	Rep1	325	63	20220520 568K63_gfpMyD88_grid5 1um 006.tif	0.004794971	0.09462304
1um_grid	20220520	Rep1	325	64	20220520 568K63_gfpMyD88_grid5 1um 006.tif	0.047772973	0.089747924
1um_grid	20220520	Rep1	325	65	20220520 568K63_gfpMyD88_grid5 1um 006.tif	0.003502895	0.004790046
1um_grid	20220520	Rep1	325	66	20220520 568K63_gfpMyD88_grid5 1um 006.tif	0.002104412	0.241170963
1um_grid	20220520	Rep1	325	67	20220520 568K63_gfpMyD88_grid5 1um 006.tif	0.000477916	0.004013518
1um_grid	20220520	Rep1	325	68	20220520 568K63_gfpMyD88_grid5 1um 006.tif	0.010297695	0.272981685
1um_grid	20220520	Rep1	325	69	20220520 568K63_gfpMyD88_grid5 1um 006.tif	0.025366851	0.323907583
1um_grid	20220520	Rep1	325	70	20220520 568K63_gfpMyD88_grid5 1um 006.tif	0.009537651	0.136847241
1um_grid	20220520	Rep1	325	71	20220520 568K63_gfpMyD88_grid5 1um 006.tif	0.024424395	0.212712071
1um_grid	20220520	Rep1	325	72	20220520 568K63_gfpMyD88_grid5 1um 006.tif	0.006674815	0.187610137
1um_grid	20220520	Rep1	325	73	20220520 568K63_gfpMyD88_grid5 1um 006.tif	0.002651644	0.024158091
1um_grid	20220520	Rep1	325	74	20220520 568K63_gfpMyD88_grid5 1um 006.tif	0.004207203	0.124976106
1um_grid	20220520	Rep1	325	75	20220520 568K63_gfpMyD88_grid5 1um 006.tif	0.018328836	0.100562778
1um_grid	20220520	Rep1	325	76	20220520 568K63_gfpMyD88_grid5 1um 006.tif	0.007895954	0.172117738
1um_grid	20220520	Rep1	325	77	20220520 568K63_gfpMyD88_grid5 1um 006.tif	0.001116354	0.008890191
1um_grid	20220520	Rep1	325	78	20220520 568K63_gfpMyD88_grid5 1um 006.tif	0.001511577	0.026352181
1um_grid	20220520	Rep1	325	79	20220520 568K63_gfpMyD88_grid5 1um 006.tif	0.000857939	0.095997234
1um_grid	20220520	Rep1	325	80	20220520 568K63_gfpMyD88_grid5 1um 006.tif	0.003168475	0.031746675
1um_grid	20220520	Rep1	325	81	20220520 568K63_gfpMyD88_grid5 1um 006.tif	0.015557206	0.240049173
1um_grid	20220520	Rep1	325	82	20220520 568K63_gfpMyD88_grid5 1um 006.tif	0.002129747	0.160466541
1um_grid	20220520	Rep1	325	83	20220520 568K63_gfpMyD88_grid5 1um 006.tif	0.009669392	0.136849411
1um_grid	20220520	Rep1	325	84	20220520 568K63_gfpMyD88_grid5 1um 006.tif	0.00885361	0.056030143
1um_grid	20220520	Rep1	325	85	20220520 568K63_gfpMyD88_grid5 1um 006.tif	0.000310706	0.008539631
1um_grid	20220520	Rep1	325	86	20220520 568K63_gfpMyD88_grid5 1um 006.tif	0.024936159	0.118340356
1um_grid	20220520	Rep1	325	87	20220520 568K63_gfpMyD88_grid5 1um 006.tif	0.029167075	0.165103241
1um_grid	20220520	Rep1	325	88	20220520 568K63_gfpMyD88_grid5 1um 006.tif	0.012567696	0.141441924
1um_grid	20220520	Rep1	325	89	20220520 568K63_gfpMyD88_grid5 1um 006.tif	0.005033118	0.114725528
1um_grid	20220520	Rep1	325	90	20220520 568K63_gfpMyD88_grid5 1um 006.tif	0.000406979	0.079397849
1um_grid	20220520	Rep1	325	91	20220520 568K63_gfpMyD88_grid5 1um 006.tif	0.000903541	0.012564055
1um_grid	20220520	Rep1	325	92	20220520 568K63_gfpMyD88_grid5 1um 006.tif	0.00411093	0.154564055
1um_grid	20220520	Rep1	325	93	20220520 568K63_gfpMyD88_grid5 1um 006.tif	0.003659971	0.004468466
1um_grid	20220520	Rep1	325	94	20220520 568K63_gfpMyD88_grid5 1um 006.tif	0.05485659	0.136371407
1um_grid	20220520	Rep1	325	95	20220520 568K63_gfpMyD88_grid5 1um 006.tif	0.003817046	0.053775319
1um_grid	20220520	Rep1	325	96	20220520 568K63_gfpMyD88_grid5 1um 006.tif	0.011604972	0.18464413
1um_grid	20220520	Rep1	325	97	20220520 568K63_gfpMyD88_grid5 1um 006.tif	0.020771113	0.168473673
1um_grid	20220520	Rep1	325	98	20220520 568K63_gfpMyD88_grid5 1um 006.tif	0.009269101	0.098988125
1um_grid	20220520	Rep1	325	99	20220520 568K63_gfpMyD88_grid5 1um 006.tif	0.002109479	0.009668433
1um_grid	20220520	Rep1	325	100	20220520 568K63_gfpMyD88_grid5 1um 006.tif	0.042295583	0.167623314
1um_grid	20220520	Rep1	325	101	20220520 568K63_gfpMyD88_grid5 1um 006.tif	0.00212468	0.053812956
1um_grid	20220520	Rep1	325	102	20220520 568K63_gfpMyD88_grid5 1um 006.tif	0.003442091	0.111223299
1um_grid	20220520	Rep1	325	103	20220520 568K63_gfpMyD88_grid5 1um 006.tif	0.009725128	0.113734723
1um_grid	20220520	Rep1	325	104	20220520 568K63_gfpMyD88_grid5 1um 006.tif	0.022428011	0.092515778
1um_grid	20220520	Rep1	325	105	20220520 568K63_gfpMyD88_grid5 1um 006.tif	-0.000165588	0.150812288
1um_grid	20220520	Rep1	325	106	20220520 568K63_gfpMyD88_grid5 1um 006.tif	0.000726197	0.205068936
1um_grid	20220520	Rep1	325	107	20220520 568K63_gfpMyD88_grid5 1um 006.tif	0.019463836	0.187913954
1um_grid	20220520	Rep1	325	108	20220520 568K63_gfpMyD88_grid5 1um 006.tif	0.004065328	0.058750045
1um_grid	20220520	Rep1	325	109	20220520 568K63_gfpMyD88_grid5 1um 006.tif	0.001927068	0.025368048
1um_grid	20220520	Rep1	325	110	20220520 568K63_gfpMyD88_grid5 1um 006.tif	0.002656711	0.031002969
1um_grid	20220520	Rep1	325	111	20220520 568K63_gfpMyD88_grid5 1um 006.tif	0.001283564	0.162083451
1um_grid	20220520	Rep1	325	112	20220520 568K63_gfpMyD88_grid5 1um 006.tif	0.004962181	0.197947196
1um_grid	20220520	Rep1	325	113	20220520 568K63_gfpMyD88_grid5 1um 006.tif	0.025909016	0.166876052
1um_grid	20220520	Rep1	325	114	20220520 568K63_gfpMyD88_grid5 1um 006.tif	0.002114546	5.24E-05
1um_grid	20220520	Rep1	325	115	20220520 568K63_gfpMyD88_grid5 1um 006.tif	0.001070751	0.043041704
1um_grid	20220520	Rep1	325	116	20220520 568K63_gfpMyD88_grid5 1um 006.tif	0.011741781	0.20188564
1um_grid	20220520	Rep1	325	117	20220520 568K63_gfpMyD88_grid5 1um 006.tif	0.009340039	0.096205445
1um_grid	20220520	Rep1	325	118	20220520 568K63_gfpMyD88_grid5 1um 006.tif	0.00556515	0.216763604
1um_grid	20220520	Rep1	325	119	20220520 568K63_gfpMyD88_grid5 1um 006.tif	0.003279948	0.005739829
1um_grid	20220520	Rep1	325	120	20220520 568K63_gfpMyD88_grid5 1um 006.tif	0.013581089	0.067837173
1um_grid	20220520	Rep1	325	121	20220520 568K63_gfpMyD88_grid5 1um 006.tif	0.001263296	0.003449506
1um_grid	20220520	Rep1	325	122	20220520 568K63_gfpMyD88_grid5 1um 006.tif	0.002666845	0.007321333
1um_grid	20220520	Rep1	325	123	20220520 568K63_gfpMyD88_grid5 1um 006.tif	0.000781934	0.000745991
1um_grid	20220520	Rep1	325	124	20220520 568K63_gfpMyD88_grid5 1um 006.tif	0.000381644	0.021812595
1um_grid	20220520	Rep1	325	125	20220520 568K63_gfpMyD88_grid5 1um 006.tif	0.007526065	0.027305403
1um_grid	20220520	Rep1	325	126	20220520 568K63_gfpMyD88_grid5 1um 006.tif	0.00042218	0.008943164
1um_grid	20220520	Rep1	325	127	20220520 568K63_gfpMyD88_grid5 1um 006.tif	-3.38E-05	0.039802533
1um_grid	20220520	Rep1	326	1	20220520 568K63_gfpMyD88_grid5 1um 007.tif	0.001207559	0.099274157
1um_grid	20220520	Rep1	326	2	20220520 568K63_gfpMyD88_grid5 1um 007.tif	0.000700863	0.026234603
1um_grid	20220520	Rep1	326	3	20220520 568K63_gfpMyD88_grid5 1um 007.tif	0.00025497	0.098156681
1um_grid	20220520	Rep1	326	4	20220520 568K63_gfpMyD88_grid5 1um 007.tif	0.002960729	0.068833663
1um_grid	20220520	Rep1	326	5	20220520 568K63_gfpMyD88_grid5 1um 007.tif	-0.000109852	0.029496082
1um_grid	20220520	Rep1	326	6	20220520 568K63_gfpMyD88_grid5 1um 007.tif	0.003031667	0.024391935
1um_grid	20220520	Rep1	326	7	20220520 568K63_gfpMyD88_grid5 1um 007.tif	0.000842738	0.074108293
1um_grid	20220520	Rep1	326	8	20220520 568K63_gfpMyD88_grid5 1um 007.tif	0.001030215	0.079153548
1um_grid	20220520	Rep1	326	9	20220520 568K63_gfpMyD88_grid5 1um 007.tif	0.010287561	0.105393505
1um_grid	20220520	Rep1	326	10	20220520 568K63_gfpMyD88_grid5 1um 007.tif	0.003685305	0.153099091
1um_grid	20220520	Rep1	326	11	20220520 568K63_gfpMyD88_grid5 1um 007.tif	0.009709927	0.064649558
1um_grid	20220520	Rep1	326	12	20220520 568K63_gfpMyD88_grid5 1um 007.tif	0.005570217	0.149534691
1um_grid	20220520	Rep1	326	13	20220520 568K63_gfpMyD88_grid5 1um 007.tif	0.001881466	0.146558832
1um_grid	20220520	Rep1	326	14	20220520 568K63_gfpMyD88_grid5 1um 007.tif	0.006451869	0.201455503
1um_grid	20220520	Rep1	326	15	20220520 568K63_gfpMyD88_grid5 1um 007.tif	0.009851802	0.083867134
1um_grid	20220520	Rep1	326	16	20220520 568K63_gfpMyD88_grid5 1um 007.tif	0.01252716	0.155114325
1um_grid	20220520	Rep1	326	17	20220520 568K63_gfpMyD88_grid5 1um 007.tif	0.012684236	0.116404007
1um_grid	20220520	Rep1	326	18	20220520 568K63_gfpMyD88_grid5 1um 007.tif	0.006087047	0.102239998
1um_grid	20220520	Rep1	326	19	20220520 568K63_gfpMyD88_grid5 1um 007.tif	0.001982805	0.132292109
1um_grid	20220520	Rep1	326	20	20220520 568K63_gfpMyD88_grid5 1um 007.tif	0.000498184	0.065854208
1um_grid	20220520	Rep1	326	21	20220520 568K63_gfpMyD88_grid5 1um 007.tif	-8.51E-06	0.146008064
1um_grid	20220520	Rep1	326	22	20220520 568K63_gfpMyD88_grid5 1um 007.tif	0.002170283	0.089047741
1um_grid	20220520	Rep1	326	23	20220520 568K63_gfpMyD88_grid5 1um 007.tif	0.0007718	0.058344331
1um_grid	20220520	Rep1	326	24	20220520 568K63_gfpMyD88_grid5 1um 007.tif	0.003908252	0.036268893
1um_grid	20220520	Rep1	326	25	20220520 568K63_gfpMyD88_grid5 1um 007.tif	0.001161957	0.114422644
1um_grid	20220520	Rep1	326	26	20220520 568K63_gfpMyD88_grid5 1um 007.tif	0.000452581	0.00335914
1um_grid	20220520	Rep1	326	27	20220520 568K63_gfpMyD88_grid5 1um 007.tif	0.000868073	0.039683343
1um_grid	20220520	Rep1	326	28	20220520 568K63_gfpMyD88_grid5 1um 007.tif	0.009846736	0.037068581
1um_grid	20220520	Rep1	326	29	20220520 568K63_gfpMyD88_grid5 1um 007.tif	0.006664681	0.084136107
1um_grid	20220520	Rep1	326	30	20220520 568K63_gfpMyD88_grid5 1um 007.tif	0.007070038	0.065254561
1um_grid	20220520	Rep1	326	31	20220520 568K63_gfpMyD88_grid5 1um 007.tif	0.0030266	0.172577291
1um_grid	20220520	Rep1	326	32	20220520 568K63_gfpMyD88_grid5 1um 007.tif	0.012841312	0.19809725
1um_grid	20220520	Rep1	326	33	20220520 568K63_gfpMyD88_grid5 1um 007.tif	0.001283564	0.154518247
1um_grid	20220520	Rep1	326	34	20220520 568K63_gfpMyD88_grid5 1um 007.tif	0.009081624	0.200268355
1um_grid	20220520	Rep1	326	35	20220520 568K63_gfpMyD88_grid5 1um 007.tif	0.008306378	0.111266583
1um_grid	20220520	Rep1	326	36	20220520 568K63_gfpMyD88_grid5 1um 007.tif	0.000589389	0.106865854
1um_grid	20220520	Rep1	326	37	20220520 568K63_gfpMyD88_grid5 1um 007.tif	0.002930327	0.092342065
1um_grid	20220520	Rep1	326	38	20220520 568K63_gfpMyD88_grid5 1um 007.tif	0.000168831	0.089955143
1um_grid	20220520	Rep1	326	39	20220520 568K63_gfpMyD88_grid5 1um 007.tif	0.002185484	0.102727977
1um_grid	20220520	Rep1	326	40	20220520 568K63_gfpMyD88_grid5 1um 007.tif	0.002570573	0.139731489
1um_grid	20220520	Rep1	326	41	20220520 568K63_gfpMyD88_grid5 1um 007.tif	0.000341108	0.002257604
1um_grid	20220520	Rep1	326	42	20220520 568K63_gfpMyD88_grid5 1um 007.tif	0.001572381	0.162709131
1um_grid	20220520	Rep1	326	43	20220520 568K63_gfpMyD88_grid5 1um 007.tif	0.001521711	0.00235576
1um_grid	20220520	Rep1	326	44	20220520 568K63_gfpMyD88_grid5 1um 007.tif	0.003675171	0.071992035
1um_grid	20220520	Rep1	326	45	20220520 568K63_gfpMyD88_grid5 1um 007.tif	0.0018916	0.011549769
1um_grid	20220520	Rep1	326	46	20220520 568K63_gfpMyD88_grid5 1um 007.tif	-4.40E-05	0.050403456
1um_grid	20220520	Rep1	326	47	20220520 568K63_gfpMyD88_grid5 1um 007.tif	0.005929971	0.109190498
1um_grid	20220520	Rep1	326	48	20220520 568K63_gfpMyD88_grid5 1um 007.tif	0.000584322	0.008851948
1um_grid	20220520	Rep1	326	49	20220520 568K63_gfpMyD88_grid5 1um 007.tif	0.005154725	0.095551066
1um_grid	20220520	Rep1	326	50	20220520 568K63_gfpMyD88_grid5 1um 007.tif	0.003680238	0.083194798
1um_grid	20220520	Rep1	326	51	20220520 568K63_gfpMyD88_grid5 1um 007.tif	0.004789904	0.083569087
1um_grid	20220520	Rep1	326	52	20220520 568K63_gfpMyD88_grid5 1um 007.tif	0.002768185	0.066491335
1um_grid	20220520	Rep1	326	53	20220520 568K63_gfpMyD88_grid5 1um 007.tif	0.00127343	0.022323633
1um_grid	20220520	Rep1	326	54	20220520 568K63_gfpMyD88_grid5 1um 007.tif	0.009309637	0.092020486
1um_grid	20220520	Rep1	326	55	20220520 568K63_gfpMyD88_grid5 1um 007.tif	0.00065526	0.180826416
1um_grid	20220520	Rep1	326	56	20220520 568K63_gfpMyD88_grid5 1um 007.tif	0.003203944	0.020612903
1um_grid	20220520	Rep1	326	57	20220520 568K63_gfpMyD88_grid5 1um 007.tif	0.002560439	0.000112179
1um_grid	20220520	Rep1	326	58	20220520 568K63_gfpMyD88_grid5 1um 007.tif	0.003619435	0.066353916
1um_grid	20220520	Rep1	326	59	20220520 568K63_gfpMyD88_grid5 1um 007.tif	0.002813787	0.073010724
1um_grid	20220520	Rep1	326	60	20220520 568K63_gfpMyD88_grid5 1um 007.tif	0.001678787	0.11207039
1um_grid	20220520	Rep1	326	61	20220520 568K63_gfpMyD88_grid5 1um 007.tif	0.000650193	0.110363801
1um_grid	20220520	Rep1	326	62	20220520 568K63_gfpMyD88_grid5 1um 007.tif	0.000315773	0.112683869
1um_grid	20220520	Rep1	326	63	20220520 568K63_gfpMyD88_grid5 1um 007.tif	0.000513385	0.087075881
1um_grid	20220520	Rep1	326	64	20220520 568K63_gfpMyD88_grid5 1um 007.tif	0.00331035	0.121874243
1um_grid	20220520	Rep1	326	65	20220520 568K63_gfpMyD88_grid5 1um 007.tif	0.002448966	0.04473635
1um_grid	20220520	Rep1	326	66	20220520 568K63_gfpMyD88_grid5 1um 007.tif	0.001324099	0.006100815
1um_grid	20220520	Rep1	326	67	20220520 568K63_gfpMyD88_grid5 1um 007.tif	0.010839861	0.090584594
1um_grid	20220520	Rep1	326	68	20220520 568K63_gfpMyD88_grid5 1um 007.tif	0.006254257	0.167062671
1um_grid	20220520	Rep1	326	69	20220520 568K63_gfpMyD88_grid5 1um 007.tif	0.006994034	0.148707371
1um_grid	20220520	Rep1	326	70	20220520 568K63_gfpMyD88_grid5 1um 007.tif	0.001937202	0.07453364
1um_grid	20220520	Rep1	326	71	20220520 568K63_gfpMyD88_grid5 1um 007.tif	0.028103012	0.248134988
1um_grid	20220520	Rep1	326	72	20220520 568K63_gfpMyD88_grid5 1um 007.tif	0.019509439	0.21121448
1um_grid	20220520	Rep1	326	73	20220520 568K63_gfpMyD88_grid5 1um 007.tif	0.016291916	0.257676783
1um_grid	20220520	Rep1	326	74	20220520 568K63_gfpMyD88_grid5 1um 007.tif	0.012050865	0.157096881
1um_grid	20220520	Rep1	326	75	20220520 568K63_gfpMyD88_grid5 1um 007.tif	0.001379836	0.071626332
1um_grid	20220520	Rep1	326	76	20220520 568K63_gfpMyD88_grid5 1um 007.tif	0.005266199	0.083891243
1um_grid	20220520	Rep1	326	77	20220520 568K63_gfpMyD88_grid5 1um 007.tif	0.00179026	0.067237326
1um_grid	20220520	Rep1	326	78	20220520 568K63_gfpMyD88_grid5 1um 007.tif	0.007966891	0.159057447
1um_grid	20220520	Rep1	326	79	20220520 568K63_gfpMyD88_grid5 1um 007.tif	0.027302432	0.129714053
1um_grid	20220520	Rep1	326	80	20220520 568K63_gfpMyD88_grid5 1um 007.tif	0.001258229	0.080575729
1um_grid	20220520	Rep1	326	81	20220520 568K63_gfpMyD88_grid5 1um 007.tif	0.023573145	0.081301446
1um_grid	20220520	Rep1	326	82	20220520 568K63_gfpMyD88_grid5 1um 007.tif	-7.44E-05	0.069887556
1um_grid	20220520	Rep1	326	83	20220520 568K63_gfpMyD88_grid5 1um 007.tif	0.002190551	0.20025926
1um_grid	20220520	Rep1	326	84	20220520 568K63_gfpMyD88_grid5 1um 007.tif	0.004085596	0.080405194
1um_grid	20220520	Rep1	326	85	20220520 568K63_gfpMyD88_grid5 1um 007.tif	0.007708476	0.099617617
1um_grid	20220520	Rep1	326	86	20220520 568K63_gfpMyD88_grid5 1um 007.tif	0.007257516	0.070362225
1um_grid	20220520	Rep1	326	87	20220520 568K63_gfpMyD88_grid5 1um 007.tif	0.024404127	0.104912012
1um_grid	20220520	Rep1	326	88	20220520 568K63_gfpMyD88_grid5 1um 007.tif	0.007262583	0.022569267
1um_grid	20220520	Rep1	326	89	20220520 568K63_gfpMyD88_grid5 1um 007.tif	0.0165858	0.207002425
1um_grid	20220520	Rep1	326	90	20220520 568K63_gfpMyD88_grid5 1um 007.tif	-0.000190923	0.068415205
1um_grid	20220520	Rep1	326	91	20220520 568K63_gfpMyD88_grid5 1um 007.tif	0.006294793	0.063414521
1um_grid	20220520	Rep1	326	92	20220520 568K63_gfpMyD88_grid5 1um 007.tif	0.022058123	0.128805005
1um_grid	20220520	Rep1	326	93	20220520 568K63_gfpMyD88_grid5 1um 007.tif	0.003786645	0.130395698
1um_grid	20220520	Rep1	326	94	20220520 568K63_gfpMyD88_grid5 1um 007.tif	0.002707381	0.083923962
1um_grid	20220520	Rep1	326	95	20220520 568K63_gfpMyD88_grid5 1um 007.tif	0.011159079	0.069032502
1um_grid	20220520	Rep1	326	96	20220520 568K63_gfpMyD88_grid5 1um 007.tif	0.003538363	0.075305805
1um_grid	20220520	Rep1	326	97	20220520 568K63_gfpMyD88_grid5 1um 007.tif	0.001663586	0.095827095
1um_grid	20220520	Rep1	326	98	20220520 568K63_gfpMyD88_grid5 1um 007.tif	0.039630359	0.134590838
1um_grid	20220520	Rep1	326	99	20220520 568K63_gfpMyD88_grid5 1um 007.tif	0.012658901	0.115605278
1um_grid	20220520	Rep1	326	100	20220520 568K63_gfpMyD88_grid5 1um 007.tif	0.007176445	0.108002551
1um_grid	20220520	Rep1	326	101	20220520 568K63_gfpMyD88_grid5 1um 007.tif	0.010728387	0.235167048
1um_grid	20220520	Rep1	326	102	20220520 568K63_gfpMyD88_grid5 1um 007.tif	0.000118162	0.013047288
1um_grid	20220520	Rep1	326	103	20220520 568K63_gfpMyD88_grid5 1um 007.tif	0.011751914	0.14914337
1um_grid	20220520	Rep1	326	104	20220520 568K63_gfpMyD88_grid5 1um 007.tif	0.044297034	0.201695124
1um_grid	20220520	Rep1	326	105	20220520 568K63_gfpMyD88_grid5 1um 007.tif	-0.000114919	0.054653639
1um_grid	20220520	Rep1	326	106	20220520 568K63_gfpMyD88_grid5 1um 007.tif	0.000523519	0.139171073
1um_grid	20220520	Rep1	326	107	20220520 568K63_gfpMyD88_grid5 1um 007.tif	0.00427814	0.005675241
1um_grid	20220520	Rep1	326	108	20220520 568K63_gfpMyD88_grid5 1um 007.tif	0.000599523	0.015169669
1um_grid	20220520	Rep1	326	109	20220520 568K63_gfpMyD88_grid5 1um 007.tif	0.001612916	0.003926267
1um_grid	20220520	Rep1	326	110	20220520 568K63_gfpMyD88_grid5 1um 007.tif	0.008149302	0.037569469
1um_grid	20220520	Rep1	326	111	20220520 568K63_gfpMyD88_grid5 1um 007.tif	0.001091019	0.040356418
1um_grid	20220520	Rep1	326	112	20220520 568K63_gfpMyD88_grid5 1um 007.tif	0.00297593	0.018453456
1um_grid	20220520	Rep1	326	113	20220520 568K63_gfpMyD88_grid5 1um 007.tif	0.002590841	0.117645244
1um_grid	20220520	Rep1	326	114	20220520 568K63_gfpMyD88_grid5 1um 007.tif	0.001471041	0.044988478
1um_grid	20220520	Rep1	326	115	20220520 568K63_gfpMyD88_grid5 1um 007.tif	0.002530037	0.002434286
1um_grid	20220520	Rep1	326	116	20220520 568K63_gfpMyD88_grid5 1um 007.tif	0.004754435	0.054418063
1um_grid	20220520	Rep1	326	117	20220520 568K63_gfpMyD88_grid5 1um 007.tif	0.001856131	0.002565161
1um_grid	20220520	Rep1	326	118	20220520 568K63_gfpMyD88_grid5 1um 007.tif	0.002362827	0.063644791
1um_grid	20220520	Rep1	326	119	20220520 568K63_gfpMyD88_grid5 1um 007.tif	0.011549236	0.13660269
1um_grid	20220520	Rep1	326	120	20220520 568K63_gfpMyD88_grid5 1um 007.tif	0.001465974	0.080488477
1um_grid	20220520	Rep1	326	121	20220520 568K63_gfpMyD88_grid5 1um 007.tif	0.004668297	0.044542824
1um_grid	20220520	Rep1	326	122	20220520 568K63_gfpMyD88_grid5 1um 007.tif	0.003021533	0.029798301
1um_grid	20220520	Rep1	326	123	20220520 568K63_gfpMyD88_grid5 1um 007.tif	0.006117449	0.065778063
1um_grid	20220520	Rep1	326	124	20220520 568K63_gfpMyD88_grid5 1um 007.tif	0.009162695	0.142236989
1um_grid	20220520	Rep1	326	125	20220520 568K63_gfpMyD88_grid5 1um 007.tif	0.006573476	0.013615734
1um_grid	20220520	Rep1	326	126	20220520 568K63_gfpMyD88_grid5 1um 007.tif	0.000974479	0.06890599
1um_grid	20220520	Rep1	326	127	20220520 568K63_gfpMyD88_grid5 1um 007.tif	0.003781578	0.005853707
1um_grid	20220520	Rep1	326	128	20220520 568K63_gfpMyD88_grid5 1um 007.tif	0.000817403	0.070530037
1um_grid	20220520	Rep1	326	129	20220520 568K63_gfpMyD88_grid5 1um 007.tif	0.000928876	0.03764854
1um_grid	20220520	Rep1	326	130	20220520 568K63_gfpMyD88_grid5 1um 007.tif	0.001820662	0.011638578
1um_grid	20220520	Rep1	326	131	20220520 568K63_gfpMyD88_grid5 1um 007.tif	0.002281756	0.00235576
1um_grid	20220520	Rep1	326	132	20220520 568K63_gfpMyD88_grid5 1um 007.tif	0.006684949	0.013427834
1um_grid	20220520	Rep1	326	133	20220520 568K63_gfpMyD88_grid5 1um 007.tif	0.018977408	0.12669924
1um_grid	20220520	Rep1	326	134	20220520 568K63_gfpMyD88_grid5 1um 007.tif	0.000386711	0.015017972
1um_grid	20220520	Rep1	326	135	20220520 568K63_gfpMyD88_grid5 1um 007.tif	0.027479776	0.160340265
1um_grid	20220520	Rep1	326	136	20220520 568K63_gfpMyD88_grid5 1um 007.tif	0.014954237	0.13357875
1um_grid	20220520	Rep1	326	137	20220520 568K63_gfpMyD88_grid5 1um 007.tif	0.003041801	0.233465663
1um_grid	20220520	Rep1	326	138	20220520 568K63_gfpMyD88_grid5 1um 007.tif	0.008833342	0.01222309
1um_grid	20220520	Rep1	326	139	20220520 568K63_gfpMyD88_grid5 1um 007.tif	0.014244861	0.031892741
1um_grid	20220520	Rep1	326	140	20220520 568K63_gfpMyD88_grid5 1um 007.tif	0.004425082	0.004575611
1um_grid	20220520	Rep1	326	141	20220520 568K63_gfpMyD88_grid5 1um 007.tif	0.008306378	0.11846934
1um_grid	20220520	Rep1	326	142	20220520 568K63_gfpMyD88_grid5 1um 007.tif	0.001916934	0.101150459
1um_grid	20220520	Rep1	326	143	20220520 568K63_gfpMyD88_grid5 1um 007.tif	0.000640059	0.016097695
1um_grid	20220520	Rep1	326	144	20220520 568K63_gfpMyD88_grid5 1um 007.tif	0.000761666	0.00385488
[truncated: 64,092 more rows]
