# Supplementary material for: Myddosome clustering in IL‐1 receptor signaling regulates the formation of an NF‐kB activating signalosome
Source: EMBO Rep. 2023 Aug 21;24(10):e57233. doi: 10.15252/embr.202357233 (PMC10561168; doi:10.15252/embr.202357233)
Supplement: Supplementary file 16 — Source Data for Figure 4 [file EMBR-24-e57233-s017.zip › Figure 4/4G/K63PunctaNumberbyReplicate.csv]

GROUP	REP	PunctaNumber
1um_grid	Rep1	6877
1um_grid	Rep2	14628
1um_grid	Rep3	2521
2.5um_grid	Rep1	823
2.5um_grid	Rep2	12482
2.5um_grid	Rep3	7943
2.5um_grid	Rep4	6246
off_grid	Rep1	484
off_grid	Rep2	668
off_grid	Rep3	2913
off_grid	Rep4	10506
