# Supplementary material for: Myddosome clustering in IL‐1 receptor signaling regulates the formation of an NF‐kB activating signalosome
Source: EMBO Rep. 2023 Aug 21;24(10):e57233. doi: 10.15252/embr.202357233 (PMC10561168; doi:10.15252/embr.202357233)
Supplement: Supplementary file 16 — Source Data for Figure 4 [file EMBR-24-e57233-s017.zip › Figure 4/4G/K63PunctaNumberAll.csv]

GROUP	PunctaNumberAll
1um_grid	24026
2.5um_grid	27494
off_grid	14571
