# Supplementary material for: Myddosome clustering in IL‐1 receptor signaling regulates the formation of an NF‐kB activating signalosome
Source: EMBO Rep. 2023 Aug 21;24(10):e57233. doi: 10.15252/embr.202357233 (PMC10561168; doi:10.15252/embr.202357233)
Supplement: Supplementary file 16 — Source Data for Figure 4 [file EMBR-24-e57233-s017.zip › Figure 4/4G/stat.test.MeanInt_K63.csv]

.y.	group1	group2	p	p.adj	p.format	p.signif	method
Mean_Normalized_Mean_K63	off_grid_above	off_grid_below	0.003165289	0.013	0.00317	**	T-test
Mean_Normalized_Mean_K63	off_grid_above	2.5um_grid	0.000330425	0.002	0.00033	***	T-test
Mean_Normalized_Mean_K63	off_grid_above	1um_grid	0.00087518	0.0044	0.00088	***	T-test
Mean_Normalized_Mean_K63	off_grid_below	2.5um_grid	0.004525625	0.014	0.00453	**	T-test
Mean_Normalized_Mean_K63	off_grid_below	1um_grid	0.006177894	0.014	0.00618	**	T-test
Mean_Normalized_Mean_K63	2.5um_grid	1um_grid	0.616409829	0.62	0.61641	ns	T-test
