# Supplementary material for: Myddosome clustering in IL‐1 receptor signaling regulates the formation of an NF‐kB activating signalosome
Source: EMBO Rep. 2023 Aug 21;24(10):e57233. doi: 10.15252/embr.202357233 (PMC10561168; doi:10.15252/embr.202357233)
Supplement: Supplementary file 16 — Source Data for Figure 4 [file EMBR-24-e57233-s017.zip › Figure 4/4G/K63 Mean Int.csv]

New_Group	SE_Normalized_Mean_K63	Mean_Normalized_Mean_K63
off_grid_above	0.0295106247209188	0.443787903884236
off_grid_below	0.0249803492430135	0.257448631220483
2.5um_grid	0.01489161708693	0.113344513914187
1um_grid	0.00755281429815206	0.104341942319394
