# Supplementary material for: Myddosome clustering in IL‐1 receptor signaling regulates the formation of an NF‐kB activating signalosome
Source: EMBO Rep. 2023 Aug 21;24(10):e57233. doi: 10.15252/embr.202357233 (PMC10561168; doi:10.15252/embr.202357233)
Supplement: Supplementary file 16 — Source Data for Figure 4 [file EMBR-24-e57233-s017.zip › Figure 4/4G/K63 Mean Int_by Replicate.csv]

New_Group	REP	Mean_Normalized_Mean_K63
off_grid_above	Rep1	0.385558226992942
off_grid_above	Rep2	0.405021938326345
off_grid_above	Rep3	0.512937008040667
off_grid_above	Rep4	0.471634442176989
off_grid_below	Rep1	0.227037731225928
off_grid_below	Rep2	0.282977642181697
off_grid_below	Rep3	0.314202302239474
off_grid_below	Rep4	0.205576849234835
2.5um_grid	Rep1	0.0754886884862979
2.5um_grid	Rep2	0.104919438642919
2.5um_grid	Rep3	0.129923073657816
2.5um_grid	Rep4	0.143046854869716
1um_grid	Rep1	0.0898293499952891
1um_grid	Rep2	0.115227771439398
1um_grid	Rep3	0.107968705523495
