# Supplementary material for: Myddosome clustering in IL‐1 receptor signaling regulates the formation of an NF‐kB activating signalosome
Source: EMBO Rep. 2023 Aug 21;24(10):e57233. doi: 10.15252/embr.202357233 (PMC10561168; doi:10.15252/embr.202357233)
Supplement: Supplementary file 17 — Source Data for Figure 5 [file EMBR-24-e57233-s012.zip]

Archive with 126 entries (117 files):
- Figure 5/
- Figure 5/5G/
- Figure 5/5A/
- Figure 5/5F/
- Figure 5/5H/
- Figure 5/.DS_Store
- __MACOSX/Figure 5/._.DS_Store
- Figure 5/5B/
- Figure 5/5C-E/
- Figure 5/5G/Mean ColocalizedIntensity.csv
- __MACOSX/Figure 5/5G/._Mean ColocalizedIntensity.csv
- Figure 5/5G/Table for Fig 5G.csv
- __MACOSX/Figure 5/5G/._Table for Fig 5G.csv
- Figure 5/5G/Puncta Number Colocalized.csv
- __MACOSX/Figure 5/5G/._Puncta Number Colocalized.csv
- Figure 5/5G/Cell Number Colocalized.csv
- __MACOSX/Figure 5/5G/._Cell Number Colocalized.csv
- Figure 5/5G/Mean Colocalized Myddosome Size.csv
- __MACOSX/Figure 5/5G/._Mean Colocalized Myddosome Size.csv
- Figure 5/5A/Montage_traf6_F44:55:59:63:67.tif
- Figure 5/5A/.DS_Store
- __MACOSX/Figure 5/5A/._.DS_Store
- Figure 5/5A/TRAF6_F67.tif
- __MACOSX/Figure 5/5A/._TRAF6_F67.tif
- Figure 5/5A/TRAF6_F59.tif
- __MACOSX/Figure 5/5A/._TRAF6_F59.tif
- Figure 5/5A/MyD88_F55.tif
- __MACOSX/Figure 5/5A/._MyD88_F55.tif
- Figure 5/5A/MyD88_F44.tif
- __MACOSX/Figure 5/5A/._MyD88_F44.tif
- Figure 5/5A/TRAF6_F63.tif
- __MACOSX/Figure 5/5A/._TRAF6_F63.tif
- Figure 5/5A/MyD88_F63.tif
- __MACOSX/Figure 5/5A/._MyD88_F63.tif
- Figure 5/5A/TRAF6_F44.tif
- __MACOSX/Figure 5/5A/._TRAF6_F44.tif
- Figure 5/5A/TRAF6_F55.tif
- __MACOSX/Figure 5/5A/._TRAF6_F55.tif
- Figure 5/5A/MyD88_F59.tif
- __MACOSX/Figure 5/5A/._MyD88_F59.tif
- Figure 5/5A/MyD88_TRAF6_Intensity.xlsx
- __MACOSX/Figure 5/5A/._MyD88_TRAF6_Intensity.xlsx
- Figure 5/5A/MyD88_F67.tif
- __MACOSX/Figure 5/5A/._MyD88_F67.tif
- Figure 5/5A/Montage_myd88_F44:55:59:63:67.tif
- Figure 5/5A/F63/
- __MACOSX/Figure 5/5A/._F63
- Figure 5/5F/C2-F26.tif
- Figure 5/5F/C1-F4.tif
- Figure 5/5F/C1-F26.tif
- Figure 5/5F/C2-F4.tif
- __MACOSX/Figure 5/5F/._C2-F4.tif
- Figure 5/5F/Intensity.xlsx
- __MACOSX/Figure 5/5F/._Intensity.xlsx
- Figure 5/5F/C1-F28.tif
- Figure 5/5F/Montage_traf6.tif
- __MACOSX/Figure 5/5F/._Montage_traf6.tif
- Figure 5/5F/Montage_myd88.tif
- Figure 5/5F/C1-F15.tif
- Figure 5/5F/C2-F28.tif
- Figure 5/5F/C2-F15.tif
- Figure 5/5F/C2-RGB-TRAF6.tif
- __MACOSX/Figure 5/5F/._C2-RGB-TRAF6.tif
- Figure 5/5F/C1-RGB_myd88.tif
- __MACOSX/Figure 5/5F/._C1-RGB_myd88.tif
- Figure 5/5H/Table for Fig5H.csv
- __MACOSX/Figure 5/5H/._Table for Fig5H.csv
- Figure 5/5B/F218-HOIL1.tif
- __MACOSX/Figure 5/5B/._F218-HOIL1.tif
- Figure 5/5B/F180-HOIL1.tif
- Figure 5/5B/Montage_MyD88_180:190:200:209:218.tif
- Figure 5/5B/F200-MyD88.tif
- __MACOSX/Figure 5/5B/._F200-MyD88.tif
- Figure 5/5B/.DS_Store
- __MACOSX/Figure 5/5B/._.DS_Store
- Figure 5/5B/F180-MyD88.tif
- Figure 5/5B/F218-MyD88.tif
- __MACOSX/Figure 5/5B/._F218-MyD88.tif
- Figure 5/5B/F200-HOIL1.tif
- Figure 5/5B/MyD88_HOIL1_Intensity.xlsx
- __MACOSX/Figure 5/5B/._MyD88_HOIL1_Intensity.xlsx
- Figure 5/5B/F190-HOIL1.tif
- Figure 5/5B/F209-MyD88.tif
- Figure 5/5B/F209-HOIL1.tif
- Figure 5/5B/Montage_HOIL1_180:190:200:209:218.tif
- Figure 5/5B/F190-MyD88.tif
- Figure 5/5B/F227/
- __MACOSX/Figure 5/5B/._F227
- Figure 5/5C-E/Fig 5C_Mean TRAF6_by Cells.xlsx
- __MACOSX/Figure 5/5C-E/._Fig 5C_Mean TRAF6_by Cells.xlsx
- Figure 5/5C-E/Fig 5D_Mean HOIL1_by Cells.xlsx
- __MACOSX/Figure 5/5C-E/._Fig 5D_Mean HOIL1_by Cells.xlsx
- Figure 5/5C-E/Fig 5D_Mean HOIL1.xlsx
- __MACOSX/Figure 5/5C-E/._Fig 5D_Mean HOIL1.xlsx
- Figure 5/5C-E/HOIL1_Table for Fig 5D & 5E.csv
- Figure 5/5C-E/Fig 5D_Mean HOIL1_by Replicates.xlsx
- __MACOSX/Figure 5/5C-E/._Fig 5D_Mean HOIL1_by Replicates.xlsx
- Figure 5/5C-E/.DS_Store
- __MACOSX/Figure 5/5C-E/._.DS_Store
- Figure 5/5C-E/Fig 5C_CellNumberbyImage_TRAF6.csv
- __MACOSX/Figure 5/5C-E/._Fig 5C_CellNumberbyImage_TRAF6.csv
- Figure 5/5C-E/Fig 5C_Mean TRAF6.xlsx
- __MACOSX/Figure 5/5C-E/._Fig 5C_Mean TRAF6.xlsx
- Figure 5/5C-E/TRAF6_Table for Fig 5C & 5E.csv
- Figure 5/5C-E/Fig 5E_MeanBar_MyddosomeCluster_TRAF6.csv
- __MACOSX/Figure 5/5C-E/._Fig 5E_MeanBar_MyddosomeCluster_TRAF6.csv
- Figure 5/5C-E/Fig 5D_CellNumberbyImage_HOIL1.csv
- __MACOSX/Figure 5/5C-E/._Fig 5D_CellNumberbyImage_HOIL1.csv
- Figure 5/5C-E/Fig 5E_MeanBar_MyddosomeCluster_HOIL1.csv
- __MACOSX/Figure 5/5C-E/._Fig 5E_MeanBar_MyddosomeCluster_HOIL1.csv
- Figure 5/5C-E/Fig 5C_Mean TRAF6_by Replicates.xlsx
- __MACOSX/Figure 5/5C-E/._Fig 5C_Mean TRAF6_by Replicates.xlsx
- Figure 5/5A/F63/.DS_Store
- __MACOSX/Figure 5/5A/F63/._.DS_Store
- Figure 5/5A/F63/20200123_MyD88_TRAF6_F63_RawImage.tif
- Figure 5/5A/F63/Montage.tif
- __MACOSX/Figure 5/5A/F63/._Montage.tif
- Figure 5/5A/F63/F63_background subtracted.tif
- __MACOSX/Figure 5/5A/F63/._F63_background subtracted.tif
- Figure 5/5B/F227/.DS_Store
- __MACOSX/Figure 5/5B/F227/._.DS_Store
- Figure 5/5B/F227/Montage.tif
- __MACOSX/Figure 5/5B/F227/._Montage.tif
- Figure 5/5B/F227/F227_background subtracted.tif
- __MACOSX/Figure 5/5B/F227/._F227_background subtracted.tif
- Figure 5/5B/F227/20191205_MyD88_HOIL1_F227_RawImage.tif
