# Supplementary material for: Myddosome clustering in IL‐1 receptor signaling regulates the formation of an NF‐kB activating signalosome
Source: EMBO Rep. 2023 Aug 21;24(10):e57233. doi: 10.15252/embr.202357233 (PMC10561168; doi:10.15252/embr.202357233)
Supplement: Supplementary file 17 — Source Data for Figure 5 [file EMBR-24-e57233-s012.zip › Figure 5/5G/Mean ColocalizedIntensity.csv]

LIGAND_DENSITY_CAT	GROUP	NORMALIZED_INTENSITY	MyddosomeSize
32	MyD88 TRAF6	6.124802542	1.361067232
32	MyD88 HOIL1	28.10998079	6.246662399
