# Supplementary material for: Myddosome clustering in IL‐1 receptor signaling regulates the formation of an NF‐kB activating signalosome
Source: EMBO Rep. 2023 Aug 21;24(10):e57233. doi: 10.15252/embr.202357233 (PMC10561168; doi:10.15252/embr.202357233)
Supplement: Supplementary file 17 — Source Data for Figure 5 [file EMBR-24-e57233-s012.zip › Figure 5/5G/Table for Fig 5G.csv]

GROUP	IMAGE	PROTEIN	CELL	NORMALIZED_INTENSITY	MyddosomeSize
MyD88 HOIL1	20191205 cl120 hoil1mscarlet 001	MyD88	2	100.9341557	22.42981238
MyD88 HOIL1	20191205 cl120 hoil1mscarlet 001	MyD88	2	81.70897488	18.15754997
MyD88 HOIL1	20191205 cl120 hoil1mscarlet 001	MyD88	3	32.72044143	7.271209207
MyD88 HOIL1	20191205 cl120 hoil1mscarlet 001	MyD88	3	42.97228491	9.549396647
MyD88 HOIL1	20191205 cl120 hoil1mscarlet 001	MyD88	3	40.87270591	9.082823536
MyD88 HOIL1	20191205 cl120 hoil1mscarlet 001	MyD88	3	17.86432105	3.969849122
MyD88 HOIL1	20191205 cl120 hoil1mscarlet 001	MyD88	3	160.4762755	35.66139456
MyD88 HOIL1	20191205 cl120 hoil1mscarlet 001	MyD88	3	40.52462117	9.005471371
MyD88 HOIL1	20191205 cl120 hoil1mscarlet 001	MyD88	3	59.38258544	13.1961301
MyD88 HOIL1	20191205 cl120 hoil1mscarlet 001	MyD88	3	86.53802678	19.23067262
MyD88 HOIL1	20191205 cl120 hoil1mscarlet 001	MyD88	3	239.756067	53.279126
MyD88 HOIL1	20191205 cl120 hoil1mscarlet 001	MyD88	3	22.25230874	4.944957498
MyD88 HOIL1	20191205 cl120 hoil1mscarlet 001	MyD88	3	112.6759356	25.0390968
MyD88 HOIL1	20191205 cl120 hoil1mscarlet 001	MyD88	3	120.3414135	26.74253633
MyD88 HOIL1	20191205 cl120 hoil1mscarlet 001	MyD88	3	27.80037719	6.177861598
MyD88 HOIL1	20191205 cl120 hoil1mscarlet 001	MyD88	3	23.12114801	5.138032891
MyD88 HOIL1	20191205 cl120 hoil1mscarlet 001	MyD88	3	62.65659108	13.92368691
MyD88 HOIL1	20191205 cl120 hoil1mscarlet 001	MyD88	3	51.46395017	11.43643337
MyD88 HOIL1	20191205 cl120 hoil1mscarlet 001	MyD88	3	31.10999122	6.913331382
MyD88 HOIL1	20191205 cl120 hoil1mscarlet 001	MyD88	3	12.35451179	2.745447064
MyD88 HOIL1	20191205 cl120 hoil1mscarlet 001	MyD88	3	47.13353376	10.47411861
MyD88 HOIL1	20191205 cl120 hoil1mscarlet 001	MyD88	3	86.06134815	19.12474403
MyD88 HOIL1	20191205 cl120 hoil1mscarlet 001	MyD88	3	17.63526019	3.918946709
MyD88 HOIL1	20191205 cl120 hoil1mscarlet 001	MyD88	3	125.5276679	27.89503731
MyD88 HOIL1	20191205 cl120 hoil1mscarlet 001	MyD88	3	6.414710633	1.425491252
MyD88 HOIL1	20191205 cl120 hoil1mscarlet 001	MyD88	3	24.69131549	5.486958998
MyD88 HOIL1	20191205 cl120 hoil1mscarlet 001	MyD88	3	60.88690259	13.5304228
MyD88 HOIL1	20191205 cl120 hoil1mscarlet 001	MyD88	3	72.12939988	16.02875553
MyD88 HOIL1	20191205 cl120 hoil1mscarlet 001	MyD88	3	61.3763722	13.63919382
MyD88 HOIL1	20191205 cl120 hoil1mscarlet 001	MyD88	3	34.90528035	7.756728967
MyD88 HOIL1	20191205 cl120 hoil1mscarlet 001	MyD88	3	55.50422153	12.33427145
MyD88 HOIL1	20191205 cl120 hoil1mscarlet 001	MyD88	3	5.706011815	1.268002626
MyD88 HOIL1	20191205 cl120 hoil1mscarlet 001	MyD88	3	102.7677778	22.83728396
MyD88 HOIL1	20191205 cl120 hoil1mscarlet 001	MyD88	3	22.24474889	4.943277531
MyD88 HOIL1	20191205 cl120 hoil1mscarlet 001	MyD88	3	69.18088094	15.3735291
MyD88 HOIL1	20191205 cl120 hoil1mscarlet 001	MyD88	3	32.85835927	7.301857616
MyD88 HOIL1	20191205 cl120 hoil1mscarlet 001	MyD88	3	46.34899899	10.29977755
MyD88 HOIL1	20191205 cl120 hoil1mscarlet 001	MyD88	3	21.48988005	4.7755289
MyD88 HOIL1	20191205 cl120 hoil1mscarlet 001	MyD88	3	16.11460507	3.581023349
MyD88 HOIL1	20191205 cl120 hoil1mscarlet 001	MyD88	4	36.09491158	8.021091462
MyD88 HOIL1	20191205 cl120 hoil1mscarlet 001	MyD88	4	106.5982234	23.68849409
MyD88 HOIL1	20191205 cl120 hoil1mscarlet 001	MyD88	4	78.13696426	17.36376984
MyD88 HOIL1	20191205 cl120 hoil1mscarlet 001	MyD88	4	110.4759889	24.55021976
MyD88 HOIL1	20191205 cl120 hoil1mscarlet 001	MyD88	4	103.2924887	22.95388638
MyD88 HOIL1	20191205 cl120 hoil1mscarlet 001	MyD88	4	38.87324086	8.638497969
MyD88 HOIL1	20191205 cl120 hoil1mscarlet 001	MyD88	4	16.17526203	3.594502673
MyD88 HOIL1	20191205 cl120 hoil1mscarlet 001	MyD88	4	31.51612509	7.003583353
MyD88 HOIL1	20191205 cl120 hoil1mscarlet 001	MyD88	4	6.822721273	1.516160283
MyD88 HOIL1	20191205 cl120 hoil1mscarlet 001	MyD88	4	97.85870294	21.74637843
MyD88 HOIL1	20191205 cl120 hoil1mscarlet 001	MyD88	4	18.58884845	4.130855211
MyD88 HOIL1	20191205 cl120 hoil1mscarlet 001	MyD88	4	36.58734034	8.130520076
MyD88 HOIL1	20191205 cl120 hoil1mscarlet 001	MyD88	4	7.922096738	1.760465942
MyD88 HOIL1	20191205 cl120 hoil1mscarlet 001	MyD88	4	85.24120615	18.94249026
MyD88 HOIL1	20191205 cl120 hoil1mscarlet 001	MyD88	4	18.67572535	4.150161189
MyD88 HOIL1	20191205 cl120 hoil1mscarlet 001	MyD88	4	45.15239334	10.03386519
MyD88 HOIL1	20191205 cl120 hoil1mscarlet 001	MyD88	4	9.906789368	2.201508748
MyD88 HOIL1	20191205 cl120 hoil1mscarlet 001	MyD88	4	13.72814784	3.05069952
MyD88 HOIL1	20191205 cl120 hoil1mscarlet 001	MyD88	4	32.08095641	7.129101424
MyD88 HOIL1	20191205 cl120 hoil1mscarlet 001	MyD88	4	28.77274797	6.393943993
MyD88 HOIL1	20191205 cl120 hoil1mscarlet 001	MyD88	4	22.31722077	4.959382393
MyD88 HOIL1	20191205 cl120 hoil1mscarlet 001	MyD88	4	8.053845224	1.789743383
MyD88 HOIL1	20191205 cl120 hoil1mscarlet 001	MyD88	4	11.60842103	2.579649118
MyD88 HOIL1	20191205 cl120 hoil1mscarlet 001	MyD88	4	15.80630773	3.512512829
MyD88 HOIL1	20191205 cl120 hoil1mscarlet 001	MyD88	5	62.15351986	13.8118933
MyD88 HOIL1	20191205 cl120 hoil1mscarlet 001	MyD88	5	53.0576038	11.79057862
MyD88 HOIL1	20191205 cl120 hoil1mscarlet 001	MyD88	5	22.83974654	5.075499231
MyD88 HOIL1	20191205 cl120 hoil1mscarlet 001	MyD88	5	8.806996341	1.957110298
MyD88 HOIL1	20191205 cl120 hoil1mscarlet 001	MyD88	5	58.27259614	12.94946581
MyD88 HOIL1	20191205 cl120 hoil1mscarlet 001	MyD88	5	43.32106313	9.626902918
MyD88 HOIL1	20191205 cl120 hoil1mscarlet 001	MyD88	5	122.0614767	27.1247726
MyD88 HOIL1	20191205 cl120 hoil1mscarlet 001	MyD88	5	31.40735721	6.979412713
MyD88 HOIL1	20191205 cl120 hoil1mscarlet 001	MyD88	5	45.52930362	10.11762303
MyD88 HOIL1	20191205 cl120 hoil1mscarlet 001	MyD88	5	52.07613781	11.57247507
MyD88 HOIL1	20191205 cl120 hoil1mscarlet 001	MyD88	5	148.0766592	32.90592427
MyD88 HOIL1	20191205 cl120 hoil1mscarlet 001	MyD88	5	67.79250433	15.06500096
MyD88 HOIL1	20191205 cl120 hoil1mscarlet 001	MyD88	5	97.07576256	21.57239168
MyD88 HOIL1	20191205 cl120 hoil1mscarlet 001	MyD88	5	16.72821196	3.717380436
MyD88 HOIL1	20191205 cl120 hoil1mscarlet 001	MyD88	5	32.01274863	7.11394414
MyD88 HOIL1	20191205 cl120 hoil1mscarlet 001	MyD88	5	48.86906715	10.8597927
MyD88 HOIL1	20191205 cl120 hoil1mscarlet 001	MyD88	5	10.30863879	2.29080862
MyD88 HOIL1	20191205 cl120 hoil1mscarlet 001	MyD88	5	21.85325216	4.856278258
MyD88 HOIL1	20191205 cl120 hoil1mscarlet 001	MyD88	5	19.39271648	4.309492551
MyD88 HOIL1	20191205 cl120 hoil1mscarlet 001	MyD88	5	72.88123181	16.19582929
MyD88 HOIL1	20191205 cl120 hoil1mscarlet 001	MyD88	5	50.36137828	11.1914174
MyD88 HOIL1	20191205 cl120 hoil1mscarlet 001	MyD88	5	5.053942111	1.123098247
MyD88 HOIL1	20191205 cl120 hoil1mscarlet 001	MyD88	5	5.510300186	1.224511152
MyD88 HOIL1	20191205 cl120 hoil1mscarlet 001	MyD88	6	24.76610705	5.503579344
MyD88 HOIL1	20191205 cl120 hoil1mscarlet 001	MyD88	6	13.28904213	2.953120473
MyD88 HOIL1	20191205 cl120 hoil1mscarlet 001	MyD88	6	11.50065764	2.555701698
MyD88 HOIL1	20191205 cl120 hoil1mscarlet 001	MyD88	6	30.66770602	6.815045782
MyD88 HOIL1	20191205 cl120 hoil1mscarlet 001	MyD88	6	45.48861453	10.10858101
MyD88 HOIL1	20191205 cl120 hoil1mscarlet 001	MyD88	6	33.72148141	7.493662536
MyD88 HOIL1	20191205 cl120 hoil1mscarlet 001	MyD88	7	73.43981315	16.31995848
MyD88 HOIL1	20191205 cl120 hoil1mscarlet 001	MyD88	7	38.92280819	8.649512931
MyD88 HOIL1	20191205 cl120 hoil1mscarlet 001	MyD88	7	21.06559575	4.6812435
MyD88 HOIL1	20191205 cl120 hoil1mscarlet 001	MyD88	7	135.620656	30.13792356
MyD88 HOIL1	20191205 cl120 hoil1mscarlet 001	MyD88	7	60.88529106	13.53006468
MyD88 HOIL1	20191205 cl120 hoil1mscarlet 001	MyD88	7	51.25629241	11.3902872
MyD88 HOIL1	20191205 cl120 hoil1mscarlet 001	MyD88	7	17.6229817	3.916218156
MyD88 HOIL1	20191205 cl120 hoil1mscarlet 001	MyD88	7	13.17684089	2.928186864
MyD88 HOIL1	20191205 cl120 hoil1mscarlet 001	MyD88	7	201.6802861	44.81784136
MyD88 HOIL1	20191205 cl120 hoil1mscarlet 001	MyD88	7	45.80043667	10.17787482
MyD88 HOIL1	20191205 cl120 hoil1mscarlet 001	MyD88	7	10.78758837	2.39724186
MyD88 HOIL1	20191205 cl120 hoil1mscarlet 001	MyD88	7	54.62457803	12.13879512
MyD88 HOIL1	20191205 cl120 hoil1mscarlet 001	MyD88	7	13.3133131	2.958514022
MyD88 HOIL1	20191205 cl120 hoil1mscarlet 001	MyD88	7	76.97449939	17.10544431
MyD88 HOIL1	20191205 cl120 hoil1mscarlet 001	MyD88	7	16.69314942	3.70958876
MyD88 HOIL1	20191205 cl120 hoil1mscarlet 001	MyD88	7	72.16356466	16.0363477
MyD88 HOIL1	20191205 cl120 hoil1mscarlet 001	MyD88	7	41.41767565	9.203927922
MyD88 HOIL1	20191205 cl120 hoil1mscarlet 001	MyD88	7	30.14895844	6.699768542
MyD88 HOIL1	20191205 cl120 hoil1mscarlet 001	MyD88	7	77.72511872	17.2722486
MyD88 HOIL1	20191205 cl120 hoil1mscarlet 001	MyD88	7	12.32805898	2.739568662
MyD88 HOIL1	20191205 cl120 hoil1mscarlet 001	MyD88	7	57.96906443	12.88201432
MyD88 HOIL1	20191205 cl120 hoil1mscarlet 001	MyD88	7	37.73503429	8.385563176
MyD88 HOIL1	20191205 cl120 hoil1mscarlet 001	MyD88	7	38.68128158	8.595840351
MyD88 HOIL1	20191205 cl120 hoil1mscarlet 001	MyD88	7	37.63487102	8.363304671
MyD88 HOIL1	20191205 cl120 hoil1mscarlet 001	MyD88	7	19.44861027	4.321913393
MyD88 HOIL1	20191205 cl120 hoil1mscarlet 001	MyD88	7	54.7857438	12.17460973
MyD88 HOIL1	20191205 cl120 hoil1mscarlet 001	MyD88	7	8.005293713	1.778954158
MyD88 HOIL1	20191205 cl120 hoil1mscarlet 001	MyD88	7	10.88894162	2.419764804
MyD88 HOIL1	20191205 cl120 hoil1mscarlet 001	MyD88	7	30.84422049	6.85427122
MyD88 HOIL1	20191205 cl120 hoil1mscarlet 001	MyD88	7	23.96665724	5.325923831
MyD88 HOIL1	20191205 cl120 hoil1mscarlet 001	MyD88	7	18.73631538	4.16362564
MyD88 HOIL1	20191205 cl120 hoil1mscarlet 001	MyD88	7	33.39402085	7.420893522
MyD88 HOIL1	20191205 cl120 hoil1mscarlet 001	MyD88	7	48.25930723	10.7242905
MyD88 HOIL1	20191205 cl120 hoil1mscarlet 001	MyD88	7	18.93270549	4.207267887
MyD88 HOIL1	20191205 cl120 hoil1mscarlet 001	MyD88	7	80.85901912	17.96867092
MyD88 HOIL1	20191205 cl120 hoil1mscarlet 001	MyD88	7	22.02864765	4.895255033
MyD88 HOIL1	20191205 cl120 hoil1mscarlet 001	MyD88	7	35.03481846	7.785515213
MyD88 HOIL1	20191205 cl120 hoil1mscarlet 001	MyD88	7	12.68253312	2.818340693
MyD88 HOIL1	20191205 cl120 hoil1mscarlet 001	MyD88	7	11.52470006	2.561044458
MyD88 HOIL1	20191205 cl120 hoil1mscarlet 001	MyD88	7	24.49319621	5.442932491
MyD88 HOIL1	20191205 cl120 hoil1mscarlet 001	MyD88	7	56.3419604	12.52043564
MyD88 HOIL1	20191205 cl120 hoil1mscarlet 001	MyD88	7	28.1528852	6.256196711
MyD88 HOIL1	20191205 cl120 hoil1mscarlet 001	MyD88	7	33.45078464	7.433507698
MyD88 HOIL1	20191205 cl120 hoil1mscarlet 001	MyD88	7	32.82157637	7.293683638
MyD88 HOIL1	20191205 cl120 hoil1mscarlet 001	MyD88	7	45.72999062	10.16222014
MyD88 HOIL1	20191205 cl120 hoil1mscarlet 001	MyD88	7	45.89391805	10.19864846
MyD88 HOIL1	20191205 cl120 hoil1mscarlet 001	MyD88	8	38.42234292	8.538298427
MyD88 HOIL1	20191205 cl120 hoil1mscarlet 001	MyD88	8	66.25455053	14.72323345
MyD88 HOIL1	20191205 cl120 hoil1mscarlet 001	MyD88	8	43.85832585	9.746294633
MyD88 HOIL1	20191205 cl120 hoil1mscarlet 001	MyD88	8	71.47619601	15.88359911
MyD88 HOIL1	20191205 cl120 hoil1mscarlet 001	MyD88	8	69.57522327	15.46116073
MyD88 HOIL1	20191205 cl120 hoil1mscarlet 001	MyD88	8	71.25568189	15.83459598
MyD88 HOIL1	20191205 cl120 hoil1mscarlet 001	MyD88	8	45.00867028	10.00192673
MyD88 HOIL1	20191205 cl120 hoil1mscarlet 001	MyD88	8	33.36715714	7.414923809
MyD88 HOIL1	20191205 cl120 hoil1mscarlet 001	MyD88	8	82.58362524	18.35191672
MyD88 HOIL1	20191205 cl120 hoil1mscarlet 001	MyD88	8	24.09614229	5.354698287
MyD88 HOIL1	20191205 cl120 hoil1mscarlet 001	MyD88	8	66.58827147	14.79739366
MyD88 HOIL1	20191205 cl120 hoil1mscarlet 001	MyD88	8	220.8945874	49.08768609
MyD88 HOIL1	20191205 cl120 hoil1mscarlet 001	MyD88	8	13.59054305	3.020120678
MyD88 HOIL1	20191205 cl120 hoil1mscarlet 001	MyD88	8	29.67941431	6.595425402
MyD88 HOIL1	20191205 cl120 hoil1mscarlet 001	MyD88	8	7.786356972	1.730301549
MyD88 HOIL1	20191205 cl120 hoil1mscarlet 001	MyD88	8	13.70287618	3.045083596
MyD88 HOIL1	20191205 cl120 hoil1mscarlet 001	MyD88	8	35.75269024	7.945042276
MyD88 HOIL1	20191205 cl120 hoil1mscarlet 001	MyD88	8	35.34444333	7.85432074
MyD88 HOIL1	20191205 cl120 hoil1mscarlet 001	MyD88	8	40.45318758	8.98959724
MyD88 HOIL1	20191205 cl120 hoil1mscarlet 001	MyD88	8	17.21612824	3.825806276
MyD88 HOIL1	20191205 cl120 hoil1mscarlet 001	MyD88	8	14.13278564	3.140619031
MyD88 HOIL1	20191205 cl120 hoil1mscarlet 001	MyD88	8	19.9677326	4.437273911
MyD88 HOIL1	20191205 cl120 hoil1mscarlet 001	MyD88	8	25.92965997	5.76214666
MyD88 HOIL1	20191205 cl120 hoil1mscarlet 001	MyD88	8	52.02661613	11.56147025
MyD88 HOIL1	20191205 cl120 hoil1mscarlet 001	MyD88	8	37.14954565	8.255454589
MyD88 HOIL1	20191205 cl120 hoil1mscarlet 001	MyD88	8	9.537747312	2.119499403
MyD88 HOIL1	20191205 cl120 hoil1mscarlet 001	MyD88	8	9.162423189	2.036094042
MyD88 HOIL1	20191205 cl120 hoil1mscarlet 001	MyD88	8	14.29523117	3.176718038
MyD88 HOIL1	20191205 cl120 hoil1mscarlet 001	MyD88	8	14.67150653	3.260334784
MyD88 HOIL1	20191205 cl120 hoil1mscarlet 001	MyD88	8	9.393435531	2.087430118
MyD88 HOIL1	20191205 cl120 hoil1mscarlet 001	MyD88	8	8.01377539	1.780838976
MyD88 HOIL1	20191205 cl120 hoil1mscarlet 001	MyD88	9	25.29711922	5.621582049
MyD88 HOIL1	20191205 cl120 hoil1mscarlet 001	MyD88	9	93.30212992	20.73380665
MyD88 HOIL1	20191205 cl120 hoil1mscarlet 001	MyD88	9	39.09911601	8.688692447
MyD88 HOIL1	20191205 cl120 hoil1mscarlet 001	MyD88	9	16.69904258	3.710898351
MyD88 HOIL1	20191205 cl120 hoil1mscarlet 001	MyD88	9	20.02124968	4.449166596
MyD88 HOIL1	20191205 cl120 hoil1mscarlet 001	MyD88	9	10.23097045	2.273548989
MyD88 HOIL1	20191205 cl120 hoil1mscarlet 001	MyD88	9	32.03077661	7.117950358
MyD88 HOIL1	20191205 cl120 hoil1mscarlet 001	MyD88	9	19.06965773	4.237701718
MyD88 HOIL1	20191205 cl120 hoil1mscarlet 001	MyD88	9	25.86282287	5.747293971
MyD88 HOIL1	20191205 cl120 hoil1mscarlet 001	MyD88	9	12.04225484	2.676056631
MyD88 HOIL1	20191205 cl120 hoil1mscarlet 001	MyD88	9	10.09122603	2.242494673
MyD88 HOIL1	20191205 cl120 hoil1mscarlet 001	MyD88	9	20.07065771	4.460146158
MyD88 HOIL1	20191205 cl120 hoil1mscarlet 001	MyD88	9	20.20779775	4.490621722
MyD88 HOIL1	20191205 cl120 hoil1mscarlet 001	MyD88	9	14.04164767	3.120366149
MyD88 HOIL1	20191205 cl120 hoil1mscarlet 001	MyD88	9	30.18420758	6.707601684
MyD88 HOIL1	20191205 cl120 hoil1mscarlet 001	MyD88	9	20.5331389	4.562919756
MyD88 HOIL1	20191205 cl120 hoil1mscarlet 001	MyD88	9	13.23259112	2.940575804
MyD88 HOIL1	20191205 cl120 hoil1mscarlet 001	MyD88	9	57.80400061	12.84533347
MyD88 HOIL1	20191205 cl120 hoil1mscarlet 001	MyD88	9	37.63344151	8.362987002
MyD88 HOIL1	20191205 cl120 hoil1mscarlet 001	MyD88	9	16.43245577	3.651656838
MyD88 HOIL1	20191205 cl120 hoil1mscarlet 001	MyD88	9	15.43298951	3.429553224
MyD88 HOIL1	20191205 cl120 hoil1mscarlet 001	MyD88	9	49.87082085	11.08240463
MyD88 HOIL1	20191205 cl120 hoil1mscarlet 001	MyD88	9	35.61329805	7.914066233
MyD88 HOIL1	20191205 cl120 hoil1mscarlet 001	MyD88	9	59.62329137	13.2496203
MyD88 HOIL1	20191205 cl120 hoil1mscarlet 001	MyD88	9	18.67217844	4.149372987
MyD88 HOIL1	20191205 cl120 hoil1mscarlet 001	MyD88	9	32.86202391	7.30267198
MyD88 HOIL1	20191205 cl120 hoil1mscarlet 001	MyD88	9	12.95471603	2.878825784
MyD88 HOIL1	20191205 cl120 hoil1mscarlet 001	MyD88	9	14.63927981	3.253173291
MyD88 HOIL1	20191205 cl120 hoil1mscarlet 001	MyD88	9	18.69312893	4.154028651
MyD88 HOIL1	20191205 cl120 hoil1mscarlet 001	MyD88	9	43.5730149	9.6828922
MyD88 HOIL1	20191205 cl120 hoil1mscarlet 001	MyD88	9	20.52307196	4.560682658
MyD88 HOIL1	20191205 cl120 hoil1mscarlet 001	MyD88	9	32.86472051	7.303271224
MyD88 HOIL1	20191205 cl120 hoil1mscarlet 001	MyD88	9	27.27128411	6.060285358
MyD88 HOIL1	20191205 cl120 hoil1mscarlet 001	MyD88	9	12.10390169	2.689755931
MyD88 HOIL1	20191205 cl120 hoil1mscarlet 001	MyD88	9	11.33466762	2.518815027
MyD88 HOIL1	20191205 cl120 hoil1mscarlet 001	MyD88	9	4.34887986	0.966417747
MyD88 HOIL1	20191205 cl120 hoil1mscarlet 001	MyD88	9	7.667499867	1.703888859
MyD88 HOIL1	20191205 cl120 hoil1mscarlet 001	MyD88	9	10.43943369	2.319874153
MyD88 HOIL1	20191205 cl120 hoil1mscarlet 001	MyD88	9	24.57744445	5.461654322
MyD88 HOIL1	20191205 cl120 hoil1mscarlet 001	MyD88	9	63.2299372	14.05109716
MyD88 HOIL1	20191205 cl120 hoil1mscarlet 001	MyD88	9	10.90708669	2.423797042
MyD88 HOIL1	20191205 cl120 hoil1mscarlet 001	MyD88	9	30.12927521	6.695394491
MyD88 HOIL1	20191205 cl120 hoil1mscarlet 001	MyD88	9	13.15951457	2.924336571
MyD88 HOIL1	20191205 cl120 hoil1mscarlet 001	MyD88	9	12.88293162	2.862873693
MyD88 HOIL1	20191205 cl120 hoil1mscarlet 001	MyD88	9	7.888020873	1.752893527
MyD88 HOIL1	20191205 cl120 hoil1mscarlet 001	MyD88	10	23.59948685	5.244330411
MyD88 HOIL1	20191205 cl120 hoil1mscarlet 001	MyD88	10	19.98567206	4.441260458
MyD88 HOIL1	20191205 cl120 hoil1mscarlet 001	MyD88	10	18.21766829	4.048370731
MyD88 HOIL1	20191205 cl120 hoil1mscarlet 001	MyD88	10	27.96932802	6.215406227
MyD88 HOIL1	20191205 cl120 hoil1mscarlet 001	MyD88	10	29.62935848	6.584301884
MyD88 HOIL1	20191205 cl120 hoil1mscarlet 001	MyD88	10	6.849104716	1.52202327
MyD88 HOIL1	20191205 cl120 hoil1mscarlet 001	MyD88	10	49.17089647	10.92686588
MyD88 HOIL1	20191205 cl120 hoil1mscarlet 001	MyD88	10	16.16004118	3.591120262
MyD88 HOIL1	20191205 cl120 hoil1mscarlet 001	MyD88	10	19.53266408	4.340592018
MyD88 HOIL1	20191205 cl120 hoil1mscarlet 001	MyD88	10	22.80902821	5.068672936
MyD88 HOIL1	20191205 cl120 hoil1mscarlet 001	MyD88	10	32.66879132	7.259731404
MyD88 HOIL1	20191205 cl120 hoil1mscarlet 001	MyD88	10	10.33383082	2.296406849
MyD88 HOIL1	20191205 cl120 hoil1mscarlet 001	MyD88	10	18.12027947	4.026728771
MyD88 HOIL1	20191205 cl120 hoil1mscarlet 001	MyD88	10	26.64637547	5.921416771
MyD88 HOIL1	20191205 cl120 hoil1mscarlet 001	MyD88	10	17.44008861	3.875575247
MyD88 HOIL1	20191205 cl120 hoil1mscarlet 001	MyD88	10	30.13611343	6.696914096
MyD88 HOIL1	20191205 cl120 hoil1mscarlet 001	MyD88	10	17.0804985	3.795666333
MyD88 HOIL1	20191205 cl120 hoil1mscarlet 001	MyD88	10	20.76666626	4.614814724
MyD88 HOIL1	20191205 cl120 hoil1mscarlet 001	MyD88	10	67.50730713	15.00162381
MyD88 HOIL1	20191205 cl120 hoil1mscarlet 001	MyD88	10	14.41029426	3.202287613
MyD88 HOIL1	20191205 cl120 hoil1mscarlet 001	MyD88	10	40.04916335	8.899814078
MyD88 HOIL1	20191205 cl120 hoil1mscarlet 001	MyD88	10	12.59822556	2.79960568
MyD88 HOIL1	20191205 cl120 hoil1mscarlet 001	MyD88	10	21.35287769	4.745083931
MyD88 HOIL1	20191205 cl120 hoil1mscarlet 001	MyD88	10	21.1780043	4.706223178
MyD88 HOIL1	20191205 cl120 hoil1mscarlet 001	MyD88	10	11.96191707	2.658203793
MyD88 HOIL1	20191205 cl120 hoil1mscarlet 001	MyD88	10	22.79188416	5.064863147
MyD88 HOIL1	20191205 cl120 hoil1mscarlet 001	MyD88	10	23.18566791	5.152370647
MyD88 HOIL1	20191205 cl120 hoil1mscarlet 001	MyD88	10	20.4845757	4.552127933
MyD88 HOIL1	20191205 cl120 hoil1mscarlet 001	MyD88	10	13.13689741	2.919310536
MyD88 HOIL1	20191205 cl120 hoil1mscarlet 001	MyD88	10	18.00201445	4.000447656
MyD88 HOIL1	20191205 cl120 hoil1mscarlet 001	MyD88	10	16.00828198	3.557395996
MyD88 HOIL1	20191205 cl120 hoil1mscarlet 001	MyD88	10	10.76086583	2.391303518
MyD88 HOIL1	20191205 cl120 hoil1mscarlet 001	MyD88	10	4.271821384	0.949293641
MyD88 HOIL1	20191205 cl120 hoil1mscarlet 001	MyD88	10	11.18511867	2.485581927
MyD88 HOIL1	20191205 cl120 hoil1mscarlet 001	MyD88	10	13.6186459	3.026365756
MyD88 HOIL1	20191205 cl120 hoil1mscarlet 001	MyD88	10	32.12413551	7.13869678
MyD88 HOIL1	20191205 cl120 hoil1mscarlet 001	MyD88	10	12.59668271	2.799262824
MyD88 HOIL1	20191205 cl120 hoil1mscarlet 001	MyD88	10	5.441691755	1.209264834
MyD88 HOIL1	20191205 cl120 hoil1mscarlet 001	MyD88	10	17.0153203	3.781182289
MyD88 HOIL1	20191205 cl120 hoil1mscarlet 001	MyD88	10	9.281078357	2.062461857
MyD88 HOIL1	20191205 cl120 hoil1mscarlet 001	MyD88	10	7.159143215	1.590920714
MyD88 HOIL1	20191205 cl120 hoil1mscarlet 001	MyD88	10	13.27735885	2.950524189
MyD88 HOIL1	20191205 cl120 hoil1mscarlet 001	MyD88	10	14.12306466	3.138458813
MyD88 HOIL1	20191205 cl120 hoil1mscarlet 001	MyD88	10	12.49058743	2.775686096
MyD88 HOIL1	20191205 cl120 hoil1mscarlet 001	MyD88	10	13.16409561	2.92535458
MyD88 HOIL1	20191205 cl120 hoil1mscarlet 001	MyD88	10	21.88168046	4.862595658
MyD88 HOIL1	20191205 cl120 hoil1mscarlet 001	MyD88	10	20.35985555	4.524412344
MyD88 HOIL1	20191205 cl120 hoil1mscarlet 001	MyD88	10	19.40434842	4.312077427
MyD88 HOIL1	20191205 cl120 hoil1mscarlet 001	MyD88	10	5.204504427	1.156556539
MyD88 HOIL1	20191205 cl120 hoil1mscarlet 001	MyD88	10	10.26777994	2.281728876
MyD88 HOIL1	20191205 cl120 hoil1mscarlet 001	MyD88	10	70.02308254	15.56068501
MyD88 HOIL1	20191205 cl120 hoil1mscarlet 001	MyD88	10	8.777900219	1.950644493
MyD88 HOIL1	20191205 cl120 hoil1mscarlet 001	MyD88	10	5.004503024	1.112111783
MyD88 HOIL1	20191205 cl120 hoil1mscarlet 001	MyD88	10	33.9358138	7.541291956
MyD88 HOIL1	20191205 cl120 hoil1mscarlet 001	MyD88	10	4.879544017	1.084343115
MyD88 HOIL1	20191205 cl120 hoil1mscarlet 001	MyD88	10	9.343093314	2.076242959
MyD88 HOIL1	20191205 cl120 hoil1mscarlet 001	MyD88	10	8.303501866	1.845222637
MyD88 HOIL1	20191205 cl120 hoil1mscarlet 001	MyD88	10	18.94969275	4.211042833
MyD88 HOIL1	20191205 cl120 hoil1mscarlet 001	MyD88	11	9.455284786	2.101174397
MyD88 HOIL1	20191205 cl120 hoil1mscarlet 001	MyD88	11	9.501060831	2.111346851
MyD88 HOIL1	20191205 cl120 hoil1mscarlet 001	MyD88	11	15.54052069	3.453449042
MyD88 HOIL1	20191205 cl120 hoil1mscarlet 001	MyD88	11	19.99195272	4.44265616
MyD88 HOIL1	20191205 cl120 hoil1mscarlet 001	MyD88	11	13.56319176	3.014042613
MyD88 HOIL1	20191205 cl120 hoil1mscarlet 001	MyD88	11	13.90352033	3.089671184
MyD88 HOIL1	20191205 cl120 hoil1mscarlet 001	MyD88	11	20.82637438	4.628083196
MyD88 HOIL1	20191205 cl120 hoil1mscarlet 001	MyD88	11	33.55957767	7.457683927
MyD88 HOIL1	20191205 cl120 hoil1mscarlet 001	MyD88	11	20.00705501	4.446012224
MyD88 HOIL1	20191205 cl120 hoil1mscarlet 001	MyD88	11	17.53824956	3.897388791
MyD88 HOIL1	20191205 cl120 hoil1mscarlet 001	MyD88	11	10.89630832	2.421401849
MyD88 HOIL1	20191205 cl120 hoil1mscarlet 001	MyD88	11	29.99762395	6.666138656
MyD88 HOIL1	20191205 cl120 hoil1mscarlet 001	MyD88	11	13.92769281	3.095042847
MyD88 HOIL1	20191205 cl120 hoil1mscarlet 001	MyD88	11	11.06775587	2.459501304
MyD88 HOIL1	20191205 cl120 hoil1mscarlet 001	MyD88	11	35.52092995	7.893539989
MyD88 HOIL1	20191205 cl120 hoil1mscarlet 001	MyD88	11	22.25831241	4.946291647
MyD88 HOIL1	20191205 cl120 hoil1mscarlet 001	MyD88	11	38.58593902	8.574653116
MyD88 HOIL1	20191205 cl120 hoil1mscarlet 001	MyD88	11	35.45991212	7.879980471
MyD88 HOIL1	20191205 cl120 hoil1mscarlet 001	MyD88	11	5.738542379	1.27523164
MyD88 HOIL1	20191205 cl120 hoil1mscarlet 001	MyD88	11	23.16025561	5.146723469
MyD88 HOIL1	20191205 cl120 hoil1mscarlet 001	MyD88	11	64.7518793	14.38930651
MyD88 HOIL1	20191205 cl120 hoil1mscarlet 001	MyD88	11	21.59692083	4.79931574
MyD88 HOIL1	20191205 cl120 hoil1mscarlet 001	MyD88	12	16.37722526	3.639383391
MyD88 HOIL1	20191205 cl120 hoil1mscarlet 001	MyD88	12	24.391348	5.420299556
MyD88 HOIL1	20191205 cl120 hoil1mscarlet 001	MyD88	12	7.599886231	1.688863607
MyD88 HOIL1	20191205 cl120 hoil1mscarlet 001	MyD88	12	14.11596705	3.136881567
MyD88 HOIL1	20191205 cl120 hoil1mscarlet 001	MyD88	12	15.27822393	3.395160873
MyD88 HOIL1	20191205 cl120 hoil1mscarlet 001	MyD88	12	39.8277279	8.8506062
MyD88 HOIL1	20191205 cl120 hoil1mscarlet 001	MyD88	12	27.4195046	6.093223244
MyD88 HOIL1	20191205 cl120 hoil1mscarlet 001	MyD88	12	19.0408688	4.231304178
MyD88 HOIL1	20191205 cl120 hoil1mscarlet 001	MyD88	12	43.81243858	9.736097462
MyD88 HOIL1	20191205 cl120 hoil1mscarlet 001	MyD88	12	17.55541862	3.901204138
MyD88 HOIL1	20191205 cl120 hoil1mscarlet 001	MyD88	12	9.330449765	2.073433281
MyD88 HOIL1	20191205 cl120 hoil1mscarlet 001	MyD88	12	60.56362154	13.45858256
MyD88 HOIL1	20191205 cl120 hoil1mscarlet 001	MyD88	12	26.3856417	5.863475933
MyD88 HOIL1	20191205 cl120 hoil1mscarlet 001	MyD88	12	6.964271452	1.547615878
MyD88 HOIL1	20191205 cl120 hoil1mscarlet 001	MyD88	12	25.71975013	5.715500029
MyD88 HOIL1	20191205 cl120 hoil1mscarlet 001	MyD88	12	22.00143963	4.889208807
MyD88 HOIL1	20191205 cl120 hoil1mscarlet 001	MyD88	12	12.15556487	2.701236638
MyD88 HOIL1	20191205 cl120 hoil1mscarlet 001	MyD88	12	7.297949859	1.621766635
MyD88 HOIL1	20191205 cl120 hoil1mscarlet 001	MyD88	12	24.752544	5.500565333
MyD88 HOIL1	20191205 cl120 hoil1mscarlet 001	MyD88	12	46.92264269	10.42725393
MyD88 HOIL1	20191205 cl120 hoil1mscarlet 001	MyD88	12	42.17635197	9.37252266
MyD88 HOIL1	20191205 cl120 hoil1mscarlet 001	MyD88	12	13.44472249	2.987716109
MyD88 HOIL1	20191205 cl120 hoil1mscarlet 001	MyD88	12	30.97818598	6.884041329
MyD88 HOIL1	20191205 cl120 hoil1mscarlet 001	MyD88	12	16.55868011	3.679706691
MyD88 HOIL1	20191205 cl120 hoil1mscarlet 001	MyD88	12	22.29018033	4.953373407
MyD88 HOIL1	20191205 cl120 hoil1mscarlet 001	MyD88	12	7.739458594	1.719879688
MyD88 HOIL1	20191205 cl120 hoil1mscarlet 001	MyD88	12	11.05372938	2.456384307
MyD88 HOIL1	20191205 cl120 hoil1mscarlet 001	MyD88	12	7.931664774	1.762592172
MyD88 HOIL1	20191205 cl120 hoil1mscarlet 001	MyD88	12	55.76337241	12.39186054
MyD88 HOIL1	20191205 cl120 hoil1mscarlet 001	MyD88	12	8.279123503	1.839805223
MyD88 HOIL1	20191205 cl120 hoil1mscarlet 001	MyD88	12	56.92312422	12.64958316
MyD88 HOIL1	20191205 cl120 hoil1mscarlet 001	MyD88	12	7.15236656	1.589414791
MyD88 HOIL1	20191205 cl120 hoil1mscarlet 001	MyD88	12	25.68196623	5.707103607
MyD88 HOIL1	20191205 cl120 hoil1mscarlet 001	MyD88	12	50.17764638	11.15058808
MyD88 HOIL1	20191205 cl120 hoil1mscarlet 001	MyD88	12	2.235060332	0.496680074
MyD88 HOIL1	20191205 cl120 hoil1mscarlet 001	MyD88	12	6.63025839	1.473390753
MyD88 HOIL1	20191205 cl120 hoil1mscarlet 001	MyD88	13	16.61054832	3.69123296
MyD88 HOIL1	20191205 cl120 hoil1mscarlet 001	MyD88	13	18.06663598	4.014807996
MyD88 HOIL1	20191205 cl120 hoil1mscarlet 001	MyD88	14	23.04423618	5.120941373
MyD88 HOIL1	20191205 cl120 hoil1mscarlet 001	MyD88	14	16.76913752	3.726475004
MyD88 HOIL1	20191205 cl120 hoil1mscarlet 001	MyD88	14	16.53086464	3.673525476
MyD88 HOIL1	20191205 cl120 hoil1mscarlet 001	MyD88	14	32.60932408	7.246516462
MyD88 HOIL1	20191205 cl120 hoil1mscarlet 001	MyD88	14	26.94186255	5.987080567
MyD88 HOIL1	20191205 cl120 hoil1mscarlet 001	MyD88	14	70.9079535	15.757323
MyD88 HOIL1	20191205 cl120 hoil1mscarlet 001	MyD88	15	12.69391505	2.820870011
MyD88 HOIL1	20191205 cl120 hoil1mscarlet 001	MyD88	15	7.893764332	1.754169852
MyD88 HOIL1	20191205 cl120 hoil1mscarlet 001	MyD88	15	13.7630934	3.0584652
MyD88 HOIL1	20191205 cl120 hoil1mscarlet 001	MyD88	15	8.816562739	1.959236164
MyD88 HOIL1	20191205 cl120 hoil1mscarlet 001	MyD88	15	11.89987545	2.644416767
MyD88 HOIL1	20191205 cl120 hoil1mscarlet 001	MyD88	15	6.513546128	1.447454695
MyD88 HOIL1	20191205 cl120 hoil1mscarlet 001	MyD88	15	16.96181246	3.769291658
MyD88 HOIL1	20191205 cl120 hoil1mscarlet 001	MyD88	16	26.35089163	5.855753696
MyD88 HOIL1	20191205 cl120 hoil1mscarlet 001	MyD88	17	38.36494755	8.5255439
MyD88 HOIL1	20191205 cl120 hoil1mscarlet 001	MyD88	17	44.93725502	9.986056671
MyD88 HOIL1	20191205 cl120 hoil1mscarlet 001	MyD88	17	24.44291393	5.431758651
MyD88 HOIL1	20191205 cl120 hoil1mscarlet 001	MyD88	17	29.60731799	6.579403998
MyD88 HOIL1	20191205 cl120 hoil1mscarlet 001	MyD88	17	38.11244404	8.469432009
MyD88 HOIL1	20191205 cl120 hoil1mscarlet 001	MyD88	17	48.71217929	10.82492873
MyD88 HOIL1	20191205 cl120 hoil1mscarlet 001	MyD88	17	22.65893207	5.035318238
MyD88 HOIL1	20191205 cl120 hoil1mscarlet 001	MyD88	17	29.38842404	6.530760898
MyD88 HOIL1	20191205 cl120 hoil1mscarlet 001	MyD88	17	32.14556989	7.143459976
MyD88 HOIL1	20191205 cl120 hoil1mscarlet 001	MyD88	17	20.23448377	4.496551949
MyD88 HOIL1	20191205 cl120 hoil1mscarlet 001	MyD88	17	13.48170198	2.995933773
MyD88 HOIL1	20191205 cl120 hoil1mscarlet 001	MyD88	17	10.54065085	2.342366856
MyD88 HOIL1	20191205 cl120 hoil1mscarlet 001	MyD88	17	18.426454	4.094767556
MyD88 HOIL1	20191205 cl120 hoil1mscarlet 001	MyD88	17	10.0693771	2.237639356
MyD88 HOIL1	20191205 cl120 hoil1mscarlet 001	MyD88	18	9.604937104	2.134430468
MyD88 HOIL1	20191205 cl120 hoil1mscarlet 001	MyD88	18	16.94149644	3.764776987
MyD88 HOIL1	20191205 cl120 hoil1mscarlet 001	MyD88	18	26.35922601	5.85760578
MyD88 HOIL1	20191205 cl120 hoil1mscarlet 001	MyD88	18	19.73337338	4.385194084
MyD88 HOIL1	20191205 cl120 hoil1mscarlet 001	MyD88	18	26.56024129	5.902275842
MyD88 HOIL1	20191205 cl120 hoil1mscarlet 001	MyD88	18	10.52367581	2.338594624
MyD88 HOIL1	20191205 cl120 hoil1mscarlet 001	MyD88	18	17.24751347	3.832780771
MyD88 HOIL1	20191205 cl120 hoil1mscarlet 001	MyD88	18	18.47596725	4.1057705
MyD88 HOIL1	20191205 cl120 hoil1mscarlet 001	MyD88	18	17.85770029	3.968377842
MyD88 HOIL1	20191205 cl120 hoil1mscarlet 001	MyD88	18	15.73845203	3.497433784
MyD88 HOIL1	20191205 cl120 hoil1mscarlet 001	MyD88	18	21.55401628	4.789781396
MyD88 HOIL1	20191205 cl120 hoil1mscarlet 001	MyD88	18	11.6755839	2.5945742
MyD88 HOIL1	20191205 cl120 hoil1mscarlet 001	MyD88	18	20.59681278	4.577069507
MyD88 HOIL1	20191205 cl120 hoil1mscarlet 001	MyD88	18	13.17676179	2.928169287
MyD88 HOIL1	20191205 cl120 hoil1mscarlet 001	MyD88	18	9.08534104	2.018964676
MyD88 HOIL1	20191205 cl120 hoil1mscarlet 001	MyD88	18	9.710207129	2.157823806
MyD88 HOIL1	20191205 cl120 hoil1mscarlet 001	MyD88	18	9.19476608	2.043281351
MyD88 HOIL1	20191205 cl120 hoil1mscarlet 001	MyD88	19	25.28808054	5.619573453
MyD88 HOIL1	20191205 cl120 hoil1mscarlet 001	MyD88	19	51.20825843	11.37961298
MyD88 HOIL1	20191205 cl120 hoil1mscarlet 001	MyD88	19	14.4219949	3.204887756
MyD88 HOIL1	20191205 cl120 hoil1mscarlet 001	MyD88	19	17.82755732	3.961679404
MyD88 HOIL1	20191205 cl120 hoil1mscarlet 001	MyD88	19	40.71475655	9.047723678
MyD88 HOIL1	20191205 well2 cl120 hoil1mscarlet	MyD88	1	6.042425968	1.342761326
MyD88 HOIL1	20191205 well2 cl120 hoil1mscarlet	MyD88	1	83.35994618	18.52443248
MyD88 HOIL1	20191205 well2 cl120 hoil1mscarlet	MyD88	1	10.1318033	2.251511844
MyD88 HOIL1	20191205 well2 cl120 hoil1mscarlet	MyD88	1	43.05753255	9.568340567
MyD88 HOIL1	20191205 well2 cl120 hoil1mscarlet	MyD88	1	31.45365658	6.989701462
MyD88 HOIL1	20191205 well2 cl120 hoil1mscarlet	MyD88	1	9.511365927	2.113636873
MyD88 HOIL1	20191205 well2 cl120 hoil1mscarlet	MyD88	1	41.83111309	9.295802909
MyD88 HOIL1	20191205 well2 cl120 hoil1mscarlet	MyD88	1	17.24036422	3.831192049
MyD88 HOIL1	20191205 well2 cl120 hoil1mscarlet	MyD88	1	7.741784147	1.720396477
MyD88 HOIL1	20191205 well2 cl120 hoil1mscarlet	MyD88	1	3.494169164	0.776482036
MyD88 HOIL1	20191205 well2 cl120 hoil1mscarlet	MyD88	1	9.296592548	2.065909455
MyD88 HOIL1	20191205 well2 cl120 hoil1mscarlet	MyD88	1	8.048480845	1.788551299
MyD88 HOIL1	20191205 well2 cl120 hoil1mscarlet	MyD88	1	2.21094192	0.491320427
MyD88 HOIL1	20191205 well2 cl120 hoil1mscarlet	MyD88	1	5.336312254	1.185847168
MyD88 HOIL1	20191205 well2 cl120 hoil1mscarlet	MyD88	2	10.44779239	2.321731642
MyD88 HOIL1	20191205 well2 cl120 hoil1mscarlet	MyD88	2	11.42415371	2.538700824
MyD88 HOIL1	20191205 well2 cl120 hoil1mscarlet	MyD88	2	6.410914515	1.42464767
MyD88 HOIL1	20191205 well2 cl120 hoil1mscarlet	MyD88	2	29.56897502	6.570883338
MyD88 HOIL1	20191205 well2 cl120 hoil1mscarlet	MyD88	2	6.932686766	1.540597059
MyD88 HOIL1	20191205 well2 cl120 hoil1mscarlet	MyD88	2	4.995689739	1.110153275
MyD88 HOIL1	20191205 well2 cl120 hoil1mscarlet	MyD88	3	35.98106997	7.995793327
MyD88 HOIL1	20191205 well2 cl120 hoil1mscarlet	MyD88	3	87.44769904	19.43282201
MyD88 HOIL1	20191205 well2 cl120 hoil1mscarlet	MyD88	3	38.54614909	8.565810909
MyD88 HOIL1	20191205 well2 cl120 hoil1mscarlet	MyD88	3	42.99229354	9.553843009
MyD88 HOIL1	20191205 well2 cl120 hoil1mscarlet	MyD88	3	53.19877547	11.8219501
MyD88 HOIL1	20191205 well2 cl120 hoil1mscarlet	MyD88	3	85.22795868	18.93954637
MyD88 HOIL1	20191205 well2 cl120 hoil1mscarlet	MyD88	3	64.82942789	14.40653953
MyD88 HOIL1	20191205 well2 cl120 hoil1mscarlet	MyD88	3	40.61089014	9.024642253
MyD88 HOIL1	20191205 well2 cl120 hoil1mscarlet	MyD88	3	132.6559308	29.47909573
MyD88 HOIL1	20191205 well2 cl120 hoil1mscarlet	MyD88	3	305.6111027	67.91357838
MyD88 HOIL1	20191205 well2 cl120 hoil1mscarlet	MyD88	3	46.51599404	10.33688756
MyD88 HOIL1	20191205 well2 cl120 hoil1mscarlet	MyD88	3	79.90909603	17.7575769
MyD88 HOIL1	20191205 well2 cl120 hoil1mscarlet	MyD88	3	4.258136626	0.946252584
MyD88 HOIL1	20191205 well2 cl120 hoil1mscarlet	MyD88	3	198.0644712	44.01432693
MyD88 HOIL1	20191205 well2 cl120 hoil1mscarlet	MyD88	3	27.30335791	6.067412869
MyD88 HOIL1	20191205 well2 cl120 hoil1mscarlet	MyD88	3	13.09379288	2.909731751
MyD88 HOIL1	20191205 well2 cl120 hoil1mscarlet	MyD88	3	60.95008164	13.54446259
MyD88 HOIL1	20191205 well2 cl120 hoil1mscarlet	MyD88	3	12.30241015	2.733868922
MyD88 HOIL1	20191205 well2 cl120 hoil1mscarlet	MyD88	3	22.12656412	4.917014249
MyD88 HOIL1	20191205 well2 cl120 hoil1mscarlet	MyD88	3	67.13114368	14.91803193
MyD88 HOIL1	20191205 well2 cl120 hoil1mscarlet	MyD88	3	11.08499491	2.463332202
MyD88 HOIL1	20191205 well2 cl120 hoil1mscarlet	MyD88	3	44.68280048	9.929511218
MyD88 HOIL1	20191205 well2 cl120 hoil1mscarlet	MyD88	3	15.46186885	3.435970856
MyD88 HOIL1	20191205 well2 cl120 hoil1mscarlet	MyD88	3	27.65829421	6.146287602
MyD88 HOIL1	20191205 well2 cl120 hoil1mscarlet	MyD88	3	9.711855037	2.158190008
MyD88 HOIL1	20191205 well2 cl120 hoil1mscarlet	MyD88	3	27.84661623	6.18813694
MyD88 HOIL1	20191205 well2 cl120 hoil1mscarlet	MyD88	3	13.96211667	3.102692593
MyD88 HOIL1	20191205 well2 cl120 hoil1mscarlet	MyD88	3	2.910803835	0.646845297
MyD88 HOIL1	20191205 well2 cl120 hoil1mscarlet	MyD88	3	13.82439821	3.072088491
MyD88 HOIL1	20191205 well2 cl120 hoil1mscarlet	MyD88	3	10.77309219	2.394020487
MyD88 HOIL1	20191205 well2 cl120 hoil1mscarlet	MyD88	3	4.832793191	1.073954042
MyD88 HOIL1	20191205 well2 cl120 hoil1mscarlet	MyD88	3	6.560787463	1.45795277
MyD88 HOIL1	20191205 well2 cl120 hoil1mscarlet	MyD88	3	11.07067542	2.460150093
MyD88 HOIL1	20191205 well2 cl120 hoil1mscarlet	MyD88	3	11.34523676	2.521163724
MyD88 HOIL1	20191205 well2 cl120 hoil1mscarlet	MyD88	3	12.81314987	2.847366638
MyD88 HOIL1	20191205 well2 cl120 hoil1mscarlet	MyD88	3	11.03053969	2.451231042
MyD88 HOIL1	20191205 well2 cl120 hoil1mscarlet	MyD88	3	11.95507745	2.656683878
MyD88 HOIL1	20191205 well2 cl120 hoil1mscarlet	MyD88	3	12.89850433	2.866334296
MyD88 HOIL1	20191205 well2 cl120 hoil1mscarlet	MyD88	3	10.96192676	2.435983724
MyD88 HOIL1	20191205 well2 cl120 hoil1mscarlet	MyD88	3	14.41262712	3.202806027
MyD88 HOIL1	20191205 well2 cl120 hoil1mscarlet	MyD88	3	5.498290482	1.221842329
MyD88 HOIL1	20191205 well2 cl120 hoil1mscarlet	MyD88	3	5.592367177	1.242748262
MyD88 HOIL1	20191205 well2 cl120 hoil1mscarlet	MyD88	3	11.04466164	2.454369253
MyD88 HOIL1	20191205 well2 cl120 hoil1mscarlet	MyD88	3	8.563630468	1.903028993
MyD88 HOIL1	20191205 well2 cl120 hoil1mscarlet	MyD88	3	8.211840187	1.824853375
MyD88 HOIL1	20191205 well2 cl120 hoil1mscarlet	MyD88	3	11.74602115	2.610226922
MyD88 HOIL1	20191205 well2 cl120 hoil1mscarlet	MyD88	3	4.610845564	1.024632348
MyD88 HOIL1	20191205 well2 cl120 hoil1mscarlet	MyD88	3	12.27402686	2.727561524
MyD88 HOIL1	20191205 well2 cl120 hoil1mscarlet	MyD88	3	7.136655575	1.585923461
MyD88 HOIL1	20191205 well2 cl120 hoil1mscarlet	MyD88	3	3.716915618	0.825981248
MyD88 HOIL1	20191205 well2 cl120 hoil1mscarlet	MyD88	4	102.9126468	22.86947707
MyD88 HOIL1	20191205 well2 cl120 hoil1mscarlet	MyD88	4	17.83529392	3.963398649
MyD88 HOIL1	20191205 well2 cl120 hoil1mscarlet	MyD88	4	14.23048642	3.162330316
MyD88 HOIL1	20191205 well2 cl120 hoil1mscarlet	MyD88	4	20.21670385	4.492600856
MyD88 HOIL1	20191205 well2 cl120 hoil1mscarlet	MyD88	4	45.05507437	10.01223875
MyD88 HOIL1	20191205 well2 cl120 hoil1mscarlet	MyD88	4	13.85107326	3.07801628
MyD88 HOIL1	20191205 well2 cl120 hoil1mscarlet	MyD88	4	55.47230304	12.32717845
MyD88 HOIL1	20191205 well2 cl120 hoil1mscarlet	MyD88	4	8.720489804	1.937886623
MyD88 HOIL1	20191205 well2 cl120 hoil1mscarlet	MyD88	4	12.51899019	2.78199782
MyD88 HOIL1	20191205 well2 cl120 hoil1mscarlet	MyD88	4	29.88998911	6.642219802
MyD88 HOIL1	20191205 well2 cl120 hoil1mscarlet	MyD88	4	43.53748527	9.674996727
MyD88 HOIL1	20191205 well2 cl120 hoil1mscarlet	MyD88	4	27.12588256	6.027973902
MyD88 HOIL1	20191205 well2 cl120 hoil1mscarlet	MyD88	4	40.18833572	8.930741271
MyD88 HOIL1	20191205 well2 cl120 hoil1mscarlet	MyD88	4	13.06372731	2.903050513
MyD88 HOIL1	20191205 well2 cl120 hoil1mscarlet	MyD88	4	17.93666697	3.985925993
MyD88 HOIL1	20191205 well2 cl120 hoil1mscarlet	MyD88	4	12.84399595	2.854221322
MyD88 HOIL1	20191205 well2 cl120 hoil1mscarlet	MyD88	4	157.7845433	35.06323184
MyD88 HOIL1	20191205 well2 cl120 hoil1mscarlet	MyD88	4	33.17987222	7.373304938
MyD88 HOIL1	20191205 well2 cl120 hoil1mscarlet	MyD88	4	9.220973343	2.049105187
MyD88 HOIL1	20191205 well2 cl120 hoil1mscarlet	MyD88	4	96.36804019	21.41512004
MyD88 HOIL1	20191205 well2 cl120 hoil1mscarlet	MyD88	4	133.7380586	29.71956858
MyD88 HOIL1	20191205 well2 cl120 hoil1mscarlet	MyD88	4	26.71268788	5.936152862
MyD88 HOIL1	20191205 well2 cl120 hoil1mscarlet	MyD88	4	18.85586794	4.190192876
MyD88 HOIL1	20191205 well2 cl120 hoil1mscarlet	MyD88	4	6.79862711	1.510806024
MyD88 HOIL1	20191205 well2 cl120 hoil1mscarlet	MyD88	4	20.22324781	4.494055069
MyD88 HOIL1	20191205 well2 cl120 hoil1mscarlet	MyD88	4	22.47775297	4.995056216
MyD88 HOIL1	20191205 well2 cl120 hoil1mscarlet	MyD88	5	36.48791506	8.108425569
MyD88 HOIL1	20191205 well2 cl120 hoil1mscarlet	MyD88	5	24.5369419	5.452653756
MyD88 HOIL1	20191205 well2 cl120 hoil1mscarlet	MyD88	5	37.53350304	8.340778453
MyD88 HOIL1	20191205 well2 cl120 hoil1mscarlet	MyD88	5	34.01446024	7.558768942
MyD88 HOIL1	20191205 well2 cl120 hoil1mscarlet	MyD88	6	27.39011987	6.086693304
MyD88 HOIL1	20191205 well2 cl120 hoil1mscarlet	MyD88	6	11.90318342	2.645151871
MyD88 HOIL1	20191205 well2 cl120 hoil1mscarlet	MyD88	6	6.011949007	1.335988668
MyD88 HOIL1	20191205 well2 cl120 hoil1mscarlet	MyD88	6	22.11634759	4.914743909
MyD88 HOIL1	20191205 well2 cl120 hoil1mscarlet	MyD88	6	18.86614495	4.192476656
MyD88 HOIL1	20191205 well2 cl120 hoil1mscarlet	MyD88	6	19.81150885	4.402557522
MyD88 HOIL1	20191205 well2 cl120 hoil1mscarlet	MyD88	6	7.830624671	1.740138816
MyD88 HOIL1	20191205 well2 cl120 hoil1mscarlet	MyD88	7	54.8795929	12.19546509
MyD88 HOIL1	20191205 well2 cl120 hoil1mscarlet	MyD88	8	18.2602972	4.057843822
MyD88 HOIL1	20191205 well2 cl120 hoil1mscarlet	MyD88	8	17.93552791	3.985672869
MyD88 HOIL1	20191205 well2 cl120 hoil1mscarlet	MyD88	8	13.54537352	3.010083004
MyD88 HOIL1	20191205 well2 cl120 hoil1mscarlet	MyD88	8	21.85618906	4.856930902
MyD88 HOIL1	20191205 well2 cl120 hoil1mscarlet	MyD88	8	21.60680528	4.801512284
MyD88 HOIL1	20191205 well2 cl120 hoil1mscarlet	MyD88	8	12.09874806	2.68861068
MyD88 HOIL1	20191205 well2 cl120 hoil1mscarlet	MyD88	8	12.25769449	2.723932109
MyD88 HOIL1	20191205 well2 cl120 hoil1mscarlet	MyD88	8	8.963135296	1.991807844
MyD88 HOIL1	20191205 well2 cl120 hoil1mscarlet	MyD88	9	24.27817155	5.395149233
MyD88 HOIL1	20191205 well2 cl120 hoil1mscarlet	MyD88	9	37.43735281	8.319411736
MyD88 HOIL1	20191205 well2 cl120 hoil1mscarlet	MyD88	10	17.91766906	3.981704236
MyD88 HOIL1	20191205 well2 cl120 hoil1mscarlet	MyD88	10	32.4865816	7.219240356
MyD88 HOIL1	20191205 well2 cl120 hoil1mscarlet	MyD88	10	27.33368127	6.074151393
MyD88 HOIL1	20191205 well2 cl120 hoil1mscarlet	MyD88	10	31.71367558	7.047483462
MyD88 HOIL1	20191205 well2 cl120 hoil1mscarlet	MyD88	10	39.20381088	8.711957973
MyD88 HOIL1	20191205 well2 cl120 hoil1mscarlet	MyD88	10	16.77164765	3.727032811
MyD88 HOIL1	20191205 well2 cl120 hoil1mscarlet	MyD88	10	63.15580355	14.03462301
MyD88 HOIL1	20191205 well2 cl120 hoil1mscarlet	MyD88	10	36.604636	8.134363556
MyD88 HOIL1	20191205 well2 cl120 hoil1mscarlet	MyD88	10	16.78102544	3.729116764
MyD88 HOIL1	20191205 well2 cl120 hoil1mscarlet	MyD88	10	80.47042763	17.88231725
MyD88 HOIL1	20191205 well2 cl120 hoil1mscarlet	MyD88	10	34.92076241	7.760169424
MyD88 HOIL1	20191205 well2 cl120 hoil1mscarlet	MyD88	10	13.17233621	2.927185824
MyD88 HOIL1	20191205 well2 cl120 hoil1mscarlet	MyD88	10	38.35937997	8.52430666
MyD88 HOIL1	20191205 well2 cl120 hoil1mscarlet	MyD88	10	9.540986817	2.120219293
MyD88 HOIL1	20191205 well2 cl120 hoil1mscarlet	MyD88	10	36.45339493	8.100754429
MyD88 HOIL1	20191205 well2 cl120 hoil1mscarlet	MyD88	10	22.10703628	4.912674729
MyD88 HOIL1	20191205 well2 cl120 hoil1mscarlet	MyD88	10	26.54322222	5.898493827
MyD88 HOIL1	20191205 well2 cl120 hoil1mscarlet	MyD88	10	36.77081712	8.171292693
MyD88 HOIL1	20191205 well2 cl120 hoil1mscarlet	MyD88	10	26.37670033	5.861488962
MyD88 HOIL1	20191205 well2 cl120 hoil1mscarlet	MyD88	10	45.41426489	10.09205886
MyD88 HOIL1	20191205 well2 cl120 hoil1mscarlet	MyD88	10	58.09645083	12.91032241
MyD88 HOIL1	20191205 well2 cl120 hoil1mscarlet	MyD88	10	49.13959603	10.91991023
MyD88 HOIL1	20191205 well2 cl120 hoil1mscarlet	MyD88	10	58.33408133	12.96312918
MyD88 HOIL1	20191205 well2 cl120 hoil1mscarlet	MyD88	10	35.30353852	7.845230782
MyD88 HOIL1	20191205 well2 cl120 hoil1mscarlet	MyD88	10	23.41272534	5.202827853
MyD88 HOIL1	20191205 well2 cl120 hoil1mscarlet	MyD88	10	12.87989171	2.862198158
MyD88 HOIL1	20191205 well2 cl120 hoil1mscarlet	MyD88	10	14.17427031	3.149837847
MyD88 HOIL1	20191205 well2 cl120 hoil1mscarlet	MyD88	10	37.49818535	8.332930078
MyD88 HOIL1	20191205 well2 cl120 hoil1mscarlet	MyD88	10	14.68353217	3.263007149
MyD88 HOIL1	20191205 well2 cl120 hoil1mscarlet	MyD88	10	31.03306708	6.896237129
MyD88 HOIL1	20191205 well2 cl120 hoil1mscarlet	MyD88	10	58.82134451	13.07140989
MyD88 HOIL1	20191205 well2 cl120 hoil1mscarlet	MyD88	10	92.73930392	20.6087342
MyD88 HOIL1	20191205 well2 cl120 hoil1mscarlet	MyD88	10	56.53027983	12.56228441
MyD88 HOIL1	20191205 well2 cl120 hoil1mscarlet	MyD88	10	40.25632358	8.945849684
MyD88 HOIL1	20191205 well2 cl120 hoil1mscarlet	MyD88	10	33.00483104	7.334406898
MyD88 HOIL1	20191205 well2 cl120 hoil1mscarlet	MyD88	10	13.40924149	2.979831442
MyD88 HOIL1	20191205 well2 cl120 hoil1mscarlet	MyD88	10	68.62108626	15.24913028
MyD88 HOIL1	20191205 well2 cl120 hoil1mscarlet	MyD88	10	93.5273183	20.78384851
MyD88 HOIL1	20191205 well2 cl120 hoil1mscarlet	MyD88	10	14.1469495	3.143766556
MyD88 HOIL1	20191205 well2 cl120 hoil1mscarlet	MyD88	10	16.87096623	3.749103607
MyD88 HOIL1	20191205 well2 cl120 hoil1mscarlet	MyD88	10	41.16897191	9.148660424
MyD88 HOIL1	20191205 well2 cl120 hoil1mscarlet	MyD88	10	12.77563473	2.83902994
MyD88 HOIL1	20191205 well2 cl120 hoil1mscarlet	MyD88	10	21.26433481	4.725407736
MyD88 HOIL1	20191205 well2 cl120 hoil1mscarlet	MyD88	10	31.59163665	7.0203637
MyD88 HOIL1	20191205 well2 cl120 hoil1mscarlet	MyD88	10	8.157971976	1.812882661
MyD88 HOIL1	20191205 well2 cl120 hoil1mscarlet	MyD88	10	22.65974545	5.035498989
MyD88 HOIL1	20191205 well2 cl120 hoil1mscarlet	MyD88	10	21.00216543	4.667147873
MyD88 HOIL1	20191205 well2 cl120 hoil1mscarlet	MyD88	10	28.12552974	6.25011772
MyD88 HOIL1	20191205 well2 cl120 hoil1mscarlet	MyD88	10	11.76728613	2.614952473
MyD88 HOIL1	20191205 well2 cl120 hoil1mscarlet	MyD88	10	20.32948762	4.517663916
MyD88 HOIL1	20191205 well2 cl120 hoil1mscarlet	MyD88	10	7.473315152	1.6607367
MyD88 HOIL1	20191205 well2 cl120 hoil1mscarlet	MyD88	11	8.68580226	1.93017828
MyD88 HOIL1	20191205 well2 cl120 hoil1mscarlet	MyD88	11	23.18125392	5.15138976
MyD88 HOIL1	20191205 well2 cl120 hoil1mscarlet	MyD88	11	42.09561413	9.354580918
MyD88 HOIL1	20191205 well2 cl120 hoil1mscarlet	MyD88	11	97.95983661	21.76885258
MyD88 HOIL1	20191205 well2 cl120 hoil1mscarlet	MyD88	11	77.3138836	17.18086302
MyD88 HOIL1	20191205 well2 cl120 hoil1mscarlet	MyD88	11	62.60995768	13.91332393
MyD88 HOIL1	20191205 well2 cl120 hoil1mscarlet	MyD88	11	75.6373265	16.80829478
MyD88 HOIL1	20191205 well2 cl120 hoil1mscarlet	MyD88	11	97.27444195	21.61654266
MyD88 HOIL1	20191205 well2 cl120 hoil1mscarlet	MyD88	11	19.39326287	4.309613971
MyD88 HOIL1	20191205 well2 cl120 hoil1mscarlet	MyD88	11	42.30256801	9.400570669
MyD88 HOIL1	20191205 well2 cl120 hoil1mscarlet	MyD88	11	60.18227405	13.37383868
MyD88 HOIL1	20191205 well2 cl120 hoil1mscarlet	MyD88	11	33.53542765	7.452317256
MyD88 HOIL1	20191205 well2 cl120 hoil1mscarlet	MyD88	11	29.6587228	6.590827289
MyD88 HOIL1	20191205 well2 cl120 hoil1mscarlet	MyD88	11	61.1724896	13.59388658
MyD88 HOIL1	20191205 well2 cl120 hoil1mscarlet	MyD88	11	40.05220298	8.900489551
MyD88 HOIL1	20191205 well2 cl120 hoil1mscarlet	MyD88	11	20.73302024	4.607337831
MyD88 HOIL1	20191205 well2 cl120 hoil1mscarlet	MyD88	11	73.54901878	16.3442264
MyD88 HOIL1	20191205 well2 cl120 hoil1mscarlet	MyD88	11	19.84930339	4.410956309
MyD88 HOIL1	20191205 well2 cl120 hoil1mscarlet	MyD88	11	26.27514055	5.838920122
MyD88 HOIL1	20191205 well2 cl120 hoil1mscarlet	MyD88	11	26.8220058	5.960445733
MyD88 HOIL1	20191205 well2 cl120 hoil1mscarlet	MyD88	11	8.544642867	1.898809526
MyD88 HOIL1	20191205 well2 cl120 hoil1mscarlet	MyD88	12	94.650242	21.03338711
MyD88 HOIL1	20191205 well2 cl120 hoil1mscarlet	MyD88	12	91.32837487	20.29519442
MyD88 HOIL1	20191205 well2 cl120 hoil1mscarlet	MyD88	12	44.85020293	9.966711762
MyD88 HOIL1	20191205 well2 cl120 hoil1mscarlet	MyD88	13	58.62909671	13.02868816
MyD88 HOIL1	20191205 well2 cl120 hoil1mscarlet	MyD88	13	9.832759127	2.185057584
MyD88 HOIL1	20191205 well2 cl120 hoil1mscarlet	MyD88	13	38.59372624	8.576383609
MyD88 HOIL1	20191205 well2 cl120 hoil1mscarlet	MyD88	13	42.44573274	9.432385053
MyD88 HOIL1	20191205 well2 cl120 hoil1mscarlet	MyD88	13	28.48868572	6.330819049
MyD88 HOIL1	20191205 well2 cl120 hoil1mscarlet	MyD88	13	42.55874383	9.457498629
MyD88 HOIL1	20191205 well2 cl120 hoil1mscarlet	MyD88	13	30.11554993	6.692344429
MyD88 HOIL1	20191205 well2 cl120 hoil1mscarlet	MyD88	13	38.70159646	8.600354769
MyD88 HOIL1	20191205 well2 cl120 hoil1mscarlet	MyD88	13	42.11625276	9.35916728
MyD88 HOIL1	20191205 well2 cl120 hoil1mscarlet	MyD88	13	29.45868001	6.546373336
MyD88 HOIL1	20191205 well2 cl120 hoil1mscarlet	MyD88	13	30.32220389	6.738267531
MyD88 HOIL1	20191205 well2 cl120 hoil1mscarlet	MyD88	13	73.11655601	16.24812356
MyD88 HOIL1	20191205 well2 cl120 hoil1mscarlet	MyD88	13	46.14450279	10.25433395
MyD88 HOIL1	20191205 well2 cl120 hoil1mscarlet	MyD88	13	22.97802941	5.106228758
MyD88 HOIL1	20191205 well2 cl120 hoil1mscarlet	MyD88	13	37.70894047	8.379764549
MyD88 HOIL1	20191205 well2 cl120 hoil1mscarlet	MyD88	14	4.103498897	0.911888644
MyD88 HOIL1	20191205 well2 cl120 hoil1mscarlet	MyD88	14	218.5695626	48.57101391
MyD88 HOIL1	20191205 well2 cl120 hoil1mscarlet	MyD88	14	74.01850373	16.44855638
MyD88 HOIL1	20191205 well2 cl120 hoil1mscarlet	MyD88	14	21.99622714	4.888050476
MyD88 HOIL1	20191205 well2 cl120 hoil1mscarlet	MyD88	14	5.041590732	1.120353496
MyD88 HOIL1	20191205 well2 cl120 hoil1mscarlet	MyD88	14	42.07270692	9.349490427
MyD88 HOIL1	20191205 well2 cl120 hoil1mscarlet	MyD88	14	57.5882833	12.79739629
MyD88 HOIL1	20191205 well2 cl120 hoil1mscarlet	MyD88	14	28.55840349	6.346311887
MyD88 HOIL1	20191205 well2 cl120 hoil1mscarlet	MyD88	14	99.28973513	22.06438558
MyD88 HOIL1	20191205 well2 cl120 hoil1mscarlet	MyD88	14	115.1587638	25.5908364
MyD88 HOIL1	20191205 well2 cl120 hoil1mscarlet	MyD88	14	29.97592734	6.661317187
MyD88 HOIL1	20191205 well2 cl120 hoil1mscarlet	MyD88	14	16.07970388	3.573267529
MyD88 HOIL1	20191205 well2 cl120 hoil1mscarlet	MyD88	14	39.26316097	8.725146882
MyD88 HOIL1	20191205 well2 cl120 hoil1mscarlet	MyD88	14	52.68908421	11.70868538
MyD88 HOIL1	20191205 well2 cl120 hoil1mscarlet	MyD88	14	22.71739952	5.048311004
MyD88 HOIL1	20191205 well2 cl120 hoil1mscarlet	MyD88	14	46.95949597	10.43544355
MyD88 HOIL1	20191205 well2 cl120 hoil1mscarlet	MyD88	14	95.65507897	21.25668422
MyD88 HOIL1	20191205 well2 cl120 hoil1mscarlet	MyD88	14	59.58867098	13.24192688
MyD88 HOIL1	20191205 well2 cl120 hoil1mscarlet	MyD88	14	24.33545806	5.407879569
MyD88 HOIL1	20191205 well2 cl120 hoil1mscarlet	MyD88	14	67.92316233	15.09403607
MyD88 HOIL1	20191205 well2 cl120 hoil1mscarlet	MyD88	14	27.6983082	6.1551796
MyD88 HOIL1	20191205 well2 cl120 hoil1mscarlet	MyD88	14	90.74528742	20.16561943
MyD88 HOIL1	20191205 well2 cl120 hoil1mscarlet	MyD88	14	44.16630026	9.814733391
MyD88 HOIL1	20191205 well2 cl120 hoil1mscarlet	MyD88	14	20.83095905	4.629102011
MyD88 HOIL1	20191205 well2 cl120 hoil1mscarlet	MyD88	14	36.91579717	8.203510482
MyD88 HOIL1	20191205 well2 cl120 hoil1mscarlet	MyD88	14	54.76254213	12.16945381
MyD88 HOIL1	20191205 well2 cl120 hoil1mscarlet	MyD88	14	84.32365903	18.7385909
MyD88 HOIL1	20191205 well2 cl120 hoil1mscarlet	MyD88	15	66.55524822	14.79005516
MyD88 HOIL1	20191205 well2 cl120 hoil1mscarlet	MyD88	15	67.44944594	14.98876576
MyD88 HOIL1	20191205 well2 cl120 hoil1mscarlet	MyD88	15	114.4756691	25.43903758
MyD88 HOIL1	20191205 well2 cl120 hoil1mscarlet	MyD88	15	47.18187129	10.48486029
MyD88 HOIL1	20191205 well2 cl120 hoil1mscarlet	MyD88	15	40.59088567	9.020196816
MyD88 HOIL1	20191205 well2 cl120 hoil1mscarlet	MyD88	15	60.14527899	13.36561755
MyD88 HOIL1	20191205 well2 cl120 hoil1mscarlet	MyD88	15	20.60123582	4.578052404
MyD88 HOIL1	20191205 well2 cl120 hoil1mscarlet	MyD88	15	45.91901014	10.20422448
MyD88 HOIL1	20191205 well2 cl120 hoil1mscarlet	MyD88	15	24.68514308	5.485587351
MyD88 HOIL1	20191205 well2 cl120 hoil1mscarlet	MyD88	15	18.5792556	4.128723467
MyD88 HOIL1	20191205 well2 cl120 hoil1mscarlet	MyD88	15	56.33042569	12.51787238
MyD88 HOIL1	20191205 well2 cl120 hoil1mscarlet	MyD88	15	27.30018955	6.066708789
MyD88 HOIL1	20191205 well2 cl120 hoil1mscarlet	MyD88	15	55.22382772	12.27196172
MyD88 HOIL1	20191205 well2 cl120 hoil1mscarlet	MyD88	15	37.84584269	8.410187264
MyD88 HOIL1	20191205 well2 cl120 hoil1mscarlet	MyD88	15	51.46683845	11.43707521
MyD88 HOIL1	20191205 well2 cl120 hoil1mscarlet	MyD88	15	10.237833	2.275074
MyD88 HOIL1	20191205 well2 cl120 hoil1mscarlet	MyD88	15	0.98680253	0.219289451
MyD88 HOIL1	20191205 well2 cl120 hoil1mscarlet	MyD88	15	25.51835304	5.67074512
MyD88 HOIL1	20191205 well2 cl120 hoil1mscarlet	MyD88	15	45.2581896	10.05737547
MyD88 HOIL1	20191205 well2 cl120 hoil1mscarlet	MyD88	15	13.71274295	3.047276211
MyD88 HOIL1	20191205 well2 cl120 hoil1mscarlet	MyD88	15	32.7884758	7.286327956
MyD88 HOIL1	20191205 well2 cl120 hoil1mscarlet	MyD88	15	69.40058615	15.42235248
MyD88 HOIL1	20191205 well2 cl120 hoil1mscarlet	MyD88	15	25.31839936	5.626310969
MyD88 HOIL1	20191205 well2 cl120 hoil1mscarlet	MyD88	15	11.63083072	2.584629049
MyD88 HOIL1	20191205 well2 cl120 hoil1mscarlet	MyD88	15	74.41264822	16.53614405
MyD88 HOIL1	20191205 well2 cl120 hoil1mscarlet	MyD88	15	56.26569513	12.50348781
MyD88 HOIL1	20191205 well2 cl120 hoil1mscarlet	MyD88	15	51.68406126	11.48534695
MyD88 HOIL1	20191205 well2 cl120 hoil1mscarlet	MyD88	15	16.30466193	3.623258207
MyD88 HOIL1	20191205 well2 cl120 hoil1mscarlet	MyD88	15	55.8455495	12.41012211
MyD88 HOIL1	20191205 well2 cl120 hoil1mscarlet	MyD88	15	40.41801337	8.981780749
MyD88 HOIL1	20191205 well2 cl120 hoil1mscarlet	MyD88	15	16.06802552	3.570672338
MyD88 HOIL1	20191205 well2 cl120 hoil1mscarlet	MyD88	15	75.58666879	16.79703751
MyD88 HOIL1	20191205 well2 cl120 hoil1mscarlet	MyD88	15	12.10738243	2.690529429
MyD88 HOIL1	20191205 well2 cl120 hoil1mscarlet	MyD88	15	44.11180787	9.802623971
MyD88 HOIL1	20191205 well2 cl120 hoil1mscarlet	MyD88	15	14.56858409	3.237463131
MyD88 HOIL1	20191205 well2 cl120 hoil1mscarlet	MyD88	15	9.80669406	2.179265347
MyD88 HOIL1	20191205 well2 cl120 hoil1mscarlet	MyD88	15	20.17275197	4.482833771
MyD88 HOIL1	20191205 well2 cl120 hoil1mscarlet	MyD88	15	79.7685828	17.72635173
MyD88 HOIL1	20191205 well2 cl120 hoil1mscarlet	MyD88	15	19.84048726	4.408997169
MyD88 HOIL1	20191205 well2 cl120 hoil1mscarlet	MyD88	15	13.50255964	3.000568809
MyD88 HOIL1	20191205 well2 cl120 hoil1mscarlet	MyD88	15	168.4312775	37.42917278
MyD88 HOIL1	20191205 well2 cl120 hoil1mscarlet	MyD88	15	83.57900409	18.57311202
MyD88 HOIL1	20191205 well2 cl120 hoil1mscarlet	MyD88	15	23.08883932	5.130853182
MyD88 HOIL1	20191205 well2 cl120 hoil1mscarlet	MyD88	15	29.10010878	6.46669084
MyD88 HOIL1	20191205 well2 cl120 hoil1mscarlet	MyD88	15	17.95314262	3.989587249
MyD88 HOIL1	20191205 well2 cl120 hoil1mscarlet	MyD88	15	14.31443215	3.180984922
MyD88 HOIL1	20191205 well2 cl120 hoil1mscarlet	MyD88	15	6.339482321	1.408773849
MyD88 HOIL1	20191205 well2 cl120 hoil1mscarlet	MyD88	15	27.96428685	6.214285967
MyD88 HOIL1	20191205 well2 cl120 hoil1mscarlet	MyD88	15	43.72247617	9.716105816
MyD88 HOIL1	20191205 well2 cl120 hoil1mscarlet	MyD88	15	8.220158477	1.826701884
MyD88 HOIL1	20191205 well2 cl120 hoil1mscarlet	MyD88	15	25.20243879	5.600541953
MyD88 HOIL1	20191205 well2 cl120 hoil1mscarlet	MyD88	15	56.39966248	12.53325833
MyD88 HOIL1	20191205 well2 cl120 hoil1mscarlet	MyD88	15	30.18367728	6.70748384
MyD88 HOIL1	20191205 well2 cl120 hoil1mscarlet	MyD88	15	6.828298951	1.517399767
MyD88 HOIL1	20191205 well2 cl120 hoil1mscarlet	MyD88	15	16.38015275	3.640033944
MyD88 HOIL1	20191205 well2 cl120 hoil1mscarlet	MyD88	15	42.41045744	9.424546098
MyD88 HOIL1	20191205 well2 cl120 hoil1mscarlet	MyD88	15	3.53207615	0.784905811
MyD88 HOIL1	20191205 well2 cl120 hoil1mscarlet	MyD88	15	58.85081815	13.07795959
MyD88 HOIL1	20191205 well2 cl120 hoil1mscarlet	MyD88	15	6.837082312	1.519351625
MyD88 HOIL1	20191205 well2 cl120 hoil1mscarlet	MyD88	15	25.0290022	5.562000489
MyD88 HOIL1	20191205 well2 cl120 hoil1mscarlet	MyD88	16	10.50460096	2.334355769
MyD88 HOIL1	20191205 well2 cl120 hoil1mscarlet	MyD88	16	12.78820184	2.841822631
MyD88 HOIL1	20191205 well2 cl120 hoil1mscarlet	MyD88	16	4.719065715	1.04868127
MyD88 HOIL1	20191205 well2 cl120 hoil1mscarlet	MyD88	16	4.343894668	0.965309926
MyD88 HOIL1	20191205 well2 cl120 hoil1mscarlet	MyD88	16	9.304298445	2.067621877
MyD88 HOIL1	20191205 well2 cl120 hoil1mscarlet	MyD88	16	10.52559933	2.339022073
MyD88 HOIL1	20191205 well2 cl120 hoil1mscarlet	MyD88	16	7.949946911	1.766654869
MyD88 HOIL1	20191205 well2 cl120 hoil1mscarlet	MyD88	16	7.213146566	1.602921459
MyD88 HOIL1	20191205 well2 cl120 hoil1mscarlet	MyD88	16	9.4968712	2.110415822
MyD88 HOIL1	20191205 well2 cl120 hoil1mscarlet	MyD88	16	8.471368828	1.882526406
MyD88 HOIL1	20191205 well2 cl120 hoil1mscarlet	MyD88	16	12.17955522	2.706567827
MyD88 HOIL1	20191205 well2 cl120 hoil1mscarlet	MyD88	16	13.58271468	3.01838104
MyD88 HOIL1	20191205 well2 cl120 hoil1mscarlet	MyD88	16	6.824197488	1.516488331
MyD88 HOIL1	20191205 well2 cl120 hoil1mscarlet	MyD88	16	7.306720827	1.623715739
MyD88 HOIL1	20191205 well2 cl120 hoil1mscarlet	MyD88	16	8.429965327	1.873325628
MyD88 HOIL1	20191205 well2 cl120 hoil1mscarlet	MyD88	16	13.35254899	2.967233109
MyD88 HOIL1	20191205 well2 cl120 hoil1mscarlet	MyD88	16	11.18437343	2.485416318
MyD88 HOIL1	20191205 well2 cl120 hoil1mscarlet	MyD88	16	7.443733738	1.654163053
MyD88 HOIL1	20191205 well2 cl120 hoil1mscarlet	MyD88	16	12.90919453	2.868709896
MyD88 HOIL1	20191205 well2 cl120 hoil1mscarlet	MyD88	16	7.728277821	1.717395071
MyD88 HOIL1	20191205 well2 cl120 hoil1mscarlet	MyD88	16	11.07126657	2.46028146
MyD88 HOIL1	20191205 well2 cl120 hoil1mscarlet	MyD88	17	56.36056816	12.5245707
MyD88 HOIL1	20191205 well2 cl120 hoil1mscarlet	MyD88	17	55.12407769	12.24979504
MyD88 HOIL1	20191205 well2 cl120 hoil1mscarlet	MyD88	17	191.8508705	42.63352678
MyD88 HOIL1	20191205 well2 cl120 hoil1mscarlet	MyD88	17	41.45036114	9.211191364
MyD88 HOIL1	20191205 well2 cl120 hoil1mscarlet	MyD88	17	42.63466468	9.474369929
MyD88 HOIL1	20191205 well2 cl120 hoil1mscarlet	MyD88	17	114.1301696	25.36225991
MyD88 HOIL1	20191205 well2 cl120 hoil1mscarlet	MyD88	17	31.8062402	7.068053378
MyD88 HOIL1	20191205 well2 cl120 hoil1mscarlet	MyD88	17	30.24945641	6.722101424
MyD88 HOIL1	20191205 well2 cl120 hoil1mscarlet	MyD88	17	147.8430472	32.85401049
MyD88 HOIL1	20191205 well2 cl120 hoil1mscarlet	MyD88	17	20.18913352	4.486474116
MyD88 HOIL1	20191205 well2 cl120 hoil1mscarlet	MyD88	17	179.084186	39.79648578
MyD88 HOIL1	20191205 well2 cl120 hoil1mscarlet	MyD88	17	114.1875592	25.37501316
MyD88 HOIL1	20191205 well2 cl120 hoil1mscarlet	MyD88	17	97.77974624	21.7288325
MyD88 HOIL1	20191205 well2 cl120 hoil1mscarlet	MyD88	17	26.20346472	5.82299216
MyD88 HOIL1	20191205 well2 cl120 hoil1mscarlet	MyD88	17	92.19167942	20.48703987
MyD88 HOIL1	20191205 well2 cl120 hoil1mscarlet	MyD88	17	63.92695868	14.20599082
MyD88 HOIL1	20191205 well2 cl120 hoil1mscarlet	MyD88	17	16.27184089	3.615964642
MyD88 HOIL1	20191205 well2 cl120 hoil1mscarlet	MyD88	17	87.94768086	19.54392908
MyD88 HOIL1	20191205 well2 cl120 hoil1mscarlet	MyD88	17	61.95781151	13.76840256
MyD88 HOIL1	20191205 well2 cl120 hoil1mscarlet	MyD88	17	157.8218445	35.071521
MyD88 HOIL1	20191205 well2 cl120 hoil1mscarlet	MyD88	18	46.25909816	10.27979959
MyD88 HOIL1	20191205 well2 cl120 hoil1mscarlet	MyD88	18	51.88547891	11.53010642
MyD88 HOIL1	20191205 well2 cl120 hoil1mscarlet	MyD88	18	68.20632323	15.15696072
MyD88 HOIL1	20191205 well2 cl120 hoil1mscarlet	MyD88	18	56.68727604	12.59717245
MyD88 HOIL1	20191205 well2 cl120 hoil1mscarlet	MyD88	18	41.83201172	9.296002604
MyD88 HOIL1	20191205 well2 cl120 hoil1mscarlet	MyD88	18	36.37646631	8.08365918
MyD88 HOIL1	20191205 well2 cl120 hoil1mscarlet	MyD88	18	33.08763932	7.352808738
MyD88 HOIL1	20191205 well2 cl120 hoil1mscarlet	MyD88	18	74.8270413	16.6282314
MyD88 HOIL1	20191205 well2 cl120 hoil1mscarlet	MyD88	18	57.55528014	12.79006225
MyD88 HOIL1	20191205 well2 cl120 hoil1mscarlet	MyD88	18	63.40814302	14.09069845
MyD88 HOIL1	20191205 well2 cl120 hoil1mscarlet	MyD88	18	64.05126294	14.23361399
MyD88 HOIL1	20191205 well2 cl120 hoil1mscarlet	MyD88	18	44.6716487	9.927033044
MyD88 HOIL1	20191205 well2 cl120 hoil1mscarlet	MyD88	18	149.9966963	33.33259918
MyD88 HOIL1	20191205 well2 cl120 hoil1mscarlet	MyD88	18	62.39714202	13.86603156
MyD88 HOIL1	20191205 well2 cl120 hoil1mscarlet	MyD88	18	83.96013993	18.65780887
MyD88 HOIL1	20191205 well2 cl120 hoil1mscarlet	MyD88	19	55.37459128	12.30546473
MyD88 HOIL1	20191205 well2 cl120 hoil1mscarlet	MyD88	19	50.77586962	11.28352658
MyD88 HOIL1	20191205 well2 cl120 hoil1mscarlet	MyD88	19	24.06792428	5.348427618
MyD88 HOIL1	20191205 well2 cl120 hoil1mscarlet	MyD88	19	17.74719188	3.943820418
MyD88 HOIL1	20191205 well2 cl120 hoil1mscarlet	MyD88	19	51.08466604	11.35214801
MyD88 HOIL1	20191205 well2 cl120 hoil1mscarlet	MyD88	19	72.23731668	16.05273704
MyD88 HOIL1	20191205 well2 cl120 hoil1mscarlet	MyD88	19	138.3394967	30.74211038
MyD88 HOIL1	20191205 well2 cl120 hoil1mscarlet	MyD88	19	23.89010713	5.308912696
MyD88 HOIL1	20191205 well2 cl120 hoil1mscarlet	MyD88	19	105.974106	23.54980133
MyD88 HOIL1	20191205 well2 cl120 hoil1mscarlet	MyD88	19	18.71542445	4.158983211
MyD88 HOIL1	20191205 well2 cl120 hoil1mscarlet	MyD88	19	11.88154535	2.640343411
MyD88 HOIL1	20191205 well2 cl120 hoil1mscarlet	MyD88	19	76.97225956	17.10494657
MyD88 HOIL1	20191205 well2 cl120 hoil1mscarlet	MyD88	19	68.77624706	15.28361046
MyD88 HOIL1	20191205 well2 cl120 hoil1mscarlet	MyD88	19	31.5488491	7.010855356
MyD88 HOIL1	20191205 well2 cl120 hoil1mscarlet	MyD88	19	10.38911429	2.308692064
MyD88 HOIL1	20191205 well2 cl120 hoil1mscarlet	MyD88	19	17.57131841	3.904737424
MyD88 HOIL1	20191205 well2 cl120 hoil1mscarlet	MyD88	19	58.79029836	13.06451075
MyD88 HOIL1	20191205 well2 cl120 hoil1mscarlet	MyD88	19	60.59212542	13.46491676
MyD88 HOIL1	20191205 well2 cl120 hoil1mscarlet	MyD88	19	37.01502944	8.225562098
MyD88 HOIL1	20191205 well2 cl120 hoil1mscarlet	MyD88	19	27.23571378	6.05238084
MyD88 HOIL1	20191205 well2 cl120 hoil1mscarlet	MyD88	19	47.63044343	10.58454298
MyD88 HOIL1	20191205 well2 cl120 hoil1mscarlet	MyD88	19	16.88964963	3.753255473
MyD88 HOIL1	20191205 well2 cl120 hoil1mscarlet	MyD88	19	51.84562933	11.52125096
MyD88 HOIL1	20191205 well2 cl120 hoil1mscarlet	MyD88	19	10.58351721	2.351892713
MyD88 HOIL1	20191205 well2 cl120 hoil1mscarlet	MyD88	19	37.45583189	8.323518198
MyD88 HOIL1	20191205 well2 cl120 hoil1mscarlet	MyD88	19	66.83911451	14.85313656
MyD88 HOIL1	20191205 well2 cl120 hoil1mscarlet	MyD88	19	54.9171708	12.20381573
MyD88 HOIL1	20191205 well2 cl120 hoil1mscarlet	MyD88	19	21.06705871	4.681568602
MyD88 HOIL1	20191205 well2 cl120 hoil1mscarlet	MyD88	19	50.60179384	11.24484308
MyD88 HOIL1	20191205 well2 cl120 hoil1mscarlet	MyD88	19	40.83376219	9.074169376
MyD88 HOIL1	20191205 well2 cl120 hoil1mscarlet	MyD88	19	17.30240484	3.844978853
MyD88 HOIL1	20191205 well2 cl120 hoil1mscarlet	MyD88	20	64.06277828	14.23617295
MyD88 HOIL1	20191205 well2 cl120 hoil1mscarlet	MyD88	20	64.11580757	14.24795724
MyD88 HOIL1	20191205 well2 cl120 hoil1mscarlet	MyD88	20	2.774139432	0.616475429
MyD88 HOIL1	20191205 well2 cl120 hoil1mscarlet	MyD88	20	78.65145499	17.47810111
MyD88 HOIL1	20191205 well2 cl120 hoil1mscarlet	MyD88	20	5.807900081	1.290644462
MyD88 HOIL1	20191205 well2 cl120 hoil1mscarlet	MyD88	20	313.1087414	69.57972031
MyD88 HOIL1	20191205 well2 cl120 hoil1mscarlet	MyD88	20	32.93636146	7.319191436
MyD88 HOIL1	20191205 well2 cl120 hoil1mscarlet	MyD88	20	43.84471643	9.743270318
MyD88 HOIL1	20191205 well2 cl120 hoil1mscarlet	MyD88	20	93.30189183	20.73375374
MyD88 HOIL1	20191205 well2 cl120 hoil1mscarlet	MyD88	20	47.4933838	10.55408529
MyD88 HOIL1	20191205 well2 cl120 hoil1mscarlet	MyD88	20	41.42170071	9.20482238
MyD88 HOIL1	20191205 well2 cl120 hoil1mscarlet	MyD88	21	55.02359691	12.22746598
MyD88 HOIL1	20191205 well2 cl120 hoil1mscarlet	MyD88	21	68.7910025	15.28688944
MyD88 HOIL1	20191205 well2 cl120 hoil1mscarlet	MyD88	21	55.72251743	12.38278165
MyD88 HOIL1	20191205 well2 cl120 hoil1mscarlet	MyD88	21	39.95439678	8.87875484
MyD88 HOIL1	20191205 well2 cl120 hoil1mscarlet	MyD88	21	35.97582016	7.994626702
MyD88 HOIL1	20191205 well2 cl120 hoil1mscarlet	MyD88	21	26.45572259	5.879049464
MyD88 HOIL1	20191205 well2 cl120 hoil1mscarlet	MyD88	21	94.79910635	21.06646808
MyD88 HOIL1	20191205 well2 cl120 hoil1mscarlet	MyD88	21	55.06788263	12.23730725
MyD88 HOIL1	20191205 well2 cl120 hoil1mscarlet	MyD88	21	72.8413388	16.18696418
MyD88 HOIL1	20191205 well2 cl120 hoil1mscarlet	MyD88	21	38.85450512	8.634334471
MyD88 HOIL1	20191205 well2 cl120 hoil1mscarlet	MyD88	21	23.04799731	5.12177718
MyD88 HOIL1	20191205 well2 cl120 hoil1mscarlet	MyD88	21	29.93406983	6.652015518
MyD88 HOIL1	20191205 well2 cl120 hoil1mscarlet	MyD88	21	12.43433112	2.763184693
MyD88 HOIL1	20191205 well2 cl120 hoil1mscarlet	MyD88	21	15.17357065	3.371904589
MyD88 HOIL1	20191205 well2 cl120 hoil1mscarlet	MyD88	21	91.94487286	20.43219397
MyD88 HOIL1	20191205 well2 cl120 hoil1mscarlet	MyD88	21	66.6701066	14.81557924
MyD88 HOIL1	20191205 well2 cl120 hoil1mscarlet	MyD88	21	18.45492884	4.101095298
MyD88 HOIL1	20191205 well2 cl120 hoil1mscarlet	MyD88	21	43.31217041	9.624926758
MyD88 HOIL1	20191205 well2 cl120 hoil1mscarlet	MyD88	22	13.70030211	3.04451158
MyD88 HOIL1	20191205 well2 cl120 hoil1mscarlet	MyD88	22	7.745109756	1.721135501
MyD88 HOIL1	20191205 well2 cl120 hoil1mscarlet	MyD88	22	11.41761857	2.537248571
MyD88 HOIL1	20191205 well2 cl120 hoil1mscarlet	MyD88	22	9.712154483	2.158256552
MyD88 HOIL1	20191205 well2 cl120 hoil1mscarlet	MyD88	22	11.4669602	2.548213378
MyD88 HOIL1	20191205 well2 cl120 hoil1mscarlet	MyD88	22	6.403034696	1.422896599
MyD88 HOIL1	20191205 well2 cl120 hoil1mscarlet	MyD88	22	24.561412	5.458091556
MyD88 HOIL1	20191205 well2 cl120 hoil1mscarlet	MyD88	22	18.58188196	4.129307102
MyD88 HOIL1	20191205 well2 cl120 hoil1mscarlet	MyD88	22	8.721963284	1.938214063
MyD88 HOIL1	20191205 well2 cl120 hoil1mscarlet	MyD88	22	9.380708631	2.084601918
MyD88 HOIL1	20191205 well2 cl120 hoil1mscarlet	MyD88	22	20.66450883	4.592113073
MyD88 HOIL1	20191205 well2 cl120 hoil1mscarlet	MyD88	22	27.76427382	6.169838627
MyD88 HOIL1	20191205 well2 cl120 hoil1mscarlet	MyD88	22	18.96996565	4.215547922
MyD88 HOIL1	20191205 well2 cl120 hoil1mscarlet	MyD88	22	28.05008121	6.23335138
MyD88 HOIL1	20191205 well2 cl120 hoil1mscarlet	MyD88	22	31.13128802	6.918064004
MyD88 HOIL1	20191205 well2 cl120 hoil1mscarlet	MyD88	22	24.42246719	5.427214931
MyD88 HOIL1	20191205 well2 cl120 hoil1mscarlet	MyD88	22	17.52149762	3.893666138
MyD88 HOIL1	20191205 well2 cl120 hoil1mscarlet	MyD88	22	33.34434015	7.409853367
MyD88 HOIL1	20191205 well2 cl120 hoil1mscarlet	MyD88	22	7.796129079	1.732473129
MyD88 HOIL1	20191205 well2 cl120 hoil1mscarlet	MyD88	22	9.484626733	2.10769483
MyD88 HOIL1	20191205 well2 cl120 hoil1mscarlet	MyD88	22	15.78810477	3.508467727
MyD88 HOIL1	20191205 well2 cl120 hoil1mscarlet	MyD88	22	21.02434743	4.672077207
MyD88 HOIL1	20191205 well2 cl120 hoil1mscarlet	MyD88	22	9.330736017	2.073496893
MyD88 HOIL1	20191205 well2 cl120 hoil1mscarlet	MyD88	22	12.51059675	2.780132611
MyD88 HOIL1	20191205 well2 cl120 hoil1mscarlet	MyD88	22	43.9528414	9.767298089
MyD88 HOIL1	20191205 well2 cl120 hoil1mscarlet	MyD88	22	29.4446676	6.543259467
MyD88 HOIL1	20191205 well2 cl120 hoil1mscarlet	MyD88	23	32.97132911	7.326962024
MyD88 HOIL1	20191205 well2 cl120 hoil1mscarlet	MyD88	23	40.11185479	8.913745509
MyD88 HOIL1	20191205 well2 cl120 hoil1mscarlet	MyD88	23	50.01374883	11.11416641
MyD88 HOIL1	20191205 well2 cl120 hoil1mscarlet	MyD88	23	27.40361953	6.089693229
MyD88 HOIL1	20191205 well2 cl120 hoil1mscarlet	MyD88	23	28.75133811	6.389186247
MyD88 HOIL1	20191205 well2 cl120 hoil1mscarlet	MyD88	23	22.10422701	4.912050447
MyD88 HOIL1	20191205 well2 cl120 hoil1mscarlet	MyD88	23	22.16224603	4.924943562
MyD88 HOIL1	20191205 well2 cl120 hoil1mscarlet	MyD88	23	31.72472133	7.049938073
MyD88 HOIL1	20191205 well2 cl120 hoil1mscarlet	MyD88	23	7.476269982	1.661393329
MyD88 HOIL1	20191205 well2 cl120 hoil1mscarlet	MyD88	23	8.264510503	1.83655789
MyD88 HOIL1	20191205 well2 cl120 hoil1mscarlet	MyD88	23	9.59807138	2.132904751
MyD88 HOIL1	20191205 well2 cl120 hoil1mscarlet	MyD88	23	8.329314176	1.850958706
MyD88 HOIL1	20191205 well2 cl120 hoil1mscarlet	MyD88	23	83.7697542	18.61550093
MyD88 HOIL1	20191205 well2 cl120 hoil1mscarlet	MyD88	23	22.67560765	5.039023922
MyD88 HOIL1	20191205 well2 cl120 hoil1mscarlet	MyD88	23	5.244664632	1.165481029
MyD88 HOIL1	20191205 well2 cl120 hoil1mscarlet	MyD88	23	13.75997658	3.057772573
MyD88 HOIL1	20191205 well2 cl120 hoil1mscarlet	MyD88	24	33.29669064	7.399264587
MyD88 HOIL1	20191205 well2 cl120 hoil1mscarlet	MyD88	24	21.26994956	4.726655458
MyD88 HOIL1	20191205 well2 cl120 hoil1mscarlet	MyD88	24	26.0976471	5.799477133
MyD88 HOIL1	20191205 well2 cl120 hoil1mscarlet	MyD88	24	21.04926824	4.677615164
MyD88 HOIL1	20191205 well2 cl120 hoil1mscarlet	MyD88	24	27.81044295	6.180098433
MyD88 HOIL1	20191205 well2 cl120 hoil1mscarlet	MyD88	24	60.43775592	13.43061243
MyD88 HOIL1	20191205 well2 cl120 hoil1mscarlet	MyD88	24	38.1711881	8.482486244
MyD88 HOIL1	20191205 well2 cl120 hoil1mscarlet	MyD88	24	23.9078756	5.312861244
MyD88 HOIL1	20191205 well2 cl120 hoil1mscarlet	MyD88	24	44.52950898	9.89544644
MyD88 HOIL1	20191205 well2 cl120 hoil1mscarlet	MyD88	24	36.86073406	8.191274236
MyD88 HOIL1	20191205 well2 cl120 hoil1mscarlet	MyD88	24	30.49639163	6.776975918
MyD88 HOIL1	20191205 well2 cl120 hoil1mscarlet	MyD88	24	22.16289819	4.925088487
MyD88 HOIL1	20191205 well2 cl120 hoil1mscarlet	MyD88	24	18.67080074	4.149066831
MyD88 HOIL1	20191205 well2 cl120 hoil1mscarlet	MyD88	24	15.42386558	3.427525684
MyD88 HOIL1	20191205 well2 cl120 hoil1mscarlet	MyD88	24	20.1797054	4.484378978
MyD88 HOIL1	20191205 well2 cl120 hoil1mscarlet	MyD88	24	64.95274408	14.43394313
MyD88 HOIL1	20191205 well2 cl120 hoil1mscarlet	MyD88	24	35.21298546	7.82510788
MyD88 HOIL1	20191205 well2 cl120 hoil1mscarlet	MyD88	24	27.57629385	6.1280653
MyD88 HOIL1	20191205 well2 cl120 hoil1mscarlet	MyD88	24	76.07360396	16.90524532
MyD88 HOIL1	20191205 well2 cl120 hoil1mscarlet	MyD88	24	96.62352237	21.47189386
MyD88 HOIL1	20191205 well2 cl120 hoil1mscarlet	MyD88	24	21.68895559	4.819767909
MyD88 HOIL1	20191205 well2 cl120 hoil1mscarlet	MyD88	24	25.36585037	5.636855638
MyD88 HOIL1	20191205 well2 cl120 hoil1mscarlet	MyD88	24	65.53909699	14.56424378
MyD88 HOIL1	20191205 well2 cl120 hoil1mscarlet	MyD88	24	32.02758241	7.117240536
MyD88 HOIL1	20191205 well2 cl120 hoil1mscarlet	MyD88	24	49.57080484	11.01573441
MyD88 HOIL1	20191205 well2 cl120 hoil1mscarlet	MyD88	24	26.1421294	5.809362089
MyD88 HOIL1	20191205 well2 cl120 hoil1mscarlet	MyD88	25	22.32390972	4.960868827
MyD88 HOIL1	20191205 well2 cl120 hoil1mscarlet	MyD88	25	21.02301275	4.671780611
MyD88 HOIL1	20191205 well2 cl120 hoil1mscarlet	MyD88	25	12.21923795	2.715386211
MyD88 HOIL1	20191205 well2 cl120 hoil1mscarlet	MyD88	25	7.645534068	1.699007571
MyD88 HOIL1	20191205 well2 cl120 hoil1mscarlet	MyD88	25	20.23996876	4.497770836
MyD88 HOIL1	20191205 well2 cl120 hoil1mscarlet	MyD88	25	22.66038325	5.035640722
MyD88 HOIL1	20191205 well2 cl120 hoil1mscarlet	MyD88	25	5.713293	1.269620667
MyD88 HOIL1	20191205 well2 cl120 hoil1mscarlet	MyD88	25	16.70593691	3.712430424
MyD88 HOIL1	20191205 well2 cl120 hoil1mscarlet	MyD88	25	11.08157872	2.462573049
MyD88 HOIL1	20191205 well2 cl120 hoil1mscarlet	MyD88	26	31.18638916	6.930308702
MyD88 HOIL1	20191205 well2 cl120 hoil1mscarlet	MyD88	26	35.70036067	7.933413482
MyD88 HOIL1	20191205 well2 cl120 hoil1mscarlet	MyD88	26	18.21089569	4.046865709
MyD88 HOIL1	20191205 well2 cl120 hoil1mscarlet	MyD88	26	27.75445132	6.167655849
MyD88 HOIL1	20191205 well2 cl120 hoil1mscarlet	MyD88	26	17.20797204	3.823993787
MyD88 HOIL1	20191205 well2 cl120 hoil1mscarlet	MyD88	26	22.26642332	4.948094071
MyD88 HOIL1	20191205 well2 cl120 hoil1mscarlet	MyD88	26	17.29830021	3.844066713
MyD88 HOIL1	20191205 well2 cl120 hoil1mscarlet	MyD88	26	23.20866432	5.15748096
MyD88 HOIL1	20191205 well2 cl120 hoil1mscarlet	MyD88	26	19.74222124	4.387160276
MyD88 HOIL1	20191205 well2 cl120 hoil1mscarlet	MyD88	26	5.918728358	1.315272968
MyD88 HOIL1	20191205 well2 cl120 hoil1mscarlet	MyD88	26	31.0698519	6.904411533
MyD88 HOIL1	20191205 well2 cl120 hoil1mscarlet	MyD88	26	10.34235186	2.298300413
MyD88 HOIL1	20191205 well2 cl120 hoil1mscarlet	MyD88	26	8.945014013	1.987780892
MyD88 HOIL1	20191205 well2 cl120 hoil1mscarlet	MyD88	26	14.65810074	3.25735572
MyD88 HOIL1	20191205 well2 cl120 hoil1mscarlet	MyD88	26	67.92558888	15.09457531
MyD88 HOIL1	20191205 well2 cl120 hoil1mscarlet	MyD88	26	16.88399572	3.751999049
MyD88 HOIL1	20191205 well2 cl120 hoil1mscarlet	MyD88	26	15.94784551	3.543965669
MyD88 HOIL1	20191205 well2 cl120 hoil1mscarlet	MyD88	26	15.22619749	3.383599442
MyD88 HOIL1	20191205 well2 cl120 hoil1mscarlet	MyD88	26	11.60636547	2.579192327
MyD88 HOIL1	20191205 well2 cl120 hoil1mscarlet	MyD88	26	23.20653409	5.157007576
MyD88 HOIL1	20191205 well2 cl120 hoil1mscarlet	MyD88	26	6.126441452	1.361431434
MyD88 HOIL1	20191205 well2 cl120 hoil1mscarlet	MyD88	26	22.90101755	5.089115011
MyD88 HOIL1	20191205 well2 cl120 hoil1mscarlet	MyD88	26	21.07725832	4.683835182
MyD88 HOIL1	20191205 well2 cl120 hoil1mscarlet	MyD88	26	9.768404472	2.170756549
MyD88 HOIL1	20191205 well2 cl120 hoil1mscarlet	MyD88	26	20.38809417	4.530687593
MyD88 HOIL1	20191205 well2 cl120 hoil1mscarlet	MyD88	26	23.64296386	5.253991969
MyD88 HOIL1	20191205 well2 cl120 hoil1mscarlet	MyD88	26	12.83463332	2.852140738
MyD88 HOIL1	20191205 well2 cl120 hoil1mscarlet	MyD88	26	18.57702807	4.12822846
MyD88 HOIL1	20191205 well2 cl120 hoil1mscarlet	MyD88	26	16.42698809	3.650441798
MyD88 HOIL1	20191205 well2 cl120 hoil1mscarlet	MyD88	26	7.593673139	1.68748292
MyD88 HOIL1	20191205 well2 cl120 hoil1mscarlet	MyD88	26	12.33382895	2.740850878
MyD88 HOIL1	20191205 well2 cl120 hoil1mscarlet	MyD88	26	13.85713488	3.079363307
MyD88 HOIL1	20191205 well2 cl120 hoil1mscarlet	MyD88	26	8.727661674	1.939480372
MyD88 HOIL1	20191205 well2 cl120 hoil1mscarlet	MyD88	26	11.32694627	2.517099171
MyD88 HOIL1	20191205 well2 cl120 hoil1mscarlet	MyD88	27	118.9849158	26.4410924
MyD88 HOIL1	20191205 well2 cl120 hoil1mscarlet	MyD88	27	54.22721978	12.05049328
MyD88 HOIL1	20191205 well2 cl120 hoil1mscarlet	MyD88	27	11.1502576	2.477835022
MyD88 HOIL1	20191205 well2 cl120 hoil1mscarlet	MyD88	27	17.68045241	3.928989424
MyD88 HOIL1	20191205 well2 cl120 hoil1mscarlet	MyD88	27	22.23591915	4.941315367
MyD88 HOIL1	20191205 well2 cl120 hoil1mscarlet	MyD88	27	91.91562146	20.42569366
MyD88 HOIL1	20191205 well2 cl120 hoil1mscarlet	MyD88	27	27.55165472	6.122589938
MyD88 HOIL1	20191205 well2 cl120 hoil1mscarlet	MyD88	27	9.469994745	2.104443277
MyD88 HOIL1	20191205 well2 cl120 hoil1mscarlet	MyD88	27	71.80482012	15.95662669
MyD88 HOIL1	20191205 well2 cl120 hoil1mscarlet	MyD88	27	8.790912389	1.953536086
MyD88 HOIL1	20191205 well2 cl120 hoil1mscarlet	MyD88	27	72.02041655	16.00453701
MyD88 HOIL1	20191205 well2 cl120 hoil1mscarlet	MyD88	28	25.08583205	5.574629344
MyD88 HOIL1	20191205 well2 cl120 hoil1mscarlet	MyD88	28	3.253242481	0.722942774
MyD88 HOIL1	20191205 well2 cl120 hoil1mscarlet	MyD88	28	12.1240506	2.694233467
MyD88 HOIL1	20191205 well2 cl120 hoil1mscarlet	MyD88	28	84.70765646	18.82392366
MyD88 HOIL1	20191205 well2 cl120 hoil1mscarlet	MyD88	28	36.66455423	8.147678718
MyD88 HOIL1	20191205 well2 cl120 hoil1mscarlet	MyD88	28	36.49826438	8.110725418
MyD88 HOIL1	20191205 well2 cl120 hoil1mscarlet	MyD88	28	68.15663643	15.14591921
MyD88 HOIL1	20191205 well2 cl120 hoil1mscarlet	MyD88	28	44.07823223	9.795162718
MyD88 HOIL1	20191205 well2 cl120 hoil1mscarlet	MyD88	28	31.85759451	7.079465447
MyD88 HOIL1	20191205 well2 cl120 hoil1mscarlet	MyD88	28	18.86243539	4.191652309
MyD88 HOIL1	20191205 well2 cl120 hoil1mscarlet	MyD88	28	44.36351336	9.858558524
MyD88 HOIL1	20191205 well2 cl120 hoil1mscarlet	MyD88	28	21.21610623	4.714690273
MyD88 HOIL1	20191205 well2 cl120 hoil1mscarlet	MyD88	28	35.73644401	7.941432002
MyD88 HOIL1	20191205 well2 cl120 hoil1mscarlet	MyD88	28	3.97288348	0.882862996
MyD88 HOIL1	20191205 well2 cl120 hoil1mscarlet	MyD88	28	3.454771694	0.767727043
MyD88 HOIL1	20191205 well2 cl120 hoil1mscarlet	MyD88	28	36.7656043	8.170134289
MyD88 HOIL1	20191205 well2 cl120 hoil1mscarlet	MyD88	28	20.42316145	4.538480322
MyD88 HOIL1	20191205 well2 cl120 hoil1mscarlet	MyD88	28	28.79068126	6.397929169
MyD88 HOIL1	20191205 well2 cl120 hoil1mscarlet	MyD88	28	12.89464724	2.865477164
MyD88 HOIL1	20191205 well2 cl120 hoil1mscarlet	MyD88	28	18.47236938	4.104970973
MyD88 HOIL1	20191205 well2 cl120 hoil1mscarlet	MyD88	28	31.8263402	7.072520044
MyD88 HOIL1	20191205 well2 cl120 hoil1mscarlet	MyD88	28	7.181511549	1.595891455
MyD88 HOIL1	20191205 well2 cl120 hoil1mscarlet	MyD88	28	22.39421464	4.976492142
MyD88 HOIL1	20191205 well2 cl120 hoil1mscarlet	MyD88	28	17.45855071	3.879677936
MyD88 HOIL1	20191205 well2 cl120 hoil1mscarlet	MyD88	28	71.74304883	15.94289974
MyD88 HOIL1	20191205 well2 cl120 hoil1mscarlet	MyD88	28	61.86968997	13.74881999
MyD88 HOIL1	20191205 well2 cl120 hoil1mscarlet	MyD88	28	59.00710382	13.11268974
MyD88 HOIL1	20191205 well2 cl120 hoil1mscarlet	MyD88	28	76.93706104	17.09712468
MyD88 HOIL1	20191205 well2 cl120 hoil1mscarlet	MyD88	28	38.85601887	8.63467086
MyD88 HOIL1	20191205 well2 cl120 hoil1mscarlet	MyD88	28	71.31864698	15.84858822
MyD88 HOIL1	20191205 well2 cl120 hoil1mscarlet	MyD88	28	120.0886567	26.68636816
MyD88 HOIL1	20191205 well2 cl120 hoil1mscarlet	MyD88	28	94.67530963	21.0389577
MyD88 HOIL1	20191205 well2 cl120 hoil1mscarlet	MyD88	28	197.194819	43.82107089
MyD88 HOIL1	20191205 well2 cl120 hoil1mscarlet	MyD88	28	102.3621884	22.74715298
MyD88 HOIL1	20191205 well2 cl120 hoil1mscarlet	MyD88	28	83.44692016	18.54376004
MyD88 HOIL1	20191205 well2 cl120 hoil1mscarlet	MyD88	28	125.2431972	27.8318216
MyD88 HOIL1	20191205 well2 cl120 hoil1mscarlet	MyD88	28	46.42895984	10.31754663
MyD88 HOIL1	20191205 well2 cl120 hoil1mscarlet	MyD88	28	137.1870022	30.48600049
MyD88 HOIL1	20191205 well2 cl120 hoil1mscarlet	MyD88	28	103.3451949	22.96559887
MyD88 HOIL1	20191205 well2 cl120 hoil1mscarlet	MyD88	28	31.0915098	6.9092244
MyD88 HOIL1	20191205 well2 cl120 hoil1mscarlet	MyD88	28	121.7012757	27.04472793
MyD88 HOIL1	20191205 well2 cl120 hoil1mscarlet	MyD88	30	10.04658448	2.232574329
MyD88 HOIL1	20191205 well2 cl120 hoil1mscarlet	MyD88	30	26.2391675	5.830926111
MyD88 HOIL1	20191205 well2 cl120 hoil1mscarlet	MyD88	30	10.63728888	2.363841973
MyD88 HOIL1	20191205 well2 cl120 hoil1mscarlet	MyD88	30	9.358154745	2.079589943
MyD88 HOIL1	20191205 well2 cl120 hoil1mscarlet	MyD88	30	13.17431081	2.927624624
MyD88 HOIL1	20191205 well2 cl120 hoil1mscarlet	MyD88	30	22.60075147	5.022389216
MyD88 HOIL1	20191205 well2 cl120 hoil1mscarlet	MyD88	30	6.706410802	1.490313512
MyD88 HOIL1	20191205 well2 cl120 hoil1mscarlet	MyD88	30	90.48547615	20.10788359
MyD88 HOIL1	20191205 well2 cl120 hoil1mscarlet	MyD88	30	11.60564527	2.579032282
MyD88 HOIL1	20191205 well2 cl120 hoil1mscarlet	MyD88	30	13.55033343	3.011185207
MyD88 HOIL1	20191205 well2 cl120 hoil1mscarlet	MyD88	30	38.88157839	8.640350753
MyD88 HOIL1	20191205 well2 cl120 hoil1mscarlet	MyD88	30	16.61985956	3.693302124
MyD88 HOIL1	20191205 well2 cl120 hoil1mscarlet	MyD88	30	8.367263879	1.859391973
MyD88 HOIL1	20191205 well2 cl120 hoil1mscarlet	MyD88	30	18.46620667	4.103601482
MyD88 HOIL1	20191205 well2 cl120 hoil1mscarlet	MyD88	30	21.4772282	4.772717378
MyD88 HOIL1	20191205 well2 cl120 hoil1mscarlet	MyD88	30	20.76832105	4.615182456
MyD88 HOIL1	20191205 well2 cl120 hoil1mscarlet	MyD88	30	27.34543512	6.07676336
MyD88 HOIL1	20191205 well2 cl120 hoil1mscarlet	MyD88	30	18.51785664	4.115079253
MyD88 HOIL1	20191205 well2 cl120 hoil1mscarlet	MyD88	32	43.72993208	9.717762684
MyD88 HOIL1	20191205 well2 cl120 hoil1mscarlet	MyD88	32	37.06783417	8.237296482
MyD88 HOIL1	20191205 well2 cl120 hoil1mscarlet	MyD88	32	13.15732403	2.923849784
MyD88 HOIL1	20191205 well2 cl120 hoil1mscarlet	MyD88	33	23.89440062	5.309866804
MyD88 HOIL1	20191205 well2 cl120 hoil1mscarlet	MyD88	33	7.632456916	1.696101537
MyD88 HOIL1	20191205 well2 cl120 hoil1mscarlet	MyD88	33	30.67992218	6.817760484
MyD88 HOIL1	20191205 well2 cl120 hoil1mscarlet	MyD88	33	9.764948071	2.16998846
MyD88 HOIL1	20191205 well2 cl120 hoil1mscarlet	MyD88	33	13.17545595	2.9278791
MyD88 HOIL1	20191205 well2 cl120 hoil1mscarlet	MyD88	33	36.21240273	8.047200607
MyD88 HOIL1	20191205 well2 cl120 hoil1mscarlet	MyD88	33	5.450468154	1.211215145
MyD88 HOIL1	20191205 well2 cl120 hoil1mscarlet	MyD88	33	14.90018356	3.311151902
MyD88 HOIL1	20191205 well2 cl120 hoil1mscarlet	MyD88	33	7.701540566	1.711453459
MyD88 HOIL1	20191205 well2 cl120 hoil1mscarlet	MyD88	33	17.51614412	3.892476471
MyD88 HOIL1	20191205 well2 cl120 hoil1mscarlet	MyD88	33	17.06334229	3.791853842
MyD88 HOIL1	20191205 well2 cl120 hoil1mscarlet	MyD88	33	9.87030194	2.193400431
MyD88 HOIL1	20191205 well2 cl120 hoil1mscarlet	MyD88	33	9.736615453	2.163692323
MyD88 HOIL1	20191205 well2 cl120 hoil1mscarlet	MyD88	33	15.89445569	3.532101264
MyD88 HOIL1	20191205 well2 cl120 hoil1mscarlet	MyD88	33	31.52595109	7.005766909
MyD88 HOIL1	20191205 well2 cl120 hoil1mscarlet	MyD88	33	5.838461388	1.297435864
MyD88 HOIL1	20191205 well2 cl120 hoil1mscarlet	MyD88	33	61.42811655	13.65069257
MyD88 HOIL1	20191205 well2 cl120 hoil1mscarlet	MyD88	33	43.25720678	9.612712618
MyD88 HOIL1	20191205 well2 cl120 hoil1mscarlet	MyD88	33	19.04772038	4.232826751
MyD88 HOIL1	20191205 well2 cl120 hoil1mscarlet	MyD88	33	15.41619023	3.425820051
MyD88 HOIL1	20191205 well2 cl120 hoil1mscarlet	MyD88	33	14.21775717	3.159501593
MyD88 HOIL1	20191205 well2 cl120 hoil1mscarlet	MyD88	33	62.15016559	13.81114791
MyD88 HOIL1	20191205 well2 cl120 hoil1mscarlet	MyD88	33	9.00473349	2.001051887
MyD88 HOIL1	20191205 well2 cl120 hoil1mscarlet	MyD88	33	74.34854581	16.52189907
MyD88 HOIL1	20191205 well2 cl120 hoil1mscarlet	MyD88	33	65.85233005	14.63385112
MyD88 HOIL1	20191205 well2 cl120 hoil1mscarlet	MyD88	33	10.9370593	2.430457622
MyD88 HOIL1	20191205 well2 cl120 hoil1mscarlet	MyD88	33	11.5074592	2.557213156
MyD88 HOIL1	20191205 well2 cl120 hoil1mscarlet	MyD88	33	12.76360137	2.83635586
MyD88 HOIL1	20191205 well2 cl120 hoil1mscarlet	MyD88	33	47.5566727	10.56814949
MyD88 HOIL1	20191205 well2 cl120 hoil1mscarlet	MyD88	33	12.62198557	2.804885682
MyD88 HOIL1	20191205 well2 cl120 hoil1mscarlet	MyD88	33	16.80914717	3.735366038
MyD88 HOIL1	20191205 well2 cl120 hoil1mscarlet	MyD88	33	33.63931292	7.475402871
MyD88 HOIL1	20191205 well2 cl120 hoil1mscarlet	MyD88	33	22.56248944	5.013886542
MyD88 HOIL1	20191205 well2 cl120 hoil1mscarlet	MyD88	34	10.04362057	2.231915682
MyD88 HOIL1	20191205 well2 cl120 hoil1mscarlet	MyD88	34	17.01741748	3.781648329
MyD88 HOIL1	20191205 well2 cl120 hoil1mscarlet	MyD88	34	11.92380048	2.64973344
MyD88 HOIL1	20191205 well2 cl120 hoil1mscarlet	MyD88	34	15.7698715	3.504415889
MyD88 HOIL1	20191205 well2 cl120 hoil1mscarlet	MyD88	34	20.80959678	4.62435484
MyD88 HOIL1	20191205 well2 cl120 hoil1mscarlet	MyD88	34	4.202165675	0.933814594
MyD88 HOIL1	20191205 well2 cl120 hoil1mscarlet	MyD88	34	14.01804688	3.115121529
MyD88 HOIL1	20191205 well2 cl120 hoil1mscarlet	MyD88	34	10.41037116	2.313415813
MyD88 HOIL1	20191205 well2 cl120 hoil1mscarlet	MyD88	34	26.56152228	5.902560507
MyD88 HOIL1	20191205 well2 cl120 hoil1mscarlet	MyD88	34	19.99313445	4.442918767
MyD88 HOIL1	20191205 well2 cl120 hoil1mscarlet	MyD88	34	3.682392498	0.818309444
MyD88 HOIL1	20191205 well2 cl120 hoil1mscarlet	MyD88	34	16.11544029	3.581208953
MyD88 HOIL1	20191205 well2 cl120 hoil1mscarlet	MyD88	34	10.04116333	2.231369629
MyD88 HOIL1	20191205 well2 cl120 hoil1mscarlet	MyD88	34	21.88614413	4.863587584
MyD88 HOIL1	20191205 well2 cl120 hoil1mscarlet	MyD88	34	19.47877527	4.328616727
MyD88 HOIL1	20191205 well2 cl120 hoil1mscarlet	MyD88	34	6.737964589	1.497325464
MyD88 HOIL1	20191205 well2 cl120 hoil1mscarlet	MyD88	34	5.927137775	1.317141728
MyD88 HOIL1	20191205 well2 cl120 hoil1mscarlet	MyD88	34	45.0708499	10.01574442
MyD88 HOIL1	20191205 well2 cl120 hoil1mscarlet	MyD88	34	26.91407761	5.980906136
MyD88 HOIL1	20191205 well3 cl120 hoil1mscarlet 001	MyD88	1	38.72657856	8.605906347
MyD88 HOIL1	20191205 well3 cl120 hoil1mscarlet 001	MyD88	1	24.50785379	5.446189731
MyD88 HOIL1	20191205 well3 cl120 hoil1mscarlet 001	MyD88	1	10.79957273	2.399905051
MyD88 HOIL1	20191205 well3 cl120 hoil1mscarlet 001	MyD88	1	7.585649042	1.685699787
MyD88 HOIL1	20191205 well3 cl120 hoil1mscarlet 001	MyD88	1	36.96184744	8.213743876
MyD88 HOIL1	20191205 well3 cl120 hoil1mscarlet 001	MyD88	1	34.50773216	7.668384924
MyD88 HOIL1	20191205 well3 cl120 hoil1mscarlet 001	MyD88	1	40.05614635	8.901365856
MyD88 HOIL1	20191205 well3 cl120 hoil1mscarlet 001	MyD88	1	18.03622628	4.008050284
MyD88 HOIL1	20191205 well3 cl120 hoil1mscarlet 001	MyD88	1	33.16306669	7.369570376
MyD88 HOIL1	20191205 well3 cl120 hoil1mscarlet 001	MyD88	1	8.05488307	1.789974016
MyD88 HOIL1	20191205 well3 cl120 hoil1mscarlet 001	MyD88	1	24.22486256	5.383302791
MyD88 HOIL1	20191205 well3 cl120 hoil1mscarlet 001	MyD88	1	19.35162457	4.300361016
MyD88 HOIL1	20191205 well3 cl120 hoil1mscarlet 001	MyD88	1	14.69563992	3.26569776
MyD88 HOIL1	20191205 well3 cl120 hoil1mscarlet 001	MyD88	1	11.89855817	2.644124038
MyD88 HOIL1	20191205 well3 cl120 hoil1mscarlet 001	MyD88	1	16.29336912	3.620748693
MyD88 HOIL1	20191205 well3 cl120 hoil1mscarlet 001	MyD88	1	18.15993911	4.035542024
MyD88 HOIL1	20191205 well3 cl120 hoil1mscarlet 001	MyD88	1	5.143102135	1.142911586
MyD88 HOIL1	20191205 well3 cl120 hoil1mscarlet 001	MyD88	1	22.27339753	4.949643896
MyD88 HOIL1	20191205 well3 cl120 hoil1mscarlet 001	MyD88	1	22.59600454	5.021334342
MyD88 HOIL1	20191205 well3 cl120 hoil1mscarlet 001	MyD88	1	10.65295147	2.367322549
MyD88 HOIL1	20191205 well3 cl120 hoil1mscarlet 001	MyD88	1	29.34017017	6.520037816
MyD88 HOIL1	20191205 well3 cl120 hoil1mscarlet 001	MyD88	2	5.086718026	1.130381784
MyD88 HOIL1	20191205 well3 cl120 hoil1mscarlet 001	MyD88	2	24.14481961	5.365515469
MyD88 HOIL1	20191205 well3 cl120 hoil1mscarlet 001	MyD88	2	12.56490769	2.792201709
MyD88 HOIL1	20191205 well3 cl120 hoil1mscarlet 001	MyD88	2	12.67289126	2.816198058
MyD88 HOIL1	20191205 well3 cl120 hoil1mscarlet 001	MyD88	2	22.70319075	5.0451535
MyD88 HOIL1	20191205 well3 cl120 hoil1mscarlet 001	MyD88	2	12.47900648	2.773112551
MyD88 HOIL1	20191205 well3 cl120 hoil1mscarlet 001	MyD88	2	13.2898288	2.953295289
MyD88 HOIL1	20191205 well3 cl120 hoil1mscarlet 001	MyD88	2	11.86565292	2.63681176
MyD88 HOIL1	20191205 well3 cl120 hoil1mscarlet 001	MyD88	2	17.87272828	3.971717396
MyD88 HOIL1	20191205 well3 cl120 hoil1mscarlet 001	MyD88	2	6.626201154	1.472489145
MyD88 HOIL1	20191205 well3 cl120 hoil1mscarlet 001	MyD88	2	11.62272162	2.582827027
MyD88 HOIL1	20191205 well3 cl120 hoil1mscarlet 001	MyD88	2	8.992842975	1.99840955
MyD88 HOIL1	20191205 well3 cl120 hoil1mscarlet 001	MyD88	2	9.880001685	2.19555593
MyD88 HOIL1	20191205 well3 cl120 hoil1mscarlet 001	MyD88	2	21.85994271	4.857765047
MyD88 HOIL1	20191205 well3 cl120 hoil1mscarlet 001	MyD88	2	15.05895383	3.346434184
MyD88 HOIL1	20191205 well3 cl120 hoil1mscarlet 001	MyD88	2	17.72190243	3.93820054
MyD88 HOIL1	20191205 well3 cl120 hoil1mscarlet 001	MyD88	3	33.2381817	7.3862626
MyD88 HOIL1	20191205 well3 cl120 hoil1mscarlet 001	MyD88	3	48.08029459	10.68450991
MyD88 HOIL1	20191205 well3 cl120 hoil1mscarlet 001	MyD88	3	29.84425618	6.632056929
MyD88 HOIL1	20191205 well3 cl120 hoil1mscarlet 001	MyD88	3	36.09444966	8.020988813
MyD88 HOIL1	20191205 well3 cl120 hoil1mscarlet 001	MyD88	3	26.38349359	5.862998576
MyD88 HOIL1	20191205 well3 cl120 hoil1mscarlet 001	MyD88	3	55.96411988	12.43647108
MyD88 HOIL1	20191205 well3 cl120 hoil1mscarlet 001	MyD88	3	10.40681944	2.312626542
MyD88 HOIL1	20191205 well3 cl120 hoil1mscarlet 001	MyD88	3	21.23372686	4.718605969
MyD88 HOIL1	20191205 well3 cl120 hoil1mscarlet 001	MyD88	3	8.992440202	1.998320045
MyD88 HOIL1	20191205 well3 cl120 hoil1mscarlet 001	MyD88	3	18.9853769	4.218972644
MyD88 HOIL1	20191205 well3 cl120 hoil1mscarlet 001	MyD88	3	11.61515799	2.58114622
MyD88 HOIL1	20191205 well3 cl120 hoil1mscarlet 001	MyD88	3	42.53905862	9.453124138
MyD88 HOIL1	20191205 well3 cl120 hoil1mscarlet 001	MyD88	3	44.6763889	9.928086422
MyD88 HOIL1	20191205 well3 cl120 hoil1mscarlet 001	MyD88	3	37.85881878	8.41307084
MyD88 HOIL1	20191205 well3 cl120 hoil1mscarlet 001	MyD88	3	72.01044639	16.00232142
MyD88 HOIL1	20191205 well3 cl120 hoil1mscarlet 001	MyD88	3	25.24829621	5.610732491
MyD88 HOIL1	20191205 well3 cl120 hoil1mscarlet 001	MyD88	3	30.53122286	6.784716191
MyD88 HOIL1	20191205 well3 cl120 hoil1mscarlet 001	MyD88	3	51.67840904	11.4840909
MyD88 HOIL1	20191205 well3 cl120 hoil1mscarlet 001	MyD88	3	18.44052794	4.097895098
MyD88 HOIL1	20191205 well3 cl120 hoil1mscarlet 001	MyD88	3	49.18131656	10.92918146
MyD88 HOIL1	20191205 well3 cl120 hoil1mscarlet 001	MyD88	3	6.084128768	1.352028615
MyD88 HOIL1	20191205 well3 cl120 hoil1mscarlet 001	MyD88	3	18.00703234	4.001562742
MyD88 HOIL1	20191205 well3 cl120 hoil1mscarlet 001	MyD88	4	36.290184	8.064485333
MyD88 HOIL1	20191205 well3 cl120 hoil1mscarlet 001	MyD88	5	13.51192324	3.002649609
MyD88 HOIL1	20191205 well3 cl120 hoil1mscarlet 001	MyD88	5	6.796483433	1.510329652
MyD88 HOIL1	20191205 well3 cl120 hoil1mscarlet 001	MyD88	5	15.99311838	3.554026307
MyD88 HOIL1	20191205 well3 cl120 hoil1mscarlet 001	MyD88	5	9.816612671	2.181469482
MyD88 HOIL1	20191205 well3 cl120 hoil1mscarlet 001	MyD88	5	13.76446279	3.058769509
MyD88 HOIL1	20191205 well3 cl120 hoil1mscarlet 001	MyD88	5	13.14384794	2.920855098
MyD88 HOIL1	20191205 well3 cl120 hoil1mscarlet 001	MyD88	5	10.23729095	2.274953544
MyD88 HOIL1	20191205 well3 cl120 hoil1mscarlet 001	MyD88	5	11.64452506	2.587672236
MyD88 HOIL1	20191205 well3 cl120 hoil1mscarlet 001	MyD88	6	43.24466819	9.609926264
MyD88 HOIL1	20191205 well3 cl120 hoil1mscarlet 001	MyD88	6	25.91613649	5.759141442
MyD88 HOIL1	20191205 well3 cl120 hoil1mscarlet 001	MyD88	6	23.5099613	5.224435844
MyD88 HOIL1	20191205 well3 cl120 hoil1mscarlet 001	MyD88	6	52.60643307	11.69031846
MyD88 HOIL1	20191205 well3 cl120 hoil1mscarlet 001	MyD88	6	31.60357961	7.023017691
MyD88 HOIL1	20191205 well3 cl120 hoil1mscarlet 001	MyD88	6	45.02509193	10.00557598
MyD88 HOIL1	20191205 well3 cl120 hoil1mscarlet 001	MyD88	6	43.45238739	9.656086087
MyD88 HOIL1	20191205 well3 cl120 hoil1mscarlet 001	MyD88	6	37.4856907	8.330153489
MyD88 HOIL1	20191205 well3 cl120 hoil1mscarlet 001	MyD88	6	36.52305121	8.116233602
MyD88 HOIL1	20191205 well3 cl120 hoil1mscarlet 001	MyD88	6	25.47155785	5.660346189
MyD88 HOIL1	20191205 well3 cl120 hoil1mscarlet 001	MyD88	6	35.1209951	7.804665578
MyD88 HOIL1	20191205 well3 cl120 hoil1mscarlet 001	MyD88	6	33.30539197	7.401198216
MyD88 HOIL1	20191205 well3 cl120 hoil1mscarlet 001	MyD88	6	8.901173632	1.978038585
MyD88 HOIL1	20191205 well3 cl120 hoil1mscarlet 001	MyD88	6	16.75163039	3.722584531
MyD88 HOIL1	20191205 well3 cl120 hoil1mscarlet 001	MyD88	6	67.373513	14.97189178
MyD88 HOIL1	20191205 well3 cl120 hoil1mscarlet 001	MyD88	6	13.46826018	2.992946707
MyD88 HOIL1	20191205 well3 cl120 hoil1mscarlet 001	MyD88	6	45.38950216	10.08655604
MyD88 HOIL1	20191205 well3 cl120 hoil1mscarlet 001	MyD88	6	22.17425988	4.927613307
MyD88 HOIL1	20191205 well3 cl120 hoil1mscarlet 001	MyD88	6	14.34661513	3.188136696
MyD88 HOIL1	20191205 well3 cl120 hoil1mscarlet 001	MyD88	6	9.869568756	2.193237501
MyD88 HOIL1	20191205 well3 cl120 hoil1mscarlet 001	MyD88	6	46.0211495	10.22692211
MyD88 HOIL1	20191205 well3 cl120 hoil1mscarlet 001	MyD88	6	4.106110266	0.912468948
MyD88 HOIL1	20191205 well3 cl120 hoil1mscarlet 001	MyD88	6	33.01525089	7.33672242
MyD88 HOIL1	20191205 well3 cl120 hoil1mscarlet 001	MyD88	7	15.43767745	3.430594989
MyD88 HOIL1	20191205 well3 cl120 hoil1mscarlet 001	MyD88	7	42.96758897	9.548353104
MyD88 HOIL1	20191205 well3 cl120 hoil1mscarlet 001	MyD88	7	27.82150976	6.182557724
MyD88 HOIL1	20191205 well3 cl120 hoil1mscarlet 001	MyD88	7	10.80354094	2.400786876
MyD88 HOIL1	20191205 well3 cl120 hoil1mscarlet 001	MyD88	7	13.24932226	2.944293836
MyD88 HOIL1	20191205 well3 cl120 hoil1mscarlet 001	MyD88	7	16.79616431	3.732480958
MyD88 HOIL1	20191205 well3 cl120 hoil1mscarlet 001	MyD88	7	13.43360768	2.985246151
MyD88 HOIL1	20191205 well3 cl120 hoil1mscarlet 001	MyD88	7	9.03131079	2.006957953
MyD88 HOIL1	20191205 well3 cl120 hoil1mscarlet 001	MyD88	7	16.07994625	3.573321389
MyD88 HOIL1	20191205 well3 cl120 hoil1mscarlet 001	MyD88	8	33.35298771	7.411775047
MyD88 HOIL1	20191205 well3 cl120 hoil1mscarlet 001	MyD88	8	28.43420522	6.318712271
MyD88 HOIL1	20191205 well3 cl120 hoil1mscarlet 001	MyD88	8	23.58545481	5.24121218
MyD88 HOIL1	20191205 well3 cl120 hoil1mscarlet 001	MyD88	8	18.07536088	4.016746862
MyD88 HOIL1	20191205 well3 cl120 hoil1mscarlet 001	MyD88	8	17.33546544	3.852325653
MyD88 HOIL1	20191205 well3 cl120 hoil1mscarlet 001	MyD88	8	24.31418782	5.403152849
MyD88 HOIL1	20191205 well3 cl120 hoil1mscarlet 001	MyD88	8	12.85446422	2.856547604
MyD88 HOIL1	20191205 well3 cl120 hoil1mscarlet 001	MyD88	8	21.15384861	4.700855247
MyD88 HOIL1	20191205 well3 cl120 hoil1mscarlet 001	MyD88	8	11.38783145	2.530629211
MyD88 HOIL1	20191205 well3 cl120 hoil1mscarlet 001	MyD88	8	33.79633947	7.51029766
MyD88 HOIL1	20191205 well3 cl120 hoil1mscarlet 001	MyD88	8	29.0265448	6.450343289
MyD88 HOIL1	20191205 well3 cl120 hoil1mscarlet 001	MyD88	8	22.71627609	5.048061353
MyD88 HOIL1	20191205 well3 cl120 hoil1mscarlet 001	MyD88	8	24.11969583	5.359932407
MyD88 HOIL1	20191205 well3 cl120 hoil1mscarlet 001	MyD88	8	13.36716106	2.970480236
MyD88 HOIL1	20191205 well3 cl120 hoil1mscarlet 001	MyD88	8	37.82436748	8.405414996
MyD88 HOIL1	20191205 well3 cl120 hoil1mscarlet 001	MyD88	8	24.6535565	5.478568111
MyD88 HOIL1	20191205 well3 cl120 hoil1mscarlet 001	MyD88	8	23.41856907	5.20412646
MyD88 HOIL1	20191205 well3 cl120 hoil1mscarlet 001	MyD88	8	11.02286293	2.449525096
MyD88 HOIL1	20191205 well3 cl120 hoil1mscarlet 001	MyD88	8	15.24457737	3.38768386
MyD88 HOIL1	20191205 well3 cl120 hoil1mscarlet 001	MyD88	8	32.26129177	7.169175949
MyD88 HOIL1	20191205 well3 cl120 hoil1mscarlet 001	MyD88	8	46.91029657	10.42451035
MyD88 HOIL1	20191205 well3 cl120 hoil1mscarlet 001	MyD88	8	9.540605894	2.120134643
MyD88 HOIL1	20191205 well3 cl120 hoil1mscarlet 001	MyD88	8	13.62272176	3.027271502
MyD88 HOIL1	20191205 well3 cl120 hoil1mscarlet 001	MyD88	8	13.32144913	2.960322029
MyD88 HOIL1	20191205 well3 cl120 hoil1mscarlet 001	MyD88	8	13.93237438	3.096083196
MyD88 HOIL1	20191205 well3 cl120 hoil1mscarlet 001	MyD88	8	51.35562573	11.41236127
MyD88 HOIL1	20191205 well3 cl120 hoil1mscarlet 001	MyD88	8	54.48146917	12.10699315
MyD88 HOIL1	20191205 well3 cl120 hoil1mscarlet 001	MyD88	8	23.07343217	5.127429371
MyD88 HOIL1	20191205 well3 cl120 hoil1mscarlet 001	MyD88	8	21.07771607	4.683936904
MyD88 HOIL1	20191205 well3 cl120 hoil1mscarlet 001	MyD88	8	37.88020734	8.417823853
MyD88 HOIL1	20191205 well3 cl120 hoil1mscarlet 001	MyD88	8	35.71537777	7.936750616
MyD88 HOIL1	20191205 well3 cl120 hoil1mscarlet 001	MyD88	8	38.85535135	8.634522522
MyD88 HOIL1	20191205 well3 cl120 hoil1mscarlet 001	MyD88	8	24.06829079	5.348509064
MyD88 HOIL1	20191205 well3 cl120 hoil1mscarlet 001	MyD88	8	55.72554171	12.38345371
MyD88 HOIL1	20191205 well3 cl120 hoil1mscarlet 001	MyD88	8	37.81685051	8.403744558
MyD88 HOIL1	20191205 well3 cl120 hoil1mscarlet 001	MyD88	8	43.62743254	9.694985009
MyD88 HOIL1	20191205 well3 cl120 hoil1mscarlet 001	MyD88	8	23.28927496	5.175394436
MyD88 HOIL1	20191205 well3 cl120 hoil1mscarlet 001	MyD88	8	25.98147559	5.773661242
MyD88 HOIL1	20191205 well3 cl120 hoil1mscarlet 001	MyD88	10	17.11486455	3.803303233
MyD88 HOIL1	20191205 well3 cl120 hoil1mscarlet 001	MyD88	10	9.441708263	2.098157392
MyD88 HOIL1	20191205 well3 cl120 hoil1mscarlet 001	MyD88	10	29.09975714	6.466612698
MyD88 HOIL1	20191205 well3 cl120 hoil1mscarlet 001	MyD88	10	36.38958673	8.086574829
MyD88 HOIL1	20191205 well3 cl120 hoil1mscarlet 001	MyD88	10	31.28694728	6.952654951
MyD88 HOIL1	20191205 well3 cl120 hoil1mscarlet 001	MyD88	10	15.4180126	3.426225022
MyD88 HOIL1	20191205 well3 cl120 hoil1mscarlet 001	MyD88	10	8.782949027	1.95176645
MyD88 HOIL1	20191205 well3 cl120 hoil1mscarlet 001	MyD88	10	19.76997036	4.393326747
MyD88 HOIL1	20191205 well3 cl120 hoil1mscarlet 001	MyD88	10	4.205512421	0.934558316
MyD88 HOIL1	20191205 well3 cl120 hoil1mscarlet 001	MyD88	10	21.13317729	4.69626162
MyD88 HOIL1	20191205 well3 cl120 hoil1mscarlet 001	MyD88	10	19.39266477	4.30948106
MyD88 HOIL1	20191205 well3 cl120 hoil1mscarlet 001	MyD88	10	12.37703095	2.750451322
MyD88 HOIL1	20191205 well3 cl120 hoil1mscarlet 001	MyD88	10	29.61959132	6.582131404
MyD88 HOIL1	20191205 well3 cl120 hoil1mscarlet 001	MyD88	10	10.49658056	2.332573458
MyD88 HOIL1	20191205 well3 cl120 hoil1mscarlet 001	MyD88	10	11.15437191	2.478749313
MyD88 HOIL1	20191205 well3 cl120 hoil1mscarlet 001	MyD88	10	4.919314403	1.093180978
MyD88 HOIL1	20191205 well3 cl120 hoil1mscarlet 001	MyD88	10	8.119789082	1.804397574
MyD88 HOIL1	20191205 well3 cl120 hoil1mscarlet 001	MyD88	10	17.71190402	3.935978671
MyD88 HOIL1	20191205 well3 cl120 hoil1mscarlet 001	MyD88	11	28.29834057	6.288520127
MyD88 HOIL1	20191205 well3 cl120 hoil1mscarlet 001	MyD88	11	41.58021975	9.240048833
MyD88 HOIL1	20191205 well3 cl120 hoil1mscarlet 001	MyD88	11	36.79884851	8.177521891
MyD88 HOIL1	20191205 well3 cl120 hoil1mscarlet 001	MyD88	11	24.41387025	5.4253045
MyD88 HOIL1	20191205 well3 cl120 hoil1mscarlet 001	MyD88	11	40.17878547	8.928618993
MyD88 HOIL1	20191205 well3 cl120 hoil1mscarlet 001	MyD88	11	6.375652694	1.41681171
MyD88 HOIL1	20191205 well3 cl120 hoil1mscarlet 001	MyD88	11	27.11512602	6.02558356
MyD88 HOIL1	20191205 well3 cl120 hoil1mscarlet 001	MyD88	11	13.28007401	2.951127558
MyD88 HOIL1	20191205 well3 cl120 hoil1mscarlet 001	MyD88	11	6.437482606	1.43055169
MyD88 HOIL1	20191205 well3 cl120 hoil1mscarlet 001	MyD88	11	15.29386197	3.398635993
MyD88 HOIL1	20191205 well3 cl120 hoil1mscarlet 001	MyD88	11	9.314742875	2.069942861
MyD88 HOIL1	20191205 well3 cl120 hoil1mscarlet 001	MyD88	11	89.04510175	19.78780039
MyD88 HOIL1	20191205 well3 cl120 hoil1mscarlet 001	MyD88	11	13.19271004	2.931713342
MyD88 HOIL1	20191205 well3 cl120 hoil1mscarlet 001	MyD88	11	8.413132305	1.869584957
MyD88 HOIL1	20191205 well3 cl120 hoil1mscarlet 001	MyD88	11	10.10818012	2.246262249
MyD88 HOIL1	20191205 well3 cl120 hoil1mscarlet 001	MyD88	11	16.53717447	3.67492766
MyD88 HOIL1	20191205 well3 cl120 hoil1mscarlet 001	MyD88	12	76.86325992	17.08072443
MyD88 HOIL1	20191205 well3 cl120 hoil1mscarlet 001	MyD88	13	34.50321912	7.667382027
MyD88 HOIL1	20191205 well3 cl120 hoil1mscarlet 001	MyD88	13	55.52054322	12.33789849
MyD88 HOIL1	20191205 well3 cl120 hoil1mscarlet 001	MyD88	13	46.69276059	10.37616902
MyD88 HOIL1	20191205 well3 cl120 hoil1mscarlet 001	MyD88	13	22.44959102	4.988798004
MyD88 HOIL1	20191205 well3 cl120 hoil1mscarlet 001	MyD88	13	19.41439545	4.3143101
MyD88 HOIL1	20191205 well3 cl120 hoil1mscarlet 001	MyD88	13	5.267299176	1.170510928
MyD88 HOIL1	20191205 well3 cl120 hoil1mscarlet 001	MyD88	13	22.32239245	4.960531656
MyD88 HOIL1	20191205 well3 cl120 hoil1mscarlet 001	MyD88	13	30.96111296	6.880247324
MyD88 HOIL1	20191205 well3 cl120 hoil1mscarlet 001	MyD88	13	20.97790932	4.661757627
MyD88 HOIL1	20191205 well3 cl120 hoil1mscarlet 001	MyD88	13	5.200171295	1.155593621
MyD88 HOIL1	20191205 well3 cl120 hoil1mscarlet 001	MyD88	13	108.8216483	24.18258851
MyD88 HOIL1	20191205 well3 cl120 hoil1mscarlet 001	MyD88	13	34.85767392	7.74614976
MyD88 HOIL1	20191205 well3 cl120 hoil1mscarlet 001	MyD88	13	24.25404085	5.389786856
MyD88 HOIL1	20191205 well3 cl120 hoil1mscarlet 001	MyD88	13	12.21585301	2.714634002
MyD88 HOIL1	20191205 well3 cl120 hoil1mscarlet 001	MyD88	13	14.16261564	3.14724792
MyD88 HOIL1	20191205 well3 cl120 hoil1mscarlet 001	MyD88	13	7.197059957	1.599346657
MyD88 HOIL1	20191205 well3 cl120 hoil1mscarlet 001	MyD88	13	29.88614968	6.641366596
MyD88 HOIL1	20191205 well3 cl120 hoil1mscarlet 001	MyD88	13	7.315759481	1.625724329
MyD88 HOIL1	20191205 well3 cl120 hoil1mscarlet 001	MyD88	14	111.8148103	24.84773562
MyD88 HOIL1	20191205 well3 cl120 hoil1mscarlet 001	MyD88	14	68.47581098	15.21684688
MyD88 HOIL1	20191205 well3 cl120 hoil1mscarlet 001	MyD88	14	61.03390181	13.56308929
MyD88 HOIL1	20191205 well3 cl120 hoil1mscarlet 001	MyD88	15	21.55612554	4.79025012
MyD88 HOIL1	20191205 well3 cl120 hoil1mscarlet 001	MyD88	15	34.04652222	7.565893827
MyD88 HOIL1	20191205 well3 cl120 hoil1mscarlet 001	MyD88	15	10.07426978	2.238726618
MyD88 HOIL1	20191205 well3 cl120 hoil1mscarlet 001	MyD88	15	50.75708635	11.27935252
MyD88 HOIL1	20191205 well3 cl120 hoil1mscarlet 001	MyD88	15	15.65864812	3.479699582
MyD88 HOIL1	20191205 well3 cl120 hoil1mscarlet 001	MyD88	15	35.93879549	7.986398998
MyD88 HOIL1	20191205 well3 cl120 hoil1mscarlet 001	MyD88	15	18.00464718	4.001032707
MyD88 HOIL1	20191205 well3 cl120 hoil1mscarlet 001	MyD88	15	33.66317164	7.480704809
MyD88 HOIL1	20191205 well3 cl120 hoil1mscarlet 001	MyD88	15	28.84804903	6.410677562
MyD88 HOIL1	20191205 well3 cl120 hoil1mscarlet 001	MyD88	15	17.31629981	3.848066624
MyD88 HOIL1	20191205 well3 cl120 hoil1mscarlet 001	MyD88	15	12.23964772	2.719921716
MyD88 HOIL1	20191205 well3 cl120 hoil1mscarlet 001	MyD88	15	19.01942505	4.2265389
MyD88 HOIL1	20191205 well3 cl120 hoil1mscarlet 001	MyD88	16	12.16356433	2.703014296
MyD88 HOIL1	20191205 well3 cl120 hoil1mscarlet 001	MyD88	16	8.162587524	1.813908339
MyD88 HOIL1	20191205 well3 cl120 hoil1mscarlet 001	MyD88	16	26.7446461	5.943254689
MyD88 HOIL1	20191205 well3 cl120 hoil1mscarlet 001	MyD88	16	22.90112627	5.089139171
MyD88 HOIL1	20191205 well3 cl120 hoil1mscarlet 001	MyD88	16	40.79424796	9.065388436
MyD88 HOIL1	20191205 well3 cl120 hoil1mscarlet 001	MyD88	16	16.95079114	3.766842476
MyD88 HOIL1	20191205 well3 cl120 hoil1mscarlet 001	MyD88	16	10.02952145	2.228782544
MyD88 HOIL1	20191205 well3 cl120 hoil1mscarlet 001	MyD88	16	27.3838457	6.085299044
MyD88 HOIL1	20191205 well3 cl120 hoil1mscarlet 001	MyD88	16	17.00840237	3.779644971
MyD88 HOIL1	20191205 well3 cl120 hoil1mscarlet 001	MyD88	16	14.70495733	3.267768296
MyD88 HOIL1	20191205 well3 cl120 hoil1mscarlet 001	MyD88	16	15.18772142	3.375049204
MyD88 HOIL1	20191205 well3 cl120 hoil1mscarlet 001	MyD88	17	8.277501322	1.839444738
MyD88 HOIL1	20191205 well3 cl120 hoil1mscarlet 001	MyD88	17	60.4684582	13.43743516
MyD88 HOIL1	20191205 well3 cl120 hoil1mscarlet 001	MyD88	17	41.95532423	9.323405384
MyD88 HOIL1	20191205 well3 cl120 hoil1mscarlet 001	MyD88	17	59.4871175	13.21935944
MyD88 HOIL1	20191205 well3 cl120 hoil1mscarlet 001	MyD88	17	50.91919105	11.31537579
MyD88 HOIL1	20191205 well3 cl120 hoil1mscarlet 001	MyD88	17	47.2984017	10.51075593
MyD88 HOIL1	20191205 well3 cl120 hoil1mscarlet 001	MyD88	17	81.85916699	18.190926
MyD88 HOIL1	20191205 well3 cl120 hoil1mscarlet 001	MyD88	17	25.75282536	5.72285008
MyD88 HOIL1	20191205 well3 cl120 hoil1mscarlet 001	MyD88	17	9.303684917	2.067485537
MyD88 HOIL1	20191205 well3 cl120 hoil1mscarlet 001	MyD88	17	82.7814832	18.39588516
MyD88 HOIL1	20191205 well3 cl120 hoil1mscarlet 001	MyD88	17	39.52324605	8.782943567
MyD88 HOIL1	20191205 well3 cl120 hoil1mscarlet 001	MyD88	17	23.60230637	5.244956971
MyD88 HOIL1	20191205 well3 cl120 hoil1mscarlet 001	MyD88	17	158.5791571	35.23981269
MyD88 HOIL1	20191205 well3 cl120 hoil1mscarlet 001	MyD88	17	38.6611444	8.591365422
MyD88 HOIL1	20191205 well3 cl120 hoil1mscarlet 001	MyD88	17	19.84794543	4.41065454
MyD88 HOIL1	20191205 well3 cl120 hoil1mscarlet 001	MyD88	17	64.91433741	14.42540831
MyD88 HOIL1	20191205 well3 cl120 hoil1mscarlet 001	MyD88	17	71.57575519	15.90572338
MyD88 HOIL1	20191205 well3 cl120 hoil1mscarlet 001	MyD88	17	60.20070463	13.37793436
MyD88 HOIL1	20191205 well3 cl120 hoil1mscarlet 001	MyD88	17	19.4819822	4.329329378
MyD88 HOIL1	20191205 well3 cl120 hoil1mscarlet 001	MyD88	17	22.40688637	4.979308082
MyD88 HOIL1	20191205 well3 cl120 hoil1mscarlet 001	MyD88	17	15.58757719	3.463906042
MyD88 HOIL1	20191205 well3 cl120 hoil1mscarlet 001	MyD88	17	42.95546508	9.545658907
MyD88 HOIL1	20191205 well3 cl120 hoil1mscarlet 001	MyD88	17	66.14326783	14.69850396
MyD88 HOIL1	20191205 well3 cl120 hoil1mscarlet 001	MyD88	17	9.26069376	2.057931947
MyD88 HOIL1	20191205 well3 cl120 hoil1mscarlet 001	MyD88	17	13.57078024	3.015728942
MyD88 HOIL1	20191205 well3 cl120 hoil1mscarlet 001	MyD88	17	42.08031509	9.351181131
MyD88 HOIL1	20191205 well3 cl120 hoil1mscarlet 001	MyD88	17	3.243760857	0.720835746
MyD88 HOIL1	20191205 well3 cl120 hoil1mscarlet 001	MyD88	17	28.00058609	6.222352464
MyD88 HOIL1	20191205 well3 cl120 hoil1mscarlet 001	MyD88	17	79.44652869	17.65478415
MyD88 HOIL1	20191205 well3 cl120 hoil1mscarlet 001	MyD88	17	55.77014305	12.39336512
MyD88 HOIL1	20191205 well3 cl120 hoil1mscarlet 001	MyD88	17	16.22985364	3.606634142
MyD88 HOIL1	20191205 well3 cl120 hoil1mscarlet 001	MyD88	17	9.308691148	2.068598033
MyD88 HOIL1	20191205 well3 cl120 hoil1mscarlet 001	MyD88	17	10.74841412	2.388536471
MyD88 HOIL1	20191205 well3 cl120 hoil1mscarlet 001	MyD88	17	5.054616699	1.123248155
MyD88 HOIL1	20191205 well3 cl120 hoil1mscarlet 001	MyD88	17	28.59305236	6.354011636
MyD88 HOIL1	20191205 well3 cl120 hoil1mscarlet 001	MyD88	17	13.53162429	3.00702762
MyD88 HOIL1	20191205 well3 cl120 hoil1mscarlet 001	MyD88	17	8.744891455	1.943309212
MyD88 HOIL1	20191205 well3 cl120 hoil1mscarlet 001	MyD88	17	33.90187667	7.533750371
MyD88 HOIL1	20191205 well3 cl120 hoil1mscarlet 001	MyD88	17	6.299376366	1.399861415
MyD88 HOIL1	20191205 well3 cl120 hoil1mscarlet 001	MyD88	17	2.551097176	0.566910484
MyD88 HOIL1	20191205 well3 cl120 hoil1mscarlet 001	MyD88	17	12.70197082	2.822660182
MyD88 HOIL1	20191205 well3 cl120 hoil1mscarlet 001	MyD88	17	23.23299743	5.162888318
MyD88 HOIL1	20191205 well3 cl120 hoil1mscarlet 001	MyD88	17	4.515120143	1.003360032
MyD88 HOIL1	20191205 well3 cl120 hoil1mscarlet 001	MyD88	17	25.73407921	5.718684269
MyD88 HOIL1	20191205 well3 cl120 hoil1mscarlet 001	MyD88	17	9.837297636	2.186066141
MyD88 HOIL1	20191205 well3 cl120 hoil1mscarlet 001	MyD88	17	13.65398535	3.034218967
MyD88 HOIL1	20191205 well3 cl120 hoil1mscarlet 001	MyD88	17	9.518663261	2.115258502
MyD88 HOIL1	20191205 well3 cl120 hoil1mscarlet 001	MyD88	17	3.260904338	0.724645408
MyD88 HOIL1	20191205 well3 cl120 hoil1mscarlet 001	MyD88	18	18.17884464	4.039743253
MyD88 HOIL1	20191205 well3 cl120 hoil1mscarlet 001	MyD88	18	28.85955377	6.413234171
MyD88 HOIL1	20191205 well3 cl120 hoil1mscarlet 001	MyD88	18	24.22117713	5.382483807
MyD88 HOIL1	20191205 well3 cl120 hoil1mscarlet 001	MyD88	18	12.62086182	2.80463596
MyD88 HOIL1	20191205 well3 cl120 hoil1mscarlet 001	MyD88	18	18.47753288	4.106118418
MyD88 HOIL1	20191205 well3 cl120 hoil1mscarlet 001	MyD88	18	12.63630818	2.808068484
MyD88 HOIL1	20191205 well3 cl120 hoil1mscarlet 001	MyD88	18	10.15127331	2.255838513
MyD88 HOIL1	20191205 well3 cl120 hoil1mscarlet 001	MyD88	18	5.5137866	1.225285911
MyD88 HOIL1	20191205 well3 cl120 hoil1mscarlet 001	MyD88	18	7.243100375	1.609577861
MyD88 HOIL1	20191205 well3 cl120 hoil1mscarlet 001	MyD88	18	2.719868538	0.604415231
MyD88 HOIL1	20191205 well3 cl120 hoil1mscarlet 001	MyD88	19	44.76672104	9.948160231
MyD88 HOIL1	20191205 well3 cl120 hoil1mscarlet 001	MyD88	19	14.51485378	3.225523062
MyD88 HOIL1	20191205 well3 cl120 hoil1mscarlet 001	MyD88	19	20.33866108	4.519702462
MyD88 HOIL1	20191205 well3 cl120 hoil1mscarlet 001	MyD88	19	40.51515722	9.003368271
MyD88 HOIL1	20191205 well3 cl120 hoil1mscarlet 001	MyD88	19	14.43248946	3.20721988
MyD88 HOIL1	20191205 well3 cl120 hoil1mscarlet 001	MyD88	19	36.76513748	8.170030551
MyD88 HOIL1	20191205 well3 cl120 hoil1mscarlet 001	MyD88	19	38.23471498	8.496603329
MyD88 HOIL1	20191205 well3 cl120 hoil1mscarlet 001	MyD88	19	18.43109548	4.095798996
MyD88 HOIL1	20191205 well3 cl120 hoil1mscarlet 001	MyD88	19	23.07451679	5.127670398
MyD88 HOIL1	20191205 well3 cl120 hoil1mscarlet 001	MyD88	19	17.76037632	3.946750293
MyD88 HOIL1	20191205 well3 cl120 hoil1mscarlet 001	MyD88	19	16.26005841	3.613346313
MyD88 HOIL1	20191205 well3 cl120 hoil1mscarlet 001	MyD88	19	20.93781314	4.652847364
MyD88 HOIL1	20191205 well3 cl120 hoil1mscarlet 001	MyD88	19	23.52624875	5.228055278
MyD88 HOIL1	20191205 well3 cl120 hoil1mscarlet 001	MyD88	19	43.16071194	9.59126932
MyD88 HOIL1	20191205 well3 cl120 hoil1mscarlet 001	MyD88	19	26.94027218	5.986727151
MyD88 HOIL1	20191205 well3 cl120 hoil1mscarlet 001	MyD88	19	13.06440255	2.903200567
MyD88 HOIL1	20191205 well3 cl120 hoil1mscarlet 001	MyD88	19	20.78515192	4.618922649
MyD88 HOIL1	20191205 well3 cl120 hoil1mscarlet 001	MyD88	19	35.95403766	7.989786147
MyD88 HOIL1	20191205 well3 cl120 hoil1mscarlet 001	MyD88	19	17.58690562	3.908201249
MyD88 HOIL1	20191205 well3 cl120 hoil1mscarlet 001	MyD88	19	7.593887316	1.687530515
MyD88 HOIL1	20191205 well3 cl120 hoil1mscarlet 001	MyD88	19	25.11070707	5.580157127
MyD88 HOIL1	20191205 well3 cl120 hoil1mscarlet 001	MyD88	19	13.17841048	2.928535662
MyD88 HOIL1	20191205 well3 cl120 hoil1mscarlet 001	MyD88	19	24.9894921	5.553220467
MyD88 HOIL1	20191205 well3 cl120 hoil1mscarlet 001	MyD88	19	17.62320366	3.91626748
MyD88 HOIL1	20191205 well3 cl120 hoil1mscarlet 001	MyD88	19	51.6474815	11.47721811
MyD88 HOIL1	20191205 well3 cl120 hoil1mscarlet 001	MyD88	19	26.27255794	5.838346209
MyD88 HOIL1	20191205 well3 cl120 hoil1mscarlet 001	MyD88	19	37.54980433	8.344400962
MyD88 HOIL1	20191205 well3 cl120 hoil1mscarlet 001	MyD88	19	12.15806539	2.701792309
MyD88 HOIL1	20191205 well3 cl120 hoil1mscarlet 001	MyD88	19	5.981554155	1.329234257
MyD88 HOIL1	20191205 well3 cl120 hoil1mscarlet 001	MyD88	19	11.89613999	2.643586664
MyD88 HOIL1	20191205 well3 cl120 hoil1mscarlet 001	MyD88	19	35.74302598	7.942894662
MyD88 HOIL1	20191205 well3 cl120 hoil1mscarlet 001	MyD88	19	14.2779775	3.172883889
MyD88 HOIL1	20191205 well3 cl120 hoil1mscarlet 001	MyD88	19	14.65703277	3.257118393
MyD88 HOIL1	20191205 well3 cl120 hoil1mscarlet 001	MyD88	19	31.82219081	7.071597958
MyD88 HOIL1	20191205 well3 cl120 hoil1mscarlet 001	MyD88	19	11.1851897	2.485597711
MyD88 HOIL1	20191205 well3 cl120 hoil1mscarlet 001	MyD88	19	18.70543266	4.156762813
MyD88 HOIL1	20191205 well3 cl120 hoil1mscarlet 001	MyD88	19	19.62622811	4.361384024
MyD88 HOIL1	20191205 well3 cl120 hoil1mscarlet 001	MyD88	19	21.72599822	4.827999604
MyD88 HOIL1	20191205 well3 cl120 hoil1mscarlet 001	MyD88	19	10.18786794	2.263970653
MyD88 HOIL1	20191205 well3 cl120 hoil1mscarlet 001	MyD88	19	33.32133403	7.404740896
MyD88 HOIL1	20191205 well3 cl120 hoil1mscarlet 001	MyD88	19	31.14862841	6.921917424
MyD88 HOIL1	20191205 well3 cl120 hoil1mscarlet 001	MyD88	19	32.88438726	7.307641613
MyD88 HOIL1	20191205 well3 cl120 hoil1mscarlet 001	MyD88	19	8.044717193	1.787714932
MyD88 HOIL1	20191205 well3 cl120 hoil1mscarlet 001	MyD88	19	55.12220083	12.24937796
MyD88 HOIL1	20191205 well3 cl120 hoil1mscarlet 001	MyD88	19	35.23445807	7.829879571
MyD88 HOIL1	20191205 well3 cl120 hoil1mscarlet 001	MyD88	19	22.37759674	4.972799276
MyD88 HOIL1	20191205 well3 cl120 hoil1mscarlet 001	MyD88	19	13.32816217	2.961813816
MyD88 HOIL1	20191205 well3 cl120 hoil1mscarlet 001	MyD88	19	11.35461878	2.523248618
MyD88 HOIL1	20191205 well3 cl120 hoil1mscarlet 001	MyD88	19	14.13805817	3.141790704
MyD88 HOIL1	20191205 well3 cl120 hoil1mscarlet 001	MyD88	19	7.093744838	1.576387742
MyD88 HOIL1	20191205 well3 cl120 hoil1mscarlet 001	MyD88	19	6.341695346	1.409265632
MyD88 HOIL1	20191205 well3 cl120 hoil1mscarlet 001	MyD88	19	35.44939174	7.877642609
MyD88 HOIL1	20191205 well3 cl120 hoil1mscarlet 001	MyD88	19	8.245728419	1.832384093
MyD88 HOIL1	20191205 well3 cl120 hoil1mscarlet 001	MyD88	19	5.080783378	1.129062973
MyD88 HOIL1	20191205 well3 cl120 hoil1mscarlet 001	MyD88	19	38.53762241	8.563916091
MyD88 HOIL1	20191205 well3 cl120 hoil1mscarlet 001	MyD88	20	19.1384538	4.252989733
MyD88 HOIL1	20191205 well3 cl120 hoil1mscarlet 001	MyD88	20	10.85963646	2.413252547
MyD88 HOIL1	20191205 well3 cl120 hoil1mscarlet 001	MyD88	20	34.0441331	7.565362911
MyD88 HOIL1	20191205 well3 cl120 hoil1mscarlet 001	MyD88	20	75.94662991	16.87702887
MyD88 HOIL1	20191205 well3 cl120 hoil1mscarlet 001	MyD88	20	34.05078759	7.566841687
MyD88 HOIL1	20191205 well3 cl120 hoil1mscarlet 001	MyD88	20	22.520377	5.004528222
MyD88 HOIL1	20191205 well3 cl120 hoil1mscarlet 001	MyD88	20	16.78532316	3.730071813
MyD88 HOIL1	20191205 well3 cl120 hoil1mscarlet 001	MyD88	20	15.14390808	3.365312907
MyD88 HOIL1	20191205 well3 cl120 hoil1mscarlet 001	MyD88	20	23.50031858	5.222293018
MyD88 HOIL1	20191205 well3 cl120 hoil1mscarlet 001	MyD88	20	17.35999636	3.857776969
MyD88 HOIL1	20191205 well3 cl120 hoil1mscarlet 001	MyD88	20	10.76885659	2.393079242
MyD88 HOIL1	20191205 well3 cl120 hoil1mscarlet 001	MyD88	20	18.21714661	4.048254802
MyD88 HOIL1	20191205 well3 cl120 hoil1mscarlet 001	MyD88	20	21.02319524	4.671821164
MyD88 HOIL1	20191205 well3 cl120 hoil1mscarlet 001	MyD88	20	12.05023734	2.67783052
MyD88 HOIL1	20191205 well3 cl120 hoil1mscarlet 001	MyD88	20	13.57920582	3.017601293
MyD88 HOIL1	20191205 well3 cl120 hoil1mscarlet 001	MyD88	20	20.39966862	4.533259693
MyD88 HOIL1	20191205 well3 cl120 hoil1mscarlet 001	MyD88	20	13.59493051	3.021095669
MyD88 HOIL1	20191205 well3 cl120 hoil1mscarlet 001	MyD88	20	13.81288554	3.06953012
MyD88 HOIL1	20191205 well3 cl120 hoil1mscarlet 001	MyD88	20	6.701704269	1.489267615
MyD88 HOIL1	20191205 well3 cl120 hoil1mscarlet 001	MyD88	20	10.97855096	2.439677991
MyD88 HOIL1	20191205 well3 cl120 hoil1mscarlet 001	MyD88	20	24.4024536	5.422767467
MyD88 HOIL1	20191205 well3 cl120 hoil1mscarlet 001	MyD88	20	12.55942986	2.790984413
MyD88 HOIL1	20191205 well3 cl120 hoil1mscarlet 001	MyD88	20	10.61581786	2.359070636
MyD88 HOIL1	20191205 well3 cl120 hoil1mscarlet 001	MyD88	20	14.39434554	3.198743453
MyD88 HOIL1	20191205 well3 cl120 hoil1mscarlet 001	MyD88	20	10.11313037	2.247362304
MyD88 HOIL1	20191205 well3 cl120 hoil1mscarlet 001	MyD88	20	24.7188919	5.493087089
MyD88 HOIL1	20191205 well3 cl120 hoil1mscarlet 001	MyD88	21	60.65869062	13.47970903
MyD88 HOIL1	20191205 well3 cl120 hoil1mscarlet 001	MyD88	21	25.97443932	5.772097627
MyD88 HOIL1	20191205 well3 cl120 hoil1mscarlet 001	MyD88	21	62.78739797	13.9527551
MyD88 HOIL1	20191205 well3 cl120 hoil1mscarlet 001	MyD88	21	22.69537622	5.043416938
MyD88 HOIL1	20191205 well3 cl120 hoil1mscarlet 001	MyD88	21	46.72262721	10.38280605
MyD88 HOIL1	20191205 well3 cl120 hoil1mscarlet 001	MyD88	21	42.16186892	9.369304204
MyD88 HOIL1	20191205 well3 cl120 hoil1mscarlet 001	MyD88	21	59.19267865	13.15392859
MyD88 HOIL1	20191205 well3 cl120 hoil1mscarlet 001	MyD88	21	28.0081652	6.224036711
MyD88 HOIL1	20191205 well3 cl120 hoil1mscarlet 001	MyD88	21	14.3065687	3.179237489
MyD88 HOIL1	20191205 well3 cl120 hoil1mscarlet 001	MyD88	21	19.04829005	4.232953344
MyD88 HOIL1	20191205 well3 cl120 hoil1mscarlet 001	MyD88	21	51.10632681	11.35696151
MyD88 HOIL1	20191205 well3 cl120 hoil1mscarlet 001	MyD88	21	8.160886732	1.813530385
MyD88 HOIL1	20191205 well3 cl120 hoil1mscarlet 001	MyD88	21	28.25266122	6.27836916
MyD88 HOIL1	20191205 well3 cl120 hoil1mscarlet 001	MyD88	21	34.15645162	7.590322582
MyD88 HOIL1	20191205 well3 cl120 hoil1mscarlet 001	MyD88	21	35.58384877	7.907521949
MyD88 HOIL1	20191205 well3 cl120 hoil1mscarlet 001	MyD88	21	9.424540909	2.094342424
MyD88 HOIL1	20191205 well3 cl120 hoil1mscarlet 001	MyD88	21	87.55862233	19.45747163
MyD88 HOIL1	20191205 well3 cl120 hoil1mscarlet 001	MyD88	21	25.67474926	5.705499836
MyD88 HOIL1	20191205 well3 cl120 hoil1mscarlet 001	MyD88	21	60.516423	13.448094
MyD88 HOIL1	20191205 well3 cl120 hoil1mscarlet 001	MyD88	21	27.38196886	6.084881969
MyD88 HOIL1	20191205 well3 cl120 hoil1mscarlet 001	MyD88	21	33.27460547	7.394356771
MyD88 HOIL1	20191205 well3 cl120 hoil1mscarlet 001	MyD88	21	22.07199813	4.904888473
MyD88 HOIL1	20191205 well3 cl120 hoil1mscarlet 001	MyD88	21	17.98897871	3.997550824
MyD88 HOIL1	20191205 well3 cl120 hoil1mscarlet 001	MyD88	21	28.49409863	6.332021918
MyD88 HOIL1	20191205 well3 cl120 hoil1mscarlet 001	MyD88	21	8.932240013	1.984942225
MyD88 HOIL1	20191205 well3 cl120 hoil1mscarlet 001	MyD88	21	20.16551685	4.481225967
MyD88 HOIL1	20191205 well3 cl120 hoil1mscarlet 001	MyD88	21	9.412427421	2.091650538
MyD88 HOIL1	20191205 well3 cl120 hoil1mscarlet 001	MyD88	21	1.503757125	0.33416825
MyD88 HOIL1	20191205 well3 cl120 hoil1mscarlet 001	MyD88	21	8.906102875	1.979133972
MyD88 HOIL1	20191205 well3 cl120 hoil1mscarlet 001	MyD88	21	7.308589663	1.624131036
MyD88 HOIL1	20191205 well3 cl120 hoil1mscarlet 001	MyD88	21	7.938188063	1.764041792
MyD88 HOIL1	20191205 well3 cl120 hoil1mscarlet 001	MyD88	21	6.878297343	1.528510521
MyD88 HOIL1	20191205 well3 cl120 hoil1mscarlet 001	MyD88	22	83.61294619	18.58065471
MyD88 HOIL1	20191205 well3 cl120 hoil1mscarlet 001	MyD88	22	36.13198832	8.029330738
MyD88 HOIL1	20191205 well3 cl120 hoil1mscarlet 001	MyD88	22	37.62285708	8.360634907
MyD88 HOIL1	20191205 well3 cl120 hoil1mscarlet 001	MyD88	22	7.381215774	1.640270172
MyD88 HOIL1	20191205 well3 cl120 hoil1mscarlet 001	MyD88	22	16.164096	3.592021333
MyD88 HOIL1	20191205 well3 cl120 hoil1mscarlet 001	MyD88	22	31.1581002	6.924022267
MyD88 HOIL1	20191205 well3 cl120 hoil1mscarlet 001	MyD88	22	19.25823752	4.279608338
MyD88 HOIL1	20191205 well3 cl120 hoil1mscarlet 001	MyD88	22	21.54082229	4.786849398
MyD88 HOIL1	20191205 well3 cl120 hoil1mscarlet 001	MyD88	22	58.46040462	12.99120103
MyD88 HOIL1	20191205 well3 cl120 hoil1mscarlet 001	MyD88	22	17.68448716	3.929886036
MyD88 HOIL1	20191205 well3 cl120 hoil1mscarlet 001	MyD88	22	13.58029871	3.017844158
MyD88 HOIL1	20191205 well3 cl120 hoil1mscarlet 001	MyD88	22	27.07602804	6.01689512
MyD88 HOIL1	20191205 well3 cl120 hoil1mscarlet 001	MyD88	22	24.07465825	5.349924056
MyD88 HOIL1	20191205 well3 cl120 hoil1mscarlet 001	MyD88	22	34.90120586	7.755823524
MyD88 HOIL1	20191205 well3 cl120 hoil1mscarlet 001	MyD88	22	14.00029291	3.111176202
MyD88 HOIL1	20191205 well3 cl120 hoil1mscarlet 001	MyD88	22	16.84650986	3.743668858
MyD88 HOIL1	20191205 well3 cl120 hoil1mscarlet 001	MyD88	22	13.05730976	2.901624391
MyD88 HOIL1	20191205 well3 cl120 hoil1mscarlet 001	MyD88	23	21.37095688	4.749101529
MyD88 HOIL1	20191205 well3 cl120 hoil1mscarlet 001	MyD88	23	10.58491574	2.352203498
MyD88 HOIL1	20191205 well3 cl120 hoil1mscarlet 001	MyD88	23	21.83264088	4.851697973
MyD88 HOIL1	20191205 well3 cl120 hoil1mscarlet 001	MyD88	23	11.35148709	2.522552687
MyD88 HOIL1	20191205 well3 cl120 hoil1mscarlet 001	MyD88	23	30.14461657	6.698803682
MyD88 HOIL1	20191205 well3 cl120 hoil1mscarlet 001	MyD88	24	25.77498619	5.727774709
MyD88 HOIL1	20191205 well3 cl120 hoil1mscarlet 001	MyD88	24	8.983861881	1.996413751
MyD88 HOIL1	20191205 well3 cl120 hoil1mscarlet 001	MyD88	24	13.77312783	3.060695073
MyD88 HOIL1	20191205 well3 cl120 hoil1mscarlet 001	MyD88	24	15.22305985	3.382902189
MyD88 HOIL1	20191205 well3 cl120 hoil1mscarlet 001	MyD88	24	16.62736036	3.694968969
MyD88 HOIL1	20191205 well3 cl120 hoil1mscarlet 001	MyD88	24	29.60715021	6.579366713
MyD88 HOIL1	20191205 well3 cl120 hoil1mscarlet 001	MyD88	24	15.40698216	3.423773813
MyD88 HOIL1	20191205 well3 cl120 hoil1mscarlet 001	MyD88	24	3.817772148	0.848393811
MyD88 HOIL1	20191205 well3 cl120 hoil1mscarlet 001	MyD88	24	8.380969492	1.862437665
MyD88 HOIL1	20191205 well3 cl120 hoil1mscarlet 001	MyD88	24	12.46556288	2.770125084
MyD88 HOIL1	20191205 well3 cl120 hoil1mscarlet 001	MyD88	24	18.72277188	4.160615973
MyD88 HOIL1	20191205 well3 cl120 hoil1mscarlet 001	MyD88	24	76.52519799	17.00559955
MyD88 HOIL1	20191205 well3 cl120 hoil1mscarlet 001	MyD88	24	11.89267836	2.642817413
MyD88 HOIL1	20191205 well3 cl120 hoil1mscarlet 001	MyD88	24	48.50202358	10.77822746
MyD88 HOIL1	20191205 well3 cl120 hoil1mscarlet 001	MyD88	24	15.84877762	3.521950582
MyD88 HOIL1	20191205 well3 cl120 hoil1mscarlet 001	MyD88	24	10.70959837	2.379910749
MyD88 HOIL1	20191205 well3 cl120 hoil1mscarlet 001	MyD88	24	23.65785745	5.257301656
MyD88 HOIL1	20191205 well3 cl120 hoil1mscarlet 001	MyD88	24	9.869442194	2.193209376
MyD88 HOIL1	20191205 well3 cl120 hoil1mscarlet 001	MyD88	24	32.40202185	7.2004493
MyD88 HOIL1	20191205 well3 cl120 hoil1mscarlet 001	MyD88	24	3.830381889	0.851195975
MyD88 HOIL1	20191205 well3 cl120 hoil1mscarlet 001	MyD88	24	14.84517908	3.298928684
MyD88 HOIL1	20191205 well3 cl120 hoil1mscarlet 001	MyD88	24	8.836213742	1.963603054
MyD88 HOIL1	20191205 well3 cl120 hoil1mscarlet 001	MyD88	24	3.349382817	0.744307293
MyD88 HOIL1	20191205 well3 cl120 hoil1mscarlet 001	MyD88	24	6.64081645	1.475736989
MyD88 HOIL1	20191205 well3 cl120 hoil1mscarlet 001	MyD88	24	5.607881651	1.246195922
MyD88 HOIL1	20191205 well3 cl120 hoil1mscarlet 001	MyD88	24	9.044734146	2.009940921
MyD88 HOIL1	20191205 well3 cl120 hoil1mscarlet 001	MyD88	25	50.56592183	11.23687152
MyD88 HOIL1	20191205 well3 cl120 hoil1mscarlet 001	MyD88	25	10.93930952	2.430957671
MyD88 HOIL1	20191205 well3 cl120 hoil1mscarlet 001	MyD88	25	48.43424801	10.76316622
MyD88 HOIL1	20191205 well3 cl120 hoil1mscarlet 001	MyD88	25	37.58231922	8.351626493
MyD88 HOIL1	20191205 well3 cl120 hoil1mscarlet 001	MyD88	25	141.9115122	31.5358916
MyD88 HOIL1	20191205 well3 cl120 hoil1mscarlet 001	MyD88	25	10.9173597	2.426079933
MyD88 HOIL1	20191205 well3 cl120 hoil1mscarlet 001	MyD88	25	23.9954489	5.332321978
MyD88 HOIL1	20191205 well3 cl120 hoil1mscarlet 001	MyD88	25	58.4319446	12.98487658
MyD88 HOIL1	20191205 well3 cl120 hoil1mscarlet 001	MyD88	25	32.93768835	7.3194863
MyD88 HOIL1	20191205 well3 cl120 hoil1mscarlet 001	MyD88	26	55.01132855	12.22473968
MyD88 HOIL1	20191205 well3 cl120 hoil1mscarlet 001	MyD88	26	33.57569495	7.461265544
MyD88 HOIL1	20191205 well3 cl120 hoil1mscarlet 001	MyD88	26	46.0829742	10.24066093
MyD88 HOIL1	20191205 well3 cl120 hoil1mscarlet 001	MyD88	26	31.60151642	7.022559204
MyD88 HOIL1	20191205 well3 cl120 hoil1mscarlet 001	MyD88	26	14.34868545	3.188596767
MyD88 HOIL1	20191205 well3 cl120 hoil1mscarlet 001	MyD88	26	50.44057639	11.20901698
MyD88 HOIL1	20191205 well3 cl120 hoil1mscarlet 001	MyD88	26	33.75189436	7.500420969
MyD88 HOIL1	20191205 well3 cl120 hoil1mscarlet 001	MyD88	26	16.64871385	3.699714189
MyD88 HOIL1	20191205 well3 cl120 hoil1mscarlet 001	MyD88	26	51.5488938	11.45530973
MyD88 HOIL1	20191205 well3 cl120 hoil1mscarlet 001	MyD88	26	20.74244559	4.609432353
MyD88 HOIL1	20191205 well3 cl120 hoil1mscarlet 001	MyD88	26	24.19143576	5.375874613
MyD88 HOIL1	20191205 well3 cl120 hoil1mscarlet 001	MyD88	27	40.09311803	8.909581784
MyD88 HOIL1	20191205 well3 cl120 hoil1mscarlet 001	MyD88	27	22.88397807	5.08532846
MyD88 HOIL1	20191205 well3 cl120 hoil1mscarlet 001	MyD88	27	11.08475599	2.463279109
MyD88 HOIL1	20191205 well3 cl120 hoil1mscarlet 001	MyD88	27	16.34225414	3.631612031
MyD88 HOIL1	20191205 well3 cl120 hoil1mscarlet 001	MyD88	27	30.21801177	6.715113727
MyD88 HOIL1	20191205 well3 cl120 hoil1mscarlet 001	MyD88	27	6.30741269	1.401647264
MyD88 HOIL1	20191205 well3 cl120 hoil1mscarlet 001	MyD88	27	15.76133236	3.502518302
MyD88 HOIL1	20191205 well3 cl120 hoil1mscarlet 001	MyD88	27	8.818559945	1.959679988
MyD88 HOIL1	20191205 well3 cl120 hoil1mscarlet 001	MyD88	27	10.23763913	2.275030918
MyD88 HOIL1	20191205 well3 cl120 hoil1mscarlet 001	MyD88	27	13.9437638	3.098614178
MyD88 HOIL1	20191205 well3 cl120 hoil1mscarlet 001	MyD88	27	20.49157391	4.553683091
MyD88 HOIL1	20191205 well3 cl120 hoil1mscarlet 001	MyD88	27	13.3604888	2.968997511
MyD88 HOIL1	20191205 well3 cl120 hoil1mscarlet 001	MyD88	27	20.08452325	4.463227389
MyD88 HOIL1	20191205 well3 cl120 hoil1mscarlet 001	MyD88	27	10.70874006	2.379720013
MyD88 HOIL1	20191205 well3 cl120 hoil1mscarlet 001	MyD88	27	4.453481708	0.989662602
MyD88 HOIL1	20191205 well3 cl120 hoil1mscarlet 001	MyD88	27	6.558710202	1.457491156
MyD88 HOIL1	20191205 well3 cl120 hoil1mscarlet 001	MyD88	27	2.150688981	0.477930885
MyD88 HOIL1	20191205 well3 cl120 hoil1mscarlet 001	MyD88	27	4.943992924	1.098665094
MyD88 HOIL1	20191205 well3 cl120 hoil1mscarlet 001	MyD88	27	19.56568305	4.347929567
MyD88 HOIL1	20191205 well3 cl120 hoil1mscarlet 001	MyD88	27	27.38959646	6.086576991
MyD88 HOIL1	20191205 well3 cl120 hoil1mscarlet 001	MyD88	27	8.236263122	1.830280694
MyD88 HOIL1	20191205 well3 cl120 hoil1mscarlet 001	MyD88	27	6.169525328	1.371005628
MyD88 HOIL1	20191205 well3 cl120 hoil1mscarlet 001	MyD88	27	18.74133375	4.164740833
MyD88 HOIL1	20191205 well3 cl120 hoil1mscarlet 001	MyD88	27	41.5650786	9.236684133
MyD88 HOIL1	20191205 well3 cl120 hoil1mscarlet 001	MyD88	27	18.88641339	4.196980753
MyD88 HOIL1	20191205 well3 cl120 hoil1mscarlet 001	MyD88	27	15.70186642	3.489303649
MyD88 HOIL1	20191205 well3 cl120 hoil1mscarlet 001	MyD88	27	9.6532877	2.145175044
MyD88 HOIL1	20191205 well3 cl120 hoil1mscarlet 001	MyD88	27	13.02215388	2.893811973
MyD88 HOIL1	20191205 well3 cl120 hoil1mscarlet 001	MyD88	27	26.95535247	5.990078327
MyD88 HOIL1	20191205 well3 cl120 hoil1mscarlet 001	MyD88	27	17.85664414	3.968143142
MyD88 HOIL1	20191205 well3 cl120 hoil1mscarlet 001	MyD88	27	16.19376474	3.598614387
MyD88 HOIL1	20191205 well3 cl120 hoil1mscarlet 001	MyD88	27	14.4330018	3.207333733
MyD88 HOIL1	20191205 well3 cl120 hoil1mscarlet 001	MyD88	27	7.48219356	1.66270968
MyD88 HOIL1	20191205 well3 cl120 hoil1mscarlet 001	MyD88	27	13.53996337	3.008880749
MyD88 HOIL1	20191205 well3 cl120 hoil1mscarlet 001	MyD88	27	14.98180047	3.329288993
MyD88 HOIL1	20191205 well3 cl120 hoil1mscarlet 001	MyD88	27	9.373447725	2.082988383
MyD88 HOIL1	20191205 well3 cl120 hoil1mscarlet 001	MyD88	27	8.513027872	1.891783972
MyD88 HOIL1	20191205 well3 cl120 hoil1mscarlet 001	MyD88	27	8.715325606	1.936739024
MyD88 HOIL1	20191205 well3 cl120 hoil1mscarlet 001	MyD88	27	19.7440744	4.387572089
MyD88 HOIL1	20191205 well3 cl120 hoil1mscarlet 001	MyD88	27	8.309039694	1.846453265
MyD88 HOIL1	20191205 well3 cl120 hoil1mscarlet 001	MyD88	28	7.643807891	1.698623976
MyD88 HOIL1	20191205 well3 cl120 hoil1mscarlet 001	MyD88	28	40.9544803	9.100995622
MyD88 HOIL1	20191205 well3 cl120 hoil1mscarlet 001	MyD88	28	16.41871415	3.648603144
MyD88 HOIL1	20191205 well3 cl120 hoil1mscarlet 001	MyD88	28	10.55762372	2.346138604
MyD88 HOIL1	20191205 well3 cl120 hoil1mscarlet 001	MyD88	28	13.41260595	2.9805791
MyD88 HOIL1	20191205 well3 cl120 hoil1mscarlet 001	MyD88	28	26.06114441	5.791365424
MyD88 HOIL1	20191205 well3 cl120 hoil1mscarlet 001	MyD88	28	9.031213556	2.006936346
MyD88 HOIL1	20191205 well3 cl120 hoil1mscarlet 001	MyD88	28	22.03719393	4.897154207
MyD88 HOIL1	20191205 well3 cl120 hoil1mscarlet 001	MyD88	28	12.41237799	2.75830622
MyD88 HOIL1	20191205 well3 cl120 hoil1mscarlet 001	MyD88	28	10.15279204	2.256176009
MyD88 HOIL1	20191205 well3 cl120 hoil1mscarlet 001	MyD88	28	7.015020204	1.558893379
MyD88 HOIL1	20191205 well3 cl120 hoil1mscarlet 001	MyD88	28	12.71791839	2.826204087
MyD88 HOIL1	20191205 well3 cl120 hoil1mscarlet 001	MyD88	28	14.04414324	3.12092072
MyD88 HOIL1	20191205 well3 cl120 hoil1mscarlet 001	MyD88	28	39.95444739	8.878766087
MyD88 HOIL1	20191205 well3 cl120 hoil1mscarlet 001	MyD88	28	2.68690666	0.597090369
MyD88 HOIL1	20191205 well3 cl120 hoil1mscarlet 001	MyD88	28	9.896163683	2.199147485
MyD88 HOIL1	20191205 well3 cl120 hoil1mscarlet 001	MyD88	28	14.06886377	3.126414171
MyD88 HOIL1	20191205 well3 cl120 hoil1mscarlet 001	MyD88	28	19.44883606	4.321963569
MyD88 HOIL1	20191205 well3 cl120 hoil1mscarlet 001	MyD88	28	18.96081228	4.21351384
MyD88 HOIL1	20191205 well3 cl120 hoil1mscarlet 001	MyD88	28	11.54602003	2.565782229
MyD88 HOIL1	20191205 well3 cl120 hoil1mscarlet 001	MyD88	28	4.600081837	1.022240408
MyD88 HOIL1	20191205 well3 cl120 hoil1mscarlet 001	MyD88	28	7.952005984	1.767112441
MyD88 HOIL1	20191205 well3 cl120 hoil1mscarlet 001	MyD88	28	24.19147473	5.375883273
MyD88 HOIL1	20191205 well3 cl120 hoil1mscarlet 001	MyD88	28	32.28931358	7.175403018
MyD88 HOIL1	20191205 well3 cl120 hoil1mscarlet 001	MyD88	28	7.764403701	1.725423045
MyD88 HOIL1	20191205 well3 cl120 hoil1mscarlet 001	MyD88	28	9.294956034	2.065545785
MyD88 HOIL1	20191205 well3 cl120 hoil1mscarlet 001	MyD88	28	6.146212568	1.365825015
MyD88 HOIL1	20191205 well3 cl120 hoil1mscarlet 001	MyD88	28	8.826444795	1.961432177
MyD88 HOIL1	20191205 well3 cl120 hoil1mscarlet 001	MyD88	28	11.9754156	2.661203467
MyD88 HOIL1	20191205 well3 cl120 hoil1mscarlet 001	MyD88	28	11.39143626	2.53143028
MyD88 HOIL1	20191205 well3 cl120 hoil1mscarlet 001	MyD88	28	8.078235445	1.795163432
MyD88 HOIL1	20191205 well3 cl120 hoil1mscarlet 001	MyD88	28	6.918084823	1.537352183
MyD88 HOIL1	20191205 well3 cl120 hoil1mscarlet 001	MyD88	28	11.93048725	2.651219389
MyD88 HOIL1	20191205 well3 cl120 hoil1mscarlet 001	MyD88	28	5.484749199	1.218833155
MyD88 HOIL1	20191205 well3 cl120 hoil1mscarlet 001	MyD88	28	17.82000041	3.960000091
MyD88 HOIL1	20191205 well3 cl120 hoil1mscarlet 001	MyD88	28	8.150660295	1.811257843
MyD88 HOIL1	20191205 well3 cl120 hoil1mscarlet 001	MyD88	28	22.80552189	5.067893753
MyD88 HOIL1	20191205 well3 cl120 hoil1mscarlet 001	MyD88	28	15.05864142	3.34636476
MyD88 HOIL1	20191205 well3 cl120 hoil1mscarlet 001	MyD88	28	31.71047614	7.046772476
MyD88 HOIL1	20191205 well3 cl120 hoil1mscarlet 001	MyD88	28	10.80557821	2.401239602
MyD88 HOIL1	20191205 well3 cl120 hoil1mscarlet 001	MyD88	28	11.85798812	2.635108471
MyD88 HOIL1	20191205 well3 cl120 hoil1mscarlet 001	MyD88	28	8.363467057	1.858548235
MyD88 HOIL1	20191205 well3 cl120 hoil1mscarlet 001	MyD88	28	18.53443852	4.118764116
MyD88 HOIL1	20191205 well3 cl120 hoil1mscarlet 001	MyD88	28	23.05717146	5.12381588
MyD88 HOIL1	20191205 well3 cl120 hoil1mscarlet 001	MyD88	28	6.161518608	1.369226357
MyD88 HOIL1	20191205 well3 cl120 hoil1mscarlet 001	MyD88	28	23.74765682	5.277257071
MyD88 HOIL1	20191205 well3 cl120 hoil1mscarlet 001	MyD88	28	9.544124181	2.120916485
MyD88 HOIL1	20191205 well3 cl120 hoil1mscarlet 001	MyD88	28	18.84962203	4.188804896
MyD88 HOIL1	20191205 well3 cl120 hoil1mscarlet 001	MyD88	28	14.75406227	3.278680504
MyD88 HOIL1	20191205 well3 cl120 hoil1mscarlet 001	MyD88	28	9.665106147	2.147801366
MyD88 HOIL1	20191205 well3 cl120 hoil1mscarlet 001	MyD88	28	5.598272399	1.244060533
MyD88 HOIL1	20191205 well3 cl120 hoil1mscarlet 001	MyD88	28	14.41714077	3.20380906
MyD88 HOIL1	20191205 well3 cl120 hoil1mscarlet 001	MyD88	28	9.627315101	2.139403356
MyD88 HOIL1	20191205 well3 cl120 hoil1mscarlet 001	MyD88	28	12.58182559	2.795961242
MyD88 HOIL1	20191205 well3 cl120 hoil1mscarlet 001	MyD88	28	7.877916653	1.750648145
MyD88 HOIL1	20191205 well3 cl120 hoil1mscarlet 001	MyD88	28	16.94945638	3.766545862
MyD88 HOIL1	20191205 well3 cl120 hoil1mscarlet 001	MyD88	28	9.923543923	2.205231983
MyD88 HOIL1	20191205 well3 cl120 hoil1mscarlet 001	MyD88	28	4.13428947	0.918730993
MyD88 HOIL1	20191205 well3 cl120 hoil1mscarlet 001	MyD88	28	8.49822937	1.888495416
MyD88 HOIL1	20191205 well3 cl120 hoil1mscarlet 001	MyD88	28	10.84786746	2.410637213
MyD88 HOIL1	20191205 well3 cl120 hoil1mscarlet 001	MyD88	28	15.96383044	3.547517876
MyD88 HOIL1	20191205 well3 cl120 hoil1mscarlet 001	MyD88	28	30.74342419	6.831872042
MyD88 HOIL1	20191205 well3 cl120 hoil1mscarlet 001	MyD88	29	34.98940916	7.775424258
MyD88 HOIL1	20191205 well3 cl120 hoil1mscarlet 001	MyD88	29	13.1711846	2.926929911
MyD88 HOIL1	20191205 well3 cl120 hoil1mscarlet 001	MyD88	29	64.54505841	14.34334631
MyD88 HOIL1	20191205 well3 cl120 hoil1mscarlet 001	MyD88	29	43.03821075	9.564046833
MyD88 HOIL1	20191205 well3 cl120 hoil1mscarlet 001	MyD88	29	16.85530335	3.745622967
MyD88 HOIL1	20191205 well3 cl120 hoil1mscarlet 001	MyD88	29	50.31421957	11.18093768
MyD88 HOIL1	20191205 well3 cl120 hoil1mscarlet 001	MyD88	29	37.89301135	8.420669189
MyD88 HOIL1	20191205 well3 cl120 hoil1mscarlet 001	MyD88	29	14.28029525	3.173398944
MyD88 HOIL1	20191205 well3 cl120 hoil1mscarlet 001	MyD88	29	16.3966277	3.643695044
MyD88 HOIL1	20191205 well3 cl120 hoil1mscarlet 001	MyD88	29	17.35755005	3.857233344
MyD88 HOIL1	20191205 well3 cl120 hoil1mscarlet 001	MyD88	29	93.38192418	20.75153871
MyD88 HOIL1	20191205 well3 cl120 hoil1mscarlet 001	MyD88	29	16.90103861	3.755786358
MyD88 HOIL1	20191205 well3 cl120 hoil1mscarlet 001	MyD88	29	15.95574358	3.545720796
MyD88 HOIL1	20191205 well3 cl120 hoil1mscarlet 001	MyD88	29	45.12337015	10.02741559
MyD88 HOIL1	20191205 well3 cl120 hoil1mscarlet 001	MyD88	29	12.44779531	2.766176736
MyD88 HOIL1	20191205 well3 cl120 hoil1mscarlet 001	MyD88	29	56.47285217	12.5495227
MyD88 HOIL1	20191205 well3 cl120 hoil1mscarlet 001	MyD88	29	26.29873099	5.844162442
MyD88 HOIL1	20191205 well3 cl120 hoil1mscarlet 001	MyD88	29	5.298942764	1.177542836
MyD88 HOIL1	20191205 well3 cl120 hoil1mscarlet 001	MyD88	29	15.19983877	3.377741949
MyD88 HOIL1	20191205 well3 cl120 hoil1mscarlet 001	MyD88	29	9.105696789	2.023488175
MyD88 HOIL1	20191205 well3 cl120 hoil1mscarlet 001	MyD88	29	2.222451739	0.493878164
MyD88 HOIL1	20191205 well3 cl120 hoil1mscarlet 001	MyD88	29	74.27715363	16.50603414
MyD88 HOIL1	20191205 well3 cl120 hoil1mscarlet 001	MyD88	29	18.78939487	4.175421082
MyD88 HOIL1	20191205 well3 cl120 hoil1mscarlet 001	MyD88	29	18.77792674	4.172872609
MyD88 HOIL1	20191205 well3 cl120 hoil1mscarlet 001	MyD88	29	25.58960898	5.686579773
MyD88 HOIL1	20191205 well3 cl120 hoil1mscarlet 001	MyD88	29	9.55564163	2.123475918
MyD88 HOIL1	20191205 well3 cl120 hoil1mscarlet 001	MyD88	29	38.20820406	8.490712013
MyD88 HOIL1	20191205 well3 cl120 hoil1mscarlet 001	MyD88	29	28.24318178	6.276262618
MyD88 HOIL1	20191205 well3 cl120 hoil1mscarlet 001	MyD88	29	8.086232806	1.796940624
MyD88 HOIL1	20191205 well3 cl120 hoil1mscarlet 001	MyD88	29	46.93654537	10.43034342
MyD88 HOIL1	20191205 well3 cl120 hoil1mscarlet 001	MyD88	29	21.95066098	4.877924662
MyD88 HOIL1	20191205 well3 cl120 hoil1mscarlet 001	MyD88	29	3.931769392	0.873726532
MyD88 HOIL1	20191205 well3 cl120 hoil1mscarlet 001	MyD88	29	24.91652261	5.537005024
MyD88 HOIL1	20191205 well3 cl120 hoil1mscarlet 001	MyD88	29	2.794308227	0.620957384
MyD88 HOIL1	20191205 well3 cl120 hoil1mscarlet 001	MyD88	29	65.24065331	14.49792296
MyD88 HOIL1	20191205 well3 cl120 hoil1mscarlet 001	MyD88	29	19.28109399	4.284687553
MyD88 HOIL1	20191205 well3 cl120 hoil1mscarlet 001	MyD88	29	19.35765175	4.301700389
MyD88 HOIL1	20191205 well3 cl120 hoil1mscarlet 001	MyD88	29	19.98513153	4.44114034
MyD88 HOIL1	20191205 well3 cl120 hoil1mscarlet 001	MyD88	29	7.509699499	1.668822111
MyD88 HOIL1	20191205 well3 cl120 hoil1mscarlet 001	MyD88	29	9.463593701	2.103020822
MyD88 HOIL1	20191205 well3 cl120 hoil1mscarlet 001	MyD88	29	19.76024294	4.391165098
MyD88 HOIL1	20191205 well3 cl120 hoil1mscarlet 001	MyD88	29	4.218939005	0.937542001
MyD88 HOIL1	20191205 well3 cl120 hoil1mscarlet 001	MyD88	29	16.99128221	3.775840491
MyD88 HOIL1	20191205 well3 cl120 hoil1mscarlet 001	MyD88	29	24.2683688	5.392970844
MyD88 HOIL1	20191205 well3 cl120 hoil1mscarlet 001	MyD88	29	13.31503545	2.958896767
MyD88 HOIL1	20191205 well3 cl120 hoil1mscarlet 001	MyD88	29	11.42215486	2.538256636
MyD88 HOIL1	20191205 well3 cl120 hoil1mscarlet 001	MyD88	30	46.10254627	10.24501028
MyD88 HOIL1	20191205 well3 cl120 hoil1mscarlet 001	MyD88	30	26.68977445	5.931060989
MyD88 HOIL1	20191205 well3 cl120 hoil1mscarlet 001	MyD88	30	89.29560354	19.84346745
MyD88 HOIL1	20191205 well3 cl120 hoil1mscarlet 001	MyD88	30	45.28206281	10.06268062
MyD88 HOIL1	20191205 well3 cl120 hoil1mscarlet 001	MyD88	30	21.42172299	4.760382887
MyD88 HOIL1	20191205 well3 cl120 hoil1mscarlet 001	MyD88	30	11.0115932	2.447020711
MyD88 HOIL1	20191205 well3 cl120 hoil1mscarlet 001	MyD88	30	14.94201536	3.320447858
MyD88 HOIL1	20191205 well3 cl120 hoil1mscarlet 001	MyD88	30	5.112170162	1.136037814
MyD88 HOIL1	20191205 well3 cl120 hoil1mscarlet 001	MyD88	31	70.19266011	15.59836891
MyD88 HOIL1	20191205 well3 cl120 hoil1mscarlet 001	MyD88	31	56.00432337	12.44540519
MyD88 HOIL1	20191205 well3 cl120 hoil1mscarlet 001	MyD88	31	42.3134328	9.402985067
MyD88 HOIL1	20191205 well3 cl120 hoil1mscarlet 001	MyD88	31	21.87358493	4.860796651
MyD88 HOIL1	20191205 well3 cl120 hoil1mscarlet 001	MyD88	31	30.88352391	6.863005313
MyD88 HOIL1	20191205 well3 cl120 hoil1mscarlet 001	MyD88	31	65.04681113	14.45484692
MyD88 HOIL1	20191205 well3 cl120 hoil1mscarlet 001	MyD88	31	43.14219936	9.587155413
MyD88 HOIL1	20191205 well3 cl120 hoil1mscarlet 001	MyD88	31	32.48421088	7.218713529
MyD88 HOIL1	20191205 well3 cl120 hoil1mscarlet 001	MyD88	31	46.44280915	10.32062426
MyD88 HOIL1	20191205 well3 cl120 hoil1mscarlet 001	MyD88	31	29.27428032	6.505395627
MyD88 HOIL1	20191205 well3 cl120 hoil1mscarlet 001	MyD88	31	62.80994861	13.95776636
MyD88 HOIL1	20191205 well3 cl120 hoil1mscarlet 001	MyD88	31	49.04164876	10.89814417
MyD88 HOIL1	20191205 well3 cl120 hoil1mscarlet 001	MyD88	31	63.22149895	14.04922199
MyD88 HOIL1	20191205 well3 cl120 hoil1mscarlet 001	MyD88	31	44.11571554	9.803492342
MyD88 HOIL1	20191205 well3 cl120 hoil1mscarlet 001	MyD88	31	17.23872702	3.830828227
MyD88 HOIL1	20191205 well3 cl120 hoil1mscarlet 001	MyD88	31	52.55519442	11.67893209
MyD88 HOIL1	20191205 well3 cl120 hoil1mscarlet 001	MyD88	31	46.61856538	10.3596812
MyD88 HOIL1	20191205 well3 cl120 hoil1mscarlet 001	MyD88	31	14.8907235	3.309049667
MyD88 HOIL1	20191205 well3 cl120 hoil1mscarlet 001	MyD88	31	47.11120851	10.46915745
MyD88 HOIL1	20191205 well3 cl120 hoil1mscarlet 001	MyD88	31	15.58600271	3.463556158
MyD88 HOIL1	20191205 well3 cl120 hoil1mscarlet 001	MyD88	31	14.67028249	3.260062776
MyD88 HOIL1	20191205 well3 cl120 hoil1mscarlet 001	MyD88	31	68.63822521	15.25293894
MyD88 HOIL1	20191205 well3 cl120 hoil1mscarlet 001	MyD88	31	64.437573	14.31946067
MyD88 HOIL1	20191205 well3 cl120 hoil1mscarlet 001	MyD88	31	45.0477926	10.01062058
MyD88 HOIL1	20191205 well3 cl120 hoil1mscarlet 001	MyD88	31	44.96318379	9.99181862
MyD88 HOIL1	20191205 well3 cl120 hoil1mscarlet 001	MyD88	31	31.10121456	6.911381013
MyD88 HOIL1	20191205 well3 cl120 hoil1mscarlet 001	MyD88	32	40.40216657	8.978259238
MyD88 HOIL1	20191205 well3 cl120 hoil1mscarlet 001	MyD88	32	28.40369959	6.311933242
MyD88 HOIL1	20191205 well3 cl120 hoil1mscarlet 001	MyD88	32	18.87104602	4.193565782
MyD88 HOIL1	20191205 well3 cl120 hoil1mscarlet 001	MyD88	32	27.91923342	6.204274093
MyD88 HOIL1	20191205 well3 cl120 hoil1mscarlet 001	MyD88	32	35.11239089	7.802753531
MyD88 HOIL1	20191205 well3 cl120 hoil1mscarlet 001	MyD88	32	9.24749231	2.054998291
MyD88 HOIL1	20191205 well3 cl120 hoil1mscarlet 001	MyD88	32	19.23269233	4.273931629
MyD88 HOIL1	20191205 well3 cl120 hoil1mscarlet 001	MyD88	32	26.9472385	5.988275222
MyD88 HOIL1	20191205 well3 cl120 hoil1mscarlet 001	MyD88	32	19.36581131	4.303513624
MyD88 HOIL1	20191205 well3 cl120 hoil1mscarlet 001	MyD88	32	26.40170696	5.867045991
MyD88 HOIL1	20191205 well3 cl120 hoil1mscarlet 001	MyD88	32	17.74194506	3.942654458
MyD88 HOIL1	20191205 well3 cl120 hoil1mscarlet 001	MyD88	32	19.81901544	4.404225653
MyD88 HOIL1	20191205 well3 cl120 hoil1mscarlet 001	MyD88	32	15.86264679	3.52503262
MyD88 HOIL1	20191205 well3 cl120 hoil1mscarlet 001	MyD88	32	35.78251525	7.951670056
MyD88 HOIL1	20191205 well3 cl120 hoil1mscarlet 001	MyD88	32	16.50351589	3.667447976
MyD88 HOIL1	20191205 well3 cl120 hoil1mscarlet 001	MyD88	32	10.8899129	2.419980644
MyD88 HOIL1	20191205 well3 cl120 hoil1mscarlet 001	MyD88	32	10.2594061	2.279868022
MyD88 HOIL1	20191205 well3 cl120 hoil1mscarlet 001	MyD88	32	5.94977432	1.322172071
MyD88 HOIL1	20191205 well3 cl120 hoil1mscarlet 001	MyD88	32	8.571840967	1.904853548
MyD88 HOIL1	20191205 well3 cl120 hoil1mscarlet 001	MyD88	32	13.55776587	3.01283686
MyD88 HOIL1	20191205 well3 cl120 hoil1mscarlet 001	MyD88	32	10.82148193	2.404773762
MyD88 HOIL1	20191205 well3 cl120 hoil1mscarlet 001	MyD88	32	6.63698045	1.474884544
MyD88 HOIL1	20191205 well3 cl120 hoil1mscarlet 001	MyD88	32	18.91051033	4.202335629
MyD88 HOIL1	20191205 well3 cl120 hoil1mscarlet 001	MyD88	32	9.132829059	2.029517569
MyD88 HOIL1	20191205 well3 cl120 hoil1mscarlet 001	MyD88	32	12.24516477	2.721147727
MyD88 HOIL1	20191205 well3 cl120 hoil1mscarlet 001	MyD88	32	8.60452726	1.912117169
MyD88 HOIL1	20191205 well3 cl120 hoil1mscarlet 001	MyD88	32	12.39756348	2.755014107
MyD88 HOIL1	20191205 well3 cl120 hoil1mscarlet 001	MyD88	32	3.603917439	0.800870542
MyD88 HOIL1	20191205 well3 cl120 hoil1mscarlet 001	MyD88	32	28.1043794	6.245417644
MyD88 HOIL1	20191205 well3 cl120 hoil1mscarlet 001	MyD88	32	12.51920985	2.782046633
MyD88 HOIL1	20191205 well3 cl120 hoil1mscarlet 001	MyD88	32	10.13342966	2.251873258
MyD88 HOIL1	20191205 well3 cl120 hoil1mscarlet 001	MyD88	32	3.734782515	0.82995167
MyD88 HOIL1	20191205 well3 cl120 hoil1mscarlet 001	MyD88	33	33.38685451	7.419301002
MyD88 HOIL1	20191205 well3 cl120 hoil1mscarlet 001	MyD88	33	51.83401622	11.51867027
MyD88 HOIL1	20191205 well3 cl120 hoil1mscarlet 001	MyD88	33	52.87630928	11.75029095
MyD88 HOIL1	20191205 well3 cl120 hoil1mscarlet 001	MyD88	33	14.60523536	3.245607858
MyD88 HOIL1	20191205 well3 cl120 hoil1mscarlet 001	MyD88	33	49.98835937	11.1085243
MyD88 HOIL1	20191205 well3 cl120 hoil1mscarlet 001	MyD88	33	62.01701324	13.7815585
MyD88 HOIL1	20191205 well3 cl120 hoil1mscarlet 001	MyD88	33	22.99225504	5.109390009
MyD88 HOIL1	20191205 well3 cl120 hoil1mscarlet 001	MyD88	33	10.9493642	2.433192044
MyD88 HOIL1	20191205 well3 cl120 hoil1mscarlet 001	MyD88	33	37.08702166	8.241560369
MyD88 HOIL1	20191205 well3 cl120 hoil1mscarlet 001	MyD88	33	45.40005767	10.0889017
MyD88 HOIL1	20191205 well3 cl120 hoil1mscarlet 001	MyD88	33	42.34932044	9.410960098
MyD88 HOIL1	20191205 well3 cl120 hoil1mscarlet 001	MyD88	33	34.47382466	7.660849924
MyD88 HOIL1	20191205 well3 cl120 hoil1mscarlet 001	MyD88	33	33.168453	7.370767333
MyD88 HOIL1	20191205 well3 cl120 hoil1mscarlet 001	MyD88	33	36.69600129	8.154666953
MyD88 HOIL1	20191205 well3 cl120 hoil1mscarlet 001	MyD88	33	44.22926732	9.828726071
MyD88 HOIL1	20191205 well3 cl120 hoil1mscarlet 001	MyD88	33	49.5375342	11.00834093
MyD88 HOIL1	20191205 well3 cl120 hoil1mscarlet 001	MyD88	33	69.6719362	15.48265249
MyD88 HOIL1	20191205 well3 cl120 hoil1mscarlet 001	MyD88	33	51.44531993	11.43229332
MyD88 HOIL1	20191205 well3 cl120 hoil1mscarlet 001	MyD88	33	68.9216489	15.31592198
MyD88 HOIL1	20191205 well3 cl120 hoil1mscarlet 001	MyD88	33	36.29160416	8.064800924
MyD88 HOIL1	20191205 well3 cl120 hoil1mscarlet 001	MyD88	33	129.1671262	28.70380582
MyD88 HOIL1	20191205 well3 cl120 hoil1mscarlet 001	MyD88	33	3.175804821	0.705734405
MyD88 HOIL1	20191205 well3 cl120 hoil1mscarlet 001	MyD88	33	65.34471891	14.52104865
MyD88 HOIL1	20191205 well3 cl120 hoil1mscarlet 001	MyD88	33	37.42166591	8.315925758
MyD88 HOIL1	20191205 well3 cl120 hoil1mscarlet 001	MyD88	33	57.41944354	12.75987634
MyD88 HOIL1	20191205 well3 cl120 hoil1mscarlet 001	MyD88	33	68.14322301	15.14293845
MyD88 HOIL1	20191205 well3 cl120 hoil1mscarlet 001	MyD88	33	58.69336552	13.04297012
MyD88 HOIL1	20191205 well3 cl120 hoil1mscarlet 001	MyD88	33	60.47471877	13.43882639
MyD88 HOIL1	20191205 well3 cl120 hoil1mscarlet 001	MyD88	33	16.19860412	3.599689804
MyD88 HOIL1	20191205 well3 cl120 hoil1mscarlet 001	MyD88	33	100.0571598	22.2349244
MyD88 HOIL1	20191205 well3 cl120 hoil1mscarlet 001	MyD88	33	27.49985999	6.111079998
MyD88 HOIL1	20191205 well3 cl120 hoil1mscarlet 001	MyD88	33	20.07471697	4.461048216
MyD88 HOIL1	20191205 well3 cl120 hoil1mscarlet 001	MyD88	33	24.25779955	5.390622122
MyD88 HOIL1	20191205 well3 cl120 hoil1mscarlet 001	MyD88	33	63.24519484	14.05448774
MyD88 HOIL1	20191205 well3 cl120 hoil1mscarlet 001	MyD88	34	21.33809655	4.741799233
MyD88 HOIL1	20191205 well3 cl120 hoil1mscarlet 001	MyD88	34	34.20561337	7.601247416
MyD88 HOIL1	20191205 well3 cl120 hoil1mscarlet 001	MyD88	34	40.21475612	8.936612471
MyD88 HOIL1	20191205 well3 cl120 hoil1mscarlet 001	MyD88	34	40.02195405	8.893767567
MyD88 HOIL1	20191205 well3 cl120 hoil1mscarlet 001	MyD88	34	28.39983721	6.311074936
MyD88 HOIL1	20191205 well3 cl120 hoil1mscarlet 001	MyD88	34	39.02447868	8.672106373
MyD88 HOIL1	20191205 well3 cl120 hoil1mscarlet 001	MyD88	34	24.68579293	5.485731762
MyD88 HOIL1	20191205 well3 cl120 hoil1mscarlet 001	MyD88	34	34.97377989	7.771951087
MyD88 HOIL1	20191205 well3 cl120 hoil1mscarlet 001	MyD88	34	34.30197299	7.622660664
MyD88 HOIL1	20191205 well3 cl120 hoil1mscarlet 001	MyD88	34	16.45236409	3.656080909
MyD88 HOIL1	20191205 well3 cl120 hoil1mscarlet 001	MyD88	34	40.77591966	9.06131548
MyD88 HOIL1	20191205 well3 cl120 hoil1mscarlet 001	MyD88	34	37.42860694	8.317468209
MyD88 HOIL1	20191205 well3 cl120 hoil1mscarlet 001	MyD88	34	45.30072676	10.06682817
MyD88 HOIL1	20191205 well3 cl120 hoil1mscarlet 001	MyD88	34	32.0199971	7.115554911
MyD88 HOIL1	20191205 well3 cl120 hoil1mscarlet 001	MyD88	34	39.60042242	8.800093871
MyD88 HOIL1	20191205 well3 cl120 hoil1mscarlet 001	MyD88	34	1.461443075	0.324765128
MyD88 HOIL1	20191205 well3 cl120 hoil1mscarlet 001	MyD88	34	10.36536435	2.3034143
MyD88 HOIL1	20191205 well3 cl120 hoil1mscarlet 001	MyD88	34	21.10795865	4.690657478
MyD88 HOIL1	20191205 well3 cl120 hoil1mscarlet 001	MyD88	34	15.6393815	3.475418111
MyD88 HOIL1	20191205 well3 cl120 hoil1mscarlet 001	MyD88	35	43.67751162	9.706113693
MyD88 HOIL1	20191205 well3 cl120 hoil1mscarlet 001	MyD88	35	36.80606333	8.179125184
MyD88 HOIL1	20191205 well3 cl120 hoil1mscarlet 001	MyD88	35	10.35848069	2.301884598
MyD88 HOIL1	20191205 well3 cl120 hoil1mscarlet 001	MyD88	35	20.23191249	4.495980553
MyD88 HOIL1	20191205 well3 cl120 hoil1mscarlet 001	MyD88	35	18.77007173	4.171127051
MyD88 HOIL1	20191205 well3 cl120 hoil1mscarlet 001	MyD88	35	17.40960626	3.868801391
MyD88 HOIL1	20191205 well3 cl120 hoil1mscarlet 001	MyD88	35	14.24424949	3.165388776
MyD88 HOIL1	20191205 well3 cl120 hoil1mscarlet 001	MyD88	35	18.81450819	4.18100182
MyD88 HOIL1	20191205 well3 cl120 hoil1mscarlet 001	MyD88	35	13.14246234	2.920547187
MyD88 HOIL1	20191205 well3 cl120 hoil1mscarlet 001	MyD88	35	15.97554583	3.550121296
MyD88 HOIL1	20191205 well3 cl120 hoil1mscarlet 001	MyD88	35	17.93757397	3.986127549
MyD88 HOIL1	20191205 well3 cl120 hoil1mscarlet 001	MyD88	35	17.65681729	3.923737176
MyD88 HOIL1	20191205 well3 cl120 hoil1mscarlet 001	MyD88	35	10.84878958	2.410842129
MyD88 HOIL1	20191205 well3 cl120 hoil1mscarlet 001	MyD88	35	11.14109984	2.475799964
MyD88 HOIL1	20191205 well3 cl120 hoil1mscarlet 001	MyD88	35	12.72418023	2.827595607
MyD88 HOIL1	20191205 well3 cl120 hoil1mscarlet 001	MyD88	35	10.55351218	2.345224929
MyD88 HOIL1	20191205 well3 cl120 hoil1mscarlet 001	MyD88	35	11.82486517	2.627747816
MyD88 HOIL1	20191205 well3 cl120 hoil1mscarlet 001	MyD88	35	11.97396568	2.660881262
MyD88 HOIL1	20191205 well3 cl120 hoil1mscarlet 001	MyD88	35	15.44922793	3.433161762
MyD88 HOIL1	20191205 well3 cl120 hoil1mscarlet 001	MyD88	35	9.295186236	2.065596941
MyD88 HOIL1	20191205 well3 cl120 hoil1mscarlet 001	MyD88	35	60.55481808	13.45662624
MyD88 HOIL1	20191205 well3 cl120 hoil1mscarlet 001	MyD88	35	13.82042887	3.071206416
MyD88 HOIL1	20191205 well3 cl120 hoil1mscarlet 001	MyD88	35	57.51916383	12.78203641
MyD88 HOIL1	20191205 well3 cl120 hoil1mscarlet 001	MyD88	35	37.17443571	8.260985713
MyD88 HOIL1	20191205 well3 cl120 hoil1mscarlet 001	MyD88	35	36.19700942	8.043779871
MyD88 HOIL1	20191205 well3 cl120 hoil1mscarlet 001	MyD88	35	68.19255297	15.15390066
MyD88 HOIL1	20191205 well3 cl120 hoil1mscarlet 001	MyD88	35	27.05950273	6.013222829
MyD88 HOIL1	20191205 well3 cl120 hoil1mscarlet 001	MyD88	35	67.58151182	15.01811374
MyD88 HOIL1	20191205 well3 cl120 hoil1mscarlet 001	MyD88	35	51.20882631	11.37973918
MyD88 HOIL1	20191205 well3 cl120 hoil1mscarlet 001	MyD88	36	41.67116191	9.260258202
MyD88 HOIL1	20191205 well3 cl120 hoil1mscarlet 001	MyD88	36	158.3814301	35.19587336
MyD88 HOIL1	20191205 well3 cl120 hoil1mscarlet 001	MyD88	36	21.75291943	4.833982096
MyD88 HOIL1	20191205 well3 cl120 hoil1mscarlet 001	MyD88	36	35.19969439	7.822154309
MyD88 HOIL1	20191205 well3 cl120 hoil1mscarlet 001	MyD88	36	42.64320185	9.476267078
MyD88 HOIL1	20191205 well3 cl120 hoil1mscarlet 001	MyD88	36	20.43026201	4.540058224
MyD88 HOIL1	20191205 well3 cl120 hoil1mscarlet 001	MyD88	36	61.42136494	13.64919221
MyD88 HOIL1	20191205 well3 cl120 hoil1mscarlet 001	MyD88	36	20.66802099	4.592893553
MyD88 HOIL1	20191205 well3 cl120 hoil1mscarlet 001	MyD88	36	52.97483297	11.7721851
MyD88 HOIL1	20191205 well3 cl120 hoil1mscarlet 001	MyD88	36	18.10476109	4.023280242
MyD88 HOIL1	20191205 well3 cl120 hoil1mscarlet 001	MyD88	36	46.59364399	10.35414311
MyD88 HOIL1	20191205 well3 cl120 hoil1mscarlet 001	MyD88	36	45.16604955	10.0368999
MyD88 HOIL1	20191205 well3 cl120 hoil1mscarlet 001	MyD88	36	77.04195612	17.12043469
MyD88 HOIL1	20191205 well3 cl120 hoil1mscarlet 001	MyD88	36	43.82951984	9.739893298
MyD88 HOIL1	20191205 well3 cl120 hoil1mscarlet 001	MyD88	36	46.13335402	10.25185645
MyD88 HOIL1	20191205 well3 cl120 hoil1mscarlet 001	MyD88	36	55.9650277	12.43667282
MyD88 HOIL1	20191205 well3 cl120 hoil1mscarlet 001	MyD88	36	91.70207744	20.37823943
MyD88 HOIL1	20191205 well3 cl120 hoil1mscarlet 001	MyD88	36	82.23616851	18.27470411
MyD88 HOIL1	20191205 well3 cl120 hoil1mscarlet 001	MyD88	36	116.9033471	25.97852158
MyD88 HOIL1	20191205 well3 cl120 hoil1mscarlet 001	MyD88	36	39.56335795	8.791857322
MyD88 HOIL1	20191205 well3 cl120 hoil1mscarlet 001	MyD88	36	106.9092115	23.75760256
MyD88 HOIL1	20191205 well3 cl120 hoil1mscarlet 001	MyD88	36	123.0990675	27.35534833
MyD88 HOIL1	20191205 well3 cl120 hoil1mscarlet 001	MyD88	36	104.1904557	23.1534346
MyD88 HOIL1	20191205 well3 cl120 hoil1mscarlet 001	MyD88	36	64.76629312	14.39250958
MyD88 HOIL1	20191205 well3 cl120 hoil1mscarlet 001	MyD88	36	84.82229927	18.84939984
MyD88 HOIL1	20191205 well3 cl120 hoil1mscarlet 001	MyD88	36	38.49187949	8.553750998
MyD88 HOIL1	20191205 well3 cl120 hoil1mscarlet 001	MyD88	37	9.627018558	2.139337457
MyD88 HOIL1	20191205 well3 cl120 hoil1mscarlet 001	MyD88	37	11.1382567	2.475168156
MyD88 HOIL1	20191205 well3 cl120 hoil1mscarlet 001	MyD88	37	22.36336744	4.969637209
MyD88 HOIL1	20191205 well3 cl120 hoil1mscarlet 001	MyD88	37	29.2911247	6.509138822
MyD88 HOIL1	20191205 well3 cl120 hoil1mscarlet 001	MyD88	37	30.79759702	6.843910449
MyD88 HOIL1	20191205 well3 cl120 hoil1mscarlet 001	MyD88	37	24.87446134	5.527658076
MyD88 HOIL1	20191205 well3 cl120 hoil1mscarlet 001	MyD88	37	48.90118363	10.8669297
MyD88 HOIL1	20191205 well3 cl120 hoil1mscarlet 001	MyD88	37	67.94920801	15.099824
MyD88 HOIL1	20191205 well3 cl120 hoil1mscarlet 001	MyD88	37	15.94541512	3.543425582
MyD88 HOIL1	20191205 well3 cl120 hoil1mscarlet 001	MyD88	37	26.55498651	5.901108113
MyD88 HOIL1	20191205 well3 cl120 hoil1mscarlet 001	MyD88	37	54.26051704	12.05789268
MyD88 HOIL1	20191205 well3 cl120 hoil1mscarlet 001	MyD88	37	58.34690406	12.96597868
MyD88 HOIL1	20191205 well3 cl120 hoil1mscarlet 001	MyD88	37	68.31890335	15.18197852
MyD88 HOIL1	20191205 well3 cl120 hoil1mscarlet 001	MyD88	37	59.07496852	13.12777078
MyD88 HOIL1	20191205 well3 cl120 hoil1mscarlet 001	MyD88	37	78.15516265	17.36781392
MyD88 HOIL1	20191205 well3 cl120 hoil1mscarlet 001	MyD88	37	40.37220363	8.971600807
MyD88 HOIL1	20191205 well3 cl120 hoil1mscarlet 001	MyD88	37	9.813204943	2.18071221
MyD88 HOIL1	20191205 well3 cl120 hoil1mscarlet 001	MyD88	37	9.042542795	2.009453954
MyD88 HOIL1	20191205 well3 cl120 hoil1mscarlet 001	MyD88	37	34.74938109	7.722084687
MyD88 HOIL1	20191205 well3 cl120 hoil1mscarlet 001	MyD88	37	20.5342244	4.563160978
MyD88 HOIL1	20191205 well3 cl120 hoil1mscarlet 001	MyD88	38	56.02727427	12.45050539
MyD88 HOIL1	20191205 well3 cl120 hoil1mscarlet 001	MyD88	38	67.23225937	14.94050208
MyD88 HOIL1	20191205 well3 cl120 hoil1mscarlet 001	MyD88	38	73.8775081	16.41722402
MyD88 HOIL1	20191205 well3 cl120 hoil1mscarlet 001	MyD88	38	24.09194843	5.353766318
MyD88 HOIL1	20191205 well3 cl120 hoil1mscarlet 001	MyD88	38	108.9602331	24.21338513
MyD88 HOIL1	20191205 well3 cl120 hoil1mscarlet 001	MyD88	38	70.32634065	15.6280757
MyD88 HOIL1	20191205 well3 cl120 hoil1mscarlet 001	MyD88	38	105.3356007	23.40791127
MyD88 HOIL1	20191205 well3 cl120 hoil1mscarlet 001	MyD88	38	56.71038203	12.60230712
MyD88 HOIL1	20191205 well3 cl120 hoil1mscarlet 001	MyD88	38	110.3823347	24.52940771
MyD88 HOIL1	20191205 well3 cl120 hoil1mscarlet 001	MyD88	39	21.53733696	4.78607488
MyD88 HOIL1	20191205 well3 cl120 hoil1mscarlet 001	MyD88	39	14.70900081	3.268666847
MyD88 HOIL1	20191205 well3 cl120 hoil1mscarlet 001	MyD88	39	5.727759965	1.272835548
MyD88 HOIL1	20191205 well3 cl120 hoil1mscarlet 001	MyD88	39	26.78362314	5.951916253
MyD88 HOIL1	20191205 well3 cl120 hoil1mscarlet 001	MyD88	39	16.55046308	3.677880684
MyD88 HOIL1	20191205 well3 cl120 hoil1mscarlet 001	MyD88	39	15.38908322	3.419796271
MyD88 HOIL1	20191205 well3 cl120 hoil1mscarlet 001	MyD88	39	9.303045811	2.067343514
MyD88 HOIL1	20191205 well3 cl120 hoil1mscarlet 001	MyD88	39	55.56025305	12.3467229
MyD88 HOIL1	20191205 well3 cl120 hoil1mscarlet 001	MyD88	39	64.77600703	14.39466823
MyD88 HOIL1	20191205 well3 cl120 hoil1mscarlet 001	MyD88	39	22.23498843	4.94110854
MyD88 HOIL1	20191205 well3 cl120 hoil1mscarlet 001	MyD88	39	4.096837921	0.910408427
MyD88 HOIL1	20191205 well3 cl120 hoil1mscarlet 001	MyD88	39	18.5070664	4.112681422
MyD88 HOIL1	20191205 well3 cl120 hoil1mscarlet 001	MyD88	39	15.26125104	3.39138912
MyD88 HOIL1	20191205 well3 cl120 hoil1mscarlet 001	MyD88	39	9.566341923	2.125853761
MyD88 HOIL1	20191205 well3 cl120 hoil1mscarlet 001	MyD88	39	12.59303355	2.7984519
MyD88 HOIL1	20191205 well3 cl120 hoil1mscarlet 001	MyD88	39	18.33312713	4.074028251
MyD88 HOIL1	20191205 well3 cl120 hoil1mscarlet 001	MyD88	39	12.3735931	2.749687356
MyD88 HOIL1	20191205 well3 cl120 hoil1mscarlet 001	MyD88	39	17.27432495	3.838738878
MyD88 HOIL1	20191205 well3 cl120 hoil1mscarlet 001	MyD88	39	35.20866496	7.824147769
MyD88 HOIL1	20191205 well3 cl120 hoil1mscarlet 001	MyD88	39	11.36883118	2.526406929
MyD88 HOIL1	20191205 well3 cl120 hoil1mscarlet 001	MyD88	39	50.0403438	11.1200764
MyD88 HOIL1	20191205 well3 cl120 hoil1mscarlet 001	MyD88	39	7.883528445	1.75189521
MyD88 HOIL1	20191205 well3 cl120 hoil1mscarlet 001	MyD88	39	9.469495605	2.104332357
MyD88 HOIL1	20191205 well3 cl120 hoil1mscarlet 001	MyD88	39	61.84160977	13.74257995
MyD88 HOIL1	20191205 well3 cl120 hoil1mscarlet 001	MyD88	39	6.639948468	1.475544104
MyD88 HOIL1	20191205 well3 cl120 hoil1mscarlet 001	MyD88	39	15.3270554	3.406012311
MyD88 HOIL1	20191205 well3 cl120 hoil1mscarlet 001	MyD88	39	16.52780492	3.672845538
MyD88 HOIL1	20191205 well3 cl120 hoil1mscarlet 001	MyD88	39	17.72206067	3.938235704
MyD88 HOIL1	20191205 well3 cl120 hoil1mscarlet 001	MyD88	39	8.687296863	1.930510414
MyD88 HOIL1	20191205 well3 cl120 hoil1mscarlet 001	MyD88	39	18.73137417	4.162527593
MyD88 HOIL1	20191205 well3 cl120 hoil1mscarlet 001	MyD88	39	12.39715194	2.754922653
MyD88 HOIL1	20191205 well3 cl120 hoil1mscarlet 001	MyD88	39	16.72552511	3.716783358
MyD88 HOIL1	20191205 well3 cl120 hoil1mscarlet 001	MyD88	39	27.27541195	6.061202656
MyD88 HOIL1	20191205 well3 cl120 hoil1mscarlet 001	MyD88	39	11.86701919	2.637115376
MyD88 HOIL1	20191205 well3 cl120 hoil1mscarlet 001	MyD88	39	13.52375865	3.0052797
MyD88 HOIL1	20191205 well3 cl120 hoil1mscarlet 001	MyD88	39	20.91174328	4.647054062
MyD88 HOIL1	20191205 well3 cl120 hoil1mscarlet 001	MyD88	39	19.65035389	4.366745309
MyD88 HOIL1	20191205 well3 cl120 hoil1mscarlet 001	MyD88	39	8.277743286	1.839498508
MyD88 HOIL1	20191205 well3 cl120 hoil1mscarlet 001	MyD88	39	17.14210397	3.809356438
MyD88 HOIL1	20191205 well3 cl120 hoil1mscarlet 001	MyD88	39	13.67345277	3.03854506
MyD88 HOIL1	20191205 well3 cl120 hoil1mscarlet 001	MyD88	39	17.90584102	3.979075782
MyD88 HOIL1	20191205 well3 cl120 hoil1mscarlet 001	MyD88	39	21.25484063	4.723297918
MyD88 HOIL1	20191205 well3 cl120 hoil1mscarlet 001	MyD88	39	17.67804758	3.928455018
MyD88 HOIL1	20191205 well3 cl120 hoil1mscarlet 001	MyD88	39	43.36683819	9.637075153
MyD88 HOIL1	20191205 well3 cl120 hoil1mscarlet 001	MyD88	39	28.55663425	6.345918722
MyD88 HOIL1	20191205 well3 cl120 hoil1mscarlet 001	MyD88	39	5.287992387	1.175109419
MyD88 HOIL1	20191205 well3 cl120 hoil1mscarlet 001	MyD88	39	8.835763698	1.963503044
MyD88 HOIL1	20191205 well3 cl120 hoil1mscarlet 001	MyD88	39	9.685051369	2.152233638
MyD88 HOIL1	20191205 well3 cl120 hoil1mscarlet 001	MyD88	39	13.75458246	3.05657388
MyD88 HOIL1	20191205 well3 cl120 hoil1mscarlet 001	MyD88	39	11.58052808	2.573450684
MyD88 HOIL1	20191205 well3 cl120 hoil1mscarlet 001	MyD88	39	6.164250181	1.369833374
MyD88 HOIL1	20191205 well3 cl120 hoil1mscarlet 001	MyD88	39	13.60651563	3.02367014
MyD88 HOIL1	20191205 well3 cl120 hoil1mscarlet 001	MyD88	39	11.69943741	2.59987498
MyD88 HOIL1	20191205 well3 cl120 hoil1mscarlet 001	MyD88	39	19.53457701	4.341017113
MyD88 HOIL1	20191205 well3 cl120 hoil1mscarlet 001	MyD88	39	4.704094144	1.045354254
MyD88 HOIL1	20191205 well3 cl120 hoil1mscarlet 001	MyD88	39	29.55818883	6.568486407
MyD88 HOIL1	20191205 well3 cl120 hoil1mscarlet 001	MyD88	39	10.00643866	2.223653036
MyD88 HOIL1	20191205 well3 cl120 hoil1mscarlet 001	MyD88	39	8.641325601	1.920294578
MyD88 HOIL1	20191205 well3 cl120 hoil1mscarlet 001	MyD88	39	7.748493225	1.721887383
MyD88 HOIL1	20191205 well3 cl120 hoil1mscarlet 001	MyD88	39	15.382213	3.418269556
MyD88 HOIL1	20191205 well3 cl120 hoil1mscarlet 001	MyD88	39	2.09095883	0.464657518
MyD88 HOIL1	20191205 well3 cl120 hoil1mscarlet 001	MyD88	39	11.9855265	2.663450333
MyD88 HOIL1	20191205 well3 cl120 hoil1mscarlet 001	MyD88	39	7.763228915	1.725161981
MyD88 HOIL1	20191205 well3 cl120 hoil1mscarlet 001	MyD88	39	2.82263335	0.627251856
MyD88 HOIL1	20191205 well3 cl120 hoil1mscarlet 001	MyD88	39	3.130864401	0.695747645
MyD88 HOIL1	20191205 well3 cl120 hoil1mscarlet 001	MyD88	40	15.31608383	3.403574184
MyD88 HOIL1	20191205 well3 cl120 hoil1mscarlet 001	MyD88	40	38.69471161	8.598824802
MyD88 HOIL1	20191205 well3 cl120 hoil1mscarlet 001	MyD88	40	59.83586327	13.2968585
MyD88 HOIL1	20191205 well3 cl120 hoil1mscarlet 001	MyD88	40	24.78192448	5.507094329
MyD88 HOIL1	20191205 well3 cl120 hoil1mscarlet 001	MyD88	40	70.0027562	15.55616804
MyD88 HOIL1	20191205 well3 cl120 hoil1mscarlet 001	MyD88	40	20.88289975	4.640644389
MyD88 HOIL1	20191205 well3 cl120 hoil1mscarlet 001	MyD88	40	24.82755296	5.517233991
MyD88 HOIL1	20191205 well3 cl120 hoil1mscarlet 001	MyD88	40	15.52906971	3.45090438
MyD88 HOIL1	20191205 well3 cl120 hoil1mscarlet 001	MyD88	40	45.03007554	10.00668345
MyD88 HOIL1	20191205 well3 cl120 hoil1mscarlet 001	MyD88	40	59.25038045	13.16675121
MyD88 HOIL1	20191205 well3 cl120 hoil1mscarlet 001	MyD88	40	42.65658323	9.479240718
MyD88 HOIL1	20191205 well3 cl120 hoil1mscarlet 001	MyD88	40	52.46519452	11.65893212
MyD88 HOIL1	20191205 well3 cl120 hoil1mscarlet 001	MyD88	40	10.81044132	2.402320293
MyD88 HOIL1	20191205 well3 cl120 hoil1mscarlet 001	MyD88	40	18.99025416	4.22005648
MyD88 HOIL1	20191205 well3 cl120 hoil1mscarlet 001	MyD88	40	8.556987986	1.901552886
MyD88 HOIL1	20191205 well3 cl120 hoil1mscarlet 001	MyD88	40	21.41177285	4.758171744
MyD88 HOIL1	20191205 well3 cl120 hoil1mscarlet 001	MyD88	40	36.29195415	8.0648787
MyD88 HOIL1	20191205 well3 cl120 hoil1mscarlet 001	MyD88	40	37.53834416	8.341854258
MyD88 HOIL1	20191205 well3 cl120 hoil1mscarlet 001	MyD88	40	35.79136154	7.953635898
MyD88 HOIL1	20191205 well3 cl120 hoil1mscarlet 001	MyD88	40	30.47289069	6.771753487
MyD88 HOIL1	20191205 well3 cl120 hoil1mscarlet 001	MyD88	40	12.51655601	2.781456891
MyD88 HOIL1	20191205 well3 cl120 hoil1mscarlet 001	MyD88	40	28.82048506	6.404552236
MyD88 HOIL1	20191205 well3 cl120 hoil1mscarlet 001	MyD88	40	9.90764516	2.201698924
MyD88 HOIL1	20191205 well3 cl120 hoil1mscarlet 001	MyD88	40	12.85381167	2.856402593
MyD88 HOIL1	20191205 well3 cl120 hoil1mscarlet 001	MyD88	40	40.2639163	8.947536956
MyD88 HOIL1	20191205 well3 cl120 hoil1mscarlet 001	MyD88	40	4.75729616	1.057176924
MyD88 HOIL1	20191205 well3 cl120 hoil1mscarlet 001	MyD88	41	9.276685666	2.061485704
MyD88 HOIL1	20191205 well3 cl120 hoil1mscarlet 001	MyD88	41	37.1940011	8.265333578
MyD88 HOIL1	20191205 well3 cl120 hoil1mscarlet 001	MyD88	41	10.26213069	2.280473487
MyD88 HOIL1	20191205 well3 cl120 hoil1mscarlet 001	MyD88	41	13.96572152	3.103493671
MyD88 HOIL1	20191205 well3 cl120 hoil1mscarlet 001	MyD88	41	8.084977403	1.796661645
MyD88 HOIL1	20191205 well3 cl120 hoil1mscarlet 001	MyD88	41	8.395514682	1.865669929
MyD88 HOIL1	20191205 well3 cl120 hoil1mscarlet 001	MyD88	41	17.53854061	3.897453469
MyD88 HOIL1	20191205 well3 cl120 hoil1mscarlet 001	MyD88	41	14.27340677	3.171868171
MyD88 HOIL1	20191205 well3 cl120 hoil1mscarlet 001	MyD88	42	25.56888765	5.681975033
MyD88 HOIL1	20191205 well3 cl120 hoil1mscarlet 001	MyD88	42	35.12777156	7.806171458
MyD88 HOIL1	20191205 well3 cl120 hoil1mscarlet 001	MyD88	42	17.73339309	3.94075402
MyD88 HOIL1	20191205 well3 cl120 hoil1mscarlet 001	MyD88	42	33.66494703	7.48109934
MyD88 HOIL1	20191205 well3 cl120 hoil1mscarlet 001	MyD88	42	7.896498404	1.754777423
MyD88 HOIL1	20191205 well3 cl120 hoil1mscarlet 001	MyD88	42	8.57339619	1.905199153
MyD88 HOIL1	20191205 well3 cl120 hoil1mscarlet 001	MyD88	42	14.5245269	3.227672644
MyD88 HOIL1	20191205 well3 cl120 hoil1mscarlet 001	MyD88	42	10.60443004	2.356540009
MyD88 HOIL1	20191205 well3 cl120 hoil1mscarlet 001	MyD88	42	6.386013351	1.419114078
MyD88 HOIL1	20191205 well3 cl120 hoil1mscarlet 001	MyD88	42	4.89585242	1.087967204
MyD88 HOIL1	20191205 well3 cl120 hoil1mscarlet 001	MyD88	42	18.91598571	4.20355238
MyD88 HOIL1	20191205 well3 cl120 hoil1mscarlet 001	MyD88	42	17.35799811	3.857332913
MyD88 HOIL1	20191205 well3 cl120 hoil1mscarlet 001	MyD88	42	5.501183128	1.22248514
MyD88 HOIL1	20191205 well3 cl120 hoil1mscarlet 001	MyD88	42	4.522354113	1.004967581
MyD88 HOIL1	20191205 well3 cl120 hoil1mscarlet 001	MyD88	42	10.46331447	2.325180993
MyD88 HOIL1	20191205 well3 cl120 hoil1mscarlet 001	MyD88	42	12.75036813	2.83341514
MyD88 HOIL1	20191205 well3 cl120 hoil1mscarlet 001	MyD88	42	6.165946631	1.370210362
MyD88 HOIL1	20191205 well3 cl120 hoil1mscarlet 001	MyD88	42	30.68338492	6.818529982
MyD88 HOIL1	20191205 well3 cl120 hoil1mscarlet 001	MyD88	42	9.69559004	2.154575564
MyD88 HOIL1	20191205 well3 cl120 hoil1mscarlet 001	MyD88	42	10.249594	2.277687556
MyD88 HOIL1	20191205 well3 cl120 hoil1mscarlet 001	MyD88	42	19.44276757	4.320615016
MyD88 HOIL1	20191205 well3 cl120 hoil1mscarlet 001	MyD88	42	6.724138612	1.494253025
MyD88 HOIL1	20191205 well3 cl120 hoil1mscarlet 001	MyD88	42	34.13264669	7.585032598
MyD88 HOIL1	20191205 well3 cl120 hoil1mscarlet 001	MyD88	42	12.5149113	2.7810914
MyD88 HOIL1	20191205 well3 cl120 hoil1mscarlet 001	MyD88	42	7.550137397	1.67780831
MyD88 HOIL1	20191205 well3 cl120 hoil1mscarlet 001	MyD88	42	8.443309145	1.876290921
MyD88 HOIL1	20191205 well3 cl120 hoil1mscarlet 001	MyD88	42	25.09180267	5.575956149
MyD88 HOIL1	20191205 well3 cl120 hoil1mscarlet 001	MyD88	42	6.399874427	1.422194317
MyD88 HOIL1	20191205 well3 cl120 hoil1mscarlet 001	MyD88	42	19.83788179	4.408418176
MyD88 HOIL1	20191205 well3 cl120 hoil1mscarlet 001	MyD88	42	7.509068563	1.668681903
MyD88 HOIL1	20191205 well3 cl120 hoil1mscarlet 001	MyD88	42	8.714627679	1.936583929
MyD88 HOIL1	20191205 well3 cl120 hoil1mscarlet 001	MyD88	42	8.85104086	1.966897969
MyD88 HOIL1	20191205 well3 cl120 hoil1mscarlet 001	MyD88	42	6.918919648	1.5375377
MyD88 HOIL1	20191205 well3 cl120 hoil1mscarlet 001	MyD88	42	12.30537541	2.734527869
MyD88 HOIL1	20191205 well3 cl120 hoil1mscarlet 001	MyD88	42	9.586801753	2.13040039
MyD88 HOIL1	20191205 well3 cl120 hoil1mscarlet 001	MyD88	42	13.64253551	3.031674558
MyD88 HOIL1	20191205 well3 cl120 hoil1mscarlet 001	MyD88	42	10.48489074	2.32997572
MyD88 HOIL1	20191205 well3 cl120 hoil1mscarlet 001	MyD88	42	23.57569843	5.239044096
MyD88 HOIL1	20191205 well3 cl120 hoil1mscarlet 001	MyD88	42	23.25277415	5.167283144
MyD88 HOIL1	20191205 well3 cl120 hoil1mscarlet 001	MyD88	42	17.14732864	3.810517476
MyD88 HOIL1	20191205 well3 cl120 hoil1mscarlet 001	MyD88	42	7.796367592	1.732526132
MyD88 HOIL1	20191205 well3 cl120 hoil1mscarlet 001	MyD88	42	13.97989721	3.106643824
MyD88 HOIL1	20191205 well3 cl120 hoil1mscarlet 001	MyD88	42	4.22396891	0.938659758
MyD88 HOIL1	20191205 well3 cl120 hoil1mscarlet 001	MyD88	42	12.23141469	2.718092153
MyD88 HOIL1	20191205 well3 cl120 hoil1mscarlet 001	MyD88	42	18.01801599	4.004003553
MyD88 HOIL1	20191205 well3 cl120 hoil1mscarlet 001	MyD88	42	2.844828607	0.632184135
MyD88 HOIL1	20191205 well3 cl120 hoil1mscarlet 001	MyD88	42	4.620079911	1.026684425
MyD88 HOIL1	20191205 well3 cl120 hoil1mscarlet 001	MyD88	42	4.938980962	1.097551325
MyD88 HOIL1	20191205 well3 cl120 hoil1mscarlet 001	MyD88	43	31.52581007	7.005735571
MyD88 HOIL1	20191205 well3 cl120 hoil1mscarlet 001	MyD88	43	69.38080276	15.41795617
MyD88 HOIL1	20191205 well3 cl120 hoil1mscarlet 001	MyD88	43	6.386675142	1.419261143
MyD88 HOIL1	20191205 well3 cl120 hoil1mscarlet 001	MyD88	43	3.081599574	0.684799905
MyD88 HOIL1	20191205 well3 cl120 hoil1mscarlet 001	MyD88	43	10.62052207	2.360116016
MyD88 HOIL1	20191205 well3 cl120 hoil1mscarlet 001	MyD88	43	33.10226768	7.356059484
MyD88 HOIL1	20191205 well3 cl120 hoil1mscarlet 001	MyD88	43	8.500048329	1.888899629
MyD88 HOIL1	20191205 well3 cl120 hoil1mscarlet 001	MyD88	43	3.716082785	0.825796174
MyD88 HOIL1	20191205 well3 cl120 hoil1mscarlet 001	MyD88	44	29.76527695	6.614505989
MyD88 HOIL1	20191205 well3 cl120 hoil1mscarlet 001	MyD88	44	26.43970491	5.87548998
MyD88 HOIL1	20191205 well3 cl120 hoil1mscarlet 001	MyD88	44	12.47066223	2.771258273
MyD88 HOIL1	20191205 well3 cl120 hoil1mscarlet 001	MyD88	44	36.63057626	8.140128058
MyD88 HOIL1	20191205 well3 cl120 hoil1mscarlet 001	MyD88	44	14.33380657	3.185290349
MyD88 HOIL1	20191205 well3 cl120 hoil1mscarlet 001	MyD88	44	17.97300606	3.994001347
MyD88 HOIL1	20191205 well3 cl120 hoil1mscarlet 001	MyD88	44	33.30589353	7.401309673
MyD88 HOIL1	20191205 well3 cl120 hoil1mscarlet 001	MyD88	44	53.00639366	11.77919859
[truncated: 9,578 more rows]
