# Supplementary material for: Myddosome clustering in IL‐1 receptor signaling regulates the formation of an NF‐kB activating signalosome
Source: EMBO Rep. 2023 Aug 21;24(10):e57233. doi: 10.15252/embr.202357233 (PMC10561168; doi:10.15252/embr.202357233)
Supplement: Supplementary file 17 — Source Data for Figure 5 [file EMBR-24-e57233-s012.zip › Figure 5/5A/MyD88_TRAF6_Intensity.xlsx]

## Sheet: Sheet1
Time	MyD88	TRAF6
-4	92.2213	17.2714
0	233.026	27.9684
4	499.916	112.762
8	479.626	51.7938
12	534.448	52.9505
16	972.513	20.0618
20	712.351	46.8849
24	810.131	15.9592
28	742.331	98.1007
32	700.249	20.587
36	531.861	19.434
40	653.005	22.1678
44	765.158	9.76667
48	733.271	51.3154
52	749.202	35.3077
56	796.658	56.1772
60	611.812	52.7882
64	826.815	60.9058
68	988.654	67.0732
72	795.846	51.9976
76	913.67	65.0099
80	879.65	66.146
84	825.089	122.044
88	758.977	168
92	842.66	268.02
96	931.799	263.056
100	976.497	276.047
104	846.044	166.995
108	791.753	223.278
112	874.95	106.221
116	813.987	278.744
120	867.63	141.886
124	982.581	109.061
128	904.113	102.302
132	788.706	217.729
136	1033.69	374.945
140	941.54	409.152
144	1064.18	397.427
148	1540.98	475.046
152	1311.53	374.05
156	1588.92	342.344
160	1445.74	615.164
164	1666.59	649.225
168	1864.48	513.331
172	1457.72	641.089
176	1430	684.149
180	1492.95	585.523
184	1364.32	601.62
188	1306.19	701.53
192	1177.35	588.432
196	1499.29	578.03
200	1468.74	662.289
204	1308.65	743.639
208	1247.75	701.075
212	1469.21	654.299
216	1372.88	805.235
220	1304.13	855.357
224	1311.55	711.42
228	1607.57	717.196
232	1240.21	529.097
236	1250.73	713.916
240	1499.61	700.244
244	1584.43	439.552
248	1727.17	493.927
252	1669.09	492.892
256	1588.36	409.483
260	1519.31	540.13
264	2015.9	538.173
268	1719.91	717.237
272	1642.2	621.826
276	1925.62	649.133
280	1671.65	629.781
284	1615.02	738.935
288	1821.4	623.19
