# Supplementary material for: Myddosome clustering in IL‐1 receptor signaling regulates the formation of an NF‐kB activating signalosome
Source: EMBO Rep. 2023 Aug 21;24(10):e57233. doi: 10.15252/embr.202357233 (PMC10561168; doi:10.15252/embr.202357233)
Supplement: Supplementary file 17 — Source Data for Figure 5 [file EMBR-24-e57233-s012.zip › Figure 5/5F/Intensity.xlsx]

## Sheet: Sheet1
Time	MyD88	TRAF6
0	151.353	18.941
4	170.418	19.7493
8	225.437	13.0052
12	212.828	27.6211
16	338.339	12.1381
20	421.189	24.0609
24	450.267	24.3384
28	599.645	22.5829
32	585.712	24.5679
36	703.052	30.4565
40	602.434	48.6053
44	585.879	19.9869
48	701.354	19.8287
52	690.18	39.8675
56	662.061	54.5047
60	603.065	24.5964
64	705.393	23.244
68	739.662	35.1919
72	624.635	36.0962
76	592.281	21.446
80	554.224	14.3964
84	574.062	33.3108
88	374.869	92.2987
92	577.399	142.766
96	736.246	139.76
