# Supplementary material for: Myddosome clustering in IL‐1 receptor signaling regulates the formation of an NF‐kB activating signalosome
Source: EMBO Rep. 2023 Aug 21;24(10):e57233. doi: 10.15252/embr.202357233 (PMC10561168; doi:10.15252/embr.202357233)
Supplement: Supplementary file 17 — Source Data for Figure 5 [file EMBR-24-e57233-s012.zip › Figure 5/5H/Table for Fig5H.csv]

REFERENCE_PROTEIN	QUERY_PROTEIN	RECRUITMENT_TIME
MyD88	TRAF6	12
MyD88	TRAF6	76
MyD88	TRAF6	184
MyD88	TRAF6	216
MyD88	TRAF6	20
MyD88	TRAF6	236
MyD88	TRAF6	140
MyD88	TRAF6	60
MyD88	TRAF6	88
MyD88	TRAF6	104
MyD88	TRAF6	144
MyD88	TRAF6	8
MyD88	TRAF6	260
MyD88	TRAF6	32
MyD88	TRAF6	12
MyD88	TRAF6	72
MyD88	TRAF6	8
MyD88	TRAF6	0
MyD88	TRAF6	36
MyD88	TRAF6	52
MyD88	TRAF6	108
MyD88	TRAF6	4
MyD88	TRAF6	48
MyD88	TRAF6	48
MyD88	TRAF6	80
MyD88	TRAF6	8
MyD88	TRAF6	92
MyD88	TRAF6	152
MyD88	TRAF6	36
MyD88	TRAF6	32
MyD88	TRAF6	8
MyD88	TRAF6	248
MyD88	TRAF6	20
MyD88	TRAF6	60
MyD88	TRAF6	32
MyD88	TRAF6	0
MyD88	TRAF6	196
MyD88	TRAF6	20
MyD88	TRAF6	88
MyD88	TRAF6	140
MyD88	TRAF6	8
MyD88	TRAF6	44
MyD88	TRAF6	8
MyD88	TRAF6	20
MyD88	TRAF6	52
MyD88	TRAF6	4
MyD88	TRAF6	120
MyD88	TRAF6	8
MyD88	TRAF6	4
MyD88	TRAF6	84
MyD88	TRAF6	4
MyD88	TRAF6	88
MyD88	TRAF6	4
MyD88	TRAF6	156
MyD88	TRAF6	120
MyD88	TRAF6	40
MyD88	TRAF6	56
MyD88	TRAF6	104
MyD88	TRAF6	176
MyD88	TRAF6	112
MyD88	TRAF6	92
MyD88	TRAF6	8
MyD88	TRAF6	28
MyD88	TRAF6	88
MyD88	TRAF6	76
MyD88	TRAF6	44
MyD88	TRAF6	0
MyD88	TRAF6	0
MyD88	TRAF6	48
MyD88	TRAF6	128
MyD88	TRAF6	84
MyD88	TRAF6	12
MyD88	TRAF6	12
MyD88	TRAF6	20
MyD88	TRAF6	32
MyD88	TRAF6	24
MyD88	TRAF6	68
MyD88	TRAF6	108
MyD88	TRAF6	40
MyD88	TRAF6	32
MyD88	TRAF6	24
MyD88	TRAF6	88
MyD88	TRAF6	40
MyD88	TRAF6	4
MyD88	TRAF6	48
MyD88	TRAF6	72
MyD88	TRAF6	212
MyD88	TRAF6	156
MyD88	TRAF6	188
MyD88	TRAF6	40
MyD88	TRAF6	0
MyD88	TRAF6	12
MyD88	TRAF6	8
MyD88	TRAF6	80
MyD88	HOIL1	8
MyD88	HOIL1	64
MyD88	HOIL1	36
MyD88	HOIL1	108
MyD88	HOIL1	76
MyD88	HOIL1	88
MyD88	HOIL1	84
MyD88	HOIL1	0
MyD88	HOIL1	108
MyD88	HOIL1	80
MyD88	HOIL1	108
MyD88	HOIL1	84
MyD88	HOIL1	116
MyD88	HOIL1	124
MyD88	HOIL1	164
MyD88	HOIL1	104
MyD88	HOIL1	80
MyD88	HOIL1	96
MyD88	HOIL1	136
MyD88	HOIL1	36
MyD88	HOIL1	20
MyD88	HOIL1	124
MyD88	HOIL1	32
MyD88	HOIL1	60
MyD88	HOIL1	208
MyD88	HOIL1	116
MyD88	HOIL1	144
MyD88	HOIL1	124
MyD88	HOIL1	184
MyD88	HOIL1	96
MyD88	HOIL1	144
MyD88	HOIL1	48
MyD88	HOIL1	20
MyD88	HOIL1	56
MyD88	HOIL1	188
MyD88	HOIL1	140
MyD88	HOIL1	228
MyD88	HOIL1	144
MyD88	HOIL1	188
MyD88	HOIL1	372
MyD88	HOIL1	80
MyD88	HOIL1	84
MyD88	HOIL1	88
MyD88	HOIL1	80
MyD88	HOIL1	120
MyD88	HOIL1	124
MyD88	HOIL1	200
MyD88	HOIL1	132
MyD88	HOIL1	384
MyD88	HOIL1	48
MyD88	HOIL1	124
MyD88	HOIL1	120
MyD88	HOIL1	80
MyD88	HOIL1	104
MyD88	HOIL1	136
MyD88	HOIL1	128
MyD88	HOIL1	144
MyD88	HOIL1	92
MyD88	HOIL1	56
MyD88	HOIL1	168
MyD88	HOIL1	68
MyD88	HOIL1	252
MyD88	HOIL1	164
MyD88	HOIL1	144
MyD88	HOIL1	12
MyD88	HOIL1	132
MyD88	HOIL1	128
MyD88	HOIL1	180
MyD88	HOIL1	40
