# Supplementary material for: Myddosome clustering in IL‐1 receptor signaling regulates the formation of an NF‐kB activating signalosome
Source: EMBO Rep. 2023 Aug 21;24(10):e57233. doi: 10.15252/embr.202357233 (PMC10561168; doi:10.15252/embr.202357233)
Supplement: Supplementary file 17 — Source Data for Figure 5 [file EMBR-24-e57233-s012.zip › Figure 5/5B/MyD88_HOIL1_Intensity.xlsx]

## Sheet: Sheet1
Time	MyD88	HOIL1
-4	38.6953	15.0361
0	163.305	21.6087
4	141.617	11.2795
8	197.498	28.7395
12	266.055	16.4851
16	164.692	12.1832
20	366.622	8.47815
24	319.449	14.8964
28	785.761	12.139
32	949.078	3.62113
36	980.869	11.5801
40	720.569	8.16575
44	1159	17.1071
48	1305.21	4.90547
52	1547.09	41.3259
56	1391.67	18.4817
60	1388.17	24.7302
64	2088.37	30.0991
68	2082.05	10.4156
72	2640.81	28.9295
76	3385.61	13.6958
80	4201.71	33.5429
84	3388.38	12.9747
88	3014.69	65.1231
92	3592.98	41.8917
96	3265.57	67.4043
100	3361.71	58.8104
104	3143.33	45.8802
108	4375.91	104.518
112	2519.1	85.2801
116	2936.11	141.493
120	2887.35	201.479
124	3161.91	231.069
128	2753.01	233.478
132	4479.04	312.658
136	4185.52	194.309
140	4651.1	306.223
144	4495.23	259.981
148	3827.15	273.182
152	4881.22	145.376
156	3644.75	243.516
160	4478.2	204.956
164	4313.76	242.15
168	4468.58	314.588
172	4191.93	247.548
176	4899.31	248.18
180	5103.59	363.376
184	5176.2	332.501
188	5785.88	255.388
192	5368.57	306.132
196	3932.32	312.79
200	5241.69	229.435
204	5444.83	302.906
208	5422.87	273.093
212	4956.32	271.003
216	6113.99	491.42
220	4635.25	398.035
224	4538.18	440.134
228	4902.18	344.203
232	4013.35	372.312
236	4339.89	359.954
240	3936.67	427.388
244	4319.71	414.679
248	3920.25	342.878
252	4162.85	416.112
256	4597.44	412.376
260	4174.49	337.515
264	4500.89	303.196
268	5037.37	407.6
272	4161.16	531.378
276	6079.04	396.674
280	4219.55	440.248
284	4112.3	395.84
288	4946.91	518.035
292	5641	431.881
296	6389.49	432.749
300	7550.19	367.083
304	6964.58	356.399
