# Supplementary material for: Myddosome clustering in IL‐1 receptor signaling regulates the formation of an NF‐kB activating signalosome
Source: EMBO Rep. 2023 Aug 21;24(10):e57233. doi: 10.15252/embr.202357233 (PMC10561168; doi:10.15252/embr.202357233)
Supplement: Supplementary file 17 — Source Data for Figure 5 [file EMBR-24-e57233-s012.zip › Figure 5/5C-E/Fig 5C_Mean TRAF6_by Cells.xlsx]

## Sheet: Sheet1
GROUP	IMAGE	CELL	COLOCALIZATION	MyddosomeCluster
MyD88 TRAF6	20200110 cl069 1R myd88gfp mScarlett-traf6	1	0.125	All
MyD88 TRAF6	20200110 cl069 1R myd88gfp mScarlett-traf6	2	0.144338	All
MyD88 TRAF6	20200110 cl069 1R myd88gfp mScarlett-traf6	3	0.201657	All
MyD88 TRAF6	20200110 cl069 1R myd88gfp mScarlett-traf6	4	0.130435	All
MyD88 TRAF6	20200110 cl069 1R myd88gfp mScarlett-traf6	5	0.132246	All
MyD88 TRAF6	20200110 cl069 1R myd88gfp mScarlett-traf6	6	0.133091	All
MyD88 TRAF6	20200110 cl069 1R myd88gfp mScarlett-traf6	7	0.0958333	All
MyD88 TRAF6	20200110 cl069 1R myd88gfp mScarlett-traf6	8	0.116022	All
MyD88 TRAF6	20200110 cl069 1R myd88gfp mScarlett-traf6	9	0.0620183	All
MyD88 TRAF6	20200110 cl069 1R myd88gfp mScarlett-traf6	10	0.221698	All
MyD88 TRAF6	20200110 cl069 1R myd88gfp mScarlett-traf6	11	0.0538827	All
MyD88 TRAF6	20200110 cl069 1R myd88gfp mScarlett-traf6	12	0.0701349	All
MyD88 TRAF6	20200110 cl069 1R myd88gfp mScarlett-traf6	13	0.108952	All
MyD88 TRAF6	20200110 cl069 1R myd88gfp mScarlett-traf6	14	0.034188	All
MyD88 TRAF6	20200110 cl069 1R myd88gfp mScarlett-traf6	15	0.170569	All
MyD88 TRAF6	20200110 cl069 1R myd88gfp mScarlett-traf6	16	0.0815956	All
MyD88 TRAF6	20200110 cl069 1R myd88gfp mScarlett-traf6	17	0.119444	All
MyD88 TRAF6	20200110 cl069 1R myd88gfp mScarlett-traf6	18	0.134163	All
MyD88 TRAF6	20200110 cl069 1R myd88gfp mScarlett-traf6	19	0.0784929	All
MyD88 TRAF6	20200110 cl069 1R myd88gfp mScarlett-traf6	20	0.0849673	All
MyD88 TRAF6	20200110 cl069 1R myd88gfp mScarlett-traf6	21	0.141892	All
MyD88 TRAF6	20200110 cl069 1R myd88gfp mScarlett-traf6	22	0.0504274	All
MyD88 TRAF6	20200110 cl069 1R myd88gfp mScarlett-traf6	23	0.165306	All
MyD88 TRAF6	20200110 cl069 1R myd88gfp mScarlett-traf6	24	0.139352	All
MyD88 TRAF6	20200110 cl069 1R myd88gfp mScarlett-traf6	25	0.142045	All
MyD88 TRAF6	20200110 cl069 1R myd88gfp mScarlett-traf6	26	0.208145	All
MyD88 TRAF6	20200110 cl069 1R myd88gfp mScarlett-traf6	27	0.265041	All
MyD88 TRAF6	20200110 cl069 1R myd88gfp mScarlett-traf6	28	0.442424	All
MyD88 TRAF6	20200110 cl069 1R myd88gfp mScarlett-traf6	29	0.0571429	All
MyD88 TRAF6	20200110 cl069 1R myd88gfp mScarlett-traf6 003	1	0.047	All
MyD88 TRAF6	20200110 cl069 1R myd88gfp mScarlett-traf6 003	2	0	All
MyD88 TRAF6	20200110 cl069 1R myd88gfp mScarlett-traf6 003	3	0.0526018	All
MyD88 TRAF6	20200110 cl069 1R myd88gfp mScarlett-traf6 003	4	0.0644172	All
MyD88 TRAF6	20200110 cl069 1R myd88gfp mScarlett-traf6 003	5	0.152381	All
MyD88 TRAF6	20200110 cl069 1R myd88gfp mScarlett-traf6 003	6	0.0707071	All
MyD88 TRAF6	20200110 cl069 1R myd88gfp mScarlett-traf6 003	7	0.0413437	All
MyD88 TRAF6	20200110 cl069 1R myd88gfp mScarlett-traf6 003	8	0.0228873	All
MyD88 TRAF6	20200110 cl069 1R myd88gfp mScarlett-traf6 003	9	0.0772472	All
MyD88 TRAF6	20200110 cl069 1R myd88gfp mScarlett-traf6 003	10	0	All
MyD88 TRAF6	20200110 cl069 1R myd88gfp mScarlett-traf6 003	11	0.0742358	All
MyD88 TRAF6	20200110 cl069 1R myd88gfp mScarlett-traf6 003	12	0	All
MyD88 TRAF6	20200110 cl069 1R myd88gfp mScarlett-traf6 003	13	0.0863192	All
MyD88 TRAF6	20200110 cl069 1R myd88gfp mScarlett-traf6 003	14	0.0240506	All
MyD88 TRAF6	20200110 cl069 1R myd88gfp mScarlett-traf6 003	15	0.0715789	All
MyD88 TRAF6	20200110 cl069 1R myd88gfp mScarlett-traf6 003	16	0.120654	All
MyD88 TRAF6	20200110 cl069 1R myd88gfp mScarlett-traf6 003	17	0.00376648	All
MyD88 TRAF6	20200123 cl069 1R 002	1	0.272517	All
MyD88 TRAF6	20200123 cl069 1R 002	2	0.226006	All
MyD88 TRAF6	20200123 cl069 1R 002	3	0.220497	All
MyD88 TRAF6	20200123 cl069 1R 002	4	0.176955	All
MyD88 TRAF6	20200123 cl069 1R 002	5	0.145455	All
MyD88 TRAF6	20200123 cl069 1R 002	6	0.138593	All
MyD88 TRAF6	20200123 cl069 1R 002	7	0.199541	All
MyD88 TRAF6	20200123 cl069 1R 002	8	0.34349	All
MyD88 TRAF6	20200123 cl069 1R 002	9	0.0561798	All
MyD88 TRAF6	20200123 cl069 1R 002	10	0.3125	All
MyD88 TRAF6	20200123 cl069 1R 002	11	0.332103	All
MyD88 TRAF6	20200123 cl069 1R 002	12	0.11068	All
MyD88 TRAF6	20200123 cl069 1R 002	13	0.377551	All
MyD88 TRAF6	20200123 cl069 1R 002	14	0.211765	All
MyD88 TRAF6	20200123 cl069 1R 002	15	0.246445	All
MyD88 TRAF6	20200123 cl069 1R 002	16	0.268456	All
MyD88 TRAF6	20200123 cl069 1R 002	17	0.143646	All
MyD88 TRAF6	20200123 cl069 1R 002	18	0.131068	All
MyD88 TRAF6	20200123 cl069 1R 002	19	0.151408	All
MyD88 TRAF6	20200123 cl069 1R 002	20	0.150402	All
MyD88 TRAF6	20200123 cl069 1R 002	21	0.211864	All
MyD88 TRAF6	20200123 cl069 1R 002	22	0.175973	All
MyD88 TRAF6	20200123 cl069 1R 002	23	0.0188679	All
MyD88 TRAF6	20200123 cl069 1R 002	24	0.100218	All
MyD88 TRAF6	20200123 cl069 1R 002	25	0.207031	All
MyD88 TRAF6	20200123 cl069 1R 002	26	0.199307	All
MyD88 TRAF6	20200123 cl069 1R 002	27	0.305556	All
MyD88 TRAF6	20200123 cl069 1R 002	28	0.225806	All
MyD88 TRAF6	20200123 cl069 1R 002	29	0.253444	All
MyD88 TRAF6	20200123 cl069 1R 002	30	0.351351	All
MyD88 TRAF6	20200123 cl069 1R 002	31	0.333333	All
MyD88 TRAF6	20200123 cl069 1R 002	32	0.257336	All
MyD88 TRAF6	20200123 cl069 1R 002	33	0.219512	All
MyD88 TRAF6	20200123 cl069 1R 002	34	0.22	All
MyD88 TRAF6	20200123 cl069 1R 002	35	0.160883	All
MyD88 TRAF6	20200123 cl069 1R 002	36	0.161572	All
MyD88 TRAF6	20200123 cl069 1R 002	37	0.327014	All
MyD88 TRAF6	20200123 cl069 1R 002	38	0.218978	All
MyD88 TRAF6	20200123 cl069 1R 002	39	0.295918	All
MyD88 TRAF6	20200123 cl069 1R 002	40	0.275472	All
MyD88 TRAF6	20200123 cl069 1R 002	41	0.410853	All
MyD88 TRAF6	20200123 cl069 1R 002	42	0.378601	All
MyD88 TRAF6	20200123 cl069 1R 002	43	0.353659	All
MyD88 TRAF6	20200123 cl069 1R 002	44	0.392523	All
MyD88 TRAF6	20200123 cl069 1R 002	45	0.0859951	All
MyD88 TRAF6	20200821 1.5nM 069-1R MyD88_TRAF6 001	1	0.41358	All
MyD88 TRAF6	20200821 1.5nM 069-1R MyD88_TRAF6 001	2	0.233983	All
MyD88 TRAF6	20200821 1.5nM 069-1R MyD88_TRAF6 001	3	0	All
MyD88 TRAF6	20200821 1.5nM 069-1R MyD88_TRAF6 001	4	0.272727	All
MyD88 TRAF6	20200821 1.5nM 069-1R MyD88_TRAF6 001	5	0.39834	All
MyD88 TRAF6	20200821 1.5nM 069-1R MyD88_TRAF6 001	6	0.254386	All
MyD88 TRAF6	20200821 1.5nM 069-1R MyD88_TRAF6 001	7	0.337884	All
MyD88 TRAF6	20200821 1.5nM 069-1R MyD88_TRAF6 001	8	0.125	All
MyD88 TRAF6	20200821 1.5nM 069-1R MyD88_TRAF6 001	9	0	All
MyD88 TRAF6	20200821 1.5nM 069-1R MyD88_TRAF6 001	10	0.194226	All
MyD88 TRAF6	20200821 1.5nM 069-1R MyD88_TRAF6 001	11	0.0909091	All
MyD88 TRAF6	20200821 1.5nM 069-1R MyD88_TRAF6 001	12	0	All
MyD88 TRAF6	20200821 1.5nM 069-1R MyD88_TRAF6 001	13	0	All
MyD88 TRAF6	20200821 1.5nM 069-1R MyD88_TRAF6 001	14	0.199239	All
MyD88 TRAF6	20200821 1.5nM 069-1R MyD88_TRAF6 001	15	0.302326	All
MyD88 TRAF6	20200821 1.5nM 069-1R MyD88_TRAF6 001	16	0.0731548	All
MyD88 TRAF6	20200821 1.5nM 069-1R MyD88_TRAF6 001	17	0.186161	All
MyD88 TRAF6	20211217 0.8nM 069-1R_TRAF6_MyD88 grid_off_29mol 001	1	0.338542	All
MyD88 TRAF6	20211217 0.8nM 069-1R_TRAF6_MyD88 grid_off_29mol 001	2	0.158974	All
MyD88 TRAF6	20211217 0.8nM 069-1R_TRAF6_MyD88 grid_off_29mol 001	3	0.105263	All
MyD88 TRAF6	20211217 0.8nM 069-1R_TRAF6_MyD88 grid_off_29mol 001	4	0.0973451	All
MyD88 TRAF6	20211217 0.8nM 069-1R_TRAF6_MyD88 grid_off_29mol 001	5	0.205634	All
MyD88 TRAF6	20211217 0.8nM 069-1R_TRAF6_MyD88 grid_off_29mol 001	6	0.0757576	All
MyD88 TRAF6	20211217 0.8nM 069-1R_TRAF6_MyD88 grid_off_29mol 001	7	0.198953	All
MyD88 TRAF6	20211217 0.8nM 069-1R_TRAF6_MyD88 grid_off_29mol 001	8	0.229798	All
MyD88 TRAF6	20211217 0.8nM 069-1R_TRAF6_MyD88 grid_off_29mol 001	9	0.189474	All
MyD88 TRAF6	20211217 0.8nM 069-1R_TRAF6_MyD88 grid_off_29mol 001	10	0.0966387	All
MyD88 TRAF6	20211217 0.8nM 069-1R_TRAF6_MyD88 grid_off_29mol 001	11	0.196195	All
MyD88 TRAF6	20211217 0.8nM 069-1R_TRAF6_MyD88 grid_off_29mol 001	12	0.152561	All
MyD88 TRAF6	20211217 0.8nM 069-1R_TRAF6_MyD88 grid_off_29mol 001	13	0.20625	All
MyD88 TRAF6	20211217 0.8nM 069-1R_TRAF6_MyD88 grid_off_29mol 001	14	0.186879	All
MyD88 TRAF6	20211217 0.8nM 069-1R_TRAF6_MyD88 grid_off_29mol 001	15	0.109418	All
MyD88 TRAF6	20211217 0.8nM 069-1R_TRAF6_MyD88 grid_off_29mol 001	16	0.183432	All
MyD88 TRAF6	20211217 0.8nM 069-1R_TRAF6_MyD88 grid_off_29mol 001	17	0.159091	All
MyD88 TRAF6	20211217 0.8nM 069-1R_TRAF6_MyD88 grid_off_29mol 001	18	0.0612648	All
MyD88 TRAF6	20211217 0.8nM 069-1R_TRAF6_MyD88 grid_off_29mol 001	19	0.144366	All
MyD88 TRAF6	20211217 0.8nM 069-1R_TRAF6_MyD88 grid_off_29mol 001	20	0.183716	All
MyD88 TRAF6	20211217 0.8nM 069-1R_TRAF6_MyD88 grid_off_29mol 001	21	0.167442	All
MyD88 TRAF6	20211217 0.8nM 069-1R_TRAF6_MyD88 grid_off_29mol 001	22	0.176471	All
MyD88 TRAF6	20211217 0.8nM 069-1R_TRAF6_MyD88 grid_off_29mol 001	23	0.144638	All
MyD88 TRAF6	20211217 0.8nM 069-1R_TRAF6_MyD88 grid_off_29mol 001	24	0.147143	All
MyD88 TRAF6	20211217 0.8nM 069-1R_TRAF6_MyD88 grid_off_29mol 001	25	0.162362	All
MyD88 TRAF6	20211217 0.8nM 069-1R_TRAF6_MyD88 grid_off_29mol 001	26	0.166667	All
MyD88 TRAF6	20211217 0.8nM 069-1R_TRAF6_MyD88 grid_off_29mol 001	27	0.173626	All
MyD88 TRAF6	20211217 0.8nM 069-1R_TRAF6_MyD88 grid_off_29mol 001	28	0.163606	All
MyD88 TRAF6	20211217 0.8nM 069-1R_TRAF6_MyD88 grid_off_29mol 001	29	0.197744	All
MyD88 TRAF6	20211217 0.8nM 069-1R_TRAF6_MyD88 grid_off_29mol 001	30	0.154028	All
MyD88 TRAF6	20211217 0.8nM 069-1R_TRAF6_MyD88 grid_off_29mol 001	31	0.115385	All
MyD88 TRAF6	20211217 0.8nM 069-1R_TRAF6_MyD88 grid_off_29mol 001	32	0.166667	All
MyD88 TRAF6	20211217 0.8nM 069-1R_TRAF6_MyD88 grid_off_29mol 001	33	0.256506	All
MyD88 TRAF6	20211217 0.8nM 069-1R_TRAF6_MyD88 grid_off_29mol 001	34	0.216433	All
MyD88 TRAF6	20211217 0.8nM 069-1R_TRAF6_MyD88 grid_off_29mol 001	35	0.134146	All
MyD88 TRAF6	20211217 0.8nM 069-1R_TRAF6_MyD88 grid_off_29mol 001	36	0.1875	All
MyD88 TRAF6	20211217 0.8nM 069-1R_TRAF6_MyD88 grid_off_29mol 001	37	0.138801	All
MyD88 TRAF6	20211217 0.8nM 069-1R_TRAF6_MyD88 grid_off_29mol 001	38	0.132026	All
MyD88 TRAF6	20211217 0.8nM 069-1R_TRAF6_MyD88 grid_off_29mol 001	39	0.183117	All
MyD88 TRAF6	20211217 0.8nM 069-1R_TRAF6_MyD88 grid_off_29mol 001	40	0.219487	All
MyD88 TRAF6	20211217 0.8nM 069-1R_TRAF6_MyD88 grid_off_29mol 001	41	0.179842	All
MyD88 TRAF6	20211217 0.8nM 069-1R_TRAF6_MyD88 grid_off_29mol 001	42	0.237037	All
MyD88 TRAF6	20211217 0.8nM 069-1R_TRAF6_MyD88 grid_off_29mol 001	43	0.186695	All
MyD88 TRAF6	20211217 0.8nM 069-1R_TRAF6_MyD88 grid_off_29mol 001	44	0.180258	All
MyD88 TRAF6	20211217 0.8nM 069-1R_TRAF6_MyD88 grid_off_29mol 001	45	0.103976	All
MyD88 TRAF6	20211217 0.8nM 069-1R_TRAF6_MyD88 grid_off_29mol 001	46	0.219089	All
MyD88 TRAF6	20211217 0.8nM 069-1R_TRAF6_MyD88 grid_off_29mol 001	47	0.0921053	All
MyD88 TRAF6	20211217 0.8nM 069-1R_TRAF6_MyD88 grid_off_29mol 001	48	0.113712	All
MyD88 TRAF6	20211220 1.5nM 069-1R_TRAF6_MyD88 NC_31mol 001	1	0.227621	All
MyD88 TRAF6	20211220 1.5nM 069-1R_TRAF6_MyD88 NC_31mol 001	2	0.181293	All
MyD88 TRAF6	20211220 1.5nM 069-1R_TRAF6_MyD88 NC_31mol 001	3	0.173913	All
MyD88 TRAF6	20211220 1.5nM 069-1R_TRAF6_MyD88 NC_31mol 001	4	0.137441	All
MyD88 TRAF6	20211220 1.5nM 069-1R_TRAF6_MyD88 NC_31mol 001	5	0.192171	All
MyD88 TRAF6	20211220 1.5nM 069-1R_TRAF6_MyD88 NC_31mol 001	6	0.169643	All
MyD88 TRAF6	20211220 1.5nM 069-1R_TRAF6_MyD88 NC_31mol 001	7	0.178445	All
MyD88 TRAF6	20211220 1.5nM 069-1R_TRAF6_MyD88 NC_31mol 001	8	0.104167	All
MyD88 TRAF6	20211220 1.5nM 069-1R_TRAF6_MyD88 NC_31mol 001	9	0.270833	All
MyD88 TRAF6	20211220 1.5nM 069-1R_TRAF6_MyD88 NC_31mol 001	10	0.0705882	All
MyD88 TRAF6	20211220 1.5nM 069-1R_TRAF6_MyD88 NC_31mol 001	11	0.145923	All
MyD88 TRAF6	20211220 1.5nM 069-1R_TRAF6_MyD88 NC_31mol 001	12	0.120401	All
MyD88 TRAF6	20211220 1.5nM 069-1R_TRAF6_MyD88 NC_31mol 001	13	0.204485	All
MyD88 TRAF6	20211220 1.5nM 069-1R_TRAF6_MyD88 NC_31mol 001	14	0.0821918	All
MyD88 TRAF6	20211220 1.5nM 069-1R_TRAF6_MyD88 NC_31mol 001	15	0.115108	All
MyD88 TRAF6	20211220 1.5nM 069-1R_TRAF6_MyD88 NC_31mol 001	16	0	All
MyD88 TRAF6	20211220 1.5nM 069-1R_TRAF6_MyD88 NC_31mol 001	17	0.0915033	All
MyD88 TRAF6	20211220 1.5nM 069-1R_TRAF6_MyD88 NC_31mol 001	18	0.147059	All
MyD88 TRAF6	20211220 1.5nM 069-1R_TRAF6_MyD88 NC_31mol 001	19	0.165414	All
MyD88 TRAF6	20211220 1.5nM 069-1R_TRAF6_MyD88 NC_31mol 001	20	0.204698	All
MyD88 TRAF6	20211220 1.5nM 069-1R_TRAF6_MyD88 NC_31mol 001	21	0.174129	All
MyD88 TRAF6	20211220 1.5nM 069-1R_TRAF6_MyD88 NC_31mol 001	22	0.169054	All
MyD88 TRAF6	20211220 1.5nM 069-1R_TRAF6_MyD88 NC_31mol 001	23	0.154812	All
MyD88 TRAF6	20211220 1.5nM 069-1R_TRAF6_MyD88 NC_31mol 001	24	0.261905	All
MyD88 TRAF6	20211220 1.5nM 069-1R_TRAF6_MyD88 NC_31mol 001	25	0.0140845	All
MyD88 TRAF6	20211220 1.5nM 069-1R_TRAF6_MyD88 NC_31mol 001	26	0.284	All
MyD88 TRAF6	20211220 1.5nM 069-1R_TRAF6_MyD88 NC_31mol 001	27	0.116667	All
MyD88 TRAF6	20211220 1.5nM 069-1R_TRAF6_MyD88 NC_31mol 001	28	0.167315	All
MyD88 TRAF6	20211220 1.5nM 069-1R_TRAF6_MyD88 NC_31mol 001	29	0.135802	All
MyD88 TRAF6	20211220 1.5nM 069-1R_TRAF6_MyD88 NC_31mol 001	30	0.256198	All
MyD88 TRAF6	20211220 1.5nM 069-1R_TRAF6_MyD88 NC_31mol 001	31	0.230428	All
MyD88 TRAF6	20211220 1.5nM 069-1R_TRAF6_MyD88 NC_31mol 001	32	0.285714	All
MyD88 TRAF6	20211220 1.5nM 069-1R_TRAF6_MyD88 NC_31mol 001	33	0.0520446	All
MyD88 TRAF6	20211220 1.5nM 069-1R_TRAF6_MyD88 NC_31mol 001	34	0.155172	All
MyD88 TRAF6	20211220 1.5nM 069-1R_TRAF6_MyD88 NC_31mol 001	35	0.124402	All
MyD88 TRAF6	20200110 cl069 1R myd88gfp mScarlett-traf6	1	0.0192308	≤1
MyD88 TRAF6	20200110 cl069 1R myd88gfp mScarlett-traf6	2	0.0161527	≤1
MyD88 TRAF6	20200110 cl069 1R myd88gfp mScarlett-traf6	3	0.0288462	≤1
MyD88 TRAF6	20200110 cl069 1R myd88gfp mScarlett-traf6	4	0.1	≤1
MyD88 TRAF6	20200110 cl069 1R myd88gfp mScarlett-traf6	5	0.065445	≤1
MyD88 TRAF6	20200110 cl069 1R myd88gfp mScarlett-traf6	6	0.0501002	≤1
MyD88 TRAF6	20200110 cl069 1R myd88gfp mScarlett-traf6	7	0.0150188	≤1
MyD88 TRAF6	20200110 cl069 1R myd88gfp mScarlett-traf6	8	0.0278788	≤1
MyD88 TRAF6	20200110 cl069 1R myd88gfp mScarlett-traf6	9	0.00635697	≤1
MyD88 TRAF6	20200110 cl069 1R myd88gfp mScarlett-traf6	10	0.0294118	≤1
MyD88 TRAF6	20200110 cl069 1R myd88gfp mScarlett-traf6	11	0.0041841	≤1
MyD88 TRAF6	20200110 cl069 1R myd88gfp mScarlett-traf6	12	0.00533175	≤1
MyD88 TRAF6	20200110 cl069 1R myd88gfp mScarlett-traf6	13	0.0122494	≤1
MyD88 TRAF6	20200110 cl069 1R myd88gfp mScarlett-traf6	14	0	≤1
MyD88 TRAF6	20200110 cl069 1R myd88gfp mScarlett-traf6	15	0.0359281	≤1
MyD88 TRAF6	20200110 cl069 1R myd88gfp mScarlett-traf6	16	0.0136986	≤1
MyD88 TRAF6	20200110 cl069 1R myd88gfp mScarlett-traf6	17	0.00542005	≤1
MyD88 TRAF6	20200110 cl069 1R myd88gfp mScarlett-traf6	18	0.0169492	≤1
MyD88 TRAF6	20200110 cl069 1R myd88gfp mScarlett-traf6	19	0.00883002	≤1
MyD88 TRAF6	20200110 cl069 1R myd88gfp mScarlett-traf6	20	0.00829384	≤1
MyD88 TRAF6	20200110 cl069 1R myd88gfp mScarlett-traf6	21	0.0291971	≤1
MyD88 TRAF6	20200110 cl069 1R myd88gfp mScarlett-traf6	22	0.00683594	≤1
MyD88 TRAF6	20200110 cl069 1R myd88gfp mScarlett-traf6	23	0.0481928	≤1
MyD88 TRAF6	20200110 cl069 1R myd88gfp mScarlett-traf6	24	0.052439	≤1
MyD88 TRAF6	20200110 cl069 1R myd88gfp mScarlett-traf6	25	0.019943	≤1
MyD88 TRAF6	20200110 cl069 1R myd88gfp mScarlett-traf6	26	0.0380952	≤1
MyD88 TRAF6	20200110 cl069 1R myd88gfp mScarlett-traf6	27	0.0610932	≤1
MyD88 TRAF6	20200110 cl069 1R myd88gfp mScarlett-traf6	28	0.234694	≤1
MyD88 TRAF6	20200110 cl069 1R myd88gfp mScarlett-traf6	29	0	≤1
MyD88 TRAF6	20200110 cl069 1R myd88gfp mScarlett-traf6 003	1	0.00264201	≤1
MyD88 TRAF6	20200110 cl069 1R myd88gfp mScarlett-traf6 003	2	0	≤1
MyD88 TRAF6	20200110 cl069 1R myd88gfp mScarlett-traf6 003	3	0.0132548	≤1
MyD88 TRAF6	20200110 cl069 1R myd88gfp mScarlett-traf6 003	4	0.00321543	≤1
MyD88 TRAF6	20200110 cl069 1R myd88gfp mScarlett-traf6 003	5	0.101604	≤1
MyD88 TRAF6	20200110 cl069 1R myd88gfp mScarlett-traf6 003	6	0	≤1
MyD88 TRAF6	20200110 cl069 1R myd88gfp mScarlett-traf6 003	7	0	≤1
MyD88 TRAF6	20200110 cl069 1R myd88gfp mScarlett-traf6 003	8	0	≤1
MyD88 TRAF6	20200110 cl069 1R myd88gfp mScarlett-traf6 003	9	0	≤1
MyD88 TRAF6	20200110 cl069 1R myd88gfp mScarlett-traf6 003	10	0	≤1
MyD88 TRAF6	20200110 cl069 1R myd88gfp mScarlett-traf6 003	11	0.014652	≤1
MyD88 TRAF6	20200110 cl069 1R myd88gfp mScarlett-traf6 003	12	0	≤1
MyD88 TRAF6	20200110 cl069 1R myd88gfp mScarlett-traf6 003	13	0.0224719	≤1
MyD88 TRAF6	20200110 cl069 1R myd88gfp mScarlett-traf6 003	14	0	≤1
MyD88 TRAF6	20200110 cl069 1R myd88gfp mScarlett-traf6 003	15	0.00397219	≤1
MyD88 TRAF6	20200110 cl069 1R myd88gfp mScarlett-traf6 003	16	0.010582	≤1
MyD88 TRAF6	20200110 cl069 1R myd88gfp mScarlett-traf6 003	17	0	≤1
MyD88 TRAF6	20200123 cl069 1R 002	1	0.135922	≤1
MyD88 TRAF6	20200123 cl069 1R 002	2	0.0136986	≤1
MyD88 TRAF6	20200123 cl069 1R 002	3	0	≤1
MyD88 TRAF6	20200123 cl069 1R 002	4	0.0677966	≤1
MyD88 TRAF6	20200123 cl069 1R 002	5	0	≤1
MyD88 TRAF6	20200123 cl069 1R 002	6	0.00510204	≤1
MyD88 TRAF6	20200123 cl069 1R 002	7	0.00985222	≤1
MyD88 TRAF6	20200123 cl069 1R 002	8	0.0588235	≤1
MyD88 TRAF6	20200123 cl069 1R 002	9	0	≤1
MyD88 TRAF6	20200123 cl069 1R 002	10	0.0666667	≤1
MyD88 TRAF6	20200123 cl069 1R 002	11	0.0263158	≤1
MyD88 TRAF6	20200123 cl069 1R 002	12	0	≤1
MyD88 TRAF6	20200123 cl069 1R 002	13	0	≤1
MyD88 TRAF6	20200123 cl069 1R 002	14	0.0120482	≤1
MyD88 TRAF6	20200123 cl069 1R 002	15	0	≤1
MyD88 TRAF6	20200123 cl069 1R 002	16	0.139535	≤1
MyD88 TRAF6	20200123 cl069 1R 002	17	0.0175439	≤1
MyD88 TRAF6	20200123 cl069 1R 002	18	0.0366972	≤1
MyD88 TRAF6	20200123 cl069 1R 002	19	0	≤1
MyD88 TRAF6	20200123 cl069 1R 002	20	0.0145631	≤1
MyD88 TRAF6	20200123 cl069 1R 002	21	0.0449438	≤1
MyD88 TRAF6	20200123 cl069 1R 002	22	0.00763359	≤1
MyD88 TRAF6	20200123 cl069 1R 002	23	0	≤1
MyD88 TRAF6	20200123 cl069 1R 002	24	0	≤1
MyD88 TRAF6	20200123 cl069 1R 002	25	0.0505618	≤1
MyD88 TRAF6	20200123 cl069 1R 002	26	0	≤1
MyD88 TRAF6	20200123 cl069 1R 002	27	0.14	≤1
MyD88 TRAF6	20200123 cl069 1R 002	28	0.0454545	≤1
MyD88 TRAF6	20200123 cl069 1R 002	29	0	≤1
MyD88 TRAF6	20200123 cl069 1R 002	30	0.046875	≤1
MyD88 TRAF6	20200123 cl069 1R 002	31	0.175439	≤1
MyD88 TRAF6	20200123 cl069 1R 002	32	0.0222222	≤1
MyD88 TRAF6	20200123 cl069 1R 002	33	0.0322581	≤1
MyD88 TRAF6	20200123 cl069 1R 002	34	0.0121951	≤1
MyD88 TRAF6	20200123 cl069 1R 002	35	0	≤1
MyD88 TRAF6	20200123 cl069 1R 002	36	0.0480769	≤1
MyD88 TRAF6	20200123 cl069 1R 002	37	0.0232558	≤1
MyD88 TRAF6	20200123 cl069 1R 002	38	0	≤1
MyD88 TRAF6	20200123 cl069 1R 002	39	0	≤1
MyD88 TRAF6	20200123 cl069 1R 002	40	0.016129	≤1
MyD88 TRAF6	20200123 cl069 1R 002	41	0.06	≤1
MyD88 TRAF6	20200123 cl069 1R 002	42	0	≤1
MyD88 TRAF6	20200123 cl069 1R 002	43	0.0967742	≤1
MyD88 TRAF6	20200123 cl069 1R 002	44	0.056	≤1
MyD88 TRAF6	20200123 cl069 1R 002	45	0.0070922	≤1
MyD88 TRAF6	20200821 1.5nM 069-1R MyD88_TRAF6 001	1	0.393548	≤1
MyD88 TRAF6	20200821 1.5nM 069-1R MyD88_TRAF6 001	2	0.220963	≤1
MyD88 TRAF6	20200821 1.5nM 069-1R MyD88_TRAF6 001	3	0	≤1
MyD88 TRAF6	20200821 1.5nM 069-1R MyD88_TRAF6 001	4	0.106452	≤1
MyD88 TRAF6	20200821 1.5nM 069-1R MyD88_TRAF6 001	5	0.34715	≤1
MyD88 TRAF6	20200821 1.5nM 069-1R MyD88_TRAF6 001	6	0.172775	≤1
MyD88 TRAF6	20200821 1.5nM 069-1R MyD88_TRAF6 001	7	0.270833	≤1
MyD88 TRAF6	20200821 1.5nM 069-1R MyD88_TRAF6 001	8	0.0425532	≤1
MyD88 TRAF6	20200821 1.5nM 069-1R MyD88_TRAF6 001	9	0	≤1
MyD88 TRAF6	20200821 1.5nM 069-1R MyD88_TRAF6 001	10	0.192612	≤1
MyD88 TRAF6	20200821 1.5nM 069-1R MyD88_TRAF6 001	11	0	≤1
MyD88 TRAF6	20200821 1.5nM 069-1R MyD88_TRAF6 001	12	0	≤1
MyD88 TRAF6	20200821 1.5nM 069-1R MyD88_TRAF6 001	13	0	≤1
MyD88 TRAF6	20200821 1.5nM 069-1R MyD88_TRAF6 001	14	0.145923	≤1
MyD88 TRAF6	20200821 1.5nM 069-1R MyD88_TRAF6 001	15	0.243243	≤1
MyD88 TRAF6	20200821 1.5nM 069-1R MyD88_TRAF6 001	16	0.0326409	≤1
MyD88 TRAF6	20200821 1.5nM 069-1R MyD88_TRAF6 001	17	0.091623	≤1
MyD88 TRAF6	20211217 0.8nM 069-1R_TRAF6_MyD88 grid_off_29mol 001	1	0.18797	≤1
MyD88 TRAF6	20211217 0.8nM 069-1R_TRAF6_MyD88 grid_off_29mol 001	2	0.0396476	≤1
MyD88 TRAF6	20211217 0.8nM 069-1R_TRAF6_MyD88 grid_off_29mol 001	3	0.0232558	≤1
MyD88 TRAF6	20211217 0.8nM 069-1R_TRAF6_MyD88 grid_off_29mol 001	4	0.0659341	≤1
MyD88 TRAF6	20211217 0.8nM 069-1R_TRAF6_MyD88 grid_off_29mol 001	5	0.0858896	≤1
MyD88 TRAF6	20211217 0.8nM 069-1R_TRAF6_MyD88 grid_off_29mol 001	6	0	≤1
MyD88 TRAF6	20211217 0.8nM 069-1R_TRAF6_MyD88 grid_off_29mol 001	7	0.0338983	≤1
MyD88 TRAF6	20211217 0.8nM 069-1R_TRAF6_MyD88 grid_off_29mol 001	8	0.117241	≤1
MyD88 TRAF6	20211217 0.8nM 069-1R_TRAF6_MyD88 grid_off_29mol 001	9	0.0679612	≤1
MyD88 TRAF6	20211217 0.8nM 069-1R_TRAF6_MyD88 grid_off_29mol 001	10	0.0206422	≤1
MyD88 TRAF6	20211217 0.8nM 069-1R_TRAF6_MyD88 grid_off_29mol 001	11	0.121795	≤1
MyD88 TRAF6	20211217 0.8nM 069-1R_TRAF6_MyD88 grid_off_29mol 001	12	0.0534846	≤1
MyD88 TRAF6	20211217 0.8nM 069-1R_TRAF6_MyD88 grid_off_29mol 001	13	0.0995671	≤1
MyD88 TRAF6	20211217 0.8nM 069-1R_TRAF6_MyD88 grid_off_29mol 001	14	0.125926	≤1
MyD88 TRAF6	20211217 0.8nM 069-1R_TRAF6_MyD88 grid_off_29mol 001	15	0.043659	≤1
MyD88 TRAF6	20211217 0.8nM 069-1R_TRAF6_MyD88 grid_off_29mol 001	16	0.0695652	≤1
MyD88 TRAF6	20211217 0.8nM 069-1R_TRAF6_MyD88 grid_off_29mol 001	17	0.12069	≤1
MyD88 TRAF6	20211217 0.8nM 069-1R_TRAF6_MyD88 grid_off_29mol 001	18	0.0328283	≤1
MyD88 TRAF6	20211217 0.8nM 069-1R_TRAF6_MyD88 grid_off_29mol 001	19	0.0602094	≤1
MyD88 TRAF6	20211217 0.8nM 069-1R_TRAF6_MyD88 grid_off_29mol 001	20	0.0615385	≤1
MyD88 TRAF6	20211217 0.8nM 069-1R_TRAF6_MyD88 grid_off_29mol 001	21	0.108824	≤1
MyD88 TRAF6	20211217 0.8nM 069-1R_TRAF6_MyD88 grid_off_29mol 001	22	0.110465	≤1
MyD88 TRAF6	20211217 0.8nM 069-1R_TRAF6_MyD88 grid_off_29mol 001	23	0.0604396	≤1
MyD88 TRAF6	20211217 0.8nM 069-1R_TRAF6_MyD88 grid_off_29mol 001	24	0.084122	≤1
MyD88 TRAF6	20211217 0.8nM 069-1R_TRAF6_MyD88 grid_off_29mol 001	25	0.0485437	≤1
MyD88 TRAF6	20211217 0.8nM 069-1R_TRAF6_MyD88 grid_off_29mol 001	26	0.0816327	≤1
MyD88 TRAF6	20211217 0.8nM 069-1R_TRAF6_MyD88 grid_off_29mol 001	27	0.031746	≤1
MyD88 TRAF6	20211217 0.8nM 069-1R_TRAF6_MyD88 grid_off_29mol 001	28	0.0449102	≤1
MyD88 TRAF6	20211217 0.8nM 069-1R_TRAF6_MyD88 grid_off_29mol 001	29	0.0869565	≤1
MyD88 TRAF6	20211217 0.8nM 069-1R_TRAF6_MyD88 grid_off_29mol 001	30	0.102649	≤1
MyD88 TRAF6	20211217 0.8nM 069-1R_TRAF6_MyD88 grid_off_29mol 001	31	0.0617284	≤1
MyD88 TRAF6	20211217 0.8nM 069-1R_TRAF6_MyD88 grid_off_29mol 001	32	0.0584677	≤1
MyD88 TRAF6	20211217 0.8nM 069-1R_TRAF6_MyD88 grid_off_29mol 001	33	0.107955	≤1
MyD88 TRAF6	20211217 0.8nM 069-1R_TRAF6_MyD88 grid_off_29mol 001	34	0.121302	≤1
MyD88 TRAF6	20211217 0.8nM 069-1R_TRAF6_MyD88 grid_off_29mol 001	35	0.0102041	≤1
MyD88 TRAF6	20211217 0.8nM 069-1R_TRAF6_MyD88 grid_off_29mol 001	36	0.12	≤1
MyD88 TRAF6	20211217 0.8nM 069-1R_TRAF6_MyD88 grid_off_29mol 001	37	0.0344828	≤1
MyD88 TRAF6	20211217 0.8nM 069-1R_TRAF6_MyD88 grid_off_29mol 001	38	0.0341515	≤1
MyD88 TRAF6	20211217 0.8nM 069-1R_TRAF6_MyD88 grid_off_29mol 001	39	0.0851449	≤1
MyD88 TRAF6	20211217 0.8nM 069-1R_TRAF6_MyD88 grid_off_29mol 001	40	0.128755	≤1
MyD88 TRAF6	20211217 0.8nM 069-1R_TRAF6_MyD88 grid_off_29mol 001	41	0.0966851	≤1
MyD88 TRAF6	20211217 0.8nM 069-1R_TRAF6_MyD88 grid_off_29mol 001	42	0.0891089	≤1
MyD88 TRAF6	20211217 0.8nM 069-1R_TRAF6_MyD88 grid_off_29mol 001	43	0.101156	≤1
MyD88 TRAF6	20211217 0.8nM 069-1R_TRAF6_MyD88 grid_off_29mol 001	44	0.0878187	≤1
MyD88 TRAF6	20211217 0.8nM 069-1R_TRAF6_MyD88 grid_off_29mol 001	45	0.032491	≤1
MyD88 TRAF6	20211217 0.8nM 069-1R_TRAF6_MyD88 grid_off_29mol 001	46	0.106061	≤1
MyD88 TRAF6	20211217 0.8nM 069-1R_TRAF6_MyD88 grid_off_29mol 001	47	0.0128205	≤1
MyD88 TRAF6	20211217 0.8nM 069-1R_TRAF6_MyD88 grid_off_29mol 001	48	0.0366972	≤1
MyD88 TRAF6	20211220 1.5nM 069-1R_TRAF6_MyD88 NC_31mol 001	1	0.143581	≤1
MyD88 TRAF6	20211220 1.5nM 069-1R_TRAF6_MyD88 NC_31mol 001	2	0.095082	≤1
MyD88 TRAF6	20211220 1.5nM 069-1R_TRAF6_MyD88 NC_31mol 001	3	0.0867347	≤1
MyD88 TRAF6	20211220 1.5nM 069-1R_TRAF6_MyD88 NC_31mol 001	4	0.0691318	≤1
MyD88 TRAF6	20211220 1.5nM 069-1R_TRAF6_MyD88 NC_31mol 001	5	0.129707	≤1
MyD88 TRAF6	20211220 1.5nM 069-1R_TRAF6_MyD88 NC_31mol 001	6	0.0681818	≤1
MyD88 TRAF6	20211220 1.5nM 069-1R_TRAF6_MyD88 NC_31mol 001	7	0.106904	≤1
MyD88 TRAF6	20211220 1.5nM 069-1R_TRAF6_MyD88 NC_31mol 001	8	0.0714286	≤1
MyD88 TRAF6	20211220 1.5nM 069-1R_TRAF6_MyD88 NC_31mol 001	9	0.141975	≤1
MyD88 TRAF6	20211220 1.5nM 069-1R_TRAF6_MyD88 NC_31mol 001	10	0.030303	≤1
MyD88 TRAF6	20211220 1.5nM 069-1R_TRAF6_MyD88 NC_31mol 001	11	0.0702479	≤1
MyD88 TRAF6	20211220 1.5nM 069-1R_TRAF6_MyD88 NC_31mol 001	12	0.0528634	≤1
MyD88 TRAF6	20211220 1.5nM 069-1R_TRAF6_MyD88 NC_31mol 001	13	0.129264	≤1
MyD88 TRAF6	20211220 1.5nM 069-1R_TRAF6_MyD88 NC_31mol 001	14	0.0735294	≤1
MyD88 TRAF6	20211220 1.5nM 069-1R_TRAF6_MyD88 NC_31mol 001	15	0.0657895	≤1
MyD88 TRAF6	20211220 1.5nM 069-1R_TRAF6_MyD88 NC_31mol 001	16	0	≤1
MyD88 TRAF6	20211220 1.5nM 069-1R_TRAF6_MyD88 NC_31mol 001	17	0.0865385	≤1
MyD88 TRAF6	20211220 1.5nM 069-1R_TRAF6_MyD88 NC_31mol 001	18	0.14876	≤1
MyD88 TRAF6	20211220 1.5nM 069-1R_TRAF6_MyD88 NC_31mol 001	19	0.0814249	≤1
MyD88 TRAF6	20211220 1.5nM 069-1R_TRAF6_MyD88 NC_31mol 001	20	0.0748663	≤1
MyD88 TRAF6	20211220 1.5nM 069-1R_TRAF6_MyD88 NC_31mol 001	21	0.101796	≤1
MyD88 TRAF6	20211220 1.5nM 069-1R_TRAF6_MyD88 NC_31mol 001	22	0.0571429	≤1
MyD88 TRAF6	20211220 1.5nM 069-1R_TRAF6_MyD88 NC_31mol 001	23	0.0685714	≤1
MyD88 TRAF6	20211220 1.5nM 069-1R_TRAF6_MyD88 NC_31mol 001	24	0.132075	≤1
MyD88 TRAF6	20211220 1.5nM 069-1R_TRAF6_MyD88 NC_31mol 001	25	0	≤1
MyD88 TRAF6	20211220 1.5nM 069-1R_TRAF6_MyD88 NC_31mol 001	26	0.170984	≤1
MyD88 TRAF6	20211220 1.5nM 069-1R_TRAF6_MyD88 NC_31mol 001	27	0.0925926	≤1
MyD88 TRAF6	20211220 1.5nM 069-1R_TRAF6_MyD88 NC_31mol 001	28	0.0911602	≤1
MyD88 TRAF6	20211220 1.5nM 069-1R_TRAF6_MyD88 NC_31mol 001	29	0.0625	≤1
MyD88 TRAF6	20211220 1.5nM 069-1R_TRAF6_MyD88 NC_31mol 001	30	0.0565217	≤1
MyD88 TRAF6	20211220 1.5nM 069-1R_TRAF6_MyD88 NC_31mol 001	31	0.178571	≤1
MyD88 TRAF6	20211220 1.5nM 069-1R_TRAF6_MyD88 NC_31mol 001	32	0.0454545	≤1
MyD88 TRAF6	20211220 1.5nM 069-1R_TRAF6_MyD88 NC_31mol 001	33	0.0042735	≤1
MyD88 TRAF6	20211220 1.5nM 069-1R_TRAF6_MyD88 NC_31mol 001	34	0.0748299	≤1
MyD88 TRAF6	20211220 1.5nM 069-1R_TRAF6_MyD88 NC_31mol 001	35	0.0773481	≤1
MyD88 TRAF6	20200110 cl069 1R myd88gfp mScarlett-traf6	1	0.4	>1
MyD88 TRAF6	20200110 cl069 1R myd88gfp mScarlett-traf6	2	0.296684	>1
MyD88 TRAF6	20200110 cl069 1R myd88gfp mScarlett-traf6	3	0.435065	>1
MyD88 TRAF6	20200110 cl069 1R myd88gfp mScarlett-traf6	4	0.333333	>1
MyD88 TRAF6	20200110 cl069 1R myd88gfp mScarlett-traf6	5	0.282353	>1
MyD88 TRAF6	20200110 cl069 1R myd88gfp mScarlett-traf6	6	0.352785	>1
MyD88 TRAF6	20200110 cl069 1R myd88gfp mScarlett-traf6	7	0.256858	>1
MyD88 TRAF6	20200110 cl069 1R myd88gfp mScarlett-traf6	8	0.394636	>1
MyD88 TRAF6	20200110 cl069 1R myd88gfp mScarlett-traf6	9	0.229412	>1
MyD88 TRAF6	20200110 cl069 1R myd88gfp mScarlett-traf6	10	0.565789	>1
MyD88 TRAF6	20200110 cl069 1R myd88gfp mScarlett-traf6	11	0.20915	>1
MyD88 TRAF6	20200110 cl069 1R myd88gfp mScarlett-traf6	12	0.190739	>1
MyD88 TRAF6	20200110 cl069 1R myd88gfp mScarlett-traf6	13	0.268877	>1
MyD88 TRAF6	20200110 cl069 1R myd88gfp mScarlett-traf6	14	0.162791	>1
MyD88 TRAF6	20200110 cl069 1R myd88gfp mScarlett-traf6	15	0.340909	>1
MyD88 TRAF6	20200110 cl069 1R myd88gfp mScarlett-traf6	16	0.214477	>1
MyD88 TRAF6	20200110 cl069 1R myd88gfp mScarlett-traf6	17	0.239316	>1
MyD88 TRAF6	20200110 cl069 1R myd88gfp mScarlett-traf6	18	0.354582	>1
MyD88 TRAF6	20200110 cl069 1R myd88gfp mScarlett-traf6	19	0.25	>1
MyD88 TRAF6	20200110 cl069 1R myd88gfp mScarlett-traf6	20	0.370044	>1
MyD88 TRAF6	20200110 cl069 1R myd88gfp mScarlett-traf6	21	0.323529	>1
MyD88 TRAF6	20200110 cl069 1R myd88gfp mScarlett-traf6	22	0.356164	>1
MyD88 TRAF6	20200110 cl069 1R myd88gfp mScarlett-traf6	23	0.411392	>1
MyD88 TRAF6	20200110 cl069 1R myd88gfp mScarlett-traf6	24	0.497487	>1
MyD88 TRAF6	20200110 cl069 1R myd88gfp mScarlett-traf6	25	0.384181	>1
MyD88 TRAF6	20200110 cl069 1R myd88gfp mScarlett-traf6	26	0.362069	>1
MyD88 TRAF6	20200110 cl069 1R myd88gfp mScarlett-traf6	27	0.473684	>1
MyD88 TRAF6	20200110 cl069 1R myd88gfp mScarlett-traf6	28	0.746269	>1
MyD88 TRAF6	20200110 cl069 1R myd88gfp mScarlett-traf6	29	0.25	>1
MyD88 TRAF6	20200110 cl069 1R myd88gfp mScarlett-traf6 003	1	0.185185	>1
MyD88 TRAF6	20200110 cl069 1R myd88gfp mScarlett-traf6 003	2	0	>1
MyD88 TRAF6	20200110 cl069 1R myd88gfp mScarlett-traf6 003	3	0.182927	>1
MyD88 TRAF6	20200110 cl069 1R myd88gfp mScarlett-traf6 003	4	0.218329	>1
MyD88 TRAF6	20200110 cl069 1R myd88gfp mScarlett-traf6 003	5	0.565217	>1
MyD88 TRAF6	20200110 cl069 1R myd88gfp mScarlett-traf6 003	6	0.104366	>1
MyD88 TRAF6	20200110 cl069 1R myd88gfp mScarlett-traf6 003	7	0.101911	>1
MyD88 TRAF6	20200110 cl069 1R myd88gfp mScarlett-traf6 003	8	0.0369318	>1
MyD88 TRAF6	20200110 cl069 1R myd88gfp mScarlett-traf6 003	9	0.149051	>1
MyD88 TRAF6	20200110 cl069 1R myd88gfp mScarlett-traf6 003	10	0	>1
MyD88 TRAF6	20200110 cl069 1R myd88gfp mScarlett-traf6 003	11	0.162162	>1
MyD88 TRAF6	20200110 cl069 1R myd88gfp mScarlett-traf6 003	13	0.337349	>1
MyD88 TRAF6	20200110 cl069 1R myd88gfp mScarlett-traf6 003	14	0.038	>1
MyD88 TRAF6	20200110 cl069 1R myd88gfp mScarlett-traf6 003	15	0.147816	>1
MyD88 TRAF6	20200110 cl069 1R myd88gfp mScarlett-traf6 003	16	0.19	>1
MyD88 TRAF6	20200110 cl069 1R myd88gfp mScarlett-traf6 003	17	0.0625	>1
MyD88 TRAF6	20200123 cl069 1R 002	1	0.396476	>1
MyD88 TRAF6	20200123 cl069 1R 002	2	0.288	>1
MyD88 TRAF6	20200123 cl069 1R 002	3	0.375661	>1
MyD88 TRAF6	20200123 cl069 1R 002	4	0.469697	>1
MyD88 TRAF6	20200123 cl069 1R 002	5	0.4	>1
MyD88 TRAF6	20200123 cl069 1R 002	6	0.234432	>1
MyD88 TRAF6	20200123 cl069 1R 002	7	0.364807	>1
MyD88 TRAF6	20200123 cl069 1R 002	8	0.483471	>1
MyD88 TRAF6	20200123 cl069 1R 002	9	0.0847458	>1
MyD88 TRAF6	20200123 cl069 1R 002	10	0.402439	>1
MyD88 TRAF6	20200123 cl069 1R 002	11	0.451282	>1
MyD88 TRAF6	20200123 cl069 1R 002	12	0.232653	>1
MyD88 TRAF6	20200123 cl069 1R 002	13	0.474359	>1
MyD88 TRAF6	20200123 cl069 1R 002	14	0.402299	>1
MyD88 TRAF6	20200123 cl069 1R 002	15	0.356164	>1
MyD88 TRAF6	20200123 cl069 1R 002	16	0.320755	>1
MyD88 TRAF6	20200123 cl069 1R 002	17	0.201613	>1
MyD88 TRAF6	20200123 cl069 1R 002	18	0.1825	>1
MyD88 TRAF6	20200123 cl069 1R 002	19	0.233696	>1
MyD88 TRAF6	20200123 cl069 1R 002	20	0.272331	>1
MyD88 TRAF6	20200123 cl069 1R 002	21	0.267925	>1
MyD88 TRAF6	20200123 cl069 1R 002	22	0.223913	>1
MyD88 TRAF6	20200123 cl069 1R 002	23	0.111111	>1
MyD88 TRAF6	20200123 cl069 1R 002	24	0.156997	>1
MyD88 TRAF6	20200123 cl069 1R 002	25	0.290419	>1
MyD88 TRAF6	20200123 cl069 1R 002	26	0.245726	>1
MyD88 TRAF6	20200123 cl069 1R 002	27	0.448276	>1
MyD88 TRAF6	20200123 cl069 1R 002	28	0.264706	>1
MyD88 TRAF6	20200123 cl069 1R 002	29	0.344569	>1
MyD88 TRAF6	20200123 cl069 1R 002	30	0.474684	>1
MyD88 TRAF6	20200123 cl069 1R 002	31	0.47619	>1
MyD88 TRAF6	20200123 cl069 1R 002	32	0.28392	>1
MyD88 TRAF6	20200123 cl069 1R 002	33	0.333333	>1
MyD88 TRAF6	20200123 cl069 1R 002	34	0.364407	>1
MyD88 TRAF6	20200123 cl069 1R 002	35	0.22467	>1
MyD88 TRAF6	20200123 cl069 1R 002	36	0.256	>1
MyD88 TRAF6	20200123 cl069 1R 002	37	0.404762	>1
MyD88 TRAF6	20200123 cl069 1R 002	38	0.3	>1
MyD88 TRAF6	20200123 cl069 1R 002	39	0.42029	>1
MyD88 TRAF6	20200123 cl069 1R 002	40	0.35468	>1
MyD88 TRAF6	20200123 cl069 1R 002	41	0.632911	>1
MyD88 TRAF6	20200123 cl069 1R 002	42	0.519774	>1
MyD88 TRAF6	20200123 cl069 1R 002	43	0.509804	>1
MyD88 TRAF6	20200123 cl069 1R 002	44	0.607143	>1
MyD88 TRAF6	20200123 cl069 1R 002	45	0.12782	>1
MyD88 TRAF6	20200821 1.5nM 069-1R MyD88_TRAF6 001	1	0.857143	>1
MyD88 TRAF6	20200821 1.5nM 069-1R MyD88_TRAF6 001	2	1	>1
MyD88 TRAF6	20200821 1.5nM 069-1R MyD88_TRAF6 001	4	0.4875	>1
MyD88 TRAF6	20200821 1.5nM 069-1R MyD88_TRAF6 001	5	0.604167	>1
MyD88 TRAF6	20200821 1.5nM 069-1R MyD88_TRAF6 001	6	0.675676	>1
MyD88 TRAF6	20200821 1.5nM 069-1R MyD88_TRAF6 001	7	0.641509	>1
MyD88 TRAF6	20200821 1.5nM 069-1R MyD88_TRAF6 001	8	0.555556	>1
MyD88 TRAF6	20200821 1.5nM 069-1R MyD88_TRAF6 001	9	0	>1
MyD88 TRAF6	20200821 1.5nM 069-1R MyD88_TRAF6 001	10	0.5	>1
MyD88 TRAF6	20200821 1.5nM 069-1R MyD88_TRAF6 001	11	1	>1
MyD88 TRAF6	20200821 1.5nM 069-1R MyD88_TRAF6 001	12	0	>1
MyD88 TRAF6	20200821 1.5nM 069-1R MyD88_TRAF6 001	14	0.617978	>1
MyD88 TRAF6	20200821 1.5nM 069-1R MyD88_TRAF6 001	15	0.666667	>1
MyD88 TRAF6	20200821 1.5nM 069-1R MyD88_TRAF6 001	16	0.371585	>1
MyD88 TRAF6	20200821 1.5nM 069-1R MyD88_TRAF6 001	17	0.346667	>1
MyD88 TRAF6	20211217 0.8nM 069-1R_TRAF6_MyD88 grid_off_29mol 001	1	0.677966	>1
MyD88 TRAF6	20211217 0.8nM 069-1R_TRAF6_MyD88 grid_off_29mol 001	2	0.325153	>1
MyD88 TRAF6	20211217 0.8nM 069-1R_TRAF6_MyD88 grid_off_29mol 001	3	0.357143	>1
MyD88 TRAF6	20211217 0.8nM 069-1R_TRAF6_MyD88 grid_off_29mol 001	4	0.227273	>1
MyD88 TRAF6	20211217 0.8nM 069-1R_TRAF6_MyD88 grid_off_29mol 001	5	0.470588	>1
MyD88 TRAF6	20211217 0.8nM 069-1R_TRAF6_MyD88 grid_off_29mol 001	6	0.25	>1
MyD88 TRAF6	20211217 0.8nM 069-1R_TRAF6_MyD88 grid_off_29mol 001	7	0.465753	>1
MyD88 TRAF6	20211217 0.8nM 069-1R_TRAF6_MyD88 grid_off_29mol 001	8	0.537736	>1
MyD88 TRAF6	20211217 0.8nM 069-1R_TRAF6_MyD88 grid_off_29mol 001	9	0.333333	>1
MyD88 TRAF6	20211217 0.8nM 069-1R_TRAF6_MyD88 grid_off_29mol 001	10	0.215827	>1
MyD88 TRAF6	20211217 0.8nM 069-1R_TRAF6_MyD88 grid_off_29mol 001	11	0.410138	>1
MyD88 TRAF6	20211217 0.8nM 069-1R_TRAF6_MyD88 grid_off_29mol 001	12	0.370107	>1
MyD88 TRAF6	20211217 0.8nM 069-1R_TRAF6_MyD88 grid_off_29mol 001	13	0.483146	>1
MyD88 TRAF6	20211217 0.8nM 069-1R_TRAF6_MyD88 grid_off_29mol 001	14	0.438776	>1
MyD88 TRAF6	20211217 0.8nM 069-1R_TRAF6_MyD88 grid_off_29mol 001	15	0.240664	>1
MyD88 TRAF6	20211217 0.8nM 069-1R_TRAF6_MyD88 grid_off_29mol 001	16	0.425926	>1
MyD88 TRAF6	20211217 0.8nM 069-1R_TRAF6_MyD88 grid_off_29mol 001	17	0.233333	>1
MyD88 TRAF6	20211217 0.8nM 069-1R_TRAF6_MyD88 grid_off_29mol 001	18	0.163636	>1
MyD88 TRAF6	20211217 0.8nM 069-1R_TRAF6_MyD88 grid_off_29mol 001	19	0.317204	>1
MyD88 TRAF6	20211217 0.8nM 069-1R_TRAF6_MyD88 grid_off_29mol 001	20	0.441558	>1
MyD88 TRAF6	20211217 0.8nM 069-1R_TRAF6_MyD88 grid_off_29mol 001	21	0.388889	>1
MyD88 TRAF6	20211217 0.8nM 069-1R_TRAF6_MyD88 grid_off_29mol 001	22	0.45679	>1
MyD88 TRAF6	20211217 0.8nM 069-1R_TRAF6_MyD88 grid_off_29mol 001	23	0.324219	>1
MyD88 TRAF6	20211217 0.8nM 069-1R_TRAF6_MyD88 grid_off_29mol 001	24	0.280624	>1
MyD88 TRAF6	20211217 0.8nM 069-1R_TRAF6_MyD88 grid_off_29mol 001	25	0.35906	>1
MyD88 TRAF6	20211217 0.8nM 069-1R_TRAF6_MyD88 grid_off_29mol 001	26	0.326923	>1
MyD88 TRAF6	20211217 0.8nM 069-1R_TRAF6_MyD88 grid_off_29mol 001	27	0.349754	>1
MyD88 TRAF6	20211217 0.8nM 069-1R_TRAF6_MyD88 grid_off_29mol 001	28	0.313208	>1
MyD88 TRAF6	20211217 0.8nM 069-1R_TRAF6_MyD88 grid_off_29mol 001	29	0.380478	>1
MyD88 TRAF6	20211217 0.8nM 069-1R_TRAF6_MyD88 grid_off_29mol 001	30	0.283333	>1
MyD88 TRAF6	20211217 0.8nM 069-1R_TRAF6_MyD88 grid_off_29mol 001	31	0.304348	>1
MyD88 TRAF6	20211217 0.8nM 069-1R_TRAF6_MyD88 grid_off_29mol 001	32	0.38843	>1
MyD88 TRAF6	20211217 0.8nM 069-1R_TRAF6_MyD88 grid_off_29mol 001	33	0.537634	>1
MyD88 TRAF6	20211217 0.8nM 069-1R_TRAF6_MyD88 grid_off_29mol 001	34	0.416149	>1
MyD88 TRAF6	20211217 0.8nM 069-1R_TRAF6_MyD88 grid_off_29mol 001	35	0.318182	>1
MyD88 TRAF6	20211217 0.8nM 069-1R_TRAF6_MyD88 grid_off_29mol 001	36	0.428571	>1
MyD88 TRAF6	20211217 0.8nM 069-1R_TRAF6_MyD88 grid_off_29mol 001	37	0.324561	>1
MyD88 TRAF6	20211217 0.8nM 069-1R_TRAF6_MyD88 grid_off_29mol 001	38	0.286678	>1
MyD88 TRAF6	20211217 0.8nM 069-1R_TRAF6_MyD88 grid_off_29mol 001	39	0.431193	>1
MyD88 TRAF6	20211217 0.8nM 069-1R_TRAF6_MyD88 grid_off_29mol 001	40	0.449275	>1
MyD88 TRAF6	20211217 0.8nM 069-1R_TRAF6_MyD88 grid_off_29mol 001	41	0.388889	>1
MyD88 TRAF6	20211217 0.8nM 069-1R_TRAF6_MyD88 grid_off_29mol 001	42	0.676471	>1
MyD88 TRAF6	20211217 0.8nM 069-1R_TRAF6_MyD88 grid_off_29mol 001	43	0.433333	>1
MyD88 TRAF6	20211217 0.8nM 069-1R_TRAF6_MyD88 grid_off_29mol 001	44	0.469027	>1
MyD88 TRAF6	20211217 0.8nM 069-1R_TRAF6_MyD88 grid_off_29mol 001	45	0.5	>1
MyD88 TRAF6	20211217 0.8nM 069-1R_TRAF6_MyD88 grid_off_29mol 001	46	0.503817	>1
MyD88 TRAF6	20211217 0.8nM 069-1R_TRAF6_MyD88 grid_off_29mol 001	47	0.357143	>1
MyD88 TRAF6	20211217 0.8nM 069-1R_TRAF6_MyD88 grid_off_29mol 001	48	0.320988	>1
MyD88 TRAF6	20211220 1.5nM 069-1R_TRAF6_MyD88 NC_31mol 001	1	0.489474	>1
MyD88 TRAF6	20211220 1.5nM 069-1R_TRAF6_MyD88 NC_31mol 001	2	0.386719	>1
MyD88 TRAF6	20211220 1.5nM 069-1R_TRAF6_MyD88 NC_31mol 001	3	0.473684	>1
MyD88 TRAF6	20211220 1.5nM 069-1R_TRAF6_MyD88 NC_31mol 001	4	0.328829	>1
MyD88 TRAF6	20211220 1.5nM 069-1R_TRAF6_MyD88 NC_31mol 001	5	0.547619	>1
MyD88 TRAF6	20211220 1.5nM 069-1R_TRAF6_MyD88 NC_31mol 001	6	0.541667	>1
MyD88 TRAF6	20211220 1.5nM 069-1R_TRAF6_MyD88 NC_31mol 001	7	0.452991	>1
MyD88 TRAF6	20211220 1.5nM 069-1R_TRAF6_MyD88 NC_31mol 001	8	0.333333	>1
MyD88 TRAF6	20211220 1.5nM 069-1R_TRAF6_MyD88 NC_31mol 001	9	0.538462	>1
MyD88 TRAF6	20211220 1.5nM 069-1R_TRAF6_MyD88 NC_31mol 001	10	0.210526	>1
MyD88 TRAF6	20211220 1.5nM 069-1R_TRAF6_MyD88 NC_31mol 001	11	0.316279	>1
MyD88 TRAF6	20211220 1.5nM 069-1R_TRAF6_MyD88 NC_31mol 001	12	0.333333	>1
MyD88 TRAF6	20211220 1.5nM 069-1R_TRAF6_MyD88 NC_31mol 001	13	0.412935	>1
MyD88 TRAF6	20211220 1.5nM 069-1R_TRAF6_MyD88 NC_31mol 001	14	0.2	>1
MyD88 TRAF6	20211220 1.5nM 069-1R_TRAF6_MyD88 NC_31mol 001	15	0.621622	>1
MyD88 TRAF6	20211220 1.5nM 069-1R_TRAF6_MyD88 NC_31mol 001	16	0	>1
MyD88 TRAF6	20211220 1.5nM 069-1R_TRAF6_MyD88 NC_31mol 001	17	0.102041	>1
MyD88 TRAF6	20211220 1.5nM 069-1R_TRAF6_MyD88 NC_31mol 001	18	0.133333	>1
MyD88 TRAF6	20211220 1.5nM 069-1R_TRAF6_MyD88 NC_31mol 001	19	0.402878	>1
MyD88 TRAF6	20211220 1.5nM 069-1R_TRAF6_MyD88 NC_31mol 001	20	0.423423	>1
MyD88 TRAF6	20211220 1.5nM 069-1R_TRAF6_MyD88 NC_31mol 001	21	0.529412	>1
MyD88 TRAF6	20211220 1.5nM 069-1R_TRAF6_MyD88 NC_31mol 001	22	0.281609	>1
MyD88 TRAF6	20211220 1.5nM 069-1R_TRAF6_MyD88 NC_31mol 001	23	0.390625	>1
MyD88 TRAF6	20211220 1.5nM 069-1R_TRAF6_MyD88 NC_31mol 001	24	0.597561	>1
MyD88 TRAF6	20211220 1.5nM 069-1R_TRAF6_MyD88 NC_31mol 001	25	0.0526316	>1
MyD88 TRAF6	20211220 1.5nM 069-1R_TRAF6_MyD88 NC_31mol 001	26	0.666667	>1
MyD88 TRAF6	20211220 1.5nM 069-1R_TRAF6_MyD88 NC_31mol 001	27	0.333333	>1
MyD88 TRAF6	20211220 1.5nM 069-1R_TRAF6_MyD88 NC_31mol 001	28	0.348684	>1
MyD88 TRAF6	20211220 1.5nM 069-1R_TRAF6_MyD88 NC_31mol 001	29	0.411765	>1
MyD88 TRAF6	20211220 1.5nM 069-1R_TRAF6_MyD88 NC_31mol 001	30	0.601504	>1
MyD88 TRAF6	20211220 1.5nM 069-1R_TRAF6_MyD88 NC_31mol 001	31	0.754098	>1
MyD88 TRAF6	20211220 1.5nM 069-1R_TRAF6_MyD88 NC_31mol 001	32	0.55	>1
MyD88 TRAF6	20211220 1.5nM 069-1R_TRAF6_MyD88 NC_31mol 001	33	0.371429	>1
MyD88 TRAF6	20211220 1.5nM 069-1R_TRAF6_MyD88 NC_31mol 001	34	0.294118	>1
MyD88 TRAF6	20211220 1.5nM 069-1R_TRAF6_MyD88 NC_31mol 001	35	0.428571	>1
MyD88 TRAF6	20200110 cl069 1R myd88gfp mScarlett-traf6	1	0.625	≥2
MyD88 TRAF6	20200110 cl069 1R myd88gfp mScarlett-traf6	2	0.527363	≥2
MyD88 TRAF6	20200110 cl069 1R myd88gfp mScarlett-traf6	3	0.733333	≥2
MyD88 TRAF6	20200110 cl069 1R myd88gfp mScarlett-traf6	4	1	≥2
MyD88 TRAF6	20200110 cl069 1R myd88gfp mScarlett-traf6	5	0.625	≥2
MyD88 TRAF6	20200110 cl069 1R myd88gfp mScarlett-traf6	6	0.666667	≥2
MyD88 TRAF6	20200110 cl069 1R myd88gfp mScarlett-traf6	7	0.563636	≥2
MyD88 TRAF6	20200110 cl069 1R myd88gfp mScarlett-traf6	8	0.617021	≥2
MyD88 TRAF6	20200110 cl069 1R myd88gfp mScarlett-traf6	9	0.411017	≥2
MyD88 TRAF6	20200110 cl069 1R myd88gfp mScarlett-traf6	10	0.717949	≥2
MyD88 TRAF6	20200110 cl069 1R myd88gfp mScarlett-traf6	11	0.533333	≥2
MyD88 TRAF6	20200110 cl069 1R myd88gfp mScarlett-traf6	12	0.390879	≥2
MyD88 TRAF6	20200110 cl069 1R myd88gfp mScarlett-traf6	13	0.522388	≥2
MyD88 TRAF6	20200110 cl069 1R myd88gfp mScarlett-traf6	14	0.412698	≥2
MyD88 TRAF6	20200110 cl069 1R myd88gfp mScarlett-traf6	15	0.609756	≥2
MyD88 TRAF6	20200110 cl069 1R myd88gfp mScarlett-traf6	16	0.559524	≥2
MyD88 TRAF6	20200110 cl069 1R myd88gfp mScarlett-traf6	17	0.5	≥2
MyD88 TRAF6	20200110 cl069 1R myd88gfp mScarlett-traf6	18	0.674419	≥2
MyD88 TRAF6	20200110 cl069 1R myd88gfp mScarlett-traf6	19	0.509091	≥2
MyD88 TRAF6	20200110 cl069 1R myd88gfp mScarlett-traf6	20	0.636364	≥2
MyD88 TRAF6	20200110 cl069 1R myd88gfp mScarlett-traf6	21	0.56	≥2
MyD88 TRAF6	20200110 cl069 1R myd88gfp mScarlett-traf6	22	0.571429	≥2
MyD88 TRAF6	20200110 cl069 1R myd88gfp mScarlett-traf6	23	0.74359	≥2
MyD88 TRAF6	20200110 cl069 1R myd88gfp mScarlett-traf6	24	0.75	≥2
MyD88 TRAF6	20200110 cl069 1R myd88gfp mScarlett-traf6	25	0.612903	≥2
MyD88 TRAF6	20200110 cl069 1R myd88gfp mScarlett-traf6	26	0.507937	≥2
MyD88 TRAF6	20200110 cl069 1R myd88gfp mScarlett-traf6	27	0.707692	≥2
MyD88 TRAF6	20200110 cl069 1R myd88gfp mScarlett-traf6	28	0.818182	≥2
MyD88 TRAF6	20200110 cl069 1R myd88gfp mScarlett-traf6	29	0.666667	≥2
MyD88 TRAF6	20200110 cl069 1R myd88gfp mScarlett-traf6 003	1	0.609756	≥2
MyD88 TRAF6	20200110 cl069 1R myd88gfp mScarlett-traf6 003	2	0	≥2
MyD88 TRAF6	20200110 cl069 1R myd88gfp mScarlett-traf6 003	3	0.583333	≥2
MyD88 TRAF6	20200110 cl069 1R myd88gfp mScarlett-traf6 003	4	0.625	≥2
MyD88 TRAF6	20200110 cl069 1R myd88gfp mScarlett-traf6 003	5	1	≥2
MyD88 TRAF6	20200110 cl069 1R myd88gfp mScarlett-traf6 003	6	0.207424	≥2
MyD88 TRAF6	20200110 cl069 1R myd88gfp mScarlett-traf6 003	7	0.540541	≥2
MyD88 TRAF6	20200110 cl069 1R myd88gfp mScarlett-traf6 003	8	0.16	≥2
MyD88 TRAF6	20200110 cl069 1R myd88gfp mScarlett-traf6 003	9	0.527473	≥2
MyD88 TRAF6	20200110 cl069 1R myd88gfp mScarlett-traf6 003	11	0.4	≥2
MyD88 TRAF6	20200110 cl069 1R myd88gfp mScarlett-traf6 003	13	0.556962	≥2
MyD88 TRAF6	20200110 cl069 1R myd88gfp mScarlett-traf6 003	14	0.101695	≥2
MyD88 TRAF6	20200110 cl069 1R myd88gfp mScarlett-traf6 003	15	0.417085	≥2
MyD88 TRAF6	20200110 cl069 1R myd88gfp mScarlett-traf6 003	16	0.342657	≥2
MyD88 TRAF6	20200123 cl069 1R 002	1	0.4125	≥2
MyD88 TRAF6	20200123 cl069 1R 002	2	0.373563	≥2
MyD88 TRAF6	20200123 cl069 1R 002	3	0.551724	≥2
MyD88 TRAF6	20200123 cl069 1R 002	4	0.631579	≥2
MyD88 TRAF6	20200123 cl069 1R 002	5	0.714286	≥2
MyD88 TRAF6	20200123 cl069 1R 002	6	0.378049	≥2
MyD88 TRAF6	20200123 cl069 1R 002	7	0.589474	≥2
MyD88 TRAF6	20200123 cl069 1R 002	8	0.787611	≥2
MyD88 TRAF6	20200123 cl069 1R 002	9	0.263158	≥2
MyD88 TRAF6	20200123 cl069 1R 002	10	0.555556	≥2
MyD88 TRAF6	20200123 cl069 1R 002	11	0.615385	≥2
MyD88 TRAF6	20200123 cl069 1R 002	12	0.448276	≥2
MyD88 TRAF6	20200123 cl069 1R 002	13	0.60396	≥2
MyD88 TRAF6	20200123 cl069 1R 002	14	0.611111	≥2
MyD88 TRAF6	20200123 cl069 1R 002	15	0.482353	≥2
MyD88 TRAF6	20200123 cl069 1R 002	16	0.5	≥2
MyD88 TRAF6	20200123 cl069 1R 002	17	0.370968	≥2
MyD88 TRAF6	20200123 cl069 1R 002	18	0.248521	≥2
MyD88 TRAF6	20200123 cl069 1R 002	19	0.310345	≥2
MyD88 TRAF6	20200123 cl069 1R 002	20	0.447699	≥2
MyD88 TRAF6	20200123 cl069 1R 002	21	0.4	≥2
MyD88 TRAF6	20200123 cl069 1R 002	22	0.332203	≥2
MyD88 TRAF6	20200123 cl069 1R 002	24	0.285714	≥2
MyD88 TRAF6	20200123 cl069 1R 002	25	0.556604	≥2
MyD88 TRAF6	20200123 cl069 1R 002	26	0.312693	≥2
MyD88 TRAF6	20200123 cl069 1R 002	27	0.724138	≥2
MyD88 TRAF6	20200123 cl069 1R 002	28	0.37561	≥2
MyD88 TRAF6	20200123 cl069 1R 002	29	0.451282	≥2
MyD88 TRAF6	20200123 cl069 1R 002	30	0.697917	≥2
MyD88 TRAF6	20200123 cl069 1R 002	31	0.736842	≥2
MyD88 TRAF6	20200123 cl069 1R 002	32	0.334365	≥2
MyD88 TRAF6	20200123 cl069 1R 002	33	0.508197	≥2
MyD88 TRAF6	20200123 cl069 1R 002	34	0.568627	≥2
MyD88 TRAF6	20200123 cl069 1R 002	35	0.357664	≥2
MyD88 TRAF6	20200123 cl069 1R 002	36	0.413043	≥2
MyD88 TRAF6	20200123 cl069 1R 002	37	0.59	≥2
MyD88 TRAF6	20200123 cl069 1R 002	38	0.356164	≥2
MyD88 TRAF6	20200123 cl069 1R 002	39	0.707317	≥2
MyD88 TRAF6	20200123 cl069 1R 002	40	0.477941	≥2
MyD88 TRAF6	20200123 cl069 1R 002	41	0.795455	≥2
MyD88 TRAF6	20200123 cl069 1R 002	42	0.681319	≥2
MyD88 TRAF6	20200123 cl069 1R 002	43	0.736842	≥2
MyD88 TRAF6	20200123 cl069 1R 002	44	0.8	≥2
MyD88 TRAF6	20200123 cl069 1R 002	45	0.221374	≥2
MyD88 TRAF6	20200821 1.5nM 069-1R MyD88_TRAF6 001	4	0.75	≥2
MyD88 TRAF6	20200821 1.5nM 069-1R MyD88_TRAF6 001	5	0.666667	≥2
MyD88 TRAF6	20200821 1.5nM 069-1R MyD88_TRAF6 001	7	1	≥2
MyD88 TRAF6	20200821 1.5nM 069-1R MyD88_TRAF6 001	8	1	≥2
MyD88 TRAF6	20200821 1.5nM 069-1R MyD88_TRAF6 001	10	1	≥2
MyD88 TRAF6	20200821 1.5nM 069-1R MyD88_TRAF6 001	14	1	≥2
MyD88 TRAF6	20200821 1.5nM 069-1R MyD88_TRAF6 001	16	0.767442	≥2
MyD88 TRAF6	20200821 1.5nM 069-1R MyD88_TRAF6 001	17	0.615385	≥2
MyD88 TRAF6	20211217 0.8nM 069-1R_TRAF6_MyD88 grid_off_29mol 001	1	0.857143	≥2
MyD88 TRAF6	20211217 0.8nM 069-1R_TRAF6_MyD88 grid_off_29mol 001	2	0.575758	≥2
MyD88 TRAF6	20211217 0.8nM 069-1R_TRAF6_MyD88 grid_off_29mol 001	3	0	≥2
MyD88 TRAF6	20211217 0.8nM 069-1R_TRAF6_MyD88 grid_off_29mol 001	4	0.333333	≥2
MyD88 TRAF6	20211217 0.8nM 069-1R_TRAF6_MyD88 grid_off_29mol 001	5	0.666667	≥2
MyD88 TRAF6	20211217 0.8nM 069-1R_TRAF6_MyD88 grid_off_29mol 001	6	0.25	≥2
MyD88 TRAF6	20211217 0.8nM 069-1R_TRAF6_MyD88 grid_off_29mol 001	7	0.681818	≥2
MyD88 TRAF6	20211217 0.8nM 069-1R_TRAF6_MyD88 grid_off_29mol 001	8	0.9	≥2
MyD88 TRAF6	20211217 0.8nM 069-1R_TRAF6_MyD88 grid_off_29mol 001	9	0.5	≥2
MyD88 TRAF6	20211217 0.8nM 069-1R_TRAF6_MyD88 grid_off_29mol 001	10	0.4	≥2
MyD88 TRAF6	20211217 0.8nM 069-1R_TRAF6_MyD88 grid_off_29mol 001	11	0.603774	≥2
MyD88 TRAF6	20211217 0.8nM 069-1R_TRAF6_MyD88 grid_off_29mol 001	12	0.55914	≥2
MyD88 TRAF6	20211217 0.8nM 069-1R_TRAF6_MyD88 grid_off_29mol 001	13	0.73913	≥2
MyD88 TRAF6	20211217 0.8nM 069-1R_TRAF6_MyD88 grid_off_29mol 001	14	0.714286	≥2
MyD88 TRAF6	20211217 0.8nM 069-1R_TRAF6_MyD88 grid_off_29mol 001	15	0.394737	≥2
MyD88 TRAF6	20211217 0.8nM 069-1R_TRAF6_MyD88 grid_off_29mol 001	16	0.727273	≥2
MyD88 TRAF6	20211217 0.8nM 069-1R_TRAF6_MyD88 grid_off_29mol 001	17	0	≥2
MyD88 TRAF6	20211217 0.8nM 069-1R_TRAF6_MyD88 grid_off_29mol 001	18	0.35	≥2
MyD88 TRAF6	20211217 0.8nM 069-1R_TRAF6_MyD88 grid_off_29mol 001	19	0.482143	≥2
MyD88 TRAF6	20211217 0.8nM 069-1R_TRAF6_MyD88 grid_off_29mol 001	20	0.769231	≥2
MyD88 TRAF6	20211217 0.8nM 069-1R_TRAF6_MyD88 grid_off_29mol 001	21	0.8	≥2
MyD88 TRAF6	20211217 0.8nM 069-1R_TRAF6_MyD88 grid_off_29mol 001	22	0.833333	≥2
MyD88 TRAF6	20211217 0.8nM 069-1R_TRAF6_MyD88 grid_off_29mol 001	23	0.560976	≥2
MyD88 TRAF6	20211217 0.8nM 069-1R_TRAF6_MyD88 grid_off_29mol 001	24	0.386555	≥2
MyD88 TRAF6	20211217 0.8nM 069-1R_TRAF6_MyD88 grid_off_29mol 001	25	0.544304	≥2
MyD88 TRAF6	20211217 0.8nM 069-1R_TRAF6_MyD88 grid_off_29mol 001	26	0.538462	≥2
MyD88 TRAF6	20211217 0.8nM 069-1R_TRAF6_MyD88 grid_off_29mol 001	27	0.511628	≥2
MyD88 TRAF6	20211217 0.8nM 069-1R_TRAF6_MyD88 grid_off_29mol 001	28	0.424	≥2
MyD88 TRAF6	20211217 0.8nM 069-1R_TRAF6_MyD88 grid_off_29mol 001	29	0.561644	≥2
MyD88 TRAF6	20211217 0.8nM 069-1R_TRAF6_MyD88 grid_off_29mol 001	30	0.391304	≥2
MyD88 TRAF6	20211217 0.8nM 069-1R_TRAF6_MyD88 grid_off_29mol 001	31	0.25	≥2
MyD88 TRAF6	20211217 0.8nM 069-1R_TRAF6_MyD88 grid_off_29mol 001	32	0.609375	≥2
MyD88 TRAF6	20211217 0.8nM 069-1R_TRAF6_MyD88 grid_off_29mol 001	33	0.842105	≥2
MyD88 TRAF6	20211217 0.8nM 069-1R_TRAF6_MyD88 grid_off_29mol 001	34	0.591837	≥2
MyD88 TRAF6	20211217 0.8nM 069-1R_TRAF6_MyD88 grid_off_29mol 001	35	0.56	≥2
MyD88 TRAF6	20211217 0.8nM 069-1R_TRAF6_MyD88 grid_off_29mol 001	36	0.714286	≥2
MyD88 TRAF6	20211217 0.8nM 069-1R_TRAF6_MyD88 grid_off_29mol 001	37	0.5	≥2
MyD88 TRAF6	20211217 0.8nM 069-1R_TRAF6_MyD88 grid_off_29mol 001	38	0.419192	≥2
MyD88 TRAF6	20211217 0.8nM 069-1R_TRAF6_MyD88 grid_off_29mol 001	39	0.633803	≥2
MyD88 TRAF6	20211217 0.8nM 069-1R_TRAF6_MyD88 grid_off_29mol 001	40	0.625	≥2
MyD88 TRAF6	20211217 0.8nM 069-1R_TRAF6_MyD88 grid_off_29mol 001	41	0.589744	≥2
MyD88 TRAF6	20211217 0.8nM 069-1R_TRAF6_MyD88 grid_off_29mol 001	42	0.875	≥2
MyD88 TRAF6	20211217 0.8nM 069-1R_TRAF6_MyD88 grid_off_29mol 001	43	0.6	≥2
MyD88 TRAF6	20211217 0.8nM 069-1R_TRAF6_MyD88 grid_off_29mol 001	44	0.727273	≥2
MyD88 TRAF6	20211217 0.8nM 069-1R_TRAF6_MyD88 grid_off_29mol 001	45	0.611111	≥2
MyD88 TRAF6	20211217 0.8nM 069-1R_TRAF6_MyD88 grid_off_29mol 001	46	0.6	≥2
MyD88 TRAF6	20211217 0.8nM 069-1R_TRAF6_MyD88 grid_off_29mol 001	47	0.5	≥2
MyD88 TRAF6	20211217 0.8nM 069-1R_TRAF6_MyD88 grid_off_29mol 001	48	0.45	≥2
MyD88 TRAF6	20211220 1.5nM 069-1R_TRAF6_MyD88 NC_31mol 001	1	0.557143	≥2
MyD88 TRAF6	20211220 1.5nM 069-1R_TRAF6_MyD88 NC_31mol 001	2	0.441558	≥2
MyD88 TRAF6	20211220 1.5nM 069-1R_TRAF6_MyD88 NC_31mol 001	3	0.6	≥2
MyD88 TRAF6	20211220 1.5nM 069-1R_TRAF6_MyD88 NC_31mol 001	4	0.5	≥2
MyD88 TRAF6	20211220 1.5nM 069-1R_TRAF6_MyD88 NC_31mol 001	5	0.714286	≥2
MyD88 TRAF6	20211220 1.5nM 069-1R_TRAF6_MyD88 NC_31mol 001	6	0.6	≥2
MyD88 TRAF6	20211220 1.5nM 069-1R_TRAF6_MyD88 NC_31mol 001	7	0.583333	≥2
MyD88 TRAF6	20211220 1.5nM 069-1R_TRAF6_MyD88 NC_31mol 001	9	0.736842	≥2
MyD88 TRAF6	20211220 1.5nM 069-1R_TRAF6_MyD88 NC_31mol 001	10	0.125	≥2
MyD88 TRAF6	20211220 1.5nM 069-1R_TRAF6_MyD88 NC_31mol 001	11	0.4	≥2
MyD88 TRAF6	20211220 1.5nM 069-1R_TRAF6_MyD88 NC_31mol 001	12	0.5	≥2
MyD88 TRAF6	20211220 1.5nM 069-1R_TRAF6_MyD88 NC_31mol 001	13	0.641026	≥2
MyD88 TRAF6	20211220 1.5nM 069-1R_TRAF6_MyD88 NC_31mol 001	14	0	≥2
MyD88 TRAF6	20211220 1.5nM 069-1R_TRAF6_MyD88 NC_31mol 001	15	0.714286	≥2
MyD88 TRAF6	20211220 1.5nM 069-1R_TRAF6_MyD88 NC_31mol 001	17	0.125	≥2
MyD88 TRAF6	20211220 1.5nM 069-1R_TRAF6_MyD88 NC_31mol 001	18	0.25	≥2
MyD88 TRAF6	20211220 1.5nM 069-1R_TRAF6_MyD88 NC_31mol 001	19	0.5	≥2
MyD88 TRAF6	20211220 1.5nM 069-1R_TRAF6_MyD88 NC_31mol 001	20	0.560976	≥2
MyD88 TRAF6	20211220 1.5nM 069-1R_TRAF6_MyD88 NC_31mol 001	21	0.5	≥2
MyD88 TRAF6	20211220 1.5nM 069-1R_TRAF6_MyD88 NC_31mol 001	22	0.435897	≥2
MyD88 TRAF6	20211220 1.5nM 069-1R_TRAF6_MyD88 NC_31mol 001	23	1	≥2
MyD88 TRAF6	20211220 1.5nM 069-1R_TRAF6_MyD88 NC_31mol 001	24	0.866667	≥2
MyD88 TRAF6	20211220 1.5nM 069-1R_TRAF6_MyD88 NC_31mol 001	25	0	≥2
MyD88 TRAF6	20211220 1.5nM 069-1R_TRAF6_MyD88 NC_31mol 001	26	0.916667	≥2
MyD88 TRAF6	20211220 1.5nM 069-1R_TRAF6_MyD88 NC_31mol 001	28	0.384615	≥2
MyD88 TRAF6	20211220 1.5nM 069-1R_TRAF6_MyD88 NC_31mol 001	29	0.4	≥2
MyD88 TRAF6	20211220 1.5nM 069-1R_TRAF6_MyD88 NC_31mol 001	30	0.8	≥2
MyD88 TRAF6	20211220 1.5nM 069-1R_TRAF6_MyD88 NC_31mol 001	31	1	≥2
MyD88 TRAF6	20211220 1.5nM 069-1R_TRAF6_MyD88 NC_31mol 001	32	0.666667	≥2
MyD88 TRAF6	20211220 1.5nM 069-1R_TRAF6_MyD88 NC_31mol 001	33	0.533333	≥2
MyD88 TRAF6	20211220 1.5nM 069-1R_TRAF6_MyD88 NC_31mol 001	34	0.393939	≥2
MyD88 TRAF6	20211220 1.5nM 069-1R_TRAF6_MyD88 NC_31mol 001	35	0.833333	≥2
