# Supplementary material for: Myddosome clustering in IL‐1 receptor signaling regulates the formation of an NF‐kB activating signalosome
Source: EMBO Rep. 2023 Aug 21;24(10):e57233. doi: 10.15252/embr.202357233 (PMC10561168; doi:10.15252/embr.202357233)
Supplement: Supplementary file 17 — Source Data for Figure 5 [file EMBR-24-e57233-s012.zip › Figure 5/5C-E/Fig 5D_Mean HOIL1_by Cells.xlsx]

## Sheet: Sheet1
GROUP	IMAGE	CELL	COLOCALIZATION	MyddosomeCluster
MyD88 HOIL1	20191205 cl120 hoil1mscarlet 001	1	0	All
MyD88 HOIL1	20191205 cl120 hoil1mscarlet 001	2	0.00561798	All
MyD88 HOIL1	20191205 cl120 hoil1mscarlet 001	3	0.116935	All
MyD88 HOIL1	20191205 cl120 hoil1mscarlet 001	4	0.0677291	All
MyD88 HOIL1	20191205 cl120 hoil1mscarlet 001	5	0.1125	All
MyD88 HOIL1	20191205 cl120 hoil1mscarlet 001	6	0.0326087	All
MyD88 HOIL1	20191205 cl120 hoil1mscarlet 001	7	0.0809313	All
MyD88 HOIL1	20191205 cl120 hoil1mscarlet 001	8	0.132832	All
MyD88 HOIL1	20191205 cl120 hoil1mscarlet 001	9	0.172345	All
MyD88 HOIL1	20191205 cl120 hoil1mscarlet 001	10	0.184408	All
MyD88 HOIL1	20191205 cl120 hoil1mscarlet 001	11	0.0704225	All
MyD88 HOIL1	20191205 cl120 hoil1mscarlet 001	12	0.0715935	All
MyD88 HOIL1	20191205 cl120 hoil1mscarlet 001	13	0.00613497	All
MyD88 HOIL1	20191205 cl120 hoil1mscarlet 001	14	0.0642857	All
MyD88 HOIL1	20191205 cl120 hoil1mscarlet 001	15	0.0148305	All
MyD88 HOIL1	20191205 cl120 hoil1mscarlet 001	16	0.0344828	All
MyD88 HOIL1	20191205 cl120 hoil1mscarlet 001	17	0.0391823	All
MyD88 HOIL1	20191205 cl120 hoil1mscarlet 001	18	0.0848057	All
MyD88 HOIL1	20191205 cl120 hoil1mscarlet 001	19	0.0316456	All
MyD88 HOIL1	20191205 well2 cl120 hoil1mscarlet	1	0.092233	All
MyD88 HOIL1	20191205 well2 cl120 hoil1mscarlet	2	0.147059	All
MyD88 HOIL1	20191205 well2 cl120 hoil1mscarlet	3	0.123308	All
MyD88 HOIL1	20191205 well2 cl120 hoil1mscarlet	4	0.138568	All
MyD88 HOIL1	20191205 well2 cl120 hoil1mscarlet	5	0.0469314	All
MyD88 HOIL1	20191205 well2 cl120 hoil1mscarlet	6	0.0382979	All
MyD88 HOIL1	20191205 well2 cl120 hoil1mscarlet	7	0.00414938	All
MyD88 HOIL1	20191205 well2 cl120 hoil1mscarlet	8	0.104	All
MyD88 HOIL1	20191205 well2 cl120 hoil1mscarlet	9	0.0344828	All
MyD88 HOIL1	20191205 well2 cl120 hoil1mscarlet	10	0.207018	All
MyD88 HOIL1	20191205 well2 cl120 hoil1mscarlet	11	0.0686869	All
MyD88 HOIL1	20191205 well2 cl120 hoil1mscarlet	12	0.0146341	All
MyD88 HOIL1	20191205 well2 cl120 hoil1mscarlet	13	0.0585242	All
MyD88 HOIL1	20191205 well2 cl120 hoil1mscarlet	14	0.131926	All
MyD88 HOIL1	20191205 well2 cl120 hoil1mscarlet	15	0.102321	All
MyD88 HOIL1	20191205 well2 cl120 hoil1mscarlet	16	0.106996	All
MyD88 HOIL1	20191205 well2 cl120 hoil1mscarlet	17	0.0902256	All
MyD88 HOIL1	20191205 well2 cl120 hoil1mscarlet	18	0.0408416	All
MyD88 HOIL1	20191205 well2 cl120 hoil1mscarlet	19	0.147465	All
MyD88 HOIL1	20191205 well2 cl120 hoil1mscarlet	20	0.0407674	All
MyD88 HOIL1	20191205 well2 cl120 hoil1mscarlet	21	0.130137	All
MyD88 HOIL1	20191205 well2 cl120 hoil1mscarlet	22	0.102041	All
MyD88 HOIL1	20191205 well2 cl120 hoil1mscarlet	23	0.204969	All
MyD88 HOIL1	20191205 well2 cl120 hoil1mscarlet	24	0.0469945	All
MyD88 HOIL1	20191205 well2 cl120 hoil1mscarlet	25	0.116438	All
MyD88 HOIL1	20191205 well2 cl120 hoil1mscarlet	26	0.156716	All
MyD88 HOIL1	20191205 well2 cl120 hoil1mscarlet	27	0.0939597	All
MyD88 HOIL1	20191205 well2 cl120 hoil1mscarlet	28	0.25	All
MyD88 HOIL1	20191205 well2 cl120 hoil1mscarlet	29	0	All
MyD88 HOIL1	20191205 well2 cl120 hoil1mscarlet	30	0.111111	All
MyD88 HOIL1	20191205 well2 cl120 hoil1mscarlet	31	0.0130719	All
MyD88 HOIL1	20191205 well2 cl120 hoil1mscarlet	32	0.0184697	All
MyD88 HOIL1	20191205 well2 cl120 hoil1mscarlet	33	0.143885	All
MyD88 HOIL1	20191205 well2 cl120 hoil1mscarlet	34	0.143564	All
MyD88 HOIL1	20191205 well2 cl120 hoil1mscarlet	35	0	All
MyD88 HOIL1	20191205 well3 cl120 hoil1mscarlet 001	1	0.127273	All
MyD88 HOIL1	20191205 well3 cl120 hoil1mscarlet 001	2	0.0358209	All
MyD88 HOIL1	20191205 well3 cl120 hoil1mscarlet 001	3	0.142336	All
MyD88 HOIL1	20191205 well3 cl120 hoil1mscarlet 001	4	0.0208333	All
MyD88 HOIL1	20191205 well3 cl120 hoil1mscarlet 001	5	0.258621	All
MyD88 HOIL1	20191205 well3 cl120 hoil1mscarlet 001	6	0.0826011	All
MyD88 HOIL1	20191205 well3 cl120 hoil1mscarlet 001	7	0.0651163	All
MyD88 HOIL1	20191205 well3 cl120 hoil1mscarlet 001	8	0.151852	All
MyD88 HOIL1	20191205 well3 cl120 hoil1mscarlet 001	9	0	All
MyD88 HOIL1	20191205 well3 cl120 hoil1mscarlet 001	10	0.114187	All
MyD88 HOIL1	20191205 well3 cl120 hoil1mscarlet 001	11	0.0522244	All
MyD88 HOIL1	20191205 well3 cl120 hoil1mscarlet 001	12	0.00973236	All
MyD88 HOIL1	20191205 well3 cl120 hoil1mscarlet 001	13	0.0885167	All
MyD88 HOIL1	20191205 well3 cl120 hoil1mscarlet 001	14	0.0277778	All
MyD88 HOIL1	20191205 well3 cl120 hoil1mscarlet 001	15	0.15493	All
MyD88 HOIL1	20191205 well3 cl120 hoil1mscarlet 001	16	0.0484848	All
MyD88 HOIL1	20191205 well3 cl120 hoil1mscarlet 001	17	0.102515	All
MyD88 HOIL1	20191205 well3 cl120 hoil1mscarlet 001	18	0.0196429	All
MyD88 HOIL1	20191205 well3 cl120 hoil1mscarlet 001	19	0.150068	All
MyD88 HOIL1	20191205 well3 cl120 hoil1mscarlet 001	20	0.115813	All
MyD88 HOIL1	20191205 well3 cl120 hoil1mscarlet 001	21	0.0765492	All
MyD88 HOIL1	20191205 well3 cl120 hoil1mscarlet 001	22	0.11039	All
MyD88 HOIL1	20191205 well3 cl120 hoil1mscarlet 001	23	0.0337553	All
MyD88 HOIL1	20191205 well3 cl120 hoil1mscarlet 001	24	0.0722433	All
MyD88 HOIL1	20191205 well3 cl120 hoil1mscarlet 001	25	0.0764706	All
MyD88 HOIL1	20191205 well3 cl120 hoil1mscarlet 001	26	0.0603865	All
MyD88 HOIL1	20191205 well3 cl120 hoil1mscarlet 001	27	0.159574	All
MyD88 HOIL1	20191205 well3 cl120 hoil1mscarlet 001	28	0.0622463	All
MyD88 HOIL1	20191205 well3 cl120 hoil1mscarlet 001	29	0.155089	All
MyD88 HOIL1	20191205 well3 cl120 hoil1mscarlet 001	30	0.0319767	All
MyD88 HOIL1	20191205 well3 cl120 hoil1mscarlet 001	31	0.0492341	All
MyD88 HOIL1	20191205 well3 cl120 hoil1mscarlet 001	32	0.0963855	All
MyD88 HOIL1	20191205 well3 cl120 hoil1mscarlet 001	33	0.161616	All
MyD88 HOIL1	20191205 well3 cl120 hoil1mscarlet 001	34	0.0728745	All
MyD88 HOIL1	20191205 well3 cl120 hoil1mscarlet 001	35	0.0551627	All
MyD88 HOIL1	20191205 well3 cl120 hoil1mscarlet 001	36	0.0621622	All
MyD88 HOIL1	20191205 well3 cl120 hoil1mscarlet 001	37	0.0671031	All
MyD88 HOIL1	20191205 well3 cl120 hoil1mscarlet 001	38	0.046875	All
MyD88 HOIL1	20191205 well3 cl120 hoil1mscarlet 001	39	0.0972696	All
MyD88 HOIL1	20191205 well3 cl120 hoil1mscarlet 001	40	0.166667	All
MyD88 HOIL1	20191205 well3 cl120 hoil1mscarlet 001	41	0.031339	All
MyD88 HOIL1	20191205 well3 cl120 hoil1mscarlet 001	42	0.140927	All
MyD88 HOIL1	20191205 well3 cl120 hoil1mscarlet 001	43	0.0412698	All
MyD88 HOIL1	20191205 well3 cl120 hoil1mscarlet 001	44	0.0504451	All
MyD88 HOIL1	20191205 well3 cl120 hoil1mscarlet 001	45	0.12931	All
MyD88 HOIL1	20191205 well3 cl120 hoil1mscarlet 001	46	0.00341297	All
MyD88 HOIL1	20200821 1.5nM 120-1E1 MyD88_HOIL1 001	1	0.157407	All
MyD88 HOIL1	20200821 1.5nM 120-1E1 MyD88_HOIL1 001	2	0.0392157	All
MyD88 HOIL1	20200821 1.5nM 120-1E1 MyD88_HOIL1 001	3	0.136095	All
MyD88 HOIL1	20200821 1.5nM 120-1E1 MyD88_HOIL1 001	4	0.0793037	All
MyD88 HOIL1	20200821 1.5nM 120-1E1 MyD88_HOIL1 001	5	0.0895141	All
MyD88 HOIL1	20200821 1.5nM 120-1E1 MyD88_HOIL1 001	6	0.131579	All
MyD88 HOIL1	20200821 1.5nM 120-1E1 MyD88_HOIL1 001	7	0.125828	All
MyD88 HOIL1	20200821 1.5nM 120-1E1 MyD88_HOIL1 001	8	0.0911179	All
MyD88 HOIL1	20200821 1.5nM 120-1E1 MyD88_HOIL1 001	9	0.0712589	All
MyD88 HOIL1	20200821 1.5nM 120-1E1 MyD88_HOIL1 001	10	0.0681987	All
MyD88 HOIL1	20200821 1.5nM 120-1E1 MyD88_HOIL1 001	11	0.0740741	All
MyD88 HOIL1	20200821 1.5nM 120-1E1 MyD88_HOIL1 001	12	0.117801	All
MyD88 HOIL1	20200821 1.5nM 120-1E1 MyD88_HOIL1 001	13	0.0951883	All
MyD88 HOIL1	20200821 1.5nM 120-1E1 MyD88_HOIL1 001	14	0.0783162	All
MyD88 HOIL1	20200821 1.5nM 120-1E1 MyD88_HOIL1 001	15	0.0925	All
MyD88 HOIL1	20200821 1.5nM 120-1E1 MyD88_HOIL1 001	16	0.0470756	All
MyD88 HOIL1	20200821 1.5nM 120-1E1 MyD88_HOIL1 001	17	0.0915698	All
MyD88 HOIL1	20200821 1.5nM 120-1E1 MyD88_HOIL1 001	18	0.0534161	All
MyD88 HOIL1	20200821 1.5nM 120-1E1 MyD88_HOIL1 001	19	0.074896	All
MyD88 HOIL1	20200821 1.5nM 120-1E1 MyD88_HOIL1 001	20	0.049236	All
MyD88 HOIL1	20200821 1.5nM 120-1E1 MyD88_HOIL1 001	21	0.0705521	All
MyD88 HOIL1	20200821 1.5nM 120-1E1 MyD88_HOIL1 001	22	0.0410256	All
MyD88 HOIL1	20200821 1.5nM 120-1E1 MyD88_HOIL1 001	23	0.0441176	All
MyD88 HOIL1	20200821 1.5nM 120-1E1 MyD88_HOIL1 001	24	0.0904523	All
MyD88 HOIL1	20200821 1.5nM 120-1E1 MyD88_HOIL1 001	25	0.345455	All
MyD88 HOIL1	20200821 1.5nM 120-1E1 MyD88_HOIL1 001	26	0.0638629	All
MyD88 HOIL1	20200821 1.5nM 120-1E1 MyD88_HOIL1 001	27	0.0805085	All
MyD88 HOIL1	20200821 1.5nM 120-1E1 MyD88_HOIL1 001	28	0.0945274	All
MyD88 HOIL1	20200821 1.5nM 120-1E1 MyD88_HOIL1 001	29	0.11007	All
MyD88 HOIL1	20200821 1.5nM 120-1E1 MyD88_HOIL1 001	30	0.0643275	All
MyD88 HOIL1	20200821 1.5nM 120-1E1 MyD88_HOIL1 001	31	0.0562162	All
MyD88 HOIL1	20200821 1.5nM 120-1E1 MyD88_HOIL1 001	32	0.0331754	All
MyD88 HOIL1	20200821 1.5nM 120-1E1 MyD88_HOIL1 001	33	0.0843373	All
MyD88 HOIL1	20200821 1.5nM 120-1E1 MyD88_HOIL1 001	34	0.142857	All
MyD88 HOIL1	20210528 0.5nM 120-1E1_HOIL1_MyD88 grid_2.5 IL1 Off 004_26	1	0.0627724	All
MyD88 HOIL1	20210528 0.5nM 120-1E1_HOIL1_MyD88 grid_2.5 IL1 Off 004_26	2	0.0365029	All
MyD88 HOIL1	20210528 0.5nM 120-1E1_HOIL1_MyD88 grid_2.5 IL1 Off 004_26	3	0.115646	All
MyD88 HOIL1	20210528 0.5nM 120-1E1_HOIL1_MyD88 grid_2.5 IL1 Off 004_26	4	0.210158	All
MyD88 HOIL1	20210528 0.5nM 120-1E1_HOIL1_MyD88 grid_2.5 IL1 Off 004_26	5	0.210145	All
MyD88 HOIL1	20210528 0.5nM 120-1E1_HOIL1_MyD88 grid_2.5 IL1 Off 004_26	6	0.0948276	All
MyD88 HOIL1	20210528 0.5nM 120-1E1_HOIL1_MyD88 grid_2.5 IL1 Off 004_26	7	0	All
MyD88 HOIL1	20210528 0.5nM 120-1E1_HOIL1_MyD88 grid_2.5 IL1 Off 004_26	8	0.0775194	All
MyD88 HOIL1	20210528 0.5nM 120-1E1_HOIL1_MyD88 grid_2.5 IL1 Off 004_26	9	0.0654206	All
MyD88 HOIL1	20210528 1.6nM 120-1E1_HOIL1_MyD88 grid_2.5 IL1 Off 001_30	1	0.121287	All
MyD88 HOIL1	20210528 1.6nM 120-1E1_HOIL1_MyD88 grid_2.5 IL1 Off 001_30	2	0	All
MyD88 HOIL1	20210528 1.6nM 120-1E1_HOIL1_MyD88 grid_2.5 IL1 Off 001_30	3	0.00689655	All
MyD88 HOIL1	20210528 1.6nM 120-1E1_HOIL1_MyD88 grid_2.5 IL1 Off 001_30	4	0.112975	All
MyD88 HOIL1	20210528 1.6nM 120-1E1_HOIL1_MyD88 grid_2.5 IL1 Off 001_30	5	0.114286	All
MyD88 HOIL1	20210528 1.6nM 120-1E1_HOIL1_MyD88 grid_2.5 IL1 Off 001_30	6	0.18325	All
MyD88 HOIL1	20210528 1.6nM 120-1E1_HOIL1_MyD88 grid_2.5 IL1 Off 001_30	7	0.142091	All
MyD88 HOIL1	20210528 1.6nM 120-1E1_HOIL1_MyD88 grid_2.5 IL1 Off 001_30	8	0.105769	All
MyD88 HOIL1	20210528 1.6nM 120-1E1_HOIL1_MyD88 grid_2.5 IL1 Off 001_30	9	0.121756	All
MyD88 HOIL1	20210528 1.6nM 120-1E1_HOIL1_MyD88 grid_2.5 IL1 Off 001_30	10	0.0593535	All
MyD88 HOIL1	20210528 1.6nM 120-1E1_HOIL1_MyD88 grid_2.5 IL1 Off 001_30	11	0.0962567	All
MyD88 HOIL1	20210528 1.6nM 120-1E1_HOIL1_MyD88 grid_2.5 IL1 Off 001_30	12	0.0603448	All
MyD88 HOIL1	20210528 1.6nM 120-1E1_HOIL1_MyD88 grid_2.5 IL1 Off 001_30	13	0.0314465	All
MyD88 HOIL1	20210528 1.6nM 120-1E1_HOIL1_MyD88 grid_2.5 IL1 Off 001_30	14	0.142308	All
MyD88 HOIL1	20210528 1.6nM 120-1E1_HOIL1_MyD88 grid_2.5 IL1 Off 001_30	15	0.0842105	All
MyD88 HOIL1	20210528 1.6nM 120-1E1_HOIL1_MyD88 grid_2.5 IL1 Off 002_46	1	0.115625	All
MyD88 HOIL1	20210528 1.6nM 120-1E1_HOIL1_MyD88 grid_2.5 IL1 Off 002_46	2	0.0885936	All
MyD88 HOIL1	20210528 1.6nM 120-1E1_HOIL1_MyD88 grid_2.5 IL1 Off 002_46	3	0.0809859	All
MyD88 HOIL1	20210528 1.6nM 120-1E1_HOIL1_MyD88 grid_2.5 IL1 Off 002_46	4	0.0275229	All
MyD88 HOIL1	20210528 1.6nM 120-1E1_HOIL1_MyD88 grid_2.5 IL1 Off 002_46	5	0.0624227	All
MyD88 HOIL1	20210528 1.6nM 120-1E1_HOIL1_MyD88 grid_2.5 IL1 Off 002_46	6	0	All
MyD88 HOIL1	20210528 1.6nM 120-1E1_HOIL1_MyD88 grid_2.5 IL1 Off 002_46	7	0.0859049	All
MyD88 HOIL1	20210528 1.6nM 120-1E1_HOIL1_MyD88 grid_2.5 IL1 Off 002_46	8	0	All
MyD88 HOIL1	20210528 1.6nM 120-1E1_HOIL1_MyD88 grid_2.5 IL1 Off 002_46	9	0.0842697	All
MyD88 HOIL1	20210528 1.6nM 120-1E1_HOIL1_MyD88 grid_2.5 IL1 Off 002_46	10	0.00952381	All
MyD88 HOIL1	20210528 1.6nM 120-1E1_HOIL1_MyD88 grid_2.5 IL1 Off 002_46	11	0.129412	All
MyD88 HOIL1	20210528 1.6nM 120-1E1_HOIL1_MyD88 grid_2.5 IL1 Off 002_46	12	0.0540541	All
MyD88 HOIL1	20210528 1.6nM 120-1E1_HOIL1_MyD88 grid_2.5 IL1 Off 002_46	13	0	All
MyD88 HOIL1	20210528 1.6nM 120-1E1_HOIL1_MyD88 grid_2.5 IL1 Off 002_46	14	0.0200501	All
MyD88 HOIL1	20210528 1.6nM 120-1E1_HOIL1_MyD88 grid_2.5 IL1 Off 002_46	15	0.034279	All
MyD88 HOIL1	20210528 1.6nM 120-1E1_HOIL1_MyD88 grid_2.5 IL1 Off 002_46	16	0.0786517	All
MyD88 HOIL1	20210528 1.6nM 120-1E1_HOIL1_MyD88 grid_2.5 IL1 Off 002_46	17	0.102459	All
MyD88 HOIL1	20210528 1.6nM 120-1E1_HOIL1_MyD88 grid_2.5 IL1 Off 002_46	18	0.0529801	All
MyD88 HOIL1	20210528 1.6nM 120-1E1_HOIL1_MyD88 grid_2.5 IL1 Off 002_46	19	0	All
MyD88 HOIL1	20210528 1.6nM 120-1E1_HOIL1_MyD88 grid_2.5 IL1 Off 002_46	20	0.121019	All
MyD88 HOIL1	20210528 1.6nM 120-1E1_HOIL1_MyD88 grid_2.5 IL1 Off 002_46	21	0	All
MyD88 HOIL1	20210810 1.6nM 120-1E1_HOIL1_MyD88 001	1	0.0408163	All
MyD88 HOIL1	20210810 1.6nM 120-1E1_HOIL1_MyD88 001	2	0.119792	All
MyD88 HOIL1	20210810 1.6nM 120-1E1_HOIL1_MyD88 001	3	0	All
MyD88 HOIL1	20210810 1.6nM 120-1E1_HOIL1_MyD88 001	4	0.093633	All
MyD88 HOIL1	20210810 1.6nM 120-1E1_HOIL1_MyD88 001	5	0.0670498	All
MyD88 HOIL1	20210810 1.6nM 120-1E1_HOIL1_MyD88 001	6	0.210604	All
MyD88 HOIL1	20210810 1.6nM 120-1E1_HOIL1_MyD88 001	7	0.181356	All
MyD88 HOIL1	20210810 1.6nM 120-1E1_HOIL1_MyD88 001	8	0.0876452	All
MyD88 HOIL1	20210810 1.6nM 120-1E1_HOIL1_MyD88 001	9	0.0809969	All
MyD88 HOIL1	20210810 1.6nM 120-1E1_HOIL1_MyD88 001	10	0.178253	All
MyD88 HOIL1	20210810 1.6nM 120-1E1_HOIL1_MyD88 001	11	0.167575	All
MyD88 HOIL1	20210810 1.6nM 120-1E1_HOIL1_MyD88 001	12	0.0323625	All
MyD88 HOIL1	20210810 1.6nM 120-1E1_HOIL1_MyD88 001	13	0.136111	All
MyD88 HOIL1	20210810 1.6nM 120-1E1_HOIL1_MyD88 001	14	0.137454	All
MyD88 HOIL1	20210810 1.6nM 120-1E1_HOIL1_MyD88 001	15	0.126712	All
MyD88 HOIL1	20210810 1.6nM 120-1E1_HOIL1_MyD88 001	16	0.0809717	All
MyD88 HOIL1	20210810 1.6nM 120-1E1_HOIL1_MyD88 001	17	0.0983607	All
MyD88 HOIL1	20210810 1.6nM 120-1E1_HOIL1_MyD88 001	18	0.180556	All
MyD88 HOIL1	20210810 1.6nM 120-1E1_HOIL1_MyD88 001	19	0.0322581	All
MyD88 HOIL1	20210810 1.6nM 120-1E1_HOIL1_MyD88 001	20	0.129617	All
MyD88 HOIL1	20210810 1.6nM 120-1E1_HOIL1_MyD88 001	21	0.177143	All
MyD88 HOIL1	20210810 1.6nM 120-1E1_HOIL1_MyD88 001	22	0	All
MyD88 HOIL1	20210810 1.6nM 120-1E1_HOIL1_MyD88 001	23	0.141079	All
MyD88 HOIL1	20210810 1.6nM 120-1E1_HOIL1_MyD88 001	24	0.0912409	All
MyD88 HOIL1	20210810 1.6nM 120-1E1_HOIL1_MyD88 001	25	0.0996785	All
MyD88 HOIL1	20210810 1.6nM 120-1E1_HOIL1_MyD88 001	26	0	All
MyD88 HOIL1	20210810 1.6nM 120-1E1_HOIL1_MyD88 001	27	0	All
MyD88 HOIL1	20210811 1.6nM 120-1E1_HOIL1_MyD88 001	1	0.186335	All
MyD88 HOIL1	20210811 1.6nM 120-1E1_HOIL1_MyD88 001	2	0.0957643	All
MyD88 HOIL1	20210811 1.6nM 120-1E1_HOIL1_MyD88 001	3	0.126812	All
MyD88 HOIL1	20210811 1.6nM 120-1E1_HOIL1_MyD88 001	4	0.0833333	All
MyD88 HOIL1	20210811 1.6nM 120-1E1_HOIL1_MyD88 001	5	0.0866935	All
MyD88 HOIL1	20210811 1.6nM 120-1E1_HOIL1_MyD88 001	6	0.141104	All
MyD88 HOIL1	20210811 1.6nM 120-1E1_HOIL1_MyD88 001	7	0.0234637	All
MyD88 HOIL1	20210811 1.6nM 120-1E1_HOIL1_MyD88 001	8	0.0837607	All
MyD88 HOIL1	20210811 1.6nM 120-1E1_HOIL1_MyD88 001	9	0.15629	All
MyD88 HOIL1	20210811 1.6nM 120-1E1_HOIL1_MyD88 001	10	0.0333333	All
MyD88 HOIL1	20210811 1.6nM 120-1E1_HOIL1_MyD88 001	11	0	All
MyD88 HOIL1	20210811 1.6nM 120-1E1_HOIL1_MyD88 001	12	0.0819434	All
MyD88 HOIL1	20210811 1.6nM 120-1E1_HOIL1_MyD88 001	13	0	All
MyD88 HOIL1	20210811 1.6nM 120-1E1_HOIL1_MyD88 001	14	0.134538	All
MyD88 HOIL1	20210811 1.6nM 120-1E1_HOIL1_MyD88 001	15	0.145396	All
MyD88 HOIL1	20210811 1.6nM 120-1E1_HOIL1_MyD88 001	16	0.0603774	All
MyD88 HOIL1	20210811 1.6nM 120-1E1_HOIL1_MyD88 001	17	0.134091	All
MyD88 HOIL1	20210811 1.6nM 120-1E1_HOIL1_MyD88 001	18	0.0408163	All
MyD88 HOIL1	20210811 1.6nM 120-1E1_HOIL1_MyD88 001	19	0.0752688	All
MyD88 HOIL1	20210811 1.6nM 120-1E1_HOIL1_MyD88 001	20	0.127011	All
MyD88 HOIL1	20210811 1.6nM 120-1E1_HOIL1_MyD88 001	21	0.0533333	All
MyD88 HOIL1	20210811 1.6nM 120-1E1_HOIL1_MyD88 001	22	0.145374	All
MyD88 HOIL1	20210811 1.6nM 120-1E1_HOIL1_MyD88 001	23	0.164557	All
MyD88 HOIL1	20210811 1.6nM 120-1E1_HOIL1_MyD88 001	24	0.0254237	All
MyD88 HOIL1	20191205 cl120 hoil1mscarlet 001	1	0	≤1
MyD88 HOIL1	20191205 cl120 hoil1mscarlet 001	2	0	≤1
MyD88 HOIL1	20191205 cl120 hoil1mscarlet 001	3	0	≤1
MyD88 HOIL1	20191205 cl120 hoil1mscarlet 001	4	0	≤1
MyD88 HOIL1	20191205 cl120 hoil1mscarlet 001	5	0	≤1
MyD88 HOIL1	20191205 cl120 hoil1mscarlet 001	6	0	≤1
MyD88 HOIL1	20191205 cl120 hoil1mscarlet 001	7	0	≤1
MyD88 HOIL1	20191205 cl120 hoil1mscarlet 001	8	0	≤1
MyD88 HOIL1	20191205 cl120 hoil1mscarlet 001	9	0	≤1
MyD88 HOIL1	20191205 cl120 hoil1mscarlet 001	10	0.0111732	≤1
MyD88 HOIL1	20191205 cl120 hoil1mscarlet 001	11	0	≤1
MyD88 HOIL1	20191205 cl120 hoil1mscarlet 001	12	0	≤1
MyD88 HOIL1	20191205 cl120 hoil1mscarlet 001	13	0	≤1
MyD88 HOIL1	20191205 cl120 hoil1mscarlet 001	14	0	≤1
MyD88 HOIL1	20191205 cl120 hoil1mscarlet 001	15	0	≤1
MyD88 HOIL1	20191205 cl120 hoil1mscarlet 001	16	0	≤1
MyD88 HOIL1	20191205 cl120 hoil1mscarlet 001	17	0	≤1
MyD88 HOIL1	20191205 cl120 hoil1mscarlet 001	18	0	≤1
MyD88 HOIL1	20191205 cl120 hoil1mscarlet 001	19	0	≤1
MyD88 HOIL1	20191205 well2 cl120 hoil1mscarlet	1	0	≤1
MyD88 HOIL1	20191205 well2 cl120 hoil1mscarlet	2	0	≤1
MyD88 HOIL1	20191205 well2 cl120 hoil1mscarlet	3	0	≤1
MyD88 HOIL1	20191205 well2 cl120 hoil1mscarlet	4	0	≤1
MyD88 HOIL1	20191205 well2 cl120 hoil1mscarlet	5	0	≤1
MyD88 HOIL1	20191205 well2 cl120 hoil1mscarlet	6	0	≤1
MyD88 HOIL1	20191205 well2 cl120 hoil1mscarlet	7	0	≤1
MyD88 HOIL1	20191205 well2 cl120 hoil1mscarlet	8	0	≤1
MyD88 HOIL1	20191205 well2 cl120 hoil1mscarlet	9	0	≤1
MyD88 HOIL1	20191205 well2 cl120 hoil1mscarlet	10	0	≤1
MyD88 HOIL1	20191205 well2 cl120 hoil1mscarlet	11	0	≤1
MyD88 HOIL1	20191205 well2 cl120 hoil1mscarlet	12	0	≤1
MyD88 HOIL1	20191205 well2 cl120 hoil1mscarlet	13	0	≤1
MyD88 HOIL1	20191205 well2 cl120 hoil1mscarlet	14	0	≤1
MyD88 HOIL1	20191205 well2 cl120 hoil1mscarlet	15	0.00446429	≤1
MyD88 HOIL1	20191205 well2 cl120 hoil1mscarlet	16	0	≤1
MyD88 HOIL1	20191205 well2 cl120 hoil1mscarlet	17	0	≤1
MyD88 HOIL1	20191205 well2 cl120 hoil1mscarlet	18	0	≤1
MyD88 HOIL1	20191205 well2 cl120 hoil1mscarlet	19	0	≤1
MyD88 HOIL1	20191205 well2 cl120 hoil1mscarlet	20	0	≤1
MyD88 HOIL1	20191205 well2 cl120 hoil1mscarlet	21	0	≤1
MyD88 HOIL1	20191205 well2 cl120 hoil1mscarlet	22	0	≤1
MyD88 HOIL1	20191205 well2 cl120 hoil1mscarlet	23	0	≤1
MyD88 HOIL1	20191205 well2 cl120 hoil1mscarlet	24	0	≤1
MyD88 HOIL1	20191205 well2 cl120 hoil1mscarlet	25	0	≤1
MyD88 HOIL1	20191205 well2 cl120 hoil1mscarlet	26	0	≤1
MyD88 HOIL1	20191205 well2 cl120 hoil1mscarlet	27	0	≤1
MyD88 HOIL1	20191205 well2 cl120 hoil1mscarlet	28	0	≤1
MyD88 HOIL1	20191205 well2 cl120 hoil1mscarlet	29	0	≤1
MyD88 HOIL1	20191205 well2 cl120 hoil1mscarlet	30	0	≤1
MyD88 HOIL1	20191205 well2 cl120 hoil1mscarlet	31	0	≤1
MyD88 HOIL1	20191205 well2 cl120 hoil1mscarlet	32	0	≤1
MyD88 HOIL1	20191205 well2 cl120 hoil1mscarlet	33	0	≤1
MyD88 HOIL1	20191205 well2 cl120 hoil1mscarlet	34	0	≤1
MyD88 HOIL1	20191205 well2 cl120 hoil1mscarlet	35	0	≤1
MyD88 HOIL1	20191205 well3 cl120 hoil1mscarlet 001	1	0	≤1
MyD88 HOIL1	20191205 well3 cl120 hoil1mscarlet 001	2	0	≤1
MyD88 HOIL1	20191205 well3 cl120 hoil1mscarlet 001	3	0	≤1
MyD88 HOIL1	20191205 well3 cl120 hoil1mscarlet 001	4	0	≤1
MyD88 HOIL1	20191205 well3 cl120 hoil1mscarlet 001	5	0	≤1
MyD88 HOIL1	20191205 well3 cl120 hoil1mscarlet 001	6	0	≤1
MyD88 HOIL1	20191205 well3 cl120 hoil1mscarlet 001	7	0	≤1
MyD88 HOIL1	20191205 well3 cl120 hoil1mscarlet 001	8	0	≤1
MyD88 HOIL1	20191205 well3 cl120 hoil1mscarlet 001	9	0	≤1
MyD88 HOIL1	20191205 well3 cl120 hoil1mscarlet 001	10	0	≤1
MyD88 HOIL1	20191205 well3 cl120 hoil1mscarlet 001	11	0	≤1
MyD88 HOIL1	20191205 well3 cl120 hoil1mscarlet 001	12	0	≤1
MyD88 HOIL1	20191205 well3 cl120 hoil1mscarlet 001	13	0	≤1
MyD88 HOIL1	20191205 well3 cl120 hoil1mscarlet 001	14	0	≤1
MyD88 HOIL1	20191205 well3 cl120 hoil1mscarlet 001	15	0	≤1
MyD88 HOIL1	20191205 well3 cl120 hoil1mscarlet 001	16	0	≤1
MyD88 HOIL1	20191205 well3 cl120 hoil1mscarlet 001	17	0	≤1
MyD88 HOIL1	20191205 well3 cl120 hoil1mscarlet 001	18	0	≤1
MyD88 HOIL1	20191205 well3 cl120 hoil1mscarlet 001	19	0	≤1
MyD88 HOIL1	20191205 well3 cl120 hoil1mscarlet 001	20	0	≤1
MyD88 HOIL1	20191205 well3 cl120 hoil1mscarlet 001	21	0.003663	≤1
MyD88 HOIL1	20191205 well3 cl120 hoil1mscarlet 001	22	0	≤1
MyD88 HOIL1	20191205 well3 cl120 hoil1mscarlet 001	23	0	≤1
MyD88 HOIL1	20191205 well3 cl120 hoil1mscarlet 001	24	0.00367647	≤1
MyD88 HOIL1	20191205 well3 cl120 hoil1mscarlet 001	25	0	≤1
MyD88 HOIL1	20191205 well3 cl120 hoil1mscarlet 001	26	0	≤1
MyD88 HOIL1	20191205 well3 cl120 hoil1mscarlet 001	27	0	≤1
MyD88 HOIL1	20191205 well3 cl120 hoil1mscarlet 001	28	0	≤1
MyD88 HOIL1	20191205 well3 cl120 hoil1mscarlet 001	29	0.00617284	≤1
MyD88 HOIL1	20191205 well3 cl120 hoil1mscarlet 001	30	0	≤1
MyD88 HOIL1	20191205 well3 cl120 hoil1mscarlet 001	31	0	≤1
MyD88 HOIL1	20191205 well3 cl120 hoil1mscarlet 001	32	0	≤1
MyD88 HOIL1	20191205 well3 cl120 hoil1mscarlet 001	33	0	≤1
MyD88 HOIL1	20191205 well3 cl120 hoil1mscarlet 001	34	0.00487805	≤1
MyD88 HOIL1	20191205 well3 cl120 hoil1mscarlet 001	35	0	≤1
MyD88 HOIL1	20191205 well3 cl120 hoil1mscarlet 001	36	0	≤1
MyD88 HOIL1	20191205 well3 cl120 hoil1mscarlet 001	37	0	≤1
MyD88 HOIL1	20191205 well3 cl120 hoil1mscarlet 001	38	0	≤1
MyD88 HOIL1	20191205 well3 cl120 hoil1mscarlet 001	39	0.00218818	≤1
MyD88 HOIL1	20191205 well3 cl120 hoil1mscarlet 001	40	0	≤1
MyD88 HOIL1	20191205 well3 cl120 hoil1mscarlet 001	41	0	≤1
MyD88 HOIL1	20191205 well3 cl120 hoil1mscarlet 001	42	0	≤1
MyD88 HOIL1	20191205 well3 cl120 hoil1mscarlet 001	43	0	≤1
MyD88 HOIL1	20191205 well3 cl120 hoil1mscarlet 001	44	0	≤1
MyD88 HOIL1	20191205 well3 cl120 hoil1mscarlet 001	45	0	≤1
MyD88 HOIL1	20191205 well3 cl120 hoil1mscarlet 001	46	0	≤1
MyD88 HOIL1	20200821 1.5nM 120-1E1 MyD88_HOIL1 001	1	0	≤1
MyD88 HOIL1	20200821 1.5nM 120-1E1 MyD88_HOIL1 001	2	0	≤1
MyD88 HOIL1	20200821 1.5nM 120-1E1 MyD88_HOIL1 001	3	0	≤1
MyD88 HOIL1	20200821 1.5nM 120-1E1 MyD88_HOIL1 001	4	0.00689655	≤1
MyD88 HOIL1	20200821 1.5nM 120-1E1 MyD88_HOIL1 001	5	0.00490196	≤1
MyD88 HOIL1	20200821 1.5nM 120-1E1 MyD88_HOIL1 001	6	0	≤1
MyD88 HOIL1	20200821 1.5nM 120-1E1 MyD88_HOIL1 001	7	0	≤1
MyD88 HOIL1	20200821 1.5nM 120-1E1 MyD88_HOIL1 001	8	0	≤1
MyD88 HOIL1	20200821 1.5nM 120-1E1 MyD88_HOIL1 001	9	0.00315457	≤1
MyD88 HOIL1	20200821 1.5nM 120-1E1 MyD88_HOIL1 001	10	0.00137931	≤1
MyD88 HOIL1	20200821 1.5nM 120-1E1 MyD88_HOIL1 001	11	0	≤1
MyD88 HOIL1	20200821 1.5nM 120-1E1 MyD88_HOIL1 001	12	0.00581395	≤1
MyD88 HOIL1	20200821 1.5nM 120-1E1 MyD88_HOIL1 001	13	0	≤1
MyD88 HOIL1	20200821 1.5nM 120-1E1 MyD88_HOIL1 001	14	0.00250209	≤1
MyD88 HOIL1	20200821 1.5nM 120-1E1 MyD88_HOIL1 001	15	0.0254237	≤1
MyD88 HOIL1	20200821 1.5nM 120-1E1 MyD88_HOIL1 001	16	0.00479616	≤1
MyD88 HOIL1	20200821 1.5nM 120-1E1 MyD88_HOIL1 001	17	0.00890869	≤1
MyD88 HOIL1	20200821 1.5nM 120-1E1 MyD88_HOIL1 001	18	0.00451467	≤1
MyD88 HOIL1	20200821 1.5nM 120-1E1 MyD88_HOIL1 001	19	0	≤1
MyD88 HOIL1	20200821 1.5nM 120-1E1 MyD88_HOIL1 001	20	0.00265252	≤1
MyD88 HOIL1	20200821 1.5nM 120-1E1 MyD88_HOIL1 001	21	0.00280112	≤1
MyD88 HOIL1	20200821 1.5nM 120-1E1 MyD88_HOIL1 001	22	0.00675676	≤1
MyD88 HOIL1	20200821 1.5nM 120-1E1 MyD88_HOIL1 001	23	0	≤1
MyD88 HOIL1	20200821 1.5nM 120-1E1 MyD88_HOIL1 001	24	0	≤1
MyD88 HOIL1	20200821 1.5nM 120-1E1 MyD88_HOIL1 001	25	0	≤1
MyD88 HOIL1	20200821 1.5nM 120-1E1 MyD88_HOIL1 001	26	0.00888889	≤1
MyD88 HOIL1	20200821 1.5nM 120-1E1 MyD88_HOIL1 001	27	0.00965251	≤1
MyD88 HOIL1	20200821 1.5nM 120-1E1 MyD88_HOIL1 001	28	0.00444444	≤1
MyD88 HOIL1	20200821 1.5nM 120-1E1 MyD88_HOIL1 001	29	0.00955414	≤1
MyD88 HOIL1	20200821 1.5nM 120-1E1 MyD88_HOIL1 001	30	0	≤1
MyD88 HOIL1	20200821 1.5nM 120-1E1 MyD88_HOIL1 001	31	0	≤1
MyD88 HOIL1	20200821 1.5nM 120-1E1 MyD88_HOIL1 001	32	0	≤1
MyD88 HOIL1	20200821 1.5nM 120-1E1 MyD88_HOIL1 001	33	0	≤1
MyD88 HOIL1	20200821 1.5nM 120-1E1 MyD88_HOIL1 001	34	0.0625	≤1
MyD88 HOIL1	20210528 0.5nM 120-1E1_HOIL1_MyD88 grid_2.5 IL1 Off 004_26	1	0	≤1
MyD88 HOIL1	20210528 0.5nM 120-1E1_HOIL1_MyD88 grid_2.5 IL1 Off 004_26	2	0.00197628	≤1
MyD88 HOIL1	20210528 0.5nM 120-1E1_HOIL1_MyD88 grid_2.5 IL1 Off 004_26	3	0	≤1
MyD88 HOIL1	20210528 0.5nM 120-1E1_HOIL1_MyD88 grid_2.5 IL1 Off 004_26	4	0	≤1
MyD88 HOIL1	20210528 0.5nM 120-1E1_HOIL1_MyD88 grid_2.5 IL1 Off 004_26	5	0	≤1
MyD88 HOIL1	20210528 0.5nM 120-1E1_HOIL1_MyD88 grid_2.5 IL1 Off 004_26	6	0	≤1
MyD88 HOIL1	20210528 0.5nM 120-1E1_HOIL1_MyD88 grid_2.5 IL1 Off 004_26	7	0	≤1
MyD88 HOIL1	20210528 0.5nM 120-1E1_HOIL1_MyD88 grid_2.5 IL1 Off 004_26	8	0	≤1
MyD88 HOIL1	20210528 0.5nM 120-1E1_HOIL1_MyD88 grid_2.5 IL1 Off 004_26	9	0.0215827	≤1
MyD88 HOIL1	20210528 1.6nM 120-1E1_HOIL1_MyD88 grid_2.5 IL1 Off 001_30	1	0	≤1
MyD88 HOIL1	20210528 1.6nM 120-1E1_HOIL1_MyD88 grid_2.5 IL1 Off 001_30	2	0	≤1
MyD88 HOIL1	20210528 1.6nM 120-1E1_HOIL1_MyD88 grid_2.5 IL1 Off 001_30	3	0	≤1
MyD88 HOIL1	20210528 1.6nM 120-1E1_HOIL1_MyD88 grid_2.5 IL1 Off 001_30	4	0.00636943	≤1
MyD88 HOIL1	20210528 1.6nM 120-1E1_HOIL1_MyD88 grid_2.5 IL1 Off 001_30	5	0	≤1
MyD88 HOIL1	20210528 1.6nM 120-1E1_HOIL1_MyD88 grid_2.5 IL1 Off 001_30	6	0	≤1
MyD88 HOIL1	20210528 1.6nM 120-1E1_HOIL1_MyD88 grid_2.5 IL1 Off 001_30	7	0	≤1
MyD88 HOIL1	20210528 1.6nM 120-1E1_HOIL1_MyD88 grid_2.5 IL1 Off 001_30	8	0.0375	≤1
MyD88 HOIL1	20210528 1.6nM 120-1E1_HOIL1_MyD88 grid_2.5 IL1 Off 001_30	9	0	≤1
MyD88 HOIL1	20210528 1.6nM 120-1E1_HOIL1_MyD88 grid_2.5 IL1 Off 001_30	10	0	≤1
MyD88 HOIL1	20210528 1.6nM 120-1E1_HOIL1_MyD88 grid_2.5 IL1 Off 001_30	11	0	≤1
MyD88 HOIL1	20210528 1.6nM 120-1E1_HOIL1_MyD88 grid_2.5 IL1 Off 001_30	12	0	≤1
MyD88 HOIL1	20210528 1.6nM 120-1E1_HOIL1_MyD88 grid_2.5 IL1 Off 001_30	13	0	≤1
MyD88 HOIL1	20210528 1.6nM 120-1E1_HOIL1_MyD88 grid_2.5 IL1 Off 001_30	14	0	≤1
MyD88 HOIL1	20210528 1.6nM 120-1E1_HOIL1_MyD88 grid_2.5 IL1 Off 001_30	15	0.00729927	≤1
MyD88 HOIL1	20210528 1.6nM 120-1E1_HOIL1_MyD88 grid_2.5 IL1 Off 002_46	1	0	≤1
MyD88 HOIL1	20210528 1.6nM 120-1E1_HOIL1_MyD88 grid_2.5 IL1 Off 002_46	2	0	≤1
MyD88 HOIL1	20210528 1.6nM 120-1E1_HOIL1_MyD88 grid_2.5 IL1 Off 002_46	3	0	≤1
MyD88 HOIL1	20210528 1.6nM 120-1E1_HOIL1_MyD88 grid_2.5 IL1 Off 002_46	4	0	≤1
MyD88 HOIL1	20210528 1.6nM 120-1E1_HOIL1_MyD88 grid_2.5 IL1 Off 002_46	5	0	≤1
MyD88 HOIL1	20210528 1.6nM 120-1E1_HOIL1_MyD88 grid_2.5 IL1 Off 002_46	6	0	≤1
MyD88 HOIL1	20210528 1.6nM 120-1E1_HOIL1_MyD88 grid_2.5 IL1 Off 002_46	7	0.00699301	≤1
MyD88 HOIL1	20210528 1.6nM 120-1E1_HOIL1_MyD88 grid_2.5 IL1 Off 002_46	8	0	≤1
MyD88 HOIL1	20210528 1.6nM 120-1E1_HOIL1_MyD88 grid_2.5 IL1 Off 002_46	9	0.0162602	≤1
MyD88 HOIL1	20210528 1.6nM 120-1E1_HOIL1_MyD88 grid_2.5 IL1 Off 002_46	10	0	≤1
MyD88 HOIL1	20210528 1.6nM 120-1E1_HOIL1_MyD88 grid_2.5 IL1 Off 002_46	11	0	≤1
MyD88 HOIL1	20210528 1.6nM 120-1E1_HOIL1_MyD88 grid_2.5 IL1 Off 002_46	12	0	≤1
MyD88 HOIL1	20210528 1.6nM 120-1E1_HOIL1_MyD88 grid_2.5 IL1 Off 002_46	13	0	≤1
MyD88 HOIL1	20210528 1.6nM 120-1E1_HOIL1_MyD88 grid_2.5 IL1 Off 002_46	14	0	≤1
MyD88 HOIL1	20210528 1.6nM 120-1E1_HOIL1_MyD88 grid_2.5 IL1 Off 002_46	15	0	≤1
MyD88 HOIL1	20210528 1.6nM 120-1E1_HOIL1_MyD88 grid_2.5 IL1 Off 002_46	16	0	≤1
MyD88 HOIL1	20210528 1.6nM 120-1E1_HOIL1_MyD88 grid_2.5 IL1 Off 002_46	17	0	≤1
MyD88 HOIL1	20210528 1.6nM 120-1E1_HOIL1_MyD88 grid_2.5 IL1 Off 002_46	18	0	≤1
MyD88 HOIL1	20210528 1.6nM 120-1E1_HOIL1_MyD88 grid_2.5 IL1 Off 002_46	19	0	≤1
MyD88 HOIL1	20210528 1.6nM 120-1E1_HOIL1_MyD88 grid_2.5 IL1 Off 002_46	20	0	≤1
MyD88 HOIL1	20210528 1.6nM 120-1E1_HOIL1_MyD88 grid_2.5 IL1 Off 002_46	21	0	≤1
MyD88 HOIL1	20210810 1.6nM 120-1E1_HOIL1_MyD88 001	1	0	≤1
MyD88 HOIL1	20210810 1.6nM 120-1E1_HOIL1_MyD88 001	2	0.025	≤1
MyD88 HOIL1	20210810 1.6nM 120-1E1_HOIL1_MyD88 001	3	0	≤1
MyD88 HOIL1	20210810 1.6nM 120-1E1_HOIL1_MyD88 001	4	0.0278638	≤1
MyD88 HOIL1	20210810 1.6nM 120-1E1_HOIL1_MyD88 001	5	0.02	≤1
MyD88 HOIL1	20210810 1.6nM 120-1E1_HOIL1_MyD88 001	6	0.015748	≤1
MyD88 HOIL1	20210810 1.6nM 120-1E1_HOIL1_MyD88 001	7	0.0052356	≤1
MyD88 HOIL1	20210810 1.6nM 120-1E1_HOIL1_MyD88 001	8	0.0331825	≤1
MyD88 HOIL1	20210810 1.6nM 120-1E1_HOIL1_MyD88 001	9	0.00740741	≤1
MyD88 HOIL1	20210810 1.6nM 120-1E1_HOIL1_MyD88 001	10	0.0131004	≤1
MyD88 HOIL1	20210810 1.6nM 120-1E1_HOIL1_MyD88 001	11	0.028169	≤1
MyD88 HOIL1	20210810 1.6nM 120-1E1_HOIL1_MyD88 001	12	0.0295858	≤1
MyD88 HOIL1	20210810 1.6nM 120-1E1_HOIL1_MyD88 001	13	0.0220713	≤1
MyD88 HOIL1	20210810 1.6nM 120-1E1_HOIL1_MyD88 001	14	0.00917431	≤1
MyD88 HOIL1	20210810 1.6nM 120-1E1_HOIL1_MyD88 001	15	0.00680272	≤1
MyD88 HOIL1	20210810 1.6nM 120-1E1_HOIL1_MyD88 001	16	0	≤1
MyD88 HOIL1	20210810 1.6nM 120-1E1_HOIL1_MyD88 001	17	0	≤1
MyD88 HOIL1	20210810 1.6nM 120-1E1_HOIL1_MyD88 001	18	0.0146199	≤1
MyD88 HOIL1	20210810 1.6nM 120-1E1_HOIL1_MyD88 001	19	0	≤1
MyD88 HOIL1	20210810 1.6nM 120-1E1_HOIL1_MyD88 001	20	0.00495868	≤1
MyD88 HOIL1	20210810 1.6nM 120-1E1_HOIL1_MyD88 001	21	0.0218978	≤1
MyD88 HOIL1	20210810 1.6nM 120-1E1_HOIL1_MyD88 001	22	0	≤1
MyD88 HOIL1	20210810 1.6nM 120-1E1_HOIL1_MyD88 001	23	0.00769231	≤1
MyD88 HOIL1	20210810 1.6nM 120-1E1_HOIL1_MyD88 001	24	0.0258621	≤1
MyD88 HOIL1	20210810 1.6nM 120-1E1_HOIL1_MyD88 001	25	0.00934579	≤1
MyD88 HOIL1	20210810 1.6nM 120-1E1_HOIL1_MyD88 001	26	0	≤1
MyD88 HOIL1	20210810 1.6nM 120-1E1_HOIL1_MyD88 001	27	0	≤1
MyD88 HOIL1	20210811 1.6nM 120-1E1_HOIL1_MyD88 001	1	0.0103627	≤1
MyD88 HOIL1	20210811 1.6nM 120-1E1_HOIL1_MyD88 001	2	0.0108108	≤1
MyD88 HOIL1	20210811 1.6nM 120-1E1_HOIL1_MyD88 001	3	0.0203046	≤1
MyD88 HOIL1	20210811 1.6nM 120-1E1_HOIL1_MyD88 001	4	0	≤1
MyD88 HOIL1	20210811 1.6nM 120-1E1_HOIL1_MyD88 001	5	0.0122699	≤1
MyD88 HOIL1	20210811 1.6nM 120-1E1_HOIL1_MyD88 001	6	0.0189873	≤1
MyD88 HOIL1	20210811 1.6nM 120-1E1_HOIL1_MyD88 001	7	0.0103359	≤1
MyD88 HOIL1	20210811 1.6nM 120-1E1_HOIL1_MyD88 001	8	0.0124069	≤1
MyD88 HOIL1	20210811 1.6nM 120-1E1_HOIL1_MyD88 001	9	0.0265018	≤1
MyD88 HOIL1	20210811 1.6nM 120-1E1_HOIL1_MyD88 001	10	0	≤1
MyD88 HOIL1	20210811 1.6nM 120-1E1_HOIL1_MyD88 001	11	0	≤1
MyD88 HOIL1	20210811 1.6nM 120-1E1_HOIL1_MyD88 001	12	0.0214505	≤1
MyD88 HOIL1	20210811 1.6nM 120-1E1_HOIL1_MyD88 001	13	0	≤1
MyD88 HOIL1	20210811 1.6nM 120-1E1_HOIL1_MyD88 001	14	0.00460829	≤1
MyD88 HOIL1	20210811 1.6nM 120-1E1_HOIL1_MyD88 001	15	0.022541	≤1
MyD88 HOIL1	20210811 1.6nM 120-1E1_HOIL1_MyD88 001	16	0.0175747	≤1
MyD88 HOIL1	20210811 1.6nM 120-1E1_HOIL1_MyD88 001	17	0.028481	≤1
MyD88 HOIL1	20210811 1.6nM 120-1E1_HOIL1_MyD88 001	18	0	≤1
MyD88 HOIL1	20210811 1.6nM 120-1E1_HOIL1_MyD88 001	19	0.0144928	≤1
MyD88 HOIL1	20210811 1.6nM 120-1E1_HOIL1_MyD88 001	20	0.0230769	≤1
MyD88 HOIL1	20210811 1.6nM 120-1E1_HOIL1_MyD88 001	21	0.005386	≤1
MyD88 HOIL1	20210811 1.6nM 120-1E1_HOIL1_MyD88 001	22	0.0469799	≤1
MyD88 HOIL1	20210811 1.6nM 120-1E1_HOIL1_MyD88 001	23	0.0213904	≤1
MyD88 HOIL1	20210811 1.6nM 120-1E1_HOIL1_MyD88 001	24	0.0106383	≤1
MyD88 HOIL1	20191205 cl120 hoil1mscarlet 001	1	0	>1
MyD88 HOIL1	20191205 cl120 hoil1mscarlet 001	2	0.00699301	>1
MyD88 HOIL1	20191205 cl120 hoil1mscarlet 001	3	0.153439	>1
MyD88 HOIL1	20191205 cl120 hoil1mscarlet 001	4	0.104938	>1
MyD88 HOIL1	20191205 cl120 hoil1mscarlet 001	5	0.135135	>1
MyD88 HOIL1	20191205 cl120 hoil1mscarlet 001	6	0.0495868	>1
MyD88 HOIL1	20191205 cl120 hoil1mscarlet 001	7	0.111621	>1
MyD88 HOIL1	20191205 cl120 hoil1mscarlet 001	8	0.169872	>1
MyD88 HOIL1	20191205 cl120 hoil1mscarlet 001	9	0.228723	>1
MyD88 HOIL1	20191205 cl120 hoil1mscarlet 001	10	0.247951	>1
MyD88 HOIL1	20191205 cl120 hoil1mscarlet 001	11	0.112994	>1
MyD88 HOIL1	20191205 cl120 hoil1mscarlet 001	12	0.104027	>1
MyD88 HOIL1	20191205 cl120 hoil1mscarlet 001	13	0.018018	>1
MyD88 HOIL1	20191205 cl120 hoil1mscarlet 001	14	0.125	>1
MyD88 HOIL1	20191205 cl120 hoil1mscarlet 001	15	0.0432099	>1
MyD88 HOIL1	20191205 cl120 hoil1mscarlet 001	16	0.0769231	>1
MyD88 HOIL1	20191205 cl120 hoil1mscarlet 001	17	0.073955	>1
MyD88 HOIL1	20191205 cl120 hoil1mscarlet 001	18	0.124352	>1
MyD88 HOIL1	20191205 cl120 hoil1mscarlet 001	19	0.0442478	>1
MyD88 HOIL1	20191205 well2 cl120 hoil1mscarlet	1	0.111111	>1
MyD88 HOIL1	20191205 well2 cl120 hoil1mscarlet	2	0.3125	>1
MyD88 HOIL1	20191205 well2 cl120 hoil1mscarlet	3	0.231638	>1
MyD88 HOIL1	20191205 well2 cl120 hoil1mscarlet	4	0.20339	>1
MyD88 HOIL1	20191205 well2 cl120 hoil1mscarlet	5	0.0610329	>1
MyD88 HOIL1	20191205 well2 cl120 hoil1mscarlet	6	0.0535714	>1
MyD88 HOIL1	20191205 well2 cl120 hoil1mscarlet	7	0.008	>1
MyD88 HOIL1	20191205 well2 cl120 hoil1mscarlet	8	0.144444	>1
MyD88 HOIL1	20191205 well2 cl120 hoil1mscarlet	9	0.0625	>1
MyD88 HOIL1	20191205 well2 cl120 hoil1mscarlet	10	0.274419	>1
MyD88 HOIL1	20191205 well2 cl120 hoil1mscarlet	11	0.0867347	>1
MyD88 HOIL1	20191205 well2 cl120 hoil1mscarlet	12	0.0200669	>1
MyD88 HOIL1	20191205 well2 cl120 hoil1mscarlet	13	0.0845588	>1
MyD88 HOIL1	20191205 well2 cl120 hoil1mscarlet	14	0.17301	>1
MyD88 HOIL1	20191205 well2 cl120 hoil1mscarlet	15	0.132597	>1
MyD88 HOIL1	20191205 well2 cl120 hoil1mscarlet	16	0.209677	>1
MyD88 HOIL1	20191205 well2 cl120 hoil1mscarlet	17	0.112676	>1
MyD88 HOIL1	20191205 well2 cl120 hoil1mscarlet	18	0.0576923	>1
MyD88 HOIL1	20191205 well2 cl120 hoil1mscarlet	19	0.198142	>1
MyD88 HOIL1	20191205 well2 cl120 hoil1mscarlet	20	0.0550162	>1
MyD88 HOIL1	20191205 well2 cl120 hoil1mscarlet	21	0.151394	>1
MyD88 HOIL1	20191205 well2 cl120 hoil1mscarlet	22	0.155763	>1
MyD88 HOIL1	20191205 well2 cl120 hoil1mscarlet	23	0.323529	>1
MyD88 HOIL1	20191205 well2 cl120 hoil1mscarlet	24	0.0563565	>1
MyD88 HOIL1	20191205 well2 cl120 hoil1mscarlet	25	0.166667	>1
MyD88 HOIL1	20191205 well2 cl120 hoil1mscarlet	26	0.229091	>1
MyD88 HOIL1	20191205 well2 cl120 hoil1mscarlet	27	0.135266	>1
MyD88 HOIL1	20191205 well2 cl120 hoil1mscarlet	28	0.289855	>1
MyD88 HOIL1	20191205 well2 cl120 hoil1mscarlet	29	0	>1
MyD88 HOIL1	20191205 well2 cl120 hoil1mscarlet	30	0.223776	>1
MyD88 HOIL1	20191205 well2 cl120 hoil1mscarlet	31	0.017192	>1
MyD88 HOIL1	20191205 well2 cl120 hoil1mscarlet	32	0.0268199	>1
MyD88 HOIL1	20191205 well2 cl120 hoil1mscarlet	33	0.215827	>1
MyD88 HOIL1	20191205 well2 cl120 hoil1mscarlet	34	0.247863	>1
MyD88 HOIL1	20191205 well2 cl120 hoil1mscarlet	35	0	>1
MyD88 HOIL1	20191205 well3 cl120 hoil1mscarlet 001	1	0.202312	>1
MyD88 HOIL1	20191205 well3 cl120 hoil1mscarlet 001	2	0.0892193	>1
MyD88 HOIL1	20191205 well3 cl120 hoil1mscarlet 001	3	0.2	>1
MyD88 HOIL1	20191205 well3 cl120 hoil1mscarlet 001	4	0.0769231	>1
MyD88 HOIL1	20191205 well3 cl120 hoil1mscarlet 001	5	0.375	>1
MyD88 HOIL1	20191205 well3 cl120 hoil1mscarlet 001	6	0.137427	>1
MyD88 HOIL1	20191205 well3 cl120 hoil1mscarlet 001	7	0.162791	>1
MyD88 HOIL1	20191205 well3 cl120 hoil1mscarlet 001	8	0.181015	>1
MyD88 HOIL1	20191205 well3 cl120 hoil1mscarlet 001	9	0	>1
MyD88 HOIL1	20191205 well3 cl120 hoil1mscarlet 001	10	0.20122	>1
MyD88 HOIL1	20191205 well3 cl120 hoil1mscarlet 001	11	0.072	>1
MyD88 HOIL1	20191205 well3 cl120 hoil1mscarlet 001	12	0.0163934	>1
MyD88 HOIL1	20191205 well3 cl120 hoil1mscarlet 001	13	0.133574	>1
MyD88 HOIL1	20191205 well3 cl120 hoil1mscarlet 001	14	0.0337079	>1
MyD88 HOIL1	20191205 well3 cl120 hoil1mscarlet 001	15	0.189655	>1
MyD88 HOIL1	20191205 well3 cl120 hoil1mscarlet 001	16	0.0833333	>1
MyD88 HOIL1	20191205 well3 cl120 hoil1mscarlet 001	17	0.152958	>1
MyD88 HOIL1	20191205 well3 cl120 hoil1mscarlet 001	18	0.0484581	>1
MyD88 HOIL1	20191205 well3 cl120 hoil1mscarlet 001	19	0.233546	>1
MyD88 HOIL1	20191205 well3 cl120 hoil1mscarlet 001	20	0.170492	>1
MyD88 HOIL1	20191205 well3 cl120 hoil1mscarlet 001	21	0.112727	>1
MyD88 HOIL1	20191205 well3 cl120 hoil1mscarlet 001	22	0.133858	>1
MyD88 HOIL1	20191205 well3 cl120 hoil1mscarlet 001	23	0.0555556	>1
MyD88 HOIL1	20191205 well3 cl120 hoil1mscarlet 001	24	0.145669	>1
MyD88 HOIL1	20191205 well3 cl120 hoil1mscarlet 001	25	0.104	>1
MyD88 HOIL1	20191205 well3 cl120 hoil1mscarlet 001	26	0.0833333	>1
MyD88 HOIL1	20191205 well3 cl120 hoil1mscarlet 001	27	0.262391	>1
MyD88 HOIL1	20191205 well3 cl120 hoil1mscarlet 001	28	0.121053	>1
MyD88 HOIL1	20191205 well3 cl120 hoil1mscarlet 001	29	0.207877	>1
MyD88 HOIL1	20191205 well3 cl120 hoil1mscarlet 001	30	0.0504587	>1
MyD88 HOIL1	20191205 well3 cl120 hoil1mscarlet 001	31	0.0647482	>1
MyD88 HOIL1	20191205 well3 cl120 hoil1mscarlet 001	32	0.152866	>1
MyD88 HOIL1	20191205 well3 cl120 hoil1mscarlet 001	33	0.209424	>1
MyD88 HOIL1	20191205 well3 cl120 hoil1mscarlet 001	34	0.121107	>1
MyD88 HOIL1	20191205 well3 cl120 hoil1mscarlet 001	35	0.0791075	>1
MyD88 HOIL1	20191205 well3 cl120 hoil1mscarlet 001	36	0.0770519	>1
MyD88 HOIL1	20191205 well3 cl120 hoil1mscarlet 001	37	0.0887446	>1
MyD88 HOIL1	20191205 well3 cl120 hoil1mscarlet 001	38	0.0652174	>1
MyD88 HOIL1	20191205 well3 cl120 hoil1mscarlet 001	39	0.158042	>1
MyD88 HOIL1	20191205 well3 cl120 hoil1mscarlet 001	40	0.226244	>1
MyD88 HOIL1	20191205 well3 cl120 hoil1mscarlet 001	41	0.0607735	>1
MyD88 HOIL1	20191205 well3 cl120 hoil1mscarlet 001	42	0.264493	>1
MyD88 HOIL1	20191205 well3 cl120 hoil1mscarlet 001	43	0.135417	>1
MyD88 HOIL1	20191205 well3 cl120 hoil1mscarlet 001	44	0.0653846	>1
MyD88 HOIL1	20191205 well3 cl120 hoil1mscarlet 001	45	0.189873	>1
MyD88 HOIL1	20191205 well3 cl120 hoil1mscarlet 001	46	0.00414938	>1
MyD88 HOIL1	20200821 1.5nM 120-1E1 MyD88_HOIL1 001	1	0.346939	>1
MyD88 HOIL1	20200821 1.5nM 120-1E1 MyD88_HOIL1 001	2	0.173913	>1
MyD88 HOIL1	20200821 1.5nM 120-1E1 MyD88_HOIL1 001	3	0.317241	>1
MyD88 HOIL1	20200821 1.5nM 120-1E1 MyD88_HOIL1 001	4	0.171806	>1
MyD88 HOIL1	20200821 1.5nM 120-1E1 MyD88_HOIL1 001	5	0.181818	>1
MyD88 HOIL1	20200821 1.5nM 120-1E1 MyD88_HOIL1 001	6	0.265152	>1
MyD88 HOIL1	20200821 1.5nM 120-1E1 MyD88_HOIL1 001	7	0.351852	>1
MyD88 HOIL1	20200821 1.5nM 120-1E1 MyD88_HOIL1 001	8	0.176296	>1
MyD88 HOIL1	20200821 1.5nM 120-1E1 MyD88_HOIL1 001	9	0.278846	>1
MyD88 HOIL1	20200821 1.5nM 120-1E1 MyD88_HOIL1 001	10	0.145833	>1
MyD88 HOIL1	20200821 1.5nM 120-1E1 MyD88_HOIL1 001	11	0.130312	>1
MyD88 HOIL1	20200821 1.5nM 120-1E1 MyD88_HOIL1 001	12	0.209524	>1
MyD88 HOIL1	20200821 1.5nM 120-1E1 MyD88_HOIL1 001	13	0.191579	>1
MyD88 HOIL1	20200821 1.5nM 120-1E1 MyD88_HOIL1 001	14	0.186019	>1
MyD88 HOIL1	20200821 1.5nM 120-1E1 MyD88_HOIL1 001	15	0.189024	>1
MyD88 HOIL1	20200821 1.5nM 120-1E1 MyD88_HOIL1 001	16	0.109155	>1
MyD88 HOIL1	20200821 1.5nM 120-1E1 MyD88_HOIL1 001	17	0.246862	>1
MyD88 HOIL1	20200821 1.5nM 120-1E1 MyD88_HOIL1 001	18	0.11326	>1
MyD88 HOIL1	20200821 1.5nM 120-1E1 MyD88_HOIL1 001	19	0.15562	>1
MyD88 HOIL1	20200821 1.5nM 120-1E1 MyD88_HOIL1 001	20	0.132075	>1
MyD88 HOIL1	20200821 1.5nM 120-1E1 MyD88_HOIL1 001	21	0.152542	>1
MyD88 HOIL1	20200821 1.5nM 120-1E1 MyD88_HOIL1 001	22	0.148936	>1
MyD88 HOIL1	20200821 1.5nM 120-1E1 MyD88_HOIL1 001	23	0.130435	>1
MyD88 HOIL1	20200821 1.5nM 120-1E1 MyD88_HOIL1 001	24	0.163636	>1
MyD88 HOIL1	20200821 1.5nM 120-1E1 MyD88_HOIL1 001	25	0.475	>1
MyD88 HOIL1	20200821 1.5nM 120-1E1 MyD88_HOIL1 001	26	0.192708	>1
MyD88 HOIL1	20200821 1.5nM 120-1E1 MyD88_HOIL1 001	27	0.273684	>1
MyD88 HOIL1	20200821 1.5nM 120-1E1 MyD88_HOIL1 001	28	0.20904	>1
MyD88 HOIL1	20200821 1.5nM 120-1E1 MyD88_HOIL1 001	29	0.389381	>1
MyD88 HOIL1	20200821 1.5nM 120-1E1 MyD88_HOIL1 001	30	0.30137	>1
MyD88 HOIL1	20200821 1.5nM 120-1E1 MyD88_HOIL1 001	31	0.0862355	>1
MyD88 HOIL1	20200821 1.5nM 120-1E1 MyD88_HOIL1 001	32	0.0406977	>1
MyD88 HOIL1	20200821 1.5nM 120-1E1 MyD88_HOIL1 001	33	0.259259	>1
MyD88 HOIL1	20200821 1.5nM 120-1E1 MyD88_HOIL1 001	34	0.294118	>1
MyD88 HOIL1	20210528 0.5nM 120-1E1_HOIL1_MyD88 grid_2.5 IL1 Off 004_26	1	0.0693642	>1
MyD88 HOIL1	20210528 0.5nM 120-1E1_HOIL1_MyD88 grid_2.5 IL1 Off 004_26	2	0.0467017	>1
MyD88 HOIL1	20210528 0.5nM 120-1E1_HOIL1_MyD88 grid_2.5 IL1 Off 004_26	3	0.147826	>1
MyD88 HOIL1	20210528 0.5nM 120-1E1_HOIL1_MyD88 grid_2.5 IL1 Off 004_26	4	0.229885	>1
MyD88 HOIL1	20210528 0.5nM 120-1E1_HOIL1_MyD88 grid_2.5 IL1 Off 004_26	5	0.252174	>1
MyD88 HOIL1	20210528 0.5nM 120-1E1_HOIL1_MyD88 grid_2.5 IL1 Off 004_26	6	0.108911	>1
MyD88 HOIL1	20210528 0.5nM 120-1E1_HOIL1_MyD88 grid_2.5 IL1 Off 004_26	7	0	>1
MyD88 HOIL1	20210528 0.5nM 120-1E1_HOIL1_MyD88 grid_2.5 IL1 Off 004_26	8	0.1	>1
MyD88 HOIL1	20210528 0.5nM 120-1E1_HOIL1_MyD88 grid_2.5 IL1 Off 004_26	9	0.0754098	>1
MyD88 HOIL1	20210528 1.6nM 120-1E1_HOIL1_MyD88 grid_2.5 IL1 Off 001_30	1	0.155063	>1
MyD88 HOIL1	20210528 1.6nM 120-1E1_HOIL1_MyD88 grid_2.5 IL1 Off 001_30	2	0	>1
MyD88 HOIL1	20210528 1.6nM 120-1E1_HOIL1_MyD88 grid_2.5 IL1 Off 001_30	3	0.00980392	>1
MyD88 HOIL1	20210528 1.6nM 120-1E1_HOIL1_MyD88 grid_2.5 IL1 Off 001_30	4	0.135685	>1
MyD88 HOIL1	20210528 1.6nM 120-1E1_HOIL1_MyD88 grid_2.5 IL1 Off 001_30	5	0.164948	>1
MyD88 HOIL1	20210528 1.6nM 120-1E1_HOIL1_MyD88 grid_2.5 IL1 Off 001_30	6	0.207317	>1
MyD88 HOIL1	20210528 1.6nM 120-1E1_HOIL1_MyD88 grid_2.5 IL1 Off 001_30	7	0.184028	>1
MyD88 HOIL1	20210528 1.6nM 120-1E1_HOIL1_MyD88 grid_2.5 IL1 Off 001_30	8	0.148438	>1
MyD88 HOIL1	20210528 1.6nM 120-1E1_HOIL1_MyD88 grid_2.5 IL1 Off 001_30	9	0.158031	>1
MyD88 HOIL1	20210528 1.6nM 120-1E1_HOIL1_MyD88 grid_2.5 IL1 Off 001_30	10	0.100089	>1
MyD88 HOIL1	20210528 1.6nM 120-1E1_HOIL1_MyD88 grid_2.5 IL1 Off 001_30	11	0.144289	>1
MyD88 HOIL1	20210528 1.6nM 120-1E1_HOIL1_MyD88 grid_2.5 IL1 Off 001_30	12	0.0736842	>1
MyD88 HOIL1	20210528 1.6nM 120-1E1_HOIL1_MyD88 grid_2.5 IL1 Off 001_30	13	0.0546448	>1
MyD88 HOIL1	20210528 1.6nM 120-1E1_HOIL1_MyD88 grid_2.5 IL1 Off 001_30	14	0.262411	>1
MyD88 HOIL1	20210528 1.6nM 120-1E1_HOIL1_MyD88 grid_2.5 IL1 Off 001_30	15	0.127572	>1
MyD88 HOIL1	20210528 1.6nM 120-1E1_HOIL1_MyD88 grid_2.5 IL1 Off 002_46	1	0.141762	>1
MyD88 HOIL1	20210528 1.6nM 120-1E1_HOIL1_MyD88 grid_2.5 IL1 Off 002_46	2	0.0996264	>1
MyD88 HOIL1	20210528 1.6nM 120-1E1_HOIL1_MyD88 grid_2.5 IL1 Off 002_46	3	0.125	>1
MyD88 HOIL1	20210528 1.6nM 120-1E1_HOIL1_MyD88 grid_2.5 IL1 Off 002_46	4	0.03443	>1
MyD88 HOIL1	20210528 1.6nM 120-1E1_HOIL1_MyD88 grid_2.5 IL1 Off 002_46	5	0.0817814	>1
MyD88 HOIL1	20210528 1.6nM 120-1E1_HOIL1_MyD88 grid_2.5 IL1 Off 002_46	6	0	>1
MyD88 HOIL1	20210528 1.6nM 120-1E1_HOIL1_MyD88 grid_2.5 IL1 Off 002_46	7	0.0965909	>1
MyD88 HOIL1	20210528 1.6nM 120-1E1_HOIL1_MyD88 grid_2.5 IL1 Off 002_46	8	0	>1
MyD88 HOIL1	20210528 1.6nM 120-1E1_HOIL1_MyD88 grid_2.5 IL1 Off 002_46	9	0.104623	>1
MyD88 HOIL1	20210528 1.6nM 120-1E1_HOIL1_MyD88 grid_2.5 IL1 Off 002_46	10	0.012987	>1
MyD88 HOIL1	20210528 1.6nM 120-1E1_HOIL1_MyD88 grid_2.5 IL1 Off 002_46	11	0.14531	>1
MyD88 HOIL1	20210528 1.6nM 120-1E1_HOIL1_MyD88 grid_2.5 IL1 Off 002_46	12	0.063745	>1
MyD88 HOIL1	20210528 1.6nM 120-1E1_HOIL1_MyD88 grid_2.5 IL1 Off 002_46	13	0	>1
MyD88 HOIL1	20210528 1.6nM 120-1E1_HOIL1_MyD88 grid_2.5 IL1 Off 002_46	14	0.0246154	>1
MyD88 HOIL1	20210528 1.6nM 120-1E1_HOIL1_MyD88 grid_2.5 IL1 Off 002_46	15	0.0507881	>1
MyD88 HOIL1	20210528 1.6nM 120-1E1_HOIL1_MyD88 grid_2.5 IL1 Off 002_46	16	0.101449	>1
MyD88 HOIL1	20210528 1.6nM 120-1E1_HOIL1_MyD88 grid_2.5 IL1 Off 002_46	17	0.149701	>1
MyD88 HOIL1	20210528 1.6nM 120-1E1_HOIL1_MyD88 grid_2.5 IL1 Off 002_46	18	0.0645161	>1
MyD88 HOIL1	20210528 1.6nM 120-1E1_HOIL1_MyD88 grid_2.5 IL1 Off 002_46	19	0	>1
MyD88 HOIL1	20210528 1.6nM 120-1E1_HOIL1_MyD88 grid_2.5 IL1 Off 002_46	20	0.134276	>1
MyD88 HOIL1	20210528 1.6nM 120-1E1_HOIL1_MyD88 grid_2.5 IL1 Off 002_46	21	0	>1
MyD88 HOIL1	20210810 1.6nM 120-1E1_HOIL1_MyD88 001	1	0.205128	>1
MyD88 HOIL1	20210810 1.6nM 120-1E1_HOIL1_MyD88 001	2	0.1875	>1
MyD88 HOIL1	20210810 1.6nM 120-1E1_HOIL1_MyD88 001	3	0	>1
MyD88 HOIL1	20210810 1.6nM 120-1E1_HOIL1_MyD88 001	4	0.194313	>1
MyD88 HOIL1	20210810 1.6nM 120-1E1_HOIL1_MyD88 001	5	0.221311	>1
MyD88 HOIL1	20210810 1.6nM 120-1E1_HOIL1_MyD88 001	6	0.327059	>1
MyD88 HOIL1	20210810 1.6nM 120-1E1_HOIL1_MyD88 001	7	0.265664	>1
MyD88 HOIL1	20210810 1.6nM 120-1E1_HOIL1_MyD88 001	8	0.214789	>1
MyD88 HOIL1	20210810 1.6nM 120-1E1_HOIL1_MyD88 001	9	0.134409	>1
MyD88 HOIL1	20210810 1.6nM 120-1E1_HOIL1_MyD88 001	10	0.292169	>1
MyD88 HOIL1	20210810 1.6nM 120-1E1_HOIL1_MyD88 001	11	0.255556	>1
MyD88 HOIL1	20210810 1.6nM 120-1E1_HOIL1_MyD88 001	12	0.0357143	>1
MyD88 HOIL1	20210810 1.6nM 120-1E1_HOIL1_MyD88 001	13	0.272912	>1
MyD88 HOIL1	20210810 1.6nM 120-1E1_HOIL1_MyD88 001	14	0.223765	>1
MyD88 HOIL1	20210810 1.6nM 120-1E1_HOIL1_MyD88 001	15	0.248276	>1
MyD88 HOIL1	20210810 1.6nM 120-1E1_HOIL1_MyD88 001	16	0.229885	>1
MyD88 HOIL1	20210810 1.6nM 120-1E1_HOIL1_MyD88 001	17	0.212766	>1
MyD88 HOIL1	20210810 1.6nM 120-1E1_HOIL1_MyD88 001	18	0.330688	>1
MyD88 HOIL1	20210810 1.6nM 120-1E1_HOIL1_MyD88 001	19	0.5	>1
MyD88 HOIL1	20210810 1.6nM 120-1E1_HOIL1_MyD88 001	20	0.220482	>1
MyD88 HOIL1	20210810 1.6nM 120-1E1_HOIL1_MyD88 001	21	0.346614	>1
MyD88 HOIL1	20210810 1.6nM 120-1E1_HOIL1_MyD88 001	22	0	>1
MyD88 HOIL1	20210810 1.6nM 120-1E1_HOIL1_MyD88 001	23	0.297297	>1
MyD88 HOIL1	20210810 1.6nM 120-1E1_HOIL1_MyD88 001	24	0.139241	>1
MyD88 HOIL1	20210810 1.6nM 120-1E1_HOIL1_MyD88 001	25	0.298969	>1
MyD88 HOIL1	20210810 1.6nM 120-1E1_HOIL1_MyD88 001	26	0	>1
MyD88 HOIL1	20210810 1.6nM 120-1E1_HOIL1_MyD88 001	27	0	>1
MyD88 HOIL1	20210811 1.6nM 120-1E1_HOIL1_MyD88 001	1	0.303448	>1
MyD88 HOIL1	20210811 1.6nM 120-1E1_HOIL1_MyD88 001	2	0.277457	>1
MyD88 HOIL1	20210811 1.6nM 120-1E1_HOIL1_MyD88 001	3	0.392405	>1
MyD88 HOIL1	20210811 1.6nM 120-1E1_HOIL1_MyD88 001	4	0.214286	>1
MyD88 HOIL1	20210811 1.6nM 120-1E1_HOIL1_MyD88 001	5	0.229412	>1
MyD88 HOIL1	20210811 1.6nM 120-1E1_HOIL1_MyD88 001	6	0.364162	>1
MyD88 HOIL1	20210811 1.6nM 120-1E1_HOIL1_MyD88 001	7	0.107438	>1
MyD88 HOIL1	20210811 1.6nM 120-1E1_HOIL1_MyD88 001	8	0.241758	>1
MyD88 HOIL1	20210811 1.6nM 120-1E1_HOIL1_MyD88 001	9	0.488688	>1
MyD88 HOIL1	20210811 1.6nM 120-1E1_HOIL1_MyD88 001	10	0.105263	>1
MyD88 HOIL1	20210811 1.6nM 120-1E1_HOIL1_MyD88 001	11	0	>1
MyD88 HOIL1	20210811 1.6nM 120-1E1_HOIL1_MyD88 001	12	0.23	>1
MyD88 HOIL1	20210811 1.6nM 120-1E1_HOIL1_MyD88 001	13	0	>1
MyD88 HOIL1	20210811 1.6nM 120-1E1_HOIL1_MyD88 001	14	0.234875	>1
MyD88 HOIL1	20210811 1.6nM 120-1E1_HOIL1_MyD88 001	15	0.603053	>1
MyD88 HOIL1	20210811 1.6nM 120-1E1_HOIL1_MyD88 001	16	0.168142	>1
MyD88 HOIL1	20210811 1.6nM 120-1E1_HOIL1_MyD88 001	17	0.403226	>1
MyD88 HOIL1	20210811 1.6nM 120-1E1_HOIL1_MyD88 001	18	0.133333	>1
MyD88 HOIL1	20210811 1.6nM 120-1E1_HOIL1_MyD88 001	19	0.164021	>1
MyD88 HOIL1	20210811 1.6nM 120-1E1_HOIL1_MyD88 001	20	0.254237	>1
MyD88 HOIL1	20210811 1.6nM 120-1E1_HOIL1_MyD88 001	21	0.0905292	>1
MyD88 HOIL1	20210811 1.6nM 120-1E1_HOIL1_MyD88 001	22	0.333333	>1
MyD88 HOIL1	20210811 1.6nM 120-1E1_HOIL1_MyD88 001	23	0.372093	>1
MyD88 HOIL1	20210811 1.6nM 120-1E1_HOIL1_MyD88 001	24	0.0833333	>1
MyD88 HOIL1	20191205 cl120 hoil1mscarlet 001	2	0.009375	≥2
MyD88 HOIL1	20191205 cl120 hoil1mscarlet 001	3	0.208633	≥2
MyD88 HOIL1	20191205 cl120 hoil1mscarlet 001	4	0.142857	≥2
MyD88 HOIL1	20191205 cl120 hoil1mscarlet 001	5	0.175781	≥2
MyD88 HOIL1	20191205 cl120 hoil1mscarlet 001	6	0.103448	≥2
MyD88 HOIL1	20191205 cl120 hoil1mscarlet 001	7	0.146881	≥2
MyD88 HOIL1	20191205 cl120 hoil1mscarlet 001	8	0.25	≥2
MyD88 HOIL1	20191205 cl120 hoil1mscarlet 001	9	0.344262	≥2
MyD88 HOIL1	20191205 cl120 hoil1mscarlet 001	10	0.332353	≥2
MyD88 HOIL1	20191205 cl120 hoil1mscarlet 001	11	0.145985	≥2
MyD88 HOIL1	20191205 cl120 hoil1mscarlet 001	12	0.158854	≥2
MyD88 HOIL1	20191205 cl120 hoil1mscarlet 001	13	0.0952381	≥2
MyD88 HOIL1	20191205 cl120 hoil1mscarlet 001	14	0.169811	≥2
MyD88 HOIL1	20191205 cl120 hoil1mscarlet 001	15	0.116667	≥2
MyD88 HOIL1	20191205 cl120 hoil1mscarlet 001	16	0.15	≥2
MyD88 HOIL1	20191205 cl120 hoil1mscarlet 001	17	0.116162	≥2
MyD88 HOIL1	20191205 cl120 hoil1mscarlet 001	18	0.196721	≥2
MyD88 HOIL1	20191205 cl120 hoil1mscarlet 001	19	0.0595238	≥2
MyD88 HOIL1	20191205 well2 cl120 hoil1mscarlet	1	0.147826	≥2
MyD88 HOIL1	20191205 well2 cl120 hoil1mscarlet	2	0.5	≥2
MyD88 HOIL1	20191205 well2 cl120 hoil1mscarlet	3	0.3	≥2
MyD88 HOIL1	20191205 well2 cl120 hoil1mscarlet	4	0.257511	≥2
MyD88 HOIL1	20191205 well2 cl120 hoil1mscarlet	5	0.0738636	≥2
MyD88 HOIL1	20191205 well2 cl120 hoil1mscarlet	6	0.109756	≥2
MyD88 HOIL1	20191205 well2 cl120 hoil1mscarlet	7	0.0153846	≥2
MyD88 HOIL1	20191205 well2 cl120 hoil1mscarlet	8	0.288889	≥2
MyD88 HOIL1	20191205 well2 cl120 hoil1mscarlet	9	0.0952381	≥2
MyD88 HOIL1	20191205 well2 cl120 hoil1mscarlet	10	0.345029	≥2
MyD88 HOIL1	20191205 well2 cl120 hoil1mscarlet	11	0.107937	≥2
MyD88 HOIL1	20191205 well2 cl120 hoil1mscarlet	12	0.0241935	≥2
MyD88 HOIL1	20191205 well2 cl120 hoil1mscarlet	13	0.109005	≥2
MyD88 HOIL1	20191205 well2 cl120 hoil1mscarlet	14	0.225225	≥2
MyD88 HOIL1	20191205 well2 cl120 hoil1mscarlet	15	0.173258	≥2
MyD88 HOIL1	20191205 well2 cl120 hoil1mscarlet	16	0.373134	≥2
MyD88 HOIL1	20191205 well2 cl120 hoil1mscarlet	17	0.137026	≥2
MyD88 HOIL1	20191205 well2 cl120 hoil1mscarlet	18	0.0700637	≥2
MyD88 HOIL1	20191205 well2 cl120 hoil1mscarlet	19	0.231884	≥2
MyD88 HOIL1	20191205 well2 cl120 hoil1mscarlet	20	0.0772727	≥2
MyD88 HOIL1	20191205 well2 cl120 hoil1mscarlet	21	0.170404	≥2
MyD88 HOIL1	20191205 well2 cl120 hoil1mscarlet	22	0.299401	≥2
MyD88 HOIL1	20191205 well2 cl120 hoil1mscarlet	23	0.578947	≥2
MyD88 HOIL1	20191205 well2 cl120 hoil1mscarlet	24	0.0677165	≥2
MyD88 HOIL1	20191205 well2 cl120 hoil1mscarlet	25	0.340426	≥2
MyD88 HOIL1	20191205 well2 cl120 hoil1mscarlet	26	0.357955	≥2
MyD88 HOIL1	20191205 well2 cl120 hoil1mscarlet	27	0.177215	≥2
MyD88 HOIL1	20191205 well2 cl120 hoil1mscarlet	28	0.31992	≥2
MyD88 HOIL1	20191205 well2 cl120 hoil1mscarlet	29	0	≥2
MyD88 HOIL1	20191205 well2 cl120 hoil1mscarlet	30	0.363636	≥2
MyD88 HOIL1	20191205 well2 cl120 hoil1mscarlet	31	0.0207612	≥2
MyD88 HOIL1	20191205 well2 cl120 hoil1mscarlet	32	0.0424242	≥2
MyD88 HOIL1	20191205 well2 cl120 hoil1mscarlet	33	0.294118	≥2
MyD88 HOIL1	20191205 well2 cl120 hoil1mscarlet	34	0.433333	≥2
MyD88 HOIL1	20191205 well2 cl120 hoil1mscarlet	35	0	≥2
MyD88 HOIL1	20191205 well3 cl120 hoil1mscarlet 001	1	0.282258	≥2
MyD88 HOIL1	20191205 well3 cl120 hoil1mscarlet 001	2	0.275862	≥2
MyD88 HOIL1	20191205 well3 cl120 hoil1mscarlet 001	3	0.288889	≥2
MyD88 HOIL1	20191205 well3 cl120 hoil1mscarlet 001	4	0.166667	≥2
MyD88 HOIL1	20191205 well3 cl120 hoil1mscarlet 001	5	0.454545	≥2
MyD88 HOIL1	20191205 well3 cl120 hoil1mscarlet 001	6	0.170455	≥2
MyD88 HOIL1	20191205 well3 cl120 hoil1mscarlet 001	7	0.291667	≥2
MyD88 HOIL1	20191205 well3 cl120 hoil1mscarlet 001	8	0.226519	≥2
MyD88 HOIL1	20191205 well3 cl120 hoil1mscarlet 001	9	0	≥2
MyD88 HOIL1	20191205 well3 cl120 hoil1mscarlet 001	10	0.392405	≥2
MyD88 HOIL1	20191205 well3 cl120 hoil1mscarlet 001	11	0.0944056	≥2
MyD88 HOIL1	20191205 well3 cl120 hoil1mscarlet 001	12	0.0220994	≥2
MyD88 HOIL1	20191205 well3 cl120 hoil1mscarlet 001	13	0.182741	≥2
MyD88 HOIL1	20191205 well3 cl120 hoil1mscarlet 001	14	0.0394737	≥2
MyD88 HOIL1	20191205 well3 cl120 hoil1mscarlet 001	15	0.314286	≥2
MyD88 HOIL1	20191205 well3 cl120 hoil1mscarlet 001	16	0.15534	≥2
MyD88 HOIL1	20191205 well3 cl120 hoil1mscarlet 001	17	0.24878	≥2
MyD88 HOIL1	20191205 well3 cl120 hoil1mscarlet 001	18	0.25	≥2
MyD88 HOIL1	20191205 well3 cl120 hoil1mscarlet 001	19	0.349515	≥2
MyD88 HOIL1	20191205 well3 cl120 hoil1mscarlet 001	20	0.240741	≥2
MyD88 HOIL1	20191205 well3 cl120 hoil1mscarlet 001	21	0.168539	≥2
MyD88 HOIL1	20191205 well3 cl120 hoil1mscarlet 001	22	0.177083	≥2
MyD88 HOIL1	20191205 well3 cl120 hoil1mscarlet 001	23	0.216216	≥2
MyD88 HOIL1	20191205 well3 cl120 hoil1mscarlet 001	24	0.444444	≥2
MyD88 HOIL1	20191205 well3 cl120 hoil1mscarlet 001	25	0.155689	≥2
MyD88 HOIL1	20191205 well3 cl120 hoil1mscarlet 001	26	0.114155	≥2
MyD88 HOIL1	20191205 well3 cl120 hoil1mscarlet 001	27	0.373333	≥2
MyD88 HOIL1	20191205 well3 cl120 hoil1mscarlet 001	28	0.259587	≥2
MyD88 HOIL1	20191205 well3 cl120 hoil1mscarlet 001	29	0.283537	≥2
MyD88 HOIL1	20191205 well3 cl120 hoil1mscarlet 001	30	0.0780142	≥2
MyD88 HOIL1	20191205 well3 cl120 hoil1mscarlet 001	31	0.0830258	≥2
MyD88 HOIL1	20191205 well3 cl120 hoil1mscarlet 001	32	0.3125	≥2
MyD88 HOIL1	20191205 well3 cl120 hoil1mscarlet 001	33	0.238806	≥2
MyD88 HOIL1	20191205 well3 cl120 hoil1mscarlet 001	34	0.159091	≥2
MyD88 HOIL1	20191205 well3 cl120 hoil1mscarlet 001	35	0.122257	≥2
MyD88 HOIL1	20191205 well3 cl120 hoil1mscarlet 001	36	0.0923695	≥2
MyD88 HOIL1	20191205 well3 cl120 hoil1mscarlet 001	37	0.110811	≥2
MyD88 HOIL1	20191205 well3 cl120 hoil1mscarlet 001	38	0.0772059	≥2
MyD88 HOIL1	20191205 well3 cl120 hoil1mscarlet 001	39	0.228814	≥2
MyD88 HOIL1	20191205 well3 cl120 hoil1mscarlet 001	40	0.326667	≥2
MyD88 HOIL1	20191205 well3 cl120 hoil1mscarlet 001	41	0.102804	≥2
MyD88 HOIL1	20191205 well3 cl120 hoil1mscarlet 001	42	0.404908	≥2
MyD88 HOIL1	20191205 well3 cl120 hoil1mscarlet 001	43	0.261905	≥2
MyD88 HOIL1	20191205 well3 cl120 hoil1mscarlet 001	44	0.10241	≥2
MyD88 HOIL1	20191205 well3 cl120 hoil1mscarlet 001	45	0.357143	≥2
MyD88 HOIL1	20191205 well3 cl120 hoil1mscarlet 001	46	0.00564972	≥2
MyD88 HOIL1	20200821 1.5nM 120-1E1 MyD88_HOIL1 001	1	0.483871	≥2
MyD88 HOIL1	20200821 1.5nM 120-1E1 MyD88_HOIL1 001	2	0.368421	≥2
MyD88 HOIL1	20200821 1.5nM 120-1E1 MyD88_HOIL1 001	3	0.626866	≥2
MyD88 HOIL1	20200821 1.5nM 120-1E1 MyD88_HOIL1 001	4	0.274194	≥2
MyD88 HOIL1	20200821 1.5nM 120-1E1 MyD88_HOIL1 001	5	0.294737	≥2
MyD88 HOIL1	20200821 1.5nM 120-1E1 MyD88_HOIL1 001	6	0.553571	≥2
MyD88 HOIL1	20200821 1.5nM 120-1E1 MyD88_HOIL1 001	7	0.485507	≥2
MyD88 HOIL1	20200821 1.5nM 120-1E1 MyD88_HOIL1 001	8	0.26699	≥2
MyD88 HOIL1	20200821 1.5nM 120-1E1 MyD88_HOIL1 001	9	0.709677	≥2
MyD88 HOIL1	20200821 1.5nM 120-1E1 MyD88_HOIL1 001	10	0.285211	≥2
MyD88 HOIL1	20200821 1.5nM 120-1E1 MyD88_HOIL1 001	11	0.222772	≥2
MyD88 HOIL1	20200821 1.5nM 120-1E1 MyD88_HOIL1 001	12	0.45679	≥2
MyD88 HOIL1	20200821 1.5nM 120-1E1 MyD88_HOIL1 001	13	0.331915	≥2
MyD88 HOIL1	20200821 1.5nM 120-1E1 MyD88_HOIL1 001	14	0.339332	≥2
MyD88 HOIL1	20200821 1.5nM 120-1E1 MyD88_HOIL1 001	15	0.483871	≥2
MyD88 HOIL1	20200821 1.5nM 120-1E1 MyD88_HOIL1 001	16	0.177914	≥2
MyD88 HOIL1	20200821 1.5nM 120-1E1 MyD88_HOIL1 001	17	0.661972	≥2
MyD88 HOIL1	20200821 1.5nM 120-1E1 MyD88_HOIL1 001	18	0.321739	≥2
MyD88 HOIL1	20200821 1.5nM 120-1E1 MyD88_HOIL1 001	19	0.451923	≥2
MyD88 HOIL1	20200821 1.5nM 120-1E1 MyD88_HOIL1 001	20	0.304878	≥2
MyD88 HOIL1	20200821 1.5nM 120-1E1 MyD88_HOIL1 001	21	0.465909	≥2
MyD88 HOIL1	20200821 1.5nM 120-1E1 MyD88_HOIL1 001	22	0.5	≥2
MyD88 HOIL1	20200821 1.5nM 120-1E1 MyD88_HOIL1 001	23	0.375	≥2
MyD88 HOIL1	20200821 1.5nM 120-1E1 MyD88_HOIL1 001	24	0.285714	≥2
MyD88 HOIL1	20200821 1.5nM 120-1E1 MyD88_HOIL1 001	25	0.666667	≥2
MyD88 HOIL1	20200821 1.5nM 120-1E1 MyD88_HOIL1 001	26	0.283019	≥2
MyD88 HOIL1	20200821 1.5nM 120-1E1 MyD88_HOIL1 001	27	0.419355	≥2
MyD88 HOIL1	20200821 1.5nM 120-1E1 MyD88_HOIL1 001	28	0.353659	≥2
MyD88 HOIL1	20200821 1.5nM 120-1E1 MyD88_HOIL1 001	29	0.659574	≥2
MyD88 HOIL1	20200821 1.5nM 120-1E1 MyD88_HOIL1 001	30	0.423077	≥2
MyD88 HOIL1	20200821 1.5nM 120-1E1 MyD88_HOIL1 001	31	0.147493	≥2
MyD88 HOIL1	20200821 1.5nM 120-1E1 MyD88_HOIL1 001	32	0.0804598	≥2
MyD88 HOIL1	20200821 1.5nM 120-1E1 MyD88_HOIL1 001	33	0.583333	≥2
MyD88 HOIL1	20200821 1.5nM 120-1E1 MyD88_HOIL1 001	34	1	≥2
MyD88 HOIL1	20210528 0.5nM 120-1E1_HOIL1_MyD88 grid_2.5 IL1 Off 004_26	1	0.0793826	≥2
MyD88 HOIL1	20210528 0.5nM 120-1E1_HOIL1_MyD88 grid_2.5 IL1 Off 004_26	2	0.0639488	≥2
MyD88 HOIL1	20210528 0.5nM 120-1E1_HOIL1_MyD88 grid_2.5 IL1 Off 004_26	3	0.186813	≥2
MyD88 HOIL1	20210528 0.5nM 120-1E1_HOIL1_MyD88 grid_2.5 IL1 Off 004_26	4	0.2537	≥2
MyD88 HOIL1	20210528 0.5nM 120-1E1_HOIL1_MyD88 grid_2.5 IL1 Off 004_26	5	0.297872	≥2
MyD88 HOIL1	20210528 0.5nM 120-1E1_HOIL1_MyD88 grid_2.5 IL1 Off 004_26	6	0.120879	≥2
MyD88 HOIL1	20210528 0.5nM 120-1E1_HOIL1_MyD88 grid_2.5 IL1 Off 004_26	7	0	≥2
MyD88 HOIL1	20210528 0.5nM 120-1E1_HOIL1_MyD88 grid_2.5 IL1 Off 004_26	8	0.122951	≥2
MyD88 HOIL1	20210528 0.5nM 120-1E1_HOIL1_MyD88 grid_2.5 IL1 Off 004_26	9	0.0920502	≥2
MyD88 HOIL1	20210528 1.6nM 120-1E1_HOIL1_MyD88 grid_2.5 IL1 Off 001_30	1	0.223744	≥2
MyD88 HOIL1	20210528 1.6nM 120-1E1_HOIL1_MyD88 grid_2.5 IL1 Off 001_30	2	0	≥2
MyD88 HOIL1	20210528 1.6nM 120-1E1_HOIL1_MyD88 grid_2.5 IL1 Off 001_30	3	0.0137615	≥2
MyD88 HOIL1	20210528 1.6nM 120-1E1_HOIL1_MyD88 grid_2.5 IL1 Off 001_30	4	0.184015	≥2
MyD88 HOIL1	20210528 1.6nM 120-1E1_HOIL1_MyD88 grid_2.5 IL1 Off 001_30	5	0.212766	≥2
MyD88 HOIL1	20210528 1.6nM 120-1E1_HOIL1_MyD88 grid_2.5 IL1 Off 001_30	6	0.240217	≥2
MyD88 HOIL1	20210528 1.6nM 120-1E1_HOIL1_MyD88 grid_2.5 IL1 Off 001_30	7	0.26738	≥2
MyD88 HOIL1	20210528 1.6nM 120-1E1_HOIL1_MyD88 grid_2.5 IL1 Off 001_30	8	0.204301	≥2
MyD88 HOIL1	20210528 1.6nM 120-1E1_HOIL1_MyD88 grid_2.5 IL1 Off 001_30	9	0.222628	≥2
MyD88 HOIL1	20210528 1.6nM 120-1E1_HOIL1_MyD88 grid_2.5 IL1 Off 001_30	10	0.15767	≥2
MyD88 HOIL1	20210528 1.6nM 120-1E1_HOIL1_MyD88 grid_2.5 IL1 Off 001_30	11	0.21021	≥2
MyD88 HOIL1	20210528 1.6nM 120-1E1_HOIL1_MyD88 grid_2.5 IL1 Off 001_30	12	0.0958904	≥2
MyD88 HOIL1	20210528 1.6nM 120-1E1_HOIL1_MyD88 grid_2.5 IL1 Off 001_30	13	0.0714286	≥2
MyD88 HOIL1	20210528 1.6nM 120-1E1_HOIL1_MyD88 grid_2.5 IL1 Off 001_30	14	0.336364	≥2
MyD88 HOIL1	20210528 1.6nM 120-1E1_HOIL1_MyD88 grid_2.5 IL1 Off 001_30	15	0.175141	≥2
MyD88 HOIL1	20210528 1.6nM 120-1E1_HOIL1_MyD88 grid_2.5 IL1 Off 002_46	1	0.185	≥2
MyD88 HOIL1	20210528 1.6nM 120-1E1_HOIL1_MyD88 grid_2.5 IL1 Off 002_46	2	0.119788	≥2
MyD88 HOIL1	20210528 1.6nM 120-1E1_HOIL1_MyD88 grid_2.5 IL1 Off 002_46	3	0.20202	≥2
MyD88 HOIL1	20210528 1.6nM 120-1E1_HOIL1_MyD88 grid_2.5 IL1 Off 002_46	4	0.0452675	≥2
MyD88 HOIL1	20210528 1.6nM 120-1E1_HOIL1_MyD88 grid_2.5 IL1 Off 002_46	5	0.119904	≥2
MyD88 HOIL1	20210528 1.6nM 120-1E1_HOIL1_MyD88 grid_2.5 IL1 Off 002_46	6	0	≥2
MyD88 HOIL1	20210528 1.6nM 120-1E1_HOIL1_MyD88 grid_2.5 IL1 Off 002_46	7	0.114736	≥2
MyD88 HOIL1	20210528 1.6nM 120-1E1_HOIL1_MyD88 grid_2.5 IL1 Off 002_46	8	0	≥2
MyD88 HOIL1	20210528 1.6nM 120-1E1_HOIL1_MyD88 grid_2.5 IL1 Off 002_46	9	0.16092	≥2
MyD88 HOIL1	20210528 1.6nM 120-1E1_HOIL1_MyD88 grid_2.5 IL1 Off 002_46	10	0.0196078	≥2
MyD88 HOIL1	20210528 1.6nM 120-1E1_HOIL1_MyD88 grid_2.5 IL1 Off 002_46	11	0.167683	≥2
MyD88 HOIL1	20210528 1.6nM 120-1E1_HOIL1_MyD88 grid_2.5 IL1 Off 002_46	12	0.0772947	≥2
MyD88 HOIL1	20210528 1.6nM 120-1E1_HOIL1_MyD88 grid_2.5 IL1 Off 002_46	13	0	≥2
MyD88 HOIL1	20210528 1.6nM 120-1E1_HOIL1_MyD88 grid_2.5 IL1 Off 002_46	14	0.0307692	≥2
MyD88 HOIL1	20210528 1.6nM 120-1E1_HOIL1_MyD88 grid_2.5 IL1 Off 002_46	15	0.0775623	≥2
MyD88 HOIL1	20210528 1.6nM 120-1E1_HOIL1_MyD88 grid_2.5 IL1 Off 002_46	16	0.138158	≥2
MyD88 HOIL1	20210528 1.6nM 120-1E1_HOIL1_MyD88 grid_2.5 IL1 Off 002_46	17	0.274725	≥2
MyD88 HOIL1	20210528 1.6nM 120-1E1_HOIL1_MyD88 grid_2.5 IL1 Off 002_46	18	0.08	≥2
MyD88 HOIL1	20210528 1.6nM 120-1E1_HOIL1_MyD88 grid_2.5 IL1 Off 002_46	19	0	≥2
MyD88 HOIL1	20210528 1.6nM 120-1E1_HOIL1_MyD88 grid_2.5 IL1 Off 002_46	20	0.157676	≥2
MyD88 HOIL1	20210528 1.6nM 120-1E1_HOIL1_MyD88 grid_2.5 IL1 Off 002_46	21	0	≥2
MyD88 HOIL1	20210810 1.6nM 120-1E1_HOIL1_MyD88 001	1	0.444444	≥2
MyD88 HOIL1	20210810 1.6nM 120-1E1_HOIL1_MyD88 001	2	0.273973	≥2
MyD88 HOIL1	20210810 1.6nM 120-1E1_HOIL1_MyD88 001	3	0	≥2
MyD88 HOIL1	20210810 1.6nM 120-1E1_HOIL1_MyD88 001	4	0.252747	≥2
MyD88 HOIL1	20210810 1.6nM 120-1E1_HOIL1_MyD88 001	5	0.714286	≥2
MyD88 HOIL1	20210810 1.6nM 120-1E1_HOIL1_MyD88 001	6	0.449057	≥2
MyD88 HOIL1	20210810 1.6nM 120-1E1_HOIL1_MyD88 001	7	0.337621	≥2
MyD88 HOIL1	20210810 1.6nM 120-1E1_HOIL1_MyD88 001	8	0.54717	≥2
MyD88 HOIL1	20210810 1.6nM 120-1E1_HOIL1_MyD88 001	9	0.210084	≥2
MyD88 HOIL1	20210810 1.6nM 120-1E1_HOIL1_MyD88 001	10	0.490323	≥2
MyD88 HOIL1	20210810 1.6nM 120-1E1_HOIL1_MyD88 001	11	0.489691	≥2
MyD88 HOIL1	20210810 1.6nM 120-1E1_HOIL1_MyD88 001	12	0.0512821	≥2
MyD88 HOIL1	20210810 1.6nM 120-1E1_HOIL1_MyD88 001	13	0.496933	≥2
MyD88 HOIL1	20210810 1.6nM 120-1E1_HOIL1_MyD88 001	14	0.410423	≥2
MyD88 HOIL1	20210810 1.6nM 120-1E1_HOIL1_MyD88 001	15	0.520833	≥2
MyD88 HOIL1	20210810 1.6nM 120-1E1_HOIL1_MyD88 001	16	0.68	≥2
MyD88 HOIL1	20210810 1.6nM 120-1E1_HOIL1_MyD88 001	17	0.454545	≥2
MyD88 HOIL1	20210810 1.6nM 120-1E1_HOIL1_MyD88 001	18	0.54	≥2
MyD88 HOIL1	20210810 1.6nM 120-1E1_HOIL1_MyD88 001	19	1	≥2
MyD88 HOIL1	20210810 1.6nM 120-1E1_HOIL1_MyD88 001	20	0.376682	≥2
MyD88 HOIL1	20210810 1.6nM 120-1E1_HOIL1_MyD88 001	21	0.64557	≥2
MyD88 HOIL1	20210810 1.6nM 120-1E1_HOIL1_MyD88 001	22	0	≥2
MyD88 HOIL1	20210810 1.6nM 120-1E1_HOIL1_MyD88 001	23	0.509434	≥2
MyD88 HOIL1	20210810 1.6nM 120-1E1_HOIL1_MyD88 001	24	0.451613	≥2
MyD88 HOIL1	20210810 1.6nM 120-1E1_HOIL1_MyD88 001	25	0.542857	≥2
MyD88 HOIL1	20210810 1.6nM 120-1E1_HOIL1_MyD88 001	26	0	≥2
MyD88 HOIL1	20210811 1.6nM 120-1E1_HOIL1_MyD88 001	1	0.631068	≥2
MyD88 HOIL1	20210811 1.6nM 120-1E1_HOIL1_MyD88 001	2	0.5	≥2
MyD88 HOIL1	20210811 1.6nM 120-1E1_HOIL1_MyD88 001	3	0.62069	≥2
MyD88 HOIL1	20210811 1.6nM 120-1E1_HOIL1_MyD88 001	4	0.333333	≥2
MyD88 HOIL1	20210811 1.6nM 120-1E1_HOIL1_MyD88 001	5	0.469697	≥2
MyD88 HOIL1	20210811 1.6nM 120-1E1_HOIL1_MyD88 001	6	0.666667	≥2
MyD88 HOIL1	20210811 1.6nM 120-1E1_HOIL1_MyD88 001	7	0.533333	≥2
MyD88 HOIL1	20210811 1.6nM 120-1E1_HOIL1_MyD88 001	8	0.657143	≥2
MyD88 HOIL1	20210811 1.6nM 120-1E1_HOIL1_MyD88 001	9	0.708861	≥2
MyD88 HOIL1	20210811 1.6nM 120-1E1_HOIL1_MyD88 001	10	0.333333	≥2
MyD88 HOIL1	20210811 1.6nM 120-1E1_HOIL1_MyD88 001	11	0	≥2
MyD88 HOIL1	20210811 1.6nM 120-1E1_HOIL1_MyD88 001	12	0.488889	≥2
MyD88 HOIL1	20210811 1.6nM 120-1E1_HOIL1_MyD88 001	13	0	≥2
MyD88 HOIL1	20210811 1.6nM 120-1E1_HOIL1_MyD88 001	14	0.41958	≥2
MyD88 HOIL1	20210811 1.6nM 120-1E1_HOIL1_MyD88 001	15	0.833333	≥2
MyD88 HOIL1	20210811 1.6nM 120-1E1_HOIL1_MyD88 001	16	0.434783	≥2
MyD88 HOIL1	20210811 1.6nM 120-1E1_HOIL1_MyD88 001	17	0.697674	≥2
MyD88 HOIL1	20210811 1.6nM 120-1E1_HOIL1_MyD88 001	18	0.666667	≥2
MyD88 HOIL1	20210811 1.6nM 120-1E1_HOIL1_MyD88 001	19	0.361702	≥2
MyD88 HOIL1	20210811 1.6nM 120-1E1_HOIL1_MyD88 001	20	0.400794	≥2
MyD88 HOIL1	20210811 1.6nM 120-1E1_HOIL1_MyD88 001	21	0.143284	≥2
MyD88 HOIL1	20210811 1.6nM 120-1E1_HOIL1_MyD88 001	22	0.666667	≥2
MyD88 HOIL1	20210811 1.6nM 120-1E1_HOIL1_MyD88 001	23	0.603175	≥2
MyD88 HOIL1	20210811 1.6nM 120-1E1_HOIL1_MyD88 001	24	1	≥2
