# Supplementary material for: Myddosome clustering in IL‐1 receptor signaling regulates the formation of an NF‐kB activating signalosome
Source: EMBO Rep. 2023 Aug 21;24(10):e57233. doi: 10.15252/embr.202357233 (PMC10561168; doi:10.15252/embr.202357233)
Supplement: Supplementary file 17 — Source Data for Figure 5 [file EMBR-24-e57233-s012.zip › Figure 5/5C-E/Fig 5D_Mean HOIL1.xlsx]

## Sheet: Sheet1
GROUP	SE_COLOCALIZATION	COLOCALIZATION	MyddosomeCluster
MyD88 HOIL1	0.00487426	0.0859433	All
MyD88 HOIL1	0.00174048	0.00441202	≤1
MyD88 HOIL1	0.0193504	0.149276	>1
MyD88 HOIL1	0.0497345	0.258708	≥2
