# Supplementary material for: Myddosome clustering in IL‐1 receptor signaling regulates the formation of an NF‐kB activating signalosome
Source: EMBO Rep. 2023 Aug 21;24(10):e57233. doi: 10.15252/embr.202357233 (PMC10561168; doi:10.15252/embr.202357233)
Supplement: Supplementary file 17 — Source Data for Figure 5 [file EMBR-24-e57233-s012.zip › Figure 5/5C-E/HOIL1_Table for Fig 5D & 5E.csv]

GROUP	IMAGE	CELL	COLOCALIZATION	MyddosomeCluster
MyD88 HOIL1	20191205 cl120 hoil1mscarlet 001	1	0	0.505476054970862
MyD88 HOIL1	20191205 cl120 hoil1mscarlet 001	1	0	0.726867809545035
MyD88 HOIL1	20191205 cl120 hoil1mscarlet 001	1	0	0.521804138490867
MyD88 HOIL1	20191205 cl120 hoil1mscarlet 001	1	0	0.238802834387276
MyD88 HOIL1	20191205 cl120 hoil1mscarlet 001	1	0	1.05622065032063
MyD88 HOIL1	20191205 cl120 hoil1mscarlet 001	1	0	1.15427295920701
MyD88 HOIL1	20191205 cl120 hoil1mscarlet 001	1	0	0.606179751742767
MyD88 HOIL1	20191205 cl120 hoil1mscarlet 001	1	0	0.5275953827717
MyD88 HOIL1	20191205 cl120 hoil1mscarlet 001	1	0	0.62294542296846
MyD88 HOIL1	20191205 cl120 hoil1mscarlet 001	1	0	1.40881244683444
MyD88 HOIL1	20191205 cl120 hoil1mscarlet 001	1	0	0.749739750050867
MyD88 HOIL1	20191205 cl120 hoil1mscarlet 001	1	0	0.892476641035338
MyD88 HOIL1	20191205 cl120 hoil1mscarlet 001	1	0	0.616322980039885
MyD88 HOIL1	20191205 cl120 hoil1mscarlet 001	1	0	0.453392905130373
MyD88 HOIL1	20191205 cl120 hoil1mscarlet 001	1	0	0.482806533813509
MyD88 HOIL1	20191205 cl120 hoil1mscarlet 001	1	0	0.656031022437998
MyD88 HOIL1	20191205 cl120 hoil1mscarlet 001	1	0	0.507658368499751
MyD88 HOIL1	20191205 cl120 hoil1mscarlet 001	1	0	0.463287682508329
MyD88 HOIL1	20191205 cl120 hoil1mscarlet 001	1	0	0.413183920792927
MyD88 HOIL1	20191205 cl120 hoil1mscarlet 001	1	0	0.618351191381498
MyD88 HOIL1	20191205 cl120 hoil1mscarlet 001	1	0	0.934170964476915
MyD88 HOIL1	20191205 cl120 hoil1mscarlet 001	1	0	0.309633765711293
MyD88 HOIL1	20191205 cl120 hoil1mscarlet 001	1	0	0.578670948659838
MyD88 HOIL1	20191205 cl120 hoil1mscarlet 001	1	0	0.823494196339302
MyD88 HOIL1	20191205 cl120 hoil1mscarlet 001	1	0	0.554204288806593
MyD88 HOIL1	20191205 cl120 hoil1mscarlet 001	10	0	0.949800563747767
MyD88 HOIL1	20191205 cl120 hoil1mscarlet 001	10	0	4.67089348688442
MyD88 HOIL1	20191205 cl120 hoil1mscarlet 001	10	1	12.8990590099434
MyD88 HOIL1	20191205 cl120 hoil1mscarlet 001	10	0	8.77452309320778
MyD88 HOIL1	20191205 cl120 hoil1mscarlet 001	10	0	3.23815964544076
MyD88 HOIL1	20191205 cl120 hoil1mscarlet 001	10	0	7.35328576931196
MyD88 HOIL1	20191205 cl120 hoil1mscarlet 001	10	0	0.909256039706784
MyD88 HOIL1	20191205 cl120 hoil1mscarlet 001	10	0	0.236473965012569
MyD88 HOIL1	20191205 cl120 hoil1mscarlet 001	10	0	5.22139082972076
MyD88 HOIL1	20191205 cl120 hoil1mscarlet 001	10	0	1.07645820028262
MyD88 HOIL1	20191205 cl120 hoil1mscarlet 001	10	0	3.26227910129333
MyD88 HOIL1	20191205 cl120 hoil1mscarlet 001	10	0	1.46305075560888
MyD88 HOIL1	20191205 cl120 hoil1mscarlet 001	10	1	6.48987777635369
MyD88 HOIL1	20191205 cl120 hoil1mscarlet 001	10	0	0.685356680910729
MyD88 HOIL1	20191205 cl120 hoil1mscarlet 001	10	0	0.394043598868984
MyD88 HOIL1	20191205 cl120 hoil1mscarlet 001	10	0	4.19407430388689
MyD88 HOIL1	20191205 cl120 hoil1mscarlet 001	10	0	6.92412893139531
MyD88 HOIL1	20191205 cl120 hoil1mscarlet 001	10	0	0.48691852526388
MyD88 HOIL1	20191205 cl120 hoil1mscarlet 001	10	0	1.15527124508794
MyD88 HOIL1	20191205 cl120 hoil1mscarlet 001	10	0	7.77102235944724
MyD88 HOIL1	20191205 cl120 hoil1mscarlet 001	10	0	2.42738260164853
MyD88 HOIL1	20191205 cl120 hoil1mscarlet 001	10	0	1.33853998648614
MyD88 HOIL1	20191205 cl120 hoil1mscarlet 001	10	1	65.3573357909516
MyD88 HOIL1	20191205 cl120 hoil1mscarlet 001	10	0	0.320885460923462
MyD88 HOIL1	20191205 cl120 hoil1mscarlet 001	10	1	11.1896224486015
MyD88 HOIL1	20191205 cl120 hoil1mscarlet 001	10	0	1.01367515850974
MyD88 HOIL1	20191205 cl120 hoil1mscarlet 001	10	1	10.6226222885716
MyD88 HOIL1	20191205 cl120 hoil1mscarlet 001	10	0	3.20928984271476
MyD88 HOIL1	20191205 cl120 hoil1mscarlet 001	10	0	0.44999357860028
MyD88 HOIL1	20191205 cl120 hoil1mscarlet 001	10	0	2.06646081754653
MyD88 HOIL1	20191205 cl120 hoil1mscarlet 001	10	0	6.97018794028567
MyD88 HOIL1	20191205 cl120 hoil1mscarlet 001	10	0	0.33058370810224
MyD88 HOIL1	20191205 cl120 hoil1mscarlet 001	10	0	1.87957310492513
MyD88 HOIL1	20191205 cl120 hoil1mscarlet 001	10	0	7.19847995103838
MyD88 HOIL1	20191205 cl120 hoil1mscarlet 001	10	0	2.08900997261127
MyD88 HOIL1	20191205 cl120 hoil1mscarlet 001	10	0	1.32118943208963
MyD88 HOIL1	20191205 cl120 hoil1mscarlet 001	10	0	2.33547771101327
MyD88 HOIL1	20191205 cl120 hoil1mscarlet 001	10	0	1.65712112830349
MyD88 HOIL1	20191205 cl120 hoil1mscarlet 001	10	1	8.90595086004256
MyD88 HOIL1	20191205 cl120 hoil1mscarlet 001	10	0	0.757095689583658
MyD88 HOIL1	20191205 cl120 hoil1mscarlet 001	10	0	2.57684691701629
MyD88 HOIL1	20191205 cl120 hoil1mscarlet 001	10	0	1.07305594586102
MyD88 HOIL1	20191205 cl120 hoil1mscarlet 001	10	0	0.752200335616138
MyD88 HOIL1	20191205 cl120 hoil1mscarlet 001	10	0	0.766562527673338
MyD88 HOIL1	20191205 cl120 hoil1mscarlet 001	10	0	1.05067583273767
MyD88 HOIL1	20191205 cl120 hoil1mscarlet 001	10	0	7.40944549229129
MyD88 HOIL1	20191205 cl120 hoil1mscarlet 001	10	0	4.57874912642169
MyD88 HOIL1	20191205 cl120 hoil1mscarlet 001	10	0	1.60766525920761
MyD88 HOIL1	20191205 cl120 hoil1mscarlet 001	10	1	10.9703807701638
MyD88 HOIL1	20191205 cl120 hoil1mscarlet 001	10	0	1.775369557348
MyD88 HOIL1	20191205 cl120 hoil1mscarlet 001	10	0	1.68561510709787
MyD88 HOIL1	20191205 cl120 hoil1mscarlet 001	10	0	1.68265312358737
MyD88 HOIL1	20191205 cl120 hoil1mscarlet 001	10	0	3.62495128348698
MyD88 HOIL1	20191205 cl120 hoil1mscarlet 001	10	0	4.09016960700242
MyD88 HOIL1	20191205 cl120 hoil1mscarlet 001	10	0	3.45724508346836
MyD88 HOIL1	20191205 cl120 hoil1mscarlet 001	10	1	5.96903592327836
MyD88 HOIL1	20191205 cl120 hoil1mscarlet 001	10	0	3.90169179626409
MyD88 HOIL1	20191205 cl120 hoil1mscarlet 001	10	0	0.29393787875424
MyD88 HOIL1	20191205 cl120 hoil1mscarlet 001	10	0	0.892279663171838
MyD88 HOIL1	20191205 cl120 hoil1mscarlet 001	10	0	5.82108997129531
MyD88 HOIL1	20191205 cl120 hoil1mscarlet 001	10	0	3.20920466971124
MyD88 HOIL1	20191205 cl120 hoil1mscarlet 001	10	0	0.706677895515924
MyD88 HOIL1	20191205 cl120 hoil1mscarlet 001	10	0	2.55002864866511
MyD88 HOIL1	20191205 cl120 hoil1mscarlet 001	10	0	0.369638649959849
MyD88 HOIL1	20191205 cl120 hoil1mscarlet 001	10	0	4.49948964906464
MyD88 HOIL1	20191205 cl120 hoil1mscarlet 001	10	0	3.44658383525504
MyD88 HOIL1	20191205 cl120 hoil1mscarlet 001	10	0	3.01181830556384
MyD88 HOIL1	20191205 cl120 hoil1mscarlet 001	10	1	8.03761994700431
MyD88 HOIL1	20191205 cl120 hoil1mscarlet 001	10	0	4.3826449729964
MyD88 HOIL1	20191205 cl120 hoil1mscarlet 001	10	0	1.24723529136599
MyD88 HOIL1	20191205 cl120 hoil1mscarlet 001	10	0	1.40202712916616
MyD88 HOIL1	20191205 cl120 hoil1mscarlet 001	10	1	8.67782173515165
MyD88 HOIL1	20191205 cl120 hoil1mscarlet 001	10	0	6.7667245134796
MyD88 HOIL1	20191205 cl120 hoil1mscarlet 001	10	0	3.82602202789829
MyD88 HOIL1	20191205 cl120 hoil1mscarlet 001	10	0	2.12611555043924
MyD88 HOIL1	20191205 cl120 hoil1mscarlet 001	10	0	3.34250623984273
MyD88 HOIL1	20191205 cl120 hoil1mscarlet 001	10	0	1.5515519125839
MyD88 HOIL1	20191205 cl120 hoil1mscarlet 001	10	0	2.75885092050364
MyD88 HOIL1	20191205 cl120 hoil1mscarlet 001	10	1	11.798410252011
MyD88 HOIL1	20191205 cl120 hoil1mscarlet 001	10	0	2.88421811874662
MyD88 HOIL1	20191205 cl120 hoil1mscarlet 001	10	0	0.600946853314087
MyD88 HOIL1	20191205 cl120 hoil1mscarlet 001	10	0	0.159114817148816
MyD88 HOIL1	20191205 cl120 hoil1mscarlet 001	10	0	6.2889301841198
MyD88 HOIL1	20191205 cl120 hoil1mscarlet 001	10	0	5.04552790767089
MyD88 HOIL1	20191205 cl120 hoil1mscarlet 001	10	0	4.11142244296756
MyD88 HOIL1	20191205 cl120 hoil1mscarlet 001	10	0	1.66013870282532
MyD88 HOIL1	20191205 cl120 hoil1mscarlet 001	10	0	5.37385703745638
MyD88 HOIL1	20191205 cl120 hoil1mscarlet 001	10	0	1.17918493384144
MyD88 HOIL1	20191205 cl120 hoil1mscarlet 001	10	0	5.06409490506124
MyD88 HOIL1	20191205 cl120 hoil1mscarlet 001	10	0	0.737723691640336
MyD88 HOIL1	20191205 cl120 hoil1mscarlet 001	10	0	2.10964180362154
MyD88 HOIL1	20191205 cl120 hoil1mscarlet 001	10	0	3.057837661405
MyD88 HOIL1	20191205 cl120 hoil1mscarlet 001	10	1	8.16806879430607
MyD88 HOIL1	20191205 cl120 hoil1mscarlet 001	10	1	5.01611581939791
MyD88 HOIL1	20191205 cl120 hoil1mscarlet 001	10	1	15.1948708184204
MyD88 HOIL1	20191205 cl120 hoil1mscarlet 001	10	0	0.977145691300151
MyD88 HOIL1	20191205 cl120 hoil1mscarlet 001	10	0	0.431962237988282
MyD88 HOIL1	20191205 cl120 hoil1mscarlet 001	10	0	3.03507717263264
MyD88 HOIL1	20191205 cl120 hoil1mscarlet 001	10	0	4.82459883502924
MyD88 HOIL1	20191205 cl120 hoil1mscarlet 001	10	0	0.837375063052227
MyD88 HOIL1	20191205 cl120 hoil1mscarlet 001	10	0	5.62514072084813
MyD88 HOIL1	20191205 cl120 hoil1mscarlet 001	10	0	4.094808457654
MyD88 HOIL1	20191205 cl120 hoil1mscarlet 001	10	0	1.7936246633893
MyD88 HOIL1	20191205 cl120 hoil1mscarlet 001	10	0	4.07120106027471
MyD88 HOIL1	20191205 cl120 hoil1mscarlet 001	10	0	0.842108737905253
MyD88 HOIL1	20191205 cl120 hoil1mscarlet 001	10	0	8.3290173039404
MyD88 HOIL1	20191205 cl120 hoil1mscarlet 001	10	1	44.5475689114376
MyD88 HOIL1	20191205 cl120 hoil1mscarlet 001	10	0	0.769920669085647
MyD88 HOIL1	20191205 cl120 hoil1mscarlet 001	10	1	19.0898725226375
MyD88 HOIL1	20191205 cl120 hoil1mscarlet 001	10	1	10.5046369749286
MyD88 HOIL1	20191205 cl120 hoil1mscarlet 001	10	0	6.55344078284371
MyD88 HOIL1	20191205 cl120 hoil1mscarlet 001	10	0	3.10120859617947
MyD88 HOIL1	20191205 cl120 hoil1mscarlet 001	10	0	1.64294840947619
MyD88 HOIL1	20191205 cl120 hoil1mscarlet 001	10	1	16.048809392963
MyD88 HOIL1	20191205 cl120 hoil1mscarlet 001	10	0	0.972840425643913
MyD88 HOIL1	20191205 cl120 hoil1mscarlet 001	10	0	6.36528676131553
MyD88 HOIL1	20191205 cl120 hoil1mscarlet 001	10	0	0.540991971224127
MyD88 HOIL1	20191205 cl120 hoil1mscarlet 001	10	1	3.23144318744313
MyD88 HOIL1	20191205 cl120 hoil1mscarlet 001	10	1	22.4900427331496
MyD88 HOIL1	20191205 cl120 hoil1mscarlet 001	10	0	7.57656955073551
MyD88 HOIL1	20191205 cl120 hoil1mscarlet 001	10	0	4.38081914763698
MyD88 HOIL1	20191205 cl120 hoil1mscarlet 001	10	0	5.38763544743018
MyD88 HOIL1	20191205 cl120 hoil1mscarlet 001	10	1	9.6511179258094
MyD88 HOIL1	20191205 cl120 hoil1mscarlet 001	10	0	1.21208662112858
MyD88 HOIL1	20191205 cl120 hoil1mscarlet 001	10	0	5.92196007963313
MyD88 HOIL1	20191205 cl120 hoil1mscarlet 001	10	0	5.82973709151982
MyD88 HOIL1	20191205 cl120 hoil1mscarlet 001	10	0	0.710851481128409
MyD88 HOIL1	20191205 cl120 hoil1mscarlet 001	10	0	4.16114220045047
MyD88 HOIL1	20191205 cl120 hoil1mscarlet 001	10	1	9.12363902093371
MyD88 HOIL1	20191205 cl120 hoil1mscarlet 001	10	1	7.93178112336033
MyD88 HOIL1	20191205 cl120 hoil1mscarlet 001	10	1	6.21249531293633
MyD88 HOIL1	20191205 cl120 hoil1mscarlet 001	10	0	6.46580491651811
MyD88 HOIL1	20191205 cl120 hoil1mscarlet 001	10	0	0.537358418934378
MyD88 HOIL1	20191205 cl120 hoil1mscarlet 001	10	0	2.32176226321929
MyD88 HOIL1	20191205 cl120 hoil1mscarlet 001	10	0	5.20931727842065
MyD88 HOIL1	20191205 cl120 hoil1mscarlet 001	10	0	6.08603048069882
MyD88 HOIL1	20191205 cl120 hoil1mscarlet 001	10	0	6.03970806723258
MyD88 HOIL1	20191205 cl120 hoil1mscarlet 001	10	0	2.37256835742871
MyD88 HOIL1	20191205 cl120 hoil1mscarlet 001	10	1	16.7501271348441
MyD88 HOIL1	20191205 cl120 hoil1mscarlet 001	10	1	3.2022876136082
MyD88 HOIL1	20191205 cl120 hoil1mscarlet 001	10	1	25.1154762145604
MyD88 HOIL1	20191205 cl120 hoil1mscarlet 001	10	0	0.861604363495549
MyD88 HOIL1	20191205 cl120 hoil1mscarlet 001	10	0	0.644382365752656
MyD88 HOIL1	20191205 cl120 hoil1mscarlet 001	10	0	0.905913802890327
MyD88 HOIL1	20191205 cl120 hoil1mscarlet 001	10	0	4.71214946909838
MyD88 HOIL1	20191205 cl120 hoil1mscarlet 001	10	0	11.7627970980617
MyD88 HOIL1	20191205 cl120 hoil1mscarlet 001	10	0	0.51419752640044
MyD88 HOIL1	20191205 cl120 hoil1mscarlet 001	10	0	6.25334967908036
MyD88 HOIL1	20191205 cl120 hoil1mscarlet 001	10	0	0.954442003066958
MyD88 HOIL1	20191205 cl120 hoil1mscarlet 001	10	1	5.59080830394331
MyD88 HOIL1	20191205 cl120 hoil1mscarlet 001	10	1	11.938392036013
MyD88 HOIL1	20191205 cl120 hoil1mscarlet 001	10	0	0.429746335732491
MyD88 HOIL1	20191205 cl120 hoil1mscarlet 001	10	0	16.5254433708345
MyD88 HOIL1	20191205 cl120 hoil1mscarlet 001	10	1	8.89981407729478
MyD88 HOIL1	20191205 cl120 hoil1mscarlet 001	10	1	5.45406341661547
MyD88 HOIL1	20191205 cl120 hoil1mscarlet 001	10	1	11.8896740650905
MyD88 HOIL1	20191205 cl120 hoil1mscarlet 001	10	0	4.98558727298462
MyD88 HOIL1	20191205 cl120 hoil1mscarlet 001	10	0	3.18743991986004
MyD88 HOIL1	20191205 cl120 hoil1mscarlet 001	10	1	4.18491117128433
MyD88 HOIL1	20191205 cl120 hoil1mscarlet 001	10	1	5.49834018485618
MyD88 HOIL1	20191205 cl120 hoil1mscarlet 001	10	0	6.96382542627829
MyD88 HOIL1	20191205 cl120 hoil1mscarlet 001	10	1	28.0696288470427
MyD88 HOIL1	20191205 cl120 hoil1mscarlet 001	10	0	0.612239402761713
MyD88 HOIL1	20191205 cl120 hoil1mscarlet 001	10	0	3.45284888912444
MyD88 HOIL1	20191205 cl120 hoil1mscarlet 001	10	0	4.23901162169124
MyD88 HOIL1	20191205 cl120 hoil1mscarlet 001	10	0	0.508910121364689
MyD88 HOIL1	20191205 cl120 hoil1mscarlet 001	10	1	4.54148263134273
MyD88 HOIL1	20191205 cl120 hoil1mscarlet 001	10	0	0.429937007368127
MyD88 HOIL1	20191205 cl120 hoil1mscarlet 001	10	0	0.900584943025987
MyD88 HOIL1	20191205 cl120 hoil1mscarlet 001	10	0	0.588492537091644
MyD88 HOIL1	20191205 cl120 hoil1mscarlet 001	10	0	2.80290072015169
MyD88 HOIL1	20191205 cl120 hoil1mscarlet 001	10	1	0.784348931948196
MyD88 HOIL1	20191205 cl120 hoil1mscarlet 001	10	1	5.42555944461873
MyD88 HOIL1	20191205 cl120 hoil1mscarlet 001	10	1	9.181890918423
MyD88 HOIL1	20191205 cl120 hoil1mscarlet 001	10	0	1.20846966856562
MyD88 HOIL1	20191205 cl120 hoil1mscarlet 001	10	0	11.1690922040264
MyD88 HOIL1	20191205 cl120 hoil1mscarlet 001	10	0	2.15689032057217
MyD88 HOIL1	20191205 cl120 hoil1mscarlet 001	10	0	8.02581600084805
MyD88 HOIL1	20191205 cl120 hoil1mscarlet 001	10	1	0.566893295136158
MyD88 HOIL1	20191205 cl120 hoil1mscarlet 001	10	0	1.26813328245119
MyD88 HOIL1	20191205 cl120 hoil1mscarlet 001	10	0	0.76722760671016
MyD88 HOIL1	20191205 cl120 hoil1mscarlet 001	10	0	1.61447373863873
MyD88 HOIL1	20191205 cl120 hoil1mscarlet 001	10	0	7.24446571259158
MyD88 HOIL1	20191205 cl120 hoil1mscarlet 001	10	0	1.27627041847313
MyD88 HOIL1	20191205 cl120 hoil1mscarlet 001	10	0	1.08764154187944
MyD88 HOIL1	20191205 cl120 hoil1mscarlet 001	10	1	8.39030175463296
MyD88 HOIL1	20191205 cl120 hoil1mscarlet 001	10	0	4.41063385852949
MyD88 HOIL1	20191205 cl120 hoil1mscarlet 001	10	1	5.59719412152022
MyD88 HOIL1	20191205 cl120 hoil1mscarlet 001	10	0	5.15997324477051
MyD88 HOIL1	20191205 cl120 hoil1mscarlet 001	10	0	0.765892057200967
MyD88 HOIL1	20191205 cl120 hoil1mscarlet 001	10	0	3.84945659904336
MyD88 HOIL1	20191205 cl120 hoil1mscarlet 001	10	1	5.15237064775638
MyD88 HOIL1	20191205 cl120 hoil1mscarlet 001	10	0	2.72285394861691
MyD88 HOIL1	20191205 cl120 hoil1mscarlet 001	10	0	0.612822150490296
MyD88 HOIL1	20191205 cl120 hoil1mscarlet 001	10	0	0.68917380615898
MyD88 HOIL1	20191205 cl120 hoil1mscarlet 001	10	1	7.61223553185558
MyD88 HOIL1	20191205 cl120 hoil1mscarlet 001	10	0	0.91887032062936
MyD88 HOIL1	20191205 cl120 hoil1mscarlet 001	10	1	5.2771703911514
MyD88 HOIL1	20191205 cl120 hoil1mscarlet 001	10	0	1.8315305538072
MyD88 HOIL1	20191205 cl120 hoil1mscarlet 001	10	0	2.64612740327258
MyD88 HOIL1	20191205 cl120 hoil1mscarlet 001	10	1	25.1335783028187
MyD88 HOIL1	20191205 cl120 hoil1mscarlet 001	10	0	1.12478895546776
MyD88 HOIL1	20191205 cl120 hoil1mscarlet 001	10	1	5.027800739674
MyD88 HOIL1	20191205 cl120 hoil1mscarlet 001	10	0	0.882346075243378
MyD88 HOIL1	20191205 cl120 hoil1mscarlet 001	10	1	4.6681826847674
MyD88 HOIL1	20191205 cl120 hoil1mscarlet 001	10	1	4.81642635855044
MyD88 HOIL1	20191205 cl120 hoil1mscarlet 001	10	0	6.55290757292624
MyD88 HOIL1	20191205 cl120 hoil1mscarlet 001	10	0	6.18603729758378
MyD88 HOIL1	20191205 cl120 hoil1mscarlet 001	10	1	1.71221203741697
MyD88 HOIL1	20191205 cl120 hoil1mscarlet 001	10	0	0.526212294647951
MyD88 HOIL1	20191205 cl120 hoil1mscarlet 001	10	0	0.921473110520778
MyD88 HOIL1	20191205 cl120 hoil1mscarlet 001	10	0	0.468964141207711
MyD88 HOIL1	20191205 cl120 hoil1mscarlet 001	10	1	3.82016860554536
MyD88 HOIL1	20191205 cl120 hoil1mscarlet 001	10	1	3.68887004964924
MyD88 HOIL1	20191205 cl120 hoil1mscarlet 001	10	1	2.51524790289136
MyD88 HOIL1	20191205 cl120 hoil1mscarlet 001	10	0	1.01654708085597
MyD88 HOIL1	20191205 cl120 hoil1mscarlet 001	10	0	0.0891968513344576
MyD88 HOIL1	20191205 cl120 hoil1mscarlet 001	10	0	9.90086530865773
MyD88 HOIL1	20191205 cl120 hoil1mscarlet 001	10	0	3.82367801579124
MyD88 HOIL1	20191205 cl120 hoil1mscarlet 001	10	0	1.34298343305066
MyD88 HOIL1	20191205 cl120 hoil1mscarlet 001	10	0	1.80673841696588
MyD88 HOIL1	20191205 cl120 hoil1mscarlet 001	10	0	0.951642602341173
MyD88 HOIL1	20191205 cl120 hoil1mscarlet 001	10	0	0.215712653352824
MyD88 HOIL1	20191205 cl120 hoil1mscarlet 001	10	1	9.9892579556934
MyD88 HOIL1	20191205 cl120 hoil1mscarlet 001	10	0	1.61640112818917
MyD88 HOIL1	20191205 cl120 hoil1mscarlet 001	10	0	0.522681162950536
MyD88 HOIL1	20191205 cl120 hoil1mscarlet 001	10	0	0.627788569822049
MyD88 HOIL1	20191205 cl120 hoil1mscarlet 001	10	0	1.17410069889558
MyD88 HOIL1	20191205 cl120 hoil1mscarlet 001	10	0	3.25091922146309
MyD88 HOIL1	20191205 cl120 hoil1mscarlet 001	10	0	1.89458578383051
MyD88 HOIL1	20191205 cl120 hoil1mscarlet 001	10	0	0.698330827170338
MyD88 HOIL1	20191205 cl120 hoil1mscarlet 001	10	1	7.16713111953307
MyD88 HOIL1	20191205 cl120 hoil1mscarlet 001	10	0	1.36608729704249
MyD88 HOIL1	20191205 cl120 hoil1mscarlet 001	10	1	16.3695930821805
MyD88 HOIL1	20191205 cl120 hoil1mscarlet 001	10	0	2.78098724008511
MyD88 HOIL1	20191205 cl120 hoil1mscarlet 001	10	0	1.50531413548009
MyD88 HOIL1	20191205 cl120 hoil1mscarlet 001	10	1	5.98325396464278
MyD88 HOIL1	20191205 cl120 hoil1mscarlet 001	10	1	8.34072394010696
MyD88 HOIL1	20191205 cl120 hoil1mscarlet 001	10	0	0.96162370942052
MyD88 HOIL1	20191205 cl120 hoil1mscarlet 001	10	0	3.83950851902511
MyD88 HOIL1	20191205 cl120 hoil1mscarlet 001	10	0	0.950355720339178
MyD88 HOIL1	20191205 cl120 hoil1mscarlet 001	10	1	7.93711310297233
MyD88 HOIL1	20191205 cl120 hoil1mscarlet 001	10	1	4.74608766890696
MyD88 HOIL1	20191205 cl120 hoil1mscarlet 001	10	0	0.701096405605224
MyD88 HOIL1	20191205 cl120 hoil1mscarlet 001	10	0	1.189982074592
MyD88 HOIL1	20191205 cl120 hoil1mscarlet 001	10	1	5.08377088098302
MyD88 HOIL1	20191205 cl120 hoil1mscarlet 001	10	0	3.16787814282922
MyD88 HOIL1	20191205 cl120 hoil1mscarlet 001	10	0	0.918790352766309
MyD88 HOIL1	20191205 cl120 hoil1mscarlet 001	10	0	2.37435629537151
MyD88 HOIL1	20191205 cl120 hoil1mscarlet 001	10	0	1.54176663223123
MyD88 HOIL1	20191205 cl120 hoil1mscarlet 001	10	0	1.27679999702656
MyD88 HOIL1	20191205 cl120 hoil1mscarlet 001	10	0	5.49779924230218
MyD88 HOIL1	20191205 cl120 hoil1mscarlet 001	10	0	4.44065490374791
MyD88 HOIL1	20191205 cl120 hoil1mscarlet 001	10	1	4.23918273790336
MyD88 HOIL1	20191205 cl120 hoil1mscarlet 001	10	0	1.99023455237688
MyD88 HOIL1	20191205 cl120 hoil1mscarlet 001	10	1	5.32995032078
MyD88 HOIL1	20191205 cl120 hoil1mscarlet 001	10	0	2.355032803665
MyD88 HOIL1	20191205 cl120 hoil1mscarlet 001	10	0	0.59774118748266
MyD88 HOIL1	20191205 cl120 hoil1mscarlet 001	10	1	3.87327386201373
MyD88 HOIL1	20191205 cl120 hoil1mscarlet 001	10	1	6.78944319985791
MyD88 HOIL1	20191205 cl120 hoil1mscarlet 001	10	0	3.34888759467904
MyD88 HOIL1	20191205 cl120 hoil1mscarlet 001	10	1	6.13398569556576
MyD88 HOIL1	20191205 cl120 hoil1mscarlet 001	10	0	0.381763832805476
MyD88 HOIL1	20191205 cl120 hoil1mscarlet 001	10	1	3.2488970661022
MyD88 HOIL1	20191205 cl120 hoil1mscarlet 001	10	0	0.904135304825658
MyD88 HOIL1	20191205 cl120 hoil1mscarlet 001	10	0	7.33551082079496
MyD88 HOIL1	20191205 cl120 hoil1mscarlet 001	10	1	4.76356017429462
MyD88 HOIL1	20191205 cl120 hoil1mscarlet 001	10	1	13.7156507406122
MyD88 HOIL1	20191205 cl120 hoil1mscarlet 001	10	0	0.735282219395324
MyD88 HOIL1	20191205 cl120 hoil1mscarlet 001	10	0	0.745187546080389
MyD88 HOIL1	20191205 cl120 hoil1mscarlet 001	10	0	1.17788009521707
MyD88 HOIL1	20191205 cl120 hoil1mscarlet 001	10	0	0.791628090098151
MyD88 HOIL1	20191205 cl120 hoil1mscarlet 001	10	0	0.436773831458356
MyD88 HOIL1	20191205 cl120 hoil1mscarlet 001	10	0	3.93357297294396
MyD88 HOIL1	20191205 cl120 hoil1mscarlet 001	10	0	2.65495948393693
MyD88 HOIL1	20191205 cl120 hoil1mscarlet 001	10	1	2.64103659238804
MyD88 HOIL1	20191205 cl120 hoil1mscarlet 001	10	1	4.4168702535406
MyD88 HOIL1	20191205 cl120 hoil1mscarlet 001	10	0	2.75533914125153
MyD88 HOIL1	20191205 cl120 hoil1mscarlet 001	10	0	0.641676710385104
MyD88 HOIL1	20191205 cl120 hoil1mscarlet 001	10	0	0.999294095037842
MyD88 HOIL1	20191205 cl120 hoil1mscarlet 001	10	0	3.68170195395944
MyD88 HOIL1	20191205 cl120 hoil1mscarlet 001	10	0	1.53667191749135
MyD88 HOIL1	20191205 cl120 hoil1mscarlet 001	10	0	8.25615353170271
MyD88 HOIL1	20191205 cl120 hoil1mscarlet 001	10	1	7.1386967801926
MyD88 HOIL1	20191205 cl120 hoil1mscarlet 001	10	1	14.0106500213804
MyD88 HOIL1	20191205 cl120 hoil1mscarlet 001	10	0	4.76886983464247
MyD88 HOIL1	20191205 cl120 hoil1mscarlet 001	10	1	3.9018712985358
MyD88 HOIL1	20191205 cl120 hoil1mscarlet 001	10	1	1.4178967766134
MyD88 HOIL1	20191205 cl120 hoil1mscarlet 001	10	1	9.40079242202402
MyD88 HOIL1	20191205 cl120 hoil1mscarlet 001	10	0	6.25346235424427
MyD88 HOIL1	20191205 cl120 hoil1mscarlet 001	10	0	1.1858359522126
MyD88 HOIL1	20191205 cl120 hoil1mscarlet 001	10	0	0.516605348747029
MyD88 HOIL1	20191205 cl120 hoil1mscarlet 001	10	0	0.698902625196391
MyD88 HOIL1	20191205 cl120 hoil1mscarlet 001	10	0	0.269495106380533
MyD88 HOIL1	20191205 cl120 hoil1mscarlet 001	10	0	6.99915829231153
MyD88 HOIL1	20191205 cl120 hoil1mscarlet 001	10	0	0.9370996623376
MyD88 HOIL1	20191205 cl120 hoil1mscarlet 001	10	0	1.40277710037359
MyD88 HOIL1	20191205 cl120 hoil1mscarlet 001	10	1	6.80360637036664
MyD88 HOIL1	20191205 cl120 hoil1mscarlet 001	10	0	5.78453793179393
MyD88 HOIL1	20191205 cl120 hoil1mscarlet 001	10	1	6.08424290978516
MyD88 HOIL1	20191205 cl120 hoil1mscarlet 001	10	0	2.37937794072776
MyD88 HOIL1	20191205 cl120 hoil1mscarlet 001	10	0	0.267367616438424
MyD88 HOIL1	20191205 cl120 hoil1mscarlet 001	10	0	0.574412334631078
MyD88 HOIL1	20191205 cl120 hoil1mscarlet 001	10	0	1.9165509899804
MyD88 HOIL1	20191205 cl120 hoil1mscarlet 001	10	0	2.95165381925202
MyD88 HOIL1	20191205 cl120 hoil1mscarlet 001	10	1	2.76674416844589
MyD88 HOIL1	20191205 cl120 hoil1mscarlet 001	10	0	1.3084287688825
MyD88 HOIL1	20191205 cl120 hoil1mscarlet 001	10	0	0.752560202121962
MyD88 HOIL1	20191205 cl120 hoil1mscarlet 001	10	0	1.45770960304904
MyD88 HOIL1	20191205 cl120 hoil1mscarlet 001	10	0	8.96766058628165
MyD88 HOIL1	20191205 cl120 hoil1mscarlet 001	10	1	1.98693892826057
MyD88 HOIL1	20191205 cl120 hoil1mscarlet 001	10	0	0.253025238393467
MyD88 HOIL1	20191205 cl120 hoil1mscarlet 001	10	0	2.05061283315983
MyD88 HOIL1	20191205 cl120 hoil1mscarlet 001	10	1	3.49923484033891
MyD88 HOIL1	20191205 cl120 hoil1mscarlet 001	10	1	22.9854202299618
MyD88 HOIL1	20191205 cl120 hoil1mscarlet 001	10	1	1.9285609451413
MyD88 HOIL1	20191205 cl120 hoil1mscarlet 001	10	0	1.23352499032146
MyD88 HOIL1	20191205 cl120 hoil1mscarlet 001	10	1	1.83923464827978
MyD88 HOIL1	20191205 cl120 hoil1mscarlet 001	10	0	1.14283852241294
MyD88 HOIL1	20191205 cl120 hoil1mscarlet 001	10	0	0.507046186146751
MyD88 HOIL1	20191205 cl120 hoil1mscarlet 001	10	0	0.56455409611572
MyD88 HOIL1	20191205 cl120 hoil1mscarlet 001	10	0	0.909883331425842
MyD88 HOIL1	20191205 cl120 hoil1mscarlet 001	10	0	2.01169909742034
MyD88 HOIL1	20191205 cl120 hoil1mscarlet 001	10	1	3.49425282578767
MyD88 HOIL1	20191205 cl120 hoil1mscarlet 001	10	1	3.66594880489629
MyD88 HOIL1	20191205 cl120 hoil1mscarlet 001	10	1	8.95781064484916
MyD88 HOIL1	20191205 cl120 hoil1mscarlet 001	10	1	11.7746554117988
MyD88 HOIL1	20191205 cl120 hoil1mscarlet 001	10	0	0.735389494782124
MyD88 HOIL1	20191205 cl120 hoil1mscarlet 001	10	0	3.01850276529413
MyD88 HOIL1	20191205 cl120 hoil1mscarlet 001	10	0	4.06894283010587
MyD88 HOIL1	20191205 cl120 hoil1mscarlet 001	10	0	2.60564313040073
MyD88 HOIL1	20191205 cl120 hoil1mscarlet 001	10	0	0.850803527428927
MyD88 HOIL1	20191205 cl120 hoil1mscarlet 001	10	1	5.35924422845202
MyD88 HOIL1	20191205 cl120 hoil1mscarlet 001	10	0	1.22564983246673
MyD88 HOIL1	20191205 cl120 hoil1mscarlet 001	10	0	0.693387790001029
MyD88 HOIL1	20191205 cl120 hoil1mscarlet 001	10	0	0.808915109526978
MyD88 HOIL1	20191205 cl120 hoil1mscarlet 001	10	0	1.56042485860582
MyD88 HOIL1	20191205 cl120 hoil1mscarlet 001	10	0	0.294999015594018
MyD88 HOIL1	20191205 cl120 hoil1mscarlet 001	10	0	3.57693539759182
MyD88 HOIL1	20191205 cl120 hoil1mscarlet 001	10	0	2.37235183526378
MyD88 HOIL1	20191205 cl120 hoil1mscarlet 001	10	0	0.431721808880138
MyD88 HOIL1	20191205 cl120 hoil1mscarlet 001	10	0	1.56889709778906
MyD88 HOIL1	20191205 cl120 hoil1mscarlet 001	10	0	2.93958290666896
MyD88 HOIL1	20191205 cl120 hoil1mscarlet 001	10	0	2.4051249622548
MyD88 HOIL1	20191205 cl120 hoil1mscarlet 001	10	0	0.450735361165269
MyD88 HOIL1	20191205 cl120 hoil1mscarlet 001	10	0	0.343478339724169
MyD88 HOIL1	20191205 cl120 hoil1mscarlet 001	10	0	0.471637923431516
MyD88 HOIL1	20191205 cl120 hoil1mscarlet 001	10	1	3.4478194471796
MyD88 HOIL1	20191205 cl120 hoil1mscarlet 001	10	0	1.56815254304189
MyD88 HOIL1	20191205 cl120 hoil1mscarlet 001	10	0	1.28157764308217
MyD88 HOIL1	20191205 cl120 hoil1mscarlet 001	10	1	7.41222260433869
MyD88 HOIL1	20191205 cl120 hoil1mscarlet 001	10	1	5.10788734499204
MyD88 HOIL1	20191205 cl120 hoil1mscarlet 001	10	0	0.683979826721229
MyD88 HOIL1	20191205 cl120 hoil1mscarlet 001	10	0	3.98956791374429
MyD88 HOIL1	20191205 cl120 hoil1mscarlet 001	10	1	6.06634982515558
MyD88 HOIL1	20191205 cl120 hoil1mscarlet 001	10	0	4.04088076952924
MyD88 HOIL1	20191205 cl120 hoil1mscarlet 001	10	0	1.23135030933027
MyD88 HOIL1	20191205 cl120 hoil1mscarlet 001	10	0	6.49379238676462
MyD88 HOIL1	20191205 cl120 hoil1mscarlet 001	10	0	0.607576080720611
MyD88 HOIL1	20191205 cl120 hoil1mscarlet 001	10	0	1.90501344302411
MyD88 HOIL1	20191205 cl120 hoil1mscarlet 001	10	0	0.346161155869638
MyD88 HOIL1	20191205 cl120 hoil1mscarlet 001	10	0	2.44311331466556
MyD88 HOIL1	20191205 cl120 hoil1mscarlet 001	10	1	7.86501073545575
MyD88 HOIL1	20191205 cl120 hoil1mscarlet 001	10	1	2.96121590418278
MyD88 HOIL1	20191205 cl120 hoil1mscarlet 001	10	0	1.677967056862
MyD88 HOIL1	20191205 cl120 hoil1mscarlet 001	10	0	7.72371381098884
MyD88 HOIL1	20191205 cl120 hoil1mscarlet 001	10	0	0.156589470404884
MyD88 HOIL1	20191205 cl120 hoil1mscarlet 001	10	0	8.22458884535816
MyD88 HOIL1	20191205 cl120 hoil1mscarlet 001	10	0	1.66825383934335
MyD88 HOIL1	20191205 cl120 hoil1mscarlet 001	10	0	0.479044549131744
MyD88 HOIL1	20191205 cl120 hoil1mscarlet 001	10	0	2.16821155668332
MyD88 HOIL1	20191205 cl120 hoil1mscarlet 001	10	0	2.04849125183069
MyD88 HOIL1	20191205 cl120 hoil1mscarlet 001	10	0	1.93922645867806
MyD88 HOIL1	20191205 cl120 hoil1mscarlet 001	10	1	3.84069124538796
MyD88 HOIL1	20191205 cl120 hoil1mscarlet 001	10	1	3.01415618105498
MyD88 HOIL1	20191205 cl120 hoil1mscarlet 001	10	0	4.84641479378633
MyD88 HOIL1	20191205 cl120 hoil1mscarlet 001	10	1	2.11845411754256
MyD88 HOIL1	20191205 cl120 hoil1mscarlet 001	10	0	0.558366112803613
MyD88 HOIL1	20191205 cl120 hoil1mscarlet 001	10	0	2.479509124879
MyD88 HOIL1	20191205 cl120 hoil1mscarlet 001	10	0	0.440226813755253
MyD88 HOIL1	20191205 cl120 hoil1mscarlet 001	10	1	5.25343460030745
MyD88 HOIL1	20191205 cl120 hoil1mscarlet 001	10	0	1.73121760681842
MyD88 HOIL1	20191205 cl120 hoil1mscarlet 001	10	0	4.33183528078925
MyD88 HOIL1	20191205 cl120 hoil1mscarlet 001	10	0	0.339043662931556
MyD88 HOIL1	20191205 cl120 hoil1mscarlet 001	10	0	0.950632168351978
MyD88 HOIL1	20191205 cl120 hoil1mscarlet 001	10	0	4.3622768607612
MyD88 HOIL1	20191205 cl120 hoil1mscarlet 001	10	0	1.97696456395131
MyD88 HOIL1	20191205 cl120 hoil1mscarlet 001	10	0	2.4723047238906
MyD88 HOIL1	20191205 cl120 hoil1mscarlet 001	10	0	1.80317568183552
MyD88 HOIL1	20191205 cl120 hoil1mscarlet 001	10	0	0.83728259673492
MyD88 HOIL1	20191205 cl120 hoil1mscarlet 001	10	0	0.968329812747687
MyD88 HOIL1	20191205 cl120 hoil1mscarlet 001	10	0	1.37038329521307
MyD88 HOIL1	20191205 cl120 hoil1mscarlet 001	10	0	0.753058380220687
MyD88 HOIL1	20191205 cl120 hoil1mscarlet 001	10	0	5.68925381503476
MyD88 HOIL1	20191205 cl120 hoil1mscarlet 001	10	1	4.30797765851664
MyD88 HOIL1	20191205 cl120 hoil1mscarlet 001	10	0	2.8908956911196
MyD88 HOIL1	20191205 cl120 hoil1mscarlet 001	10	0	6.59639149428331
MyD88 HOIL1	20191205 cl120 hoil1mscarlet 001	10	1	15.5606850091348
MyD88 HOIL1	20191205 cl120 hoil1mscarlet 001	10	0	3.31568357548351
MyD88 HOIL1	20191205 cl120 hoil1mscarlet 001	10	0	6.99680289952078
MyD88 HOIL1	20191205 cl120 hoil1mscarlet 001	10	0	3.85360530452933
MyD88 HOIL1	20191205 cl120 hoil1mscarlet 001	10	0	1.48700178123529
MyD88 HOIL1	20191205 cl120 hoil1mscarlet 001	10	0	0.8520486932331
MyD88 HOIL1	20191205 cl120 hoil1mscarlet 001	10	0	3.38438487030109
MyD88 HOIL1	20191205 cl120 hoil1mscarlet 001	10	0	1.72281086287211
MyD88 HOIL1	20191205 cl120 hoil1mscarlet 001	10	0	2.85760827567522
MyD88 HOIL1	20191205 cl120 hoil1mscarlet 001	10	0	2.56918502811371
MyD88 HOIL1	20191205 cl120 hoil1mscarlet 001	10	1	7.45353894894273
MyD88 HOIL1	20191205 cl120 hoil1mscarlet 001	10	0	1.64417684208844
MyD88 HOIL1	20191205 cl120 hoil1mscarlet 001	10	0	1.88463435606167
MyD88 HOIL1	20191205 cl120 hoil1mscarlet 001	10	0	0.935719913622876
MyD88 HOIL1	20191205 cl120 hoil1mscarlet 001	10	0	2.91649788350607
MyD88 HOIL1	20191205 cl120 hoil1mscarlet 001	10	1	5.26956171869289
MyD88 HOIL1	20191205 cl120 hoil1mscarlet 001	10	0	9.40589351806591
MyD88 HOIL1	20191205 cl120 hoil1mscarlet 001	10	1	2.18123325824063
MyD88 HOIL1	20191205 cl120 hoil1mscarlet 001	10	0	1.19855350339898
MyD88 HOIL1	20191205 cl120 hoil1mscarlet 001	10	0	3.04124084026456
MyD88 HOIL1	20191205 cl120 hoil1mscarlet 001	10	0	1.73659091613543
MyD88 HOIL1	20191205 cl120 hoil1mscarlet 001	10	0	1.43191229018892
MyD88 HOIL1	20191205 cl120 hoil1mscarlet 001	10	1	6.91286220189122
MyD88 HOIL1	20191205 cl120 hoil1mscarlet 001	10	0	4.1619056822228
MyD88 HOIL1	20191205 cl120 hoil1mscarlet 001	10	0	0.657411368965329
MyD88 HOIL1	20191205 cl120 hoil1mscarlet 001	10	1	1.48438980171288
MyD88 HOIL1	20191205 cl120 hoil1mscarlet 001	10	0	1.29128717918737
MyD88 HOIL1	20191205 cl120 hoil1mscarlet 001	10	0	2.5606530021088
MyD88 HOIL1	20191205 cl120 hoil1mscarlet 001	10	0	2.15330715137277
MyD88 HOIL1	20191205 cl120 hoil1mscarlet 001	10	0	1.77543983230525
MyD88 HOIL1	20191205 cl120 hoil1mscarlet 001	10	0	2.16162002483728
MyD88 HOIL1	20191205 cl120 hoil1mscarlet 001	10	0	0.553995318544158
MyD88 HOIL1	20191205 cl120 hoil1mscarlet 001	10	0	1.32622116240552
MyD88 HOIL1	20191205 cl120 hoil1mscarlet 001	10	0	3.33985594748358
MyD88 HOIL1	20191205 cl120 hoil1mscarlet 001	10	0	1.85236858845878
MyD88 HOIL1	20191205 cl120 hoil1mscarlet 001	10	0	0.827145983303804
MyD88 HOIL1	20191205 cl120 hoil1mscarlet 001	10	1	3.36013486607791
MyD88 HOIL1	20191205 cl120 hoil1mscarlet 001	10	0	0.464813169594887
MyD88 HOIL1	20191205 cl120 hoil1mscarlet 001	10	0	1.089623501989
MyD88 HOIL1	20191205 cl120 hoil1mscarlet 001	10	1	6.0386129301484
MyD88 HOIL1	20191205 cl120 hoil1mscarlet 001	10	1	11.1287858040394
MyD88 HOIL1	20191205 cl120 hoil1mscarlet 001	10	1	5.63827973548298
MyD88 HOIL1	20191205 cl120 hoil1mscarlet 001	10	0	0.429730250402598
MyD88 HOIL1	20191205 cl120 hoil1mscarlet 001	10	0	1.00278785927658
MyD88 HOIL1	20191205 cl120 hoil1mscarlet 001	10	0	4.74828544492842
MyD88 HOIL1	20191205 cl120 hoil1mscarlet 001	10	0	6.09806103676018
MyD88 HOIL1	20191205 cl120 hoil1mscarlet 001	10	0	0.246153240677802
MyD88 HOIL1	20191205 cl120 hoil1mscarlet 001	10	0	2.58480914419173
MyD88 HOIL1	20191205 cl120 hoil1mscarlet 001	10	0	2.96873321419191
MyD88 HOIL1	20191205 cl120 hoil1mscarlet 001	10	0	0.711416769948364
MyD88 HOIL1	20191205 cl120 hoil1mscarlet 001	10	0	9.00563002556984
MyD88 HOIL1	20191205 cl120 hoil1mscarlet 001	10	1	3.48429395455676
MyD88 HOIL1	20191205 cl120 hoil1mscarlet 001	10	0	2.18167039272094
MyD88 HOIL1	20191205 cl120 hoil1mscarlet 001	10	0	1.41993864310715
MyD88 HOIL1	20191205 cl120 hoil1mscarlet 001	10	0	1.83161871309322
MyD88 HOIL1	20191205 cl120 hoil1mscarlet 001	10	0	1.11640803980657
MyD88 HOIL1	20191205 cl120 hoil1mscarlet 001	10	0	9.44618853458869
MyD88 HOIL1	20191205 cl120 hoil1mscarlet 001	10	0	0.7936310876504
MyD88 HOIL1	20191205 cl120 hoil1mscarlet 001	10	0	4.72280661881969
MyD88 HOIL1	20191205 cl120 hoil1mscarlet 001	10	0	10.4050462300565
MyD88 HOIL1	20191205 cl120 hoil1mscarlet 001	10	1	4.88213918258829
MyD88 HOIL1	20191205 cl120 hoil1mscarlet 001	10	0	0.878050485809791
MyD88 HOIL1	20191205 cl120 hoil1mscarlet 001	10	0	1.76022330764271
MyD88 HOIL1	20191205 cl120 hoil1mscarlet 001	10	1	1.66392442483834
MyD88 HOIL1	20191205 cl120 hoil1mscarlet 001	10	0	2.23999148076324
MyD88 HOIL1	20191205 cl120 hoil1mscarlet 001	10	1	1.70864876842605
MyD88 HOIL1	20191205 cl120 hoil1mscarlet 001	10	0	2.3974070040908
MyD88 HOIL1	20191205 cl120 hoil1mscarlet 001	10	0	0.912972560044711
MyD88 HOIL1	20191205 cl120 hoil1mscarlet 001	10	0	2.30109055671791
MyD88 HOIL1	20191205 cl120 hoil1mscarlet 001	10	0	0.638835874294398
MyD88 HOIL1	20191205 cl120 hoil1mscarlet 001	10	0	1.14198148157747
MyD88 HOIL1	20191205 cl120 hoil1mscarlet 001	10	0	4.29726820436307
MyD88 HOIL1	20191205 cl120 hoil1mscarlet 001	10	0	8.38197505362384
MyD88 HOIL1	20191205 cl120 hoil1mscarlet 001	10	0	1.15685492019502
MyD88 HOIL1	20191205 cl120 hoil1mscarlet 001	10	0	2.1068419746951
MyD88 HOIL1	20191205 cl120 hoil1mscarlet 001	10	0	2.75724355533422
MyD88 HOIL1	20191205 cl120 hoil1mscarlet 001	10	0	0.41132931979322
MyD88 HOIL1	20191205 cl120 hoil1mscarlet 001	10	0	3.63469201428813
MyD88 HOIL1	20191205 cl120 hoil1mscarlet 001	10	0	3.58604263610596
MyD88 HOIL1	20191205 cl120 hoil1mscarlet 001	10	0	5.45043592586749
MyD88 HOIL1	20191205 cl120 hoil1mscarlet 001	10	0	1.34950026612616
MyD88 HOIL1	20191205 cl120 hoil1mscarlet 001	10	0	2.1699541832111
MyD88 HOIL1	20191205 cl120 hoil1mscarlet 001	10	1	28.9114332465258
MyD88 HOIL1	20191205 cl120 hoil1mscarlet 001	10	0	0.424381854578389
MyD88 HOIL1	20191205 cl120 hoil1mscarlet 001	10	0	0.525172695745142
MyD88 HOIL1	20191205 cl120 hoil1mscarlet 001	10	0	0.9815452500778
MyD88 HOIL1	20191205 cl120 hoil1mscarlet 001	10	0	3.041672018863
MyD88 HOIL1	20191205 cl120 hoil1mscarlet 001	10	0	2.37917701174
MyD88 HOIL1	20191205 cl120 hoil1mscarlet 001	10	0	0.63722752203904
MyD88 HOIL1	20191205 cl120 hoil1mscarlet 001	10	0	5.48482419515289
MyD88 HOIL1	20191205 cl120 hoil1mscarlet 001	10	0	2.73380258064293
MyD88 HOIL1	20191205 cl120 hoil1mscarlet 001	10	1	2.27760120369391
MyD88 HOIL1	20191205 cl120 hoil1mscarlet 001	10	0	0.609277680620449
MyD88 HOIL1	20191205 cl120 hoil1mscarlet 001	10	0	1.49833917218944
MyD88 HOIL1	20191205 cl120 hoil1mscarlet 001	10	0	1.86365127260815
MyD88 HOIL1	20191205 cl120 hoil1mscarlet 001	10	0	4.38947241838002
MyD88 HOIL1	20191205 cl120 hoil1mscarlet 001	10	0	3.54006230213511
MyD88 HOIL1	20191205 cl120 hoil1mscarlet 001	10	0	1.69832785353921
MyD88 HOIL1	20191205 cl120 hoil1mscarlet 001	10	0	3.09150170157182
MyD88 HOIL1	20191205 cl120 hoil1mscarlet 001	10	0	1.7110327728062
MyD88 HOIL1	20191205 cl120 hoil1mscarlet 001	10	0	1.14784431600329
MyD88 HOIL1	20191205 cl120 hoil1mscarlet 001	10	0	1.49667546248674
MyD88 HOIL1	20191205 cl120 hoil1mscarlet 001	10	0	0.741236177145484
MyD88 HOIL1	20191205 cl120 hoil1mscarlet 001	10	0	1.20039782758291
MyD88 HOIL1	20191205 cl120 hoil1mscarlet 001	10	0	3.19302721272382
MyD88 HOIL1	20191205 cl120 hoil1mscarlet 001	10	0	0.959589461561845
MyD88 HOIL1	20191205 cl120 hoil1mscarlet 001	10	0	6.703638808916
MyD88 HOIL1	20191205 cl120 hoil1mscarlet 001	10	0	1.96389148387616
MyD88 HOIL1	20191205 cl120 hoil1mscarlet 001	10	0	1.01759729301793
MyD88 HOIL1	20191205 cl120 hoil1mscarlet 001	10	0	1.6840991127194
MyD88 HOIL1	20191205 cl120 hoil1mscarlet 001	10	0	1.91013577392587
MyD88 HOIL1	20191205 cl120 hoil1mscarlet 001	10	0	3.20284972707004
MyD88 HOIL1	20191205 cl120 hoil1mscarlet 001	10	0	2.0009353368574
MyD88 HOIL1	20191205 cl120 hoil1mscarlet 001	10	0	0.55864668711366
MyD88 HOIL1	20191205 cl120 hoil1mscarlet 001	10	0	5.53754802493429
MyD88 HOIL1	20191205 cl120 hoil1mscarlet 001	10	0	1.78640107122597
MyD88 HOIL1	20191205 cl120 hoil1mscarlet 001	10	0	1.18335803842332
MyD88 HOIL1	20191205 cl120 hoil1mscarlet 001	10	0	3.49390172071218
MyD88 HOIL1	20191205 cl120 hoil1mscarlet 001	10	0	1.17449952888072
MyD88 HOIL1	20191205 cl120 hoil1mscarlet 001	10	0	0.961950648964098
MyD88 HOIL1	20191205 cl120 hoil1mscarlet 001	10	0	6.75052234319709
MyD88 HOIL1	20191205 cl120 hoil1mscarlet 001	10	0	1.69025029023862
MyD88 HOIL1	20191205 cl120 hoil1mscarlet 001	10	0	7.09887676054202
MyD88 HOIL1	20191205 cl120 hoil1mscarlet 001	10	0	0.610739221221804
MyD88 HOIL1	20191205 cl120 hoil1mscarlet 001	10	0	1.49759932486898
MyD88 HOIL1	20191205 cl120 hoil1mscarlet 001	10	0	0.775765324447193
MyD88 HOIL1	20191205 cl120 hoil1mscarlet 001	10	0	0.829617846673402
MyD88 HOIL1	20191205 cl120 hoil1mscarlet 001	10	0	0.346393304578051
MyD88 HOIL1	20191205 cl120 hoil1mscarlet 001	10	0	0.255203967827242
MyD88 HOIL1	20191205 cl120 hoil1mscarlet 001	10	0	1.54441166661998
MyD88 HOIL1	20191205 cl120 hoil1mscarlet 001	10	0	3.09707622905107
MyD88 HOIL1	20191205 cl120 hoil1mscarlet 001	10	0	0.917507594281036
MyD88 HOIL1	20191205 cl120 hoil1mscarlet 001	10	1	5.55888878940198
MyD88 HOIL1	20191205 cl120 hoil1mscarlet 001	10	0	2.21128069340997
MyD88 HOIL1	20191205 cl120 hoil1mscarlet 001	10	0	2.51410667028444
MyD88 HOIL1	20191205 cl120 hoil1mscarlet 001	10	0	4.32224540730413
MyD88 HOIL1	20191205 cl120 hoil1mscarlet 001	10	0	0.665350434377929
MyD88 HOIL1	20191205 cl120 hoil1mscarlet 001	10	0	2.47975915235513
MyD88 HOIL1	20191205 cl120 hoil1mscarlet 001	10	0	1.55485900636069
MyD88 HOIL1	20191205 cl120 hoil1mscarlet 001	10	0	3.09969191501162
MyD88 HOIL1	20191205 cl120 hoil1mscarlet 001	10	0	1.76564045747768
MyD88 HOIL1	20191205 cl120 hoil1mscarlet 001	10	0	1.72679999966111
MyD88 HOIL1	20191205 cl120 hoil1mscarlet 001	10	0	3.0229556878836
MyD88 HOIL1	20191205 cl120 hoil1mscarlet 001	10	0	1.23108807535488
MyD88 HOIL1	20191205 cl120 hoil1mscarlet 001	10	0	2.29484660702376
MyD88 HOIL1	20191205 cl120 hoil1mscarlet 001	10	0	2.54541114687489
MyD88 HOIL1	20191205 cl120 hoil1mscarlet 001	10	0	0.424788372711693
MyD88 HOIL1	20191205 cl120 hoil1mscarlet 001	10	0	2.08402577812941
MyD88 HOIL1	20191205 cl120 hoil1mscarlet 001	10	0	1.15194632259288
MyD88 HOIL1	20191205 cl120 hoil1mscarlet 001	10	0	3.19605453020087
MyD88 HOIL1	20191205 cl120 hoil1mscarlet 001	10	0	0.715865680242053
MyD88 HOIL1	20191205 cl120 hoil1mscarlet 001	10	0	3.21678248391718
MyD88 HOIL1	20191205 cl120 hoil1mscarlet 001	10	0	0.756184587024909
MyD88 HOIL1	20191205 cl120 hoil1mscarlet 001	10	0	2.62596490242711
MyD88 HOIL1	20191205 cl120 hoil1mscarlet 001	10	0	0.329794801220736
MyD88 HOIL1	20191205 cl120 hoil1mscarlet 001	10	0	1.16948036097113
MyD88 HOIL1	20191205 cl120 hoil1mscarlet 001	10	0	1.10174346857207
MyD88 HOIL1	20191205 cl120 hoil1mscarlet 001	10	0	10.1891132914657
MyD88 HOIL1	20191205 cl120 hoil1mscarlet 001	10	0	1.19902785240917
MyD88 HOIL1	20191205 cl120 hoil1mscarlet 001	10	0	0.938366716424733
MyD88 HOIL1	20191205 cl120 hoil1mscarlet 001	10	1	4.67045966956893
MyD88 HOIL1	20191205 cl120 hoil1mscarlet 001	10	0	0.2768456461362
MyD88 HOIL1	20191205 cl120 hoil1mscarlet 001	10	0	0.84966528666556
MyD88 HOIL1	20191205 cl120 hoil1mscarlet 001	10	0	0.779663043176338
MyD88 HOIL1	20191205 cl120 hoil1mscarlet 001	10	1	14.8723486039476
MyD88 HOIL1	20191205 cl120 hoil1mscarlet 001	10	0	2.61532855380398
MyD88 HOIL1	20191205 cl120 hoil1mscarlet 001	10	0	2.90051140401189
MyD88 HOIL1	20191205 cl120 hoil1mscarlet 001	10	0	0.387188401077818
MyD88 HOIL1	20191205 cl120 hoil1mscarlet 001	10	0	0.568002293131244
MyD88 HOIL1	20191205 cl120 hoil1mscarlet 001	10	0	0.613369585567251
MyD88 HOIL1	20191205 cl120 hoil1mscarlet 001	10	0	1.66785876028475
MyD88 HOIL1	20191205 cl120 hoil1mscarlet 001	10	0	3.19136079201047
MyD88 HOIL1	20191205 cl120 hoil1mscarlet 001	10	0	2.86610236699462
MyD88 HOIL1	20191205 cl120 hoil1mscarlet 001	10	0	1.26522635331095
MyD88 HOIL1	20191205 cl120 hoil1mscarlet 001	10	0	2.55147003046929
MyD88 HOIL1	20191205 cl120 hoil1mscarlet 001	10	0	4.17119990261756
MyD88 HOIL1	20191205 cl120 hoil1mscarlet 001	10	0	1.83418133831907
MyD88 HOIL1	20191205 cl120 hoil1mscarlet 001	10	0	0.79413283594162
MyD88 HOIL1	20191205 cl120 hoil1mscarlet 001	10	0	0.458424493639551
MyD88 HOIL1	20191205 cl120 hoil1mscarlet 001	10	0	0.738868636246464
MyD88 HOIL1	20191205 cl120 hoil1mscarlet 001	10	0	1.84830160812688
MyD88 HOIL1	20191205 cl120 hoil1mscarlet 001	10	0	1.01024000493112
MyD88 HOIL1	20191205 cl120 hoil1mscarlet 001	10	0	3.42219925924342
MyD88 HOIL1	20191205 cl120 hoil1mscarlet 001	10	0	3.03892911003824
MyD88 HOIL1	20191205 cl120 hoil1mscarlet 001	10	0	0.599480571919738
MyD88 HOIL1	20191205 cl120 hoil1mscarlet 001	10	0	0.834010123259351
MyD88 HOIL1	20191205 cl120 hoil1mscarlet 001	10	0	1.11129393925511
MyD88 HOIL1	20191205 cl120 hoil1mscarlet 001	10	0	0.494889858654602
MyD88 HOIL1	20191205 cl120 hoil1mscarlet 001	10	0	1.90553548079714
MyD88 HOIL1	20191205 cl120 hoil1mscarlet 001	10	0	1.80796808691119
MyD88 HOIL1	20191205 cl120 hoil1mscarlet 001	10	0	0.917292059202027
MyD88 HOIL1	20191205 cl120 hoil1mscarlet 001	10	0	0.308933930127598
MyD88 HOIL1	20191205 cl120 hoil1mscarlet 001	10	0	0.364030319653391
MyD88 HOIL1	20191205 cl120 hoil1mscarlet 001	10	0	2.12855333014872
MyD88 HOIL1	20191205 cl120 hoil1mscarlet 001	10	0	0.488802405178678
MyD88 HOIL1	20191205 cl120 hoil1mscarlet 001	10	0	0.400146781767762
MyD88 HOIL1	20191205 cl120 hoil1mscarlet 001	10	0	1.20332294690953
MyD88 HOIL1	20191205 cl120 hoil1mscarlet 001	10	0	0.636247265074104
MyD88 HOIL1	20191205 cl120 hoil1mscarlet 001	10	0	2.74131256119147
MyD88 HOIL1	20191205 cl120 hoil1mscarlet 001	10	0	3.59133774597302
MyD88 HOIL1	20191205 cl120 hoil1mscarlet 001	10	0	1.30999207665311
MyD88 HOIL1	20191205 cl120 hoil1mscarlet 001	10	0	2.12459713700511
MyD88 HOIL1	20191205 cl120 hoil1mscarlet 001	10	0	0.88468345302076
MyD88 HOIL1	20191205 cl120 hoil1mscarlet 001	10	0	1.03236454065294
MyD88 HOIL1	20191205 cl120 hoil1mscarlet 001	10	0	0.776491374808804
MyD88 HOIL1	20191205 cl120 hoil1mscarlet 001	10	0	1.17888989246633
MyD88 HOIL1	20191205 cl120 hoil1mscarlet 001	10	0	0.670479391267784
MyD88 HOIL1	20191205 cl120 hoil1mscarlet 001	10	0	1.75079873907507
MyD88 HOIL1	20191205 cl120 hoil1mscarlet 001	10	0	0.826762935571473
MyD88 HOIL1	20191205 cl120 hoil1mscarlet 001	10	0	3.38255583899778
MyD88 HOIL1	20191205 cl120 hoil1mscarlet 001	10	0	0.499545990261287
MyD88 HOIL1	20191205 cl120 hoil1mscarlet 001	10	0	2.30422341731547
MyD88 HOIL1	20191205 cl120 hoil1mscarlet 001	10	0	0.571891764826949
MyD88 HOIL1	20191205 cl120 hoil1mscarlet 001	10	0	2.23443955060051
MyD88 HOIL1	20191205 cl120 hoil1mscarlet 001	10	0	1.03349492643672
MyD88 HOIL1	20191205 cl120 hoil1mscarlet 001	10	0	1.19163913884294
MyD88 HOIL1	20191205 cl120 hoil1mscarlet 001	10	0	1.41195704680327
MyD88 HOIL1	20191205 cl120 hoil1mscarlet 001	10	0	0.84706979008794
MyD88 HOIL1	20191205 cl120 hoil1mscarlet 001	10	0	4.48129161049278
MyD88 HOIL1	20191205 cl120 hoil1mscarlet 001	10	0	5.55515097859369
MyD88 HOIL1	20191205 cl120 hoil1mscarlet 001	10	0	2.09010649439629
MyD88 HOIL1	20191205 cl120 hoil1mscarlet 001	10	0	1.94139087675609
MyD88 HOIL1	20191205 cl120 hoil1mscarlet 001	10	0	0.258566738811593
MyD88 HOIL1	20191205 cl120 hoil1mscarlet 001	10	0	3.79729092603851
MyD88 HOIL1	20191205 cl120 hoil1mscarlet 001	10	0	1.06861343911353
MyD88 HOIL1	20191205 cl120 hoil1mscarlet 001	10	0	0.770578018266442
MyD88 HOIL1	20191205 cl120 hoil1mscarlet 001	10	1	14.8221819745902
MyD88 HOIL1	20191205 cl120 hoil1mscarlet 001	10	0	2.25038003745133
MyD88 HOIL1	20191205 cl120 hoil1mscarlet 001	10	0	2.35735377079122
MyD88 HOIL1	20191205 cl120 hoil1mscarlet 001	10	0	1.73474298283167
MyD88 HOIL1	20191205 cl120 hoil1mscarlet 001	10	0	2.14763899253678
MyD88 HOIL1	20191205 cl120 hoil1mscarlet 001	10	0	1.23724294819017
MyD88 HOIL1	20191205 cl120 hoil1mscarlet 001	10	0	0.335159677209211
MyD88 HOIL1	20191205 cl120 hoil1mscarlet 001	10	0	0.92985365915284
MyD88 HOIL1	20191205 cl120 hoil1mscarlet 001	10	0	0.515506544152011
MyD88 HOIL1	20191205 cl120 hoil1mscarlet 001	10	0	0.546067689425742
MyD88 HOIL1	20191205 cl120 hoil1mscarlet 001	10	1	14.608298498884
MyD88 HOIL1	20191205 cl120 hoil1mscarlet 001	10	0	2.78577950891513
MyD88 HOIL1	20191205 cl120 hoil1mscarlet 001	10	0	0.543403600107731
MyD88 HOIL1	20191205 cl120 hoil1mscarlet 001	10	0	0.658936694781509
MyD88 HOIL1	20191205 cl120 hoil1mscarlet 001	10	0	0.774214590204985
MyD88 HOIL1	20191205 cl120 hoil1mscarlet 001	10	0	5.51682743404487
MyD88 HOIL1	20191205 cl120 hoil1mscarlet 001	10	1	45.0740104251464
MyD88 HOIL1	20191205 cl120 hoil1mscarlet 001	10	0	0.817811859612711
MyD88 HOIL1	20191205 cl120 hoil1mscarlet 001	10	0	0.302122286460451
MyD88 HOIL1	20191205 cl120 hoil1mscarlet 001	10	0	0.891055173342269
MyD88 HOIL1	20191205 cl120 hoil1mscarlet 001	10	0	0.574853895705202
MyD88 HOIL1	20191205 cl120 hoil1mscarlet 001	10	0	1.8315874516647
MyD88 HOIL1	20191205 cl120 hoil1mscarlet 001	10	0	2.64713322993391
MyD88 HOIL1	20191205 cl120 hoil1mscarlet 001	10	0	1.0192065016746
MyD88 HOIL1	20191205 cl120 hoil1mscarlet 001	10	0	0.782647421025118
MyD88 HOIL1	20191205 cl120 hoil1mscarlet 001	10	0	2.52479782303069
MyD88 HOIL1	20191205 cl120 hoil1mscarlet 001	10	0	1.21132565294972
MyD88 HOIL1	20191205 cl120 hoil1mscarlet 001	10	0	2.1510718994522
MyD88 HOIL1	20191205 cl120 hoil1mscarlet 001	10	0	1.60619489322387
MyD88 HOIL1	20191205 cl120 hoil1mscarlet 001	10	0	0.552424486676284
MyD88 HOIL1	20191205 cl120 hoil1mscarlet 001	10	0	6.04968723628687
MyD88 HOIL1	20191205 cl120 hoil1mscarlet 001	10	1	12.7647962155321
MyD88 HOIL1	20191205 cl120 hoil1mscarlet 001	10	0	0.771516261517513
MyD88 HOIL1	20191205 cl120 hoil1mscarlet 001	10	0	1.49065397415626
MyD88 HOIL1	20191205 cl120 hoil1mscarlet 001	10	0	0.669897733504513
MyD88 HOIL1	20191205 cl120 hoil1mscarlet 001	10	0	1.64478398335188
MyD88 HOIL1	20191205 cl120 hoil1mscarlet 001	10	0	6.35193462509629
MyD88 HOIL1	20191205 cl120 hoil1mscarlet 001	10	0	1.04460994500395
MyD88 HOIL1	20191205 cl120 hoil1mscarlet 001	10	0	0.698971128960022
MyD88 HOIL1	20191205 cl120 hoil1mscarlet 001	10	0	1.19561554639421
MyD88 HOIL1	20191205 cl120 hoil1mscarlet 001	10	0	1.24351916586244
MyD88 HOIL1	20191205 cl120 hoil1mscarlet 001	10	0	1.4201026467395
MyD88 HOIL1	20191205 cl120 hoil1mscarlet 001	10	0	1.30056597045584
MyD88 HOIL1	20191205 cl120 hoil1mscarlet 001	10	0	5.13341033972053
MyD88 HOIL1	20191205 cl120 hoil1mscarlet 001	11	0	0.225430998157269
MyD88 HOIL1	20191205 cl120 hoil1mscarlet 001	11	0	0.957641776968558
MyD88 HOIL1	20191205 cl120 hoil1mscarlet 001	11	0	0.864710709018622
MyD88 HOIL1	20191205 cl120 hoil1mscarlet 001	11	0	3.55174282640316
MyD88 HOIL1	20191205 cl120 hoil1mscarlet 001	11	1	6.8320410934194
MyD88 HOIL1	20191205 cl120 hoil1mscarlet 001	11	0	3.91649426757396
MyD88 HOIL1	20191205 cl120 hoil1mscarlet 001	11	0	2.68110482383273
MyD88 HOIL1	20191205 cl120 hoil1mscarlet 001	11	0	1.27246216309564
MyD88 HOIL1	20191205 cl120 hoil1mscarlet 001	11	0	0.749709100337571
MyD88 HOIL1	20191205 cl120 hoil1mscarlet 001	11	0	2.03753498170592
MyD88 HOIL1	20191205 cl120 hoil1mscarlet 001	11	0	0.564644785678351
MyD88 HOIL1	20191205 cl120 hoil1mscarlet 001	11	0	0.976639416316267
MyD88 HOIL1	20191205 cl120 hoil1mscarlet 001	11	0	4.79739345382002
MyD88 HOIL1	20191205 cl120 hoil1mscarlet 001	11	0	0.583168912953524
MyD88 HOIL1	20191205 cl120 hoil1mscarlet 001	11	0	0.452979861107829
MyD88 HOIL1	20191205 cl120 hoil1mscarlet 001	11	0	0.57391976762928
MyD88 HOIL1	20191205 cl120 hoil1mscarlet 001	11	0	0.451441108142458
MyD88 HOIL1	20191205 cl120 hoil1mscarlet 001	11	0	3.7019190114614
MyD88 HOIL1	20191205 cl120 hoil1mscarlet 001	11	0	1.1131620953081
MyD88 HOIL1	20191205 cl120 hoil1mscarlet 001	11	0	0.64232981926718
MyD88 HOIL1	20191205 cl120 hoil1mscarlet 001	11	1	10.9506002159633
MyD88 HOIL1	20191205 cl120 hoil1mscarlet 001	11	0	1.72657026166678
MyD88 HOIL1	20191205 cl120 hoil1mscarlet 001	11	0	0.488789395108051
MyD88 HOIL1	20191205 cl120 hoil1mscarlet 001	11	0	0.799873530300676
MyD88 HOIL1	20191205 cl120 hoil1mscarlet 001	11	0	7.31785117503682
MyD88 HOIL1	20191205 cl120 hoil1mscarlet 001	11	0	1.20029107493457
MyD88 HOIL1	20191205 cl120 hoil1mscarlet 001	11	0	0.744834277757422
MyD88 HOIL1	20191205 cl120 hoil1mscarlet 001	11	0	1.52028882408948
MyD88 HOIL1	20191205 cl120 hoil1mscarlet 001	11	0	0.87002387560692
MyD88 HOIL1	20191205 cl120 hoil1mscarlet 001	11	0	0.869929816049502
MyD88 HOIL1	20191205 cl120 hoil1mscarlet 001	11	0	0.386264296790013
MyD88 HOIL1	20191205 cl120 hoil1mscarlet 001	11	0	2.55182109383691
MyD88 HOIL1	20191205 cl120 hoil1mscarlet 001	11	0	0.538174986466149
MyD88 HOIL1	20191205 cl120 hoil1mscarlet 001	11	0	0.316417498481038
MyD88 HOIL1	20191205 cl120 hoil1mscarlet 001	11	0	6.08457426480044
MyD88 HOIL1	20191205 cl120 hoil1mscarlet 001	11	0	0.426694521841202
MyD88 HOIL1	20191205 cl120 hoil1mscarlet 001	11	0	2.73373352077456
MyD88 HOIL1	20191205 cl120 hoil1mscarlet 001	11	1	7.76487731854393
MyD88 HOIL1	20191205 cl120 hoil1mscarlet 001	11	0	0.578312728224071
MyD88 HOIL1	20191205 cl120 hoil1mscarlet 001	11	0	0.599052499166324
MyD88 HOIL1	20191205 cl120 hoil1mscarlet 001	11	0	1.7801509487691
MyD88 HOIL1	20191205 cl120 hoil1mscarlet 001	11	0	2.13041982900955
MyD88 HOIL1	20191205 cl120 hoil1mscarlet 001	11	0	1.33331836864232
MyD88 HOIL1	20191205 cl120 hoil1mscarlet 001	11	0	0.555444149371451
MyD88 HOIL1	20191205 cl120 hoil1mscarlet 001	11	0	0.332270707471869
MyD88 HOIL1	20191205 cl120 hoil1mscarlet 001	11	0	0.589595665401093
MyD88 HOIL1	20191205 cl120 hoil1mscarlet 001	11	0	0.328156608384493
MyD88 HOIL1	20191205 cl120 hoil1mscarlet 001	11	0	1.11167404519331
MyD88 HOIL1	20191205 cl120 hoil1mscarlet 001	11	0	0.522088305237598
MyD88 HOIL1	20191205 cl120 hoil1mscarlet 001	11	0	1.64235661670385
MyD88 HOIL1	20191205 cl120 hoil1mscarlet 001	11	0	0.299325941530269
MyD88 HOIL1	20191205 cl120 hoil1mscarlet 001	11	1	6.88371588998091
MyD88 HOIL1	20191205 cl120 hoil1mscarlet 001	11	0	5.78324638407309
MyD88 HOIL1	20191205 cl120 hoil1mscarlet 001	11	0	0.641962297979471
MyD88 HOIL1	20191205 cl120 hoil1mscarlet 001	11	0	1.36655353804542
MyD88 HOIL1	20191205 cl120 hoil1mscarlet 001	11	0	3.78470146523971
MyD88 HOIL1	20191205 cl120 hoil1mscarlet 001	11	0	4.69152994190569
MyD88 HOIL1	20191205 cl120 hoil1mscarlet 001	11	0	5.60669717871229
MyD88 HOIL1	20191205 cl120 hoil1mscarlet 001	11	0	0.55109662531526
MyD88 HOIL1	20191205 cl120 hoil1mscarlet 001	11	0	0.909668435867296
MyD88 HOIL1	20191205 cl120 hoil1mscarlet 001	11	0	0.587040575394609
MyD88 HOIL1	20191205 cl120 hoil1mscarlet 001	11	1	4.21136665357976
MyD88 HOIL1	20191205 cl120 hoil1mscarlet 001	11	0	0.845853394363007
MyD88 HOIL1	20191205 cl120 hoil1mscarlet 001	11	0	0.488639191215073
MyD88 HOIL1	20191205 cl120 hoil1mscarlet 001	11	0	0.418093157915531
MyD88 HOIL1	20191205 cl120 hoil1mscarlet 001	11	0	6.62085656923802
MyD88 HOIL1	20191205 cl120 hoil1mscarlet 001	11	1	7.60212569764869
MyD88 HOIL1	20191205 cl120 hoil1mscarlet 001	11	0	0.616619130843978
MyD88 HOIL1	20191205 cl120 hoil1mscarlet 001	11	0	0.851660968659822
MyD88 HOIL1	20191205 cl120 hoil1mscarlet 001	11	0	2.71133671616713
MyD88 HOIL1	20191205 cl120 hoil1mscarlet 001	11	0	2.38221061320073
MyD88 HOIL1	20191205 cl120 hoil1mscarlet 001	11	0	1.6826135317097
MyD88 HOIL1	20191205 cl120 hoil1mscarlet 001	11	0	0.29970228820036
MyD88 HOIL1	20191205 cl120 hoil1mscarlet 001	11	0	0.598514617968973
MyD88 HOIL1	20191205 cl120 hoil1mscarlet 001	11	0	2.12414735114173
MyD88 HOIL1	20191205 cl120 hoil1mscarlet 001	11	0	1.23039212972391
MyD88 HOIL1	20191205 cl120 hoil1mscarlet 001	11	0	1.19188452562492
MyD88 HOIL1	20191205 cl120 hoil1mscarlet 001	11	1	16.5670660624233
MyD88 HOIL1	20191205 cl120 hoil1mscarlet 001	11	0	7.49985935487085
MyD88 HOIL1	20191205 cl120 hoil1mscarlet 001	11	0	2.45263858268133
MyD88 HOIL1	20191205 cl120 hoil1mscarlet 001	11	0	10.1013523349376
MyD88 HOIL1	20191205 cl120 hoil1mscarlet 001	11	1	10.4300432581319
MyD88 HOIL1	20191205 cl120 hoil1mscarlet 001	11	0	1.96587205372384
MyD88 HOIL1	20191205 cl120 hoil1mscarlet 001	11	1	6.72886245801862
MyD88 HOIL1	20191205 cl120 hoil1mscarlet 001	11	0	2.68804886213824
MyD88 HOIL1	20191205 cl120 hoil1mscarlet 001	11	1	5.24838391794167
MyD88 HOIL1	20191205 cl120 hoil1mscarlet 001	11	0	1.55807324732736
MyD88 HOIL1	20191205 cl120 hoil1mscarlet 001	11	1	5.89312587873322
MyD88 HOIL1	20191205 cl120 hoil1mscarlet 001	11	1	15.0619515285967
MyD88 HOIL1	20191205 cl120 hoil1mscarlet 001	11	0	1.8566264712098
MyD88 HOIL1	20191205 cl120 hoil1mscarlet 001	11	0	1.25994003267946
MyD88 HOIL1	20191205 cl120 hoil1mscarlet 001	11	0	4.47154513234904
MyD88 HOIL1	20191205 cl120 hoil1mscarlet 001	11	0	1.63714554816713
MyD88 HOIL1	20191205 cl120 hoil1mscarlet 001	11	0	0.664724277112562
MyD88 HOIL1	20191205 cl120 hoil1mscarlet 001	11	0	7.14118399205331
MyD88 HOIL1	20191205 cl120 hoil1mscarlet 001	11	0	6.3601923552138
MyD88 HOIL1	20191205 cl120 hoil1mscarlet 001	11	0	0.428176307435982
MyD88 HOIL1	20191205 cl120 hoil1mscarlet 001	11	0	1.79334327716632
MyD88 HOIL1	20191205 cl120 hoil1mscarlet 001	11	0	4.84064462031449
MyD88 HOIL1	20191205 cl120 hoil1mscarlet 001	11	0	3.6400867781264
MyD88 HOIL1	20191205 cl120 hoil1mscarlet 001	11	0	1.08835125944455
MyD88 HOIL1	20191205 cl120 hoil1mscarlet 001	11	0	4.57436632308016
MyD88 HOIL1	20191205 cl120 hoil1mscarlet 001	11	0	6.71674564176896
MyD88 HOIL1	20191205 cl120 hoil1mscarlet 001	11	1	4.69649273469624
MyD88 HOIL1	20191205 cl120 hoil1mscarlet 001	11	1	11.3684216593419
MyD88 HOIL1	20191205 cl120 hoil1mscarlet 001	11	0	0.291733543477251
MyD88 HOIL1	20191205 cl120 hoil1mscarlet 001	11	0	0.734494338527084
MyD88 HOIL1	20191205 cl120 hoil1mscarlet 001	11	0	1.16043062090762
MyD88 HOIL1	20191205 cl120 hoil1mscarlet 001	11	0	1.23989041831773
MyD88 HOIL1	20191205 cl120 hoil1mscarlet 001	11	0	0.59575611040598
MyD88 HOIL1	20191205 cl120 hoil1mscarlet 001	11	0	3.58368537758378
MyD88 HOIL1	20191205 cl120 hoil1mscarlet 001	11	0	3.29502524330138
MyD88 HOIL1	20191205 cl120 hoil1mscarlet 001	11	0	3.43583292071182
MyD88 HOIL1	20191205 cl120 hoil1mscarlet 001	11	0	0.272512744854411
MyD88 HOIL1	20191205 cl120 hoil1mscarlet 001	11	0	1.60044492303759
MyD88 HOIL1	20191205 cl120 hoil1mscarlet 001	11	0	4.24655108135258
MyD88 HOIL1	20191205 cl120 hoil1mscarlet 001	11	0	8.82341246117536
MyD88 HOIL1	20191205 cl120 hoil1mscarlet 001	11	0	2.80616197699444
MyD88 HOIL1	20191205 cl120 hoil1mscarlet 001	11	0	0.534092877304518
MyD88 HOIL1	20191205 cl120 hoil1mscarlet 001	11	0	0.472257602076547
MyD88 HOIL1	20191205 cl120 hoil1mscarlet 001	11	0	3.67857330307484
MyD88 HOIL1	20191205 cl120 hoil1mscarlet 001	11	1	15.8153409895852
MyD88 HOIL1	20191205 cl120 hoil1mscarlet 001	11	0	0.608926667302244
MyD88 HOIL1	20191205 cl120 hoil1mscarlet 001	11	1	11.4206807301395
MyD88 HOIL1	20191205 cl120 hoil1mscarlet 001	11	0	1.62418812397736
MyD88 HOIL1	20191205 cl120 hoil1mscarlet 001	11	0	8.34058499455464
MyD88 HOIL1	20191205 cl120 hoil1mscarlet 001	11	0	3.2120147921366
MyD88 HOIL1	20191205 cl120 hoil1mscarlet 001	11	0	0.417403410072
MyD88 HOIL1	20191205 cl120 hoil1mscarlet 001	11	0	2.50361443342673
MyD88 HOIL1	20191205 cl120 hoil1mscarlet 001	11	1	15.1073978212735
MyD88 HOIL1	20191205 cl120 hoil1mscarlet 001	11	0	0.707922268870829
MyD88 HOIL1	20191205 cl120 hoil1mscarlet 001	11	0	0.269397829757138
MyD88 HOIL1	20191205 cl120 hoil1mscarlet 001	11	0	3.88054566567838
MyD88 HOIL1	20191205 cl120 hoil1mscarlet 001	11	0	0.409291507303096
MyD88 HOIL1	20191205 cl120 hoil1mscarlet 001	11	0	0.951183632407849
MyD88 HOIL1	20191205 cl120 hoil1mscarlet 001	11	0	0.751237178872264
MyD88 HOIL1	20191205 cl120 hoil1mscarlet 001	11	1	2.53743105483436
MyD88 HOIL1	20191205 cl120 hoil1mscarlet 001	11	0	6.56541195803987
MyD88 HOIL1	20191205 cl120 hoil1mscarlet 001	11	1	4.45569000479682
MyD88 HOIL1	20191205 cl120 hoil1mscarlet 001	11	0	1.31677325968257
MyD88 HOIL1	20191205 cl120 hoil1mscarlet 001	11	0	0.501891932051818
MyD88 HOIL1	20191205 cl120 hoil1mscarlet 001	11	0	0.43763552132954
MyD88 HOIL1	20191205 cl120 hoil1mscarlet 001	11	0	1.26822431957929
MyD88 HOIL1	20191205 cl120 hoil1mscarlet 001	11	0	5.06460837326007
MyD88 HOIL1	20191205 cl120 hoil1mscarlet 001	11	0	2.16421411725041
MyD88 HOIL1	20191205 cl120 hoil1mscarlet 001	11	0	0.59230534974756
MyD88 HOIL1	20191205 cl120 hoil1mscarlet 001	11	0	0.637044096448298
MyD88 HOIL1	20191205 cl120 hoil1mscarlet 001	11	1	25.9073633754224
MyD88 HOIL1	20191205 cl120 hoil1mscarlet 001	11	0	2.22954973543631
MyD88 HOIL1	20191205 cl120 hoil1mscarlet 001	11	0	0.814135993312533
MyD88 HOIL1	20191205 cl120 hoil1mscarlet 001	11	0	0.668026076772122
MyD88 HOIL1	20191205 cl120 hoil1mscarlet 001	11	0	1.30585754071617
MyD88 HOIL1	20191205 cl120 hoil1mscarlet 001	11	0	2.52678925360413
MyD88 HOIL1	20191205 cl120 hoil1mscarlet 001	11	0	3.65966576659924
MyD88 HOIL1	20191205 cl120 hoil1mscarlet 001	11	0	4.42734021284202
MyD88 HOIL1	20191205 cl120 hoil1mscarlet 001	11	0	1.79740023371011
MyD88 HOIL1	20191205 cl120 hoil1mscarlet 001	11	0	5.19798067435471
MyD88 HOIL1	20191205 cl120 hoil1mscarlet 001	11	0	0.375454009723164
MyD88 HOIL1	20191205 cl120 hoil1mscarlet 001	11	0	2.65674724670673
MyD88 HOIL1	20191205 cl120 hoil1mscarlet 001	11	0	4.39688363194442
MyD88 HOIL1	20191205 cl120 hoil1mscarlet 001	11	0	4.14340935462407
MyD88 HOIL1	20191205 cl120 hoil1mscarlet 001	11	1	5.17650951166473
MyD88 HOIL1	20191205 cl120 hoil1mscarlet 001	11	0	3.3781326624514
MyD88 HOIL1	20191205 cl120 hoil1mscarlet 001	11	0	6.69077707089002
MyD88 HOIL1	20191205 cl120 hoil1mscarlet 001	11	0	0.894138081830655
MyD88 HOIL1	20191205 cl120 hoil1mscarlet 001	11	0	1.22313737623091
MyD88 HOIL1	20191205 cl120 hoil1mscarlet 001	11	0	0.244674719417904
MyD88 HOIL1	20191205 cl120 hoil1mscarlet 001	11	0	7.5026231732342
MyD88 HOIL1	20191205 cl120 hoil1mscarlet 001	11	0	3.37673768202758
MyD88 HOIL1	20191205 cl120 hoil1mscarlet 001	11	0	2.59587972164787
MyD88 HOIL1	20191205 cl120 hoil1mscarlet 001	11	0	0.279839594547727
MyD88 HOIL1	20191205 cl120 hoil1mscarlet 001	11	0	7.47048211212149
MyD88 HOIL1	20191205 cl120 hoil1mscarlet 001	11	1	3.35805260691564
MyD88 HOIL1	20191205 cl120 hoil1mscarlet 001	11	1	13.5182434613652
MyD88 HOIL1	20191205 cl120 hoil1mscarlet 001	11	0	4.86679022714058
MyD88 HOIL1	20191205 cl120 hoil1mscarlet 001	11	0	0.657387436997411
MyD88 HOIL1	20191205 cl120 hoil1mscarlet 001	11	0	0.56438489290396
MyD88 HOIL1	20191205 cl120 hoil1mscarlet 001	11	1	4.11486928030696
MyD88 HOIL1	20191205 cl120 hoil1mscarlet 001	11	0	1.02124310741742
MyD88 HOIL1	20191205 cl120 hoil1mscarlet 001	11	0	0.5799924926709
MyD88 HOIL1	20191205 cl120 hoil1mscarlet 001	11	0	3.22862840207944
MyD88 HOIL1	20191205 cl120 hoil1mscarlet 001	11	0	0.498674207088887
MyD88 HOIL1	20191205 cl120 hoil1mscarlet 001	11	0	5.1807933200192
MyD88 HOIL1	20191205 cl120 hoil1mscarlet 001	11	0	1.68551622611227
MyD88 HOIL1	20191205 cl120 hoil1mscarlet 001	11	1	5.8603345476532
MyD88 HOIL1	20191205 cl120 hoil1mscarlet 001	11	0	0.47678617993672
MyD88 HOIL1	20191205 cl120 hoil1mscarlet 001	11	0	0.656867537447151
MyD88 HOIL1	20191205 cl120 hoil1mscarlet 001	11	0	1.18633839841528
MyD88 HOIL1	20191205 cl120 hoil1mscarlet 001	11	0	0.862548843461393
MyD88 HOIL1	20191205 cl120 hoil1mscarlet 001	11	0	1.16462511327818
MyD88 HOIL1	20191205 cl120 hoil1mscarlet 001	11	0	2.78215673671596
MyD88 HOIL1	20191205 cl120 hoil1mscarlet 001	11	0	5.3075422467098
MyD88 HOIL1	20191205 cl120 hoil1mscarlet 001	11	0	0.290356316697569
MyD88 HOIL1	20191205 cl120 hoil1mscarlet 001	11	0	2.96219775160729
MyD88 HOIL1	20191205 cl120 hoil1mscarlet 001	11	1	15.6415066959555
MyD88 HOIL1	20191205 cl120 hoil1mscarlet 001	11	0	0.397395851131989
MyD88 HOIL1	20191205 cl120 hoil1mscarlet 001	11	0	1.2918684448968
MyD88 HOIL1	20191205 cl120 hoil1mscarlet 001	11	0	0.442839613532171
MyD88 HOIL1	20191205 cl120 hoil1mscarlet 001	11	0	1.49824096131006
MyD88 HOIL1	20191205 cl120 hoil1mscarlet 001	11	1	7.09412256820425
MyD88 HOIL1	20191205 cl120 hoil1mscarlet 001	11	0	4.22792565125562
MyD88 HOIL1	20191205 cl120 hoil1mscarlet 001	11	1	21.2970177607816
MyD88 HOIL1	20191205 cl120 hoil1mscarlet 001	11	0	3.93657716758549
MyD88 HOIL1	20191205 cl120 hoil1mscarlet 001	11	1	12.5607616218788
MyD88 HOIL1	20191205 cl120 hoil1mscarlet 001	11	0	0.430336596436247
MyD88 HOIL1	20191205 cl120 hoil1mscarlet 001	11	0	0.98845618624806
MyD88 HOIL1	20191205 cl120 hoil1mscarlet 001	11	0	4.26873750875256
MyD88 HOIL1	20191205 cl120 hoil1mscarlet 001	11	0	0.331823393494104
MyD88 HOIL1	20191205 cl120 hoil1mscarlet 001	11	0	1.96851980190377
MyD88 HOIL1	20191205 cl120 hoil1mscarlet 001	11	0	3.00749816966658
MyD88 HOIL1	20191205 cl120 hoil1mscarlet 001	11	0	7.55788324941262
MyD88 HOIL1	20191205 cl120 hoil1mscarlet 001	11	0	9.50912407418667
MyD88 HOIL1	20191205 cl120 hoil1mscarlet 001	11	0	1.06365909355413
MyD88 HOIL1	20191205 cl120 hoil1mscarlet 001	11	0	0.950839670497873
MyD88 HOIL1	20191205 cl120 hoil1mscarlet 001	11	0	0.758114117578633
MyD88 HOIL1	20191205 cl120 hoil1mscarlet 001	11	0	3.94990757957267
MyD88 HOIL1	20191205 cl120 hoil1mscarlet 001	11	0	0.770565492006949
MyD88 HOIL1	20191205 cl120 hoil1mscarlet 001	11	0	0.328425671326213
MyD88 HOIL1	20191205 cl120 hoil1mscarlet 001	11	0	2.39108826386882
MyD88 HOIL1	20191205 cl120 hoil1mscarlet 001	11	0	3.73742538217662
MyD88 HOIL1	20191205 cl120 hoil1mscarlet 001	11	0	2.31712496131942
MyD88 HOIL1	20191205 cl120 hoil1mscarlet 001	11	0	7.93600102693744
MyD88 HOIL1	20191205 cl120 hoil1mscarlet 001	11	0	0.523598505004578
MyD88 HOIL1	20191205 cl120 hoil1mscarlet 001	11	0	2.9353040031584
MyD88 HOIL1	20191205 cl120 hoil1mscarlet 001	11	0	3.00455046692607
MyD88 HOIL1	20191205 cl120 hoil1mscarlet 001	11	0	0.745886931219238
MyD88 HOIL1	20191205 cl120 hoil1mscarlet 001	11	0	3.48699045644011
MyD88 HOIL1	20191205 cl120 hoil1mscarlet 001	11	0	6.07249475761847
MyD88 HOIL1	20191205 cl120 hoil1mscarlet 001	11	0	0.978621910286382
MyD88 HOIL1	20191205 cl120 hoil1mscarlet 001	11	0	2.54261667879824
MyD88 HOIL1	20191205 cl120 hoil1mscarlet 001	11	0	5.03566893509727
MyD88 HOIL1	20191205 cl120 hoil1mscarlet 001	11	0	3.23298738745453
MyD88 HOIL1	20191205 cl120 hoil1mscarlet 001	11	0	1.03820699105916
MyD88 HOIL1	20191205 cl120 hoil1mscarlet 001	11	0	1.57455188230581
MyD88 HOIL1	20191205 cl120 hoil1mscarlet 001	11	0	3.17402455731127
MyD88 HOIL1	20191205 cl120 hoil1mscarlet 001	11	0	0.456327258576364
MyD88 HOIL1	20191205 cl120 hoil1mscarlet 001	11	0	1.23337533141114
MyD88 HOIL1	20191205 cl120 hoil1mscarlet 001	11	0	0.808754303496942
MyD88 HOIL1	20191205 cl120 hoil1mscarlet 001	11	0	0.772204132507513
MyD88 HOIL1	20191205 cl120 hoil1mscarlet 001	11	0	1.0787278027936
MyD88 HOIL1	20191205 cl120 hoil1mscarlet 001	11	0	0.437023667078344
MyD88 HOIL1	20191205 cl120 hoil1mscarlet 001	11	0	0.776474455321784
MyD88 HOIL1	20191205 cl120 hoil1mscarlet 001	11	0	0.636088967076491
MyD88 HOIL1	20191205 cl120 hoil1mscarlet 001	11	0	6.89157191227118
MyD88 HOIL1	20191205 cl120 hoil1mscarlet 001	11	0	0.351405523958787
MyD88 HOIL1	20191205 cl120 hoil1mscarlet 001	11	0	5.90624579395042
MyD88 HOIL1	20191205 cl120 hoil1mscarlet 001	11	0	1.26615710305051
MyD88 HOIL1	20191205 cl120 hoil1mscarlet 001	11	0	2.23046213928018
MyD88 HOIL1	20191205 cl120 hoil1mscarlet 001	11	0	5.45469390593684
MyD88 HOIL1	20191205 cl120 hoil1mscarlet 001	11	0	7.21392537397707
MyD88 HOIL1	20191205 cl120 hoil1mscarlet 001	11	0	0.850009771314002
MyD88 HOIL1	20191205 cl120 hoil1mscarlet 001	11	1	11.1899742376858
MyD88 HOIL1	20191205 cl120 hoil1mscarlet 001	11	0	1.254471665597
MyD88 HOIL1	20191205 cl120 hoil1mscarlet 001	11	0	0.496701706321129
MyD88 HOIL1	20191205 cl120 hoil1mscarlet 001	11	0	1.35475547547741
MyD88 HOIL1	20191205 cl120 hoil1mscarlet 001	11	0	1.4844549327012
MyD88 HOIL1	20191205 cl120 hoil1mscarlet 001	11	0	7.05518864308182
MyD88 HOIL1	20191205 cl120 hoil1mscarlet 001	11	0	10.3966047518075
MyD88 HOIL1	20191205 cl120 hoil1mscarlet 001	11	0	0.761580785613429
MyD88 HOIL1	20191205 cl120 hoil1mscarlet 001	11	1	9.15480926217909
MyD88 HOIL1	20191205 cl120 hoil1mscarlet 001	11	0	0.453180915219147
MyD88 HOIL1	20191205 cl120 hoil1mscarlet 001	11	0	0.820373903709096
MyD88 HOIL1	20191205 cl120 hoil1mscarlet 001	11	0	0.645366685062789
MyD88 HOIL1	20191205 cl120 hoil1mscarlet 001	11	0	3.36151301321096
MyD88 HOIL1	20191205 cl120 hoil1mscarlet 001	11	0	0.626634766467253
MyD88 HOIL1	20191205 cl120 hoil1mscarlet 001	11	0	0.24018617275816
MyD88 HOIL1	20191205 cl120 hoil1mscarlet 001	11	0	2.98305143504653
MyD88 HOIL1	20191205 cl120 hoil1mscarlet 001	11	0	7.3501667807474
MyD88 HOIL1	20191205 cl120 hoil1mscarlet 001	11	0	3.29760572227022
MyD88 HOIL1	20191205 cl120 hoil1mscarlet 001	11	0	4.42492098756753
MyD88 HOIL1	20191205 cl120 hoil1mscarlet 001	11	0	0.435333923331776
MyD88 HOIL1	20191205 cl120 hoil1mscarlet 001	11	1	9.57481113111091
MyD88 HOIL1	20191205 cl120 hoil1mscarlet 001	11	0	2.03868407485348
MyD88 HOIL1	20191205 cl120 hoil1mscarlet 001	11	0	5.00227911296318
MyD88 HOIL1	20191205 cl120 hoil1mscarlet 001	11	0	1.5327344400531
MyD88 HOIL1	20191205 cl120 hoil1mscarlet 001	11	0	2.03002254873542
MyD88 HOIL1	20191205 cl120 hoil1mscarlet 001	11	0	0.764384757520258
MyD88 HOIL1	20191205 cl120 hoil1mscarlet 001	11	1	11.8474005085023
MyD88 HOIL1	20191205 cl120 hoil1mscarlet 001	11	0	0.159671719909141
MyD88 HOIL1	20191205 cl120 hoil1mscarlet 001	11	0	0.460152441782444
MyD88 HOIL1	20191205 cl120 hoil1mscarlet 001	11	0	4.58142878667271
MyD88 HOIL1	20191205 cl120 hoil1mscarlet 001	11	0	5.447316358954
MyD88 HOIL1	20191205 cl120 hoil1mscarlet 001	11	0	3.29590015734351
MyD88 HOIL1	20191205 cl120 hoil1mscarlet 001	11	0	5.32588486417511
MyD88 HOIL1	20191205 cl120 hoil1mscarlet 001	11	0	2.41714711001236
MyD88 HOIL1	20191205 cl120 hoil1mscarlet 001	11	0	6.33582821883227
MyD88 HOIL1	20191205 cl120 hoil1mscarlet 001	11	0	0.53273015651724
MyD88 HOIL1	20191205 cl120 hoil1mscarlet 001	11	0	0.950630928238387
MyD88 HOIL1	20191205 cl120 hoil1mscarlet 001	11	0	0.825365046719804
MyD88 HOIL1	20191205 cl120 hoil1mscarlet 001	11	0	3.74837574646896
MyD88 HOIL1	20191205 cl120 hoil1mscarlet 001	11	0	6.36086669617522
MyD88 HOIL1	20191205 cl120 hoil1mscarlet 001	11	0	2.95043586087276
MyD88 HOIL1	20191205 cl120 hoil1mscarlet 001	11	0	1.73044815248107
MyD88 HOIL1	20191205 cl120 hoil1mscarlet 001	11	0	0.477765794600671
MyD88 HOIL1	20191205 cl120 hoil1mscarlet 001	11	0	4.64614101421438
MyD88 HOIL1	20191205 cl120 hoil1mscarlet 001	11	0	0.693801078709664
MyD88 HOIL1	20191205 cl120 hoil1mscarlet 001	11	0	1.26702337800536
MyD88 HOIL1	20191205 cl120 hoil1mscarlet 001	11	0	0.713364404492224
MyD88 HOIL1	20191205 cl120 hoil1mscarlet 001	11	1	2.29169287581493
MyD88 HOIL1	20191205 cl120 hoil1mscarlet 001	11	0	10.6457027349924
MyD88 HOIL1	20191205 cl120 hoil1mscarlet 001	11	0	0.330221336344516
MyD88 HOIL1	20191205 cl120 hoil1mscarlet 001	11	0	2.81261377361944
MyD88 HOIL1	20191205 cl120 hoil1mscarlet 001	11	0	5.14098839583204
MyD88 HOIL1	20191205 cl120 hoil1mscarlet 001	11	0	4.04347867404044
MyD88 HOIL1	20191205 cl120 hoil1mscarlet 001	11	0	3.36750491676873
MyD88 HOIL1	20191205 cl120 hoil1mscarlet 001	11	0	2.26080994330813
MyD88 HOIL1	20191205 cl120 hoil1mscarlet 001	11	0	1.32985889104194
MyD88 HOIL1	20191205 cl120 hoil1mscarlet 001	11	0	5.00580950226076
MyD88 HOIL1	20191205 cl120 hoil1mscarlet 001	11	0	0.920659501466278
MyD88 HOIL1	20191205 cl120 hoil1mscarlet 001	11	0	11.3921942392956
MyD88 HOIL1	20191205 cl120 hoil1mscarlet 001	11	0	2.37497529000769
MyD88 HOIL1	20191205 cl120 hoil1mscarlet 001	11	0	0.712241259192298
MyD88 HOIL1	20191205 cl120 hoil1mscarlet 001	11	0	4.54818081017722
MyD88 HOIL1	20191205 cl120 hoil1mscarlet 001	11	0	0.243449370406498
MyD88 HOIL1	20191205 cl120 hoil1mscarlet 001	11	0	4.74852932744707
MyD88 HOIL1	20191205 cl120 hoil1mscarlet 001	11	0	8.157845434095
MyD88 HOIL1	20191205 cl120 hoil1mscarlet 001	11	0	1.24818100310386
MyD88 HOIL1	20191205 cl120 hoil1mscarlet 001	11	0	3.75993109711882
MyD88 HOIL1	20191205 cl120 hoil1mscarlet 001	11	0	0.571149626354918
MyD88 HOIL1	20191205 cl120 hoil1mscarlet 001	11	0	0.85762785584542
MyD88 HOIL1	20191205 cl120 hoil1mscarlet 001	11	0	0.117255739333477
MyD88 HOIL1	20191205 cl120 hoil1mscarlet 001	11	0	5.3950957288972
MyD88 HOIL1	20191205 cl120 hoil1mscarlet 001	11	0	0.587152066055413
MyD88 HOIL1	20191205 cl120 hoil1mscarlet 001	11	0	8.86650659759104
MyD88 HOIL1	20191205 cl120 hoil1mscarlet 001	11	0	0.678550036625284
MyD88 HOIL1	20191205 cl120 hoil1mscarlet 001	11	0	6.55124773371262
MyD88 HOIL1	20191205 cl120 hoil1mscarlet 001	11	0	0.305683111370993
MyD88 HOIL1	20191205 cl120 hoil1mscarlet 001	11	0	1.39365919855088
MyD88 HOIL1	20191205 cl120 hoil1mscarlet 001	11	1	5.14672346797209
MyD88 HOIL1	20191205 cl120 hoil1mscarlet 001	11	0	0.841065212902909
MyD88 HOIL1	20191205 cl120 hoil1mscarlet 001	11	0	1.73419343733719
MyD88 HOIL1	20191205 cl120 hoil1mscarlet 001	11	0	5.37761091691142
MyD88 HOIL1	20191205 cl120 hoil1mscarlet 001	11	0	0.264321783453722
MyD88 HOIL1	20191205 cl120 hoil1mscarlet 001	11	0	0.60868242609604
MyD88 HOIL1	20191205 cl120 hoil1mscarlet 001	11	0	2.87686634999947
MyD88 HOIL1	20191205 cl120 hoil1mscarlet 001	11	0	0.410998771129813
MyD88 HOIL1	20191205 cl120 hoil1mscarlet 001	11	0	1.72299090456545
MyD88 HOIL1	20191205 cl120 hoil1mscarlet 001	11	0	0.184219534909077
MyD88 HOIL1	20191205 cl120 hoil1mscarlet 001	11	0	1.10886894439384
MyD88 HOIL1	20191205 cl120 hoil1mscarlet 001	11	0	2.57546097329464
MyD88 HOIL1	20191205 cl120 hoil1mscarlet 001	11	0	3.28090312444527
MyD88 HOIL1	20191205 cl120 hoil1mscarlet 001	11	0	3.52026460322513
MyD88 HOIL1	20191205 cl120 hoil1mscarlet 001	11	0	0.318631918717669
MyD88 HOIL1	20191205 cl120 hoil1mscarlet 001	11	0	2.42329748952127
MyD88 HOIL1	20191205 cl120 hoil1mscarlet 001	11	0	0.668549276804073
MyD88 HOIL1	20191205 cl120 hoil1mscarlet 001	11	0	0.853190329015964
MyD88 HOIL1	20191205 cl120 hoil1mscarlet 001	11	0	1.33468624452063
MyD88 HOIL1	20191205 cl120 hoil1mscarlet 001	11	0	0.590632825784576
MyD88 HOIL1	20191205 cl120 hoil1mscarlet 001	11	0	0.318251718241658
MyD88 HOIL1	20191205 cl120 hoil1mscarlet 001	11	0	2.75298717406602
MyD88 HOIL1	20191205 cl120 hoil1mscarlet 001	11	0	4.66592470206518
MyD88 HOIL1	20191205 cl120 hoil1mscarlet 001	11	0	4.54955131921151
MyD88 HOIL1	20191205 cl120 hoil1mscarlet 001	11	0	6.13134112274396
MyD88 HOIL1	20191205 cl120 hoil1mscarlet 001	11	0	3.9251883286004
MyD88 HOIL1	20191205 cl120 hoil1mscarlet 001	11	0	0.479710882184776
MyD88 HOIL1	20191205 cl120 hoil1mscarlet 001	11	0	2.59150300487282
MyD88 HOIL1	20191205 cl120 hoil1mscarlet 001	11	1	17.2656698546346
MyD88 HOIL1	20191205 cl120 hoil1mscarlet 001	11	0	0.390742180141178
MyD88 HOIL1	20191205 cl120 hoil1mscarlet 001	11	0	0.601511296854822
MyD88 HOIL1	20191205 cl120 hoil1mscarlet 001	11	0	3.49159252632353
MyD88 HOIL1	20191205 cl120 hoil1mscarlet 001	11	0	2.25755236231778
MyD88 HOIL1	20191205 cl120 hoil1mscarlet 001	11	0	0.496067085141467
MyD88 HOIL1	20191205 cl120 hoil1mscarlet 001	11	0	1.22150369896523
MyD88 HOIL1	20191205 cl120 hoil1mscarlet 001	11	0	0.715395485334349
MyD88 HOIL1	20191205 cl120 hoil1mscarlet 001	11	0	3.56676446137553
MyD88 HOIL1	20191205 cl120 hoil1mscarlet 001	11	0	3.07415370803769
MyD88 HOIL1	20191205 cl120 hoil1mscarlet 001	11	0	4.60804671272664
MyD88 HOIL1	20191205 cl120 hoil1mscarlet 001	11	0	1.0912687851608
MyD88 HOIL1	20191205 cl120 hoil1mscarlet 001	11	0	3.85841439274751
MyD88 HOIL1	20191205 cl120 hoil1mscarlet 001	11	0	0.635181292903527
MyD88 HOIL1	20191205 cl120 hoil1mscarlet 001	11	0	0.242496090082984
MyD88 HOIL1	20191205 cl120 hoil1mscarlet 001	11	0	0.593936243708958
MyD88 HOIL1	20191205 cl120 hoil1mscarlet 001	11	0	3.9373628073516
MyD88 HOIL1	20191205 cl120 hoil1mscarlet 001	11	0	2.1332689594026
MyD88 HOIL1	20191205 cl120 hoil1mscarlet 001	11	0	3.38600963876867
MyD88 HOIL1	20191205 cl120 hoil1mscarlet 001	11	0	1.0389896389817
MyD88 HOIL1	20191205 cl120 hoil1mscarlet 001	11	0	0.449263432527184
MyD88 HOIL1	20191205 cl120 hoil1mscarlet 001	11	0	2.26898374053571
MyD88 HOIL1	20191205 cl120 hoil1mscarlet 001	11	0	1.55770188335582
MyD88 HOIL1	20191205 cl120 hoil1mscarlet 001	11	0	0.932497267132909
MyD88 HOIL1	20191205 cl120 hoil1mscarlet 001	11	0	1.10830755942923
MyD88 HOIL1	20191205 cl120 hoil1mscarlet 001	11	0	4.04734657443289
MyD88 HOIL1	20191205 cl120 hoil1mscarlet 001	11	0	3.24666307097838
MyD88 HOIL1	20191205 cl120 hoil1mscarlet 001	11	0	2.22166130892225
MyD88 HOIL1	20191205 cl120 hoil1mscarlet 001	11	0	0.919521352460196
MyD88 HOIL1	20191205 cl120 hoil1mscarlet 001	11	0	1.14801543221539
MyD88 HOIL1	20191205 cl120 hoil1mscarlet 001	11	0	0.766957484388891
MyD88 HOIL1	20191205 cl120 hoil1mscarlet 001	11	0	0.731835170736109
MyD88 HOIL1	20191205 cl120 hoil1mscarlet 001	11	0	2.47174003288324
MyD88 HOIL1	20191205 cl120 hoil1mscarlet 001	11	0	2.34995900958582
MyD88 HOIL1	20191205 cl120 hoil1mscarlet 001	11	0	5.14682014400236
MyD88 HOIL1	20191205 cl120 hoil1mscarlet 001	11	0	5.03518242963724
MyD88 HOIL1	20191205 cl120 hoil1mscarlet 001	11	0	0.56294387256788
MyD88 HOIL1	20191205 cl120 hoil1mscarlet 001	11	0	1.07264325774552
MyD88 HOIL1	20191205 cl120 hoil1mscarlet 001	11	0	0.477353365073873
MyD88 HOIL1	20191205 cl120 hoil1mscarlet 001	11	0	4.08802146054938
MyD88 HOIL1	20191205 cl120 hoil1mscarlet 001	11	0	0.39328101520582
MyD88 HOIL1	20191205 cl120 hoil1mscarlet 001	11	0	2.92009727428102
MyD88 HOIL1	20191205 cl120 hoil1mscarlet 001	11	0	6.49866534639385
MyD88 HOIL1	20191205 cl120 hoil1mscarlet 001	11	0	2.31309251509251
MyD88 HOIL1	20191205 cl120 hoil1mscarlet 001	11	0	0.329134335072816
MyD88 HOIL1	20191205 cl120 hoil1mscarlet 001	11	0	0.660735521255316
MyD88 HOIL1	20191205 cl120 hoil1mscarlet 001	11	0	2.17786122255114
MyD88 HOIL1	20191205 cl120 hoil1mscarlet 001	11	0	3.67919790602744
MyD88 HOIL1	20191205 cl120 hoil1mscarlet 001	11	0	0.421481623719858
MyD88 HOIL1	20191205 cl120 hoil1mscarlet 001	11	0	0.191943184805191
MyD88 HOIL1	20191205 cl120 hoil1mscarlet 001	11	0	0.544207783186718
MyD88 HOIL1	20191205 cl120 hoil1mscarlet 001	11	0	4.70072650752582
MyD88 HOIL1	20191205 cl120 hoil1mscarlet 001	11	0	0.75035824419278
MyD88 HOIL1	20191205 cl120 hoil1mscarlet 001	11	0	0.659428802996887
MyD88 HOIL1	20191205 cl120 hoil1mscarlet 001	11	0	6.28879339069287
MyD88 HOIL1	20191205 cl120 hoil1mscarlet 001	11	0	0.450164046950349
MyD88 HOIL1	20191205 cl120 hoil1mscarlet 001	11	0	9.81873980366478
MyD88 HOIL1	20191205 cl120 hoil1mscarlet 001	11	0	4.26579458851289
MyD88 HOIL1	20191205 cl120 hoil1mscarlet 001	11	0	0.615711100763973
MyD88 HOIL1	20191205 cl120 hoil1mscarlet 001	11	0	0.580045558966669
MyD88 HOIL1	20191205 cl120 hoil1mscarlet 001	11	0	0.283936003943004
MyD88 HOIL1	20191205 cl120 hoil1mscarlet 001	11	0	0.587021139533596
MyD88 HOIL1	20191205 cl120 hoil1mscarlet 001	11	0	0.3079212244505
MyD88 HOIL1	20191205 cl120 hoil1mscarlet 001	11	0	0.629248975969713
MyD88 HOIL1	20191205 cl120 hoil1mscarlet 001	11	0	1.84770393176628
MyD88 HOIL1	20191205 cl120 hoil1mscarlet 001	11	0	2.88150833430131
MyD88 HOIL1	20191205 cl120 hoil1mscarlet 001	11	0	3.21023005179611
MyD88 HOIL1	20191205 cl120 hoil1mscarlet 001	11	1	9.82257584481611
MyD88 HOIL1	20191205 cl120 hoil1mscarlet 001	11	0	0.711614462406469
MyD88 HOIL1	20191205 cl120 hoil1mscarlet 001	11	0	0.623943116597831
MyD88 HOIL1	20191205 cl120 hoil1mscarlet 001	11	0	4.51804997875904
MyD88 HOIL1	20191205 cl120 hoil1mscarlet 001	11	0	0.857902299100598
MyD88 HOIL1	20191205 cl120 hoil1mscarlet 001	11	0	0.528829290235209
MyD88 HOIL1	20191205 cl120 hoil1mscarlet 001	11	0	3.23450927932389
MyD88 HOIL1	20191205 cl120 hoil1mscarlet 001	11	0	1.1763812066207
MyD88 HOIL1	20191205 cl120 hoil1mscarlet 001	11	0	0.857314265596367
MyD88 HOIL1	20191205 cl120 hoil1mscarlet 001	11	0	3.51652964523422
MyD88 HOIL1	20191205 cl120 hoil1mscarlet 001	11	0	0.619659244291327
MyD88 HOIL1	20191205 cl120 hoil1mscarlet 001	11	0	2.4880053238354
MyD88 HOIL1	20191205 cl120 hoil1mscarlet 001	11	0	4.68156582382644
MyD88 HOIL1	20191205 cl120 hoil1mscarlet 001	11	0	5.37744862608171
MyD88 HOIL1	20191205 cl120 hoil1mscarlet 001	11	0	1.60040805607319
MyD88 HOIL1	20191205 cl120 hoil1mscarlet 001	11	0	4.37894907858364
MyD88 HOIL1	20191205 cl120 hoil1mscarlet 001	11	0	7.47133454840965
MyD88 HOIL1	20191205 cl120 hoil1mscarlet 001	11	0	0.405257517885484
MyD88 HOIL1	20191205 cl120 hoil1mscarlet 001	11	0	6.93014451389336
MyD88 HOIL1	20191205 cl120 hoil1mscarlet 001	11	0	1.94598203308379
MyD88 HOIL1	20191205 cl120 hoil1mscarlet 001	11	0	14.6776856293482
MyD88 HOIL1	20191205 cl120 hoil1mscarlet 001	11	0	0.955667524470836
MyD88 HOIL1	20191205 cl120 hoil1mscarlet 001	11	0	5.8776798329572
MyD88 HOIL1	20191205 cl120 hoil1mscarlet 001	11	0	0.263529242427676
MyD88 HOIL1	20191205 cl120 hoil1mscarlet 001	11	0	3.66334459693776
MyD88 HOIL1	20191205 cl120 hoil1mscarlet 001	11	0	4.34504708119429
MyD88 HOIL1	20191205 cl120 hoil1mscarlet 001	11	0	7.19334315029102
MyD88 HOIL1	20191205 cl120 hoil1mscarlet 001	11	0	4.8395289490624
MyD88 HOIL1	20191205 cl120 hoil1mscarlet 001	11	0	0.555977423240949
MyD88 HOIL1	20191205 cl120 hoil1mscarlet 001	11	0	0.46859191805434
MyD88 HOIL1	20191205 cl120 hoil1mscarlet 001	11	0	1.89004252480493
MyD88 HOIL1	20191205 cl120 hoil1mscarlet 001	11	0	2.59196603437082
MyD88 HOIL1	20191205 cl120 hoil1mscarlet 001	11	0	4.09997618060598
MyD88 HOIL1	20191205 cl120 hoil1mscarlet 001	11	0	2.78226725419344
MyD88 HOIL1	20191205 cl120 hoil1mscarlet 001	11	0	2.55181102834093
MyD88 HOIL1	20191205 cl120 hoil1mscarlet 001	11	0	0.551939307526091
MyD88 HOIL1	20191205 cl120 hoil1mscarlet 001	11	0	1.72488791689391
MyD88 HOIL1	20191205 cl120 hoil1mscarlet 001	11	0	4.29666204740502
MyD88 HOIL1	20191205 cl120 hoil1mscarlet 001	11	0	5.48399270176962
MyD88 HOIL1	20191205 cl120 hoil1mscarlet 001	11	0	0.756683529767665
MyD88 HOIL1	20191205 cl120 hoil1mscarlet 001	11	0	0.759712551705773
MyD88 HOIL1	20191205 cl120 hoil1mscarlet 001	11	0	0.252676480080022
MyD88 HOIL1	20191205 cl120 hoil1mscarlet 001	11	0	6.07730275031029
MyD88 HOIL1	20191205 cl120 hoil1mscarlet 001	11	0	0.500740948148104
MyD88 HOIL1	20191205 cl120 hoil1mscarlet 001	11	0	0.351959051163278
MyD88 HOIL1	20191205 cl120 hoil1mscarlet 001	11	0	0.709719796840044
MyD88 HOIL1	20191205 cl120 hoil1mscarlet 001	11	0	2.0879417648996
MyD88 HOIL1	20191205 cl120 hoil1mscarlet 001	11	0	3.97689360248273
MyD88 HOIL1	20191205 cl120 hoil1mscarlet 001	11	0	1.08301532870831
MyD88 HOIL1	20191205 cl120 hoil1mscarlet 001	11	0	4.89439285065589
MyD88 HOIL1	20191205 cl120 hoil1mscarlet 001	11	0	3.07496899930907
MyD88 HOIL1	20191205 cl120 hoil1mscarlet 001	11	0	0.226585068442344
MyD88 HOIL1	20191205 cl120 hoil1mscarlet 001	11	0	2.41812969705618
MyD88 HOIL1	20191205 cl120 hoil1mscarlet 001	11	0	2.26783721937262
MyD88 HOIL1	20191205 cl120 hoil1mscarlet 001	11	0	1.6460177990581
MyD88 HOIL1	20191205 cl120 hoil1mscarlet 001	11	0	7.37359771496742
MyD88 HOIL1	20191205 cl120 hoil1mscarlet 001	11	0	0.31480678834154
MyD88 HOIL1	20191205 cl120 hoil1mscarlet 001	11	0	1.60581805440108
MyD88 HOIL1	20191205 cl120 hoil1mscarlet 001	11	0	0.371084658555536
MyD88 HOIL1	20191205 cl120 hoil1mscarlet 001	11	0	3.0596145356438
MyD88 HOIL1	20191205 cl120 hoil1mscarlet 001	11	0	2.73623612005369
MyD88 HOIL1	20191205 cl120 hoil1mscarlet 001	11	0	3.61150142576056
MyD88 HOIL1	20191205 cl120 hoil1mscarlet 001	11	0	0.165727358632317
MyD88 HOIL1	20191205 cl120 hoil1mscarlet 001	11	0	0.598173892588642
MyD88 HOIL1	20191205 cl120 hoil1mscarlet 001	11	0	4.81915913792718
MyD88 HOIL1	20191205 cl120 hoil1mscarlet 001	11	0	1.13619747499996
MyD88 HOIL1	20191205 cl120 hoil1mscarlet 001	11	0	7.92587898901184
MyD88 HOIL1	20191205 cl120 hoil1mscarlet 001	11	0	0.248652086249871
MyD88 HOIL1	20191205 cl120 hoil1mscarlet 001	11	0	0.784793098373076
MyD88 HOIL1	20191205 cl120 hoil1mscarlet 001	11	0	0.451122668659984
MyD88 HOIL1	20191205 cl120 hoil1mscarlet 001	11	0	2.28750474806324
MyD88 HOIL1	20191205 cl120 hoil1mscarlet 001	11	0	0.628644765378304
MyD88 HOIL1	20191205 cl120 hoil1mscarlet 001	11	0	3.577779467284
MyD88 HOIL1	20191205 cl120 hoil1mscarlet 001	11	0	4.32107873290491
MyD88 HOIL1	20191205 cl120 hoil1mscarlet 001	11	0	0.948142312213191
MyD88 HOIL1	20191205 cl120 hoil1mscarlet 001	11	0	3.57638729240864
MyD88 HOIL1	20191205 cl120 hoil1mscarlet 001	11	0	2.50185262684613
MyD88 HOIL1	20191205 cl120 hoil1mscarlet 001	11	0	4.08335164876584
MyD88 HOIL1	20191205 cl120 hoil1mscarlet 001	11	0	3.86756817166818
MyD88 HOIL1	20191205 cl120 hoil1mscarlet 001	11	0	0.913739022538507
MyD88 HOIL1	20191205 cl120 hoil1mscarlet 001	11	0	3.16597116510362
MyD88 HOIL1	20191205 cl120 hoil1mscarlet 001	11	0	2.57304029658676
MyD88 HOIL1	20191205 cl120 hoil1mscarlet 001	11	0	4.21887625041602
MyD88 HOIL1	20191205 cl120 hoil1mscarlet 001	11	0	0.444744330691949
MyD88 HOIL1	20191205 cl120 hoil1mscarlet 001	11	0	2.71781461356856
MyD88 HOIL1	20191205 cl120 hoil1mscarlet 001	11	0	0.446670861060549
MyD88 HOIL1	20191205 cl120 hoil1mscarlet 001	11	0	2.92374184856691
MyD88 HOIL1	20191205 cl120 hoil1mscarlet 001	11	0	5.32433248386282
MyD88 HOIL1	20191205 cl120 hoil1mscarlet 001	11	0	0.423318657370513
MyD88 HOIL1	20191205 cl120 hoil1mscarlet 001	11	0	4.82613999314767
MyD88 HOIL1	20191205 cl120 hoil1mscarlet 001	11	0	0.83059587921934
MyD88 HOIL1	20191205 cl120 hoil1mscarlet 001	11	0	2.06752895018406
MyD88 HOIL1	20191205 cl120 hoil1mscarlet 001	11	0	3.63162964552869
MyD88 HOIL1	20191205 cl120 hoil1mscarlet 001	11	0	3.64048718744902
MyD88 HOIL1	20191205 cl120 hoil1mscarlet 001	11	0	0.34277732241788
MyD88 HOIL1	20191205 cl120 hoil1mscarlet 001	11	0	3.07190968356469
MyD88 HOIL1	20191205 cl120 hoil1mscarlet 001	11	0	1.22537074851742
MyD88 HOIL1	20191205 cl120 hoil1mscarlet 001	11	0	0.166929715492835
MyD88 HOIL1	20191205 cl120 hoil1mscarlet 001	11	0	1.74312397634753
MyD88 HOIL1	20191205 cl120 hoil1mscarlet 001	11	0	3.54656575533033
MyD88 HOIL1	20191205 cl120 hoil1mscarlet 001	11	0	2.62290747743889
MyD88 HOIL1	20191205 cl120 hoil1mscarlet 001	11	0	0.579371640644849
MyD88 HOIL1	20191205 cl120 hoil1mscarlet 001	11	0	2.60919783815902
MyD88 HOIL1	20191205 cl120 hoil1mscarlet 001	11	0	4.23368990221189
MyD88 HOIL1	20191205 cl120 hoil1mscarlet 001	11	0	0.411548750386002
MyD88 HOIL1	20191205 cl120 hoil1mscarlet 001	11	0	0.369302337270711
MyD88 HOIL1	20191205 cl120 hoil1mscarlet 001	11	0	9.46938264325936
MyD88 HOIL1	20191205 cl120 hoil1mscarlet 001	11	0	1.65981900654611
MyD88 HOIL1	20191205 cl120 hoil1mscarlet 001	11	0	2.67920655748807
MyD88 HOIL1	20191205 cl120 hoil1mscarlet 001	11	0	2.32397564075951
MyD88 HOIL1	20191205 cl120 hoil1mscarlet 001	11	0	0.917703776914742
MyD88 HOIL1	20191205 cl120 hoil1mscarlet 001	11	0	0.484673769513138
MyD88 HOIL1	20191205 cl120 hoil1mscarlet 001	11	0	6.64471720837889
MyD88 HOIL1	20191205 cl120 hoil1mscarlet 001	11	0	0.445977523560856
MyD88 HOIL1	20191205 cl120 hoil1mscarlet 001	11	0	2.75076817708731
MyD88 HOIL1	20191205 cl120 hoil1mscarlet 001	11	0	0.613741477838296
MyD88 HOIL1	20191205 cl120 hoil1mscarlet 001	11	0	3.38501899932804
MyD88 HOIL1	20191205 cl120 hoil1mscarlet 001	11	0	0.360731239346058
MyD88 HOIL1	20191205 cl120 hoil1mscarlet 001	11	0	0.68661100854066
MyD88 HOIL1	20191205 cl120 hoil1mscarlet 001	11	0	2.67008439312242
MyD88 HOIL1	20191205 cl120 hoil1mscarlet 001	11	0	0.393967746181082
MyD88 HOIL1	20191205 cl120 hoil1mscarlet 001	11	0	1.02053191617473
MyD88 HOIL1	20191205 cl120 hoil1mscarlet 001	11	0	1.35828915413459
MyD88 HOIL1	20191205 cl120 hoil1mscarlet 001	11	0	0.550050889796535
MyD88 HOIL1	20191205 cl120 hoil1mscarlet 001	11	0	0.318023684708393
MyD88 HOIL1	20191205 cl120 hoil1mscarlet 001	11	0	3.77709627955798
MyD88 HOIL1	20191205 cl120 hoil1mscarlet 001	11	0	0.30216507594044
MyD88 HOIL1	20191205 cl120 hoil1mscarlet 001	11	1	18.3908522774815
MyD88 HOIL1	20191205 cl120 hoil1mscarlet 001	11	0	0.891243261871342
MyD88 HOIL1	20191205 cl120 hoil1mscarlet 001	11	0	3.70663782997602
MyD88 HOIL1	20191205 cl120 hoil1mscarlet 001	11	0	0.576566220085144
MyD88 HOIL1	20191205 cl120 hoil1mscarlet 001	11	0	0.834538261501482
MyD88 HOIL1	20191205 cl120 hoil1mscarlet 001	11	0	3.44791989360007
MyD88 HOIL1	20191205 cl120 hoil1mscarlet 001	11	0	0.300710194693467
MyD88 HOIL1	20191205 cl120 hoil1mscarlet 001	11	0	2.18733371622613
MyD88 HOIL1	20191205 cl120 hoil1mscarlet 001	11	0	0.833287545771902
MyD88 HOIL1	20191205 cl120 hoil1mscarlet 001	11	0	1.09825106400944
MyD88 HOIL1	20191205 cl120 hoil1mscarlet 001	11	0	0.367944173761858
MyD88 HOIL1	20191205 cl120 hoil1mscarlet 001	11	0	3.23508962189942
MyD88 HOIL1	20191205 cl120 hoil1mscarlet 001	11	1	22.5588787332207
MyD88 HOIL1	20191205 cl120 hoil1mscarlet 001	11	0	1.02473697175501
MyD88 HOIL1	20191205 cl120 hoil1mscarlet 001	11	1	12.0316321925441
MyD88 HOIL1	20191205 cl120 hoil1mscarlet 001	11	0	2.95435977213562
MyD88 HOIL1	20191205 cl120 hoil1mscarlet 001	11	0	0.641212604824413
MyD88 HOIL1	20191205 cl120 hoil1mscarlet 001	11	0	1.11996021450772
MyD88 HOIL1	20191205 cl120 hoil1mscarlet 001	12	0	1.30517377655975
MyD88 HOIL1	20191205 cl120 hoil1mscarlet 001	12	0	6.59443781210029
MyD88 HOIL1	20191205 cl120 hoil1mscarlet 001	12	0	0.578798783239244
MyD88 HOIL1	20191205 cl120 hoil1mscarlet 001	12	0	4.60301105353071
MyD88 HOIL1	20191205 cl120 hoil1mscarlet 001	12	0	2.4322204877512
MyD88 HOIL1	20191205 cl120 hoil1mscarlet 001	12	0	0.620840113264304
MyD88 HOIL1	20191205 cl120 hoil1mscarlet 001	12	0	1.53046988697326
MyD88 HOIL1	20191205 cl120 hoil1mscarlet 001	12	0	1.9569673652428
MyD88 HOIL1	20191205 cl120 hoil1mscarlet 001	12	0	4.39084006625538
MyD88 HOIL1	20191205 cl120 hoil1mscarlet 001	12	0	2.46888938710473
MyD88 HOIL1	20191205 cl120 hoil1mscarlet 001	12	0	5.09596318289144
MyD88 HOIL1	20191205 cl120 hoil1mscarlet 001	12	1	12.0404780729478
MyD88 HOIL1	20191205 cl120 hoil1mscarlet 001	12	0	1.34588337473472
MyD88 HOIL1	20191205 cl120 hoil1mscarlet 001	12	0	5.69873896843438
MyD88 HOIL1	20191205 cl120 hoil1mscarlet 001	12	0	1.41888425737904
MyD88 HOIL1	20191205 cl120 hoil1mscarlet 001	12	0	1.25469937937004
MyD88 HOIL1	20191205 cl120 hoil1mscarlet 001	12	0	0.399793430029082
MyD88 HOIL1	20191205 cl120 hoil1mscarlet 001	12	0	1.0115582846073
MyD88 HOIL1	20191205 cl120 hoil1mscarlet 001	12	0	2.43273396707211
MyD88 HOIL1	20191205 cl120 hoil1mscarlet 001	12	0	0.823447149877451
MyD88 HOIL1	20191205 cl120 hoil1mscarlet 001	12	0	1.16681505656424
MyD88 HOIL1	20191205 cl120 hoil1mscarlet 001	12	0	2.28634271713867
MyD88 HOIL1	20191205 cl120 hoil1mscarlet 001	12	0	2.60703731837529
MyD88 HOIL1	20191205 cl120 hoil1mscarlet 001	12	0	0.698229610544789
MyD88 HOIL1	20191205 cl120 hoil1mscarlet 001	12	0	0.326538179511067
MyD88 HOIL1	20191205 cl120 hoil1mscarlet 001	12	0	0.613908284238584
MyD88 HOIL1	20191205 cl120 hoil1mscarlet 001	12	0	0.829368236275838
MyD88 HOIL1	20191205 cl120 hoil1mscarlet 001	12	0	0.30583010375904
MyD88 HOIL1	20191205 cl120 hoil1mscarlet 001	12	0	1.89456415413626
MyD88 HOIL1	20191205 cl120 hoil1mscarlet 001	12	0	1.69118500500506
MyD88 HOIL1	20191205 cl120 hoil1mscarlet 001	12	0	6.16358859450056
MyD88 HOIL1	20191205 cl120 hoil1mscarlet 001	12	0	0.940362064756147
MyD88 HOIL1	20191205 cl120 hoil1mscarlet 001	12	0	2.20439240738618
MyD88 HOIL1	20191205 cl120 hoil1mscarlet 001	12	0	1.55290450948421
MyD88 HOIL1	20191205 cl120 hoil1mscarlet 001	12	0	3.06112386232631
MyD88 HOIL1	20191205 cl120 hoil1mscarlet 001	12	0	0.874896195715693
MyD88 HOIL1	20191205 cl120 hoil1mscarlet 001	12	0	0.722541481421391
MyD88 HOIL1	20191205 cl120 hoil1mscarlet 001	12	0	0.504587866708338
MyD88 HOIL1	20191205 cl120 hoil1mscarlet 001	12	0	1.99626362875667
MyD88 HOIL1	20191205 cl120 hoil1mscarlet 001	12	0	1.45894644674563
MyD88 HOIL1	20191205 cl120 hoil1mscarlet 001	12	0	5.63734059690324
MyD88 HOIL1	20191205 cl120 hoil1mscarlet 001	12	0	2.18660969842738
MyD88 HOIL1	20191205 cl120 hoil1mscarlet 001	12	0	0.3891438822597
MyD88 HOIL1	20191205 cl120 hoil1mscarlet 001	12	0	1.53803945414576
MyD88 HOIL1	20191205 cl120 hoil1mscarlet 001	12	0	0.334105500020382
MyD88 HOIL1	20191205 cl120 hoil1mscarlet 001	12	0	2.00070197862116
MyD88 HOIL1	20191205 cl120 hoil1mscarlet 001	12	0	1.31133603724664
MyD88 HOIL1	20191205 cl120 hoil1mscarlet 001	12	0	1.2907979988635
MyD88 HOIL1	20191205 cl120 hoil1mscarlet 001	12	0	0.300186691584427
MyD88 HOIL1	20191205 cl120 hoil1mscarlet 001	12	0	0.301114249282729
MyD88 HOIL1	20191205 cl120 hoil1mscarlet 001	12	0	0.666545036357709
MyD88 HOIL1	20191205 cl120 hoil1mscarlet 001	12	0	0.454552280654762
MyD88 HOIL1	20191205 cl120 hoil1mscarlet 001	12	0	1.16435166266998
MyD88 HOIL1	20191205 cl120 hoil1mscarlet 001	12	0	1.08275664546175
MyD88 HOIL1	20191205 cl120 hoil1mscarlet 001	12	0	1.92444415172642
MyD88 HOIL1	20191205 cl120 hoil1mscarlet 001	12	0	3.80331080444573
MyD88 HOIL1	20191205 cl120 hoil1mscarlet 001	12	0	1.05017742385547
MyD88 HOIL1	20191205 cl120 hoil1mscarlet 001	12	0	3.06500684706011
MyD88 HOIL1	20191205 cl120 hoil1mscarlet 001	12	0	1.31359321081646
MyD88 HOIL1	20191205 cl120 hoil1mscarlet 001	12	0	1.89123100129089
MyD88 HOIL1	20191205 cl120 hoil1mscarlet 001	12	0	3.10888988757678
MyD88 HOIL1	20191205 cl120 hoil1mscarlet 001	12	0	0.748667343748331
MyD88 HOIL1	20191205 cl120 hoil1mscarlet 001	12	0	0.492298004563091
MyD88 HOIL1	20191205 cl120 hoil1mscarlet 001	12	1	7.82478716171018
MyD88 HOIL1	20191205 cl120 hoil1mscarlet 001	12	0	0.991577413134247
MyD88 HOIL1	20191205 cl120 hoil1mscarlet 001	12	0	2.03172987095314
MyD88 HOIL1	20191205 cl120 hoil1mscarlet 001	12	0	1.64981937561754
MyD88 HOIL1	20191205 cl120 hoil1mscarlet 001	12	0	0.635454056722358
MyD88 HOIL1	20191205 cl120 hoil1mscarlet 001	12	0	0.198795140505666
MyD88 HOIL1	20191205 cl120 hoil1mscarlet 001	12	0	3.45616834232929
MyD88 HOIL1	20191205 cl120 hoil1mscarlet 001	12	0	0.529938571843718
MyD88 HOIL1	20191205 cl120 hoil1mscarlet 001	12	0	1.17989566351719
MyD88 HOIL1	20191205 cl120 hoil1mscarlet 001	12	0	1.91166310449968
MyD88 HOIL1	20191205 cl120 hoil1mscarlet 001	12	0	0.783834229196824
MyD88 HOIL1	20191205 cl120 hoil1mscarlet 001	12	0	2.16613175550405
MyD88 HOIL1	20191205 cl120 hoil1mscarlet 001	12	0	2.28290257530044
MyD88 HOIL1	20191205 cl120 hoil1mscarlet 001	12	0	0.721879853014544
MyD88 HOIL1	20191205 cl120 hoil1mscarlet 001	12	0	0.922884598914109
MyD88 HOIL1	20191205 cl120 hoil1mscarlet 001	12	0	2.19178213992816
MyD88 HOIL1	20191205 cl120 hoil1mscarlet 001	12	0	0.915774666220104
MyD88 HOIL1	20191205 cl120 hoil1mscarlet 001	12	0	2.66128749998613
MyD88 HOIL1	20191205 cl120 hoil1mscarlet 001	12	0	2.03597217999063
MyD88 HOIL1	20191205 cl120 hoil1mscarlet 001	12	0	0.895355909525318
MyD88 HOIL1	20191205 cl120 hoil1mscarlet 001	12	0	0.563503380678958
MyD88 HOIL1	20191205 cl120 hoil1mscarlet 001	12	0	1.07973701057182
MyD88 HOIL1	20191205 cl120 hoil1mscarlet 001	12	1	9.00985770905242
MyD88 HOIL1	20191205 cl120 hoil1mscarlet 001	12	0	3.65439127153527
MyD88 HOIL1	20191205 cl120 hoil1mscarlet 001	12	1	6.67335058595096
MyD88 HOIL1	20191205 cl120 hoil1mscarlet 001	12	0	2.56592848147818
MyD88 HOIL1	20191205 cl120 hoil1mscarlet 001	12	0	0.373854738658376
MyD88 HOIL1	20191205 cl120 hoil1mscarlet 001	12	0	1.09243431120373
MyD88 HOIL1	20191205 cl120 hoil1mscarlet 001	12	0	0.692035062416107
MyD88 HOIL1	20191205 cl120 hoil1mscarlet 001	12	0	1.02948895079588
MyD88 HOIL1	20191205 cl120 hoil1mscarlet 001	12	0	7.6044947594942
MyD88 HOIL1	20191205 cl120 hoil1mscarlet 001	12	0	5.80707304521373
MyD88 HOIL1	20191205 cl120 hoil1mscarlet 001	12	0	0.68251326171346
MyD88 HOIL1	20191205 cl120 hoil1mscarlet 001	12	0	0.529388478586058
MyD88 HOIL1	20191205 cl120 hoil1mscarlet 001	12	0	1.48416227145442
MyD88 HOIL1	20191205 cl120 hoil1mscarlet 001	12	1	28.6249930128922
MyD88 HOIL1	20191205 cl120 hoil1mscarlet 001	12	1	7.16059127206249
MyD88 HOIL1	20191205 cl120 hoil1mscarlet 001	12	0	5.34427676920438
MyD88 HOIL1	20191205 cl120 hoil1mscarlet 001	12	0	3.36634207671176
MyD88 HOIL1	20191205 cl120 hoil1mscarlet 001	12	1	2.46864319119033
MyD88 HOIL1	20191205 cl120 hoil1mscarlet 001	12	0	0.41751789257636
MyD88 HOIL1	20191205 cl120 hoil1mscarlet 001	12	0	3.4713329851992
MyD88 HOIL1	20191205 cl120 hoil1mscarlet 001	12	0	0.876646760638771
MyD88 HOIL1	20191205 cl120 hoil1mscarlet 001	12	0	2.29950110368249
MyD88 HOIL1	20191205 cl120 hoil1mscarlet 001	12	0	0.527791342963507
MyD88 HOIL1	20191205 cl120 hoil1mscarlet 001	12	0	1.54322012321632
MyD88 HOIL1	20191205 cl120 hoil1mscarlet 001	12	0	1.03330125739648
MyD88 HOIL1	20191205 cl120 hoil1mscarlet 001	12	0	1.36046856479668
MyD88 HOIL1	20191205 cl120 hoil1mscarlet 001	12	1	4.52302635718864
MyD88 HOIL1	20191205 cl120 hoil1mscarlet 001	12	0	1.00051295708734
MyD88 HOIL1	20191205 cl120 hoil1mscarlet 001	12	0	0.845083953928276
MyD88 HOIL1	20191205 cl120 hoil1mscarlet 001	12	0	1.70399942963889
MyD88 HOIL1	20191205 cl120 hoil1mscarlet 001	12	0	1.17576907431713
MyD88 HOIL1	20191205 cl120 hoil1mscarlet 001	12	0	3.28746100083184
MyD88 HOIL1	20191205 cl120 hoil1mscarlet 001	12	0	0.877116505101627
MyD88 HOIL1	20191205 cl120 hoil1mscarlet 001	12	0	4.60204808864298
MyD88 HOIL1	20191205 cl120 hoil1mscarlet 001	12	1	8.10942172600089
MyD88 HOIL1	20191205 cl120 hoil1mscarlet 001	12	0	0.847575186426318
MyD88 HOIL1	20191205 cl120 hoil1mscarlet 001	12	0	1.42288334566254
MyD88 HOIL1	20191205 cl120 hoil1mscarlet 001	12	1	12.6134938766472
MyD88 HOIL1	20191205 cl120 hoil1mscarlet 001	12	0	0.602815220686882
MyD88 HOIL1	20191205 cl120 hoil1mscarlet 001	12	0	1.1067618690571
MyD88 HOIL1	20191205 cl120 hoil1mscarlet 001	12	0	0.285347862145993
MyD88 HOIL1	20191205 cl120 hoil1mscarlet 001	12	0	3.4883437178856
MyD88 HOIL1	20191205 cl120 hoil1mscarlet 001	12	0	1.08024031039529
MyD88 HOIL1	20191205 cl120 hoil1mscarlet 001	12	0	1.73464534752071
MyD88 HOIL1	20191205 cl120 hoil1mscarlet 001	12	0	0.746401878656698
MyD88 HOIL1	20191205 cl120 hoil1mscarlet 001	12	0	1.46204334961004
MyD88 HOIL1	20191205 cl120 hoil1mscarlet 001	12	0	0.191006023177857
MyD88 HOIL1	20191205 cl120 hoil1mscarlet 001	12	1	5.57199645919258
MyD88 HOIL1	20191205 cl120 hoil1mscarlet 001	12	0	6.90031465192693
MyD88 HOIL1	20191205 cl120 hoil1mscarlet 001	12	1	2.92412638109893
MyD88 HOIL1	20191205 cl120 hoil1mscarlet 001	12	1	17.6137063413328
MyD88 HOIL1	20191205 cl120 hoil1mscarlet 001	12	0	5.01888912490831
MyD88 HOIL1	20191205 cl120 hoil1mscarlet 001	12	0	1.06056136209363
MyD88 HOIL1	20191205 cl120 hoil1mscarlet 001	12	0	2.02922453285812
MyD88 HOIL1	20191205 cl120 hoil1mscarlet 001	12	0	0.701235748772436
MyD88 HOIL1	20191205 cl120 hoil1mscarlet 001	12	1	23.8553268185402
MyD88 HOIL1	20191205 cl120 hoil1mscarlet 001	12	0	0.732101633888124
MyD88 HOIL1	20191205 cl120 hoil1mscarlet 001	12	0	6.16169702087656
MyD88 HOIL1	20191205 cl120 hoil1mscarlet 001	12	0	4.30319248836376
MyD88 HOIL1	20191205 cl120 hoil1mscarlet 001	12	0	1.2882258837101
MyD88 HOIL1	20191205 cl120 hoil1mscarlet 001	12	0	3.51638520258647
MyD88 HOIL1	20191205 cl120 hoil1mscarlet 001	12	0	3.19337424155149
MyD88 HOIL1	20191205 cl120 hoil1mscarlet 001	12	0	0.737926072061482
MyD88 HOIL1	20191205 cl120 hoil1mscarlet 001	12	0	6.10832441148856
MyD88 HOIL1	20191205 cl120 hoil1mscarlet 001	12	0	0.794380249725422
MyD88 HOIL1	20191205 cl120 hoil1mscarlet 001	12	0	0.213392715020404
MyD88 HOIL1	20191205 cl120 hoil1mscarlet 001	12	0	1.99114264640893
MyD88 HOIL1	20191205 cl120 hoil1mscarlet 001	12	0	0.425302955900542
MyD88 HOIL1	20191205 cl120 hoil1mscarlet 001	12	0	1.08156960094552
MyD88 HOIL1	20191205 cl120 hoil1mscarlet 001	12	1	7.07997534121869
MyD88 HOIL1	20191205 cl120 hoil1mscarlet 001	12	0	2.70703369439356
MyD88 HOIL1	20191205 cl120 hoil1mscarlet 001	12	0	0.81508863133506
MyD88 HOIL1	20191205 cl120 hoil1mscarlet 001	12	0	2.09343521230627
MyD88 HOIL1	20191205 cl120 hoil1mscarlet 001	12	1	12.5065599604074
MyD88 HOIL1	20191205 cl120 hoil1mscarlet 001	12	1	2.12813713301224
MyD88 HOIL1	20191205 cl120 hoil1mscarlet 001	12	0	3.0645966753186
MyD88 HOIL1	20191205 cl120 hoil1mscarlet 001	12	0	0.951591251628558
MyD88 HOIL1	20191205 cl120 hoil1mscarlet 001	12	1	10.4464097490265
MyD88 HOIL1	20191205 cl120 hoil1mscarlet 001	12	0	2.74667782089222
MyD88 HOIL1	20191205 cl120 hoil1mscarlet 001	12	0	0.87864031275184
MyD88 HOIL1	20191205 cl120 hoil1mscarlet 001	12	1	10.8739423578972
MyD88 HOIL1	20191205 cl120 hoil1mscarlet 001	12	0	7.09672968459062
MyD88 HOIL1	20191205 cl120 hoil1mscarlet 001	12	0	0.698706879104913
MyD88 HOIL1	20191205 cl120 hoil1mscarlet 001	12	0	2.01522720668844
MyD88 HOIL1	20191205 cl120 hoil1mscarlet 001	12	0	0.577515115522705
MyD88 HOIL1	20191205 cl120 hoil1mscarlet 001	12	0	2.30646264260447
MyD88 HOIL1	20191205 cl120 hoil1mscarlet 001	12	0	1.55767683917841
MyD88 HOIL1	20191205 cl120 hoil1mscarlet 001	12	0	1.28945263966652
MyD88 HOIL1	20191205 cl120 hoil1mscarlet 001	12	0	1.37143814528864
MyD88 HOIL1	20191205 cl120 hoil1mscarlet 001	12	0	0.773840531905938
MyD88 HOIL1	20191205 cl120 hoil1mscarlet 001	12	1	8.11672078992038
MyD88 HOIL1	20191205 cl120 hoil1mscarlet 001	12	0	6.2897440156162
MyD88 HOIL1	20191205 cl120 hoil1mscarlet 001	12	0	1.20236884355098
MyD88 HOIL1	20191205 cl120 hoil1mscarlet 001	12	0	0.353048385294404
MyD88 HOIL1	20191205 cl120 hoil1mscarlet 001	12	0	0.95973840309704
MyD88 HOIL1	20191205 cl120 hoil1mscarlet 001	12	0	2.62994563925387
MyD88 HOIL1	20191205 cl120 hoil1mscarlet 001	12	0	1.78742692599988
MyD88 HOIL1	20191205 cl120 hoil1mscarlet 001	12	0	0.283625853201829
MyD88 HOIL1	20191205 cl120 hoil1mscarlet 001	12	0	5.63415508152744
MyD88 HOIL1	20191205 cl120 hoil1mscarlet 001	12	0	1.56095177063697
MyD88 HOIL1	20191205 cl120 hoil1mscarlet 001	12	0	1.2633194033906
MyD88 HOIL1	20191205 cl120 hoil1mscarlet 001	12	0	1.87360990749455
MyD88 HOIL1	20191205 cl120 hoil1mscarlet 001	12	0	1.10816171817801
MyD88 HOIL1	20191205 cl120 hoil1mscarlet 001	12	0	0.926318123105804
MyD88 HOIL1	20191205 cl120 hoil1mscarlet 001	12	0	4.74848935741815
MyD88 HOIL1	20191205 cl120 hoil1mscarlet 001	12	0	1.74805039154586
MyD88 HOIL1	20191205 cl120 hoil1mscarlet 001	12	0	2.34657862676404
MyD88 HOIL1	20191205 cl120 hoil1mscarlet 001	12	0	6.41708492137427
MyD88 HOIL1	20191205 cl120 hoil1mscarlet 001	12	0	0.639773122117967
MyD88 HOIL1	20191205 cl120 hoil1mscarlet 001	12	0	0.753875095120216
MyD88 HOIL1	20191205 cl120 hoil1mscarlet 001	12	1	9.58512773618593
MyD88 HOIL1	20191205 cl120 hoil1mscarlet 001	12	0	2.26293319851258
MyD88 HOIL1	20191205 cl120 hoil1mscarlet 001	12	0	2.56713687485576
MyD88 HOIL1	20191205 cl120 hoil1mscarlet 001	12	0	1.86139399337843
MyD88 HOIL1	20191205 cl120 hoil1mscarlet 001	12	0	1.70564694279074
MyD88 HOIL1	20191205 cl120 hoil1mscarlet 001	12	0	3.12371000965142
MyD88 HOIL1	20191205 cl120 hoil1mscarlet 001	12	0	0.962839421136611
MyD88 HOIL1	20191205 cl120 hoil1mscarlet 001	12	0	0.726558609742982
MyD88 HOIL1	20191205 cl120 hoil1mscarlet 001	12	0	0.408464104070271
MyD88 HOIL1	20191205 cl120 hoil1mscarlet 001	12	0	11.0227620421998
MyD88 HOIL1	20191205 cl120 hoil1mscarlet 001	12	0	1.24644788040626
MyD88 HOIL1	20191205 cl120 hoil1mscarlet 001	12	0	7.49777305838809
MyD88 HOIL1	20191205 cl120 hoil1mscarlet 001	12	0	1.77832604654356
MyD88 HOIL1	20191205 cl120 hoil1mscarlet 001	12	0	0.255085904008291
MyD88 HOIL1	20191205 cl120 hoil1mscarlet 001	12	0	1.58152077015207
MyD88 HOIL1	20191205 cl120 hoil1mscarlet 001	12	0	3.94181539349769
MyD88 HOIL1	20191205 cl120 hoil1mscarlet 001	12	0	1.74459366944452
MyD88 HOIL1	20191205 cl120 hoil1mscarlet 001	12	0	1.88112735652988
MyD88 HOIL1	20191205 cl120 hoil1mscarlet 001	12	0	0.642703930396178
MyD88 HOIL1	20191205 cl120 hoil1mscarlet 001	12	0	4.06770806346053
MyD88 HOIL1	20191205 cl120 hoil1mscarlet 001	12	0	1.49937375780792
MyD88 HOIL1	20191205 cl120 hoil1mscarlet 001	12	0	1.83414185488182
MyD88 HOIL1	20191205 cl120 hoil1mscarlet 001	12	0	4.75181637920864
MyD88 HOIL1	20191205 cl120 hoil1mscarlet 001	12	0	5.14330593179196
MyD88 HOIL1	20191205 cl120 hoil1mscarlet 001	12	0	3.90903988081727
MyD88 HOIL1	20191205 cl120 hoil1mscarlet 001	12	0	0.536653456064887
MyD88 HOIL1	20191205 cl120 hoil1mscarlet 001	12	0	6.93780292992176
MyD88 HOIL1	20191205 cl120 hoil1mscarlet 001	12	0	13.2375652737326
MyD88 HOIL1	20191205 cl120 hoil1mscarlet 001	12	0	1.7033380653818
MyD88 HOIL1	20191205 cl120 hoil1mscarlet 001	12	0	2.69471567944533
MyD88 HOIL1	20191205 cl120 hoil1mscarlet 001	12	0	1.34859732718514
MyD88 HOIL1	20191205 cl120 hoil1mscarlet 001	12	0	1.33685602344845
MyD88 HOIL1	20191205 cl120 hoil1mscarlet 001	12	0	1.14268962814665
MyD88 HOIL1	20191205 cl120 hoil1mscarlet 001	12	0	6.37331550418011
MyD88 HOIL1	20191205 cl120 hoil1mscarlet 001	12	0	1.38872870710473
MyD88 HOIL1	20191205 cl120 hoil1mscarlet 001	12	0	1.22964134660354
MyD88 HOIL1	20191205 cl120 hoil1mscarlet 001	12	0	0.947466867383831
MyD88 HOIL1	20191205 cl120 hoil1mscarlet 001	12	0	0.919769058198991
MyD88 HOIL1	20191205 cl120 hoil1mscarlet 001	12	0	1.52808484267723
MyD88 HOIL1	20191205 cl120 hoil1mscarlet 001	12	0	0.569716394265862
MyD88 HOIL1	20191205 cl120 hoil1mscarlet 001	12	0	1.47459788425001
MyD88 HOIL1	20191205 cl120 hoil1mscarlet 001	12	0	1.37936782643359
MyD88 HOIL1	20191205 cl120 hoil1mscarlet 001	12	0	0.738858231526591
MyD88 HOIL1	20191205 cl120 hoil1mscarlet 001	12	0	3.89171196544513
MyD88 HOIL1	20191205 cl120 hoil1mscarlet 001	12	0	3.93662540689204
MyD88 HOIL1	20191205 cl120 hoil1mscarlet 001	12	1	11.2723069139423
MyD88 HOIL1	20191205 cl120 hoil1mscarlet 001	12	0	4.52377205195053
MyD88 HOIL1	20191205 cl120 hoil1mscarlet 001	12	0	3.1173684580126
MyD88 HOIL1	20191205 cl120 hoil1mscarlet 001	12	0	10.748900141709
MyD88 HOIL1	20191205 cl120 hoil1mscarlet 001	12	0	1.35418428916658
MyD88 HOIL1	20191205 cl120 hoil1mscarlet 001	12	0	1.31256465615398
MyD88 HOIL1	20191205 cl120 hoil1mscarlet 001	12	0	0.678198247540953
MyD88 HOIL1	20191205 cl120 hoil1mscarlet 001	12	0	0.251682403912049
MyD88 HOIL1	20191205 cl120 hoil1mscarlet 001	12	0	1.81134437124097
MyD88 HOIL1	20191205 cl120 hoil1mscarlet 001	12	0	0.98937451816856
MyD88 HOIL1	20191205 cl120 hoil1mscarlet 001	12	0	4.76135746006298
MyD88 HOIL1	20191205 cl120 hoil1mscarlet 001	12	0	4.55785684097122
MyD88 HOIL1	20191205 cl120 hoil1mscarlet 001	12	0	0.971560202996298
MyD88 HOIL1	20191205 cl120 hoil1mscarlet 001	12	0	4.94249464361282
MyD88 HOIL1	20191205 cl120 hoil1mscarlet 001	12	0	5.15604002431413
MyD88 HOIL1	20191205 cl120 hoil1mscarlet 001	12	0	5.12486623512044
MyD88 HOIL1	20191205 cl120 hoil1mscarlet 001	12	0	3.35649862780222
MyD88 HOIL1	20191205 cl120 hoil1mscarlet 001	12	0	0.499350722419891
MyD88 HOIL1	20191205 cl120 hoil1mscarlet 001	12	0	4.89217905881762
MyD88 HOIL1	20191205 cl120 hoil1mscarlet 001	12	0	0.791065884879036
MyD88 HOIL1	20191205 cl120 hoil1mscarlet 001	12	1	8.44723532517716
MyD88 HOIL1	20191205 cl120 hoil1mscarlet 001	12	0	1.80007596508106
MyD88 HOIL1	20191205 cl120 hoil1mscarlet 001	12	0	3.97328021177071
MyD88 HOIL1	20191205 cl120 hoil1mscarlet 001	12	0	5.04214360987167
MyD88 HOIL1	20191205 cl120 hoil1mscarlet 001	12	0	0.535638948608398
MyD88 HOIL1	20191205 cl120 hoil1mscarlet 001	12	1	6.19035937706713
MyD88 HOIL1	20191205 cl120 hoil1mscarlet 001	12	0	1.83382730535207
MyD88 HOIL1	20191205 cl120 hoil1mscarlet 001	12	0	1.86831906851196
MyD88 HOIL1	20191205 cl120 hoil1mscarlet 001	12	0	4.46005496829798
MyD88 HOIL1	20191205 cl120 hoil1mscarlet 001	12	0	0.730212179023209
MyD88 HOIL1	20191205 cl120 hoil1mscarlet 001	12	1	5.30869603894251
MyD88 HOIL1	20191205 cl120 hoil1mscarlet 001	12	0	5.67076669653069
MyD88 HOIL1	20191205 cl120 hoil1mscarlet 001	12	0	7.37092225330727
MyD88 HOIL1	20191205 cl120 hoil1mscarlet 001	12	0	3.13593588916464
MyD88 HOIL1	20191205 cl120 hoil1mscarlet 001	12	1	12.4110825138319
MyD88 HOIL1	20191205 cl120 hoil1mscarlet 001	12	0	0.741173095403169
MyD88 HOIL1	20191205 cl120 hoil1mscarlet 001	12	0	1.10424037333856
MyD88 HOIL1	20191205 cl120 hoil1mscarlet 001	12	0	2.12161373790069
MyD88 HOIL1	20191205 cl120 hoil1mscarlet 001	12	0	1.93735943151771
MyD88 HOIL1	20191205 cl120 hoil1mscarlet 001	12	1	5.79084858903336
MyD88 HOIL1	20191205 cl120 hoil1mscarlet 001	12	0	6.9635977514326
MyD88 HOIL1	20191205 cl120 hoil1mscarlet 001	12	0	5.03345937521616
MyD88 HOIL1	20191205 cl120 hoil1mscarlet 001	12	0	2.61498281791984
MyD88 HOIL1	20191205 cl120 hoil1mscarlet 001	12	0	1.46079392682401
MyD88 HOIL1	20191205 cl120 hoil1mscarlet 001	12	0	3.04953437796689
MyD88 HOIL1	20191205 cl120 hoil1mscarlet 001	12	0	4.59584078903238
MyD88 HOIL1	20191205 cl120 hoil1mscarlet 001	12	0	3.38390520214896
MyD88 HOIL1	20191205 cl120 hoil1mscarlet 001	12	0	7.03506540323171
MyD88 HOIL1	20191205 cl120 hoil1mscarlet 001	12	0	1.02701688444805
MyD88 HOIL1	20191205 cl120 hoil1mscarlet 001	12	0	0.73995065203908
MyD88 HOIL1	20191205 cl120 hoil1mscarlet 001	12	0	0.727646700979993
MyD88 HOIL1	20191205 cl120 hoil1mscarlet 001	12	0	2.707669344367
MyD88 HOIL1	20191205 cl120 hoil1mscarlet 001	12	0	0.686928497084011
MyD88 HOIL1	20191205 cl120 hoil1mscarlet 001	12	0	1.06880584301546
MyD88 HOIL1	20191205 cl120 hoil1mscarlet 001	12	0	0.542177636600573
MyD88 HOIL1	20191205 cl120 hoil1mscarlet 001	12	0	1.0974335983685
MyD88 HOIL1	20191205 cl120 hoil1mscarlet 001	12	0	4.37077564560469
MyD88 HOIL1	20191205 cl120 hoil1mscarlet 001	12	0	3.45053911916738
MyD88 HOIL1	20191205 cl120 hoil1mscarlet 001	12	0	0.595116214572764
MyD88 HOIL1	20191205 cl120 hoil1mscarlet 001	12	0	8.48632681423893
MyD88 HOIL1	20191205 cl120 hoil1mscarlet 001	12	0	5.58820228308329
MyD88 HOIL1	20191205 cl120 hoil1mscarlet 001	12	1	9.08247060297369
MyD88 HOIL1	20191205 cl120 hoil1mscarlet 001	12	0	1.99630385737429
MyD88 HOIL1	20191205 cl120 hoil1mscarlet 001	12	1	4.38559236153773
MyD88 HOIL1	20191205 cl120 hoil1mscarlet 001	12	0	3.081405394613
MyD88 HOIL1	20191205 cl120 hoil1mscarlet 001	12	1	22.6578015073113
MyD88 HOIL1	20191205 cl120 hoil1mscarlet 001	12	0	1.21261610236368
MyD88 HOIL1	20191205 cl120 hoil1mscarlet 001	12	0	1.33507559848082
MyD88 HOIL1	20191205 cl120 hoil1mscarlet 001	12	1	5.50056533235344
MyD88 HOIL1	20191205 cl120 hoil1mscarlet 001	12	0	3.41339389941231
MyD88 HOIL1	20191205 cl120 hoil1mscarlet 001	12	0	7.88815015122424
MyD88 HOIL1	20191205 cl120 hoil1mscarlet 001	12	1	13.7872877402103
MyD88 HOIL1	20191205 cl120 hoil1mscarlet 001	12	0	0.999685417608851
MyD88 HOIL1	20191205 cl120 hoil1mscarlet 001	12	0	0.736007388330907
MyD88 HOIL1	20191205 cl120 hoil1mscarlet 001	12	1	5.99343093181509
MyD88 HOIL1	20191205 cl120 hoil1mscarlet 001	12	0	7.06599502073227
MyD88 HOIL1	20191205 cl120 hoil1mscarlet 001	12	0	6.51958330163958
MyD88 HOIL1	20191205 cl120 hoil1mscarlet 001	12	0	0.525409643637551
MyD88 HOIL1	20191205 cl120 hoil1mscarlet 001	12	0	1.45144313945408
MyD88 HOIL1	20191205 cl120 hoil1mscarlet 001	12	0	2.00714377926326
MyD88 HOIL1	20191205 cl120 hoil1mscarlet 001	12	1	35.3835594290058
MyD88 HOIL1	20191205 cl120 hoil1mscarlet 001	12	0	0.900529360356222
MyD88 HOIL1	20191205 cl120 hoil1mscarlet 001	12	0	2.78901207353331
MyD88 HOIL1	20191205 cl120 hoil1mscarlet 001	12	0	1.05553066335206
MyD88 HOIL1	20191205 cl120 hoil1mscarlet 001	12	0	1.35343536899713
MyD88 HOIL1	20191205 cl120 hoil1mscarlet 001	12	0	2.49295262910867
MyD88 HOIL1	20191205 cl120 hoil1mscarlet 001	12	0	3.21837650535313
MyD88 HOIL1	20191205 cl120 hoil1mscarlet 001	12	0	1.46167025615274
MyD88 HOIL1	20191205 cl120 hoil1mscarlet 001	12	0	3.37064236244996
MyD88 HOIL1	20191205 cl120 hoil1mscarlet 001	12	0	0.38033294469794
MyD88 HOIL1	20191205 cl120 hoil1mscarlet 001	12	0	1.71625104011891
MyD88 HOIL1	20191205 cl120 hoil1mscarlet 001	12	0	4.29699173410607
MyD88 HOIL1	20191205 cl120 hoil1mscarlet 001	12	1	5.13907585149791
MyD88 HOIL1	20191205 cl120 hoil1mscarlet 001	12	1	5.58050828191193
MyD88 HOIL1	20191205 cl120 hoil1mscarlet 001	12	0	5.65315519276076
MyD88 HOIL1	20191205 cl120 hoil1mscarlet 001	12	1	14.2224382473173
MyD88 HOIL1	20191205 cl120 hoil1mscarlet 001	12	0	2.80209179627971
MyD88 HOIL1	20191205 cl120 hoil1mscarlet 001	12	0	0.65950327098396
MyD88 HOIL1	20191205 cl120 hoil1mscarlet 001	12	1	14.068923670907
MyD88 HOIL1	20191205 cl120 hoil1mscarlet 001	12	0	3.41810107031293
MyD88 HOIL1	20191205 cl120 hoil1mscarlet 001	12	0	6.0190874639772
MyD88 HOIL1	20191205 cl120 hoil1mscarlet 001	12	0	3.58688463708847
MyD88 HOIL1	20191205 cl120 hoil1mscarlet 001	12	0	4.46359306520738
MyD88 HOIL1	20191205 cl120 hoil1mscarlet 001	12	0	4.15694330094976
MyD88 HOIL1	20191205 cl120 hoil1mscarlet 001	12	0	4.42743585451744
MyD88 HOIL1	20191205 cl120 hoil1mscarlet 001	12	1	13.2747051187353
MyD88 HOIL1	20191205 cl120 hoil1mscarlet 001	12	0	3.10830609993231
MyD88 HOIL1	20191205 cl120 hoil1mscarlet 001	12	0	1.63407735977148
MyD88 HOIL1	20191205 cl120 hoil1mscarlet 001	12	0	1.18727639419974
MyD88 HOIL1	20191205 cl120 hoil1mscarlet 001	12	0	1.61112234555756
MyD88 HOIL1	20191205 cl120 hoil1mscarlet 001	12	0	0.884920195154409
MyD88 HOIL1	20191205 cl120 hoil1mscarlet 001	12	0	4.08553732672847
MyD88 HOIL1	20191205 cl120 hoil1mscarlet 001	12	0	2.54380698208829
MyD88 HOIL1	20191205 cl120 hoil1mscarlet 001	12	0	5.80960355260973
MyD88 HOIL1	20191205 cl120 hoil1mscarlet 001	12	0	5.79704077371687
MyD88 HOIL1	20191205 cl120 hoil1mscarlet 001	12	0	3.54463125320013
MyD88 HOIL1	20191205 cl120 hoil1mscarlet 001	12	0	4.78601739134156
MyD88 HOIL1	20191205 cl120 hoil1mscarlet 001	12	0	0.961736120434687
MyD88 HOIL1	20191205 cl120 hoil1mscarlet 001	12	1	10.0963113871855
MyD88 HOIL1	20191205 cl120 hoil1mscarlet 001	12	0	1.34117902606569
MyD88 HOIL1	20191205 cl120 hoil1mscarlet 001	12	0	6.05094055458669
MyD88 HOIL1	20191205 cl120 hoil1mscarlet 001	12	0	7.85349082258109
MyD88 HOIL1	20191205 cl120 hoil1mscarlet 001	12	0	2.05418251959956
MyD88 HOIL1	20191205 cl120 hoil1mscarlet 001	12	1	8.77767252572689
MyD88 HOIL1	20191205 cl120 hoil1mscarlet 001	12	1	12.0221264660492
MyD88 HOIL1	20191205 cl120 hoil1mscarlet 001	12	0	1.40633651277807
MyD88 HOIL1	20191205 cl120 hoil1mscarlet 001	12	0	0.87079406400254
MyD88 HOIL1	20191205 cl120 hoil1mscarlet 001	12	0	1.73075581743401
MyD88 HOIL1	20191205 cl120 hoil1mscarlet 001	12	0	7.01662223924709
MyD88 HOIL1	20191205 cl120 hoil1mscarlet 001	12	0	4.98906214634502
MyD88 HOIL1	20191205 cl120 hoil1mscarlet 001	12	0	2.87749512095716
MyD88 HOIL1	20191205 cl120 hoil1mscarlet 001	12	0	2.1100876411412
MyD88 HOIL1	20191205 cl120 hoil1mscarlet 001	12	0	0.441717249559418
MyD88 HOIL1	20191205 cl120 hoil1mscarlet 001	12	0	0.923709989047738
MyD88 HOIL1	20191205 cl120 hoil1mscarlet 001	12	0	1.30600836466594
MyD88 HOIL1	20191205 cl120 hoil1mscarlet 001	12	0	1.05804119268492
MyD88 HOIL1	20191205 cl120 hoil1mscarlet 001	12	0	2.05048279918613
MyD88 HOIL1	20191205 cl120 hoil1mscarlet 001	12	0	0.603152534364571
MyD88 HOIL1	20191205 cl120 hoil1mscarlet 001	12	1	15.0865333744268
MyD88 HOIL1	20191205 cl120 hoil1mscarlet 001	12	0	1.56625562803175
MyD88 HOIL1	20191205 cl120 hoil1mscarlet 001	12	0	2.96940637343076
MyD88 HOIL1	20191205 cl120 hoil1mscarlet 001	12	0	0.741667605991067
MyD88 HOIL1	20191205 cl120 hoil1mscarlet 001	12	0	1.68506144642824
MyD88 HOIL1	20191205 cl120 hoil1mscarlet 001	12	0	8.8563558618798
MyD88 HOIL1	20191205 cl120 hoil1mscarlet 001	12	0	1.84621355157259
MyD88 HOIL1	20191205 cl120 hoil1mscarlet 001	12	0	5.54706674759716
MyD88 HOIL1	20191205 cl120 hoil1mscarlet 001	12	0	3.66807730972956
MyD88 HOIL1	20191205 cl120 hoil1mscarlet 001	12	0	3.46415130943138
MyD88 HOIL1	20191205 cl120 hoil1mscarlet 001	12	1	14.5033969453078
MyD88 HOIL1	20191205 cl120 hoil1mscarlet 001	12	0	3.61033666436167
MyD88 HOIL1	20191205 cl120 hoil1mscarlet 001	12	0	3.47800636732287
MyD88 HOIL1	20191205 cl120 hoil1mscarlet 001	12	1	10.9220850412364
MyD88 HOIL1	20191205 cl120 hoil1mscarlet 001	12	0	9.59273303586916
MyD88 HOIL1	20191205 cl120 hoil1mscarlet 001	12	0	6.89708298819845
MyD88 HOIL1	20191205 cl120 hoil1mscarlet 001	12	0	2.05868562786219
MyD88 HOIL1	20191205 cl120 hoil1mscarlet 001	12	0	0.554436582102242
MyD88 HOIL1	20191205 cl120 hoil1mscarlet 001	12	0	1.74297683659173
MyD88 HOIL1	20191205 cl120 hoil1mscarlet 001	12	0	1.0098107726993
MyD88 HOIL1	20191205 cl120 hoil1mscarlet 001	12	1	8.73635530247733
MyD88 HOIL1	20191205 cl120 hoil1mscarlet 001	12	0	0.934149993766793
MyD88 HOIL1	20191205 cl120 hoil1mscarlet 001	12	0	2.23022496894587
MyD88 HOIL1	20191205 cl120 hoil1mscarlet 001	12	0	12.4641304303395
MyD88 HOIL1	20191205 cl120 hoil1mscarlet 001	12	0	2.95294004505042
MyD88 HOIL1	20191205 cl120 hoil1mscarlet 001	12	0	0.653518574543742
MyD88 HOIL1	20191205 cl120 hoil1mscarlet 001	12	0	2.86245633571429
MyD88 HOIL1	20191205 cl120 hoil1mscarlet 001	12	0	0.317671114296887
MyD88 HOIL1	20191205 cl120 hoil1mscarlet 001	12	1	5.3626200317512
MyD88 HOIL1	20191205 cl120 hoil1mscarlet 001	12	1	3.23922877072527
MyD88 HOIL1	20191205 cl120 hoil1mscarlet 001	12	1	5.18443583393698
MyD88 HOIL1	20191205 cl120 hoil1mscarlet 001	12	0	9.75779630913602
MyD88 HOIL1	20191205 cl120 hoil1mscarlet 001	12	0	5.53559197652556
MyD88 HOIL1	20191205 cl120 hoil1mscarlet 001	12	0	5.9806130593318
MyD88 HOIL1	20191205 cl120 hoil1mscarlet 001	12	0	3.11716686447967
MyD88 HOIL1	20191205 cl120 hoil1mscarlet 001	12	0	4.90322361613251
MyD88 HOIL1	20191205 cl120 hoil1mscarlet 001	12	0	7.16740005457069
MyD88 HOIL1	20191205 cl120 hoil1mscarlet 001	12	1	6.26418660356473
MyD88 HOIL1	20191205 cl120 hoil1mscarlet 001	12	0	4.00267875333198
MyD88 HOIL1	20191205 cl120 hoil1mscarlet 001	12	0	4.1433871716056
MyD88 HOIL1	20191205 cl120 hoil1mscarlet 001	12	0	2.42339720466398
MyD88 HOIL1	20191205 cl120 hoil1mscarlet 001	12	0	1.32455993849105
MyD88 HOIL1	20191205 cl120 hoil1mscarlet 001	12	1	2.38893470373604
MyD88 HOIL1	20191205 cl120 hoil1mscarlet 001	12	0	1.44327820097517
MyD88 HOIL1	20191205 cl120 hoil1mscarlet 001	12	0	3.24054034377816
MyD88 HOIL1	20191205 cl120 hoil1mscarlet 001	12	0	0.944809857279287
MyD88 HOIL1	20191205 cl120 hoil1mscarlet 001	12	0	2.2072220296246
MyD88 HOIL1	20191205 cl120 hoil1mscarlet 001	12	0	0.433133169369376
MyD88 HOIL1	20191205 cl120 hoil1mscarlet 001	12	0	0.251712639327307
MyD88 HOIL1	20191205 cl120 hoil1mscarlet 001	12	0	1.81200856885176
MyD88 HOIL1	20191205 cl120 hoil1mscarlet 001	12	0	2.75378376909569
MyD88 HOIL1	20191205 cl120 hoil1mscarlet 001	12	0	0.433361417002969
MyD88 HOIL1	20191205 cl120 hoil1mscarlet 001	12	1	13.486791091497
MyD88 HOIL1	20191205 cl120 hoil1mscarlet 001	12	0	1.27654828455304
MyD88 HOIL1	20191205 cl120 hoil1mscarlet 001	12	0	0.543996329916576
MyD88 HOIL1	20191205 cl120 hoil1mscarlet 001	12	0	0.721617263132113
MyD88 HOIL1	20191205 cl120 hoil1mscarlet 001	12	0	1.50227942180986
MyD88 HOIL1	20191205 cl120 hoil1mscarlet 001	12	0	0.5678487915371
MyD88 HOIL1	20191205 cl120 hoil1mscarlet 001	12	0	4.08996066454522
MyD88 HOIL1	20191205 cl120 hoil1mscarlet 001	12	0	16.9209025576133
MyD88 HOIL1	20191205 cl120 hoil1mscarlet 001	12	0	15.9409856952206
MyD88 HOIL1	20191205 cl120 hoil1mscarlet 001	12	0	1.60084401161143
MyD88 HOIL1	20191205 cl120 hoil1mscarlet 001	12	0	1.51459285723546
MyD88 HOIL1	20191205 cl120 hoil1mscarlet 001	12	0	6.82329228944136
MyD88 HOIL1	20191205 cl120 hoil1mscarlet 001	12	0	2.90057324007958
MyD88 HOIL1	20191205 cl120 hoil1mscarlet 001	12	0	0.995073721552218
MyD88 HOIL1	20191205 cl120 hoil1mscarlet 001	12	0	1.55782695687515
MyD88 HOIL1	20191205 cl120 hoil1mscarlet 001	12	0	10.7995672764635
MyD88 HOIL1	20191205 cl120 hoil1mscarlet 001	12	0	0.392067461176162
MyD88 HOIL1	20191205 cl120 hoil1mscarlet 001	12	0	0.440757907694129
MyD88 HOIL1	20191205 cl120 hoil1mscarlet 001	12	0	0.362373783701969
MyD88 HOIL1	20191205 cl120 hoil1mscarlet 001	12	0	3.81405679190084
MyD88 HOIL1	20191205 cl120 hoil1mscarlet 001	12	0	0.859746695578144
MyD88 HOIL1	20191205 cl120 hoil1mscarlet 001	12	0	6.29706571021849
MyD88 HOIL1	20191205 cl120 hoil1mscarlet 001	12	0	4.5458655903936
MyD88 HOIL1	20191205 cl120 hoil1mscarlet 001	12	0	12.7234152960444
MyD88 HOIL1	20191205 cl120 hoil1mscarlet 001	12	0	2.22082808327269
MyD88 HOIL1	20191205 cl120 hoil1mscarlet 001	12	0	1.32856519119571
MyD88 HOIL1	20191205 cl120 hoil1mscarlet 001	12	0	3.52318639704536
MyD88 HOIL1	20191205 cl120 hoil1mscarlet 001	12	0	0.990544151045062
MyD88 HOIL1	20191205 cl120 hoil1mscarlet 001	12	0	1.24449895569938
MyD88 HOIL1	20191205 cl120 hoil1mscarlet 001	12	0	0.888686856677122
MyD88 HOIL1	20191205 cl120 hoil1mscarlet 001	12	0	2.98751416176273
MyD88 HOIL1	20191205 cl120 hoil1mscarlet 001	12	0	0.858897020350082
MyD88 HOIL1	20191205 cl120 hoil1mscarlet 001	12	0	5.90415062759691
MyD88 HOIL1	20191205 cl120 hoil1mscarlet 001	12	0	2.43564513651107
MyD88 HOIL1	20191205 cl120 hoil1mscarlet 001	12	0	0.759547052151647
MyD88 HOIL1	20191205 cl120 hoil1mscarlet 001	12	0	12.7878824398812
MyD88 HOIL1	20191205 cl120 hoil1mscarlet 001	12	0	3.36261932800062
MyD88 HOIL1	20191205 cl120 hoil1mscarlet 001	12	0	5.94604027449035
MyD88 HOIL1	20191205 cl120 hoil1mscarlet 001	12	0	1.30513985138948
MyD88 HOIL1	20191205 cl120 hoil1mscarlet 001	12	0	14.0795072451893
MyD88 HOIL1	20191205 cl120 hoil1mscarlet 001	12	0	0.66388986139884
MyD88 HOIL1	20191205 cl120 hoil1mscarlet 001	12	0	1.2431790021479
MyD88 HOIL1	20191205 cl120 hoil1mscarlet 001	12	0	0.29104063695874
MyD88 HOIL1	20191205 cl120 hoil1mscarlet 001	12	0	1.57850793642323
MyD88 HOIL1	20191205 cl120 hoil1mscarlet 001	12	0	1.27426204060742
MyD88 HOIL1	20191205 cl120 hoil1mscarlet 001	12	0	0.770926251060898
MyD88 HOIL1	20191205 cl120 hoil1mscarlet 001	12	0	0.668703570847487
MyD88 HOIL1	20191205 cl120 hoil1mscarlet 001	12	0	0.873291808487204
MyD88 HOIL1	20191205 cl120 hoil1mscarlet 001	12	0	4.35289929972809
MyD88 HOIL1	20191205 cl120 hoil1mscarlet 001	12	0	3.52600820601204
MyD88 HOIL1	20191205 cl120 hoil1mscarlet 001	12	0	15.9135045944958
MyD88 HOIL1	20191205 cl120 hoil1mscarlet 001	12	0	4.73869265467391
MyD88 HOIL1	20191205 cl120 hoil1mscarlet 001	12	0	7.50718920196875
MyD88 HOIL1	20191205 cl120 hoil1mscarlet 001	12	0	4.01151933405742
MyD88 HOIL1	20191205 cl120 hoil1mscarlet 001	12	0	2.51827176695791
MyD88 HOIL1	20191205 cl120 hoil1mscarlet 001	12	0	0.476956653847836
MyD88 HOIL1	20191205 cl120 hoil1mscarlet 001	12	0	5.13174091882207
MyD88 HOIL1	20191205 cl120 hoil1mscarlet 001	12	0	0.705881328291489
MyD88 HOIL1	20191205 cl120 hoil1mscarlet 001	12	0	4.17313362064004
MyD88 HOIL1	20191205 cl120 hoil1mscarlet 001	12	0	2.81653112562678
MyD88 HOIL1	20191205 cl120 hoil1mscarlet 001	12	0	3.48985851385833
MyD88 HOIL1	20191205 cl120 hoil1mscarlet 001	12	0	2.81117490818927
MyD88 HOIL1	20191205 cl120 hoil1mscarlet 001	12	0	1.8887031075872
MyD88 HOIL1	20191205 cl120 hoil1mscarlet 001	12	0	0.967705907706558
MyD88 HOIL1	20191205 cl120 hoil1mscarlet 001	12	0	1.10025246276054
MyD88 HOIL1	20191205 cl120 hoil1mscarlet 001	12	0	1.35966041112978
MyD88 HOIL1	20191205 cl120 hoil1mscarlet 001	12	0	0.456800790112569
MyD88 HOIL1	20191205 cl120 hoil1mscarlet 001	12	0	16.5252925246406
MyD88 HOIL1	20191205 cl120 hoil1mscarlet 001	12	0	11.3482428117973
MyD88 HOIL1	20191205 cl120 hoil1mscarlet 001	12	0	11.0294831937215
MyD88 HOIL1	20191205 cl120 hoil1mscarlet 001	12	0	0.508922389035473
MyD88 HOIL1	20191205 cl120 hoil1mscarlet 001	12	0	8.62182951648407
MyD88 HOIL1	20191205 cl120 hoil1mscarlet 001	12	0	3.06676581194544
MyD88 HOIL1	20191205 cl120 hoil1mscarlet 001	12	0	0.548372137460351
MyD88 HOIL1	20191205 cl120 hoil1mscarlet 001	12	0	0.941963079209327
MyD88 HOIL1	20191205 cl120 hoil1mscarlet 001	12	0	0.872854626737984
MyD88 HOIL1	20191205 cl120 hoil1mscarlet 001	12	0	3.44379426646122
MyD88 HOIL1	20191205 cl120 hoil1mscarlet 001	12	0	0.63613141455206
MyD88 HOIL1	20191205 cl120 hoil1mscarlet 001	12	0	9.97205402943633
MyD88 HOIL1	20191205 cl120 hoil1mscarlet 001	12	0	3.15942580941551
MyD88 HOIL1	20191205 cl120 hoil1mscarlet 001	12	0	1.33020790794409
MyD88 HOIL1	20191205 cl120 hoil1mscarlet 001	12	0	1.09473056503485
MyD88 HOIL1	20191205 cl120 hoil1mscarlet 001	12	0	0.610413911065144
MyD88 HOIL1	20191205 cl120 hoil1mscarlet 001	12	0	4.01488120415209
MyD88 HOIL1	20191205 cl120 hoil1mscarlet 001	12	0	1.90927087533028
MyD88 HOIL1	20191205 cl120 hoil1mscarlet 001	12	0	8.96637858965987
MyD88 HOIL1	20191205 cl120 hoil1mscarlet 001	12	0	0.811720774772771
MyD88 HOIL1	20191205 cl120 hoil1mscarlet 001	12	0	1.60657722914212
MyD88 HOIL1	20191205 cl120 hoil1mscarlet 001	12	0	1.09125546367152
MyD88 HOIL1	20191205 cl120 hoil1mscarlet 001	12	0	2.76935092892522
MyD88 HOIL1	20191205 cl120 hoil1mscarlet 001	12	0	2.6735509527168
MyD88 HOIL1	20191205 cl120 hoil1mscarlet 001	12	0	1.50718551416011
MyD88 HOIL1	20191205 cl120 hoil1mscarlet 001	12	0	3.37560923148833
MyD88 HOIL1	20191205 cl120 hoil1mscarlet 001	12	0	0.796695875465507
MyD88 HOIL1	20191205 cl120 hoil1mscarlet 001	12	0	5.54469357891804
MyD88 HOIL1	20191205 cl120 hoil1mscarlet 001	12	0	0.88273752571848
MyD88 HOIL1	20191205 cl120 hoil1mscarlet 001	12	0	4.57742606980571
MyD88 HOIL1	20191205 cl120 hoil1mscarlet 001	12	0	0.479005260331156
MyD88 HOIL1	20191205 cl120 hoil1mscarlet 001	12	0	0.345558874961711
MyD88 HOIL1	20191205 cl120 hoil1mscarlet 001	12	0	0.774984728551176
MyD88 HOIL1	20191205 cl120 hoil1mscarlet 001	12	0	2.92234836128436
MyD88 HOIL1	20191205 cl120 hoil1mscarlet 001	12	0	1.89446846797245
MyD88 HOIL1	20191205 cl120 hoil1mscarlet 001	12	1	16.4529628854542
MyD88 HOIL1	20191205 cl120 hoil1mscarlet 001	12	0	0.766432426967073
MyD88 HOIL1	20191205 cl120 hoil1mscarlet 001	12	0	2.44930621394364
MyD88 HOIL1	20191205 cl120 hoil1mscarlet 001	12	1	4.244668922582
MyD88 HOIL1	20191205 cl120 hoil1mscarlet 001	12	0	0.626745197748509
MyD88 HOIL1	20191205 cl120 hoil1mscarlet 001	12	0	0.756178892512269
MyD88 HOIL1	20191205 cl120 hoil1mscarlet 001	12	0	2.47144814462207
MyD88 HOIL1	20191205 cl120 hoil1mscarlet 001	12	0	0.554874572983873
MyD88 HOIL1	20191205 cl120 hoil1mscarlet 001	12	0	6.70718191076816
MyD88 HOIL1	20191205 cl120 hoil1mscarlet 001	12	0	0.609546359849893
MyD88 HOIL1	20191205 cl120 hoil1mscarlet 001	12	0	0.898250062158931
MyD88 HOIL1	20191205 cl120 hoil1mscarlet 001	12	0	0.712153428008082
MyD88 HOIL1	20191205 cl120 hoil1mscarlet 001	12	0	1.47539141792304
MyD88 HOIL1	20191205 cl120 hoil1mscarlet 001	12	0	3.50478676216004
MyD88 HOIL1	20191205 cl120 hoil1mscarlet 001	12	0	4.99335825295602
MyD88 HOIL1	20191205 cl120 hoil1mscarlet 001	12	0	1.47295385787494
MyD88 HOIL1	20191205 cl120 hoil1mscarlet 001	12	0	2.11204470722162
MyD88 HOIL1	20191205 cl120 hoil1mscarlet 001	12	0	1.44068517350264
MyD88 HOIL1	20191205 cl120 hoil1mscarlet 001	12	0	1.1667862976071
MyD88 HOIL1	20191205 cl120 hoil1mscarlet 001	12	0	6.38433512297749
MyD88 HOIL1	20191205 cl120 hoil1mscarlet 001	12	0	3.2888063099794
MyD88 HOIL1	20191205 cl120 hoil1mscarlet 001	12	0	1.91427032654595
MyD88 HOIL1	20191205 cl120 hoil1mscarlet 001	12	0	3.44052098941431
MyD88 HOIL1	20191205 cl120 hoil1mscarlet 001	12	0	4.26182268262958
MyD88 HOIL1	20191205 cl120 hoil1mscarlet 001	12	0	8.21362604100258
MyD88 HOIL1	20191205 cl120 hoil1mscarlet 001	12	0	0.549466223506567
MyD88 HOIL1	20191205 cl120 hoil1mscarlet 001	12	0	1.05926187597748
MyD88 HOIL1	20191205 cl120 hoil1mscarlet 001	12	0	0.859208719842985
MyD88 HOIL1	20191205 cl120 hoil1mscarlet 001	12	0	0.97488789489302
MyD88 HOIL1	20191205 cl120 hoil1mscarlet 001	12	0	1.35812833420193
MyD88 HOIL1	20191205 cl120 hoil1mscarlet 001	12	0	5.30352051384089
MyD88 HOIL1	20191205 cl120 hoil1mscarlet 001	12	0	2.33765160511624
MyD88 HOIL1	20191205 cl120 hoil1mscarlet 001	12	0	5.22279540573204
MyD88 HOIL1	20191205 cl120 hoil1mscarlet 001	12	0	5.44234290841591
MyD88 HOIL1	20191205 cl120 hoil1mscarlet 001	12	1	17.1855804020602
MyD88 HOIL1	20191205 cl120 hoil1mscarlet 001	12	0	3.28607641122527
MyD88 HOIL1	20191205 cl120 hoil1mscarlet 001	12	0	4.16242205606893
MyD88 HOIL1	20191205 cl120 hoil1mscarlet 001	12	0	0.760125484507369
MyD88 HOIL1	20191205 cl120 hoil1mscarlet 001	12	0	1.87433428676138
MyD88 HOIL1	20191205 cl120 hoil1mscarlet 001	12	0	0.745756491289076
MyD88 HOIL1	20191205 cl120 hoil1mscarlet 001	12	0	1.15916801843901
MyD88 HOIL1	20191205 cl120 hoil1mscarlet 001	12	0	9.79730734030436
MyD88 HOIL1	20191205 cl120 hoil1mscarlet 001	12	0	1.41559137485915
MyD88 HOIL1	20191205 cl120 hoil1mscarlet 001	12	0	2.50405135658724
MyD88 HOIL1	20191205 cl120 hoil1mscarlet 001	12	0	1.79183673378807
MyD88 HOIL1	20191205 cl120 hoil1mscarlet 001	12	0	1.02374398555235
MyD88 HOIL1	20191205 cl120 hoil1mscarlet 001	12	0	0.964458108598747
MyD88 HOIL1	20191205 cl120 hoil1mscarlet 001	12	0	0.566392898179482
MyD88 HOIL1	20191205 cl120 hoil1mscarlet 001	12	0	0.364154992777296
MyD88 HOIL1	20191205 cl120 hoil1mscarlet 001	12	0	1.07328589517515
MyD88 HOIL1	20191205 cl120 hoil1mscarlet 001	12	0	0.266298224223633
MyD88 HOIL1	20191205 cl120 hoil1mscarlet 001	12	0	1.30229096012146
MyD88 HOIL1	20191205 cl120 hoil1mscarlet 001	12	0	4.85018613215
MyD88 HOIL1	20191205 cl120 hoil1mscarlet 001	12	0	5.55178863859051
MyD88 HOIL1	20191205 cl120 hoil1mscarlet 001	12	0	0.41205309290588
MyD88 HOIL1	20191205 cl120 hoil1mscarlet 001	12	0	3.09288891321229
MyD88 HOIL1	20191205 cl120 hoil1mscarlet 001	12	0	1.59769153997987
MyD88 HOIL1	20191205 cl120 hoil1mscarlet 001	12	0	0.620118055734798
MyD88 HOIL1	20191205 cl120 hoil1mscarlet 001	12	0	2.91419090797538
MyD88 HOIL1	20191205 cl120 hoil1mscarlet 001	12	0	9.628972130203
MyD88 HOIL1	20191205 cl120 hoil1mscarlet 001	12	0	2.30573265780176
MyD88 HOIL1	20191205 cl120 hoil1mscarlet 001	12	0	2.19594035480536
MyD88 HOIL1	20191205 cl120 hoil1mscarlet 001	12	0	0.374908078909558
MyD88 HOIL1	20191205 cl120 hoil1mscarlet 001	12	0	1.66082257264165
MyD88 HOIL1	20191205 cl120 hoil1mscarlet 001	12	0	0.825747769130856
MyD88 HOIL1	20191205 cl120 hoil1mscarlet 001	12	0	1.35896888097052
MyD88 HOIL1	20191205 cl120 hoil1mscarlet 001	12	0	6.52453524482647
MyD88 HOIL1	20191205 cl120 hoil1mscarlet 001	12	0	3.82466187631496
MyD88 HOIL1	20191205 cl120 hoil1mscarlet 001	12	0	3.71177208932467
MyD88 HOIL1	20191205 cl120 hoil1mscarlet 001	12	0	1.16492151710994
MyD88 HOIL1	20191205 cl120 hoil1mscarlet 001	12	1	12.7026143591407
MyD88 HOIL1	20191205 cl120 hoil1mscarlet 001	12	0	0.478525647789511
MyD88 HOIL1	20191205 cl120 hoil1mscarlet 001	12	0	3.83051379718504
MyD88 HOIL1	20191205 cl120 hoil1mscarlet 001	12	0	2.55690775061896
MyD88 HOIL1	20191205 cl120 hoil1mscarlet 001	12	0	1.43336660420905
MyD88 HOIL1	20191205 cl120 hoil1mscarlet 001	12	0	1.03910436339163
MyD88 HOIL1	20191205 cl120 hoil1mscarlet 001	12	0	0.335835847755271
MyD88 HOIL1	20191205 cl120 hoil1mscarlet 001	12	0	8.02328417548378
MyD88 HOIL1	20191205 cl120 hoil1mscarlet 001	12	0	1.27125488748861
MyD88 HOIL1	20191205 cl120 hoil1mscarlet 001	12	0	3.9189877022468
MyD88 HOIL1	20191205 cl120 hoil1mscarlet 001	12	0	7.79110472003718
MyD88 HOIL1	20191205 cl120 hoil1mscarlet 001	12	0	2.727227570669
MyD88 HOIL1	20191205 cl120 hoil1mscarlet 001	12	0	0.519812046152767
MyD88 HOIL1	20191205 cl120 hoil1mscarlet 001	12	0	0.667609315189322
MyD88 HOIL1	20191205 cl120 hoil1mscarlet 001	12	0	5.75414032024402
MyD88 HOIL1	20191205 cl120 hoil1mscarlet 001	12	0	1.02091019530882
MyD88 HOIL1	20191205 cl120 hoil1mscarlet 001	12	0	1.82831998869293
MyD88 HOIL1	20191205 cl120 hoil1mscarlet 001	12	0	0.398543000693451
MyD88 HOIL1	20191205 cl120 hoil1mscarlet 001	12	1	3.55313808765989
MyD88 HOIL1	20191205 cl120 hoil1mscarlet 001	12	0	1.77323460169962
MyD88 HOIL1	20191205 cl120 hoil1mscarlet 001	12	0	1.08653668686475
MyD88 HOIL1	20191205 cl120 hoil1mscarlet 001	12	0	0.441729431033967
MyD88 HOIL1	20191205 cl120 hoil1mscarlet 001	12	0	3.02670518801373
MyD88 HOIL1	20191205 cl120 hoil1mscarlet 001	12	0	1.53510934655954
MyD88 HOIL1	20191205 cl120 hoil1mscarlet 001	12	0	3.64899554841631
MyD88 HOIL1	20191205 cl120 hoil1mscarlet 001	12	0	0.299402703449436
MyD88 HOIL1	20191205 cl120 hoil1mscarlet 001	12	0	11.2823140050161
MyD88 HOIL1	20191205 cl120 hoil1mscarlet 001	12	0	0.630103083352633
MyD88 HOIL1	20191205 cl120 hoil1mscarlet 001	12	0	1.17671047346266
MyD88 HOIL1	20191205 cl120 hoil1mscarlet 001	12	0	0.592918085424784
MyD88 HOIL1	20191205 cl120 hoil1mscarlet 001	12	0	14.1696488555664
MyD88 HOIL1	20191205 cl120 hoil1mscarlet 001	12	0	4.51248836681262
MyD88 HOIL1	20191205 cl120 hoil1mscarlet 001	12	0	0.968841009258609
MyD88 HOIL1	20191205 cl120 hoil1mscarlet 001	12	0	2.88956948973124
MyD88 HOIL1	20191205 cl120 hoil1mscarlet 001	12	0	0.648247343814644
MyD88 HOIL1	20191205 cl120 hoil1mscarlet 001	12	0	1.2246654436435
MyD88 HOIL1	20191205 cl120 hoil1mscarlet 001	12	0	8.60258890106847
MyD88 HOIL1	20191205 cl120 hoil1mscarlet 001	12	0	1.91168740905778
MyD88 HOIL1	20191205 cl120 hoil1mscarlet 001	12	0	0.989819680020942
MyD88 HOIL1	20191205 cl120 hoil1mscarlet 001	12	0	2.41456556054184
MyD88 HOIL1	20191205 cl120 hoil1mscarlet 001	12	1	6.21814805376813
MyD88 HOIL1	20191205 cl120 hoil1mscarlet 001	12	0	0.7391331585929
MyD88 HOIL1	20191205 cl120 hoil1mscarlet 001	12	0	4.57035052662944
MyD88 HOIL1	20191205 cl120 hoil1mscarlet 001	12	0	0.351170274966389
MyD88 HOIL1	20191205 cl120 hoil1mscarlet 001	12	0	0.912025616534824
MyD88 HOIL1	20191205 cl120 hoil1mscarlet 001	12	0	0.425767517467129
MyD88 HOIL1	20191205 cl120 hoil1mscarlet 001	12	0	0.539749424673327
MyD88 HOIL1	20191205 cl120 hoil1mscarlet 001	12	0	0.55286288073386
MyD88 HOIL1	20191205 cl120 hoil1mscarlet 001	12	0	1.14454960945982
MyD88 HOIL1	20191205 cl120 hoil1mscarlet 001	12	0	1.33353641175375
MyD88 HOIL1	20191205 cl120 hoil1mscarlet 001	12	0	0.856140826182849
MyD88 HOIL1	20191205 cl120 hoil1mscarlet 001	12	0	1.42862504101015
MyD88 HOIL1	20191205 cl120 hoil1mscarlet 001	12	0	0.433202865977696
MyD88 HOIL1	20191205 cl120 hoil1mscarlet 001	12	0	0.798049050714751
MyD88 HOIL1	20191205 cl120 hoil1mscarlet 001	12	0	1.00676642173376
MyD88 HOIL1	20191205 cl120 hoil1mscarlet 001	12	0	3.17098750800109
MyD88 HOIL1	20191205 cl120 hoil1mscarlet 001	12	0	0.71145366193748
MyD88 HOIL1	20191205 cl120 hoil1mscarlet 001	12	0	0.539314422854727
MyD88 HOIL1	20191205 cl120 hoil1mscarlet 001	12	0	0.485578515794593
MyD88 HOIL1	20191205 cl120 hoil1mscarlet 001	12	1	12.383115889172
MyD88 HOIL1	20191205 cl120 hoil1mscarlet 001	12	0	4.29921162919396
MyD88 HOIL1	20191205 cl120 hoil1mscarlet 001	12	0	4.8812192240614
MyD88 HOIL1	20191205 cl120 hoil1mscarlet 001	12	0	6.29896654854764
MyD88 HOIL1	20191205 cl120 hoil1mscarlet 001	12	0	0.362366615511742
MyD88 HOIL1	20191205 cl120 hoil1mscarlet 001	12	0	0.68368952057806
MyD88 HOIL1	20191205 cl120 hoil1mscarlet 001	12	0	0.417310863119504
MyD88 HOIL1	20191205 cl120 hoil1mscarlet 001	12	0	5.53956307327647
MyD88 HOIL1	20191205 cl120 hoil1mscarlet 001	12	0	1.59454127052311
MyD88 HOIL1	20191205 cl120 hoil1mscarlet 001	12	0	2.09395867648798
MyD88 HOIL1	20191205 cl120 hoil1mscarlet 001	12	0	0.829552279142853
MyD88 HOIL1	20191205 cl120 hoil1mscarlet 001	12	0	0.57799753917386
MyD88 HOIL1	20191205 cl120 hoil1mscarlet 001	12	0	0.688826621621978
MyD88 HOIL1	20191205 cl120 hoil1mscarlet 001	12	0	0.488420733805604
MyD88 HOIL1	20191205 cl120 hoil1mscarlet 001	12	0	8.23765574154849
MyD88 HOIL1	20191205 cl120 hoil1mscarlet 001	12	0	5.96031568918184
MyD88 HOIL1	20191205 cl120 hoil1mscarlet 001	12	0	0.755791031693327
MyD88 HOIL1	20191205 cl120 hoil1mscarlet 001	12	0	4.0768422230056
MyD88 HOIL1	20191205 cl120 hoil1mscarlet 001	12	0	1.24788412380254
MyD88 HOIL1	20191205 cl120 hoil1mscarlet 001	12	0	5.30229416384093
MyD88 HOIL1	20191205 cl120 hoil1mscarlet 001	12	0	3.0390889122992
MyD88 HOIL1	20191205 cl120 hoil1mscarlet 001	12	0	0.43071755599524
MyD88 HOIL1	20191205 cl120 hoil1mscarlet 001	12	0	0.9604521663242
MyD88 HOIL1	20191205 cl120 hoil1mscarlet 001	12	0	0.53920485909688
MyD88 HOIL1	20191205 cl120 hoil1mscarlet 001	12	0	0.686968011107022
MyD88 HOIL1	20191205 cl120 hoil1mscarlet 001	12	0	11.7313635356561
MyD88 HOIL1	20191205 cl120 hoil1mscarlet 001	12	0	1.44149312697183
MyD88 HOIL1	20191205 cl120 hoil1mscarlet 001	12	0	3.43072953073784
MyD88 HOIL1	20191205 cl120 hoil1mscarlet 001	12	0	11.4486075766267
MyD88 HOIL1	20191205 cl120 hoil1mscarlet 001	12	0	0.721656980133358
MyD88 HOIL1	20191205 cl120 hoil1mscarlet 001	12	0	0.728905708231393
MyD88 HOIL1	20191205 cl120 hoil1mscarlet 001	12	0	0.614458605499193
MyD88 HOIL1	20191205 cl120 hoil1mscarlet 001	12	0	0.799694350569698
MyD88 HOIL1	20191205 cl120 hoil1mscarlet 001	12	0	1.56570308235214
MyD88 HOIL1	20191205 cl120 hoil1mscarlet 001	12	0	0.503653338236996
MyD88 HOIL1	20191205 cl120 hoil1mscarlet 001	12	0	0.430246476880984
MyD88 HOIL1	20191205 cl120 hoil1mscarlet 001	12	0	0.648617295280111
MyD88 HOIL1	20191205 cl120 hoil1mscarlet 001	12	0	0.937598624544022
MyD88 HOIL1	20191205 cl120 hoil1mscarlet 001	12	0	1.79066651422106
MyD88 HOIL1	20191205 cl120 hoil1mscarlet 001	12	0	4.10606716812758
MyD88 HOIL1	20191205 cl120 hoil1mscarlet 001	12	0	1.51162126979593
MyD88 HOIL1	20191205 cl120 hoil1mscarlet 001	12	0	5.48334337161933
MyD88 HOIL1	20191205 cl120 hoil1mscarlet 001	12	0	0.953002442505847
MyD88 HOIL1	20191205 cl120 hoil1mscarlet 001	12	0	1.21119731787604
MyD88 HOIL1	20191205 cl120 hoil1mscarlet 001	12	0	4.34029343940022
MyD88 HOIL1	20191205 cl120 hoil1mscarlet 001	12	0	0.329271172988127
MyD88 HOIL1	20191205 cl120 hoil1mscarlet 001	12	0	6.37976833237942
MyD88 HOIL1	20191205 cl120 hoil1mscarlet 001	12	0	1.17016811239861
MyD88 HOIL1	20191205 cl120 hoil1mscarlet 001	12	0	0.421609772498449
MyD88 HOIL1	20191205 cl120 hoil1mscarlet 001	12	0	2.25433561053816
MyD88 HOIL1	20191205 cl120 hoil1mscarlet 001	12	0	0.710859653087709
MyD88 HOIL1	20191205 cl120 hoil1mscarlet 001	12	0	1.06745659108523
MyD88 HOIL1	20191205 cl120 hoil1mscarlet 001	12	0	1.10894731345573
MyD88 HOIL1	20191205 cl120 hoil1mscarlet 001	12	0	1.14948625420502
MyD88 HOIL1	20191205 cl120 hoil1mscarlet 001	12	0	1.74785281030871
MyD88 HOIL1	20191205 cl120 hoil1mscarlet 001	12	0	3.24867955129029
MyD88 HOIL1	20191205 cl120 hoil1mscarlet 001	12	0	2.3260266913232
MyD88 HOIL1	20191205 cl120 hoil1mscarlet 001	12	0	4.55722659911647
MyD88 HOIL1	20191205 cl120 hoil1mscarlet 001	12	0	10.9889913244587
MyD88 HOIL1	20191205 cl120 hoil1mscarlet 001	12	0	7.30310382482976
MyD88 HOIL1	20191205 cl120 hoil1mscarlet 001	12	0	0.385985593772451
MyD88 HOIL1	20191205 cl120 hoil1mscarlet 001	12	0	1.27736007792553
MyD88 HOIL1	20191205 cl120 hoil1mscarlet 001	12	0	4.15121531080371
MyD88 HOIL1	20191205 cl120 hoil1mscarlet 001	12	0	0.883977717165667
MyD88 HOIL1	20191205 cl120 hoil1mscarlet 001	12	0	0.67720394893108
MyD88 HOIL1	20191205 cl120 hoil1mscarlet 001	12	0	0.562181839448418
MyD88 HOIL1	20191205 cl120 hoil1mscarlet 001	12	0	0.501184647444996
MyD88 HOIL1	20191205 cl120 hoil1mscarlet 001	12	0	0.342812487701747
MyD88 HOIL1	20191205 cl120 hoil1mscarlet 001	12	0	0.375609098996371
MyD88 HOIL1	20191205 cl120 hoil1mscarlet 001	12	1	1.26253711693614
MyD88 HOIL1	20191205 cl120 hoil1mscarlet 001	12	0	0.643842249014209
MyD88 HOIL1	20191205 cl120 hoil1mscarlet 001	12	0	1.12383017526827
MyD88 HOIL1	20191205 cl120 hoil1mscarlet 001	12	0	7.28094732698742
MyD88 HOIL1	20191205 cl120 hoil1mscarlet 001	12	0	0.46560942262014
MyD88 HOIL1	20191205 cl120 hoil1mscarlet 001	12	0	0.841460467134502
MyD88 HOIL1	20191205 cl120 hoil1mscarlet 001	12	0	1.63459375586181
MyD88 HOIL1	20191205 cl120 hoil1mscarlet 001	12	0	0.759431816125351
MyD88 HOIL1	20191205 cl120 hoil1mscarlet 001	12	0	1.59209606959575
[truncated: 116,355 more rows]
