# Supplementary material for: Myddosome clustering in IL‐1 receptor signaling regulates the formation of an NF‐kB activating signalosome
Source: EMBO Rep. 2023 Aug 21;24(10):e57233. doi: 10.15252/embr.202357233 (PMC10561168; doi:10.15252/embr.202357233)
Supplement: Supplementary file 17 — Source Data for Figure 5 [file EMBR-24-e57233-s012.zip › Figure 5/5C-E/Fig 5D_Mean HOIL1_by Replicates.xlsx]

## Sheet: Sheet1
GROUP	IMAGE	COLOCALIZATION	MyddosomeCluster
MyD88 HOIL1	20191205 cl120 hoil1mscarlet 001	0.0696469	All
MyD88 HOIL1	20191205 well2 cl120 hoil1mscarlet	0.0934226	All
MyD88 HOIL1	20191205 well3 cl120 hoil1mscarlet 001	0.0843278	All
MyD88 HOIL1	20200821 1.5nM 120-1E1 MyD88_HOIL1 001	0.0907375	All
MyD88 HOIL1	20210528 0.5nM 120-1E1_HOIL1_MyD88 grid_2.5 IL1 Off 004_26	0.0969991	All
MyD88 HOIL1	20210528 1.6nM 120-1E1_HOIL1_MyD88 grid_2.5 IL1 Off 001_30	0.0921488	All
MyD88 HOIL1	20210528 1.6nM 120-1E1_HOIL1_MyD88 grid_2.5 IL1 Off 002_46	0.0546549	All
MyD88 HOIL1	20210810 1.6nM 120-1E1_HOIL1_MyD88 001	0.0996764	All
MyD88 HOIL1	20210811 1.6nM 120-1E1_HOIL1_MyD88 001	0.0918758	All
MyD88 HOIL1	20191205 cl120 hoil1mscarlet 001	0.000588062	≤1
MyD88 HOIL1	20191205 well2 cl120 hoil1mscarlet	0.000127551	≤1
MyD88 HOIL1	20191205 well3 cl120 hoil1mscarlet 001	0.00044736	≤1
MyD88 HOIL1	20200821 1.5nM 120-1E1 MyD88_HOIL1 001	0.005163	≤1
MyD88 HOIL1	20210528 0.5nM 120-1E1_HOIL1_MyD88 grid_2.5 IL1 Off 004_26	0.00261767	≤1
MyD88 HOIL1	20210528 1.6nM 120-1E1_HOIL1_MyD88 grid_2.5 IL1 Off 001_30	0.00341125	≤1
MyD88 HOIL1	20210528 1.6nM 120-1E1_HOIL1_MyD88 grid_2.5 IL1 Off 002_46	0.00110729	≤1
MyD88 HOIL1	20210810 1.6nM 120-1E1_HOIL1_MyD88 001	0.0121377	≤1
MyD88 HOIL1	20210811 1.6nM 120-1E1_HOIL1_MyD88 001	0.0141083	≤1
MyD88 HOIL1	20191205 cl120 hoil1mscarlet 001	0.101631	>1
MyD88 HOIL1	20191205 well2 cl120 hoil1mscarlet	0.138062	>1
MyD88 HOIL1	20191205 well3 cl120 hoil1mscarlet 001	0.130426	>1
MyD88 HOIL1	20200821 1.5nM 120-1E1 MyD88_HOIL1 001	0.211476	>1
MyD88 HOIL1	20210528 0.5nM 120-1E1_HOIL1_MyD88 grid_2.5 IL1 Off 004_26	0.114475	>1
MyD88 HOIL1	20210528 1.6nM 120-1E1_HOIL1_MyD88 grid_2.5 IL1 Off 001_30	0.1284	>1
MyD88 HOIL1	20210528 1.6nM 120-1E1_HOIL1_MyD88 grid_2.5 IL1 Off 002_46	0.0681525	>1
MyD88 HOIL1	20210810 1.6nM 120-1E1_HOIL1_MyD88 001	0.209426	>1
MyD88 HOIL1	20210811 1.6nM 120-1E1_HOIL1_MyD88 001	0.241437	>1
MyD88 HOIL1	20191205 cl120 hoil1mscarlet 001	0.162364	≥2
MyD88 HOIL1	20191205 well2 cl120 hoil1mscarlet	0.203679	≥2
MyD88 HOIL1	20191205 well3 cl120 hoil1mscarlet 001	0.210948	≥2
MyD88 HOIL1	20200821 1.5nM 120-1E1 MyD88_HOIL1 001	0.421924	≥2
MyD88 HOIL1	20210528 0.5nM 120-1E1_HOIL1_MyD88 grid_2.5 IL1 Off 004_26	0.135289	≥2
MyD88 HOIL1	20210528 1.6nM 120-1E1_HOIL1_MyD88 grid_2.5 IL1 Off 001_30	0.174368	≥2
MyD88 HOIL1	20210528 1.6nM 120-1E1_HOIL1_MyD88 grid_2.5 IL1 Off 002_46	0.0938624	≥2
MyD88 HOIL1	20210810 1.6nM 120-1E1_HOIL1_MyD88 001	0.418829	≥2
MyD88 HOIL1	20210811 1.6nM 120-1E1_HOIL1_MyD88 001	0.507111	≥2
