# Supplementary material for: Myddosome clustering in IL‐1 receptor signaling regulates the formation of an NF‐kB activating signalosome
Source: EMBO Rep. 2023 Aug 21;24(10):e57233. doi: 10.15252/embr.202357233 (PMC10561168; doi:10.15252/embr.202357233)
Supplement: Supplementary file 17 — Source Data for Figure 5 [file EMBR-24-e57233-s012.zip › Figure 5/5C-E/Fig 5C_CellNumberbyImage_TRAF6.csv]

LIGAND_DENSITY_CAT	GROUP	IMAGE	CellNumber
32	MyD88 TRAF6Goff	20200110 cl069 1R myd88gfp mScarlett-traf6	29
32	MyD88 TRAF6Goff	20200110 cl069 1R myd88gfp mScarlett-traf6 003	17
32	MyD88 TRAF6Goff	20200123 cl069 1R 002	45
32	MyD88 TRAF6Goff	20200821 1.5nM 069-1R MyD88_TRAF6 001	17
32	MyD88 TRAF6Goff	20211217 0.8nM 069-1R_TRAF6_MyD88 grid_off_29mol 001	48
32	MyD88 TRAF6Goff	20211220 1.5nM 069-1R_TRAF6_MyD88 NC_31mol 001	35
