# Supplementary material for: Myddosome clustering in IL‐1 receptor signaling regulates the formation of an NF‐kB activating signalosome
Source: EMBO Rep. 2023 Aug 21;24(10):e57233. doi: 10.15252/embr.202357233 (PMC10561168; doi:10.15252/embr.202357233)
Supplement: Supplementary file 17 — Source Data for Figure 5 [file EMBR-24-e57233-s012.zip › Figure 5/5C-E/Fig 5C_Mean TRAF6.xlsx]

## Sheet: Sheet1
GROUP	SE_COLOCALIZATION	COLOCALIZATION	MyddosomeCluster
MyD88 TRAF6	0.0239415	0.154222	All
MyD88 TRAF6	0.0182589	0.0610954	≤1
MyD88 TRAF6	0.0524415	0.361941	>1
MyD88 TRAF6	0.0585038	0.583529	≥2
