# Supplementary material for: Myddosome clustering in IL‐1 receptor signaling regulates the formation of an NF‐kB activating signalosome
Source: EMBO Rep. 2023 Aug 21;24(10):e57233. doi: 10.15252/embr.202357233 (PMC10561168; doi:10.15252/embr.202357233)
Supplement: Supplementary file 17 — Source Data for Figure 5 [file EMBR-24-e57233-s012.zip › Figure 5/5C-E/TRAF6_Table for Fig 5C & 5E.csv]

GROUP	IMAGE	CELL	COLOCALIZATION	MyddosomeCluster
MyD88 TRAF6	20200110 cl069 1R myd88gfp mScarlett-traf6 003	1	0	0.378613523179391
MyD88 TRAF6	20200110 cl069 1R myd88gfp mScarlett-traf6 003	1	0	1.2980033578952
MyD88 TRAF6	20200110 cl069 1R myd88gfp mScarlett-traf6 003	1	0	0.753527600796473
MyD88 TRAF6	20200110 cl069 1R myd88gfp mScarlett-traf6 003	1	0	0.718259072773987
MyD88 TRAF6	20200110 cl069 1R myd88gfp mScarlett-traf6 003	1	0	0.906178394266093
MyD88 TRAF6	20200110 cl069 1R myd88gfp mScarlett-traf6 003	1	0	0.441929700785529
MyD88 TRAF6	20200110 cl069 1R myd88gfp mScarlett-traf6 003	1	0	0.716083763333527
MyD88 TRAF6	20200110 cl069 1R myd88gfp mScarlett-traf6 003	1	1	1.48924500344685
MyD88 TRAF6	20200110 cl069 1R myd88gfp mScarlett-traf6 003	1	0	0.528753442734298
MyD88 TRAF6	20200110 cl069 1R myd88gfp mScarlett-traf6 003	1	0	0.55042574301358
MyD88 TRAF6	20200110 cl069 1R myd88gfp mScarlett-traf6 003	1	0	0.675807078404653
MyD88 TRAF6	20200110 cl069 1R myd88gfp mScarlett-traf6 003	1	0	0.250682168016893
MyD88 TRAF6	20200110 cl069 1R myd88gfp mScarlett-traf6 003	1	0	1.21682256857287
MyD88 TRAF6	20200110 cl069 1R myd88gfp mScarlett-traf6 003	1	0	0.35011974112012
MyD88 TRAF6	20200110 cl069 1R myd88gfp mScarlett-traf6 003	1	0	0.726034831753884
MyD88 TRAF6	20200110 cl069 1R myd88gfp mScarlett-traf6 003	1	0	0.173093060165261
MyD88 TRAF6	20200110 cl069 1R myd88gfp mScarlett-traf6 003	1	0	0.442759936253869
MyD88 TRAF6	20200110 cl069 1R myd88gfp mScarlett-traf6 003	1	0	0.979856904450302
MyD88 TRAF6	20200110 cl069 1R myd88gfp mScarlett-traf6 003	1	0	0.71047959464472
MyD88 TRAF6	20200110 cl069 1R myd88gfp mScarlett-traf6 003	1	0	0.408647818959071
MyD88 TRAF6	20200110 cl069 1R myd88gfp mScarlett-traf6 003	1	0	0.787710998915145
MyD88 TRAF6	20200110 cl069 1R myd88gfp mScarlett-traf6 003	1	0	0.670249162973856
MyD88 TRAF6	20200110 cl069 1R myd88gfp mScarlett-traf6 003	1	0	0.476897991082498
MyD88 TRAF6	20200110 cl069 1R myd88gfp mScarlett-traf6 003	1	0	0.473223033755667
MyD88 TRAF6	20200110 cl069 1R myd88gfp mScarlett-traf6 003	1	0	0.656306271904709
MyD88 TRAF6	20200110 cl069 1R myd88gfp mScarlett-traf6 003	1	0	0.503073781413867
MyD88 TRAF6	20200110 cl069 1R myd88gfp mScarlett-traf6 003	1	0	0.681729835839591
MyD88 TRAF6	20200110 cl069 1R myd88gfp mScarlett-traf6 003	1	0	0.621589911753633
MyD88 TRAF6	20200110 cl069 1R myd88gfp mScarlett-traf6 003	1	0	0.816466582893984
MyD88 TRAF6	20200110 cl069 1R myd88gfp mScarlett-traf6 003	1	0	1.20677811124332
MyD88 TRAF6	20200110 cl069 1R myd88gfp mScarlett-traf6 003	1	0	0.239349092644344
MyD88 TRAF6	20200110 cl069 1R myd88gfp mScarlett-traf6 003	1	0	0.499034119956831
MyD88 TRAF6	20200110 cl069 1R myd88gfp mScarlett-traf6 003	1	0	0.509992236825331
MyD88 TRAF6	20200110 cl069 1R myd88gfp mScarlett-traf6 003	1	0	0.486557390642335
MyD88 TRAF6	20200110 cl069 1R myd88gfp mScarlett-traf6 003	1	0	0.577644208417636
MyD88 TRAF6	20200110 cl069 1R myd88gfp mScarlett-traf6 003	1	0	0.485281774111316
MyD88 TRAF6	20200110 cl069 1R myd88gfp mScarlett-traf6 003	1	0	0.95383368886114
MyD88 TRAF6	20200110 cl069 1R myd88gfp mScarlett-traf6 003	1	0	0.36049108375978
MyD88 TRAF6	20200110 cl069 1R myd88gfp mScarlett-traf6 003	1	0	0.684658843480782
MyD88 TRAF6	20200110 cl069 1R myd88gfp mScarlett-traf6 003	1	0	0.752103394079936
MyD88 TRAF6	20200110 cl069 1R myd88gfp mScarlett-traf6 003	1	0	0.858789713390909
MyD88 TRAF6	20200110 cl069 1R myd88gfp mScarlett-traf6 003	1	0	0.585219608996651
MyD88 TRAF6	20200110 cl069 1R myd88gfp mScarlett-traf6 003	1	0	0.721559299088764
MyD88 TRAF6	20200110 cl069 1R myd88gfp mScarlett-traf6 003	1	0	0.407919069046698
MyD88 TRAF6	20200110 cl069 1R myd88gfp mScarlett-traf6 003	1	0	0.490767622836816
MyD88 TRAF6	20200110 cl069 1R myd88gfp mScarlett-traf6 003	1	0	0.147856115493737
MyD88 TRAF6	20200110 cl069 1R myd88gfp mScarlett-traf6 003	1	0	0.530365030467678
MyD88 TRAF6	20200110 cl069 1R myd88gfp mScarlett-traf6 003	1	0	0.568891250696304
MyD88 TRAF6	20200110 cl069 1R myd88gfp mScarlett-traf6 003	1	0	1.66227104816169
MyD88 TRAF6	20200110 cl069 1R myd88gfp mScarlett-traf6 003	1	0	0.160175920143406
MyD88 TRAF6	20200110 cl069 1R myd88gfp mScarlett-traf6 003	1	0	0.406783597922733
MyD88 TRAF6	20200110 cl069 1R myd88gfp mScarlett-traf6 003	1	0	1.05372689395404
MyD88 TRAF6	20200110 cl069 1R myd88gfp mScarlett-traf6 003	1	0	0.668344789601089
MyD88 TRAF6	20200110 cl069 1R myd88gfp mScarlett-traf6 003	1	0	0.286244605351324
MyD88 TRAF6	20200110 cl069 1R myd88gfp mScarlett-traf6 003	1	0	0.720225234350273
MyD88 TRAF6	20200110 cl069 1R myd88gfp mScarlett-traf6 003	1	0	0.599885886682138
MyD88 TRAF6	20200110 cl069 1R myd88gfp mScarlett-traf6 003	1	0	0.470099137861924
MyD88 TRAF6	20200110 cl069 1R myd88gfp mScarlett-traf6 003	1	0	0.6439131286627
MyD88 TRAF6	20200110 cl069 1R myd88gfp mScarlett-traf6 003	1	0	0.524324301201118
MyD88 TRAF6	20200110 cl069 1R myd88gfp mScarlett-traf6 003	1	0	0.109551937788963
MyD88 TRAF6	20200110 cl069 1R myd88gfp mScarlett-traf6 003	1	0	0.78609405133258
MyD88 TRAF6	20200110 cl069 1R myd88gfp mScarlett-traf6 003	1	0	0.783791136119358
MyD88 TRAF6	20200110 cl069 1R myd88gfp mScarlett-traf6 003	1	0	0.700937070818729
MyD88 TRAF6	20200110 cl069 1R myd88gfp mScarlett-traf6 003	1	0	0.87146148261928
MyD88 TRAF6	20200110 cl069 1R myd88gfp mScarlett-traf6 003	1	1	1.82436392084954
MyD88 TRAF6	20200110 cl069 1R myd88gfp mScarlett-traf6 003	1	0	0.345289855210389
MyD88 TRAF6	20200110 cl069 1R myd88gfp mScarlett-traf6 003	1	1	1.7800290373132
MyD88 TRAF6	20200110 cl069 1R myd88gfp mScarlett-traf6 003	1	0	1.17433226593097
MyD88 TRAF6	20200110 cl069 1R myd88gfp mScarlett-traf6 003	1	0	1.07607745471107
MyD88 TRAF6	20200110 cl069 1R myd88gfp mScarlett-traf6 003	1	1	2.64276196407267
MyD88 TRAF6	20200110 cl069 1R myd88gfp mScarlett-traf6 003	1	0	0.740399492974516
MyD88 TRAF6	20200110 cl069 1R myd88gfp mScarlett-traf6 003	1	0	0.862209555683971
MyD88 TRAF6	20200110 cl069 1R myd88gfp mScarlett-traf6 003	1	0	1.25931225767575
MyD88 TRAF6	20200110 cl069 1R myd88gfp mScarlett-traf6 003	1	0	0.8703553958775
MyD88 TRAF6	20200110 cl069 1R myd88gfp mScarlett-traf6 003	1	0	1.2920993099531
MyD88 TRAF6	20200110 cl069 1R myd88gfp mScarlett-traf6 003	1	0	0.614090679629453
MyD88 TRAF6	20200110 cl069 1R myd88gfp mScarlett-traf6 003	1	0	0.598944986700678
MyD88 TRAF6	20200110 cl069 1R myd88gfp mScarlett-traf6 003	1	0	0.492235349460618
MyD88 TRAF6	20200110 cl069 1R myd88gfp mScarlett-traf6 003	1	0	0.337459125893009
MyD88 TRAF6	20200110 cl069 1R myd88gfp mScarlett-traf6 003	1	0	0.420197128916
MyD88 TRAF6	20200110 cl069 1R myd88gfp mScarlett-traf6 003	1	0	0.672987273812884
MyD88 TRAF6	20200110 cl069 1R myd88gfp mScarlett-traf6 003	1	1	1.67176945577565
MyD88 TRAF6	20200110 cl069 1R myd88gfp mScarlett-traf6 003	1	0	1.19944541704401
MyD88 TRAF6	20200110 cl069 1R myd88gfp mScarlett-traf6 003	1	0	1.12345509877784
MyD88 TRAF6	20200110 cl069 1R myd88gfp mScarlett-traf6 003	1	1	1.73910590631686
MyD88 TRAF6	20200110 cl069 1R myd88gfp mScarlett-traf6 003	1	0	0.810692022703849
MyD88 TRAF6	20200110 cl069 1R myd88gfp mScarlett-traf6 003	1	0	0.586645132409258
MyD88 TRAF6	20200110 cl069 1R myd88gfp mScarlett-traf6 003	1	0	0.458609692767136
MyD88 TRAF6	20200110 cl069 1R myd88gfp mScarlett-traf6 003	1	0	1.19114813267453
MyD88 TRAF6	20200110 cl069 1R myd88gfp mScarlett-traf6 003	1	0	0.560518118428889
MyD88 TRAF6	20200110 cl069 1R myd88gfp mScarlett-traf6 003	1	0	0.367393566475991
MyD88 TRAF6	20200110 cl069 1R myd88gfp mScarlett-traf6 003	1	0	1.58027341437686
MyD88 TRAF6	20200110 cl069 1R myd88gfp mScarlett-traf6 003	1	1	2.02235945893189
MyD88 TRAF6	20200110 cl069 1R myd88gfp mScarlett-traf6 003	1	0	0.414573464852927
MyD88 TRAF6	20200110 cl069 1R myd88gfp mScarlett-traf6 003	1	0	1.17267271874965
MyD88 TRAF6	20200110 cl069 1R myd88gfp mScarlett-traf6 003	1	0	0.573341852307311
MyD88 TRAF6	20200110 cl069 1R myd88gfp mScarlett-traf6 003	1	0	0.882834837861644
MyD88 TRAF6	20200110 cl069 1R myd88gfp mScarlett-traf6 003	1	0	0.598900608528173
MyD88 TRAF6	20200110 cl069 1R myd88gfp mScarlett-traf6 003	1	0	0.708745812690487
MyD88 TRAF6	20200110 cl069 1R myd88gfp mScarlett-traf6 003	1	0	0.1286067910494
MyD88 TRAF6	20200110 cl069 1R myd88gfp mScarlett-traf6 003	1	0	0.162605662141661
MyD88 TRAF6	20200110 cl069 1R myd88gfp mScarlett-traf6 003	1	0	0.439271305208287
MyD88 TRAF6	20200110 cl069 1R myd88gfp mScarlett-traf6 003	1	0	0.713185673922033
MyD88 TRAF6	20200110 cl069 1R myd88gfp mScarlett-traf6 003	1	0	0.840794993490053
MyD88 TRAF6	20200110 cl069 1R myd88gfp mScarlett-traf6 003	1	0	0.612647715164196
MyD88 TRAF6	20200110 cl069 1R myd88gfp mScarlett-traf6 003	1	0	0.492185332244211
MyD88 TRAF6	20200110 cl069 1R myd88gfp mScarlett-traf6 003	1	0	1.53795383758058
MyD88 TRAF6	20200110 cl069 1R myd88gfp mScarlett-traf6 003	1	0	1.13303674777945
MyD88 TRAF6	20200110 cl069 1R myd88gfp mScarlett-traf6 003	1	0	0.673673248337236
MyD88 TRAF6	20200110 cl069 1R myd88gfp mScarlett-traf6 003	1	1	2.42174171339878
MyD88 TRAF6	20200110 cl069 1R myd88gfp mScarlett-traf6 003	1	1	2.03102881679334
MyD88 TRAF6	20200110 cl069 1R myd88gfp mScarlett-traf6 003	1	0	0.528730386765684
MyD88 TRAF6	20200110 cl069 1R myd88gfp mScarlett-traf6 003	1	1	1.23468744914323
MyD88 TRAF6	20200110 cl069 1R myd88gfp mScarlett-traf6 003	1	0	1.09602504169413
MyD88 TRAF6	20200110 cl069 1R myd88gfp mScarlett-traf6 003	1	0	1.20670749566117
MyD88 TRAF6	20200110 cl069 1R myd88gfp mScarlett-traf6 003	1	0	0.344343798743798
MyD88 TRAF6	20200110 cl069 1R myd88gfp mScarlett-traf6 003	1	0	1.45852869012472
MyD88 TRAF6	20200110 cl069 1R myd88gfp mScarlett-traf6 003	1	0	0.540989299392404
MyD88 TRAF6	20200110 cl069 1R myd88gfp mScarlett-traf6 003	1	0	1.06028895903352
MyD88 TRAF6	20200110 cl069 1R myd88gfp mScarlett-traf6 003	1	0	1.68690976128046
MyD88 TRAF6	20200110 cl069 1R myd88gfp mScarlett-traf6 003	1	0	0.205980608753098
MyD88 TRAF6	20200110 cl069 1R myd88gfp mScarlett-traf6 003	1	0	0.321550890150636
MyD88 TRAF6	20200110 cl069 1R myd88gfp mScarlett-traf6 003	1	0	0.211996382837606
MyD88 TRAF6	20200110 cl069 1R myd88gfp mScarlett-traf6 003	1	0	0.370540049566971
MyD88 TRAF6	20200110 cl069 1R myd88gfp mScarlett-traf6 003	1	0	0.439671067233058
MyD88 TRAF6	20200110 cl069 1R myd88gfp mScarlett-traf6 003	1	0	0.337300040054267
MyD88 TRAF6	20200110 cl069 1R myd88gfp mScarlett-traf6 003	1	0	0.308058977825893
MyD88 TRAF6	20200110 cl069 1R myd88gfp mScarlett-traf6 003	1	0	0.527201743990993
MyD88 TRAF6	20200110 cl069 1R myd88gfp mScarlett-traf6 003	1	0	0.293925982729707
MyD88 TRAF6	20200110 cl069 1R myd88gfp mScarlett-traf6 003	1	0	0.758356435417458
MyD88 TRAF6	20200110 cl069 1R myd88gfp mScarlett-traf6 003	1	0	0.83340613979058
MyD88 TRAF6	20200110 cl069 1R myd88gfp mScarlett-traf6 003	1	0	0.151711553247017
MyD88 TRAF6	20200110 cl069 1R myd88gfp mScarlett-traf6 003	1	1	1.57165508710523
MyD88 TRAF6	20200110 cl069 1R myd88gfp mScarlett-traf6 003	1	0	1.68339268684229
MyD88 TRAF6	20200110 cl069 1R myd88gfp mScarlett-traf6 003	1	0	0.492733246704758
MyD88 TRAF6	20200110 cl069 1R myd88gfp mScarlett-traf6 003	1	1	2.46133004892478
MyD88 TRAF6	20200110 cl069 1R myd88gfp mScarlett-traf6 003	1	0	0.774644972278818
MyD88 TRAF6	20200110 cl069 1R myd88gfp mScarlett-traf6 003	1	0	0.336685253288887
MyD88 TRAF6	20200110 cl069 1R myd88gfp mScarlett-traf6 003	1	0	0.641093406795291
MyD88 TRAF6	20200110 cl069 1R myd88gfp mScarlett-traf6 003	1	0	0.948792983365787
MyD88 TRAF6	20200110 cl069 1R myd88gfp mScarlett-traf6 003	1	0	0.140965458914213
MyD88 TRAF6	20200110 cl069 1R myd88gfp mScarlett-traf6 003	1	0	0.54273366661792
MyD88 TRAF6	20200110 cl069 1R myd88gfp mScarlett-traf6 003	1	0	0.844504646792373
MyD88 TRAF6	20200110 cl069 1R myd88gfp mScarlett-traf6 003	1	0	0.415437345008009
MyD88 TRAF6	20200110 cl069 1R myd88gfp mScarlett-traf6 003	1	0	0.43893373811514
MyD88 TRAF6	20200110 cl069 1R myd88gfp mScarlett-traf6 003	1	0	0.612538984332998
MyD88 TRAF6	20200110 cl069 1R myd88gfp mScarlett-traf6 003	1	0	0.472010277398002
MyD88 TRAF6	20200110 cl069 1R myd88gfp mScarlett-traf6 003	1	0	0.214356667394762
MyD88 TRAF6	20200110 cl069 1R myd88gfp mScarlett-traf6 003	1	0	0.429338325848069
MyD88 TRAF6	20200110 cl069 1R myd88gfp mScarlett-traf6 003	1	0	0.750312004949231
MyD88 TRAF6	20200110 cl069 1R myd88gfp mScarlett-traf6 003	1	0	0.555969609090504
MyD88 TRAF6	20200110 cl069 1R myd88gfp mScarlett-traf6 003	1	0	0.427808566294513
MyD88 TRAF6	20200110 cl069 1R myd88gfp mScarlett-traf6 003	1	0	0.6313380262963
MyD88 TRAF6	20200110 cl069 1R myd88gfp mScarlett-traf6 003	1	0	0.299697585523956
MyD88 TRAF6	20200110 cl069 1R myd88gfp mScarlett-traf6 003	1	0	0.623184572014769
MyD88 TRAF6	20200110 cl069 1R myd88gfp mScarlett-traf6 003	1	0	0.437992727834531
MyD88 TRAF6	20200110 cl069 1R myd88gfp mScarlett-traf6 003	1	0	0.480359481644173
MyD88 TRAF6	20200110 cl069 1R myd88gfp mScarlett-traf6 003	1	0	0.422776398642522
MyD88 TRAF6	20200110 cl069 1R myd88gfp mScarlett-traf6 003	1	0	0.42837275332612
MyD88 TRAF6	20200110 cl069 1R myd88gfp mScarlett-traf6 003	1	0	3.47628985850956
MyD88 TRAF6	20200110 cl069 1R myd88gfp mScarlett-traf6 003	1	0	0.646759622201242
MyD88 TRAF6	20200110 cl069 1R myd88gfp mScarlett-traf6 003	1	0	0.300556791752678
MyD88 TRAF6	20200110 cl069 1R myd88gfp mScarlett-traf6 003	1	0	0.404139410254389
MyD88 TRAF6	20200110 cl069 1R myd88gfp mScarlett-traf6 003	1	0	0.645914224047013
MyD88 TRAF6	20200110 cl069 1R myd88gfp mScarlett-traf6 003	1	0	0.887395652448638
MyD88 TRAF6	20200110 cl069 1R myd88gfp mScarlett-traf6 003	1	0	0.348366319023989
MyD88 TRAF6	20200110 cl069 1R myd88gfp mScarlett-traf6 003	1	0	0.470273469110916
MyD88 TRAF6	20200110 cl069 1R myd88gfp mScarlett-traf6 003	1	0	0.69816618389874
MyD88 TRAF6	20200110 cl069 1R myd88gfp mScarlett-traf6 003	1	0	0.684481044702351
MyD88 TRAF6	20200110 cl069 1R myd88gfp mScarlett-traf6 003	1	0	0.847521518044851
MyD88 TRAF6	20200110 cl069 1R myd88gfp mScarlett-traf6 003	1	0	0.823565191281304
MyD88 TRAF6	20200110 cl069 1R myd88gfp mScarlett-traf6 003	1	0	1.68247235075809
MyD88 TRAF6	20200110 cl069 1R myd88gfp mScarlett-traf6 003	1	0	1.50362365887178
MyD88 TRAF6	20200110 cl069 1R myd88gfp mScarlett-traf6 003	1	1	3.78105031093896
MyD88 TRAF6	20200110 cl069 1R myd88gfp mScarlett-traf6 003	1	0	0.401585333542458
MyD88 TRAF6	20200110 cl069 1R myd88gfp mScarlett-traf6 003	1	0	0.355580093508376
MyD88 TRAF6	20200110 cl069 1R myd88gfp mScarlett-traf6 003	1	0	0.943615810250565
MyD88 TRAF6	20200110 cl069 1R myd88gfp mScarlett-traf6 003	1	0	0.55687014303094
MyD88 TRAF6	20200110 cl069 1R myd88gfp mScarlett-traf6 003	1	0	0.730969767260773
MyD88 TRAF6	20200110 cl069 1R myd88gfp mScarlett-traf6 003	1	0	0.867032716792571
MyD88 TRAF6	20200110 cl069 1R myd88gfp mScarlett-traf6 003	1	0	1.11190903575206
MyD88 TRAF6	20200110 cl069 1R myd88gfp mScarlett-traf6 003	1	0	0.928065784776104
MyD88 TRAF6	20200110 cl069 1R myd88gfp mScarlett-traf6 003	1	0	0.500183640434669
MyD88 TRAF6	20200110 cl069 1R myd88gfp mScarlett-traf6 003	1	0	0.621720754116993
MyD88 TRAF6	20200110 cl069 1R myd88gfp mScarlett-traf6 003	1	0	0.403949123544387
MyD88 TRAF6	20200110 cl069 1R myd88gfp mScarlett-traf6 003	1	0	0.390623397565984
MyD88 TRAF6	20200110 cl069 1R myd88gfp mScarlett-traf6 003	1	0	0.147052079519705
MyD88 TRAF6	20200110 cl069 1R myd88gfp mScarlett-traf6 003	1	0	0.916688655234798
MyD88 TRAF6	20200110 cl069 1R myd88gfp mScarlett-traf6 003	1	0	0.452135673981904
MyD88 TRAF6	20200110 cl069 1R myd88gfp mScarlett-traf6 003	1	0	0.807335233607651
MyD88 TRAF6	20200110 cl069 1R myd88gfp mScarlett-traf6 003	1	0	1.13601777180909
MyD88 TRAF6	20200110 cl069 1R myd88gfp mScarlett-traf6 003	1	0	1.6001075069843
MyD88 TRAF6	20200110 cl069 1R myd88gfp mScarlett-traf6 003	1	0	1.24545144295952
MyD88 TRAF6	20200110 cl069 1R myd88gfp mScarlett-traf6 003	1	0	0.430689983300538
MyD88 TRAF6	20200110 cl069 1R myd88gfp mScarlett-traf6 003	1	0	0.854555866838384
MyD88 TRAF6	20200110 cl069 1R myd88gfp mScarlett-traf6 003	1	0	0.371647342705673
MyD88 TRAF6	20200110 cl069 1R myd88gfp mScarlett-traf6 003	1	0	0.366712269324851
MyD88 TRAF6	20200110 cl069 1R myd88gfp mScarlett-traf6 003	1	0	0.67813028866096
MyD88 TRAF6	20200110 cl069 1R myd88gfp mScarlett-traf6 003	1	0	0.710092796216593
MyD88 TRAF6	20200110 cl069 1R myd88gfp mScarlett-traf6 003	1	0	0.539444446089924
MyD88 TRAF6	20200110 cl069 1R myd88gfp mScarlett-traf6 003	1	0	0.342512519237138
MyD88 TRAF6	20200110 cl069 1R myd88gfp mScarlett-traf6 003	1	0	0.509995090815764
MyD88 TRAF6	20200110 cl069 1R myd88gfp mScarlett-traf6 003	1	0	0.602688591459244
MyD88 TRAF6	20200110 cl069 1R myd88gfp mScarlett-traf6 003	1	0	0.612112361019038
MyD88 TRAF6	20200110 cl069 1R myd88gfp mScarlett-traf6 003	1	0	0.644804114833207
MyD88 TRAF6	20200110 cl069 1R myd88gfp mScarlett-traf6 003	1	0	0.964157664910775
MyD88 TRAF6	20200110 cl069 1R myd88gfp mScarlett-traf6 003	1	0	0.9324115470477
MyD88 TRAF6	20200110 cl069 1R myd88gfp mScarlett-traf6 003	1	0	0.360255853594142
MyD88 TRAF6	20200110 cl069 1R myd88gfp mScarlett-traf6 003	1	0	1.4245917726847
MyD88 TRAF6	20200110 cl069 1R myd88gfp mScarlett-traf6 003	1	0	0.437024601197956
MyD88 TRAF6	20200110 cl069 1R myd88gfp mScarlett-traf6 003	1	0	0.578106082649671
MyD88 TRAF6	20200110 cl069 1R myd88gfp mScarlett-traf6 003	1	0	0.325763731609316
MyD88 TRAF6	20200110 cl069 1R myd88gfp mScarlett-traf6 003	1	0	1.23236156413261
MyD88 TRAF6	20200110 cl069 1R myd88gfp mScarlett-traf6 003	1	1	2.11865494022894
MyD88 TRAF6	20200110 cl069 1R myd88gfp mScarlett-traf6 003	1	0	0.212690660819633
MyD88 TRAF6	20200110 cl069 1R myd88gfp mScarlett-traf6 003	1	0	0.77941962244374
MyD88 TRAF6	20200110 cl069 1R myd88gfp mScarlett-traf6 003	1	1	5.92951379034324
MyD88 TRAF6	20200110 cl069 1R myd88gfp mScarlett-traf6 003	1	0	1.54675685043365
MyD88 TRAF6	20200110 cl069 1R myd88gfp mScarlett-traf6 003	1	0	0.0756589538780102
MyD88 TRAF6	20200110 cl069 1R myd88gfp mScarlett-traf6 003	1	0	0.713420207824304
MyD88 TRAF6	20200110 cl069 1R myd88gfp mScarlett-traf6 003	1	0	0.972538573268069
MyD88 TRAF6	20200110 cl069 1R myd88gfp mScarlett-traf6 003	1	0	0.491339320550976
MyD88 TRAF6	20200110 cl069 1R myd88gfp mScarlett-traf6 003	1	0	0.31010192139602
MyD88 TRAF6	20200110 cl069 1R myd88gfp mScarlett-traf6 003	1	0	2.23637011607709
MyD88 TRAF6	20200110 cl069 1R myd88gfp mScarlett-traf6 003	1	0	0.882763760401822
MyD88 TRAF6	20200110 cl069 1R myd88gfp mScarlett-traf6 003	1	0	0.500016702675387
MyD88 TRAF6	20200110 cl069 1R myd88gfp mScarlett-traf6 003	1	0	0.497585661215302
MyD88 TRAF6	20200110 cl069 1R myd88gfp mScarlett-traf6 003	1	0	0.539060012199764
MyD88 TRAF6	20200110 cl069 1R myd88gfp mScarlett-traf6 003	1	0	0.289571575762449
MyD88 TRAF6	20200110 cl069 1R myd88gfp mScarlett-traf6 003	1	0	0.45815755243484
MyD88 TRAF6	20200110 cl069 1R myd88gfp mScarlett-traf6 003	1	0	1.1673693323884
MyD88 TRAF6	20200110 cl069 1R myd88gfp mScarlett-traf6 003	1	0	0.920454057862329
MyD88 TRAF6	20200110 cl069 1R myd88gfp mScarlett-traf6 003	1	0	3.51084844607111
MyD88 TRAF6	20200110 cl069 1R myd88gfp mScarlett-traf6 003	1	0	0.610943679511222
MyD88 TRAF6	20200110 cl069 1R myd88gfp mScarlett-traf6 003	1	1	2.82948140318569
MyD88 TRAF6	20200110 cl069 1R myd88gfp mScarlett-traf6 003	1	0	0.704051215578489
MyD88 TRAF6	20200110 cl069 1R myd88gfp mScarlett-traf6 003	1	1	1.06251023909043
MyD88 TRAF6	20200110 cl069 1R myd88gfp mScarlett-traf6 003	1	0	1.04066026411925
MyD88 TRAF6	20200110 cl069 1R myd88gfp mScarlett-traf6 003	1	0	1.18966710466295
MyD88 TRAF6	20200110 cl069 1R myd88gfp mScarlett-traf6 003	1	0	0.656027463235385
MyD88 TRAF6	20200110 cl069 1R myd88gfp mScarlett-traf6 003	1	1	1.63286065950813
MyD88 TRAF6	20200110 cl069 1R myd88gfp mScarlett-traf6 003	1	1	1.65075375942593
MyD88 TRAF6	20200110 cl069 1R myd88gfp mScarlett-traf6 003	1	0	0.384267295462802
MyD88 TRAF6	20200110 cl069 1R myd88gfp mScarlett-traf6 003	1	0	0.378076011307167
MyD88 TRAF6	20200110 cl069 1R myd88gfp mScarlett-traf6 003	1	1	6.13311490687538
MyD88 TRAF6	20200110 cl069 1R myd88gfp mScarlett-traf6 003	1	0	0.47920060986676
MyD88 TRAF6	20200110 cl069 1R myd88gfp mScarlett-traf6 003	1	0	0.414789189303753
MyD88 TRAF6	20200110 cl069 1R myd88gfp mScarlett-traf6 003	1	0	0.202719469698608
MyD88 TRAF6	20200110 cl069 1R myd88gfp mScarlett-traf6 003	1	0	0.449066383059722
MyD88 TRAF6	20200110 cl069 1R myd88gfp mScarlett-traf6 003	1	0	1.25903187034988
MyD88 TRAF6	20200110 cl069 1R myd88gfp mScarlett-traf6 003	1	0	0.987391911413504
MyD88 TRAF6	20200110 cl069 1R myd88gfp mScarlett-traf6 003	1	0	1.12372503525951
MyD88 TRAF6	20200110 cl069 1R myd88gfp mScarlett-traf6 003	1	0	0.916670242170911
MyD88 TRAF6	20200110 cl069 1R myd88gfp mScarlett-traf6 003	1	0	0.779034799059718
MyD88 TRAF6	20200110 cl069 1R myd88gfp mScarlett-traf6 003	1	0	0.325979121715851
MyD88 TRAF6	20200110 cl069 1R myd88gfp mScarlett-traf6 003	1	0	0.278573168683584
MyD88 TRAF6	20200110 cl069 1R myd88gfp mScarlett-traf6 003	1	0	0.49696720010958
MyD88 TRAF6	20200110 cl069 1R myd88gfp mScarlett-traf6 003	1	0	1.03110990216012
MyD88 TRAF6	20200110 cl069 1R myd88gfp mScarlett-traf6 003	1	0	0.688680850180571
MyD88 TRAF6	20200110 cl069 1R myd88gfp mScarlett-traf6 003	1	0	0.998205581208207
MyD88 TRAF6	20200110 cl069 1R myd88gfp mScarlett-traf6 003	1	0	0.351179822776976
MyD88 TRAF6	20200110 cl069 1R myd88gfp mScarlett-traf6 003	1	0	0.462995741802247
MyD88 TRAF6	20200110 cl069 1R myd88gfp mScarlett-traf6 003	1	0	0.398605336673627
MyD88 TRAF6	20200110 cl069 1R myd88gfp mScarlett-traf6 003	1	1	3.09266101769771
MyD88 TRAF6	20200110 cl069 1R myd88gfp mScarlett-traf6 003	1	0	0.0891192206880533
MyD88 TRAF6	20200110 cl069 1R myd88gfp mScarlett-traf6 003	1	0	0.654273541346242
MyD88 TRAF6	20200110 cl069 1R myd88gfp mScarlett-traf6 003	1	0	0.457316993655693
MyD88 TRAF6	20200110 cl069 1R myd88gfp mScarlett-traf6 003	1	0	0.514561489297087
MyD88 TRAF6	20200110 cl069 1R myd88gfp mScarlett-traf6 003	1	0	1.24633566296671
MyD88 TRAF6	20200110 cl069 1R myd88gfp mScarlett-traf6 003	1	0	3.93822832601156
MyD88 TRAF6	20200110 cl069 1R myd88gfp mScarlett-traf6 003	1	0	1.50018700629932
MyD88 TRAF6	20200110 cl069 1R myd88gfp mScarlett-traf6 003	1	1	1.5433709216815
MyD88 TRAF6	20200110 cl069 1R myd88gfp mScarlett-traf6 003	1	0	0.428439043113584
MyD88 TRAF6	20200110 cl069 1R myd88gfp mScarlett-traf6 003	1	0	1.73152608687826
MyD88 TRAF6	20200110 cl069 1R myd88gfp mScarlett-traf6 003	1	0	0.410756069964884
MyD88 TRAF6	20200110 cl069 1R myd88gfp mScarlett-traf6 003	1	0	1.17142832377098
MyD88 TRAF6	20200110 cl069 1R myd88gfp mScarlett-traf6 003	1	1	0.275161547123836
MyD88 TRAF6	20200110 cl069 1R myd88gfp mScarlett-traf6 003	1	0	0.662361481381189
MyD88 TRAF6	20200110 cl069 1R myd88gfp mScarlett-traf6 003	1	0	0.685933391488815
MyD88 TRAF6	20200110 cl069 1R myd88gfp mScarlett-traf6 003	1	0	1.18481648251355
MyD88 TRAF6	20200110 cl069 1R myd88gfp mScarlett-traf6 003	1	0	0.176706163798454
MyD88 TRAF6	20200110 cl069 1R myd88gfp mScarlett-traf6 003	1	0	0.477807204187078
MyD88 TRAF6	20200110 cl069 1R myd88gfp mScarlett-traf6 003	1	0	0.946725494788558
MyD88 TRAF6	20200110 cl069 1R myd88gfp mScarlett-traf6 003	1	0	0.790803631894353
MyD88 TRAF6	20200110 cl069 1R myd88gfp mScarlett-traf6 003	1	0	0.515112340472427
MyD88 TRAF6	20200110 cl069 1R myd88gfp mScarlett-traf6 003	1	0	0.685610252902862
MyD88 TRAF6	20200110 cl069 1R myd88gfp mScarlett-traf6 003	1	0	1.09044607636046
MyD88 TRAF6	20200110 cl069 1R myd88gfp mScarlett-traf6 003	1	0	0.466067066364956
MyD88 TRAF6	20200110 cl069 1R myd88gfp mScarlett-traf6 003	1	0	1.38967191750075
MyD88 TRAF6	20200110 cl069 1R myd88gfp mScarlett-traf6 003	1	0	2.65108193559798
MyD88 TRAF6	20200110 cl069 1R myd88gfp mScarlett-traf6 003	1	0	0.755758049469987
MyD88 TRAF6	20200110 cl069 1R myd88gfp mScarlett-traf6 003	1	0	0.67418860042142
MyD88 TRAF6	20200110 cl069 1R myd88gfp mScarlett-traf6 003	1	0	0.419082318201044
MyD88 TRAF6	20200110 cl069 1R myd88gfp mScarlett-traf6 003	1	0	0.546251568299689
MyD88 TRAF6	20200110 cl069 1R myd88gfp mScarlett-traf6 003	1	0	0.439472215104904
MyD88 TRAF6	20200110 cl069 1R myd88gfp mScarlett-traf6 003	1	0	0.17142640902949
MyD88 TRAF6	20200110 cl069 1R myd88gfp mScarlett-traf6 003	1	1	1.18766417900216
MyD88 TRAF6	20200110 cl069 1R myd88gfp mScarlett-traf6 003	1	0	0.301522422871049
MyD88 TRAF6	20200110 cl069 1R myd88gfp mScarlett-traf6 003	1	0	2.04354055229968
MyD88 TRAF6	20200110 cl069 1R myd88gfp mScarlett-traf6 003	1	0	0.207772366696576
MyD88 TRAF6	20200110 cl069 1R myd88gfp mScarlett-traf6 003	1	0	0.93058217364818
MyD88 TRAF6	20200110 cl069 1R myd88gfp mScarlett-traf6 003	1	0	0.883539790733011
MyD88 TRAF6	20200110 cl069 1R myd88gfp mScarlett-traf6 003	1	0	0.372835450650789
MyD88 TRAF6	20200110 cl069 1R myd88gfp mScarlett-traf6 003	1	0	0.931260072206847
MyD88 TRAF6	20200110 cl069 1R myd88gfp mScarlett-traf6 003	1	0	0.776012185357889
MyD88 TRAF6	20200110 cl069 1R myd88gfp mScarlett-traf6 003	1	0	0.612993416819447
MyD88 TRAF6	20200110 cl069 1R myd88gfp mScarlett-traf6 003	1	1	2.21815692114043
MyD88 TRAF6	20200110 cl069 1R myd88gfp mScarlett-traf6 003	1	0	0.845143392600636
MyD88 TRAF6	20200110 cl069 1R myd88gfp mScarlett-traf6 003	1	0	0.113574630411572
MyD88 TRAF6	20200110 cl069 1R myd88gfp mScarlett-traf6 003	1	0	0.423135584368518
MyD88 TRAF6	20200110 cl069 1R myd88gfp mScarlett-traf6 003	1	0	0.949943562026069
MyD88 TRAF6	20200110 cl069 1R myd88gfp mScarlett-traf6 003	1	0	1.54393635302536
MyD88 TRAF6	20200110 cl069 1R myd88gfp mScarlett-traf6 003	1	0	0.542631639906764
MyD88 TRAF6	20200110 cl069 1R myd88gfp mScarlett-traf6 003	1	0	0.609810335092689
MyD88 TRAF6	20200110 cl069 1R myd88gfp mScarlett-traf6 003	1	0	0.70515617520086
MyD88 TRAF6	20200110 cl069 1R myd88gfp mScarlett-traf6 003	1	0	0.126326556098321
MyD88 TRAF6	20200110 cl069 1R myd88gfp mScarlett-traf6 003	1	0	0.429758658663793
MyD88 TRAF6	20200110 cl069 1R myd88gfp mScarlett-traf6 003	1	0	0.470574458249373
MyD88 TRAF6	20200110 cl069 1R myd88gfp mScarlett-traf6 003	1	0	0.37461548241618
MyD88 TRAF6	20200110 cl069 1R myd88gfp mScarlett-traf6 003	1	0	0.98333608079086
MyD88 TRAF6	20200110 cl069 1R myd88gfp mScarlett-traf6 003	1	0	0.26868810396228
MyD88 TRAF6	20200110 cl069 1R myd88gfp mScarlett-traf6 003	1	0	0.360245902542956
MyD88 TRAF6	20200110 cl069 1R myd88gfp mScarlett-traf6 003	1	0	0.707550359511538
MyD88 TRAF6	20200110 cl069 1R myd88gfp mScarlett-traf6 003	1	0	0.669523136071678
MyD88 TRAF6	20200110 cl069 1R myd88gfp mScarlett-traf6 003	1	0	1.01075053054524
MyD88 TRAF6	20200110 cl069 1R myd88gfp mScarlett-traf6 003	1	0	0.738930790892629
MyD88 TRAF6	20200110 cl069 1R myd88gfp mScarlett-traf6 003	1	0	0.369111916890162
MyD88 TRAF6	20200110 cl069 1R myd88gfp mScarlett-traf6 003	1	0	1.03220089859982
MyD88 TRAF6	20200110 cl069 1R myd88gfp mScarlett-traf6 003	1	0	1.5646381690238
MyD88 TRAF6	20200110 cl069 1R myd88gfp mScarlett-traf6 003	1	0	0.609708260125656
MyD88 TRAF6	20200110 cl069 1R myd88gfp mScarlett-traf6 003	1	0	0.39424476674152
MyD88 TRAF6	20200110 cl069 1R myd88gfp mScarlett-traf6 003	1	0	0.329235910847722
MyD88 TRAF6	20200110 cl069 1R myd88gfp mScarlett-traf6 003	1	0	1.03041443846226
MyD88 TRAF6	20200110 cl069 1R myd88gfp mScarlett-traf6 003	1	0	0.0265473003650176
MyD88 TRAF6	20200110 cl069 1R myd88gfp mScarlett-traf6 003	1	0	0.921237550620196
MyD88 TRAF6	20200110 cl069 1R myd88gfp mScarlett-traf6 003	1	0	0.758314594125338
MyD88 TRAF6	20200110 cl069 1R myd88gfp mScarlett-traf6 003	1	0	0.315256062670569
MyD88 TRAF6	20200110 cl069 1R myd88gfp mScarlett-traf6 003	1	0	0.314781159351771
MyD88 TRAF6	20200110 cl069 1R myd88gfp mScarlett-traf6 003	1	0	0.536922462982978
MyD88 TRAF6	20200110 cl069 1R myd88gfp mScarlett-traf6 003	1	0	0.406174105516416
MyD88 TRAF6	20200110 cl069 1R myd88gfp mScarlett-traf6 003	1	0	2.51835872705044
MyD88 TRAF6	20200110 cl069 1R myd88gfp mScarlett-traf6 003	1	0	0.521999405435969
MyD88 TRAF6	20200110 cl069 1R myd88gfp mScarlett-traf6 003	1	0	0.223185400630218
MyD88 TRAF6	20200110 cl069 1R myd88gfp mScarlett-traf6 003	1	0	0.848593494775362
MyD88 TRAF6	20200110 cl069 1R myd88gfp mScarlett-traf6 003	1	0	0.873724142090624
MyD88 TRAF6	20200110 cl069 1R myd88gfp mScarlett-traf6 003	1	0	0.464009907992231
MyD88 TRAF6	20200110 cl069 1R myd88gfp mScarlett-traf6 003	1	0	0.916137021624882
MyD88 TRAF6	20200110 cl069 1R myd88gfp mScarlett-traf6 003	1	0	0.441968395105104
MyD88 TRAF6	20200110 cl069 1R myd88gfp mScarlett-traf6 003	1	0	2.60553112460351
MyD88 TRAF6	20200110 cl069 1R myd88gfp mScarlett-traf6 003	1	0	0.666385690617071
MyD88 TRAF6	20200110 cl069 1R myd88gfp mScarlett-traf6 003	1	0	0.626593522267044
MyD88 TRAF6	20200110 cl069 1R myd88gfp mScarlett-traf6 003	1	0	0.834954333089111
MyD88 TRAF6	20200110 cl069 1R myd88gfp mScarlett-traf6 003	1	0	0.339876348938058
MyD88 TRAF6	20200110 cl069 1R myd88gfp mScarlett-traf6 003	1	0	0.420330377179509
MyD88 TRAF6	20200110 cl069 1R myd88gfp mScarlett-traf6 003	1	0	0.144462724314912
MyD88 TRAF6	20200110 cl069 1R myd88gfp mScarlett-traf6 003	1	0	0.752001605201316
MyD88 TRAF6	20200110 cl069 1R myd88gfp mScarlett-traf6 003	1	0	0.511306971638276
MyD88 TRAF6	20200110 cl069 1R myd88gfp mScarlett-traf6 003	1	0	0.309558739458258
MyD88 TRAF6	20200110 cl069 1R myd88gfp mScarlett-traf6 003	1	0	0.281451455951307
MyD88 TRAF6	20200110 cl069 1R myd88gfp mScarlett-traf6 003	1	0	0.491911018265136
MyD88 TRAF6	20200110 cl069 1R myd88gfp mScarlett-traf6 003	1	0	0.323870867263189
MyD88 TRAF6	20200110 cl069 1R myd88gfp mScarlett-traf6 003	1	0	1.28039885224918
MyD88 TRAF6	20200110 cl069 1R myd88gfp mScarlett-traf6 003	1	0	0.526415562691413
MyD88 TRAF6	20200110 cl069 1R myd88gfp mScarlett-traf6 003	1	0	0.758157734950631
MyD88 TRAF6	20200110 cl069 1R myd88gfp mScarlett-traf6 003	1	0	1.11712216983611
MyD88 TRAF6	20200110 cl069 1R myd88gfp mScarlett-traf6 003	1	0	1.09536004124198
MyD88 TRAF6	20200110 cl069 1R myd88gfp mScarlett-traf6 003	1	0	0.604858217046776
MyD88 TRAF6	20200110 cl069 1R myd88gfp mScarlett-traf6 003	1	0	0.22248542156102
MyD88 TRAF6	20200110 cl069 1R myd88gfp mScarlett-traf6 003	1	0	0.415983904857153
MyD88 TRAF6	20200110 cl069 1R myd88gfp mScarlett-traf6 003	1	0	0.759258158520573
MyD88 TRAF6	20200110 cl069 1R myd88gfp mScarlett-traf6 003	1	0	0.474578406910656
MyD88 TRAF6	20200110 cl069 1R myd88gfp mScarlett-traf6 003	1	0	0.347276329064002
MyD88 TRAF6	20200110 cl069 1R myd88gfp mScarlett-traf6 003	1	0	0.403981703154989
MyD88 TRAF6	20200110 cl069 1R myd88gfp mScarlett-traf6 003	1	0	0.98830781829758
MyD88 TRAF6	20200110 cl069 1R myd88gfp mScarlett-traf6 003	1	0	2.51995957095751
MyD88 TRAF6	20200110 cl069 1R myd88gfp mScarlett-traf6 003	1	0	0.391952802165507
MyD88 TRAF6	20200110 cl069 1R myd88gfp mScarlett-traf6 003	1	0	1.00416723287992
MyD88 TRAF6	20200110 cl069 1R myd88gfp mScarlett-traf6 003	1	0	1.74054528605983
MyD88 TRAF6	20200110 cl069 1R myd88gfp mScarlett-traf6 003	1	0	2.08545097785628
MyD88 TRAF6	20200110 cl069 1R myd88gfp mScarlett-traf6 003	1	0	0.500930017529505
MyD88 TRAF6	20200110 cl069 1R myd88gfp mScarlett-traf6 003	1	0	0.752867157077849
MyD88 TRAF6	20200110 cl069 1R myd88gfp mScarlett-traf6 003	1	0	0.261905506078524
MyD88 TRAF6	20200110 cl069 1R myd88gfp mScarlett-traf6 003	1	0	0.989835285696984
MyD88 TRAF6	20200110 cl069 1R myd88gfp mScarlett-traf6 003	1	0	0.551518173342198
MyD88 TRAF6	20200110 cl069 1R myd88gfp mScarlett-traf6 003	1	0	0.351412485040593
MyD88 TRAF6	20200110 cl069 1R myd88gfp mScarlett-traf6 003	1	0	0.401791127623187
MyD88 TRAF6	20200110 cl069 1R myd88gfp mScarlett-traf6 003	1	0	0.221491605563691
MyD88 TRAF6	20200110 cl069 1R myd88gfp mScarlett-traf6 003	1	0	0.180588886803271
MyD88 TRAF6	20200110 cl069 1R myd88gfp mScarlett-traf6 003	1	0	1.93114251229084
MyD88 TRAF6	20200110 cl069 1R myd88gfp mScarlett-traf6 003	1	0	0.492781044150827
MyD88 TRAF6	20200110 cl069 1R myd88gfp mScarlett-traf6 003	1	0	0.330234369749778
MyD88 TRAF6	20200110 cl069 1R myd88gfp mScarlett-traf6 003	1	0	1.19918546952886
MyD88 TRAF6	20200110 cl069 1R myd88gfp mScarlett-traf6 003	1	0	1.9981802417198
MyD88 TRAF6	20200110 cl069 1R myd88gfp mScarlett-traf6 003	1	0	0.870247764590927
MyD88 TRAF6	20200110 cl069 1R myd88gfp mScarlett-traf6 003	1	0	0.503735917535031
MyD88 TRAF6	20200110 cl069 1R myd88gfp mScarlett-traf6 003	1	0	1.22149332038798
MyD88 TRAF6	20200110 cl069 1R myd88gfp mScarlett-traf6 003	1	0	0.438867096749144
MyD88 TRAF6	20200110 cl069 1R myd88gfp mScarlett-traf6 003	1	0	0.611614194920724
MyD88 TRAF6	20200110 cl069 1R myd88gfp mScarlett-traf6 003	1	0	0.555350238016818
MyD88 TRAF6	20200110 cl069 1R myd88gfp mScarlett-traf6 003	1	0	0.578538910290665
MyD88 TRAF6	20200110 cl069 1R myd88gfp mScarlett-traf6 003	1	0	0.269920300544638
MyD88 TRAF6	20200110 cl069 1R myd88gfp mScarlett-traf6 003	1	0	0.518347455821873
MyD88 TRAF6	20200110 cl069 1R myd88gfp mScarlett-traf6 003	1	0	2.17719414104751
MyD88 TRAF6	20200110 cl069 1R myd88gfp mScarlett-traf6 003	1	0	1.27163666386797
MyD88 TRAF6	20200110 cl069 1R myd88gfp mScarlett-traf6 003	1	0	0.297406258614887
MyD88 TRAF6	20200110 cl069 1R myd88gfp mScarlett-traf6 003	1	0	0.72077803644178
MyD88 TRAF6	20200110 cl069 1R myd88gfp mScarlett-traf6 003	1	0	0.291818869183847
MyD88 TRAF6	20200110 cl069 1R myd88gfp mScarlett-traf6 003	1	0	0.35616101498872
MyD88 TRAF6	20200110 cl069 1R myd88gfp mScarlett-traf6 003	1	0	0.55097594273458
MyD88 TRAF6	20200110 cl069 1R myd88gfp mScarlett-traf6 003	1	0	0.492571427515276
MyD88 TRAF6	20200110 cl069 1R myd88gfp mScarlett-traf6 003	1	0	0.231591684685062
MyD88 TRAF6	20200110 cl069 1R myd88gfp mScarlett-traf6 003	1	0	0.258540447993133
MyD88 TRAF6	20200110 cl069 1R myd88gfp mScarlett-traf6 003	1	0	1.56276230798058
MyD88 TRAF6	20200110 cl069 1R myd88gfp mScarlett-traf6 003	1	0	0.42722062358408
MyD88 TRAF6	20200110 cl069 1R myd88gfp mScarlett-traf6 003	1	0	1.49093873647011
MyD88 TRAF6	20200110 cl069 1R myd88gfp mScarlett-traf6 003	1	0	0.725569017774184
MyD88 TRAF6	20200110 cl069 1R myd88gfp mScarlett-traf6 003	1	0	0.331923108289776
MyD88 TRAF6	20200110 cl069 1R myd88gfp mScarlett-traf6 003	1	0	0.334071914913273
MyD88 TRAF6	20200110 cl069 1R myd88gfp mScarlett-traf6 003	1	0	0.372996073783893
MyD88 TRAF6	20200110 cl069 1R myd88gfp mScarlett-traf6 003	1	0	1.58087386225311
MyD88 TRAF6	20200110 cl069 1R myd88gfp mScarlett-traf6 003	1	0	0.548545759539738
MyD88 TRAF6	20200110 cl069 1R myd88gfp mScarlett-traf6 003	1	0	1.76815028103784
MyD88 TRAF6	20200110 cl069 1R myd88gfp mScarlett-traf6 003	1	0	0.597471534861764
MyD88 TRAF6	20200110 cl069 1R myd88gfp mScarlett-traf6 003	1	0	0.251661407292549
MyD88 TRAF6	20200110 cl069 1R myd88gfp mScarlett-traf6 003	1	0	0.98177654046756
MyD88 TRAF6	20200110 cl069 1R myd88gfp mScarlett-traf6 003	1	0	0.951164066898824
MyD88 TRAF6	20200110 cl069 1R myd88gfp mScarlett-traf6 003	1	0	0.267881796515184
MyD88 TRAF6	20200110 cl069 1R myd88gfp mScarlett-traf6 003	1	0	2.22303402887256
MyD88 TRAF6	20200110 cl069 1R myd88gfp mScarlett-traf6 003	1	0	0.341161471876827
MyD88 TRAF6	20200110 cl069 1R myd88gfp mScarlett-traf6 003	1	0	0.309205065242773
MyD88 TRAF6	20200110 cl069 1R myd88gfp mScarlett-traf6 003	1	0	0.302076686426256
MyD88 TRAF6	20200110 cl069 1R myd88gfp mScarlett-traf6 003	1	0	0.536924300153149
MyD88 TRAF6	20200110 cl069 1R myd88gfp mScarlett-traf6 003	1	0	0.407801048959198
MyD88 TRAF6	20200110 cl069 1R myd88gfp mScarlett-traf6 003	1	0	0.246898159301967
MyD88 TRAF6	20200110 cl069 1R myd88gfp mScarlett-traf6 003	1	0	0.533976262462218
MyD88 TRAF6	20200110 cl069 1R myd88gfp mScarlett-traf6 003	1	0	1.32062965617967
MyD88 TRAF6	20200110 cl069 1R myd88gfp mScarlett-traf6 003	1	0	0.383134171642564
MyD88 TRAF6	20200110 cl069 1R myd88gfp mScarlett-traf6 003	1	0	0.631355212282173
MyD88 TRAF6	20200110 cl069 1R myd88gfp mScarlett-traf6 003	1	0	0.270480471997916
MyD88 TRAF6	20200110 cl069 1R myd88gfp mScarlett-traf6 003	1	0	0.46099730738486
MyD88 TRAF6	20200110 cl069 1R myd88gfp mScarlett-traf6 003	1	0	0.539654659030238
MyD88 TRAF6	20200110 cl069 1R myd88gfp mScarlett-traf6 003	1	0	0.308543780493151
MyD88 TRAF6	20200110 cl069 1R myd88gfp mScarlett-traf6 003	1	0	0.336031503349756
MyD88 TRAF6	20200110 cl069 1R myd88gfp mScarlett-traf6 003	1	0	1.04741665906185
MyD88 TRAF6	20200110 cl069 1R myd88gfp mScarlett-traf6 003	1	0	0.191284443445568
MyD88 TRAF6	20200110 cl069 1R myd88gfp mScarlett-traf6 003	1	0	0.570305509808504
MyD88 TRAF6	20200110 cl069 1R myd88gfp mScarlett-traf6 003	1	0	0.546471732291189
MyD88 TRAF6	20200110 cl069 1R myd88gfp mScarlett-traf6 003	1	0	0.383455383440289
MyD88 TRAF6	20200110 cl069 1R myd88gfp mScarlett-traf6 003	1	0	0.0436567007140547
MyD88 TRAF6	20200110 cl069 1R myd88gfp mScarlett-traf6 003	1	0	1.07377032400232
MyD88 TRAF6	20200110 cl069 1R myd88gfp mScarlett-traf6 003	1	0	0.534718623978724
MyD88 TRAF6	20200110 cl069 1R myd88gfp mScarlett-traf6 003	1	0	0.862571653996824
MyD88 TRAF6	20200110 cl069 1R myd88gfp mScarlett-traf6 003	1	0	0.295090610743862
MyD88 TRAF6	20200110 cl069 1R myd88gfp mScarlett-traf6 003	1	0	0.836828605135238
MyD88 TRAF6	20200110 cl069 1R myd88gfp mScarlett-traf6 003	1	0	0.190614548468768
MyD88 TRAF6	20200110 cl069 1R myd88gfp mScarlett-traf6 003	1	0	0.247445818695736
MyD88 TRAF6	20200110 cl069 1R myd88gfp mScarlett-traf6 003	1	0	0.859670359016367
MyD88 TRAF6	20200110 cl069 1R myd88gfp mScarlett-traf6 003	1	0	0.807058441344611
MyD88 TRAF6	20200110 cl069 1R myd88gfp mScarlett-traf6 003	1	0	0.666747058198073
MyD88 TRAF6	20200110 cl069 1R myd88gfp mScarlett-traf6 003	1	0	1.78864351790208
MyD88 TRAF6	20200110 cl069 1R myd88gfp mScarlett-traf6 003	1	0	0.392166696339858
MyD88 TRAF6	20200110 cl069 1R myd88gfp mScarlett-traf6 003	1	0	0.713341954026218
MyD88 TRAF6	20200110 cl069 1R myd88gfp mScarlett-traf6 003	1	0	1.13384704667693
MyD88 TRAF6	20200110 cl069 1R myd88gfp mScarlett-traf6 003	1	0	0.68922167447406
MyD88 TRAF6	20200110 cl069 1R myd88gfp mScarlett-traf6 003	1	0	0.377576649152476
MyD88 TRAF6	20200110 cl069 1R myd88gfp mScarlett-traf6 003	1	0	0.246823703930762
MyD88 TRAF6	20200110 cl069 1R myd88gfp mScarlett-traf6 003	1	0	0.37105376095134
MyD88 TRAF6	20200110 cl069 1R myd88gfp mScarlett-traf6 003	1	0	0.703229690295929
MyD88 TRAF6	20200110 cl069 1R myd88gfp mScarlett-traf6 003	1	0	1.88665091090058
MyD88 TRAF6	20200110 cl069 1R myd88gfp mScarlett-traf6 003	1	0	0.28799906150196
MyD88 TRAF6	20200110 cl069 1R myd88gfp mScarlett-traf6 003	1	0	0.241849026262398
MyD88 TRAF6	20200110 cl069 1R myd88gfp mScarlett-traf6 003	1	0	0.38779911207136
MyD88 TRAF6	20200110 cl069 1R myd88gfp mScarlett-traf6 003	1	0	0.698322508811953
MyD88 TRAF6	20200110 cl069 1R myd88gfp mScarlett-traf6 003	1	0	0.991700971643871
MyD88 TRAF6	20200110 cl069 1R myd88gfp mScarlett-traf6 003	1	0	0.97736641174988
MyD88 TRAF6	20200110 cl069 1R myd88gfp mScarlett-traf6 003	1	0	1.05185760260378
MyD88 TRAF6	20200110 cl069 1R myd88gfp mScarlett-traf6 003	1	0	0.317256448004122
MyD88 TRAF6	20200110 cl069 1R myd88gfp mScarlett-traf6 003	1	0	0.211447978924594
MyD88 TRAF6	20200110 cl069 1R myd88gfp mScarlett-traf6 003	1	0	0.334773420936291
MyD88 TRAF6	20200110 cl069 1R myd88gfp mScarlett-traf6 003	1	0	0.255928602102858
MyD88 TRAF6	20200110 cl069 1R myd88gfp mScarlett-traf6 003	1	0	0.576582775596227
MyD88 TRAF6	20200110 cl069 1R myd88gfp mScarlett-traf6 003	1	0	0.714920400312716
MyD88 TRAF6	20200110 cl069 1R myd88gfp mScarlett-traf6 003	1	0	0.581185841650293
MyD88 TRAF6	20200110 cl069 1R myd88gfp mScarlett-traf6 003	1	0	0.355602101635089
MyD88 TRAF6	20200110 cl069 1R myd88gfp mScarlett-traf6 003	1	0	0.909990873948389
MyD88 TRAF6	20200110 cl069 1R myd88gfp mScarlett-traf6 003	1	0	1.10855385978088
MyD88 TRAF6	20200110 cl069 1R myd88gfp mScarlett-traf6 003	1	0	0.683304973151673
MyD88 TRAF6	20200110 cl069 1R myd88gfp mScarlett-traf6 003	1	0	1.51703460128194
MyD88 TRAF6	20200110 cl069 1R myd88gfp mScarlett-traf6 003	1	0	0.620256353701849
MyD88 TRAF6	20200110 cl069 1R myd88gfp mScarlett-traf6 003	1	0	0.369407204941449
MyD88 TRAF6	20200110 cl069 1R myd88gfp mScarlett-traf6 003	1	0	1.30471181751779
MyD88 TRAF6	20200110 cl069 1R myd88gfp mScarlett-traf6 003	1	0	0.280546110210576
MyD88 TRAF6	20200110 cl069 1R myd88gfp mScarlett-traf6 003	1	0	0.341057635570287
MyD88 TRAF6	20200110 cl069 1R myd88gfp mScarlett-traf6 003	1	0	0.28492410740794
MyD88 TRAF6	20200110 cl069 1R myd88gfp mScarlett-traf6 003	1	0	0.426764767549262
MyD88 TRAF6	20200110 cl069 1R myd88gfp mScarlett-traf6 003	1	0	0.329561158904867
MyD88 TRAF6	20200110 cl069 1R myd88gfp mScarlett-traf6 003	1	0	1.01783994274116
MyD88 TRAF6	20200110 cl069 1R myd88gfp mScarlett-traf6 003	1	0	0.414251870455033
MyD88 TRAF6	20200110 cl069 1R myd88gfp mScarlett-traf6 003	1	0	0.224094379349111
MyD88 TRAF6	20200110 cl069 1R myd88gfp mScarlett-traf6 003	1	0	1.32052466862578
MyD88 TRAF6	20200110 cl069 1R myd88gfp mScarlett-traf6 003	1	0	0.435751945509667
MyD88 TRAF6	20200110 cl069 1R myd88gfp mScarlett-traf6 003	1	0	0.254505267438953
MyD88 TRAF6	20200110 cl069 1R myd88gfp mScarlett-traf6 003	1	0	0.272736899567442
MyD88 TRAF6	20200110 cl069 1R myd88gfp mScarlett-traf6 003	1	0	0.459095233059942
MyD88 TRAF6	20200110 cl069 1R myd88gfp mScarlett-traf6 003	1	0	0.253508900773847
MyD88 TRAF6	20200110 cl069 1R myd88gfp mScarlett-traf6 003	1	0	0.0769496951795913
MyD88 TRAF6	20200110 cl069 1R myd88gfp mScarlett-traf6 003	1	0	0.461578401207622
MyD88 TRAF6	20200110 cl069 1R myd88gfp mScarlett-traf6 003	1	0	0.337880771957953
MyD88 TRAF6	20200110 cl069 1R myd88gfp mScarlett-traf6 003	1	0	0.261932170897358
MyD88 TRAF6	20200110 cl069 1R myd88gfp mScarlett-traf6 003	1	0	0.632166031653758
MyD88 TRAF6	20200110 cl069 1R myd88gfp mScarlett-traf6 003	1	0	0.455151873098956
MyD88 TRAF6	20200110 cl069 1R myd88gfp mScarlett-traf6 003	1	0	0.5233861276767
MyD88 TRAF6	20200110 cl069 1R myd88gfp mScarlett-traf6 003	1	0	0.539067212665969
MyD88 TRAF6	20200110 cl069 1R myd88gfp mScarlett-traf6 003	1	0	0.731385932836842
MyD88 TRAF6	20200110 cl069 1R myd88gfp mScarlett-traf6 003	1	0	0.594617044635051
MyD88 TRAF6	20200110 cl069 1R myd88gfp mScarlett-traf6 003	1	0	0.402775306232529
MyD88 TRAF6	20200110 cl069 1R myd88gfp mScarlett-traf6 003	1	0	0.6984770896199
MyD88 TRAF6	20200110 cl069 1R myd88gfp mScarlett-traf6 003	1	0	0.290324681105262
MyD88 TRAF6	20200110 cl069 1R myd88gfp mScarlett-traf6 003	1	0	0.0908876848303833
MyD88 TRAF6	20200110 cl069 1R myd88gfp mScarlett-traf6 003	1	0	0.383153598079864
MyD88 TRAF6	20200110 cl069 1R myd88gfp mScarlett-traf6 003	1	0	0.215209200525078
MyD88 TRAF6	20200110 cl069 1R myd88gfp mScarlett-traf6 003	1	0	0.538792378212789
MyD88 TRAF6	20200110 cl069 1R myd88gfp mScarlett-traf6 003	1	0	0.397725170160089
MyD88 TRAF6	20200110 cl069 1R myd88gfp mScarlett-traf6 003	1	0	0.212803779488779
MyD88 TRAF6	20200110 cl069 1R myd88gfp mScarlett-traf6 003	1	0	0.4205855508097
MyD88 TRAF6	20200110 cl069 1R myd88gfp mScarlett-traf6 003	1	0	0.290841639420778
MyD88 TRAF6	20200110 cl069 1R myd88gfp mScarlett-traf6 003	1	0	0.372400713455811
MyD88 TRAF6	20200110 cl069 1R myd88gfp mScarlett-traf6 003	1	0	0.918899894622458
MyD88 TRAF6	20200110 cl069 1R myd88gfp mScarlett-traf6 003	1	0	0.28248959152472
MyD88 TRAF6	20200110 cl069 1R myd88gfp mScarlett-traf6 003	1	0	1.23796049705877
MyD88 TRAF6	20200110 cl069 1R myd88gfp mScarlett-traf6 003	1	0	5.60499725437827
MyD88 TRAF6	20200110 cl069 1R myd88gfp mScarlett-traf6 003	1	0	0.895124596334247
MyD88 TRAF6	20200110 cl069 1R myd88gfp mScarlett-traf6 003	1	0	0.439071925712336
MyD88 TRAF6	20200110 cl069 1R myd88gfp mScarlett-traf6 003	1	0	0.340548260321142
MyD88 TRAF6	20200110 cl069 1R myd88gfp mScarlett-traf6 003	1	0	0.689972242936491
MyD88 TRAF6	20200110 cl069 1R myd88gfp mScarlett-traf6 003	1	0	0.84599569823896
MyD88 TRAF6	20200110 cl069 1R myd88gfp mScarlett-traf6 003	1	0	0.628814237040818
MyD88 TRAF6	20200110 cl069 1R myd88gfp mScarlett-traf6 003	1	0	0.880238247722164
MyD88 TRAF6	20200110 cl069 1R myd88gfp mScarlett-traf6 003	1	0	0.258294136210051
MyD88 TRAF6	20200110 cl069 1R myd88gfp mScarlett-traf6 003	1	0	1.27897010948022
MyD88 TRAF6	20200110 cl069 1R myd88gfp mScarlett-traf6 003	1	0	0.22472161957758
MyD88 TRAF6	20200110 cl069 1R myd88gfp mScarlett-traf6 003	1	0	1.15868225427958
MyD88 TRAF6	20200110 cl069 1R myd88gfp mScarlett-traf6 003	1	0	0.727107273808922
MyD88 TRAF6	20200110 cl069 1R myd88gfp mScarlett-traf6 003	1	0	1.46327123289727
MyD88 TRAF6	20200110 cl069 1R myd88gfp mScarlett-traf6 003	1	0	0.882131401603551
MyD88 TRAF6	20200110 cl069 1R myd88gfp mScarlett-traf6 003	1	0	1.05206787069367
MyD88 TRAF6	20200110 cl069 1R myd88gfp mScarlett-traf6 003	1	0	0.635012118464196
MyD88 TRAF6	20200110 cl069 1R myd88gfp mScarlett-traf6 003	1	0	1.25257969768949
MyD88 TRAF6	20200110 cl069 1R myd88gfp mScarlett-traf6 003	1	0	0.870940201955933
MyD88 TRAF6	20200110 cl069 1R myd88gfp mScarlett-traf6 003	1	0	0.4672296262701
MyD88 TRAF6	20200110 cl069 1R myd88gfp mScarlett-traf6 003	1	0	0.774737220281204
MyD88 TRAF6	20200110 cl069 1R myd88gfp mScarlett-traf6 003	1	0	0.349486561971942
MyD88 TRAF6	20200110 cl069 1R myd88gfp mScarlett-traf6 003	1	0	0.451814851678042
MyD88 TRAF6	20200110 cl069 1R myd88gfp mScarlett-traf6 003	1	0	1.01911690354304
MyD88 TRAF6	20200110 cl069 1R myd88gfp mScarlett-traf6 003	1	0	0.986930712763745
MyD88 TRAF6	20200110 cl069 1R myd88gfp mScarlett-traf6 003	1	0	0.218406641822061
MyD88 TRAF6	20200110 cl069 1R myd88gfp mScarlett-traf6 003	1	0	0.987623756774062
MyD88 TRAF6	20200110 cl069 1R myd88gfp mScarlett-traf6 003	1	0	1.1014053651574
MyD88 TRAF6	20200110 cl069 1R myd88gfp mScarlett-traf6 003	1	0	0.702010281520949
MyD88 TRAF6	20200110 cl069 1R myd88gfp mScarlett-traf6 003	1	0	0.458850320697291
MyD88 TRAF6	20200110 cl069 1R myd88gfp mScarlett-traf6 003	1	0	0.456182842674647
MyD88 TRAF6	20200110 cl069 1R myd88gfp mScarlett-traf6 003	1	0	0.927297527087944
MyD88 TRAF6	20200110 cl069 1R myd88gfp mScarlett-traf6 003	1	0	0.958067742224564
MyD88 TRAF6	20200110 cl069 1R myd88gfp mScarlett-traf6 003	1	0	0.96243894913068
MyD88 TRAF6	20200110 cl069 1R myd88gfp mScarlett-traf6 003	1	0	0.369527044964878
MyD88 TRAF6	20200110 cl069 1R myd88gfp mScarlett-traf6 003	1	0	0.230620928103196
MyD88 TRAF6	20200110 cl069 1R myd88gfp mScarlett-traf6 003	1	0	0.503290308980358
MyD88 TRAF6	20200110 cl069 1R myd88gfp mScarlett-traf6 003	1	0	0.542549239550111
MyD88 TRAF6	20200110 cl069 1R myd88gfp mScarlett-traf6 003	1	0	0.975662193413942
MyD88 TRAF6	20200110 cl069 1R myd88gfp mScarlett-traf6 003	1	0	0.243998946217913
MyD88 TRAF6	20200110 cl069 1R myd88gfp mScarlett-traf6 003	1	0	0.230375657268313
MyD88 TRAF6	20200110 cl069 1R myd88gfp mScarlett-traf6 003	1	0	0.517091048576705
MyD88 TRAF6	20200110 cl069 1R myd88gfp mScarlett-traf6 003	1	0	0.39983626826264
MyD88 TRAF6	20200110 cl069 1R myd88gfp mScarlett-traf6 003	1	0	1.21056306094784
MyD88 TRAF6	20200110 cl069 1R myd88gfp mScarlett-traf6 003	1	0	0.592161664978769
MyD88 TRAF6	20200110 cl069 1R myd88gfp mScarlett-traf6 003	1	1	4.29702916658064
MyD88 TRAF6	20200110 cl069 1R myd88gfp mScarlett-traf6 003	1	0	1.25567077958694
MyD88 TRAF6	20200110 cl069 1R myd88gfp mScarlett-traf6 003	1	0	0.857328987316105
MyD88 TRAF6	20200110 cl069 1R myd88gfp mScarlett-traf6 003	1	1	2.24857249005033
MyD88 TRAF6	20200110 cl069 1R myd88gfp mScarlett-traf6 003	1	0	0.873320009462144
MyD88 TRAF6	20200110 cl069 1R myd88gfp mScarlett-traf6 003	1	0	1.35305092201643
MyD88 TRAF6	20200110 cl069 1R myd88gfp mScarlett-traf6 003	1	0	0.977602158942769
MyD88 TRAF6	20200110 cl069 1R myd88gfp mScarlett-traf6 003	1	0	1.44979150862829
MyD88 TRAF6	20200110 cl069 1R myd88gfp mScarlett-traf6 003	1	0	0.129199238790626
MyD88 TRAF6	20200110 cl069 1R myd88gfp mScarlett-traf6 003	1	0	0.7906397687238
MyD88 TRAF6	20200110 cl069 1R myd88gfp mScarlett-traf6 003	1	0	1.26916085474152
MyD88 TRAF6	20200110 cl069 1R myd88gfp mScarlett-traf6 003	1	0	0.850356933412798
MyD88 TRAF6	20200110 cl069 1R myd88gfp mScarlett-traf6 003	1	0	0.441030511115949
MyD88 TRAF6	20200110 cl069 1R myd88gfp mScarlett-traf6 003	1	0	1.16051295471572
MyD88 TRAF6	20200110 cl069 1R myd88gfp mScarlett-traf6 003	1	0	0.653699713479802
MyD88 TRAF6	20200110 cl069 1R myd88gfp mScarlett-traf6 003	1	0	0.448205553365429
MyD88 TRAF6	20200110 cl069 1R myd88gfp mScarlett-traf6 003	1	0	1.19985602974739
MyD88 TRAF6	20200110 cl069 1R myd88gfp mScarlett-traf6 003	1	0	0.984005941299176
MyD88 TRAF6	20200110 cl069 1R myd88gfp mScarlett-traf6 003	1	0	1.01477184442851
MyD88 TRAF6	20200110 cl069 1R myd88gfp mScarlett-traf6 003	1	0	0.609789481660173
MyD88 TRAF6	20200110 cl069 1R myd88gfp mScarlett-traf6 003	1	0	0.688891056227189
MyD88 TRAF6	20200110 cl069 1R myd88gfp mScarlett-traf6 003	1	0	1.40786368682807
MyD88 TRAF6	20200110 cl069 1R myd88gfp mScarlett-traf6 003	1	0	1.03511557079872
MyD88 TRAF6	20200110 cl069 1R myd88gfp mScarlett-traf6 003	1	0	0.381612760355711
MyD88 TRAF6	20200110 cl069 1R myd88gfp mScarlett-traf6 003	1	0	1.1942468148726
MyD88 TRAF6	20200110 cl069 1R myd88gfp mScarlett-traf6 003	1	0	1.54193476474174
MyD88 TRAF6	20200110 cl069 1R myd88gfp mScarlett-traf6 003	1	0	1.08867821196974
MyD88 TRAF6	20200110 cl069 1R myd88gfp mScarlett-traf6 003	1	0	0.790069977116778
MyD88 TRAF6	20200110 cl069 1R myd88gfp mScarlett-traf6 003	1	0	1.00306650943418
MyD88 TRAF6	20200110 cl069 1R myd88gfp mScarlett-traf6 003	1	0	1.88736256789199
MyD88 TRAF6	20200110 cl069 1R myd88gfp mScarlett-traf6 003	1	0	0.430040538474998
MyD88 TRAF6	20200110 cl069 1R myd88gfp mScarlett-traf6 003	1	0	0.796043168836771
MyD88 TRAF6	20200110 cl069 1R myd88gfp mScarlett-traf6 003	1	0	0.0993890846654433
MyD88 TRAF6	20200110 cl069 1R myd88gfp mScarlett-traf6 003	1	0	0.381965821032191
MyD88 TRAF6	20200110 cl069 1R myd88gfp mScarlett-traf6 003	1	0	0.951778577916338
MyD88 TRAF6	20200110 cl069 1R myd88gfp mScarlett-traf6 003	1	0	1.00704118745927
MyD88 TRAF6	20200110 cl069 1R myd88gfp mScarlett-traf6 003	1	0	1.6798322234771
MyD88 TRAF6	20200110 cl069 1R myd88gfp mScarlett-traf6 003	1	0	0.431983023649969
MyD88 TRAF6	20200110 cl069 1R myd88gfp mScarlett-traf6 003	1	0	1.02831520441172
MyD88 TRAF6	20200110 cl069 1R myd88gfp mScarlett-traf6 003	1	0	1.13616916428231
MyD88 TRAF6	20200110 cl069 1R myd88gfp mScarlett-traf6 003	1	0	1.26509767888504
MyD88 TRAF6	20200110 cl069 1R myd88gfp mScarlett-traf6 003	1	0	0.957586944795089
MyD88 TRAF6	20200110 cl069 1R myd88gfp mScarlett-traf6 003	1	0	1.40075610974134
MyD88 TRAF6	20200110 cl069 1R myd88gfp mScarlett-traf6 003	1	0	1.09874115474699
MyD88 TRAF6	20200110 cl069 1R myd88gfp mScarlett-traf6 003	1	1	2.810827607965
MyD88 TRAF6	20200110 cl069 1R myd88gfp mScarlett-traf6 003	1	0	0.895008082519476
MyD88 TRAF6	20200110 cl069 1R myd88gfp mScarlett-traf6 003	1	0	1.17606885361976
MyD88 TRAF6	20200110 cl069 1R myd88gfp mScarlett-traf6 003	1	0	1.17003251908485
MyD88 TRAF6	20200110 cl069 1R myd88gfp mScarlett-traf6 003	1	1	1.97102708030458
MyD88 TRAF6	20200110 cl069 1R myd88gfp mScarlett-traf6 003	1	0	0.711706548570738
MyD88 TRAF6	20200110 cl069 1R myd88gfp mScarlett-traf6 003	1	0	0.964166919698596
MyD88 TRAF6	20200110 cl069 1R myd88gfp mScarlett-traf6 003	1	0	0.986723891522207
MyD88 TRAF6	20200110 cl069 1R myd88gfp mScarlett-traf6 003	1	0	0.824064005387107
MyD88 TRAF6	20200110 cl069 1R myd88gfp mScarlett-traf6 003	1	0	0.33726768104196
MyD88 TRAF6	20200110 cl069 1R myd88gfp mScarlett-traf6 003	1	0	0.203223316203001
MyD88 TRAF6	20200110 cl069 1R myd88gfp mScarlett-traf6 003	1	0	0.299419304222429
MyD88 TRAF6	20200110 cl069 1R myd88gfp mScarlett-traf6 003	1	0	1.21312454838373
MyD88 TRAF6	20200110 cl069 1R myd88gfp mScarlett-traf6 003	1	0	1.08178655925104
MyD88 TRAF6	20200110 cl069 1R myd88gfp mScarlett-traf6 003	1	0	1.35814921745401
MyD88 TRAF6	20200110 cl069 1R myd88gfp mScarlett-traf6 003	1	0	1.33276762234464
MyD88 TRAF6	20200110 cl069 1R myd88gfp mScarlett-traf6 003	1	0	1.09593033264202
MyD88 TRAF6	20200110 cl069 1R myd88gfp mScarlett-traf6 003	1	0	0.890076266410342
MyD88 TRAF6	20200110 cl069 1R myd88gfp mScarlett-traf6 003	1	0	0.0461482860654036
MyD88 TRAF6	20200110 cl069 1R myd88gfp mScarlett-traf6 003	1	0	0.746478561535271
MyD88 TRAF6	20200110 cl069 1R myd88gfp mScarlett-traf6 003	1	0	0.620180905638318
MyD88 TRAF6	20200110 cl069 1R myd88gfp mScarlett-traf6 003	1	0	0.479186081400967
MyD88 TRAF6	20200110 cl069 1R myd88gfp mScarlett-traf6 003	1	0	1.08636000998408
MyD88 TRAF6	20200110 cl069 1R myd88gfp mScarlett-traf6 003	1	0	0.537359544034833
MyD88 TRAF6	20200110 cl069 1R myd88gfp mScarlett-traf6 003	1	0	1.25268934538235
MyD88 TRAF6	20200110 cl069 1R myd88gfp mScarlett-traf6 003	1	0	1.37596594899978
MyD88 TRAF6	20200110 cl069 1R myd88gfp mScarlett-traf6 003	1	0	0.40058418265184
MyD88 TRAF6	20200110 cl069 1R myd88gfp mScarlett-traf6 003	1	0	0.35571584073694
MyD88 TRAF6	20200110 cl069 1R myd88gfp mScarlett-traf6 003	1	0	0.487989442385718
MyD88 TRAF6	20200110 cl069 1R myd88gfp mScarlett-traf6 003	1	0	0.644036174255093
MyD88 TRAF6	20200110 cl069 1R myd88gfp mScarlett-traf6 003	1	0	1.21362474812256
MyD88 TRAF6	20200110 cl069 1R myd88gfp mScarlett-traf6 003	1	0	1.65584701557123
MyD88 TRAF6	20200110 cl069 1R myd88gfp mScarlett-traf6 003	1	0	1.78585400076676
MyD88 TRAF6	20200110 cl069 1R myd88gfp mScarlett-traf6 003	1	0	1.37905820971937
MyD88 TRAF6	20200110 cl069 1R myd88gfp mScarlett-traf6 003	1	0	0.678863057598509
MyD88 TRAF6	20200110 cl069 1R myd88gfp mScarlett-traf6 003	1	0	0.777726599471244
MyD88 TRAF6	20200110 cl069 1R myd88gfp mScarlett-traf6 003	1	0	0.61393158000332
MyD88 TRAF6	20200110 cl069 1R myd88gfp mScarlett-traf6 003	1	0	0.602461468280927
MyD88 TRAF6	20200110 cl069 1R myd88gfp mScarlett-traf6 003	1	0	1.37201073877416
MyD88 TRAF6	20200110 cl069 1R myd88gfp mScarlett-traf6 003	1	0	0.705639850748709
MyD88 TRAF6	20200110 cl069 1R myd88gfp mScarlett-traf6 003	1	0	1.19863389796221
MyD88 TRAF6	20200110 cl069 1R myd88gfp mScarlett-traf6 003	1	0	0.27291447774758
MyD88 TRAF6	20200110 cl069 1R myd88gfp mScarlett-traf6 003	1	0	0.893961054077322
MyD88 TRAF6	20200110 cl069 1R myd88gfp mScarlett-traf6 003	1	0	0.752062211135851
MyD88 TRAF6	20200110 cl069 1R myd88gfp mScarlett-traf6 003	1	0	1.03442941014456
MyD88 TRAF6	20200110 cl069 1R myd88gfp mScarlett-traf6 003	1	0	0.607226360418171
MyD88 TRAF6	20200110 cl069 1R myd88gfp mScarlett-traf6 003	1	0	0.577907719973984
MyD88 TRAF6	20200110 cl069 1R myd88gfp mScarlett-traf6 003	1	1	1.6814403126594
MyD88 TRAF6	20200110 cl069 1R myd88gfp mScarlett-traf6 003	1	0	0.79096517188912
MyD88 TRAF6	20200110 cl069 1R myd88gfp mScarlett-traf6 003	1	0	0.872034438433089
MyD88 TRAF6	20200110 cl069 1R myd88gfp mScarlett-traf6 003	1	0	0.252493707423051
MyD88 TRAF6	20200110 cl069 1R myd88gfp mScarlett-traf6 003	1	0	0.521580675404729
MyD88 TRAF6	20200110 cl069 1R myd88gfp mScarlett-traf6 003	1	0	0.622085292798478
MyD88 TRAF6	20200110 cl069 1R myd88gfp mScarlett-traf6 003	1	0	1.44595988859711
MyD88 TRAF6	20200110 cl069 1R myd88gfp mScarlett-traf6 003	1	0	0.795338719205264
MyD88 TRAF6	20200110 cl069 1R myd88gfp mScarlett-traf6 003	1	0	0.179494543473818
MyD88 TRAF6	20200110 cl069 1R myd88gfp mScarlett-traf6 003	1	0	0.747024425121049
MyD88 TRAF6	20200110 cl069 1R myd88gfp mScarlett-traf6 003	1	0	0.3464878935256
MyD88 TRAF6	20200110 cl069 1R myd88gfp mScarlett-traf6 003	1	0	0.789948348179056
MyD88 TRAF6	20200110 cl069 1R myd88gfp mScarlett-traf6 003	1	0	0.140888611430253
MyD88 TRAF6	20200110 cl069 1R myd88gfp mScarlett-traf6 003	1	0	0.52592072280176
MyD88 TRAF6	20200110 cl069 1R myd88gfp mScarlett-traf6 003	1	0	0.302809158934847
MyD88 TRAF6	20200110 cl069 1R myd88gfp mScarlett-traf6 003	1	0	1.14731099127416
MyD88 TRAF6	20200110 cl069 1R myd88gfp mScarlett-traf6 003	1	0	0.927146279382351
MyD88 TRAF6	20200110 cl069 1R myd88gfp mScarlett-traf6 003	1	0	0.0889996874341276
MyD88 TRAF6	20200110 cl069 1R myd88gfp mScarlett-traf6 003	1	0	1.24530875033153
MyD88 TRAF6	20200110 cl069 1R myd88gfp mScarlett-traf6 003	1	0	0.663419415651522
MyD88 TRAF6	20200110 cl069 1R myd88gfp mScarlett-traf6 003	1	0	0.603258327916693
MyD88 TRAF6	20200110 cl069 1R myd88gfp mScarlett-traf6 003	1	0	0.381657993346607
MyD88 TRAF6	20200110 cl069 1R myd88gfp mScarlett-traf6 003	1	0	0.322219820009898
MyD88 TRAF6	20200110 cl069 1R myd88gfp mScarlett-traf6 003	1	0	0.680555839291622
MyD88 TRAF6	20200110 cl069 1R myd88gfp mScarlett-traf6 003	1	0	0.730038039342771
MyD88 TRAF6	20200110 cl069 1R myd88gfp mScarlett-traf6 003	1	0	1.07116298658968
MyD88 TRAF6	20200110 cl069 1R myd88gfp mScarlett-traf6 003	1	0	2.06756272420725
MyD88 TRAF6	20200110 cl069 1R myd88gfp mScarlett-traf6 003	1	0	0.542069710560827
MyD88 TRAF6	20200110 cl069 1R myd88gfp mScarlett-traf6 003	1	0	0.674099981950344
MyD88 TRAF6	20200110 cl069 1R myd88gfp mScarlett-traf6 003	1	0	1.21800814997814
MyD88 TRAF6	20200110 cl069 1R myd88gfp mScarlett-traf6 003	1	0	0.815640893818618
MyD88 TRAF6	20200110 cl069 1R myd88gfp mScarlett-traf6 003	1	0	1.12405127600898
MyD88 TRAF6	20200110 cl069 1R myd88gfp mScarlett-traf6 003	1	0	0.870799425775629
MyD88 TRAF6	20200110 cl069 1R myd88gfp mScarlett-traf6 003	1	0	0.491435611706478
MyD88 TRAF6	20200110 cl069 1R myd88gfp mScarlett-traf6 003	1	0	1.03250456593944
MyD88 TRAF6	20200110 cl069 1R myd88gfp mScarlett-traf6 003	1	0	0.919092049524267
MyD88 TRAF6	20200110 cl069 1R myd88gfp mScarlett-traf6 003	1	0	0.280140512671547
MyD88 TRAF6	20200110 cl069 1R myd88gfp mScarlett-traf6 003	1	0	1.07934015518786
MyD88 TRAF6	20200110 cl069 1R myd88gfp mScarlett-traf6 003	1	0	0.374505886426049
MyD88 TRAF6	20200110 cl069 1R myd88gfp mScarlett-traf6 003	1	0	0.620607508271191
MyD88 TRAF6	20200110 cl069 1R myd88gfp mScarlett-traf6 003	1	0	0.696519324566193
MyD88 TRAF6	20200110 cl069 1R myd88gfp mScarlett-traf6 003	1	0	0.852624601154793
MyD88 TRAF6	20200110 cl069 1R myd88gfp mScarlett-traf6 003	1	0	0.949575766072893
MyD88 TRAF6	20200110 cl069 1R myd88gfp mScarlett-traf6 003	1	0	0.590724598071038
MyD88 TRAF6	20200110 cl069 1R myd88gfp mScarlett-traf6 003	1	0	1.02397112075528
MyD88 TRAF6	20200110 cl069 1R myd88gfp mScarlett-traf6 003	1	0	1.45798277138937
MyD88 TRAF6	20200110 cl069 1R myd88gfp mScarlett-traf6 003	1	0	1.17515279852121
MyD88 TRAF6	20200110 cl069 1R myd88gfp mScarlett-traf6 003	1	0	1.56801245432222
MyD88 TRAF6	20200110 cl069 1R myd88gfp mScarlett-traf6 003	1	0	0.823390377473544
MyD88 TRAF6	20200110 cl069 1R myd88gfp mScarlett-traf6 003	1	0	1.61361996252521
MyD88 TRAF6	20200110 cl069 1R myd88gfp mScarlett-traf6 003	1	0	0.149182024989032
MyD88 TRAF6	20200110 cl069 1R myd88gfp mScarlett-traf6 003	1	0	0.720330993998193
MyD88 TRAF6	20200110 cl069 1R myd88gfp mScarlett-traf6 003	1	0	0.653015944938393
MyD88 TRAF6	20200110 cl069 1R myd88gfp mScarlett-traf6 003	1	1	3.58942157397707
MyD88 TRAF6	20200110 cl069 1R myd88gfp mScarlett-traf6 003	1	0	1.30254500111167
MyD88 TRAF6	20200110 cl069 1R myd88gfp mScarlett-traf6 003	1	1	2.0313826599044
MyD88 TRAF6	20200110 cl069 1R myd88gfp mScarlett-traf6 003	1	0	0.790392777911593
MyD88 TRAF6	20200110 cl069 1R myd88gfp mScarlett-traf6 003	1	0	0.292575173201931
MyD88 TRAF6	20200110 cl069 1R myd88gfp mScarlett-traf6 003	1	0	1.047277440857
MyD88 TRAF6	20200110 cl069 1R myd88gfp mScarlett-traf6 003	1	0	1.04767584827037
MyD88 TRAF6	20200110 cl069 1R myd88gfp mScarlett-traf6 003	1	0	0.956006737169084
MyD88 TRAF6	20200110 cl069 1R myd88gfp mScarlett-traf6 003	1	0	0.877297262282958
MyD88 TRAF6	20200110 cl069 1R myd88gfp mScarlett-traf6 003	1	0	1.32465055644114
MyD88 TRAF6	20200110 cl069 1R myd88gfp mScarlett-traf6 003	1	0	0.691579201552538
MyD88 TRAF6	20200110 cl069 1R myd88gfp mScarlett-traf6 003	1	0	0.477824745198331
MyD88 TRAF6	20200110 cl069 1R myd88gfp mScarlett-traf6 003	1	0	0.817593891881056
MyD88 TRAF6	20200110 cl069 1R myd88gfp mScarlett-traf6 003	1	0	1.09432194703075
MyD88 TRAF6	20200110 cl069 1R myd88gfp mScarlett-traf6 003	1	0	0.991528742972371
MyD88 TRAF6	20200110 cl069 1R myd88gfp mScarlett-traf6 003	1	0	0.414303397391016
MyD88 TRAF6	20200110 cl069 1R myd88gfp mScarlett-traf6 003	1	0	0.877555448458607
MyD88 TRAF6	20200110 cl069 1R myd88gfp mScarlett-traf6 003	1	0	0.694582388817067
MyD88 TRAF6	20200110 cl069 1R myd88gfp mScarlett-traf6 003	1	0	1.01908714345439
MyD88 TRAF6	20200110 cl069 1R myd88gfp mScarlett-traf6 003	1	0	1.01850903115545
MyD88 TRAF6	20200110 cl069 1R myd88gfp mScarlett-traf6 003	1	1	1.64019797593107
MyD88 TRAF6	20200110 cl069 1R myd88gfp mScarlett-traf6 003	1	0	0.116052714457935
MyD88 TRAF6	20200110 cl069 1R myd88gfp mScarlett-traf6 003	1	0	0.732778962810056
MyD88 TRAF6	20200110 cl069 1R myd88gfp mScarlett-traf6 003	1	0	0.58173774411438
MyD88 TRAF6	20200110 cl069 1R myd88gfp mScarlett-traf6 003	1	0	0.441686839297644
MyD88 TRAF6	20200110 cl069 1R myd88gfp mScarlett-traf6 003	1	0	0.310314436831033
MyD88 TRAF6	20200110 cl069 1R myd88gfp mScarlett-traf6 003	1	0	1.37019204371083
MyD88 TRAF6	20200110 cl069 1R myd88gfp mScarlett-traf6 003	1	0	0.406079892810469
MyD88 TRAF6	20200110 cl069 1R myd88gfp mScarlett-traf6 003	1	0	2.01162691415995
MyD88 TRAF6	20200110 cl069 1R myd88gfp mScarlett-traf6 003	1	0	0.652553129716758
MyD88 TRAF6	20200110 cl069 1R myd88gfp mScarlett-traf6 003	1	0	0.089018310755762
MyD88 TRAF6	20200110 cl069 1R myd88gfp mScarlett-traf6 003	1	0	0.69300803393956
MyD88 TRAF6	20200110 cl069 1R myd88gfp mScarlett-traf6 003	1	0	0.574158290041704
MyD88 TRAF6	20200110 cl069 1R myd88gfp mScarlett-traf6 003	1	0	1.01991385969057
MyD88 TRAF6	20200110 cl069 1R myd88gfp mScarlett-traf6 003	1	0	1.23069478891029
MyD88 TRAF6	20200110 cl069 1R myd88gfp mScarlett-traf6 003	1	0	1.32513754441025
MyD88 TRAF6	20200110 cl069 1R myd88gfp mScarlett-traf6 003	1	0	0.503126307935869
MyD88 TRAF6	20200110 cl069 1R myd88gfp mScarlett-traf6 003	1	0	0.890341659945891
MyD88 TRAF6	20200110 cl069 1R myd88gfp mScarlett-traf6 003	1	0	0.533874463243051
MyD88 TRAF6	20200110 cl069 1R myd88gfp mScarlett-traf6 003	1	0	1.25771076576119
MyD88 TRAF6	20200110 cl069 1R myd88gfp mScarlett-traf6 003	1	0	0.660379436727707
MyD88 TRAF6	20200110 cl069 1R myd88gfp mScarlett-traf6 003	1	0	1.08430440613997
MyD88 TRAF6	20200110 cl069 1R myd88gfp mScarlett-traf6 003	1	0	0.452514103462238
MyD88 TRAF6	20200110 cl069 1R myd88gfp mScarlett-traf6 003	1	0	2.08761536423432
MyD88 TRAF6	20200110 cl069 1R myd88gfp mScarlett-traf6 003	1	0	0.917137214291658
MyD88 TRAF6	20200110 cl069 1R myd88gfp mScarlett-traf6 003	1	0	0.805642434680298
MyD88 TRAF6	20200110 cl069 1R myd88gfp mScarlett-traf6 003	1	0	0.731453935707938
MyD88 TRAF6	20200110 cl069 1R myd88gfp mScarlett-traf6 003	1	0	1.7370454734382
MyD88 TRAF6	20200110 cl069 1R myd88gfp mScarlett-traf6 003	1	0	0.985400963550736
MyD88 TRAF6	20200110 cl069 1R myd88gfp mScarlett-traf6 003	1	0	0.0862972997313965
MyD88 TRAF6	20200110 cl069 1R myd88gfp mScarlett-traf6 003	1	0	0.221266891732369
MyD88 TRAF6	20200110 cl069 1R myd88gfp mScarlett-traf6 003	1	0	0.434357643649411
MyD88 TRAF6	20200110 cl069 1R myd88gfp mScarlett-traf6 003	1	0	0.738051896266133
MyD88 TRAF6	20200110 cl069 1R myd88gfp mScarlett-traf6 003	1	0	0.582152096648216
MyD88 TRAF6	20200110 cl069 1R myd88gfp mScarlett-traf6 003	1	0	1.10487170198785
MyD88 TRAF6	20200110 cl069 1R myd88gfp mScarlett-traf6 003	1	0	0.629623036559271
MyD88 TRAF6	20200110 cl069 1R myd88gfp mScarlett-traf6 003	1	0	0.967685527984276
MyD88 TRAF6	20200110 cl069 1R myd88gfp mScarlett-traf6 003	1	0	0.898075643123787
MyD88 TRAF6	20200110 cl069 1R myd88gfp mScarlett-traf6 003	1	0	0.861523832779549
MyD88 TRAF6	20200110 cl069 1R myd88gfp mScarlett-traf6 003	1	1	2.30444561571353
MyD88 TRAF6	20200110 cl069 1R myd88gfp mScarlett-traf6 003	1	0	0.824522715412358
MyD88 TRAF6	20200110 cl069 1R myd88gfp mScarlett-traf6 003	1	0	1.05594457550127
MyD88 TRAF6	20200110 cl069 1R myd88gfp mScarlett-traf6 003	1	0	0.442768160434031
MyD88 TRAF6	20200110 cl069 1R myd88gfp mScarlett-traf6 003	1	0	0.895972186684029
MyD88 TRAF6	20200110 cl069 1R myd88gfp mScarlett-traf6 003	1	0	0.625996786646471
MyD88 TRAF6	20200110 cl069 1R myd88gfp mScarlett-traf6 003	1	0	0.962348889876993
MyD88 TRAF6	20200110 cl069 1R myd88gfp mScarlett-traf6 003	1	0	0.453681985301235
MyD88 TRAF6	20200110 cl069 1R myd88gfp mScarlett-traf6 003	1	0	0.609177066326456
MyD88 TRAF6	20200110 cl069 1R myd88gfp mScarlett-traf6 003	1	0	0.86304098376184
MyD88 TRAF6	20200110 cl069 1R myd88gfp mScarlett-traf6 003	1	0	1.59342043505572
MyD88 TRAF6	20200110 cl069 1R myd88gfp mScarlett-traf6 003	1	0	1.17672036310746
MyD88 TRAF6	20200110 cl069 1R myd88gfp mScarlett-traf6 003	1	0	0.750722517694004
MyD88 TRAF6	20200110 cl069 1R myd88gfp mScarlett-traf6 003	1	0	0.968468865633967
MyD88 TRAF6	20200110 cl069 1R myd88gfp mScarlett-traf6 003	1	0	0.385585708062936
MyD88 TRAF6	20200110 cl069 1R myd88gfp mScarlett-traf6 003	1	0	0.519405724436496
MyD88 TRAF6	20200110 cl069 1R myd88gfp mScarlett-traf6 003	1	0	0.2138990258925
MyD88 TRAF6	20200110 cl069 1R myd88gfp mScarlett-traf6 003	1	0	0.876857451327209
MyD88 TRAF6	20200110 cl069 1R myd88gfp mScarlett-traf6 003	1	0	0.593953402241158
MyD88 TRAF6	20200110 cl069 1R myd88gfp mScarlett-traf6 003	1	0	0.323897907788493
MyD88 TRAF6	20200110 cl069 1R myd88gfp mScarlett-traf6 003	1	0	0.629397223183324
MyD88 TRAF6	20200110 cl069 1R myd88gfp mScarlett-traf6 003	1	0	0.545532421306818
MyD88 TRAF6	20200110 cl069 1R myd88gfp mScarlett-traf6 003	1	0	0.405670969062784
MyD88 TRAF6	20200110 cl069 1R myd88gfp mScarlett-traf6 003	1	0	0.900246716387624
MyD88 TRAF6	20200110 cl069 1R myd88gfp mScarlett-traf6 003	1	0	0.512112255371411
MyD88 TRAF6	20200110 cl069 1R myd88gfp mScarlett-traf6 003	1	0	0
MyD88 TRAF6	20200110 cl069 1R myd88gfp mScarlett-traf6 003	1	0	0.797241286429493
MyD88 TRAF6	20200110 cl069 1R myd88gfp mScarlett-traf6 003	1	0	0.641934048298798
MyD88 TRAF6	20200110 cl069 1R myd88gfp mScarlett-traf6 003	1	0	0.572936885541531
MyD88 TRAF6	20200110 cl069 1R myd88gfp mScarlett-traf6 003	1	0	1.1883321230628
MyD88 TRAF6	20200110 cl069 1R myd88gfp mScarlett-traf6 003	1	0	0.222912003512802
MyD88 TRAF6	20200110 cl069 1R myd88gfp mScarlett-traf6 003	1	0	1.0732425012208
MyD88 TRAF6	20200110 cl069 1R myd88gfp mScarlett-traf6 003	1	0	0.25176361323982
MyD88 TRAF6	20200110 cl069 1R myd88gfp mScarlett-traf6 003	1	0	0.72828622692482
MyD88 TRAF6	20200110 cl069 1R myd88gfp mScarlett-traf6 003	1	0	0.797590310846556
MyD88 TRAF6	20200110 cl069 1R myd88gfp mScarlett-traf6 003	1	1	2.36610507600084
MyD88 TRAF6	20200110 cl069 1R myd88gfp mScarlett-traf6 003	1	0	1.47559095137573
MyD88 TRAF6	20200110 cl069 1R myd88gfp mScarlett-traf6 003	1	0	0.50406804550148
MyD88 TRAF6	20200110 cl069 1R myd88gfp mScarlett-traf6 003	1	0	0.441855510821644
MyD88 TRAF6	20200110 cl069 1R myd88gfp mScarlett-traf6 003	1	0	0.524339698272696
MyD88 TRAF6	20200110 cl069 1R myd88gfp mScarlett-traf6 003	1	0	0.831364692152638
MyD88 TRAF6	20200110 cl069 1R myd88gfp mScarlett-traf6 003	1	0	0.567605817541182
MyD88 TRAF6	20200110 cl069 1R myd88gfp mScarlett-traf6 003	1	0	0.882545285366011
MyD88 TRAF6	20200110 cl069 1R myd88gfp mScarlett-traf6 003	1	0	0.315367213189309
MyD88 TRAF6	20200110 cl069 1R myd88gfp mScarlett-traf6 003	1	0	0.681455994078738
MyD88 TRAF6	20200110 cl069 1R myd88gfp mScarlett-traf6 003	1	0	1.07976797800505
MyD88 TRAF6	20200110 cl069 1R myd88gfp mScarlett-traf6 003	1	0	1.36587253263627
MyD88 TRAF6	20200110 cl069 1R myd88gfp mScarlett-traf6 003	1	0	1.11617818837223
MyD88 TRAF6	20200110 cl069 1R myd88gfp mScarlett-traf6 003	1	0	0.656582695354976
MyD88 TRAF6	20200110 cl069 1R myd88gfp mScarlett-traf6 003	1	0	0.784304254645811
MyD88 TRAF6	20200110 cl069 1R myd88gfp mScarlett-traf6 003	1	0	0.465676617724424
MyD88 TRAF6	20200110 cl069 1R myd88gfp mScarlett-traf6 003	1	0	0.719469302591811
MyD88 TRAF6	20200110 cl069 1R myd88gfp mScarlett-traf6 003	1	0	1.25700622995847
MyD88 TRAF6	20200110 cl069 1R myd88gfp mScarlett-traf6 003	1	0	1.46033404933179
MyD88 TRAF6	20200110 cl069 1R myd88gfp mScarlett-traf6 003	1	0	0.606800826308287
MyD88 TRAF6	20200110 cl069 1R myd88gfp mScarlett-traf6 003	1	0	0.778329684186478
MyD88 TRAF6	20200110 cl069 1R myd88gfp mScarlett-traf6 003	1	0	0.918028290080222
MyD88 TRAF6	20200110 cl069 1R myd88gfp mScarlett-traf6 003	1	0	0.712561801264402
MyD88 TRAF6	20200110 cl069 1R myd88gfp mScarlett-traf6 003	1	0	0.693063038745529
MyD88 TRAF6	20200110 cl069 1R myd88gfp mScarlett-traf6 003	1	0	1.89423454255345
MyD88 TRAF6	20200110 cl069 1R myd88gfp mScarlett-traf6 003	1	0	0.571539185088804
MyD88 TRAF6	20200110 cl069 1R myd88gfp mScarlett-traf6 003	1	0	0.521340795440667
MyD88 TRAF6	20200110 cl069 1R myd88gfp mScarlett-traf6 003	1	0	0.980957941559251
MyD88 TRAF6	20200110 cl069 1R myd88gfp mScarlett-traf6 003	1	0	0.665512852103127
MyD88 TRAF6	20200110 cl069 1R myd88gfp mScarlett-traf6 003	1	0	0.604418288898184
MyD88 TRAF6	20200110 cl069 1R myd88gfp mScarlett-traf6 003	1	0	1.01439136752026
MyD88 TRAF6	20200110 cl069 1R myd88gfp mScarlett-traf6 003	1	0	0.662238873538533
MyD88 TRAF6	20200110 cl069 1R myd88gfp mScarlett-traf6 003	1	0	1.0846659184886
MyD88 TRAF6	20200110 cl069 1R myd88gfp mScarlett-traf6 003	1	0	0.919221575191558
MyD88 TRAF6	20200110 cl069 1R myd88gfp mScarlett-traf6 003	1	0	0.152597331229667
MyD88 TRAF6	20200110 cl069 1R myd88gfp mScarlett-traf6 003	1	0	0.969970895292549
MyD88 TRAF6	20200110 cl069 1R myd88gfp mScarlett-traf6 003	1	0	0.255983379416833
MyD88 TRAF6	20200110 cl069 1R myd88gfp mScarlett-traf6 003	1	0	0.683366364967633
MyD88 TRAF6	20200110 cl069 1R myd88gfp mScarlett-traf6 003	1	1	2.82757065314349
MyD88 TRAF6	20200110 cl069 1R myd88gfp mScarlett-traf6 003	1	0	0.846920846123462
MyD88 TRAF6	20200110 cl069 1R myd88gfp mScarlett-traf6 003	1	0	0.687722016247144
MyD88 TRAF6	20200110 cl069 1R myd88gfp mScarlett-traf6 003	1	0	0.453207785139502
MyD88 TRAF6	20200110 cl069 1R myd88gfp mScarlett-traf6 003	1	0	0.832037637590227
MyD88 TRAF6	20200110 cl069 1R myd88gfp mScarlett-traf6 003	1	0	0.382003312401693
MyD88 TRAF6	20200110 cl069 1R myd88gfp mScarlett-traf6 003	1	0	0.576717226809811
MyD88 TRAF6	20200110 cl069 1R myd88gfp mScarlett-traf6 003	1	0	0.929158397787687
MyD88 TRAF6	20200110 cl069 1R myd88gfp mScarlett-traf6 003	1	0	0.837048014266951
MyD88 TRAF6	20200110 cl069 1R myd88gfp mScarlett-traf6 003	1	0	1.67701237752315
MyD88 TRAF6	20200110 cl069 1R myd88gfp mScarlett-traf6 003	1	0	0.696951297388796
MyD88 TRAF6	20200110 cl069 1R myd88gfp mScarlett-traf6 003	1	0	0.794500235428822
MyD88 TRAF6	20200110 cl069 1R myd88gfp mScarlett-traf6 003	1	0	1.1428391122683
MyD88 TRAF6	20200110 cl069 1R myd88gfp mScarlett-traf6 003	1	0	0.826846297928284
MyD88 TRAF6	20200110 cl069 1R myd88gfp mScarlett-traf6 003	1	0	0.0981891367962465
MyD88 TRAF6	20200110 cl069 1R myd88gfp mScarlett-traf6 003	1	0	1.07829811433527
MyD88 TRAF6	20200110 cl069 1R myd88gfp mScarlett-traf6 003	1	0	0.689737426392653
MyD88 TRAF6	20200110 cl069 1R myd88gfp mScarlett-traf6 003	1	0	0.754939829714993
MyD88 TRAF6	20200110 cl069 1R myd88gfp mScarlett-traf6 003	1	0	0.553726241629376
MyD88 TRAF6	20200110 cl069 1R myd88gfp mScarlett-traf6 003	1	1	2.04581587204501
MyD88 TRAF6	20200110 cl069 1R myd88gfp mScarlett-traf6 003	1	0	1.15713785940793
MyD88 TRAF6	20200110 cl069 1R myd88gfp mScarlett-traf6 003	1	0	0.968341401181989
MyD88 TRAF6	20200110 cl069 1R myd88gfp mScarlett-traf6 003	1	0	0.384736111647416
MyD88 TRAF6	20200110 cl069 1R myd88gfp mScarlett-traf6 003	1	0	0.41380893665468
MyD88 TRAF6	20200110 cl069 1R myd88gfp mScarlett-traf6 003	1	0	0.561670230936687
MyD88 TRAF6	20200110 cl069 1R myd88gfp mScarlett-traf6 003	1	0	0.803433904515442
MyD88 TRAF6	20200110 cl069 1R myd88gfp mScarlett-traf6 003	1	0	0.731600612892618
MyD88 TRAF6	20200110 cl069 1R myd88gfp mScarlett-traf6 003	1	0	1.07089785501461
MyD88 TRAF6	20200110 cl069 1R myd88gfp mScarlett-traf6 003	1	0	0.783959035549329
MyD88 TRAF6	20200110 cl069 1R myd88gfp mScarlett-traf6 003	1	0	1.29006280509569
MyD88 TRAF6	20200110 cl069 1R myd88gfp mScarlett-traf6 003	1	0	0.575457613995678
MyD88 TRAF6	20200110 cl069 1R myd88gfp mScarlett-traf6 003	1	0	0.623605614881251
MyD88 TRAF6	20200110 cl069 1R myd88gfp mScarlett-traf6 003	1	0	0.694438620772393
MyD88 TRAF6	20200110 cl069 1R myd88gfp mScarlett-traf6 003	1	0	1.0887878527689
MyD88 TRAF6	20200110 cl069 1R myd88gfp mScarlett-traf6 003	1	0	0.77156428262914
MyD88 TRAF6	20200110 cl069 1R myd88gfp mScarlett-traf6 003	1	0	0.8841610368922
MyD88 TRAF6	20200110 cl069 1R myd88gfp mScarlett-traf6 003	1	0	1.42425837627806
MyD88 TRAF6	20200110 cl069 1R myd88gfp mScarlett-traf6 003	1	0	0.74247045597488
MyD88 TRAF6	20200110 cl069 1R myd88gfp mScarlett-traf6 003	1	0	0.651938249886469
MyD88 TRAF6	20200110 cl069 1R myd88gfp mScarlett-traf6 003	1	0	0.750354166798247
MyD88 TRAF6	20200110 cl069 1R myd88gfp mScarlett-traf6 003	1	0	0.726437768325987
MyD88 TRAF6	20200110 cl069 1R myd88gfp mScarlett-traf6 003	1	1	3.12657599939482
MyD88 TRAF6	20200110 cl069 1R myd88gfp mScarlett-traf6 003	1	0	0.309842239288189
MyD88 TRAF6	20200110 cl069 1R myd88gfp mScarlett-traf6 003	1	0	0.403229380246749
MyD88 TRAF6	20200110 cl069 1R myd88gfp mScarlett-traf6 003	1	0	0.864009330996711
MyD88 TRAF6	20200110 cl069 1R myd88gfp mScarlett-traf6 003	1	0	0.372404611841296
MyD88 TRAF6	20200110 cl069 1R myd88gfp mScarlett-traf6 003	1	0	0.8214475234858
MyD88 TRAF6	20200110 cl069 1R myd88gfp mScarlett-traf6 003	1	0	1.04464596861222
MyD88 TRAF6	20200110 cl069 1R myd88gfp mScarlett-traf6 003	1	0	0.547435922626951
MyD88 TRAF6	20200110 cl069 1R myd88gfp mScarlett-traf6 003	1	0	0.907190344132591
MyD88 TRAF6	20200110 cl069 1R myd88gfp mScarlett-traf6 003	1	0	0.639858459627949
MyD88 TRAF6	20200110 cl069 1R myd88gfp mScarlett-traf6 003	1	1	1.51131541815739
MyD88 TRAF6	20200110 cl069 1R myd88gfp mScarlett-traf6 003	1	0	0.284358103887253
MyD88 TRAF6	20200110 cl069 1R myd88gfp mScarlett-traf6 003	1	0	0.48715598756102
MyD88 TRAF6	20200110 cl069 1R myd88gfp mScarlett-traf6 003	1	0	0.946389737290798
MyD88 TRAF6	20200110 cl069 1R myd88gfp mScarlett-traf6 003	1	0	0.475004671752389
MyD88 TRAF6	20200110 cl069 1R myd88gfp mScarlett-traf6 003	1	0	0.493439350823473
MyD88 TRAF6	20200110 cl069 1R myd88gfp mScarlett-traf6 003	1	0	0.310475070304682
MyD88 TRAF6	20200110 cl069 1R myd88gfp mScarlett-traf6 003	1	0	0.503780164727298
MyD88 TRAF6	20200110 cl069 1R myd88gfp mScarlett-traf6 003	1	0	0.590269500342858
MyD88 TRAF6	20200110 cl069 1R myd88gfp mScarlett-traf6 003	1	0	0.604211964002809
MyD88 TRAF6	20200110 cl069 1R myd88gfp mScarlett-traf6 003	1	0	0.85974477647224
MyD88 TRAF6	20200110 cl069 1R myd88gfp mScarlett-traf6 003	1	0	0.200307868463218
MyD88 TRAF6	20200110 cl069 1R myd88gfp mScarlett-traf6 003	1	0	0.455667638804942
MyD88 TRAF6	20200110 cl069 1R myd88gfp mScarlett-traf6 003	1	0	0.277208788913858
MyD88 TRAF6	20200110 cl069 1R myd88gfp mScarlett-traf6 003	1	0	0.162642598568579
MyD88 TRAF6	20200110 cl069 1R myd88gfp mScarlett-traf6 003	1	0	1.15509277879183
MyD88 TRAF6	20200110 cl069 1R myd88gfp mScarlett-traf6 003	1	0	0.249664916897633
MyD88 TRAF6	20200110 cl069 1R myd88gfp mScarlett-traf6 003	1	0	0.935146111079778
MyD88 TRAF6	20200110 cl069 1R myd88gfp mScarlett-traf6 003	1	0	1.22746428889079
MyD88 TRAF6	20200110 cl069 1R myd88gfp mScarlett-traf6 003	1	0	0.792172606312933
MyD88 TRAF6	20200110 cl069 1R myd88gfp mScarlett-traf6 003	1	0	0.627066578075129
MyD88 TRAF6	20200110 cl069 1R myd88gfp mScarlett-traf6 003	1	0	0.606062663053069
MyD88 TRAF6	20200110 cl069 1R myd88gfp mScarlett-traf6 003	1	0	0.246757331418936
MyD88 TRAF6	20200110 cl069 1R myd88gfp mScarlett-traf6 003	1	0	0.476955374213827
MyD88 TRAF6	20200110 cl069 1R myd88gfp mScarlett-traf6 003	1	0	0.446267990289902
MyD88 TRAF6	20200110 cl069 1R myd88gfp mScarlett-traf6 003	1	0	0.228294291679629
MyD88 TRAF6	20200110 cl069 1R myd88gfp mScarlett-traf6 003	1	0	0.303359541338811
MyD88 TRAF6	20200110 cl069 1R myd88gfp mScarlett-traf6 003	1	0	0.664528549407244
MyD88 TRAF6	20200110 cl069 1R myd88gfp mScarlett-traf6 003	1	0	1.08842341749287
MyD88 TRAF6	20200110 cl069 1R myd88gfp mScarlett-traf6 003	1	0	0.713549357785127
MyD88 TRAF6	20200110 cl069 1R myd88gfp mScarlett-traf6 003	1	0	1.29750731160862
MyD88 TRAF6	20200110 cl069 1R myd88gfp mScarlett-traf6 003	1	0	0.6196964338685
MyD88 TRAF6	20200110 cl069 1R myd88gfp mScarlett-traf6 003	1	0	0.225305991353124
MyD88 TRAF6	20200110 cl069 1R myd88gfp mScarlett-traf6 003	1	0	0.644005907479733
MyD88 TRAF6	20200110 cl069 1R myd88gfp mScarlett-traf6 003	1	0	0.351387888330767
MyD88 TRAF6	20200110 cl069 1R myd88gfp mScarlett-traf6 003	1	0	0.718290559733662
MyD88 TRAF6	20200110 cl069 1R myd88gfp mScarlett-traf6 003	1	0	0.771550446979865
MyD88 TRAF6	20200110 cl069 1R myd88gfp mScarlett-traf6 003	1	0	0.321128871826069
MyD88 TRAF6	20200110 cl069 1R myd88gfp mScarlett-traf6 003	1	0	0.556026320086404
MyD88 TRAF6	20200110 cl069 1R myd88gfp mScarlett-traf6 003	1	0	0.543498367158584
MyD88 TRAF6	20200110 cl069 1R myd88gfp mScarlett-traf6 003	1	0	0.788040658938178
MyD88 TRAF6	20200110 cl069 1R myd88gfp mScarlett-traf6 003	1	0	0.8437011140582
MyD88 TRAF6	20200110 cl069 1R myd88gfp mScarlett-traf6 003	1	0	0.28101097630698
MyD88 TRAF6	20200110 cl069 1R myd88gfp mScarlett-traf6 003	1	0	0.380005667312578
MyD88 TRAF6	20200110 cl069 1R myd88gfp mScarlett-traf6 003	1	1	1.81820545413704
MyD88 TRAF6	20200110 cl069 1R myd88gfp mScarlett-traf6 003	1	0	0.873551682480287
MyD88 TRAF6	20200110 cl069 1R myd88gfp mScarlett-traf6 003	1	0	0.403835763595856
MyD88 TRAF6	20200110 cl069 1R myd88gfp mScarlett-traf6 003	1	0	0.231650274213313
MyD88 TRAF6	20200110 cl069 1R myd88gfp mScarlett-traf6 003	1	0	0.294363398125851
MyD88 TRAF6	20200110 cl069 1R myd88gfp mScarlett-traf6 003	1	1	1.20071110665178
MyD88 TRAF6	20200110 cl069 1R myd88gfp mScarlett-traf6 003	1	0	0.369049832257684
MyD88 TRAF6	20200110 cl069 1R myd88gfp mScarlett-traf6 003	1	0	0.348862210202389
MyD88 TRAF6	20200110 cl069 1R myd88gfp mScarlett-traf6 003	1	1	1.7512745253042
MyD88 TRAF6	20200110 cl069 1R myd88gfp mScarlett-traf6 003	1	1	3.46437241480831
MyD88 TRAF6	20200110 cl069 1R myd88gfp mScarlett-traf6 003	1	0	0.910682359983251
MyD88 TRAF6	20200110 cl069 1R myd88gfp mScarlett-traf6 003	1	0	0.808034871438862
MyD88 TRAF6	20200110 cl069 1R myd88gfp mScarlett-traf6 003	1	0	0.542574815164867
MyD88 TRAF6	20200110 cl069 1R myd88gfp mScarlett-traf6 003	1	1	2.01886473730527
MyD88 TRAF6	20200110 cl069 1R myd88gfp mScarlett-traf6 003	1	0	0.185682142948568
MyD88 TRAF6	20200110 cl069 1R myd88gfp mScarlett-traf6 003	1	0	0.0995721812497893
MyD88 TRAF6	20200110 cl069 1R myd88gfp mScarlett-traf6 003	1	0	0.664261487597096
MyD88 TRAF6	20200110 cl069 1R myd88gfp mScarlett-traf6 003	1	0	0.249791116356267
MyD88 TRAF6	20200110 cl069 1R myd88gfp mScarlett-traf6 003	1	0	0.489583509788938
MyD88 TRAF6	20200110 cl069 1R myd88gfp mScarlett-traf6 003	1	0	0.364735143323962
MyD88 TRAF6	20200110 cl069 1R myd88gfp mScarlett-traf6 003	1	0	0.514037044426953
MyD88 TRAF6	20200110 cl069 1R myd88gfp mScarlett-traf6 003	1	0	0.703131661928858
MyD88 TRAF6	20200110 cl069 1R myd88gfp mScarlett-traf6 003	1	0	0.818842043924427
MyD88 TRAF6	20200110 cl069 1R myd88gfp mScarlett-traf6 003	1	0	1.06281268279889
MyD88 TRAF6	20200110 cl069 1R myd88gfp mScarlett-traf6 003	1	1	1.11445564659046
MyD88 TRAF6	20200110 cl069 1R myd88gfp mScarlett-traf6 003	1	0	0.526132386865229
MyD88 TRAF6	20200110 cl069 1R myd88gfp mScarlett-traf6 003	1	0	0.769794174340149
MyD88 TRAF6	20200110 cl069 1R myd88gfp mScarlett-traf6 003	1	0	0.522051594166836
MyD88 TRAF6	20200110 cl069 1R myd88gfp mScarlett-traf6 003	1	0	0.468831993684147
MyD88 TRAF6	20200110 cl069 1R myd88gfp mScarlett-traf6 003	1	0	0.475999983681902
MyD88 TRAF6	20200110 cl069 1R myd88gfp mScarlett-traf6 003	1	0	1.38546696932479
MyD88 TRAF6	20200110 cl069 1R myd88gfp mScarlett-traf6 003	1	0	0.67556881156562
MyD88 TRAF6	20200110 cl069 1R myd88gfp mScarlett-traf6 003	1	0	0.525621967221033
MyD88 TRAF6	20200110 cl069 1R myd88gfp mScarlett-traf6 003	1	0	0.0963847633878073
MyD88 TRAF6	20200110 cl069 1R myd88gfp mScarlett-traf6 003	1	0	0.776326979123987
MyD88 TRAF6	20200110 cl069 1R myd88gfp mScarlett-traf6 003	1	0	0.309299009094549
MyD88 TRAF6	20200110 cl069 1R myd88gfp mScarlett-traf6 003	1	0	0.643901285291769
MyD88 TRAF6	20200110 cl069 1R myd88gfp mScarlett-traf6 003	1	1	3.28703709615851
MyD88 TRAF6	20200110 cl069 1R myd88gfp mScarlett-traf6 003	1	0	0.723509046773207
MyD88 TRAF6	20200110 cl069 1R myd88gfp mScarlett-traf6 003	1	0	0.118647174445135
MyD88 TRAF6	20200110 cl069 1R myd88gfp mScarlett-traf6 003	1	0	0.5235710958997
MyD88 TRAF6	20200110 cl069 1R myd88gfp mScarlett-traf6 003	1	0	0.602172443153091
MyD88 TRAF6	20200110 cl069 1R myd88gfp mScarlett-traf6 003	1	0	0.472409405202675
MyD88 TRAF6	20200110 cl069 1R myd88gfp mScarlett-traf6 003	1	0	1.04209703115118
MyD88 TRAF6	20200110 cl069 1R myd88gfp mScarlett-traf6 003	1	1	0.869218594270073
MyD88 TRAF6	20200110 cl069 1R myd88gfp mScarlett-traf6 003	1	0	0.781362662561296
MyD88 TRAF6	20200110 cl069 1R myd88gfp mScarlett-traf6 003	1	0	1.96718317225903
MyD88 TRAF6	20200110 cl069 1R myd88gfp mScarlett-traf6 003	1	0	0.57863707308482
MyD88 TRAF6	20200110 cl069 1R myd88gfp mScarlett-traf6 003	1	0	0.601334817641889
MyD88 TRAF6	20200110 cl069 1R myd88gfp mScarlett-traf6 003	1	0	0.469915606974687
MyD88 TRAF6	20200110 cl069 1R myd88gfp mScarlett-traf6 003	1	0	1.61482229906031
MyD88 TRAF6	20200110 cl069 1R myd88gfp mScarlett-traf6 003	1	0	0.704214279080224
MyD88 TRAF6	20200110 cl069 1R myd88gfp mScarlett-traf6 003	1	0	0.958080716161753
MyD88 TRAF6	20200110 cl069 1R myd88gfp mScarlett-traf6 003	1	0	0.663858733707956
MyD88 TRAF6	20200110 cl069 1R myd88gfp mScarlett-traf6 003	10	0	0.503073798648107
MyD88 TRAF6	20200110 cl069 1R myd88gfp mScarlett-traf6 003	10	0	0.131226164856473
MyD88 TRAF6	20200110 cl069 1R myd88gfp mScarlett-traf6 003	10	0	0.39734869848962
MyD88 TRAF6	20200110 cl069 1R myd88gfp mScarlett-traf6 003	10	0	0.22422932001516
MyD88 TRAF6	20200110 cl069 1R myd88gfp mScarlett-traf6 003	10	0	0.752537790036927
MyD88 TRAF6	20200110 cl069 1R myd88gfp mScarlett-traf6 003	10	0	0.6732972282039
MyD88 TRAF6	20200110 cl069 1R myd88gfp mScarlett-traf6 003	10	0	0.689270571464753
MyD88 TRAF6	20200110 cl069 1R myd88gfp mScarlett-traf6 003	10	0	0.598972620083898
MyD88 TRAF6	20200110 cl069 1R myd88gfp mScarlett-traf6 003	10	0	0.631953674773771
MyD88 TRAF6	20200110 cl069 1R myd88gfp mScarlett-traf6 003	10	0	0.655556013658631
MyD88 TRAF6	20200110 cl069 1R myd88gfp mScarlett-traf6 003	10	0	0.783722447325442
MyD88 TRAF6	20200110 cl069 1R myd88gfp mScarlett-traf6 003	10	0	0.18113445396009
MyD88 TRAF6	20200110 cl069 1R myd88gfp mScarlett-traf6 003	10	0	0.709148494195809
MyD88 TRAF6	20200110 cl069 1R myd88gfp mScarlett-traf6 003	10	0	0.684127511807649
MyD88 TRAF6	20200110 cl069 1R myd88gfp mScarlett-traf6 003	10	0	0.717251010952429
MyD88 TRAF6	20200110 cl069 1R myd88gfp mScarlett-traf6 003	10	0	1.22632648080364
MyD88 TRAF6	20200110 cl069 1R myd88gfp mScarlett-traf6 003	10	0	0.640496043848318
MyD88 TRAF6	20200110 cl069 1R myd88gfp mScarlett-traf6 003	10	0	0.49546312302308
MyD88 TRAF6	20200110 cl069 1R myd88gfp mScarlett-traf6 003	10	0	0.80827266950652
MyD88 TRAF6	20200110 cl069 1R myd88gfp mScarlett-traf6 003	10	0	0.449434902851049
MyD88 TRAF6	20200110 cl069 1R myd88gfp mScarlett-traf6 003	10	0	0.612691155793949
MyD88 TRAF6	20200110 cl069 1R myd88gfp mScarlett-traf6 003	10	0	0.648663109733982
MyD88 TRAF6	20200110 cl069 1R myd88gfp mScarlett-traf6 003	10	0	0.809450405884951
MyD88 TRAF6	20200110 cl069 1R myd88gfp mScarlett-traf6 003	10	0	0.895805379904984
MyD88 TRAF6	20200110 cl069 1R myd88gfp mScarlett-traf6 003	10	0	0.522958318646907
MyD88 TRAF6	20200110 cl069 1R myd88gfp mScarlett-traf6 003	10	0	0.3514787920623
MyD88 TRAF6	20200110 cl069 1R myd88gfp mScarlett-traf6 003	10	0	0.295525354832536
MyD88 TRAF6	20200110 cl069 1R myd88gfp mScarlett-traf6 003	10	0	0.724413668675787
MyD88 TRAF6	20200110 cl069 1R myd88gfp mScarlett-traf6 003	10	0	0.775387916312696
MyD88 TRAF6	20200110 cl069 1R myd88gfp mScarlett-traf6 003	10	0	0.293267700184996
MyD88 TRAF6	20200110 cl069 1R myd88gfp mScarlett-traf6 003	10	0	0.338256881709347
MyD88 TRAF6	20200110 cl069 1R myd88gfp mScarlett-traf6 003	10	0	0.340048267393204
MyD88 TRAF6	20200110 cl069 1R myd88gfp mScarlett-traf6 003	10	0	0.4360990431385
MyD88 TRAF6	20200110 cl069 1R myd88gfp mScarlett-traf6 003	10	0	0.305768016282749
MyD88 TRAF6	20200110 cl069 1R myd88gfp mScarlett-traf6 003	10	0	0.354150333919147
MyD88 TRAF6	20200110 cl069 1R myd88gfp mScarlett-traf6 003	10	0	0.232170469119431
MyD88 TRAF6	20200110 cl069 1R myd88gfp mScarlett-traf6 003	10	0	0.386840609035376
MyD88 TRAF6	20200110 cl069 1R myd88gfp mScarlett-traf6 003	10	0	0.321608810990307
MyD88 TRAF6	20200110 cl069 1R myd88gfp mScarlett-traf6 003	10	0	0.131597369742665
MyD88 TRAF6	20200110 cl069 1R myd88gfp mScarlett-traf6 003	10	0	0.847633461338711
MyD88 TRAF6	20200110 cl069 1R myd88gfp mScarlett-traf6 003	10	0	0.769885670929595
MyD88 TRAF6	20200110 cl069 1R myd88gfp mScarlett-traf6 003	10	0	0.72930857248594
MyD88 TRAF6	20200110 cl069 1R myd88gfp mScarlett-traf6 003	10	0	0.402903005070196
MyD88 TRAF6	20200110 cl069 1R myd88gfp mScarlett-traf6 003	10	0	0.605690979054956
MyD88 TRAF6	20200110 cl069 1R myd88gfp mScarlett-traf6 003	10	0	0.819089531082796
MyD88 TRAF6	20200110 cl069 1R myd88gfp mScarlett-traf6 003	10	0	0.649017328551507
MyD88 TRAF6	20200110 cl069 1R myd88gfp mScarlett-traf6 003	10	0	0.638890412268884
MyD88 TRAF6	20200110 cl069 1R myd88gfp mScarlett-traf6 003	10	0	0.622438715394033
MyD88 TRAF6	20200110 cl069 1R myd88gfp mScarlett-traf6 003	10	0	0.369649187483004
MyD88 TRAF6	20200110 cl069 1R myd88gfp mScarlett-traf6 003	10	0	0.271302655628511
MyD88 TRAF6	20200110 cl069 1R myd88gfp mScarlett-traf6 003	10	0	0.578271703712884
MyD88 TRAF6	20200110 cl069 1R myd88gfp mScarlett-traf6 003	10	0	0.437186065362058
MyD88 TRAF6	20200110 cl069 1R myd88gfp mScarlett-traf6 003	10	0	0.603032397347904
MyD88 TRAF6	20200110 cl069 1R myd88gfp mScarlett-traf6 003	10	0	0.661690690223818
MyD88 TRAF6	20200110 cl069 1R myd88gfp mScarlett-traf6 003	10	0	0.249753394047927
MyD88 TRAF6	20200110 cl069 1R myd88gfp mScarlett-traf6 003	11	0	0.78760514620232
MyD88 TRAF6	20200110 cl069 1R myd88gfp mScarlett-traf6 003	11	0	1.07264085384133
MyD88 TRAF6	20200110 cl069 1R myd88gfp mScarlett-traf6 003	11	0	1.34035296708114
MyD88 TRAF6	20200110 cl069 1R myd88gfp mScarlett-traf6 003	11	0	0.995488216949395
MyD88 TRAF6	20200110 cl069 1R myd88gfp mScarlett-traf6 003	11	0	1.25321956027662
MyD88 TRAF6	20200110 cl069 1R myd88gfp mScarlett-traf6 003	11	0	1.59488688289878
MyD88 TRAF6	20200110 cl069 1R myd88gfp mScarlett-traf6 003	11	1	5.80800881852178
MyD88 TRAF6	20200110 cl069 1R myd88gfp mScarlett-traf6 003	11	0	3.12719642520411
MyD88 TRAF6	20200110 cl069 1R myd88gfp mScarlett-traf6 003	11	0	0.921313460561407
MyD88 TRAF6	20200110 cl069 1R myd88gfp mScarlett-traf6 003	11	0	1.09256937285932
MyD88 TRAF6	20200110 cl069 1R myd88gfp mScarlett-traf6 003	11	0	1.0444735813857
MyD88 TRAF6	20200110 cl069 1R myd88gfp mScarlett-traf6 003	11	0	1.07633796061566
MyD88 TRAF6	20200110 cl069 1R myd88gfp mScarlett-traf6 003	11	0	1.20171656610284
MyD88 TRAF6	20200110 cl069 1R myd88gfp mScarlett-traf6 003	11	0	1.14539449533575
MyD88 TRAF6	20200110 cl069 1R myd88gfp mScarlett-traf6 003	11	0	1.1380254472269
MyD88 TRAF6	20200110 cl069 1R myd88gfp mScarlett-traf6 003	11	0	0.60665940556734
MyD88 TRAF6	20200110 cl069 1R myd88gfp mScarlett-traf6 003	11	0	1.24235080295159
MyD88 TRAF6	20200110 cl069 1R myd88gfp mScarlett-traf6 003	11	0	0.835410464871798
MyD88 TRAF6	20200110 cl069 1R myd88gfp mScarlett-traf6 003	11	0	1.15548215546252
MyD88 TRAF6	20200110 cl069 1R myd88gfp mScarlett-traf6 003	11	0	0.257065631202276
MyD88 TRAF6	20200110 cl069 1R myd88gfp mScarlett-traf6 003	11	0	1.17579895850027
MyD88 TRAF6	20200110 cl069 1R myd88gfp mScarlett-traf6 003	11	0	3.77155109676249
MyD88 TRAF6	20200110 cl069 1R myd88gfp mScarlett-traf6 003	11	1	1.247865974016
MyD88 TRAF6	20200110 cl069 1R myd88gfp mScarlett-traf6 003	11	1	7.13046189356907
MyD88 TRAF6	20200110 cl069 1R myd88gfp mScarlett-traf6 003	11	0	1.18301546978225
MyD88 TRAF6	20200110 cl069 1R myd88gfp mScarlett-traf6 003	11	0	0.274445081778982
MyD88 TRAF6	20200110 cl069 1R myd88gfp mScarlett-traf6 003	11	0	0.19776788246734
MyD88 TRAF6	20200110 cl069 1R myd88gfp mScarlett-traf6 003	11	0	0.732746882992462
MyD88 TRAF6	20200110 cl069 1R myd88gfp mScarlett-traf6 003	11	0	0.138922701473896
MyD88 TRAF6	20200110 cl069 1R myd88gfp mScarlett-traf6 003	11	0	0.615248024453044
MyD88 TRAF6	20200110 cl069 1R myd88gfp mScarlett-traf6 003	11	0	0.905896686797305
MyD88 TRAF6	20200110 cl069 1R myd88gfp mScarlett-traf6 003	11	0	2.57098003393711
MyD88 TRAF6	20200110 cl069 1R myd88gfp mScarlett-traf6 003	11	0	3.99171512962518
MyD88 TRAF6	20200110 cl069 1R myd88gfp mScarlett-traf6 003	11	0	0.669529412782522
MyD88 TRAF6	20200110 cl069 1R myd88gfp mScarlett-traf6 003	11	0	3.50362685068782
MyD88 TRAF6	20200110 cl069 1R myd88gfp mScarlett-traf6 003	11	0	0.168279932832208
MyD88 TRAF6	20200110 cl069 1R myd88gfp mScarlett-traf6 003	11	0	0.618913792482175
MyD88 TRAF6	20200110 cl069 1R myd88gfp mScarlett-traf6 003	11	0	0.183818959413582
MyD88 TRAF6	20200110 cl069 1R myd88gfp mScarlett-traf6 003	11	0	0.881401700361033
MyD88 TRAF6	20200110 cl069 1R myd88gfp mScarlett-traf6 003	11	0	0.98176108479956
MyD88 TRAF6	20200110 cl069 1R myd88gfp mScarlett-traf6 003	11	0	0.0291511771419091
MyD88 TRAF6	20200110 cl069 1R myd88gfp mScarlett-traf6 003	11	0	0.519019749805124
MyD88 TRAF6	20200110 cl069 1R myd88gfp mScarlett-traf6 003	11	0	0.656459470526469
MyD88 TRAF6	20200110 cl069 1R myd88gfp mScarlett-traf6 003	11	0	0.262114164490233
MyD88 TRAF6	20200110 cl069 1R myd88gfp mScarlett-traf6 003	11	0	0.774313709471302
MyD88 TRAF6	20200110 cl069 1R myd88gfp mScarlett-traf6 003	11	0	1.26834322439759
MyD88 TRAF6	20200110 cl069 1R myd88gfp mScarlett-traf6 003	11	0	1.05315403809884
MyD88 TRAF6	20200110 cl069 1R myd88gfp mScarlett-traf6 003	11	0	0.842771774806104
MyD88 TRAF6	20200110 cl069 1R myd88gfp mScarlett-traf6 003	11	0	0.818887076998118
MyD88 TRAF6	20200110 cl069 1R myd88gfp mScarlett-traf6 003	11	0	0
MyD88 TRAF6	20200110 cl069 1R myd88gfp mScarlett-traf6 003	11	0	0.535220516120104
MyD88 TRAF6	20200110 cl069 1R myd88gfp mScarlett-traf6 003	11	0	1.25229799022071
MyD88 TRAF6	20200110 cl069 1R myd88gfp mScarlett-traf6 003	11	0	0.0401539444839351
MyD88 TRAF6	20200110 cl069 1R myd88gfp mScarlett-traf6 003	11	0	1.39748619156411
MyD88 TRAF6	20200110 cl069 1R myd88gfp mScarlett-traf6 003	11	0	0.60382268039702
MyD88 TRAF6	20200110 cl069 1R myd88gfp mScarlett-traf6 003	11	0	0.535878360915073
MyD88 TRAF6	20200110 cl069 1R myd88gfp mScarlett-traf6 003	11	0	0.342860120105831
MyD88 TRAF6	20200110 cl069 1R myd88gfp mScarlett-traf6 003	11	0	0.80532469385886
MyD88 TRAF6	20200110 cl069 1R myd88gfp mScarlett-traf6 003	11	0	0.980227716395782
MyD88 TRAF6	20200110 cl069 1R myd88gfp mScarlett-traf6 003	11	0	1.01576467807406
MyD88 TRAF6	20200110 cl069 1R myd88gfp mScarlett-traf6 003	11	0	0.917408760451511
MyD88 TRAF6	20200110 cl069 1R myd88gfp mScarlett-traf6 003	11	0	1.1780970619132
MyD88 TRAF6	20200110 cl069 1R myd88gfp mScarlett-traf6 003	11	0	0.63030295841792
MyD88 TRAF6	20200110 cl069 1R myd88gfp mScarlett-traf6 003	11	1	7.21861033861622
MyD88 TRAF6	20200110 cl069 1R myd88gfp mScarlett-traf6 003	11	0	1.18569006899358
MyD88 TRAF6	20200110 cl069 1R myd88gfp mScarlett-traf6 003	11	0	0.18264012004368
MyD88 TRAF6	20200110 cl069 1R myd88gfp mScarlett-traf6 003	11	1	2.95568118237691
MyD88 TRAF6	20200110 cl069 1R myd88gfp mScarlett-traf6 003	11	0	0.592503371736782
MyD88 TRAF6	20200110 cl069 1R myd88gfp mScarlett-traf6 003	11	0	0.265582662494602
MyD88 TRAF6	20200110 cl069 1R myd88gfp mScarlett-traf6 003	11	0	0.81203064417586
MyD88 TRAF6	20200110 cl069 1R myd88gfp mScarlett-traf6 003	11	0	1.3340158019628
MyD88 TRAF6	20200110 cl069 1R myd88gfp mScarlett-traf6 003	11	0	0.372219567787631
MyD88 TRAF6	20200110 cl069 1R myd88gfp mScarlett-traf6 003	11	0	0.606023854987498
MyD88 TRAF6	20200110 cl069 1R myd88gfp mScarlett-traf6 003	11	0	0.279344076998127
MyD88 TRAF6	20200110 cl069 1R myd88gfp mScarlett-traf6 003	11	0	0.594348610979258
MyD88 TRAF6	20200110 cl069 1R myd88gfp mScarlett-traf6 003	11	0	0.683354587086822
MyD88 TRAF6	20200110 cl069 1R myd88gfp mScarlett-traf6 003	11	1	7.13007995864396
MyD88 TRAF6	20200110 cl069 1R myd88gfp mScarlett-traf6 003	11	0	0.113149485795553
MyD88 TRAF6	20200110 cl069 1R myd88gfp mScarlett-traf6 003	11	0	0.952158089707053
MyD88 TRAF6	20200110 cl069 1R myd88gfp mScarlett-traf6 003	11	0	0.52786310457128
MyD88 TRAF6	20200110 cl069 1R myd88gfp mScarlett-traf6 003	11	0	0.659961875178056
MyD88 TRAF6	20200110 cl069 1R myd88gfp mScarlett-traf6 003	11	0	0.81601022017246
MyD88 TRAF6	20200110 cl069 1R myd88gfp mScarlett-traf6 003	11	0	0.530034377752322
MyD88 TRAF6	20200110 cl069 1R myd88gfp mScarlett-traf6 003	11	0	0.75943432004604
MyD88 TRAF6	20200110 cl069 1R myd88gfp mScarlett-traf6 003	11	0	0.612219227105278
MyD88 TRAF6	20200110 cl069 1R myd88gfp mScarlett-traf6 003	11	0	0.715927534932069
MyD88 TRAF6	20200110 cl069 1R myd88gfp mScarlett-traf6 003	11	0	1.13379290358305
MyD88 TRAF6	20200110 cl069 1R myd88gfp mScarlett-traf6 003	11	0	0.0557852742172716
MyD88 TRAF6	20200110 cl069 1R myd88gfp mScarlett-traf6 003	11	0	0.374994242793956
MyD88 TRAF6	20200110 cl069 1R myd88gfp mScarlett-traf6 003	11	0	0.686387434481402
MyD88 TRAF6	20200110 cl069 1R myd88gfp mScarlett-traf6 003	11	0	0.840156395896269
MyD88 TRAF6	20200110 cl069 1R myd88gfp mScarlett-traf6 003	11	0	0.30831064945816
MyD88 TRAF6	20200110 cl069 1R myd88gfp mScarlett-traf6 003	11	0	0.351485292818287
MyD88 TRAF6	20200110 cl069 1R myd88gfp mScarlett-traf6 003	11	0	1.05317972401274
MyD88 TRAF6	20200110 cl069 1R myd88gfp mScarlett-traf6 003	11	0	0.15171211163645
MyD88 TRAF6	20200110 cl069 1R myd88gfp mScarlett-traf6 003	11	0	0.719390166400547
MyD88 TRAF6	20200110 cl069 1R myd88gfp mScarlett-traf6 003	11	0	0.570177866120411
MyD88 TRAF6	20200110 cl069 1R myd88gfp mScarlett-traf6 003	11	0	0.822669844847636
MyD88 TRAF6	20200110 cl069 1R myd88gfp mScarlett-traf6 003	11	0	1.04807372831594
MyD88 TRAF6	20200110 cl069 1R myd88gfp mScarlett-traf6 003	11	0	0.79120996361208
MyD88 TRAF6	20200110 cl069 1R myd88gfp mScarlett-traf6 003	11	0	1.14577577191282
MyD88 TRAF6	20200110 cl069 1R myd88gfp mScarlett-traf6 003	11	0	0.524492021394976
MyD88 TRAF6	20200110 cl069 1R myd88gfp mScarlett-traf6 003	11	0	0.0873259323439073
MyD88 TRAF6	20200110 cl069 1R myd88gfp mScarlett-traf6 003	11	0	0.0682260425629309
MyD88 TRAF6	20200110 cl069 1R myd88gfp mScarlett-traf6 003	11	0	0.86800875739296
MyD88 TRAF6	20200110 cl069 1R myd88gfp mScarlett-traf6 003	11	0	0.654500785164253
MyD88 TRAF6	20200110 cl069 1R myd88gfp mScarlett-traf6 003	11	1	2.61097629707162
MyD88 TRAF6	20200110 cl069 1R myd88gfp mScarlett-traf6 003	11	0	0.676677676467171
MyD88 TRAF6	20200110 cl069 1R myd88gfp mScarlett-traf6 003	11	0	0.527998934524204
MyD88 TRAF6	20200110 cl069 1R myd88gfp mScarlett-traf6 003	11	0	0.963453222172964
MyD88 TRAF6	20200110 cl069 1R myd88gfp mScarlett-traf6 003	11	0	0.646964113373298
MyD88 TRAF6	20200110 cl069 1R myd88gfp mScarlett-traf6 003	11	1	3.04619988371349
MyD88 TRAF6	20200110 cl069 1R myd88gfp mScarlett-traf6 003	11	0	2.68091261915193
MyD88 TRAF6	20200110 cl069 1R myd88gfp mScarlett-traf6 003	11	0	0.163067419180854
MyD88 TRAF6	20200110 cl069 1R myd88gfp mScarlett-traf6 003	11	0	1.63944758670476
MyD88 TRAF6	20200110 cl069 1R myd88gfp mScarlett-traf6 003	11	0	0.21974699705879
MyD88 TRAF6	20200110 cl069 1R myd88gfp mScarlett-traf6 003	11	0	1.18377621678785
MyD88 TRAF6	20200110 cl069 1R myd88gfp mScarlett-traf6 003	11	0	1.13835929861752
MyD88 TRAF6	20200110 cl069 1R myd88gfp mScarlett-traf6 003	11	0	0.74531085548554
MyD88 TRAF6	20200110 cl069 1R myd88gfp mScarlett-traf6 003	11	0	0.653368147349633
MyD88 TRAF6	20200110 cl069 1R myd88gfp mScarlett-traf6 003	11	0	0.819356027609816
MyD88 TRAF6	20200110 cl069 1R myd88gfp mScarlett-traf6 003	11	0	0.80329510337924
MyD88 TRAF6	20200110 cl069 1R myd88gfp mScarlett-traf6 003	11	0	0.386697947429022
MyD88 TRAF6	20200110 cl069 1R myd88gfp mScarlett-traf6 003	11	0	0.724351477191009
MyD88 TRAF6	20200110 cl069 1R myd88gfp mScarlett-traf6 003	11	0	0.531493876749113
MyD88 TRAF6	20200110 cl069 1R myd88gfp mScarlett-traf6 003	11	0	0.0722212534636464
MyD88 TRAF6	20200110 cl069 1R myd88gfp mScarlett-traf6 003	11	0	0.0551154309431967
MyD88 TRAF6	20200110 cl069 1R myd88gfp mScarlett-traf6 003	11	0	0.165282650018902
MyD88 TRAF6	20200110 cl069 1R myd88gfp mScarlett-traf6 003	11	1	5.80935246549869
MyD88 TRAF6	20200110 cl069 1R myd88gfp mScarlett-traf6 003	11	0	0.906963641469771
MyD88 TRAF6	20200110 cl069 1R myd88gfp mScarlett-traf6 003	11	0	0.889203879433531
MyD88 TRAF6	20200110 cl069 1R myd88gfp mScarlett-traf6 003	11	0	0.466962998762844
MyD88 TRAF6	20200110 cl069 1R myd88gfp mScarlett-traf6 003	11	1	1.61678022956274
MyD88 TRAF6	20200110 cl069 1R myd88gfp mScarlett-traf6 003	11	0	0.307317860621638
MyD88 TRAF6	20200110 cl069 1R myd88gfp mScarlett-traf6 003	11	0	0.583767055399285
MyD88 TRAF6	20200110 cl069 1R myd88gfp mScarlett-traf6 003	11	1	5.22683984067842
MyD88 TRAF6	20200110 cl069 1R myd88gfp mScarlett-traf6 003	11	0	0.824696650273791
MyD88 TRAF6	20200110 cl069 1R myd88gfp mScarlett-traf6 003	11	0	0.668897526202476
MyD88 TRAF6	20200110 cl069 1R myd88gfp mScarlett-traf6 003	11	0	1.51680765389288
MyD88 TRAF6	20200110 cl069 1R myd88gfp mScarlett-traf6 003	11	0	0.861293066282524
MyD88 TRAF6	20200110 cl069 1R myd88gfp mScarlett-traf6 003	11	0	0.600209469911529
MyD88 TRAF6	20200110 cl069 1R myd88gfp mScarlett-traf6 003	11	0	0.940309982807218
MyD88 TRAF6	20200110 cl069 1R myd88gfp mScarlett-traf6 003	11	0	0.531320693300622
MyD88 TRAF6	20200110 cl069 1R myd88gfp mScarlett-traf6 003	11	0	1.54805301362769
MyD88 TRAF6	20200110 cl069 1R myd88gfp mScarlett-traf6 003	11	0	1.01157660566762
MyD88 TRAF6	20200110 cl069 1R myd88gfp mScarlett-traf6 003	11	0	0.670574273157064
MyD88 TRAF6	20200110 cl069 1R myd88gfp mScarlett-traf6 003	11	0	0.728355760196582
MyD88 TRAF6	20200110 cl069 1R myd88gfp mScarlett-traf6 003	11	0	0.296651491891169
MyD88 TRAF6	20200110 cl069 1R myd88gfp mScarlett-traf6 003	11	0	0.208724648171289
MyD88 TRAF6	20200110 cl069 1R myd88gfp mScarlett-traf6 003	11	0	0.59387710969978
MyD88 TRAF6	20200110 cl069 1R myd88gfp mScarlett-traf6 003	11	0	0.922337608824213
MyD88 TRAF6	20200110 cl069 1R myd88gfp mScarlett-traf6 003	11	0	1.12674174451012
MyD88 TRAF6	20200110 cl069 1R myd88gfp mScarlett-traf6 003	11	0	0.68205969233298
MyD88 TRAF6	20200110 cl069 1R myd88gfp mScarlett-traf6 003	11	0	0.970023587263273
MyD88 TRAF6	20200110 cl069 1R myd88gfp mScarlett-traf6 003	11	0	0.357255279040662
MyD88 TRAF6	20200110 cl069 1R myd88gfp mScarlett-traf6 003	11	0	0.731020298057582
MyD88 TRAF6	20200110 cl069 1R myd88gfp mScarlett-traf6 003	11	0	0.561764802114862
MyD88 TRAF6	20200110 cl069 1R myd88gfp mScarlett-traf6 003	11	0	0.451458557857811
MyD88 TRAF6	20200110 cl069 1R myd88gfp mScarlett-traf6 003	11	0	1.1326018485826
MyD88 TRAF6	20200110 cl069 1R myd88gfp mScarlett-traf6 003	11	0	0.126714240366474
MyD88 TRAF6	20200110 cl069 1R myd88gfp mScarlett-traf6 003	11	0	0.849361997189756
MyD88 TRAF6	20200110 cl069 1R myd88gfp mScarlett-traf6 003	11	1	9.33781526303676
MyD88 TRAF6	20200110 cl069 1R myd88gfp mScarlett-traf6 003	11	1	3.89095944724447
MyD88 TRAF6	20200110 cl069 1R myd88gfp mScarlett-traf6 003	11	1	1.23437027705177
MyD88 TRAF6	20200110 cl069 1R myd88gfp mScarlett-traf6 003	11	0	2.87255762523804
MyD88 TRAF6	20200110 cl069 1R myd88gfp mScarlett-traf6 003	11	0	1.62464353504388
MyD88 TRAF6	20200110 cl069 1R myd88gfp mScarlett-traf6 003	11	0	1.43311174069182
MyD88 TRAF6	20200110 cl069 1R myd88gfp mScarlett-traf6 003	11	1	1.58030151308461
MyD88 TRAF6	20200110 cl069 1R myd88gfp mScarlett-traf6 003	11	0	0.892067300444322
MyD88 TRAF6	20200110 cl069 1R myd88gfp mScarlett-traf6 003	11	0	0.866023751896745
MyD88 TRAF6	20200110 cl069 1R myd88gfp mScarlett-traf6 003	11	0	0.812526283734331
MyD88 TRAF6	20200110 cl069 1R myd88gfp mScarlett-traf6 003	11	0	0.556753043251949
MyD88 TRAF6	20200110 cl069 1R myd88gfp mScarlett-traf6 003	11	0	0.851494817330607
MyD88 TRAF6	20200110 cl069 1R myd88gfp mScarlett-traf6 003	11	0	0.29898315037278
MyD88 TRAF6	20200110 cl069 1R myd88gfp mScarlett-traf6 003	11	0	2.0076298971107
MyD88 TRAF6	20200110 cl069 1R myd88gfp mScarlett-traf6 003	11	0	2.38655492738491
MyD88 TRAF6	20200110 cl069 1R myd88gfp mScarlett-traf6 003	11	0	0.722102481026524
MyD88 TRAF6	20200110 cl069 1R myd88gfp mScarlett-traf6 003	11	0	0.164424822529522
MyD88 TRAF6	20200110 cl069 1R myd88gfp mScarlett-traf6 003	11	0	0.461895783556831
MyD88 TRAF6	20200110 cl069 1R myd88gfp mScarlett-traf6 003	11	0	0.588112728052822
MyD88 TRAF6	20200110 cl069 1R myd88gfp mScarlett-traf6 003	11	1	5.81256503845993
MyD88 TRAF6	20200110 cl069 1R myd88gfp mScarlett-traf6 003	11	0	0.788461415716247
MyD88 TRAF6	20200110 cl069 1R myd88gfp mScarlett-traf6 003	11	1	1.90610245504391
MyD88 TRAF6	20200110 cl069 1R myd88gfp mScarlett-traf6 003	11	0	1.17537792252748
MyD88 TRAF6	20200110 cl069 1R myd88gfp mScarlett-traf6 003	11	0	1.9502826440263
MyD88 TRAF6	20200110 cl069 1R myd88gfp mScarlett-traf6 003	11	0	1.14726476559094
MyD88 TRAF6	20200110 cl069 1R myd88gfp mScarlett-traf6 003	11	0	1.06943406813847
MyD88 TRAF6	20200110 cl069 1R myd88gfp mScarlett-traf6 003	11	1	0.975142026082613
MyD88 TRAF6	20200110 cl069 1R myd88gfp mScarlett-traf6 003	11	0	1.06459609592251
MyD88 TRAF6	20200110 cl069 1R myd88gfp mScarlett-traf6 003	11	0	0.337709915132098
MyD88 TRAF6	20200110 cl069 1R myd88gfp mScarlett-traf6 003	11	0	0.952333751439509
MyD88 TRAF6	20200110 cl069 1R myd88gfp mScarlett-traf6 003	11	0	0.0713791642838313
MyD88 TRAF6	20200110 cl069 1R myd88gfp mScarlett-traf6 003	11	0	0.656487782938813
MyD88 TRAF6	20200110 cl069 1R myd88gfp mScarlett-traf6 003	11	0	1.55284582523657
MyD88 TRAF6	20200110 cl069 1R myd88gfp mScarlett-traf6 003	11	0	0.939457615125624
MyD88 TRAF6	20200110 cl069 1R myd88gfp mScarlett-traf6 003	11	1	2.59875201148342
MyD88 TRAF6	20200110 cl069 1R myd88gfp mScarlett-traf6 003	11	1	2.96149833527211
MyD88 TRAF6	20200110 cl069 1R myd88gfp mScarlett-traf6 003	11	0	0.57948993021888
MyD88 TRAF6	20200110 cl069 1R myd88gfp mScarlett-traf6 003	11	0	0.101918681860395
MyD88 TRAF6	20200110 cl069 1R myd88gfp mScarlett-traf6 003	11	0	0.547581314137198
MyD88 TRAF6	20200110 cl069 1R myd88gfp mScarlett-traf6 003	11	0	1.06602367710358
MyD88 TRAF6	20200110 cl069 1R myd88gfp mScarlett-traf6 003	11	0	1.75615390106254
MyD88 TRAF6	20200110 cl069 1R myd88gfp mScarlett-traf6 003	11	0	4.60805701302409
MyD88 TRAF6	20200110 cl069 1R myd88gfp mScarlett-traf6 003	11	0	0.653437601343882
MyD88 TRAF6	20200110 cl069 1R myd88gfp mScarlett-traf6 003	11	0	2.48518623095638
MyD88 TRAF6	20200110 cl069 1R myd88gfp mScarlett-traf6 003	11	0	0.618064771690329
MyD88 TRAF6	20200110 cl069 1R myd88gfp mScarlett-traf6 003	11	0	0.87995943905284
MyD88 TRAF6	20200110 cl069 1R myd88gfp mScarlett-traf6 003	11	0	0.828498744602007
MyD88 TRAF6	20200110 cl069 1R myd88gfp mScarlett-traf6 003	11	1	0.909844958517193
MyD88 TRAF6	20200110 cl069 1R myd88gfp mScarlett-traf6 003	11	0	0.71884421664356
MyD88 TRAF6	20200110 cl069 1R myd88gfp mScarlett-traf6 003	11	0	0.688892445307073
MyD88 TRAF6	20200110 cl069 1R myd88gfp mScarlett-traf6 003	11	0	1.84389777573146
MyD88 TRAF6	20200110 cl069 1R myd88gfp mScarlett-traf6 003	11	0	0.821728920738236
MyD88 TRAF6	20200110 cl069 1R myd88gfp mScarlett-traf6 003	11	0	1.32644072538753
MyD88 TRAF6	20200110 cl069 1R myd88gfp mScarlett-traf6 003	11	0	1.07420266219084
MyD88 TRAF6	20200110 cl069 1R myd88gfp mScarlett-traf6 003	11	0	1.08203070641336
MyD88 TRAF6	20200110 cl069 1R myd88gfp mScarlett-traf6 003	11	0	0.499444687851178
MyD88 TRAF6	20200110 cl069 1R myd88gfp mScarlett-traf6 003	11	1	2.0664687944996
MyD88 TRAF6	20200110 cl069 1R myd88gfp mScarlett-traf6 003	11	0	3.62591831057838
MyD88 TRAF6	20200110 cl069 1R myd88gfp mScarlett-traf6 003	11	0	0.576895852831847
MyD88 TRAF6	20200110 cl069 1R myd88gfp mScarlett-traf6 003	11	0	0.504859272987044
MyD88 TRAF6	20200110 cl069 1R myd88gfp mScarlett-traf6 003	11	0	0.414807002616024
MyD88 TRAF6	20200110 cl069 1R myd88gfp mScarlett-traf6 003	11	1	3.76757940715491
MyD88 TRAF6	20200110 cl069 1R myd88gfp mScarlett-traf6 003	11	1	0.674614399938627
MyD88 TRAF6	20200110 cl069 1R myd88gfp mScarlett-traf6 003	11	0	0.375795652269547
MyD88 TRAF6	20200110 cl069 1R myd88gfp mScarlett-traf6 003	11	0	1.01072789509213
MyD88 TRAF6	20200110 cl069 1R myd88gfp mScarlett-traf6 003	11	0	1.10685703838151
MyD88 TRAF6	20200110 cl069 1R myd88gfp mScarlett-traf6 003	11	1	11.0009651695316
MyD88 TRAF6	20200110 cl069 1R myd88gfp mScarlett-traf6 003	11	0	0.515750327974051
MyD88 TRAF6	20200110 cl069 1R myd88gfp mScarlett-traf6 003	11	0	0.776592245126147
MyD88 TRAF6	20200110 cl069 1R myd88gfp mScarlett-traf6 003	11	0	0.738994088815727
MyD88 TRAF6	20200110 cl069 1R myd88gfp mScarlett-traf6 003	11	0	1.05212558127559
MyD88 TRAF6	20200110 cl069 1R myd88gfp mScarlett-traf6 003	11	0	0.470854107949696
MyD88 TRAF6	20200110 cl069 1R myd88gfp mScarlett-traf6 003	11	1	1.10359111510151
MyD88 TRAF6	20200110 cl069 1R myd88gfp mScarlett-traf6 003	11	0	0.789584650528569
MyD88 TRAF6	20200110 cl069 1R myd88gfp mScarlett-traf6 003	11	0	0.870305812963987
MyD88 TRAF6	20200110 cl069 1R myd88gfp mScarlett-traf6 003	11	0	0.899505788760031
MyD88 TRAF6	20200110 cl069 1R myd88gfp mScarlett-traf6 003	11	0	4.61391921278038
MyD88 TRAF6	20200110 cl069 1R myd88gfp mScarlett-traf6 003	11	0	4.27115515816287
MyD88 TRAF6	20200110 cl069 1R myd88gfp mScarlett-traf6 003	11	1	2.0871039450041
MyD88 TRAF6	20200110 cl069 1R myd88gfp mScarlett-traf6 003	11	0	0.582496774589509
MyD88 TRAF6	20200110 cl069 1R myd88gfp mScarlett-traf6 003	11	0	0.584253678002473
MyD88 TRAF6	20200110 cl069 1R myd88gfp mScarlett-traf6 003	11	1	1.71073906823546
MyD88 TRAF6	20200110 cl069 1R myd88gfp mScarlett-traf6 003	11	0	0.955850656982105
MyD88 TRAF6	20200110 cl069 1R myd88gfp mScarlett-traf6 003	11	0	0.392473989763947
MyD88 TRAF6	20200110 cl069 1R myd88gfp mScarlett-traf6 003	11	0	0.475804730063427
MyD88 TRAF6	20200110 cl069 1R myd88gfp mScarlett-traf6 003	11	0	0.64040342013946
MyD88 TRAF6	20200110 cl069 1R myd88gfp mScarlett-traf6 003	11	0	1.78285208883612
MyD88 TRAF6	20200110 cl069 1R myd88gfp mScarlett-traf6 003	11	0	0.311328130802796
MyD88 TRAF6	20200110 cl069 1R myd88gfp mScarlett-traf6 003	11	1	1.40042128633948
MyD88 TRAF6	20200110 cl069 1R myd88gfp mScarlett-traf6 003	11	0	1.96842096652311
MyD88 TRAF6	20200110 cl069 1R myd88gfp mScarlett-traf6 003	11	0	0.951500537894193
MyD88 TRAF6	20200110 cl069 1R myd88gfp mScarlett-traf6 003	11	0	0.587377305042044
MyD88 TRAF6	20200110 cl069 1R myd88gfp mScarlett-traf6 003	11	0	0.699331818392613
MyD88 TRAF6	20200110 cl069 1R myd88gfp mScarlett-traf6 003	11	0	0.666481812877004
MyD88 TRAF6	20200110 cl069 1R myd88gfp mScarlett-traf6 003	11	0	0.395790688566987
MyD88 TRAF6	20200110 cl069 1R myd88gfp mScarlett-traf6 003	11	0	1.26384913390096
MyD88 TRAF6	20200110 cl069 1R myd88gfp mScarlett-traf6 003	11	0	0.190957144513657
MyD88 TRAF6	20200110 cl069 1R myd88gfp mScarlett-traf6 003	11	0	0.0995516518210173
MyD88 TRAF6	20200110 cl069 1R myd88gfp mScarlett-traf6 003	11	0	0.0836375081805731
MyD88 TRAF6	20200110 cl069 1R myd88gfp mScarlett-traf6 003	11	1	0.779508375341902
MyD88 TRAF6	20200110 cl069 1R myd88gfp mScarlett-traf6 003	11	0	2.29724217488051
MyD88 TRAF6	20200110 cl069 1R myd88gfp mScarlett-traf6 003	11	0	0.697741263327864
MyD88 TRAF6	20200110 cl069 1R myd88gfp mScarlett-traf6 003	11	0	1.2635722692541
MyD88 TRAF6	20200110 cl069 1R myd88gfp mScarlett-traf6 003	11	0	0.438821198516518
MyD88 TRAF6	20200110 cl069 1R myd88gfp mScarlett-traf6 003	11	1	2.37540735449684
MyD88 TRAF6	20200110 cl069 1R myd88gfp mScarlett-traf6 003	11	0	1.34589317260512
MyD88 TRAF6	20200110 cl069 1R myd88gfp mScarlett-traf6 003	11	0	0.184467101330446
MyD88 TRAF6	20200110 cl069 1R myd88gfp mScarlett-traf6 003	11	0	2.72078695691978
MyD88 TRAF6	20200110 cl069 1R myd88gfp mScarlett-traf6 003	11	0	0.0237651801662569
MyD88 TRAF6	20200110 cl069 1R myd88gfp mScarlett-traf6 003	11	0	1.26309869641876
MyD88 TRAF6	20200110 cl069 1R myd88gfp mScarlett-traf6 003	11	0	0.311248608564516
MyD88 TRAF6	20200110 cl069 1R myd88gfp mScarlett-traf6 003	11	0	1.03039730073226
MyD88 TRAF6	20200110 cl069 1R myd88gfp mScarlett-traf6 003	11	0	1.2976487771586
MyD88 TRAF6	20200110 cl069 1R myd88gfp mScarlett-traf6 003	11	0	0.666243494335244
MyD88 TRAF6	20200110 cl069 1R myd88gfp mScarlett-traf6 003	11	0	1.81736720819314
MyD88 TRAF6	20200110 cl069 1R myd88gfp mScarlett-traf6 003	11	0	1.20391216024584
MyD88 TRAF6	20200110 cl069 1R myd88gfp mScarlett-traf6 003	11	0	1.22212067780929
MyD88 TRAF6	20200110 cl069 1R myd88gfp mScarlett-traf6 003	11	0	0.375334060679076
MyD88 TRAF6	20200110 cl069 1R myd88gfp mScarlett-traf6 003	11	0	1.1319434316108
MyD88 TRAF6	20200110 cl069 1R myd88gfp mScarlett-traf6 003	11	0	0.306351043787436
MyD88 TRAF6	20200110 cl069 1R myd88gfp mScarlett-traf6 003	11	0	0.537634171677111
MyD88 TRAF6	20200110 cl069 1R myd88gfp mScarlett-traf6 003	11	0	0.308233898485951
MyD88 TRAF6	20200110 cl069 1R myd88gfp mScarlett-traf6 003	11	0	2.78760453614462
MyD88 TRAF6	20200110 cl069 1R myd88gfp mScarlett-traf6 003	11	0	1.21860454780758
MyD88 TRAF6	20200110 cl069 1R myd88gfp mScarlett-traf6 003	11	0	0.0610485806259098
MyD88 TRAF6	20200110 cl069 1R myd88gfp mScarlett-traf6 003	11	0	1.38888066588724
MyD88 TRAF6	20200110 cl069 1R myd88gfp mScarlett-traf6 003	11	0	0.467953243825282
MyD88 TRAF6	20200110 cl069 1R myd88gfp mScarlett-traf6 003	11	0	1.6274724117405
MyD88 TRAF6	20200110 cl069 1R myd88gfp mScarlett-traf6 003	11	0	1.52706047665203
MyD88 TRAF6	20200110 cl069 1R myd88gfp mScarlett-traf6 003	11	0	0.468196281102433
MyD88 TRAF6	20200110 cl069 1R myd88gfp mScarlett-traf6 003	11	0	0.879170803597233
MyD88 TRAF6	20200110 cl069 1R myd88gfp mScarlett-traf6 003	11	0	0.6225702781487
MyD88 TRAF6	20200110 cl069 1R myd88gfp mScarlett-traf6 003	11	0	0.122446101119718
MyD88 TRAF6	20200110 cl069 1R myd88gfp mScarlett-traf6 003	11	0	2.13423759701672
MyD88 TRAF6	20200110 cl069 1R myd88gfp mScarlett-traf6 003	11	0	0.635722562164984
MyD88 TRAF6	20200110 cl069 1R myd88gfp mScarlett-traf6 003	11	0	2.78938400262689
MyD88 TRAF6	20200110 cl069 1R myd88gfp mScarlett-traf6 003	11	0	0.6682388610576
MyD88 TRAF6	20200110 cl069 1R myd88gfp mScarlett-traf6 003	11	0	1.74676617174909
MyD88 TRAF6	20200110 cl069 1R myd88gfp mScarlett-traf6 003	11	0	1.27045585290081
MyD88 TRAF6	20200110 cl069 1R myd88gfp mScarlett-traf6 003	11	0	0.433972341153469
MyD88 TRAF6	20200110 cl069 1R myd88gfp mScarlett-traf6 003	11	0	0.52892369980854
MyD88 TRAF6	20200110 cl069 1R myd88gfp mScarlett-traf6 003	11	0	1.6992864320342
MyD88 TRAF6	20200110 cl069 1R myd88gfp mScarlett-traf6 003	11	0	1.12999724796755
MyD88 TRAF6	20200110 cl069 1R myd88gfp mScarlett-traf6 003	11	0	1.32833003947985
MyD88 TRAF6	20200110 cl069 1R myd88gfp mScarlett-traf6 003	11	0	0.34545535218706
MyD88 TRAF6	20200110 cl069 1R myd88gfp mScarlett-traf6 003	11	0	0.685981919666735
MyD88 TRAF6	20200110 cl069 1R myd88gfp mScarlett-traf6 003	11	0	0.42260540738958
MyD88 TRAF6	20200110 cl069 1R myd88gfp mScarlett-traf6 003	11	0	2.95127204635156
MyD88 TRAF6	20200110 cl069 1R myd88gfp mScarlett-traf6 003	11	0	2.53651780646802
MyD88 TRAF6	20200110 cl069 1R myd88gfp mScarlett-traf6 003	11	0	2.9276115281134
MyD88 TRAF6	20200110 cl069 1R myd88gfp mScarlett-traf6 003	11	0	0.940617965600978
MyD88 TRAF6	20200110 cl069 1R myd88gfp mScarlett-traf6 003	11	0	0.143649354275548
MyD88 TRAF6	20200110 cl069 1R myd88gfp mScarlett-traf6 003	11	0	0.786582648979873
MyD88 TRAF6	20200110 cl069 1R myd88gfp mScarlett-traf6 003	11	0	0.608131547603878
MyD88 TRAF6	20200110 cl069 1R myd88gfp mScarlett-traf6 003	11	0	0.297989131011398
MyD88 TRAF6	20200110 cl069 1R myd88gfp mScarlett-traf6 003	11	0	0.615773434440716
MyD88 TRAF6	20200110 cl069 1R myd88gfp mScarlett-traf6 003	11	0	1.41248853007001
MyD88 TRAF6	20200110 cl069 1R myd88gfp mScarlett-traf6 003	11	0	0.910666787122407
MyD88 TRAF6	20200110 cl069 1R myd88gfp mScarlett-traf6 003	11	0	3.09721405619482
MyD88 TRAF6	20200110 cl069 1R myd88gfp mScarlett-traf6 003	11	0	1.3365813325518
MyD88 TRAF6	20200110 cl069 1R myd88gfp mScarlett-traf6 003	11	0	0.45524019858792
MyD88 TRAF6	20200110 cl069 1R myd88gfp mScarlett-traf6 003	11	0	0.562375783559664
MyD88 TRAF6	20200110 cl069 1R myd88gfp mScarlett-traf6 003	11	0	0.581101914339822
MyD88 TRAF6	20200110 cl069 1R myd88gfp mScarlett-traf6 003	11	0	0.20829764225716
MyD88 TRAF6	20200110 cl069 1R myd88gfp mScarlett-traf6 003	11	0	3.38401578071384
MyD88 TRAF6	20200110 cl069 1R myd88gfp mScarlett-traf6 003	11	0	0.590671513159602
MyD88 TRAF6	20200110 cl069 1R myd88gfp mScarlett-traf6 003	11	0	0.601818631063673
MyD88 TRAF6	20200110 cl069 1R myd88gfp mScarlett-traf6 003	11	0	0.483549150298127
MyD88 TRAF6	20200110 cl069 1R myd88gfp mScarlett-traf6 003	11	0	0.500584246937284
MyD88 TRAF6	20200110 cl069 1R myd88gfp mScarlett-traf6 003	11	0	1.01926004081447
MyD88 TRAF6	20200110 cl069 1R myd88gfp mScarlett-traf6 003	11	0	1.72785195679503
MyD88 TRAF6	20200110 cl069 1R myd88gfp mScarlett-traf6 003	11	0	0.6248091095574
MyD88 TRAF6	20200110 cl069 1R myd88gfp mScarlett-traf6 003	11	0	0.465176624796487
MyD88 TRAF6	20200110 cl069 1R myd88gfp mScarlett-traf6 003	11	0	1.15153150197042
MyD88 TRAF6	20200110 cl069 1R myd88gfp mScarlett-traf6 003	11	0	0.781733336632842
MyD88 TRAF6	20200110 cl069 1R myd88gfp mScarlett-traf6 003	11	0	2.8088445844066
MyD88 TRAF6	20200110 cl069 1R myd88gfp mScarlett-traf6 003	11	0	1.53797655575806
MyD88 TRAF6	20200110 cl069 1R myd88gfp mScarlett-traf6 003	11	0	0.806004457162487
MyD88 TRAF6	20200110 cl069 1R myd88gfp mScarlett-traf6 003	11	0	1.82136559364118
MyD88 TRAF6	20200110 cl069 1R myd88gfp mScarlett-traf6 003	11	0	0.494184228539278
MyD88 TRAF6	20200110 cl069 1R myd88gfp mScarlett-traf6 003	11	0	0.84507917092218
MyD88 TRAF6	20200110 cl069 1R myd88gfp mScarlett-traf6 003	11	0	1.79114089395866
MyD88 TRAF6	20200110 cl069 1R myd88gfp mScarlett-traf6 003	11	0	1.35259249807959
MyD88 TRAF6	20200110 cl069 1R myd88gfp mScarlett-traf6 003	11	0	0.468999351958927
MyD88 TRAF6	20200110 cl069 1R myd88gfp mScarlett-traf6 003	11	0	0.15860517756297
MyD88 TRAF6	20200110 cl069 1R myd88gfp mScarlett-traf6 003	11	0	2.0220336731664
MyD88 TRAF6	20200110 cl069 1R myd88gfp mScarlett-traf6 003	11	0	2.77523517615624
MyD88 TRAF6	20200110 cl069 1R myd88gfp mScarlett-traf6 003	11	0	0.222824801696398
MyD88 TRAF6	20200110 cl069 1R myd88gfp mScarlett-traf6 003	11	0	0.653408220408549
MyD88 TRAF6	20200110 cl069 1R myd88gfp mScarlett-traf6 003	11	0	1.21195457430778
MyD88 TRAF6	20200110 cl069 1R myd88gfp mScarlett-traf6 003	11	0	2.19721415665494
MyD88 TRAF6	20200110 cl069 1R myd88gfp mScarlett-traf6 003	11	0	1.26634769222652
MyD88 TRAF6	20200110 cl069 1R myd88gfp mScarlett-traf6 003	11	0	0.741534329878382
MyD88 TRAF6	20200110 cl069 1R myd88gfp mScarlett-traf6 003	11	0	0.161518546853198
MyD88 TRAF6	20200110 cl069 1R myd88gfp mScarlett-traf6 003	11	0	1.12639842807392
MyD88 TRAF6	20200110 cl069 1R myd88gfp mScarlett-traf6 003	11	0	1.07585641522009
MyD88 TRAF6	20200110 cl069 1R myd88gfp mScarlett-traf6 003	11	0	1.84963885323672
MyD88 TRAF6	20200110 cl069 1R myd88gfp mScarlett-traf6 003	11	0	0.916339913459302
MyD88 TRAF6	20200110 cl069 1R myd88gfp mScarlett-traf6 003	11	0	0.221502318368362
MyD88 TRAF6	20200110 cl069 1R myd88gfp mScarlett-traf6 003	11	0	1.81059027003437
MyD88 TRAF6	20200110 cl069 1R myd88gfp mScarlett-traf6 003	11	0	0.651739097882511
MyD88 TRAF6	20200110 cl069 1R myd88gfp mScarlett-traf6 003	11	0	1.45728985835929
MyD88 TRAF6	20200110 cl069 1R myd88gfp mScarlett-traf6 003	11	0	4.15528226416129
MyD88 TRAF6	20200110 cl069 1R myd88gfp mScarlett-traf6 003	11	0	0.858748282273742
MyD88 TRAF6	20200110 cl069 1R myd88gfp mScarlett-traf6 003	11	0	0.690257686788889
MyD88 TRAF6	20200110 cl069 1R myd88gfp mScarlett-traf6 003	11	0	1.9125072990296
MyD88 TRAF6	20200110 cl069 1R myd88gfp mScarlett-traf6 003	11	0	1.4642492726697
MyD88 TRAF6	20200110 cl069 1R myd88gfp mScarlett-traf6 003	11	0	1.06470548510174
MyD88 TRAF6	20200110 cl069 1R myd88gfp mScarlett-traf6 003	11	0	1.71428866024096
MyD88 TRAF6	20200110 cl069 1R myd88gfp mScarlett-traf6 003	11	0	0.840234549735756
MyD88 TRAF6	20200110 cl069 1R myd88gfp mScarlett-traf6 003	11	1	3.66250595435804
MyD88 TRAF6	20200110 cl069 1R myd88gfp mScarlett-traf6 003	11	0	1.25911216123535
MyD88 TRAF6	20200110 cl069 1R myd88gfp mScarlett-traf6 003	11	0	1.09130148760914
MyD88 TRAF6	20200110 cl069 1R myd88gfp mScarlett-traf6 003	11	0	0.469231759155767
MyD88 TRAF6	20200110 cl069 1R myd88gfp mScarlett-traf6 003	11	0	0.70835385433038
MyD88 TRAF6	20200110 cl069 1R myd88gfp mScarlett-traf6 003	11	0	3.81911693874916
MyD88 TRAF6	20200110 cl069 1R myd88gfp mScarlett-traf6 003	11	0	0.689067793376329
MyD88 TRAF6	20200110 cl069 1R myd88gfp mScarlett-traf6 003	11	0	1.72347656541502
MyD88 TRAF6	20200110 cl069 1R myd88gfp mScarlett-traf6 003	11	0	1.35672984666571
MyD88 TRAF6	20200110 cl069 1R myd88gfp mScarlett-traf6 003	11	0	0.232673767574936
MyD88 TRAF6	20200110 cl069 1R myd88gfp mScarlett-traf6 003	11	0	0.637106547608127
MyD88 TRAF6	20200110 cl069 1R myd88gfp mScarlett-traf6 003	11	0	1.11363980171398
MyD88 TRAF6	20200110 cl069 1R myd88gfp mScarlett-traf6 003	11	0	1.71852620526176
MyD88 TRAF6	20200110 cl069 1R myd88gfp mScarlett-traf6 003	11	0	0.414374947069062
MyD88 TRAF6	20200110 cl069 1R myd88gfp mScarlett-traf6 003	11	0	0.166953220221247
MyD88 TRAF6	20200110 cl069 1R myd88gfp mScarlett-traf6 003	11	0	0.960799734907773
MyD88 TRAF6	20200110 cl069 1R myd88gfp mScarlett-traf6 003	11	0	1.38740061333374
MyD88 TRAF6	20200110 cl069 1R myd88gfp mScarlett-traf6 003	11	0	0.611926541424496
MyD88 TRAF6	20200110 cl069 1R myd88gfp mScarlett-traf6 003	11	0	0.730846345961909
MyD88 TRAF6	20200110 cl069 1R myd88gfp mScarlett-traf6 003	11	0	0.568675901951949
MyD88 TRAF6	20200110 cl069 1R myd88gfp mScarlett-traf6 003	11	0	0.553321212820327
MyD88 TRAF6	20200110 cl069 1R myd88gfp mScarlett-traf6 003	11	0	1.79051881710901
MyD88 TRAF6	20200110 cl069 1R myd88gfp mScarlett-traf6 003	11	0	1.39717775378636
MyD88 TRAF6	20200110 cl069 1R myd88gfp mScarlett-traf6 003	11	0	0.114943570361667
MyD88 TRAF6	20200110 cl069 1R myd88gfp mScarlett-traf6 003	11	0	0.933938362992764
MyD88 TRAF6	20200110 cl069 1R myd88gfp mScarlett-traf6 003	11	0	0.861040653577862
MyD88 TRAF6	20200110 cl069 1R myd88gfp mScarlett-traf6 003	11	0	0.754281523042347
MyD88 TRAF6	20200110 cl069 1R myd88gfp mScarlett-traf6 003	11	0	0.145230595956057
MyD88 TRAF6	20200110 cl069 1R myd88gfp mScarlett-traf6 003	11	0	0.849600102026918
MyD88 TRAF6	20200110 cl069 1R myd88gfp mScarlett-traf6 003	11	0	0.320061751704884
MyD88 TRAF6	20200110 cl069 1R myd88gfp mScarlett-traf6 003	11	0	0.326829510906493
MyD88 TRAF6	20200110 cl069 1R myd88gfp mScarlett-traf6 003	11	0	0.500655941382962
MyD88 TRAF6	20200110 cl069 1R myd88gfp mScarlett-traf6 003	11	0	2.57508941134887
MyD88 TRAF6	20200110 cl069 1R myd88gfp mScarlett-traf6 003	11	0	0.401761426130956
MyD88 TRAF6	20200110 cl069 1R myd88gfp mScarlett-traf6 003	11	0	1.3724407675743
MyD88 TRAF6	20200110 cl069 1R myd88gfp mScarlett-traf6 003	11	0	1.4095627073167
MyD88 TRAF6	20200110 cl069 1R myd88gfp mScarlett-traf6 003	11	0	0.824102654897656
MyD88 TRAF6	20200110 cl069 1R myd88gfp mScarlett-traf6 003	11	0	1.30147224884028
MyD88 TRAF6	20200110 cl069 1R myd88gfp mScarlett-traf6 003	11	0	1.54649005403083
MyD88 TRAF6	20200110 cl069 1R myd88gfp mScarlett-traf6 003	11	0	1.33071765754442
MyD88 TRAF6	20200110 cl069 1R myd88gfp mScarlett-traf6 003	11	0	1.23452667090195
MyD88 TRAF6	20200110 cl069 1R myd88gfp mScarlett-traf6 003	11	0	2.8511378927716
MyD88 TRAF6	20200110 cl069 1R myd88gfp mScarlett-traf6 003	11	0	1.03388845487083
MyD88 TRAF6	20200110 cl069 1R myd88gfp mScarlett-traf6 003	11	0	1.05577366697269
MyD88 TRAF6	20200110 cl069 1R myd88gfp mScarlett-traf6 003	11	0	0.314276368410931
MyD88 TRAF6	20200110 cl069 1R myd88gfp mScarlett-traf6 003	11	0	1.10474941125524
MyD88 TRAF6	20200110 cl069 1R myd88gfp mScarlett-traf6 003	11	0	0.592879316039456
MyD88 TRAF6	20200110 cl069 1R myd88gfp mScarlett-traf6 003	11	0	0.61039525491712
MyD88 TRAF6	20200110 cl069 1R myd88gfp mScarlett-traf6 003	11	0	0.31131170312356
MyD88 TRAF6	20200110 cl069 1R myd88gfp mScarlett-traf6 003	11	0	0.513401121587491
MyD88 TRAF6	20200110 cl069 1R myd88gfp mScarlett-traf6 003	11	0	0.203363537440723
MyD88 TRAF6	20200110 cl069 1R myd88gfp mScarlett-traf6 003	11	0	0.720717537359542
MyD88 TRAF6	20200110 cl069 1R myd88gfp mScarlett-traf6 003	11	0	1.4151572799797
MyD88 TRAF6	20200110 cl069 1R myd88gfp mScarlett-traf6 003	11	0	1.32229894760128
MyD88 TRAF6	20200110 cl069 1R myd88gfp mScarlett-traf6 003	11	0	1.05575966932154
MyD88 TRAF6	20200110 cl069 1R myd88gfp mScarlett-traf6 003	11	0	0.477817086301298
MyD88 TRAF6	20200110 cl069 1R myd88gfp mScarlett-traf6 003	11	0	1.08018262696784
MyD88 TRAF6	20200110 cl069 1R myd88gfp mScarlett-traf6 003	11	0	0.65726208639898
MyD88 TRAF6	20200110 cl069 1R myd88gfp mScarlett-traf6 003	11	1	19.1289988100568
MyD88 TRAF6	20200110 cl069 1R myd88gfp mScarlett-traf6 003	11	0	1.04724149367556
MyD88 TRAF6	20200110 cl069 1R myd88gfp mScarlett-traf6 003	11	0	0.51986699891692
MyD88 TRAF6	20200110 cl069 1R myd88gfp mScarlett-traf6 003	11	0	0.862575772980602
MyD88 TRAF6	20200110 cl069 1R myd88gfp mScarlett-traf6 003	11	0	0.41968162172364
MyD88 TRAF6	20200110 cl069 1R myd88gfp mScarlett-traf6 003	11	0	2.17393409464395
MyD88 TRAF6	20200110 cl069 1R myd88gfp mScarlett-traf6 003	11	0	0.832528427433069
MyD88 TRAF6	20200110 cl069 1R myd88gfp mScarlett-traf6 003	11	0	0.6532518644737
MyD88 TRAF6	20200110 cl069 1R myd88gfp mScarlett-traf6 003	11	0	0.690993781935098
MyD88 TRAF6	20200110 cl069 1R myd88gfp mScarlett-traf6 003	11	0	1.36692835054171
MyD88 TRAF6	20200110 cl069 1R myd88gfp mScarlett-traf6 003	11	0	0.561576717940953
MyD88 TRAF6	20200110 cl069 1R myd88gfp mScarlett-traf6 003	11	0	0.151444729269404
MyD88 TRAF6	20200110 cl069 1R myd88gfp mScarlett-traf6 003	11	0	1.83727190948902
MyD88 TRAF6	20200110 cl069 1R myd88gfp mScarlett-traf6 003	11	0	0.934454325169107
MyD88 TRAF6	20200110 cl069 1R myd88gfp mScarlett-traf6 003	11	0	1.52412087684586
MyD88 TRAF6	20200110 cl069 1R myd88gfp mScarlett-traf6 003	11	0	0.292567252344422
MyD88 TRAF6	20200110 cl069 1R myd88gfp mScarlett-traf6 003	11	0	0.447138295370309
MyD88 TRAF6	20200110 cl069 1R myd88gfp mScarlett-traf6 003	11	0	0.504972133142565
MyD88 TRAF6	20200110 cl069 1R myd88gfp mScarlett-traf6 003	11	0	1.00687487013269
MyD88 TRAF6	20200110 cl069 1R myd88gfp mScarlett-traf6 003	11	0	0.821901649202747
MyD88 TRAF6	20200110 cl069 1R myd88gfp mScarlett-traf6 003	11	0	0.670385654721662
MyD88 TRAF6	20200110 cl069 1R myd88gfp mScarlett-traf6 003	11	0	0.385680923801753
MyD88 TRAF6	20200110 cl069 1R myd88gfp mScarlett-traf6 003	11	0	0.244532704472287
MyD88 TRAF6	20200110 cl069 1R myd88gfp mScarlett-traf6 003	11	0	1.01018966627545
MyD88 TRAF6	20200110 cl069 1R myd88gfp mScarlett-traf6 003	11	0	0.429218837403171
MyD88 TRAF6	20200110 cl069 1R myd88gfp mScarlett-traf6 003	11	0	1.0302730384024
MyD88 TRAF6	20200110 cl069 1R myd88gfp mScarlett-traf6 003	11	1	13.3535378826176
MyD88 TRAF6	20200110 cl069 1R myd88gfp mScarlett-traf6 003	11	0	0.124769900787091
MyD88 TRAF6	20200110 cl069 1R myd88gfp mScarlett-traf6 003	11	0	1.10581876493416
MyD88 TRAF6	20200110 cl069 1R myd88gfp mScarlett-traf6 003	12	0	0.599083784390031
MyD88 TRAF6	20200110 cl069 1R myd88gfp mScarlett-traf6 003	12	0	0.341375852056798
MyD88 TRAF6	20200110 cl069 1R myd88gfp mScarlett-traf6 003	13	0	0.791637858813082
MyD88 TRAF6	20200110 cl069 1R myd88gfp mScarlett-traf6 003	13	0	0.4332747024943
MyD88 TRAF6	20200110 cl069 1R myd88gfp mScarlett-traf6 003	13	1	0.565059461769553
MyD88 TRAF6	20200110 cl069 1R myd88gfp mScarlett-traf6 003	13	1	1.0867199815915
MyD88 TRAF6	20200110 cl069 1R myd88gfp mScarlett-traf6 003	13	1	2.38345887857898
MyD88 TRAF6	20200110 cl069 1R myd88gfp mScarlett-traf6 003	13	0	2.32548813888398
MyD88 TRAF6	20200110 cl069 1R myd88gfp mScarlett-traf6 003	13	0	0.674697389706347
MyD88 TRAF6	20200110 cl069 1R myd88gfp mScarlett-traf6 003	13	0	0.652946521965778
MyD88 TRAF6	20200110 cl069 1R myd88gfp mScarlett-traf6 003	13	0	0.582522519099833
MyD88 TRAF6	20200110 cl069 1R myd88gfp mScarlett-traf6 003	13	0	0.374836204797113
MyD88 TRAF6	20200110 cl069 1R myd88gfp mScarlett-traf6 003	13	0	0.791448964629813
MyD88 TRAF6	20200110 cl069 1R myd88gfp mScarlett-traf6 003	13	0	0.174015391974661
MyD88 TRAF6	20200110 cl069 1R myd88gfp mScarlett-traf6 003	13	0	0.322273794208209
MyD88 TRAF6	20200110 cl069 1R myd88gfp mScarlett-traf6 003	13	0	0.749727185083402
MyD88 TRAF6	20200110 cl069 1R myd88gfp mScarlett-traf6 003	13	0	0.804765032539138
MyD88 TRAF6	20200110 cl069 1R myd88gfp mScarlett-traf6 003	13	0	0.684687559174387
MyD88 TRAF6	20200110 cl069 1R myd88gfp mScarlett-traf6 003	13	0	0.578904417536533
MyD88 TRAF6	20200110 cl069 1R myd88gfp mScarlett-traf6 003	13	0	0.30931920762588
MyD88 TRAF6	20200110 cl069 1R myd88gfp mScarlett-traf6 003	13	1	1.33392856567791
MyD88 TRAF6	20200110 cl069 1R myd88gfp mScarlett-traf6 003	13	0	0.400817751436573
MyD88 TRAF6	20200110 cl069 1R myd88gfp mScarlett-traf6 003	13	0	0.46904676335798
MyD88 TRAF6	20200110 cl069 1R myd88gfp mScarlett-traf6 003	13	0	0.588175829505564
MyD88 TRAF6	20200110 cl069 1R myd88gfp mScarlett-traf6 003	13	0	0.123604835023195
MyD88 TRAF6	20200110 cl069 1R myd88gfp mScarlett-traf6 003	13	0	0.740983540746313
MyD88 TRAF6	20200110 cl069 1R myd88gfp mScarlett-traf6 003	13	0	0.462854369317176
MyD88 TRAF6	20200110 cl069 1R myd88gfp mScarlett-traf6 003	13	0	0.39587639100436
MyD88 TRAF6	20200110 cl069 1R myd88gfp mScarlett-traf6 003	13	1	0.307848127218633
MyD88 TRAF6	20200110 cl069 1R myd88gfp mScarlett-traf6 003	13	0	3.0353821948936
MyD88 TRAF6	20200110 cl069 1R myd88gfp mScarlett-traf6 003	13	0	0.318308229650151
MyD88 TRAF6	20200110 cl069 1R myd88gfp mScarlett-traf6 003	13	0	0.444802738503213
MyD88 TRAF6	20200110 cl069 1R myd88gfp mScarlett-traf6 003	13	0	0.652445012424567
MyD88 TRAF6	20200110 cl069 1R myd88gfp mScarlett-traf6 003	13	0	0.858132775117056
MyD88 TRAF6	20200110 cl069 1R myd88gfp mScarlett-traf6 003	13	0	0.636580641274296
MyD88 TRAF6	20200110 cl069 1R myd88gfp mScarlett-traf6 003	13	0	1.07454843278306
MyD88 TRAF6	20200110 cl069 1R myd88gfp mScarlett-traf6 003	13	0	0.367712799782764
MyD88 TRAF6	20200110 cl069 1R myd88gfp mScarlett-traf6 003	13	0	0.214407567004345
MyD88 TRAF6	20200110 cl069 1R myd88gfp mScarlett-traf6 003	13	1	1.22240671796646
MyD88 TRAF6	20200110 cl069 1R myd88gfp mScarlett-traf6 003	13	1	2.22552562801129
MyD88 TRAF6	20200110 cl069 1R myd88gfp mScarlett-traf6 003	13	0	2.63343201083127
MyD88 TRAF6	20200110 cl069 1R myd88gfp mScarlett-traf6 003	13	0	0.332244995669778
MyD88 TRAF6	20200110 cl069 1R myd88gfp mScarlett-traf6 003	13	0	0.0967600355550527
MyD88 TRAF6	20200110 cl069 1R myd88gfp mScarlett-traf6 003	13	0	0.525852340777347
MyD88 TRAF6	20200110 cl069 1R myd88gfp mScarlett-traf6 003	13	0	0.889366867104604
MyD88 TRAF6	20200110 cl069 1R myd88gfp mScarlett-traf6 003	13	0	0.50795280904052
MyD88 TRAF6	20200110 cl069 1R myd88gfp mScarlett-traf6 003	13	1	1.27553900978044
MyD88 TRAF6	20200110 cl069 1R myd88gfp mScarlett-traf6 003	13	0	0.454725842642909
MyD88 TRAF6	20200110 cl069 1R myd88gfp mScarlett-traf6 003	13	0	1.86567674562663
MyD88 TRAF6	20200110 cl069 1R myd88gfp mScarlett-traf6 003	13	0	0.374178535791411
MyD88 TRAF6	20200110 cl069 1R myd88gfp mScarlett-traf6 003	13	0	0.545208938036029
MyD88 TRAF6	20200110 cl069 1R myd88gfp mScarlett-traf6 003	13	0	2.24957816665282
MyD88 TRAF6	20200110 cl069 1R myd88gfp mScarlett-traf6 003	13	0	1.07412659024776
MyD88 TRAF6	20200110 cl069 1R myd88gfp mScarlett-traf6 003	13	1	1.40070437254761
MyD88 TRAF6	20200110 cl069 1R myd88gfp mScarlett-traf6 003	13	0	0.425978127818853
MyD88 TRAF6	20200110 cl069 1R myd88gfp mScarlett-traf6 003	13	0	0.674610815216342
MyD88 TRAF6	20200110 cl069 1R myd88gfp mScarlett-traf6 003	13	1	0.419965821263784
MyD88 TRAF6	20200110 cl069 1R myd88gfp mScarlett-traf6 003	13	0	0.259324923102782
MyD88 TRAF6	20200110 cl069 1R myd88gfp mScarlett-traf6 003	13	0	0.294385716468916
MyD88 TRAF6	20200110 cl069 1R myd88gfp mScarlett-traf6 003	13	0	0.79583152890124
MyD88 TRAF6	20200110 cl069 1R myd88gfp mScarlett-traf6 003	13	0	0.245294340764767
MyD88 TRAF6	20200110 cl069 1R myd88gfp mScarlett-traf6 003	13	0	0.498501430225447
MyD88 TRAF6	20200110 cl069 1R myd88gfp mScarlett-traf6 003	13	0	0.415485211391044
MyD88 TRAF6	20200110 cl069 1R myd88gfp mScarlett-traf6 003	13	0	0.127748101847932
MyD88 TRAF6	20200110 cl069 1R myd88gfp mScarlett-traf6 003	13	0	0.46284090592752
MyD88 TRAF6	20200110 cl069 1R myd88gfp mScarlett-traf6 003	13	1	2.14520252830441
MyD88 TRAF6	20200110 cl069 1R myd88gfp mScarlett-traf6 003	13	0	0.159320308977514
MyD88 TRAF6	20200110 cl069 1R myd88gfp mScarlett-traf6 003	13	0	0.459141569042311
MyD88 TRAF6	20200110 cl069 1R myd88gfp mScarlett-traf6 003	13	0	0.251232746891213
MyD88 TRAF6	20200110 cl069 1R myd88gfp mScarlett-traf6 003	13	0	0.629996961008811
MyD88 TRAF6	20200110 cl069 1R myd88gfp mScarlett-traf6 003	13	0	3.29303937927858
MyD88 TRAF6	20200110 cl069 1R myd88gfp mScarlett-traf6 003	13	0	0.480499709775591
MyD88 TRAF6	20200110 cl069 1R myd88gfp mScarlett-traf6 003	13	0	0.179661598425943
MyD88 TRAF6	20200110 cl069 1R myd88gfp mScarlett-traf6 003	13	0	0.54400465058476
MyD88 TRAF6	20200110 cl069 1R myd88gfp mScarlett-traf6 003	13	0	0.615680996861667
MyD88 TRAF6	20200110 cl069 1R myd88gfp mScarlett-traf6 003	13	0	0.494492587039507
MyD88 TRAF6	20200110 cl069 1R myd88gfp mScarlett-traf6 003	13	1	2.03857033140623
MyD88 TRAF6	20200110 cl069 1R myd88gfp mScarlett-traf6 003	13	0	0.261780416505058
MyD88 TRAF6	20200110 cl069 1R myd88gfp mScarlett-traf6 003	13	0	1.76498690838995
MyD88 TRAF6	20200110 cl069 1R myd88gfp mScarlett-traf6 003	13	0	0.243243583189429
MyD88 TRAF6	20200110 cl069 1R myd88gfp mScarlett-traf6 003	13	0	0.764286603576347
MyD88 TRAF6	20200110 cl069 1R myd88gfp mScarlett-traf6 003	13	0	0.45734279676244
MyD88 TRAF6	20200110 cl069 1R myd88gfp mScarlett-traf6 003	13	0	1.23921223382442
MyD88 TRAF6	20200110 cl069 1R myd88gfp mScarlett-traf6 003	13	0	0.364407665155938
MyD88 TRAF6	20200110 cl069 1R myd88gfp mScarlett-traf6 003	13	1	1.23723763091653
MyD88 TRAF6	20200110 cl069 1R myd88gfp mScarlett-traf6 003	13	0	0.500720449149831
MyD88 TRAF6	20200110 cl069 1R myd88gfp mScarlett-traf6 003	13	0	0.157468968813459
MyD88 TRAF6	20200110 cl069 1R myd88gfp mScarlett-traf6 003	13	0	0.453641278022224
MyD88 TRAF6	20200110 cl069 1R myd88gfp mScarlett-traf6 003	13	1	2.20264193287945
MyD88 TRAF6	20200110 cl069 1R myd88gfp mScarlett-traf6 003	13	0	0.630203954592767
MyD88 TRAF6	20200110 cl069 1R myd88gfp mScarlett-traf6 003	13	0	0.706141832508144
MyD88 TRAF6	20200110 cl069 1R myd88gfp mScarlett-traf6 003	13	0	0.9662030178279
MyD88 TRAF6	20200110 cl069 1R myd88gfp mScarlett-traf6 003	13	0	1.82606810816384
MyD88 TRAF6	20200110 cl069 1R myd88gfp mScarlett-traf6 003	13	1	2.04348033930585
MyD88 TRAF6	20200110 cl069 1R myd88gfp mScarlett-traf6 003	13	0	0.221968504607684
MyD88 TRAF6	20200110 cl069 1R myd88gfp mScarlett-traf6 003	13	1	3.43066522981082
MyD88 TRAF6	20200110 cl069 1R myd88gfp mScarlett-traf6 003	13	0	0.3076796245902
MyD88 TRAF6	20200110 cl069 1R myd88gfp mScarlett-traf6 003	13	0	0.145527376492679
MyD88 TRAF6	20200110 cl069 1R myd88gfp mScarlett-traf6 003	13	0	0.725271337610142
MyD88 TRAF6	20200110 cl069 1R myd88gfp mScarlett-traf6 003	13	0	0.55168185038294
MyD88 TRAF6	20200110 cl069 1R myd88gfp mScarlett-traf6 003	13	0	0.903846339396922
MyD88 TRAF6	20200110 cl069 1R myd88gfp mScarlett-traf6 003	13	1	2.63012815153833
MyD88 TRAF6	20200110 cl069 1R myd88gfp mScarlett-traf6 003	13	0	1.85143623988356
MyD88 TRAF6	20200110 cl069 1R myd88gfp mScarlett-traf6 003	13	0	0.42167547183272
MyD88 TRAF6	20200110 cl069 1R myd88gfp mScarlett-traf6 003	13	0	0.627666564073695
MyD88 TRAF6	20200110 cl069 1R myd88gfp mScarlett-traf6 003	13	0	0.310569217520511
MyD88 TRAF6	20200110 cl069 1R myd88gfp mScarlett-traf6 003	13	0	0.690405208451416
MyD88 TRAF6	20200110 cl069 1R myd88gfp mScarlett-traf6 003	13	0	0.264830446438662
MyD88 TRAF6	20200110 cl069 1R myd88gfp mScarlett-traf6 003	13	0	0.44873118739824
MyD88 TRAF6	20200110 cl069 1R myd88gfp mScarlett-traf6 003	13	1	0.701432100285042
MyD88 TRAF6	20200110 cl069 1R myd88gfp mScarlett-traf6 003	13	0	0.490048854997262
MyD88 TRAF6	20200110 cl069 1R myd88gfp mScarlett-traf6 003	13	0	3.65541454643693
MyD88 TRAF6	20200110 cl069 1R myd88gfp mScarlett-traf6 003	13	0	0.349630423081522
MyD88 TRAF6	20200110 cl069 1R myd88gfp mScarlett-traf6 003	13	0	0.663521866325024
MyD88 TRAF6	20200110 cl069 1R myd88gfp mScarlett-traf6 003	13	0	1.32520488548646
MyD88 TRAF6	20200110 cl069 1R myd88gfp mScarlett-traf6 003	13	0	0.828319884194282
MyD88 TRAF6	20200110 cl069 1R myd88gfp mScarlett-traf6 003	13	0	0.871771698970771
MyD88 TRAF6	20200110 cl069 1R myd88gfp mScarlett-traf6 003	13	0	0.260668639016651
MyD88 TRAF6	20200110 cl069 1R myd88gfp mScarlett-traf6 003	13	0	0.633708796166138
MyD88 TRAF6	20200110 cl069 1R myd88gfp mScarlett-traf6 003	13	0	0.442292205826484
MyD88 TRAF6	20200110 cl069 1R myd88gfp mScarlett-traf6 003	13	0	0.276222211298062
MyD88 TRAF6	20200110 cl069 1R myd88gfp mScarlett-traf6 003	13	0	0.949409010996573
MyD88 TRAF6	20200110 cl069 1R myd88gfp mScarlett-traf6 003	13	0	1.25222506525017
MyD88 TRAF6	20200110 cl069 1R myd88gfp mScarlett-traf6 003	13	0	0.254833593531673
MyD88 TRAF6	20200110 cl069 1R myd88gfp mScarlett-traf6 003	13	0	1.58107094614806
MyD88 TRAF6	20200110 cl069 1R myd88gfp mScarlett-traf6 003	13	0	0.442220621679956
MyD88 TRAF6	20200110 cl069 1R myd88gfp mScarlett-traf6 003	13	0	1.17755217723235
MyD88 TRAF6	20200110 cl069 1R myd88gfp mScarlett-traf6 003	13	0	0.92956627714032
MyD88 TRAF6	20200110 cl069 1R myd88gfp mScarlett-traf6 003	13	1	4.83968394335558
MyD88 TRAF6	20200110 cl069 1R myd88gfp mScarlett-traf6 003	13	0	1.04920742775986
MyD88 TRAF6	20200110 cl069 1R myd88gfp mScarlett-traf6 003	13	0	0.341470581789998
MyD88 TRAF6	20200110 cl069 1R myd88gfp mScarlett-traf6 003	13	0	0.131563125304309
MyD88 TRAF6	20200110 cl069 1R myd88gfp mScarlett-traf6 003	13	1	1.05099290899249
MyD88 TRAF6	20200110 cl069 1R myd88gfp mScarlett-traf6 003	13	0	0.509815706487093
MyD88 TRAF6	20200110 cl069 1R myd88gfp mScarlett-traf6 003	13	0	0.825825779196791
MyD88 TRAF6	20200110 cl069 1R myd88gfp mScarlett-traf6 003	13	0	0.130662670641385
MyD88 TRAF6	20200110 cl069 1R myd88gfp mScarlett-traf6 003	13	0	0.228649892683342
MyD88 TRAF6	20200110 cl069 1R myd88gfp mScarlett-traf6 003	13	0	0.0561317031575249
MyD88 TRAF6	20200110 cl069 1R myd88gfp mScarlett-traf6 003	13	0	0.628329065560787
MyD88 TRAF6	20200110 cl069 1R myd88gfp mScarlett-traf6 003	13	0	0.00409486800500964
MyD88 TRAF6	20200110 cl069 1R myd88gfp mScarlett-traf6 003	13	0	0.459185430187562
MyD88 TRAF6	20200110 cl069 1R myd88gfp mScarlett-traf6 003	13	0	0.592013736588135
MyD88 TRAF6	20200110 cl069 1R myd88gfp mScarlett-traf6 003	13	0	0.48430294845746
MyD88 TRAF6	20200110 cl069 1R myd88gfp mScarlett-traf6 003	13	0	0.247001743988578
MyD88 TRAF6	20200110 cl069 1R myd88gfp mScarlett-traf6 003	13	0	0.140567782232694
MyD88 TRAF6	20200110 cl069 1R myd88gfp mScarlett-traf6 003	13	0	0.654582306574576
MyD88 TRAF6	20200110 cl069 1R myd88gfp mScarlett-traf6 003	13	0	0.642985271555396
MyD88 TRAF6	20200110 cl069 1R myd88gfp mScarlett-traf6 003	13	0	0.499635591547036
MyD88 TRAF6	20200110 cl069 1R myd88gfp mScarlett-traf6 003	13	0	1.234932540742
MyD88 TRAF6	20200110 cl069 1R myd88gfp mScarlett-traf6 003	13	0	0.519419391190204
MyD88 TRAF6	20200110 cl069 1R myd88gfp mScarlett-traf6 003	13	0	0.647407791692893
MyD88 TRAF6	20200110 cl069 1R myd88gfp mScarlett-traf6 003	13	0	0.596479411266976
MyD88 TRAF6	20200110 cl069 1R myd88gfp mScarlett-traf6 003	13	0	0.336871252119542
MyD88 TRAF6	20200110 cl069 1R myd88gfp mScarlett-traf6 003	13	0	0.524185910239869
MyD88 TRAF6	20200110 cl069 1R myd88gfp mScarlett-traf6 003	13	1	2.15993927680441
MyD88 TRAF6	20200110 cl069 1R myd88gfp mScarlett-traf6 003	13	0	0.73030898919786
MyD88 TRAF6	20200110 cl069 1R myd88gfp mScarlett-traf6 003	13	0	0.276402129888231
MyD88 TRAF6	20200110 cl069 1R myd88gfp mScarlett-traf6 003	13	0	0.00768959648964902
MyD88 TRAF6	20200110 cl069 1R myd88gfp mScarlett-traf6 003	13	0	0.168201372264617
MyD88 TRAF6	20200110 cl069 1R myd88gfp mScarlett-traf6 003	13	0	0.599009515148636
MyD88 TRAF6	20200110 cl069 1R myd88gfp mScarlett-traf6 003	13	0	1.3657075423463
MyD88 TRAF6	20200110 cl069 1R myd88gfp mScarlett-traf6 003	13	0	0.270533132947004
MyD88 TRAF6	20200110 cl069 1R myd88gfp mScarlett-traf6 003	13	0	0.267734181787751
MyD88 TRAF6	20200110 cl069 1R myd88gfp mScarlett-traf6 003	13	0	0.664011053383387
MyD88 TRAF6	20200110 cl069 1R myd88gfp mScarlett-traf6 003	13	0	0.536785564507064
MyD88 TRAF6	20200110 cl069 1R myd88gfp mScarlett-traf6 003	13	0	0.939081598439136
MyD88 TRAF6	20200110 cl069 1R myd88gfp mScarlett-traf6 003	13	0	0.76445853237204
MyD88 TRAF6	20200110 cl069 1R myd88gfp mScarlett-traf6 003	13	0	0.801488823863662
MyD88 TRAF6	20200110 cl069 1R myd88gfp mScarlett-traf6 003	13	0	0.687645423829962
MyD88 TRAF6	20200110 cl069 1R myd88gfp mScarlett-traf6 003	13	0	1.898333810359
MyD88 TRAF6	20200110 cl069 1R myd88gfp mScarlett-traf6 003	13	1	0.706935655470516
MyD88 TRAF6	20200110 cl069 1R myd88gfp mScarlett-traf6 003	13	0	0.837916175407684
MyD88 TRAF6	20200110 cl069 1R myd88gfp mScarlett-traf6 003	13	1	1.07401813516443
MyD88 TRAF6	20200110 cl069 1R myd88gfp mScarlett-traf6 003	13	0	0.784417907576453
MyD88 TRAF6	20200110 cl069 1R myd88gfp mScarlett-traf6 003	13	0	1.63649112836331
MyD88 TRAF6	20200110 cl069 1R myd88gfp mScarlett-traf6 003	13	0	0.52880601061848
MyD88 TRAF6	20200110 cl069 1R myd88gfp mScarlett-traf6 003	13	0	0.84585812762762
MyD88 TRAF6	20200110 cl069 1R myd88gfp mScarlett-traf6 003	13	0	0.407859390314367
MyD88 TRAF6	20200110 cl069 1R myd88gfp mScarlett-traf6 003	13	0	0.879520899984131
MyD88 TRAF6	20200110 cl069 1R myd88gfp mScarlett-traf6 003	13	0	0.393798203409853
MyD88 TRAF6	20200110 cl069 1R myd88gfp mScarlett-traf6 003	13	0	0.996363930134864
MyD88 TRAF6	20200110 cl069 1R myd88gfp mScarlett-traf6 003	13	0	0.0885612758988091
MyD88 TRAF6	20200110 cl069 1R myd88gfp mScarlett-traf6 003	13	0	0.461545573423938
MyD88 TRAF6	20200110 cl069 1R myd88gfp mScarlett-traf6 003	13	0	0.3539204498153
MyD88 TRAF6	20200110 cl069 1R myd88gfp mScarlett-traf6 003	13	0	2.7283669487008
MyD88 TRAF6	20200110 cl069 1R myd88gfp mScarlett-traf6 003	13	0	2.23095671665707
MyD88 TRAF6	20200110 cl069 1R myd88gfp mScarlett-traf6 003	13	0	0.399219247939527
MyD88 TRAF6	20200110 cl069 1R myd88gfp mScarlett-traf6 003	13	1	1.16852542255919
MyD88 TRAF6	20200110 cl069 1R myd88gfp mScarlett-traf6 003	13	0	0.607632585283598
MyD88 TRAF6	20200110 cl069 1R myd88gfp mScarlett-traf6 003	13	0	0.542478561924698
MyD88 TRAF6	20200110 cl069 1R myd88gfp mScarlett-traf6 003	13	0	0.663303101753956
MyD88 TRAF6	20200110 cl069 1R myd88gfp mScarlett-traf6 003	13	1	2.29216080691518
MyD88 TRAF6	20200110 cl069 1R myd88gfp mScarlett-traf6 003	13	1	1.35332905855033
MyD88 TRAF6	20200110 cl069 1R myd88gfp mScarlett-traf6 003	13	0	0.225216276784273
MyD88 TRAF6	20200110 cl069 1R myd88gfp mScarlett-traf6 003	13	0	0.275021108734669
MyD88 TRAF6	20200110 cl069 1R myd88gfp mScarlett-traf6 003	13	1	2.1157003431856
MyD88 TRAF6	20200110 cl069 1R myd88gfp mScarlett-traf6 003	13	0	0.0908960089691485
MyD88 TRAF6	20200110 cl069 1R myd88gfp mScarlett-traf6 003	13	0	0.636532864509318
MyD88 TRAF6	20200110 cl069 1R myd88gfp mScarlett-traf6 003	13	0	0.732813324441256
MyD88 TRAF6	20200110 cl069 1R myd88gfp mScarlett-traf6 003	13	0	0.165457670637564
MyD88 TRAF6	20200110 cl069 1R myd88gfp mScarlett-traf6 003	13	0	0.379105950275202
MyD88 TRAF6	20200110 cl069 1R myd88gfp mScarlett-traf6 003	13	0	0.67913155674442
MyD88 TRAF6	20200110 cl069 1R myd88gfp mScarlett-traf6 003	13	1	0.997240129325949
MyD88 TRAF6	20200110 cl069 1R myd88gfp mScarlett-traf6 003	13	0	0.50035561059254
MyD88 TRAF6	20200110 cl069 1R myd88gfp mScarlett-traf6 003	13	0	0.500976360405569
MyD88 TRAF6	20200110 cl069 1R myd88gfp mScarlett-traf6 003	13	0	0.576759454148947
MyD88 TRAF6	20200110 cl069 1R myd88gfp mScarlett-traf6 003	13	0	1.46197134366017
MyD88 TRAF6	20200110 cl069 1R myd88gfp mScarlett-traf6 003	13	0	0.437191497595056
MyD88 TRAF6	20200110 cl069 1R myd88gfp mScarlett-traf6 003	13	1	0.985247116921487
MyD88 TRAF6	20200110 cl069 1R myd88gfp mScarlett-traf6 003	13	0	0.263384965774109
MyD88 TRAF6	20200110 cl069 1R myd88gfp mScarlett-traf6 003	13	1	4.06585847143731
MyD88 TRAF6	20200110 cl069 1R myd88gfp mScarlett-traf6 003	13	0	0.532220751575987
MyD88 TRAF6	20200110 cl069 1R myd88gfp mScarlett-traf6 003	13	1	1.74202851316066
MyD88 TRAF6	20200110 cl069 1R myd88gfp mScarlett-traf6 003	13	0	0.156839474346168
MyD88 TRAF6	20200110 cl069 1R myd88gfp mScarlett-traf6 003	13	0	0.155027862556194
MyD88 TRAF6	20200110 cl069 1R myd88gfp mScarlett-traf6 003	13	0	0.303501875494571
MyD88 TRAF6	20200110 cl069 1R myd88gfp mScarlett-traf6 003	13	0	1.34021332836079
MyD88 TRAF6	20200110 cl069 1R myd88gfp mScarlett-traf6 003	13	0	0.860009721917502
MyD88 TRAF6	20200110 cl069 1R myd88gfp mScarlett-traf6 003	13	0	0.182673568260068
MyD88 TRAF6	20200110 cl069 1R myd88gfp mScarlett-traf6 003	13	0	0.334300544364322
MyD88 TRAF6	20200110 cl069 1R myd88gfp mScarlett-traf6 003	13	0	0.435757577659869
MyD88 TRAF6	20200110 cl069 1R myd88gfp mScarlett-traf6 003	13	0	0.248339662303524
MyD88 TRAF6	20200110 cl069 1R myd88gfp mScarlett-traf6 003	13	0	1.03063459211321
MyD88 TRAF6	20200110 cl069 1R myd88gfp mScarlett-traf6 003	13	0	3.16198968109502
MyD88 TRAF6	20200110 cl069 1R myd88gfp mScarlett-traf6 003	13	0	0.762646089891613
MyD88 TRAF6	20200110 cl069 1R myd88gfp mScarlett-traf6 003	13	0	0.7240369178106
MyD88 TRAF6	20200110 cl069 1R myd88gfp mScarlett-traf6 003	13	0	0.587208275045813
MyD88 TRAF6	20200110 cl069 1R myd88gfp mScarlett-traf6 003	13	0	0.501377142697451
MyD88 TRAF6	20200110 cl069 1R myd88gfp mScarlett-traf6 003	13	1	3.96717068780878
MyD88 TRAF6	20200110 cl069 1R myd88gfp mScarlett-traf6 003	13	0	2.11892953340273
MyD88 TRAF6	20200110 cl069 1R myd88gfp mScarlett-traf6 003	13	1	1.37316593965808
MyD88 TRAF6	20200110 cl069 1R myd88gfp mScarlett-traf6 003	13	0	0.907980468626682
MyD88 TRAF6	20200110 cl069 1R myd88gfp mScarlett-traf6 003	13	0	0.334160729854704
MyD88 TRAF6	20200110 cl069 1R myd88gfp mScarlett-traf6 003	13	0	1.94730322967484
MyD88 TRAF6	20200110 cl069 1R myd88gfp mScarlett-traf6 003	13	0	0.59961794592566
MyD88 TRAF6	20200110 cl069 1R myd88gfp mScarlett-traf6 003	13	0	1.70814039619958
MyD88 TRAF6	20200110 cl069 1R myd88gfp mScarlett-traf6 003	13	0	0.107182363975503
MyD88 TRAF6	20200110 cl069 1R myd88gfp mScarlett-traf6 003	13	0	0.0579951969088613
MyD88 TRAF6	20200110 cl069 1R myd88gfp mScarlett-traf6 003	13	0	0.729519105983151
MyD88 TRAF6	20200110 cl069 1R myd88gfp mScarlett-traf6 003	13	1	0.798542340701338
MyD88 TRAF6	20200110 cl069 1R myd88gfp mScarlett-traf6 003	13	0	1.18001797326434
MyD88 TRAF6	20200110 cl069 1R myd88gfp mScarlett-traf6 003	13	0	3.09750618003933
MyD88 TRAF6	20200110 cl069 1R myd88gfp mScarlett-traf6 003	13	0	0.968309217958947
MyD88 TRAF6	20200110 cl069 1R myd88gfp mScarlett-traf6 003	13	0	0.575967992277693
MyD88 TRAF6	20200110 cl069 1R myd88gfp mScarlett-traf6 003	13	0	1.06843164191396
MyD88 TRAF6	20200110 cl069 1R myd88gfp mScarlett-traf6 003	13	0	0.71881664185676
MyD88 TRAF6	20200110 cl069 1R myd88gfp mScarlett-traf6 003	13	1	0.513414481571696
MyD88 TRAF6	20200110 cl069 1R myd88gfp mScarlett-traf6 003	13	0	0.574562050410562
MyD88 TRAF6	20200110 cl069 1R myd88gfp mScarlett-traf6 003	13	0	0.419996873920569
MyD88 TRAF6	20200110 cl069 1R myd88gfp mScarlett-traf6 003	13	0	0.547180907551784
MyD88 TRAF6	20200110 cl069 1R myd88gfp mScarlett-traf6 003	13	0	0.882241983392313
MyD88 TRAF6	20200110 cl069 1R myd88gfp mScarlett-traf6 003	13	0	0.542474670432909
MyD88 TRAF6	20200110 cl069 1R myd88gfp mScarlett-traf6 003	13	0	0.945237355928829
MyD88 TRAF6	20200110 cl069 1R myd88gfp mScarlett-traf6 003	13	0	0.220251750084299
MyD88 TRAF6	20200110 cl069 1R myd88gfp mScarlett-traf6 003	13	0	0.269466536746769
MyD88 TRAF6	20200110 cl069 1R myd88gfp mScarlett-traf6 003	13	0	1.14039708914937
MyD88 TRAF6	20200110 cl069 1R myd88gfp mScarlett-traf6 003	13	0	0.189300392726346
MyD88 TRAF6	20200110 cl069 1R myd88gfp mScarlett-traf6 003	13	0	0.481366923033029
MyD88 TRAF6	20200110 cl069 1R myd88gfp mScarlett-traf6 003	13	0	0.477954505251311
MyD88 TRAF6	20200110 cl069 1R myd88gfp mScarlett-traf6 003	13	0	0.710683186189353
MyD88 TRAF6	20200110 cl069 1R myd88gfp mScarlett-traf6 003	13	0	1.12037635315063
MyD88 TRAF6	20200110 cl069 1R myd88gfp mScarlett-traf6 003	13	0	0.90436774069996
MyD88 TRAF6	20200110 cl069 1R myd88gfp mScarlett-traf6 003	13	0	0.593362588306049
MyD88 TRAF6	20200110 cl069 1R myd88gfp mScarlett-traf6 003	13	0	1.09112735283051
MyD88 TRAF6	20200110 cl069 1R myd88gfp mScarlett-traf6 003	13	0	0.502522544191511
MyD88 TRAF6	20200110 cl069 1R myd88gfp mScarlett-traf6 003	13	0	0.274307559423518
MyD88 TRAF6	20200110 cl069 1R myd88gfp mScarlett-traf6 003	13	0	0.591429761200153
MyD88 TRAF6	20200110 cl069 1R myd88gfp mScarlett-traf6 003	13	0	1.47184089411705
MyD88 TRAF6	20200110 cl069 1R myd88gfp mScarlett-traf6 003	13	1	0.694895693544678
MyD88 TRAF6	20200110 cl069 1R myd88gfp mScarlett-traf6 003	13	0	1.27156156393612
MyD88 TRAF6	20200110 cl069 1R myd88gfp mScarlett-traf6 003	13	0	0.602383548827129
MyD88 TRAF6	20200110 cl069 1R myd88gfp mScarlett-traf6 003	13	0	0.438640897326182
MyD88 TRAF6	20200110 cl069 1R myd88gfp mScarlett-traf6 003	13	0	1.97921658172615
MyD88 TRAF6	20200110 cl069 1R myd88gfp mScarlett-traf6 003	13	0	0.12844432040558
MyD88 TRAF6	20200110 cl069 1R myd88gfp mScarlett-traf6 003	13	0	0.79610698378712
MyD88 TRAF6	20200110 cl069 1R myd88gfp mScarlett-traf6 003	13	0	2.78356263423618
MyD88 TRAF6	20200110 cl069 1R myd88gfp mScarlett-traf6 003	13	0	0.46379018519732
MyD88 TRAF6	20200110 cl069 1R myd88gfp mScarlett-traf6 003	13	0	0.150158727384304
MyD88 TRAF6	20200110 cl069 1R myd88gfp mScarlett-traf6 003	13	0	1.02256784330192
MyD88 TRAF6	20200110 cl069 1R myd88gfp mScarlett-traf6 003	13	0	0.100216324822567
MyD88 TRAF6	20200110 cl069 1R myd88gfp mScarlett-traf6 003	13	0	0.125367260287216
MyD88 TRAF6	20200110 cl069 1R myd88gfp mScarlett-traf6 003	13	0	0.206267469260168
MyD88 TRAF6	20200110 cl069 1R myd88gfp mScarlett-traf6 003	13	0	0.73347522962358
MyD88 TRAF6	20200110 cl069 1R myd88gfp mScarlett-traf6 003	13	0	0.569412176334271
MyD88 TRAF6	20200110 cl069 1R myd88gfp mScarlett-traf6 003	13	0	0.799553415068356
MyD88 TRAF6	20200110 cl069 1R myd88gfp mScarlett-traf6 003	13	0	0.433327718468769
MyD88 TRAF6	20200110 cl069 1R myd88gfp mScarlett-traf6 003	13	0	0.396377728203153
MyD88 TRAF6	20200110 cl069 1R myd88gfp mScarlett-traf6 003	13	0	0.405848302516689
MyD88 TRAF6	20200110 cl069 1R myd88gfp mScarlett-traf6 003	13	0	0.891279126866396
MyD88 TRAF6	20200110 cl069 1R myd88gfp mScarlett-traf6 003	13	0	1.72971597102046
MyD88 TRAF6	20200110 cl069 1R myd88gfp mScarlett-traf6 003	13	0	0.428704764099724
MyD88 TRAF6	20200110 cl069 1R myd88gfp mScarlett-traf6 003	13	0	0.758249558990671
MyD88 TRAF6	20200110 cl069 1R myd88gfp mScarlett-traf6 003	13	0	0.239458302587462
MyD88 TRAF6	20200110 cl069 1R myd88gfp mScarlett-traf6 003	13	0	0.537441375661507
MyD88 TRAF6	20200110 cl069 1R myd88gfp mScarlett-traf6 003	13	0	0.767934523824722
MyD88 TRAF6	20200110 cl069 1R myd88gfp mScarlett-traf6 003	13	0	0.356970269491156
MyD88 TRAF6	20200110 cl069 1R myd88gfp mScarlett-traf6 003	13	0	0.372980500923049
MyD88 TRAF6	20200110 cl069 1R myd88gfp mScarlett-traf6 003	13	0	0.989868047990549
MyD88 TRAF6	20200110 cl069 1R myd88gfp mScarlett-traf6 003	13	0	0.576303477474436
MyD88 TRAF6	20200110 cl069 1R myd88gfp mScarlett-traf6 003	13	0	0.531734466763936
MyD88 TRAF6	20200110 cl069 1R myd88gfp mScarlett-traf6 003	13	0	0.448708862161478
MyD88 TRAF6	20200110 cl069 1R myd88gfp mScarlett-traf6 003	13	0	0.487523842110616
MyD88 TRAF6	20200110 cl069 1R myd88gfp mScarlett-traf6 003	13	0	0.730624992807729
MyD88 TRAF6	20200110 cl069 1R myd88gfp mScarlett-traf6 003	13	0	2.88176383662369
MyD88 TRAF6	20200110 cl069 1R myd88gfp mScarlett-traf6 003	13	0	0.626441050930289
MyD88 TRAF6	20200110 cl069 1R myd88gfp mScarlett-traf6 003	13	1	1.41005273540605
MyD88 TRAF6	20200110 cl069 1R myd88gfp mScarlett-traf6 003	13	0	0.223123774428571
MyD88 TRAF6	20200110 cl069 1R myd88gfp mScarlett-traf6 003	13	0	0.577574781998171
MyD88 TRAF6	20200110 cl069 1R myd88gfp mScarlett-traf6 003	13	0	0.27404024599344
MyD88 TRAF6	20200110 cl069 1R myd88gfp mScarlett-traf6 003	13	1	1.57762006153876
MyD88 TRAF6	20200110 cl069 1R myd88gfp mScarlett-traf6 003	13	1	0.712632682253869
MyD88 TRAF6	20200110 cl069 1R myd88gfp mScarlett-traf6 003	13	0	0.809660008733107
MyD88 TRAF6	20200110 cl069 1R myd88gfp mScarlett-traf6 003	13	0	1.16030666773567
MyD88 TRAF6	20200110 cl069 1R myd88gfp mScarlett-traf6 003	13	0	1.67211838712781
MyD88 TRAF6	20200110 cl069 1R myd88gfp mScarlett-traf6 003	13	0	0.391441944771569
MyD88 TRAF6	20200110 cl069 1R myd88gfp mScarlett-traf6 003	13	0	0.135275611915974
MyD88 TRAF6	20200110 cl069 1R myd88gfp mScarlett-traf6 003	13	0	0.5374013887738
MyD88 TRAF6	20200110 cl069 1R myd88gfp mScarlett-traf6 003	13	0	0.265257031837293
MyD88 TRAF6	20200110 cl069 1R myd88gfp mScarlett-traf6 003	13	0	0.637643204661962
MyD88 TRAF6	20200110 cl069 1R myd88gfp mScarlett-traf6 003	13	0	0.699144647633518
MyD88 TRAF6	20200110 cl069 1R myd88gfp mScarlett-traf6 003	13	0	0.106847375124923
MyD88 TRAF6	20200110 cl069 1R myd88gfp mScarlett-traf6 003	13	0	0.514543617388391
MyD88 TRAF6	20200110 cl069 1R myd88gfp mScarlett-traf6 003	13	0	0.413329221535584
MyD88 TRAF6	20200110 cl069 1R myd88gfp mScarlett-traf6 003	13	0	0.841415843261682
MyD88 TRAF6	20200110 cl069 1R myd88gfp mScarlett-traf6 003	13	0	0.223998591433467
MyD88 TRAF6	20200110 cl069 1R myd88gfp mScarlett-traf6 003	13	0	0.358016880864658
MyD88 TRAF6	20200110 cl069 1R myd88gfp mScarlett-traf6 003	13	1	0.442059950290973
MyD88 TRAF6	20200110 cl069 1R myd88gfp mScarlett-traf6 003	13	0	1.24856442957823
MyD88 TRAF6	20200110 cl069 1R myd88gfp mScarlett-traf6 003	13	0	0.365013614202151
MyD88 TRAF6	20200110 cl069 1R myd88gfp mScarlett-traf6 003	13	0	0.515101962012044
MyD88 TRAF6	20200110 cl069 1R myd88gfp mScarlett-traf6 003	13	0	0.471604442026438
MyD88 TRAF6	20200110 cl069 1R myd88gfp mScarlett-traf6 003	13	0	1.78420285010802
MyD88 TRAF6	20200110 cl069 1R myd88gfp mScarlett-traf6 003	13	0	0.650158848894324
MyD88 TRAF6	20200110 cl069 1R myd88gfp mScarlett-traf6 003	13	0	0.517104525753753
MyD88 TRAF6	20200110 cl069 1R myd88gfp mScarlett-traf6 003	13	0	0.234505681301689
MyD88 TRAF6	20200110 cl069 1R myd88gfp mScarlett-traf6 003	13	0	0.087964526490842
MyD88 TRAF6	20200110 cl069 1R myd88gfp mScarlett-traf6 003	13	0	0.474177821089129
MyD88 TRAF6	20200110 cl069 1R myd88gfp mScarlett-traf6 003	13	0	0.159250710215633
MyD88 TRAF6	20200110 cl069 1R myd88gfp mScarlett-traf6 003	13	0	0.537915217351016
MyD88 TRAF6	20200110 cl069 1R myd88gfp mScarlett-traf6 003	13	0	0.33380130974302
MyD88 TRAF6	20200110 cl069 1R myd88gfp mScarlett-traf6 003	13	0	1.11208178145081
MyD88 TRAF6	20200110 cl069 1R myd88gfp mScarlett-traf6 003	13	0	0.673778932154491
MyD88 TRAF6	20200110 cl069 1R myd88gfp mScarlett-traf6 003	13	0	0.613584658163751
MyD88 TRAF6	20200110 cl069 1R myd88gfp mScarlett-traf6 003	13	0	0.439192262081927
MyD88 TRAF6	20200110 cl069 1R myd88gfp mScarlett-traf6 003	13	0	0.170100992433509
MyD88 TRAF6	20200110 cl069 1R myd88gfp mScarlett-traf6 003	13	0	0.669260310438149
MyD88 TRAF6	20200110 cl069 1R myd88gfp mScarlett-traf6 003	13	1	1.35307503616749
MyD88 TRAF6	20200110 cl069 1R myd88gfp mScarlett-traf6 003	13	0	0.82654722868436
MyD88 TRAF6	20200110 cl069 1R myd88gfp mScarlett-traf6 003	13	0	0.376814195956938
MyD88 TRAF6	20200110 cl069 1R myd88gfp mScarlett-traf6 003	13	0	0.656114292792167
MyD88 TRAF6	20200110 cl069 1R myd88gfp mScarlett-traf6 003	13	0	0.429858203644138
MyD88 TRAF6	20200110 cl069 1R myd88gfp mScarlett-traf6 003	13	0	1.88201970132974
MyD88 TRAF6	20200110 cl069 1R myd88gfp mScarlett-traf6 003	13	0	0.603938229094253
MyD88 TRAF6	20200110 cl069 1R myd88gfp mScarlett-traf6 003	13	0	0.240651236120269
MyD88 TRAF6	20200110 cl069 1R myd88gfp mScarlett-traf6 003	13	0	0.351157683670024
MyD88 TRAF6	20200110 cl069 1R myd88gfp mScarlett-traf6 003	13	0	0.872271619514893
MyD88 TRAF6	20200110 cl069 1R myd88gfp mScarlett-traf6 003	13	0	0.530678683326973
MyD88 TRAF6	20200110 cl069 1R myd88gfp mScarlett-traf6 003	13	0	0.703380572635598
MyD88 TRAF6	20200110 cl069 1R myd88gfp mScarlett-traf6 003	13	0	0.360820175052833
MyD88 TRAF6	20200110 cl069 1R myd88gfp mScarlett-traf6 003	13	0	0.269389148107618
MyD88 TRAF6	20200110 cl069 1R myd88gfp mScarlett-traf6 003	13	0	0.948741721837127
MyD88 TRAF6	20200110 cl069 1R myd88gfp mScarlett-traf6 003	13	0	0.489466958058833
MyD88 TRAF6	20200110 cl069 1R myd88gfp mScarlett-traf6 003	13	0	0.244560165513089
MyD88 TRAF6	20200110 cl069 1R myd88gfp mScarlett-traf6 003	13	0	0.250719738663907
MyD88 TRAF6	20200110 cl069 1R myd88gfp mScarlett-traf6 003	13	0	0.632989897346347
MyD88 TRAF6	20200110 cl069 1R myd88gfp mScarlett-traf6 003	13	0	1.25229607377302
MyD88 TRAF6	20200110 cl069 1R myd88gfp mScarlett-traf6 003	13	0	0.521433270935044
MyD88 TRAF6	20200110 cl069 1R myd88gfp mScarlett-traf6 003	13	0	0.491250912337649
MyD88 TRAF6	20200110 cl069 1R myd88gfp mScarlett-traf6 003	13	0	0.11308496768814
MyD88 TRAF6	20200110 cl069 1R myd88gfp mScarlett-traf6 003	13	0	0.949764929110336
MyD88 TRAF6	20200110 cl069 1R myd88gfp mScarlett-traf6 003	13	0	0.733020604113622
MyD88 TRAF6	20200110 cl069 1R myd88gfp mScarlett-traf6 003	13	0	0.5509829019214
MyD88 TRAF6	20200110 cl069 1R myd88gfp mScarlett-traf6 003	13	0	0.77944026217166
MyD88 TRAF6	20200110 cl069 1R myd88gfp mScarlett-traf6 003	13	1	1.84801023462565
MyD88 TRAF6	20200110 cl069 1R myd88gfp mScarlett-traf6 003	13	0	0.225337399035287
MyD88 TRAF6	20200110 cl069 1R myd88gfp mScarlett-traf6 003	13	0	0.417726772703638
MyD88 TRAF6	20200110 cl069 1R myd88gfp mScarlett-traf6 003	13	0	1.68176156926616
MyD88 TRAF6	20200110 cl069 1R myd88gfp mScarlett-traf6 003	13	0	0.940243413825038
MyD88 TRAF6	20200110 cl069 1R myd88gfp mScarlett-traf6 003	13	0	0.970133689940113
MyD88 TRAF6	20200110 cl069 1R myd88gfp mScarlett-traf6 003	13	0	0.239763862246831
MyD88 TRAF6	20200110 cl069 1R myd88gfp mScarlett-traf6 003	13	0	0.143056017247447
MyD88 TRAF6	20200110 cl069 1R myd88gfp mScarlett-traf6 003	13	0	0.118297271081744
MyD88 TRAF6	20200110 cl069 1R myd88gfp mScarlett-traf6 003	13	0	0.29056143822472
MyD88 TRAF6	20200110 cl069 1R myd88gfp mScarlett-traf6 003	13	0	1.14348390040172
MyD88 TRAF6	20200110 cl069 1R myd88gfp mScarlett-traf6 003	13	0	0.388728310002673
MyD88 TRAF6	20200110 cl069 1R myd88gfp mScarlett-traf6 003	13	0	0.365250192085493
MyD88 TRAF6	20200110 cl069 1R myd88gfp mScarlett-traf6 003	13	0	0.191830138135777
MyD88 TRAF6	20200110 cl069 1R myd88gfp mScarlett-traf6 003	13	0	1.00406602651868
MyD88 TRAF6	20200110 cl069 1R myd88gfp mScarlett-traf6 003	13	0	0.757115376987991
MyD88 TRAF6	20200110 cl069 1R myd88gfp mScarlett-traf6 003	13	0	0.704125843292113
MyD88 TRAF6	20200110 cl069 1R myd88gfp mScarlett-traf6 003	13	0	0.760464017734691
MyD88 TRAF6	20200110 cl069 1R myd88gfp mScarlett-traf6 003	13	0	0.65111265042916
MyD88 TRAF6	20200110 cl069 1R myd88gfp mScarlett-traf6 003	13	0	0.49583491732034
MyD88 TRAF6	20200110 cl069 1R myd88gfp mScarlett-traf6 003	13	0	0.430184247923249
MyD88 TRAF6	20200110 cl069 1R myd88gfp mScarlett-traf6 003	13	0	0.208903015679699
MyD88 TRAF6	20200110 cl069 1R myd88gfp mScarlett-traf6 003	13	0	0.381048194170787
MyD88 TRAF6	20200110 cl069 1R myd88gfp mScarlett-traf6 003	13	0	0.610466894213225
MyD88 TRAF6	20200110 cl069 1R myd88gfp mScarlett-traf6 003	13	0	0.18172990390623
MyD88 TRAF6	20200110 cl069 1R myd88gfp mScarlett-traf6 003	13	0	0.577597145150267
MyD88 TRAF6	20200110 cl069 1R myd88gfp mScarlett-traf6 003	13	0	0.227749799939496
MyD88 TRAF6	20200110 cl069 1R myd88gfp mScarlett-traf6 003	13	0	1.55171238430628
MyD88 TRAF6	20200110 cl069 1R myd88gfp mScarlett-traf6 003	13	0	1.26835402682032
MyD88 TRAF6	20200110 cl069 1R myd88gfp mScarlett-traf6 003	13	1	2.82404492366911
MyD88 TRAF6	20200110 cl069 1R myd88gfp mScarlett-traf6 003	13	0	1.07657727184974
MyD88 TRAF6	20200110 cl069 1R myd88gfp mScarlett-traf6 003	13	0	1.38924985436715
MyD88 TRAF6	20200110 cl069 1R myd88gfp mScarlett-traf6 003	13	0	0.572126679708951
MyD88 TRAF6	20200110 cl069 1R myd88gfp mScarlett-traf6 003	13	0	0.261254368850444
MyD88 TRAF6	20200110 cl069 1R myd88gfp mScarlett-traf6 003	13	0	0.753764564726831
MyD88 TRAF6	20200110 cl069 1R myd88gfp mScarlett-traf6 003	13	0	0.314076937212253
MyD88 TRAF6	20200110 cl069 1R myd88gfp mScarlett-traf6 003	13	0	0.47384719594856
MyD88 TRAF6	20200110 cl069 1R myd88gfp mScarlett-traf6 003	13	0	0.314788628672144
MyD88 TRAF6	20200110 cl069 1R myd88gfp mScarlett-traf6 003	13	0	0.340388933203016
MyD88 TRAF6	20200110 cl069 1R myd88gfp mScarlett-traf6 003	13	0	0.358903496431458
MyD88 TRAF6	20200110 cl069 1R myd88gfp mScarlett-traf6 003	13	0	0.550283694946231
MyD88 TRAF6	20200110 cl069 1R myd88gfp mScarlett-traf6 003	13	0	1.49694811665092
MyD88 TRAF6	20200110 cl069 1R myd88gfp mScarlett-traf6 003	13	0	0.171706916995052
MyD88 TRAF6	20200110 cl069 1R myd88gfp mScarlett-traf6 003	13	0	0.0418337350056162
MyD88 TRAF6	20200110 cl069 1R myd88gfp mScarlett-traf6 003	13	0	0.426057777590522
MyD88 TRAF6	20200110 cl069 1R myd88gfp mScarlett-traf6 003	13	0	0.538750885052353
MyD88 TRAF6	20200110 cl069 1R myd88gfp mScarlett-traf6 003	13	0	0.121959992096934
MyD88 TRAF6	20200110 cl069 1R myd88gfp mScarlett-traf6 003	13	0	0.318018911540207
MyD88 TRAF6	20200110 cl069 1R myd88gfp mScarlett-traf6 003	13	0	0.617614275504696
MyD88 TRAF6	20200110 cl069 1R myd88gfp mScarlett-traf6 003	13	0	0.87381037534264
MyD88 TRAF6	20200110 cl069 1R myd88gfp mScarlett-traf6 003	13	0	0.226369199301431
MyD88 TRAF6	20200110 cl069 1R myd88gfp mScarlett-traf6 003	13	0	0.533434845310811
MyD88 TRAF6	20200110 cl069 1R myd88gfp mScarlett-traf6 003	13	0	0.0645479899662813
MyD88 TRAF6	20200110 cl069 1R myd88gfp mScarlett-traf6 003	13	0	0.0398868068431224
MyD88 TRAF6	20200110 cl069 1R myd88gfp mScarlett-traf6 003	13	0	0.166943837900039
MyD88 TRAF6	20200110 cl069 1R myd88gfp mScarlett-traf6 003	13	0	1.87722670359105
MyD88 TRAF6	20200110 cl069 1R myd88gfp mScarlett-traf6 003	13	0	0.523500742278031
MyD88 TRAF6	20200110 cl069 1R myd88gfp mScarlett-traf6 003	13	1	1.31571425740923
MyD88 TRAF6	20200110 cl069 1R myd88gfp mScarlett-traf6 003	13	0	0.790870683435304
MyD88 TRAF6	20200110 cl069 1R myd88gfp mScarlett-traf6 003	13	0	1.29422716663233
MyD88 TRAF6	20200110 cl069 1R myd88gfp mScarlett-traf6 003	13	0	0.825496263941389
MyD88 TRAF6	20200110 cl069 1R myd88gfp mScarlett-traf6 003	13	0	1.62796108866531
MyD88 TRAF6	20200110 cl069 1R myd88gfp mScarlett-traf6 003	13	0	0.475000394213587
MyD88 TRAF6	20200110 cl069 1R myd88gfp mScarlett-traf6 003	13	0	0.947156281895327
MyD88 TRAF6	20200110 cl069 1R myd88gfp mScarlett-traf6 003	13	0	0.848277980617958
MyD88 TRAF6	20200110 cl069 1R myd88gfp mScarlett-traf6 003	13	0	0.424974409026213
MyD88 TRAF6	20200110 cl069 1R myd88gfp mScarlett-traf6 003	13	0	0.753019235473893
MyD88 TRAF6	20200110 cl069 1R myd88gfp mScarlett-traf6 003	13	0	0.528797524477844
MyD88 TRAF6	20200110 cl069 1R myd88gfp mScarlett-traf6 003	13	0	0.3334965876678
MyD88 TRAF6	20200110 cl069 1R myd88gfp mScarlett-traf6 003	13	0	0.89203354890528
MyD88 TRAF6	20200110 cl069 1R myd88gfp mScarlett-traf6 003	13	0	0.724795617388284
MyD88 TRAF6	20200110 cl069 1R myd88gfp mScarlett-traf6 003	13	0	0.77589439276238
MyD88 TRAF6	20200110 cl069 1R myd88gfp mScarlett-traf6 003	13	0	0.375450022998109
MyD88 TRAF6	20200110 cl069 1R myd88gfp mScarlett-traf6 003	13	0	0.267899968299684
MyD88 TRAF6	20200110 cl069 1R myd88gfp mScarlett-traf6 003	13	0	0.145612193090024
MyD88 TRAF6	20200110 cl069 1R myd88gfp mScarlett-traf6 003	13	0	0.459323297227862
MyD88 TRAF6	20200110 cl069 1R myd88gfp mScarlett-traf6 003	13	0	2.43778868478722
MyD88 TRAF6	20200110 cl069 1R myd88gfp mScarlett-traf6 003	13	0	0.226722942453884
MyD88 TRAF6	20200110 cl069 1R myd88gfp mScarlett-traf6 003	13	0	0.0360249855266989
MyD88 TRAF6	20200110 cl069 1R myd88gfp mScarlett-traf6 003	13	0	0.316887362929664
MyD88 TRAF6	20200110 cl069 1R myd88gfp mScarlett-traf6 003	13	0	1.03860316434295
MyD88 TRAF6	20200110 cl069 1R myd88gfp mScarlett-traf6 003	13	0	1.39226446793396
MyD88 TRAF6	20200110 cl069 1R myd88gfp mScarlett-traf6 003	13	0	1.29346108390548
MyD88 TRAF6	20200110 cl069 1R myd88gfp mScarlett-traf6 003	13	0	0.475499004955338
MyD88 TRAF6	20200110 cl069 1R myd88gfp mScarlett-traf6 003	13	0	0.75641479816718
MyD88 TRAF6	20200110 cl069 1R myd88gfp mScarlett-traf6 003	13	0	0.124003752570121
MyD88 TRAF6	20200110 cl069 1R myd88gfp mScarlett-traf6 003	13	0	0.604080263374207
MyD88 TRAF6	20200110 cl069 1R myd88gfp mScarlett-traf6 003	13	0	1.80232216668302
MyD88 TRAF6	20200110 cl069 1R myd88gfp mScarlett-traf6 003	13	0	0.499942816034158
MyD88 TRAF6	20200110 cl069 1R myd88gfp mScarlett-traf6 003	13	0	0.164667522015534
MyD88 TRAF6	20200110 cl069 1R myd88gfp mScarlett-traf6 003	13	0	0.454141588060209
MyD88 TRAF6	20200110 cl069 1R myd88gfp mScarlett-traf6 003	13	0	0.551692342589318
MyD88 TRAF6	20200110 cl069 1R myd88gfp mScarlett-traf6 003	13	0	1.04985222623382
MyD88 TRAF6	20200110 cl069 1R myd88gfp mScarlett-traf6 003	13	0	1.05149058908518
MyD88 TRAF6	20200110 cl069 1R myd88gfp mScarlett-traf6 003	13	0	0.332534524037471
MyD88 TRAF6	20200110 cl069 1R myd88gfp mScarlett-traf6 003	13	0	0.473935879909753
MyD88 TRAF6	20200110 cl069 1R myd88gfp mScarlett-traf6 003	13	0	0.568887562568571
MyD88 TRAF6	20200110 cl069 1R myd88gfp mScarlett-traf6 003	13	0	0.777151172267169
MyD88 TRAF6	20200110 cl069 1R myd88gfp mScarlett-traf6 003	13	0	0.739792823536998
MyD88 TRAF6	20200110 cl069 1R myd88gfp mScarlett-traf6 003	13	0	0.4318561658433
MyD88 TRAF6	20200110 cl069 1R myd88gfp mScarlett-traf6 003	13	0	0.560358491434958
MyD88 TRAF6	20200110 cl069 1R myd88gfp mScarlett-traf6 003	13	0	0.246063642847978
MyD88 TRAF6	20200110 cl069 1R myd88gfp mScarlett-traf6 003	13	0	0.0591269936924842
MyD88 TRAF6	20200110 cl069 1R myd88gfp mScarlett-traf6 003	13	0	0.999884127417633
MyD88 TRAF6	20200110 cl069 1R myd88gfp mScarlett-traf6 003	13	0	0.611462712829444
MyD88 TRAF6	20200110 cl069 1R myd88gfp mScarlett-traf6 003	13	0	0.656264389250409
MyD88 TRAF6	20200110 cl069 1R myd88gfp mScarlett-traf6 003	13	0	0.407997112587036
MyD88 TRAF6	20200110 cl069 1R myd88gfp mScarlett-traf6 003	13	0	0.142468891440072
MyD88 TRAF6	20200110 cl069 1R myd88gfp mScarlett-traf6 003	13	0	0.712821831503918
MyD88 TRAF6	20200110 cl069 1R myd88gfp mScarlett-traf6 003	13	0	1.02124399157509
MyD88 TRAF6	20200110 cl069 1R myd88gfp mScarlett-traf6 003	13	0	0.281693562579404
MyD88 TRAF6	20200110 cl069 1R myd88gfp mScarlett-traf6 003	13	0	1.63305774340308
MyD88 TRAF6	20200110 cl069 1R myd88gfp mScarlett-traf6 003	13	0	0.191672455164315
[truncated: 94,989 more rows]
