# Supplementary material for: Myddosome clustering in IL‐1 receptor signaling regulates the formation of an NF‐kB activating signalosome
Source: EMBO Rep. 2023 Aug 21;24(10):e57233. doi: 10.15252/embr.202357233 (PMC10561168; doi:10.15252/embr.202357233)
Supplement: Supplementary file 17 — Source Data for Figure 5 [file EMBR-24-e57233-s012.zip › Figure 5/5C-E/Fig 5E_MeanBar_MyddosomeCluster_TRAF6.csv]

GROUP	SE_COLOCALIZATION	COLOCALIZATION	MyddosomeCluster	SE	Colo
MyD88 TRAF6	0.020067654	0.086669553	1	2.006765449	8.666955258
MyD88 TRAF6	0.076536469	0.476805156	2-4	7.65364689	47.68051557
MyD88 TRAF6	0.049751566	0.777744859	5-7	4.975156573	77.77448591
MyD88 TRAF6	0.038846257	0.886684203	8-10	3.884625726	88.66842031
MyD88 TRAF6	0.03721728	0.889451955	11-13	3.721728028	88.94519552
MyD88 TRAF6	0.03030754	0.96969246	14-16	3.030753968	96.96924603
