# Supplementary material for: Myddosome clustering in IL‐1 receptor signaling regulates the formation of an NF‐kB activating signalosome
Source: EMBO Rep. 2023 Aug 21;24(10):e57233. doi: 10.15252/embr.202357233 (PMC10561168; doi:10.15252/embr.202357233)
Supplement: Supplementary file 17 — Source Data for Figure 5 [file EMBR-24-e57233-s012.zip › Figure 5/5C-E/Fig 5D_CellNumberbyImage_HOIL1.csv]

LIGAND_DENSITY_CAT	GROUP	IMAGE	CellNumber
32	MyD88 HOIL1Goff	20191205 cl120 hoil1mscarlet 001	19
32	MyD88 HOIL1Goff	20191205 well2 cl120 hoil1mscarlet	35
32	MyD88 HOIL1Goff	20191205 well3 cl120 hoil1mscarlet 001	46
32	MyD88 HOIL1Goff	20200821 1.5nM 120-1E1 MyD88_HOIL1 001	34
32	MyD88 HOIL1Goff	20210528 0.5nM 120-1E1_HOIL1_MyD88 grid_2.5 IL1 Off 004_26	9
32	MyD88 HOIL1Goff	20210528 1.6nM 120-1E1_HOIL1_MyD88 grid_2.5 IL1 Off 001_30	15
32	MyD88 HOIL1Goff	20210528 1.6nM 120-1E1_HOIL1_MyD88 grid_2.5 IL1 Off 002_46	21
32	MyD88 HOIL1Goff	20210810 1.6nM 120-1E1_HOIL1_MyD88 001	27
32	MyD88 HOIL1Goff	20210811 1.6nM 120-1E1_HOIL1_MyD88 001	24
