# Supplementary material for: Myddosome clustering in IL‐1 receptor signaling regulates the formation of an NF‐kB activating signalosome
Source: EMBO Rep. 2023 Aug 21;24(10):e57233. doi: 10.15252/embr.202357233 (PMC10561168; doi:10.15252/embr.202357233)
Supplement: Supplementary file 17 — Source Data for Figure 5 [file EMBR-24-e57233-s012.zip › Figure 5/5C-E/Fig 5E_MeanBar_MyddosomeCluster_HOIL1.csv]

GROUP	SE_COLOCALIZATION	COLOCALIZATION	MyddosomeCluster	SE	Colo
MyD88 HOIL1	0.003568505	0.00856517	1	0.356850454	0.856517015
MyD88 HOIL1	0.04291463	0.124448706	2-4	4.29146299	12.44487061
MyD88 HOIL1	0.085932044	0.343162551	5-7	8.593204358	34.31625506
MyD88 HOIL1	0.084036747	0.433927296	8-10	8.403674663	43.3927296
MyD88 HOIL1	0.082488839	0.549608053	11-13	8.248883925	54.96080532
MyD88 HOIL1	0.07789771	0.623692188	14-16	7.78977097	62.36921881
