# Supplementary material for: Myddosome clustering in IL‐1 receptor signaling regulates the formation of an NF‐kB activating signalosome
Source: EMBO Rep. 2023 Aug 21;24(10):e57233. doi: 10.15252/embr.202357233 (PMC10561168; doi:10.15252/embr.202357233)
Supplement: Supplementary file 17 — Source Data for Figure 5 [file EMBR-24-e57233-s012.zip › Figure 5/5C-E/Fig 5C_Mean TRAF6_by Replicates.xlsx]

## Sheet: Sheet1
GROUP	IMAGE	COLOCALIZATION	MyddosomeCluster
MyD88 TRAF6	20200110 cl069 1R myd88gfp mScarlett-traf6	0.134845	All
MyD88 TRAF6	20200110 cl069 1R myd88gfp mScarlett-traf6 003	0.0534818	All
MyD88 TRAF6	20200123 cl069 1R 002	0.230141	All
MyD88 TRAF6	20200821 1.5nM 069-1R MyD88_TRAF6 001	0.181289	All
MyD88 TRAF6	20211217 0.8nM 069-1R_TRAF6_MyD88 grid_off_29mol 001	0.166585	All
MyD88 TRAF6	20211220 1.5nM 069-1R_TRAF6_MyD88 NC_31mol 001	0.158989	All
MyD88 TRAF6	20200110 cl069 1R myd88gfp mScarlett-traf6	0.0330971	≤1
MyD88 TRAF6	20200110 cl069 1R myd88gfp mScarlett-traf6 003	0.0101409	≤1
MyD88 TRAF6	20200123 cl069 1R 002	0.0330995	≤1
MyD88 TRAF6	20200821 1.5nM 069-1R MyD88_TRAF6 001	0.13296	≤1
MyD88 TRAF6	20211217 0.8nM 069-1R_TRAF6_MyD88 grid_off_29mol 001	0.0732713	≤1
MyD88 TRAF6	20211220 1.5nM 069-1R_TRAF6_MyD88 NC_31mol 001	0.0840039	≤1
MyD88 TRAF6	20200110 cl069 1R myd88gfp mScarlett-traf6	0.343192	>1
MyD88 TRAF6	20200110 cl069 1R myd88gfp mScarlett-traf6 003	0.155109	>1
MyD88 TRAF6	20200123 cl069 1R 002	0.339365	>1
MyD88 TRAF6	20200821 1.5nM 069-1R MyD88_TRAF6 001	0.554963	>1
MyD88 TRAF6	20211217 0.8nM 069-1R_TRAF6_MyD88 grid_off_29mol 001	0.382984	>1
MyD88 TRAF6	20211220 1.5nM 069-1R_TRAF6_MyD88 NC_31mol 001	0.396033	>1
MyD88 TRAF6	20200110 cl069 1R myd88gfp mScarlett-traf6	0.612891	≥2
MyD88 TRAF6	20200110 cl069 1R myd88gfp mScarlett-traf6 003	0.433709	≥2
MyD88 TRAF6	20200123 cl069 1R 002	0.507214	≥2
MyD88 TRAF6	20200821 1.5nM 069-1R MyD88_TRAF6 001	0.849937	≥2
MyD88 TRAF6	20211217 0.8nM 069-1R_TRAF6_MyD88 grid_off_29mol 001	0.557403	≥2
MyD88 TRAF6	20211220 1.5nM 069-1R_TRAF6_MyD88 NC_31mol 001	0.540018	≥2
