# Supplementary material for: Myddosome clustering in IL‐1 receptor signaling regulates the formation of an NF‐kB activating signalosome
Source: EMBO Rep. 2023 Aug 21;24(10):e57233. doi: 10.15252/embr.202357233 (PMC10561168; doi:10.15252/embr.202357233)
Supplement: Supplementary file 18 — Source Data for Figure 6 [file EMBR-24-e57233-s011.zip]

Archive with 190 entries (163 files):
- Figure 6/
- Figure 6/6A/
- Figure 6/6H/
- Figure 6/6C & 6F/
- Figure 6/6G/
- Figure 6/.DS_Store
- __MACOSX/Figure 6/._.DS_Store
- Figure 6/6B/
- __MACOSX/Figure 6/._6B
- Figure 6/6E/
- Figure 6/6K/
- Figure 6/6J/
- Figure 6/6D/
- Figure 6/6I & 6L/
- Figure 6/6A/F103off/
- __MACOSX/Figure 6/6A/._F103off
- Figure 6/6A/.DS_Store
- __MACOSX/Figure 6/6A/._.DS_Store
- Figure 6/6A/kymograph off/
- Figure 6/6H/kympgraph/
- Figure 6/6H/.DS_Store
- __MACOSX/Figure 6/6H/._.DS_Store
- Figure 6/6H/F61/
- __MACOSX/Figure 6/6H/._F61
- Figure 6/6C & 6F/Mean TRAF6.csv
- __MACOSX/Figure 6/6C & 6F/._Mean TRAF6.csv
- Figure 6/6C & 6F/Puncta Number_TRAF6.csv
- __MACOSX/Figure 6/6C & 6F/._Puncta Number_TRAF6.csv
- Figure 6/6C & 6F/CellNumberbyImage_TRAF6.csv
- __MACOSX/Figure 6/6C & 6F/._CellNumberbyImage_TRAF6.csv
- Figure 6/6C & 6F/Mean TRAF6_byReplicates.csv
- __MACOSX/Figure 6/6C & 6F/._Mean TRAF6_byReplicates.csv
- Figure 6/6C & 6F/Table for 6C & 6F.csv
- __MACOSX/Figure 6/6C & 6F/._Table for 6C & 6F.csv
- Figure 6/6G/.DS_Store
- __MACOSX/Figure 6/6G/._.DS_Store
- Figure 6/6G/Kymograph/
- Figure 6/6G/F61/
- __MACOSX/Figure 6/6G/._F61
- Figure 6/6B/.DS_Store
- __MACOSX/Figure 6/6B/._.DS_Store
- Figure 6/6B/kymograph/
- Figure 6/6B/F103/
- Figure 6/6E/.DS_Store
- __MACOSX/Figure 6/6E/._.DS_Store
- Figure 6/6E/Kymograph/
- Figure 6/6E/F61/
- __MACOSX/Figure 6/6E/._F61
- Figure 6/6K/.DS_Store
- __MACOSX/Figure 6/6K/._.DS_Store
- Figure 6/6K/Kymograph/
- Figure 6/6K/F117/
- __MACOSX/Figure 6/6K/._F117
- Figure 6/6J/.DS_Store
- __MACOSX/Figure 6/6J/._.DS_Store
- Figure 6/6J/Kymograph/
- Figure 6/6J/F117/
- __MACOSX/Figure 6/6J/._F117
- Figure 6/6D/.DS_Store
- __MACOSX/Figure 6/6D/._.DS_Store
- Figure 6/6D/kymograph/
- Figure 6/6D/F61/
- __MACOSX/Figure 6/6D/._F61
- Figure 6/6I & 6L/CellNumberbyImage_HOIL1.csv
- __MACOSX/Figure 6/6I & 6L/._CellNumberbyImage_HOIL1.csv
- Figure 6/6I & 6L/Mean HOIL1_by Replicates.csv
- __MACOSX/Figure 6/6I & 6L/._Mean HOIL1_by Replicates.csv
- Figure 6/6I & 6L/Table for 6I & 6L.csv
- __MACOSX/Figure 6/6I & 6L/._Table for 6I & 6L.csv
- Figure 6/6I & 6L/.DS_Store
- __MACOSX/Figure 6/6I & 6L/._.DS_Store
- Figure 6/6I & 6L/Mean HOIL1.csv
- __MACOSX/Figure 6/6I & 6L/._Mean HOIL1.csv
- Figure 6/6I & 6L/Puncta Number_HOIL1.csv
- __MACOSX/Figure 6/6I & 6L/._Puncta Number_HOIL1.csv
- Figure 6/6A/F103off/.DS_Store
- __MACOSX/Figure 6/6A/F103off/._.DS_Store
- Figure 6/6A/F103off/20211214_MyD88_TRAF6_F103_Background subtracted.tif
- __MACOSX/Figure 6/6A/F103off/._20211214_MyD88_TRAF6_F103_Background subtracted.tif
- Figure 6/6A/F103off/20211214_TRAF6_MyD88_F103_RawImage.tif
- Figure 6/6A/F103off/F103off all rgb.tif
- __MACOSX/Figure 6/6A/F103off/._F103off all rgb.tif
- Figure 6/6A/F103off/Montage.tif
- Figure 6/6A/kymograph off/reslice all rgb.tif
- __MACOSX/Figure 6/6A/kymograph off/._reslice all rgb.tif
- Figure 6/6A/kymograph off/reslice line width3.roi
- __MACOSX/Figure 6/6A/kymograph off/._reslice line width3.roi
- Figure 6/6A/kymograph off/.DS_Store
- __MACOSX/Figure 6/6A/kymograph off/._.DS_Store
- Figure 6/6A/kymograph off/20211214_MyD88_TRAF6.tif
- __MACOSX/Figure 6/6A/kymograph off/._20211214_MyD88_TRAF6.tif
- Figure 6/6A/kymograph off/Montage.tif
- __MACOSX/Figure 6/6A/kymograph off/._Montage.tif
- Figure 6/6H/kympgraph/C0-F10-135_hoil1.tif
- Figure 6/6H/kympgraph/reslice line width3.roi
- __MACOSX/Figure 6/6H/kympgraph/._reslice line width3.roi
- Figure 6/6H/kympgraph/.DS_Store
- __MACOSX/Figure 6/6H/kympgraph/._.DS_Store
- Figure 6/6H/kympgraph/Reslice of F10-135 (invertLUT)-rgb-rotated.tif
- __MACOSX/Figure 6/6H/kympgraph/._Reslice of F10-135 (invertLUT)-rgb-rotated.tif
- Figure 6/6H/kympgraph/C1-F10-135_myd88.tif
- __MACOSX/Figure 6/6H/kympgraph/._C1-F10-135_myd88.tif
- Figure 6/6H/kympgraph/Montage_reslice (invertLUT)-rotated.tif
- Figure 6/6H/F61/Montage_F61.tif
- __MACOSX/Figure 6/6H/F61/._Montage_F61.tif
- Figure 6/6H/F61/20211217 HOIL1_MyD88_Raw Image.tif
- Figure 6/6H/F61/F61.tif
- Figure 6/6H/F61/20211217 MyD88_HOIL1_Background subtracted.tif
- Figure 6/6G/Kymograph/reslice line width3.roi
- __MACOSX/Figure 6/6G/Kymograph/._reslice line width3.roi
- Figure 6/6G/Kymograph/MyD88_F181-306.tif
- __MACOSX/Figure 6/6G/Kymograph/._MyD88_F181-306.tif
- Figure 6/6G/Kymograph/Reslice of 3chs_F181-306_invertLUT-rgb_rotated.tif
- __MACOSX/Figure 6/6G/Kymograph/._Reslice of 3chs_F181-306_invertLUT-rgb_rotated.tif
- Figure 6/6G/Kymograph/Montage_reslice_F181-306 (invertLUT)-rgb.tif
- Figure 6/6G/Kymograph/HOIL1_F181-306.tif
- Figure 6/6G/F61/20210528_HOIL1_MyD88_Raw Image.tif
- Figure 6/6G/F61/Montage_F61.tif
- __MACOSX/Figure 6/6G/F61/._Montage_F61.tif
- Figure 6/6G/F61/20210528_MyD88_HOIL1_Background subtracted.tif
- Figure 6/6G/F61/F61-rgb.tif
- __MACOSX/Figure 6/6G/F61/._F61-rgb.tif
- Figure 6/6B/kymograph/reslice all rgb.tif
- Figure 6/6B/kymograph/reslice line width3.roi
- Figure 6/6B/kymograph/20211213_MyD88_TRAF6.tif
- Figure 6/6B/kymograph/.DS_Store
- __MACOSX/Figure 6/6B/kymograph/._.DS_Store
- Figure 6/6B/kymograph/Montage.tif
- Figure 6/6B/F103/20211213_MyD88_TRAF6_Background subtracted.tif
- Figure 6/6B/F103/Montage.tif
- Figure 6/6B/F103/20211213_TRAF6_MyD88_RawImage.tif
- Figure 6/6B/F103/F103-all rgb.tif
- Figure 6/6E/Kymograph/.DS_Store
- __MACOSX/Figure 6/6E/Kymograph/._.DS_Store
- Figure 6/6E/Kymograph/Montage_rotated.tif
- Figure 6/6E/Kymograph/Reslice of F81-206 (invertLUT)-rgb_rotate.tif
- __MACOSX/Figure 6/6E/Kymograph/._Reslice of F81-206 (invertLUT)-rgb_rotate.tif
- Figure 6/6E/Kymograph/F81-206_merge_rgb.tif
- Figure 6/6E/Kymograph/F81-206_MyD88.tif
- __MACOSX/Figure 6/6E/Kymograph/._F81-206_MyD88.tif
- Figure 6/6E/Kymograph/F81-206_TRAF6.tif
- __MACOSX/Figure 6/6E/Kymograph/._F81-206_TRAF6.tif
- Figure 6/6E/Kymograph/line width3.roi
- __MACOSX/Figure 6/6E/Kymograph/._line width3.roi
- Figure 6/6E/F61/Montage_F61.tif
- __MACOSX/Figure 6/6E/F61/._Montage_F61.tif
- Figure 6/6E/F61/20211218 MyD88_TRAF6_background subtracted.tif
- Figure 6/6E/F61/20211218 MyD88_TRAF6_Raw Image.tif
- Figure 6/6E/F61/F61.tif
- __MACOSX/Figure 6/6E/F61/._F61.tif
- Figure 6/6K/Kymograph/Montage_Reslice of F38-163.tif
- Figure 6/6K/Kymograph/reslice line width3.roi
- __MACOSX/Figure 6/6K/Kymograph/._reslice line width3.roi
- Figure 6/6K/Kymograph/Reslice of F38-163 all rgb.tif
- __MACOSX/Figure 6/6K/Kymograph/._Reslice of F38-163 all rgb.tif
- Figure 6/6K/Kymograph/MyD88_HOIL1_F38-163.tif
- __MACOSX/Figure 6/6K/Kymograph/._MyD88_HOIL1_F38-163.tif
- Figure 6/6K/F117/F117 all rgb.tif
- Figure 6/6K/F117/20210804 HOIL1_MyD88_Raw Image.tif
- Figure 6/6K/F117/Montage F117.tif
- __MACOSX/Figure 6/6K/F117/._Montage F117.tif
- Figure 6/6K/F117/20210804 MyD88_HOIL1_Background subtracted.tif
- Figure 6/6J/Kymograph/reslice line width3.roi
- __MACOSX/Figure 6/6J/Kymograph/._reslice line width3.roi
- Figure 6/6J/Kymograph/Reslice of F125-250.tif
- __MACOSX/Figure 6/6J/Kymograph/._Reslice of F125-250.tif
- Figure 6/6J/Kymograph/.DS_Store
- __MACOSX/Figure 6/6J/Kymograph/._.DS_Store
- Figure 6/6J/Kymograph/MyD88_HOIL1_F125-250.tif
- __MACOSX/Figure 6/6J/Kymograph/._MyD88_HOIL1_F125-250.tif
- Figure 6/6J/Kymograph/Montage reslice.tif
- Figure 6/6J/F117/F117 all rgb.tif
- Figure 6/6J/F117/20191205 MyD88_HOIL1_Background subtracted.tif
- Figure 6/6J/F117/Montage.tif
- __MACOSX/Figure 6/6J/F117/._Montage.tif
- Figure 6/6J/F117/20191205 HOIL1_MyD88_Raw Image.tif
- Figure 6/6D/kymograph/reslice line width3.roi
- __MACOSX/Figure 6/6D/kymograph/._reslice line width3.roi
- Figure 6/6D/kymograph/.DS_Store
- __MACOSX/Figure 6/6D/kymograph/._.DS_Store
- Figure 6/6D/kymograph/20211207 MyD88_TRAF6.tif
- Figure 6/6D/kymograph/Montage_rotated.tif
- Figure 6/6D/kymograph/Reslice of F1-126_merge_invertLUT-rgb-rotated.tif
- __MACOSX/Figure 6/6D/kymograph/._Reslice of F1-126_merge_invertLUT-rgb-rotated.tif
- Figure 6/6D/F61/20211207 MyD88_TRAF6_background subtracted.tif
- Figure 6/6D/F61/F61_Montage.tif
- __MACOSX/Figure 6/6D/F61/._F61_Montage.tif
- Figure 6/6D/F61/F61.tif
- __MACOSX/Figure 6/6D/F61/._F61.tif
- Figure 6/6D/F61/20211207 MyD88_TRAF6_Raw Image.tif
