# Supplementary material for: Myddosome clustering in IL‐1 receptor signaling regulates the formation of an NF‐kB activating signalosome
Source: EMBO Rep. 2023 Aug 21;24(10):e57233. doi: 10.15252/embr.202357233 (PMC10561168; doi:10.15252/embr.202357233)
Supplement: Supplementary file 18 — Source Data for Figure 6 [file EMBR-24-e57233-s011.zip › Figure 6/6C & 6F/Mean TRAF6.csv]

GROUP	LIGAND_DENSITY_CAT	SE_MEAN	MEAN
MyD88 TRAF6Goff	1	0.024526168	0.161991853
MyD88 TRAF6Goff	10	0.015733975	0.249801578
MyD88 TRAF6G1on	1	0.014916657	0.060798608
MyD88 TRAF6G1on	10	0.017975483	0.126923081
