# Supplementary material for: Myddosome clustering in IL‐1 receptor signaling regulates the formation of an NF‐kB activating signalosome
Source: EMBO Rep. 2023 Aug 21;24(10):e57233. doi: 10.15252/embr.202357233 (PMC10561168; doi:10.15252/embr.202357233)
Supplement: Supplementary file 18 — Source Data for Figure 6 [file EMBR-24-e57233-s011.zip › Figure 6/6C & 6F/Puncta Number_TRAF6.csv]

LIGAND_DENSITY_CAT	GROUP	PunctaNumber
1	MyD88 TRAF6G1on	23161
1	MyD88 TRAF6Goff	24315
10	MyD88 TRAF6G1on	71525
10	MyD88 TRAF6Goff	34452
