# Supplementary material for: Myddosome clustering in IL‐1 receptor signaling regulates the formation of an NF‐kB activating signalosome
Source: EMBO Rep. 2023 Aug 21;24(10):e57233. doi: 10.15252/embr.202357233 (PMC10561168; doi:10.15252/embr.202357233)
Supplement: Supplementary file 18 — Source Data for Figure 6 [file EMBR-24-e57233-s011.zip › Figure 6/6C & 6F/CellNumberbyImage_TRAF6.csv]

LIGAND_DENSITY_CAT	GROUP	IMAGE	CellNumber
1	MyD88 TRAF6G1on	20211203 0.1nM 069-1R_TRAF6_MyD88 Grid_1um_1 IL1 001	17
1	MyD88 TRAF6G1on	20211207 0.1nM 069-1R_TRAF6_MyD88 Grid_1um_0p9mol 001	34
1	MyD88 TRAF6G1on	20211213 0.8nM 069-1R_TRAF6_MyD88 Grid_1um_0p9mol 001	19
1	MyD88 TRAF6Goff	20211213 0.05nM 069-1R_TRAF6_MyD88 NC_0p86mol 002	23
1	MyD88 TRAF6Goff	20211214 0.05nM 069-1R_TRAF6_MyD88 NC_0p9mol 001	27
1	MyD88 TRAF6Goff	20211217 0.05nM 069-1R_TRAF6_MyD88 NC_1p1mol 001	23
1	MyD88 TRAF6Goff	20211217 0.05nM 069-1R_TRAF6_MyD88 NC2_0p8mol 002	18
10	MyD88 TRAF6G1on	20211210 1nM 069-1R_TRAF6_MyD88 Grid_1um_12mol 001	24
10	MyD88 TRAF6G1on	20211213 0.8nM 069-1R_TRAF6_MyD88 Grid_1um_7p8mol 001	33
10	MyD88 TRAF6G1on	20211214 0.8nM 069-1R_TRAF6_MyD88 Grid_1um_12p7mol 001	17
10	MyD88 TRAF6G1on	20211218 0.8nM 069-1R_TRAF6_MyD88 Grid_1um_11mol 001	26
10	MyD88 TRAF6Goff	20211203 0.5nM 069-1R_TRAF6_MyD88 NC_10 IL1 001	27
10	MyD88 TRAF6Goff	20211206 0.5nM 069-1R_TRAF6_MyD88 NC_12mol 001	9
10	MyD88 TRAF6Goff	20211207 0.5nM 069-1R_TRAF6_MyD88 NC_7p4mol 001	18
10	MyD88 TRAF6Goff	20211207 0.8nM 069-1R_TRAF6_MyD88 Grid_off_11mol 001	33
