# Supplementary material for: Myddosome clustering in IL‐1 receptor signaling regulates the formation of an NF‐kB activating signalosome
Source: EMBO Rep. 2023 Aug 21;24(10):e57233. doi: 10.15252/embr.202357233 (PMC10561168; doi:10.15252/embr.202357233)
Supplement: Supplementary file 18 — Source Data for Figure 6 [file EMBR-24-e57233-s011.zip › Figure 6/6C & 6F/Mean TRAF6_byReplicates.csv]

GROUP	LIGAND_DENSITY_CAT	IMAGENUMBER	SD_MEAN	MEAN
MyD88 TRAF6Goff	1	1	0.066287351	0.17792455
MyD88 TRAF6Goff	1	2	0.089503382	0.22098476
MyD88 TRAF6Goff	1	3	0.118490144	0.106124457
MyD88 TRAF6Goff	1	4	0.086093475	0.142933644
MyD88 TRAF6Goff	10	1	0.078586316	0.282678208
MyD88 TRAF6Goff	10	2	0.037099213	0.270193211
MyD88 TRAF6Goff	10	3	0.095271295	0.217911493
MyD88 TRAF6Goff	10	4	0.10168894	0.228423398
MyD88 TRAF6Goff	32	1	0.080645443	0.134845003
MyD88 TRAF6G1on	1	1	0.082920769	0.054143742
MyD88 TRAF6G1on	1	2	0.042532861	0.038940637
MyD88 TRAF6G1on	1	3	0.100312682	0.089311444
MyD88 TRAF6G1on	10	1	0.111627439	0.158764074
MyD88 TRAF6G1on	10	2	0.047726384	0.075343688
MyD88 TRAF6G1on	10	3	0.135629249	0.138833248
MyD88 TRAF6G1on	10	4	0.053112957	0.134751314
