# Supplementary material for: Myddosome clustering in IL‐1 receptor signaling regulates the formation of an NF‐kB activating signalosome
Source: EMBO Rep. 2023 Aug 21;24(10):e57233. doi: 10.15252/embr.202357233 (PMC10561168; doi:10.15252/embr.202357233)
Supplement: Supplementary file 18 — Source Data for Figure 6 [file EMBR-24-e57233-s011.zip › Figure 6/6C & 6F/Table for 6C & 6F.csv]

GROUP	LIGAND_DENSITY_CAT	IMAGE	IMAGENUMBER	CELL	MEAN
MyD88 TRAF6Goff	1	20211213 0.05nM 069-1R_TRAF6_MyD88 NC_0p86mol 002	1	1	0.08
MyD88 TRAF6Goff	1	20211213 0.05nM 069-1R_TRAF6_MyD88 NC_0p86mol 002	1	2	0.239669421487603
MyD88 TRAF6Goff	1	20211213 0.05nM 069-1R_TRAF6_MyD88 NC_0p86mol 002	1	3	0.304347826086957
MyD88 TRAF6Goff	1	20211213 0.05nM 069-1R_TRAF6_MyD88 NC_0p86mol 002	1	4	0.248686514886165
MyD88 TRAF6Goff	1	20211213 0.05nM 069-1R_TRAF6_MyD88 NC_0p86mol 002	1	5	0.159036144578313
MyD88 TRAF6Goff	1	20211213 0.05nM 069-1R_TRAF6_MyD88 NC_0p86mol 002	1	6	0.127044025157233
MyD88 TRAF6Goff	1	20211213 0.05nM 069-1R_TRAF6_MyD88 NC_0p86mol 002	1	7	0.268292682926829
MyD88 TRAF6Goff	1	20211213 0.05nM 069-1R_TRAF6_MyD88 NC_0p86mol 002	1	8	0.206153846153846
MyD88 TRAF6Goff	1	20211213 0.05nM 069-1R_TRAF6_MyD88 NC_0p86mol 002	1	9	0.201646090534979
MyD88 TRAF6Goff	1	20211213 0.05nM 069-1R_TRAF6_MyD88 NC_0p86mol 002	1	10	0.199421965317919
MyD88 TRAF6Goff	1	20211213 0.05nM 069-1R_TRAF6_MyD88 NC_0p86mol 002	1	11	0.13317191283293
MyD88 TRAF6Goff	1	20211213 0.05nM 069-1R_TRAF6_MyD88 NC_0p86mol 002	1	12	0.267441860465116
MyD88 TRAF6Goff	1	20211213 0.05nM 069-1R_TRAF6_MyD88 NC_0p86mol 002	1	13	0.193333333333333
MyD88 TRAF6Goff	1	20211213 0.05nM 069-1R_TRAF6_MyD88 NC_0p86mol 002	1	14	0.129707112970711
MyD88 TRAF6Goff	1	20211213 0.05nM 069-1R_TRAF6_MyD88 NC_0p86mol 002	1	15	0.0989399293286219
MyD88 TRAF6Goff	1	20211213 0.05nM 069-1R_TRAF6_MyD88 NC_0p86mol 002	1	16	0.0958549222797927
MyD88 TRAF6Goff	1	20211213 0.05nM 069-1R_TRAF6_MyD88 NC_0p86mol 002	1	17	0.183823529411765
MyD88 TRAF6Goff	1	20211213 0.05nM 069-1R_TRAF6_MyD88 NC_0p86mol 002	1	18	0.202020202020202
MyD88 TRAF6Goff	1	20211213 0.05nM 069-1R_TRAF6_MyD88 NC_0p86mol 002	1	19	0.169281585466557
MyD88 TRAF6Goff	1	20211213 0.05nM 069-1R_TRAF6_MyD88 NC_0p86mol 002	1	20	0.252336448598131
MyD88 TRAF6Goff	1	20211213 0.05nM 069-1R_TRAF6_MyD88 NC_0p86mol 002	1	21	0.0628930817610063
MyD88 TRAF6Goff	1	20211213 0.05nM 069-1R_TRAF6_MyD88 NC_0p86mol 002	1	22	0.117647058823529
MyD88 TRAF6Goff	1	20211213 0.05nM 069-1R_TRAF6_MyD88 NC_0p86mol 002	1	23	0.151515151515152
MyD88 TRAF6Goff	1	20211214 0.05nM 069-1R_TRAF6_MyD88 NC_0p9mol 001	2	1	0.355450236966825
MyD88 TRAF6Goff	1	20211214 0.05nM 069-1R_TRAF6_MyD88 NC_0p9mol 001	2	2	0.142857142857143
MyD88 TRAF6Goff	1	20211214 0.05nM 069-1R_TRAF6_MyD88 NC_0p9mol 001	2	3	0.238924050632911
MyD88 TRAF6Goff	1	20211214 0.05nM 069-1R_TRAF6_MyD88 NC_0p9mol 001	2	4	0.418604651162791
MyD88 TRAF6Goff	1	20211214 0.05nM 069-1R_TRAF6_MyD88 NC_0p9mol 001	2	5	0.326732673267327
MyD88 TRAF6Goff	1	20211214 0.05nM 069-1R_TRAF6_MyD88 NC_0p9mol 001	2	6	0.164516129032258
MyD88 TRAF6Goff	1	20211214 0.05nM 069-1R_TRAF6_MyD88 NC_0p9mol 001	2	7	0.263565891472868
MyD88 TRAF6Goff	1	20211214 0.05nM 069-1R_TRAF6_MyD88 NC_0p9mol 001	2	8	0.225190839694656
MyD88 TRAF6Goff	1	20211214 0.05nM 069-1R_TRAF6_MyD88 NC_0p9mol 001	2	9	0.330739299610895
MyD88 TRAF6Goff	1	20211214 0.05nM 069-1R_TRAF6_MyD88 NC_0p9mol 001	2	10	0.269230769230769
MyD88 TRAF6Goff	1	20211214 0.05nM 069-1R_TRAF6_MyD88 NC_0p9mol 001	2	11	0.128805620608899
MyD88 TRAF6Goff	1	20211214 0.05nM 069-1R_TRAF6_MyD88 NC_0p9mol 001	2	12	0.134099616858238
MyD88 TRAF6Goff	1	20211214 0.05nM 069-1R_TRAF6_MyD88 NC_0p9mol 001	2	13	0.285714285714286
MyD88 TRAF6Goff	1	20211214 0.05nM 069-1R_TRAF6_MyD88 NC_0p9mol 001	2	14	0.0503597122302158
MyD88 TRAF6Goff	1	20211214 0.05nM 069-1R_TRAF6_MyD88 NC_0p9mol 001	2	15	0.0922077922077922
MyD88 TRAF6Goff	1	20211214 0.05nM 069-1R_TRAF6_MyD88 NC_0p9mol 001	2	16	0.069828722002635
MyD88 TRAF6Goff	1	20211214 0.05nM 069-1R_TRAF6_MyD88 NC_0p9mol 001	2	17	0.252336448598131
MyD88 TRAF6Goff	1	20211214 0.05nM 069-1R_TRAF6_MyD88 NC_0p9mol 001	2	18	0.262820512820513
MyD88 TRAF6Goff	1	20211214 0.05nM 069-1R_TRAF6_MyD88 NC_0p9mol 001	2	19	0.188235294117647
MyD88 TRAF6Goff	1	20211214 0.05nM 069-1R_TRAF6_MyD88 NC_0p9mol 001	2	20	0.268672199170124
MyD88 TRAF6Goff	1	20211214 0.05nM 069-1R_TRAF6_MyD88 NC_0p9mol 001	2	21	0.198717948717949
MyD88 TRAF6Goff	1	20211214 0.05nM 069-1R_TRAF6_MyD88 NC_0p9mol 001	2	22	0.214439655172414
MyD88 TRAF6Goff	1	20211214 0.05nM 069-1R_TRAF6_MyD88 NC_0p9mol 001	2	23	0.206730769230769
MyD88 TRAF6Goff	1	20211214 0.05nM 069-1R_TRAF6_MyD88 NC_0p9mol 001	2	24	0.27027027027027
MyD88 TRAF6Goff	1	20211214 0.05nM 069-1R_TRAF6_MyD88 NC_0p9mol 001	2	25	0.244648318042813
MyD88 TRAF6Goff	1	20211214 0.05nM 069-1R_TRAF6_MyD88 NC_0p9mol 001	2	26	0.26027397260274
MyD88 TRAF6Goff	1	20211214 0.05nM 069-1R_TRAF6_MyD88 NC_0p9mol 001	2	27	0.10261569416499
MyD88 TRAF6Goff	1	20211217 0.05nM 069-1R_TRAF6_MyD88 NC2_0p8mol 002	3	1	0.0566037735849057
MyD88 TRAF6Goff	1	20211217 0.05nM 069-1R_TRAF6_MyD88 NC2_0p8mol 002	3	2	0.0050251256281407
MyD88 TRAF6Goff	1	20211217 0.05nM 069-1R_TRAF6_MyD88 NC2_0p8mol 002	3	3	0.031496062992126
MyD88 TRAF6Goff	1	20211217 0.05nM 069-1R_TRAF6_MyD88 NC2_0p8mol 002	3	4	0.0666666666666667
MyD88 TRAF6Goff	1	20211217 0.05nM 069-1R_TRAF6_MyD88 NC2_0p8mol 002	3	5	0
MyD88 TRAF6Goff	1	20211217 0.05nM 069-1R_TRAF6_MyD88 NC2_0p8mol 002	3	6	0
MyD88 TRAF6Goff	1	20211217 0.05nM 069-1R_TRAF6_MyD88 NC2_0p8mol 002	3	7	0.0691823899371069
MyD88 TRAF6Goff	1	20211217 0.05nM 069-1R_TRAF6_MyD88 NC2_0p8mol 002	3	8	0
MyD88 TRAF6Goff	1	20211217 0.05nM 069-1R_TRAF6_MyD88 NC2_0p8mol 002	3	9	0
MyD88 TRAF6Goff	1	20211217 0.05nM 069-1R_TRAF6_MyD88 NC2_0p8mol 002	3	10	0
MyD88 TRAF6Goff	1	20211217 0.05nM 069-1R_TRAF6_MyD88 NC2_0p8mol 002	3	11	0.125
MyD88 TRAF6Goff	1	20211217 0.05nM 069-1R_TRAF6_MyD88 NC2_0p8mol 002	3	12	0.0909090909090909
MyD88 TRAF6Goff	1	20211217 0.05nM 069-1R_TRAF6_MyD88 NC2_0p8mol 002	3	13	0.0740740740740741
MyD88 TRAF6Goff	1	20211217 0.05nM 069-1R_TRAF6_MyD88 NC2_0p8mol 002	3	14	0.323529411764706
MyD88 TRAF6Goff	1	20211217 0.05nM 069-1R_TRAF6_MyD88 NC2_0p8mol 002	3	15	0.291666666666667
MyD88 TRAF6Goff	1	20211217 0.05nM 069-1R_TRAF6_MyD88 NC2_0p8mol 002	3	16	0.2
MyD88 TRAF6Goff	1	20211217 0.05nM 069-1R_TRAF6_MyD88 NC2_0p8mol 002	3	17	0.326086956521739
MyD88 TRAF6Goff	1	20211217 0.05nM 069-1R_TRAF6_MyD88 NC2_0p8mol 002	3	18	0.25
MyD88 TRAF6Goff	1	20211217 0.05nM 069-1R_TRAF6_MyD88 NC_1p1mol 001	4	1	0.0638297872340426
MyD88 TRAF6Goff	1	20211217 0.05nM 069-1R_TRAF6_MyD88 NC_1p1mol 001	4	2	0.192872117400419
MyD88 TRAF6Goff	1	20211217 0.05nM 069-1R_TRAF6_MyD88 NC_1p1mol 001	4	3	0.15
MyD88 TRAF6Goff	1	20211217 0.05nM 069-1R_TRAF6_MyD88 NC_1p1mol 001	4	4	0.357142857142857
MyD88 TRAF6Goff	1	20211217 0.05nM 069-1R_TRAF6_MyD88 NC_1p1mol 001	4	5	0.230769230769231
MyD88 TRAF6Goff	1	20211217 0.05nM 069-1R_TRAF6_MyD88 NC_1p1mol 001	4	6	0.0387596899224806
MyD88 TRAF6Goff	1	20211217 0.05nM 069-1R_TRAF6_MyD88 NC_1p1mol 001	4	7	0.129032258064516
MyD88 TRAF6Goff	1	20211217 0.05nM 069-1R_TRAF6_MyD88 NC_1p1mol 001	4	8	0.0671140939597315
MyD88 TRAF6Goff	1	20211217 0.05nM 069-1R_TRAF6_MyD88 NC_1p1mol 001	4	9	0.1125
MyD88 TRAF6Goff	1	20211217 0.05nM 069-1R_TRAF6_MyD88 NC_1p1mol 001	4	10	0.270833333333333
MyD88 TRAF6Goff	1	20211217 0.05nM 069-1R_TRAF6_MyD88 NC_1p1mol 001	4	11	0.0409937888198758
MyD88 TRAF6Goff	1	20211217 0.05nM 069-1R_TRAF6_MyD88 NC_1p1mol 001	4	12	0.108571428571429
MyD88 TRAF6Goff	1	20211217 0.05nM 069-1R_TRAF6_MyD88 NC_1p1mol 001	4	13	0.0793201133144476
MyD88 TRAF6Goff	1	20211217 0.05nM 069-1R_TRAF6_MyD88 NC_1p1mol 001	4	14	0.0823970037453183
MyD88 TRAF6Goff	1	20211217 0.05nM 069-1R_TRAF6_MyD88 NC_1p1mol 001	4	15	0.0522875816993464
MyD88 TRAF6Goff	1	20211217 0.05nM 069-1R_TRAF6_MyD88 NC_1p1mol 001	4	16	0.295081967213115
MyD88 TRAF6Goff	1	20211217 0.05nM 069-1R_TRAF6_MyD88 NC_1p1mol 001	4	17	0.157360406091371
MyD88 TRAF6Goff	1	20211217 0.05nM 069-1R_TRAF6_MyD88 NC_1p1mol 001	4	18	0.210526315789474
MyD88 TRAF6Goff	1	20211217 0.05nM 069-1R_TRAF6_MyD88 NC_1p1mol 001	4	19	0.174603174603175
MyD88 TRAF6Goff	1	20211217 0.05nM 069-1R_TRAF6_MyD88 NC_1p1mol 001	4	20	0.13469387755102
MyD88 TRAF6Goff	1	20211217 0.05nM 069-1R_TRAF6_MyD88 NC_1p1mol 001	4	21	0.11660777385159
MyD88 TRAF6Goff	1	20211217 0.05nM 069-1R_TRAF6_MyD88 NC_1p1mol 001	4	22	0.0503978779840849
MyD88 TRAF6Goff	1	20211217 0.05nM 069-1R_TRAF6_MyD88 NC_1p1mol 001	4	23	0.171779141104294
MyD88 TRAF6G1on	1	20211203 0.1nM 069-1R_TRAF6_MyD88 Grid_1um_1 IL1 001	1	1	0.0384615384615385
MyD88 TRAF6G1on	1	20211203 0.1nM 069-1R_TRAF6_MyD88 Grid_1um_1 IL1 001	1	2	0.0430769230769231
MyD88 TRAF6G1on	1	20211203 0.1nM 069-1R_TRAF6_MyD88 Grid_1um_1 IL1 001	1	3	0.032258064516129
MyD88 TRAF6G1on	1	20211203 0.1nM 069-1R_TRAF6_MyD88 Grid_1um_1 IL1 001	1	4	0.0135135135135135
MyD88 TRAF6G1on	1	20211203 0.1nM 069-1R_TRAF6_MyD88 Grid_1um_1 IL1 001	1	5	0
MyD88 TRAF6G1on	1	20211203 0.1nM 069-1R_TRAF6_MyD88 Grid_1um_1 IL1 001	1	6	0
MyD88 TRAF6G1on	1	20211203 0.1nM 069-1R_TRAF6_MyD88 Grid_1um_1 IL1 001	1	7	0.15
MyD88 TRAF6G1on	1	20211203 0.1nM 069-1R_TRAF6_MyD88 Grid_1um_1 IL1 001	1	8	0.0238095238095238
MyD88 TRAF6G1on	1	20211203 0.1nM 069-1R_TRAF6_MyD88 Grid_1um_1 IL1 001	1	9	0.333333333333333
MyD88 TRAF6G1on	1	20211203 0.1nM 069-1R_TRAF6_MyD88 Grid_1um_1 IL1 001	1	10	0
MyD88 TRAF6G1on	1	20211203 0.1nM 069-1R_TRAF6_MyD88 Grid_1um_1 IL1 001	1	11	0.0689655172413793
MyD88 TRAF6G1on	1	20211203 0.1nM 069-1R_TRAF6_MyD88 Grid_1um_1 IL1 001	1	12	0.109947643979058
MyD88 TRAF6G1on	1	20211203 0.1nM 069-1R_TRAF6_MyD88 Grid_1um_1 IL1 001	1	13	0
MyD88 TRAF6G1on	1	20211203 0.1nM 069-1R_TRAF6_MyD88 Grid_1um_1 IL1 001	1	14	0
MyD88 TRAF6G1on	1	20211203 0.1nM 069-1R_TRAF6_MyD88 Grid_1um_1 IL1 001	1	15	0.0220588235294118
MyD88 TRAF6G1on	1	20211203 0.1nM 069-1R_TRAF6_MyD88 Grid_1um_1 IL1 001	1	16	0.0333333333333333
MyD88 TRAF6G1on	1	20211203 0.1nM 069-1R_TRAF6_MyD88 Grid_1um_1 IL1 001	1	17	0.051685393258427
MyD88 TRAF6G1on	1	20211207 0.1nM 069-1R_TRAF6_MyD88 Grid_1um_0p9mol 001	2	1	0.022794846382557
MyD88 TRAF6G1on	1	20211207 0.1nM 069-1R_TRAF6_MyD88 Grid_1um_0p9mol 001	2	2	0.0414473684210526
MyD88 TRAF6G1on	1	20211207 0.1nM 069-1R_TRAF6_MyD88 Grid_1um_0p9mol 001	2	3	0.0218340611353712
MyD88 TRAF6G1on	1	20211207 0.1nM 069-1R_TRAF6_MyD88 Grid_1um_0p9mol 001	2	4	0.0199275362318841
MyD88 TRAF6G1on	1	20211207 0.1nM 069-1R_TRAF6_MyD88 Grid_1um_0p9mol 001	2	5	0.0149253731343284
MyD88 TRAF6G1on	1	20211207 0.1nM 069-1R_TRAF6_MyD88 Grid_1um_0p9mol 001	2	6	0.050761421319797
MyD88 TRAF6G1on	1	20211207 0.1nM 069-1R_TRAF6_MyD88 Grid_1um_0p9mol 001	2	7	0.122448979591837
MyD88 TRAF6G1on	1	20211207 0.1nM 069-1R_TRAF6_MyD88 Grid_1um_0p9mol 001	2	8	0.0324074074074074
MyD88 TRAF6G1on	1	20211207 0.1nM 069-1R_TRAF6_MyD88 Grid_1um_0p9mol 001	2	9	0.015748031496063
MyD88 TRAF6G1on	1	20211207 0.1nM 069-1R_TRAF6_MyD88 Grid_1um_0p9mol 001	2	10	0.0209909690017086
MyD88 TRAF6G1on	1	20211207 0.1nM 069-1R_TRAF6_MyD88 Grid_1um_0p9mol 001	2	11	0
MyD88 TRAF6G1on	1	20211207 0.1nM 069-1R_TRAF6_MyD88 Grid_1um_0p9mol 001	2	12	0.0421245421245421
MyD88 TRAF6G1on	1	20211207 0.1nM 069-1R_TRAF6_MyD88 Grid_1um_0p9mol 001	2	13	0.00169491525423729
MyD88 TRAF6G1on	1	20211207 0.1nM 069-1R_TRAF6_MyD88 Grid_1um_0p9mol 001	2	14	0
MyD88 TRAF6G1on	1	20211207 0.1nM 069-1R_TRAF6_MyD88 Grid_1um_0p9mol 001	2	15	0.0416666666666667
MyD88 TRAF6G1on	1	20211207 0.1nM 069-1R_TRAF6_MyD88 Grid_1um_0p9mol 001	2	16	0.04
MyD88 TRAF6G1on	1	20211207 0.1nM 069-1R_TRAF6_MyD88 Grid_1um_0p9mol 001	2	17	0.0714285714285714
MyD88 TRAF6G1on	1	20211207 0.1nM 069-1R_TRAF6_MyD88 Grid_1um_0p9mol 001	2	18	0.11142061281337
MyD88 TRAF6G1on	1	20211207 0.1nM 069-1R_TRAF6_MyD88 Grid_1um_0p9mol 001	2	19	0.012448132780083
MyD88 TRAF6G1on	1	20211207 0.1nM 069-1R_TRAF6_MyD88 Grid_1um_0p9mol 001	2	20	0.0190174326465927
MyD88 TRAF6G1on	1	20211207 0.1nM 069-1R_TRAF6_MyD88 Grid_1um_0p9mol 001	2	21	0.02
MyD88 TRAF6G1on	1	20211207 0.1nM 069-1R_TRAF6_MyD88 Grid_1um_0p9mol 001	2	22	0.0429906542056075
MyD88 TRAF6G1on	1	20211207 0.1nM 069-1R_TRAF6_MyD88 Grid_1um_0p9mol 001	2	23	0.0172413793103448
MyD88 TRAF6G1on	1	20211207 0.1nM 069-1R_TRAF6_MyD88 Grid_1um_0p9mol 001	2	24	0.010752688172043
MyD88 TRAF6G1on	1	20211207 0.1nM 069-1R_TRAF6_MyD88 Grid_1um_0p9mol 001	2	25	0.0414471373375483
MyD88 TRAF6G1on	1	20211207 0.1nM 069-1R_TRAF6_MyD88 Grid_1um_0p9mol 001	2	26	0.0158730158730159
MyD88 TRAF6G1on	1	20211207 0.1nM 069-1R_TRAF6_MyD88 Grid_1um_0p9mol 001	2	27	0.0226442658875091
MyD88 TRAF6G1on	1	20211207 0.1nM 069-1R_TRAF6_MyD88 Grid_1um_0p9mol 001	2	28	0
MyD88 TRAF6G1on	1	20211207 0.1nM 069-1R_TRAF6_MyD88 Grid_1um_0p9mol 001	2	29	0.0247933884297521
MyD88 TRAF6G1on	1	20211207 0.1nM 069-1R_TRAF6_MyD88 Grid_1um_0p9mol 001	2	30	0.0432432432432432
MyD88 TRAF6G1on	1	20211207 0.1nM 069-1R_TRAF6_MyD88 Grid_1um_0p9mol 001	2	31	0.046875
MyD88 TRAF6G1on	1	20211207 0.1nM 069-1R_TRAF6_MyD88 Grid_1um_0p9mol 001	2	32	0.0952380952380952
MyD88 TRAF6G1on	1	20211207 0.1nM 069-1R_TRAF6_MyD88 Grid_1um_0p9mol 001	2	33	0.214285714285714
MyD88 TRAF6G1on	1	20211207 0.1nM 069-1R_TRAF6_MyD88 Grid_1um_0p9mol 001	2	34	0.0255102040816327
MyD88 TRAF6G1on	1	20211213 0.8nM 069-1R_TRAF6_MyD88 Grid_1um_0p9mol 001	3	1	0.310344827586207
MyD88 TRAF6G1on	1	20211213 0.8nM 069-1R_TRAF6_MyD88 Grid_1um_0p9mol 001	3	2	0.13953488372093
MyD88 TRAF6G1on	1	20211213 0.8nM 069-1R_TRAF6_MyD88 Grid_1um_0p9mol 001	3	3	0.0238095238095238
MyD88 TRAF6G1on	1	20211213 0.8nM 069-1R_TRAF6_MyD88 Grid_1um_0p9mol 001	3	4	0.0786516853932584
MyD88 TRAF6G1on	1	20211213 0.8nM 069-1R_TRAF6_MyD88 Grid_1um_0p9mol 001	3	5	0.0408163265306122
MyD88 TRAF6G1on	1	20211213 0.8nM 069-1R_TRAF6_MyD88 Grid_1um_0p9mol 001	3	6	0
MyD88 TRAF6G1on	1	20211213 0.8nM 069-1R_TRAF6_MyD88 Grid_1um_0p9mol 001	3	7	0.0491803278688525
MyD88 TRAF6G1on	1	20211213 0.8nM 069-1R_TRAF6_MyD88 Grid_1um_0p9mol 001	3	8	0
MyD88 TRAF6G1on	1	20211213 0.8nM 069-1R_TRAF6_MyD88 Grid_1um_0p9mol 001	3	9	0.0625
MyD88 TRAF6G1on	1	20211213 0.8nM 069-1R_TRAF6_MyD88 Grid_1um_0p9mol 001	3	10	0.0209424083769634
MyD88 TRAF6G1on	1	20211213 0.8nM 069-1R_TRAF6_MyD88 Grid_1um_0p9mol 001	3	11	0.31
MyD88 TRAF6G1on	1	20211213 0.8nM 069-1R_TRAF6_MyD88 Grid_1um_0p9mol 001	3	12	0
MyD88 TRAF6G1on	1	20211213 0.8nM 069-1R_TRAF6_MyD88 Grid_1um_0p9mol 001	3	13	0
MyD88 TRAF6G1on	1	20211213 0.8nM 069-1R_TRAF6_MyD88 Grid_1um_0p9mol 001	3	14	0.175115207373272
MyD88 TRAF6G1on	1	20211213 0.8nM 069-1R_TRAF6_MyD88 Grid_1um_0p9mol 001	3	15	0.171428571428571
MyD88 TRAF6G1on	1	20211213 0.8nM 069-1R_TRAF6_MyD88 Grid_1um_0p9mol 001	3	16	0.178217821782178
MyD88 TRAF6G1on	1	20211213 0.8nM 069-1R_TRAF6_MyD88 Grid_1um_0p9mol 001	3	17	0
MyD88 TRAF6G1on	1	20211213 0.8nM 069-1R_TRAF6_MyD88 Grid_1um_0p9mol 001	3	18	0.115628970775095
MyD88 TRAF6G1on	1	20211213 0.8nM 069-1R_TRAF6_MyD88 Grid_1um_0p9mol 001	3	19	0.020746887966805
MyD88 TRAF6Goff	10	20211203 0.5nM 069-1R_TRAF6_MyD88 NC_10 IL1 001	1	1	0.260504201680672
MyD88 TRAF6Goff	10	20211203 0.5nM 069-1R_TRAF6_MyD88 NC_10 IL1 001	1	2	0.228668941979522
MyD88 TRAF6Goff	10	20211203 0.5nM 069-1R_TRAF6_MyD88 NC_10 IL1 001	1	3	0.223168654173765
MyD88 TRAF6Goff	10	20211203 0.5nM 069-1R_TRAF6_MyD88 NC_10 IL1 001	1	4	0.343529411764706
MyD88 TRAF6Goff	10	20211203 0.5nM 069-1R_TRAF6_MyD88 NC_10 IL1 001	1	5	0.196850393700787
MyD88 TRAF6Goff	10	20211203 0.5nM 069-1R_TRAF6_MyD88 NC_10 IL1 001	1	6	0.375
MyD88 TRAF6Goff	10	20211203 0.5nM 069-1R_TRAF6_MyD88 NC_10 IL1 001	1	7	0.234262948207171
MyD88 TRAF6Goff	10	20211203 0.5nM 069-1R_TRAF6_MyD88 NC_10 IL1 001	1	8	0.28997867803838
MyD88 TRAF6Goff	10	20211203 0.5nM 069-1R_TRAF6_MyD88 NC_10 IL1 001	1	9	0.285333333333333
MyD88 TRAF6Goff	10	20211203 0.5nM 069-1R_TRAF6_MyD88 NC_10 IL1 001	1	10	0.23943661971831
MyD88 TRAF6Goff	10	20211203 0.5nM 069-1R_TRAF6_MyD88 NC_10 IL1 001	1	11	0.201063829787234
MyD88 TRAF6Goff	10	20211203 0.5nM 069-1R_TRAF6_MyD88 NC_10 IL1 001	1	12	0.263858093126386
MyD88 TRAF6Goff	10	20211203 0.5nM 069-1R_TRAF6_MyD88 NC_10 IL1 001	1	13	0.230769230769231
MyD88 TRAF6Goff	10	20211203 0.5nM 069-1R_TRAF6_MyD88 NC_10 IL1 001	1	14	0.255663430420712
MyD88 TRAF6Goff	10	20211203 0.5nM 069-1R_TRAF6_MyD88 NC_10 IL1 001	1	15	0.222707423580786
MyD88 TRAF6Goff	10	20211203 0.5nM 069-1R_TRAF6_MyD88 NC_10 IL1 001	1	16	0.338582677165354
MyD88 TRAF6Goff	10	20211203 0.5nM 069-1R_TRAF6_MyD88 NC_10 IL1 001	1	17	0.28
MyD88 TRAF6Goff	10	20211203 0.5nM 069-1R_TRAF6_MyD88 NC_10 IL1 001	1	18	0.218604651162791
MyD88 TRAF6Goff	10	20211203 0.5nM 069-1R_TRAF6_MyD88 NC_10 IL1 001	1	19	0.232258064516129
MyD88 TRAF6Goff	10	20211203 0.5nM 069-1R_TRAF6_MyD88 NC_10 IL1 001	1	20	0.36
MyD88 TRAF6Goff	10	20211203 0.5nM 069-1R_TRAF6_MyD88 NC_10 IL1 001	1	21	0.403846153846154
MyD88 TRAF6Goff	10	20211203 0.5nM 069-1R_TRAF6_MyD88 NC_10 IL1 001	1	22	0.268292682926829
MyD88 TRAF6Goff	10	20211203 0.5nM 069-1R_TRAF6_MyD88 NC_10 IL1 001	1	23	0.324324324324324
MyD88 TRAF6Goff	10	20211203 0.5nM 069-1R_TRAF6_MyD88 NC_10 IL1 001	1	24	0.241379310344828
MyD88 TRAF6Goff	10	20211203 0.5nM 069-1R_TRAF6_MyD88 NC_10 IL1 001	1	25	0.533333333333333
MyD88 TRAF6Goff	10	20211203 0.5nM 069-1R_TRAF6_MyD88 NC_10 IL1 001	1	26	0.387096774193548
MyD88 TRAF6Goff	10	20211203 0.5nM 069-1R_TRAF6_MyD88 NC_10 IL1 001	1	27	0.193798449612403
MyD88 TRAF6Goff	10	20211206 0.5nM 069-1R_TRAF6_MyD88 NC_12mol 001	2	1	0.293617021276596
MyD88 TRAF6Goff	10	20211206 0.5nM 069-1R_TRAF6_MyD88 NC_12mol 001	2	2	0.309168443496802
MyD88 TRAF6Goff	10	20211206 0.5nM 069-1R_TRAF6_MyD88 NC_12mol 001	2	3	0.220843672456576
MyD88 TRAF6Goff	10	20211206 0.5nM 069-1R_TRAF6_MyD88 NC_12mol 001	2	4	0.245183887915937
MyD88 TRAF6Goff	10	20211206 0.5nM 069-1R_TRAF6_MyD88 NC_12mol 001	2	5	0.211287988422576
MyD88 TRAF6Goff	10	20211206 0.5nM 069-1R_TRAF6_MyD88 NC_12mol 001	2	6	0.260364842454395
MyD88 TRAF6Goff	10	20211206 0.5nM 069-1R_TRAF6_MyD88 NC_12mol 001	2	7	0.291291291291291
MyD88 TRAF6Goff	10	20211206 0.5nM 069-1R_TRAF6_MyD88 NC_12mol 001	2	8	0.293103448275862
MyD88 TRAF6Goff	10	20211206 0.5nM 069-1R_TRAF6_MyD88 NC_12mol 001	2	9	0.306878306878307
MyD88 TRAF6Goff	10	20211207 0.5nM 069-1R_TRAF6_MyD88 NC_7p4mol 001	3	1	0.345177664974619
MyD88 TRAF6Goff	10	20211207 0.5nM 069-1R_TRAF6_MyD88 NC_7p4mol 001	3	2	0.359550561797753
MyD88 TRAF6Goff	10	20211207 0.5nM 069-1R_TRAF6_MyD88 NC_7p4mol 001	3	3	0.170807453416149
MyD88 TRAF6Goff	10	20211207 0.5nM 069-1R_TRAF6_MyD88 NC_7p4mol 001	3	4	0.200361010830325
MyD88 TRAF6Goff	10	20211207 0.5nM 069-1R_TRAF6_MyD88 NC_7p4mol 001	3	5	0.133858267716535
MyD88 TRAF6Goff	10	20211207 0.5nM 069-1R_TRAF6_MyD88 NC_7p4mol 001	3	6	0.366310160427808
MyD88 TRAF6Goff	10	20211207 0.5nM 069-1R_TRAF6_MyD88 NC_7p4mol 001	3	7	0.216216216216216
MyD88 TRAF6Goff	10	20211207 0.5nM 069-1R_TRAF6_MyD88 NC_7p4mol 001	3	8	0.246153846153846
MyD88 TRAF6Goff	10	20211207 0.5nM 069-1R_TRAF6_MyD88 NC_7p4mol 001	3	9	0.146806482364156
MyD88 TRAF6Goff	10	20211207 0.5nM 069-1R_TRAF6_MyD88 NC_7p4mol 001	3	10	0.203356367226061
MyD88 TRAF6Goff	10	20211207 0.5nM 069-1R_TRAF6_MyD88 NC_7p4mol 001	3	11	0.22093023255814
MyD88 TRAF6Goff	10	20211207 0.5nM 069-1R_TRAF6_MyD88 NC_7p4mol 001	3	12	0.140468227424749
MyD88 TRAF6Goff	10	20211207 0.5nM 069-1R_TRAF6_MyD88 NC_7p4mol 001	3	13	0.27027027027027
MyD88 TRAF6Goff	10	20211207 0.5nM 069-1R_TRAF6_MyD88 NC_7p4mol 001	3	14	0
MyD88 TRAF6Goff	10	20211207 0.5nM 069-1R_TRAF6_MyD88 NC_7p4mol 001	3	15	0.31390134529148
MyD88 TRAF6Goff	10	20211207 0.5nM 069-1R_TRAF6_MyD88 NC_7p4mol 001	3	16	0.202127659574468
MyD88 TRAF6Goff	10	20211207 0.5nM 069-1R_TRAF6_MyD88 NC_7p4mol 001	3	17	0.111111111111111
MyD88 TRAF6Goff	10	20211207 0.5nM 069-1R_TRAF6_MyD88 NC_7p4mol 001	3	18	0.275
MyD88 TRAF6Goff	10	20211207 0.8nM 069-1R_TRAF6_MyD88 Grid_off_11mol 001	4	1	0.197674418604651
MyD88 TRAF6Goff	10	20211207 0.8nM 069-1R_TRAF6_MyD88 Grid_off_11mol 001	4	2	0.217391304347826
MyD88 TRAF6Goff	10	20211207 0.8nM 069-1R_TRAF6_MyD88 Grid_off_11mol 001	4	3	0.230978260869565
MyD88 TRAF6Goff	10	20211207 0.8nM 069-1R_TRAF6_MyD88 Grid_off_11mol 001	4	4	0.196506550218341
MyD88 TRAF6Goff	10	20211207 0.8nM 069-1R_TRAF6_MyD88 Grid_off_11mol 001	4	5	0.298642533936652
MyD88 TRAF6Goff	10	20211207 0.8nM 069-1R_TRAF6_MyD88 Grid_off_11mol 001	4	6	0.536231884057971
MyD88 TRAF6Goff	10	20211207 0.8nM 069-1R_TRAF6_MyD88 Grid_off_11mol 001	4	7	0.154970760233918
MyD88 TRAF6Goff	10	20211207 0.8nM 069-1R_TRAF6_MyD88 Grid_off_11mol 001	4	8	0.32712215320911
MyD88 TRAF6Goff	10	20211207 0.8nM 069-1R_TRAF6_MyD88 Grid_off_11mol 001	4	9	0.222826086956522
MyD88 TRAF6Goff	10	20211207 0.8nM 069-1R_TRAF6_MyD88 Grid_off_11mol 001	4	10	0.232300884955752
MyD88 TRAF6Goff	10	20211207 0.8nM 069-1R_TRAF6_MyD88 Grid_off_11mol 001	4	11	0.243119266055046
MyD88 TRAF6Goff	10	20211207 0.8nM 069-1R_TRAF6_MyD88 Grid_off_11mol 001	4	12	0.0789473684210526
MyD88 TRAF6Goff	10	20211207 0.8nM 069-1R_TRAF6_MyD88 Grid_off_11mol 001	4	13	0.231981981981982
MyD88 TRAF6Goff	10	20211207 0.8nM 069-1R_TRAF6_MyD88 Grid_off_11mol 001	4	14	0.348122866894198
MyD88 TRAF6Goff	10	20211207 0.8nM 069-1R_TRAF6_MyD88 Grid_off_11mol 001	4	15	0.225730994152047
MyD88 TRAF6Goff	10	20211207 0.8nM 069-1R_TRAF6_MyD88 Grid_off_11mol 001	4	16	0.131313131313131
MyD88 TRAF6Goff	10	20211207 0.8nM 069-1R_TRAF6_MyD88 Grid_off_11mol 001	4	17	0.19496855345912
MyD88 TRAF6Goff	10	20211207 0.8nM 069-1R_TRAF6_MyD88 Grid_off_11mol 001	4	18	0.167597765363128
MyD88 TRAF6Goff	10	20211207 0.8nM 069-1R_TRAF6_MyD88 Grid_off_11mol 001	4	19	0.14207650273224
MyD88 TRAF6Goff	10	20211207 0.8nM 069-1R_TRAF6_MyD88 Grid_off_11mol 001	4	20	0.13986013986014
MyD88 TRAF6Goff	10	20211207 0.8nM 069-1R_TRAF6_MyD88 Grid_off_11mol 001	4	21	0.313775510204082
MyD88 TRAF6Goff	10	20211207 0.8nM 069-1R_TRAF6_MyD88 Grid_off_11mol 001	4	22	0.137614678899083
MyD88 TRAF6Goff	10	20211207 0.8nM 069-1R_TRAF6_MyD88 Grid_off_11mol 001	4	23	0.231985940246046
MyD88 TRAF6Goff	10	20211207 0.8nM 069-1R_TRAF6_MyD88 Grid_off_11mol 001	4	24	0.212121212121212
MyD88 TRAF6Goff	10	20211207 0.8nM 069-1R_TRAF6_MyD88 Grid_off_11mol 001	4	25	0.0692771084337349
MyD88 TRAF6Goff	10	20211207 0.8nM 069-1R_TRAF6_MyD88 Grid_off_11mol 001	4	26	0.303430079155673
MyD88 TRAF6Goff	10	20211207 0.8nM 069-1R_TRAF6_MyD88 Grid_off_11mol 001	4	27	0.45
MyD88 TRAF6Goff	10	20211207 0.8nM 069-1R_TRAF6_MyD88 Grid_off_11mol 001	4	28	0.193877551020408
MyD88 TRAF6Goff	10	20211207 0.8nM 069-1R_TRAF6_MyD88 Grid_off_11mol 001	4	29	0.295918367346939
MyD88 TRAF6Goff	10	20211207 0.8nM 069-1R_TRAF6_MyD88 Grid_off_11mol 001	4	30	0.238095238095238
MyD88 TRAF6Goff	10	20211207 0.8nM 069-1R_TRAF6_MyD88 Grid_off_11mol 001	4	31	0.353711790393013
MyD88 TRAF6Goff	10	20211207 0.8nM 069-1R_TRAF6_MyD88 Grid_off_11mol 001	4	32	0.0782918149466192
MyD88 TRAF6Goff	10	20211207 0.8nM 069-1R_TRAF6_MyD88 Grid_off_11mol 001	4	33	0.141509433962264
MyD88 TRAF6G1on	10	20211210 1nM 069-1R_TRAF6_MyD88 Grid_1um_12mol 001	1	1	0.129251700680272
MyD88 TRAF6G1on	10	20211210 1nM 069-1R_TRAF6_MyD88 Grid_1um_12mol 001	1	2	0.0966542750929368
MyD88 TRAF6G1on	10	20211210 1nM 069-1R_TRAF6_MyD88 Grid_1um_12mol 001	1	3	0.5
MyD88 TRAF6G1on	10	20211210 1nM 069-1R_TRAF6_MyD88 Grid_1um_12mol 001	1	4	0.0538922155688623
MyD88 TRAF6G1on	10	20211210 1nM 069-1R_TRAF6_MyD88 Grid_1um_12mol 001	1	5	0.11371237458194
MyD88 TRAF6G1on	10	20211210 1nM 069-1R_TRAF6_MyD88 Grid_1um_12mol 001	1	6	0.110236220472441
MyD88 TRAF6G1on	10	20211210 1nM 069-1R_TRAF6_MyD88 Grid_1um_12mol 001	1	7	0.101386481802426
MyD88 TRAF6G1on	10	20211210 1nM 069-1R_TRAF6_MyD88 Grid_1um_12mol 001	1	8	0.0804597701149425
MyD88 TRAF6G1on	10	20211210 1nM 069-1R_TRAF6_MyD88 Grid_1um_12mol 001	1	9	0.0843023255813954
MyD88 TRAF6G1on	10	20211210 1nM 069-1R_TRAF6_MyD88 Grid_1um_12mol 001	1	10	0.305555555555556
MyD88 TRAF6G1on	10	20211210 1nM 069-1R_TRAF6_MyD88 Grid_1um_12mol 001	1	11	0.0246913580246914
MyD88 TRAF6G1on	10	20211210 1nM 069-1R_TRAF6_MyD88 Grid_1um_12mol 001	1	12	0.114933541829554
MyD88 TRAF6G1on	10	20211210 1nM 069-1R_TRAF6_MyD88 Grid_1um_12mol 001	1	13	0.128482972136223
MyD88 TRAF6G1on	10	20211210 1nM 069-1R_TRAF6_MyD88 Grid_1um_12mol 001	1	14	0.176470588235294
MyD88 TRAF6G1on	10	20211210 1nM 069-1R_TRAF6_MyD88 Grid_1um_12mol 001	1	15	0.0737463126843658
MyD88 TRAF6G1on	10	20211210 1nM 069-1R_TRAF6_MyD88 Grid_1um_12mol 001	1	16	0.199152542372881
MyD88 TRAF6G1on	10	20211210 1nM 069-1R_TRAF6_MyD88 Grid_1um_12mol 001	1	17	0.0658362989323843
MyD88 TRAF6G1on	10	20211210 1nM 069-1R_TRAF6_MyD88 Grid_1um_12mol 001	1	18	0.126893939393939
MyD88 TRAF6G1on	10	20211210 1nM 069-1R_TRAF6_MyD88 Grid_1um_12mol 001	1	19	0.234285714285714
MyD88 TRAF6G1on	10	20211210 1nM 069-1R_TRAF6_MyD88 Grid_1um_12mol 001	1	20	0.289915966386555
MyD88 TRAF6G1on	10	20211210 1nM 069-1R_TRAF6_MyD88 Grid_1um_12mol 001	1	21	0.132113821138211
MyD88 TRAF6G1on	10	20211210 1nM 069-1R_TRAF6_MyD88 Grid_1um_12mol 001	1	22	0.170283806343907
MyD88 TRAF6G1on	10	20211210 1nM 069-1R_TRAF6_MyD88 Grid_1um_12mol 001	1	23	0.379120879120879
MyD88 TRAF6G1on	10	20211210 1nM 069-1R_TRAF6_MyD88 Grid_1um_12mol 001	1	24	0.118959107806691
MyD88 TRAF6G1on	10	20211213 0.8nM 069-1R_TRAF6_MyD88 Grid_1um_7p8mol 001	2	1	0.0735294117647059
MyD88 TRAF6G1on	10	20211213 0.8nM 069-1R_TRAF6_MyD88 Grid_1um_7p8mol 001	2	2	0.0622710622710623
MyD88 TRAF6G1on	10	20211213 0.8nM 069-1R_TRAF6_MyD88 Grid_1um_7p8mol 001	2	3	0.0416428978893326
MyD88 TRAF6G1on	10	20211213 0.8nM 069-1R_TRAF6_MyD88 Grid_1um_7p8mol 001	2	4	0.0835073068893528
MyD88 TRAF6G1on	10	20211213 0.8nM 069-1R_TRAF6_MyD88 Grid_1um_7p8mol 001	2	5	0.0674720765899248
MyD88 TRAF6G1on	10	20211213 0.8nM 069-1R_TRAF6_MyD88 Grid_1um_7p8mol 001	2	6	0.2075
MyD88 TRAF6G1on	10	20211213 0.8nM 069-1R_TRAF6_MyD88 Grid_1um_7p8mol 001	2	7	0.0625
MyD88 TRAF6G1on	10	20211213 0.8nM 069-1R_TRAF6_MyD88 Grid_1um_7p8mol 001	2	8	0.0994152046783626
MyD88 TRAF6G1on	10	20211213 0.8nM 069-1R_TRAF6_MyD88 Grid_1um_7p8mol 001	2	9	0
MyD88 TRAF6G1on	10	20211213 0.8nM 069-1R_TRAF6_MyD88 Grid_1um_7p8mol 001	2	10	0.0792079207920792
MyD88 TRAF6G1on	10	20211213 0.8nM 069-1R_TRAF6_MyD88 Grid_1um_7p8mol 001	2	11	0.0732
MyD88 TRAF6G1on	10	20211213 0.8nM 069-1R_TRAF6_MyD88 Grid_1um_7p8mol 001	2	12	0.040748162992652
MyD88 TRAF6G1on	10	20211213 0.8nM 069-1R_TRAF6_MyD88 Grid_1um_7p8mol 001	2	13	0.0477117818889971
MyD88 TRAF6G1on	10	20211213 0.8nM 069-1R_TRAF6_MyD88 Grid_1um_7p8mol 001	2	14	0.0753270184934596
MyD88 TRAF6G1on	10	20211213 0.8nM 069-1R_TRAF6_MyD88 Grid_1um_7p8mol 001	2	15	0.0665691294806145
MyD88 TRAF6G1on	10	20211213 0.8nM 069-1R_TRAF6_MyD88 Grid_1um_7p8mol 001	2	16	0.0492505353319058
MyD88 TRAF6G1on	10	20211213 0.8nM 069-1R_TRAF6_MyD88 Grid_1um_7p8mol 001	2	17	0.0583153347732181
MyD88 TRAF6G1on	10	20211213 0.8nM 069-1R_TRAF6_MyD88 Grid_1um_7p8mol 001	2	18	0.0259259259259259
MyD88 TRAF6G1on	10	20211213 0.8nM 069-1R_TRAF6_MyD88 Grid_1um_7p8mol 001	2	19	0.0690826727066818
MyD88 TRAF6G1on	10	20211213 0.8nM 069-1R_TRAF6_MyD88 Grid_1um_7p8mol 001	2	20	0.0626702997275204
MyD88 TRAF6G1on	10	20211213 0.8nM 069-1R_TRAF6_MyD88 Grid_1um_7p8mol 001	2	21	0.0452322738386308
MyD88 TRAF6G1on	10	20211213 0.8nM 069-1R_TRAF6_MyD88 Grid_1um_7p8mol 001	2	22	0.115241635687732
MyD88 TRAF6G1on	10	20211213 0.8nM 069-1R_TRAF6_MyD88 Grid_1um_7p8mol 001	2	23	0.0300457217504899
MyD88 TRAF6G1on	10	20211213 0.8nM 069-1R_TRAF6_MyD88 Grid_1um_7p8mol 001	2	24	0.0369088811995386
MyD88 TRAF6G1on	10	20211213 0.8nM 069-1R_TRAF6_MyD88 Grid_1um_7p8mol 001	2	25	0.0640083945435467
MyD88 TRAF6G1on	10	20211213 0.8nM 069-1R_TRAF6_MyD88 Grid_1um_7p8mol 001	2	26	0.0425138632162662
MyD88 TRAF6G1on	10	20211213 0.8nM 069-1R_TRAF6_MyD88 Grid_1um_7p8mol 001	2	27	0.0380139643134213
MyD88 TRAF6G1on	10	20211213 0.8nM 069-1R_TRAF6_MyD88 Grid_1um_7p8mol 001	2	28	0.218009478672986
MyD88 TRAF6G1on	10	20211213 0.8nM 069-1R_TRAF6_MyD88 Grid_1um_7p8mol 001	2	29	0.124006359300477
MyD88 TRAF6G1on	10	20211213 0.8nM 069-1R_TRAF6_MyD88 Grid_1um_7p8mol 001	2	30	0.05
MyD88 TRAF6G1on	10	20211213 0.8nM 069-1R_TRAF6_MyD88 Grid_1um_7p8mol 001	2	31	0.0996068152031455
MyD88 TRAF6G1on	10	20211213 0.8nM 069-1R_TRAF6_MyD88 Grid_1um_7p8mol 001	2	32	0.112478031634446
MyD88 TRAF6G1on	10	20211213 0.8nM 069-1R_TRAF6_MyD88 Grid_1um_7p8mol 001	2	33	0.164429530201342
MyD88 TRAF6G1on	10	20211214 0.8nM 069-1R_TRAF6_MyD88 Grid_1um_12p7mol 001	3	1	0.218181818181818
MyD88 TRAF6G1on	10	20211214 0.8nM 069-1R_TRAF6_MyD88 Grid_1um_12p7mol 001	3	2	0.0794117647058824
MyD88 TRAF6G1on	10	20211214 0.8nM 069-1R_TRAF6_MyD88 Grid_1um_12p7mol 001	3	3	0.583333333333333
MyD88 TRAF6G1on	10	20211214 0.8nM 069-1R_TRAF6_MyD88 Grid_1um_12p7mol 001	3	4	0.0717391304347826
MyD88 TRAF6G1on	10	20211214 0.8nM 069-1R_TRAF6_MyD88 Grid_1um_12p7mol 001	3	5	0.100354191263282
MyD88 TRAF6G1on	10	20211214 0.8nM 069-1R_TRAF6_MyD88 Grid_1um_12p7mol 001	3	6	0.0616113744075829
MyD88 TRAF6G1on	10	20211214 0.8nM 069-1R_TRAF6_MyD88 Grid_1um_12p7mol 001	3	7	0.170212765957447
MyD88 TRAF6G1on	10	20211214 0.8nM 069-1R_TRAF6_MyD88 Grid_1um_12p7mol 001	3	8	0.309090909090909
MyD88 TRAF6G1on	10	20211214 0.8nM 069-1R_TRAF6_MyD88 Grid_1um_12p7mol 001	3	9	0.143574297188755
MyD88 TRAF6G1on	10	20211214 0.8nM 069-1R_TRAF6_MyD88 Grid_1um_12p7mol 001	3	10	0
MyD88 TRAF6G1on	10	20211214 0.8nM 069-1R_TRAF6_MyD88 Grid_1um_12p7mol 001	3	11	0.139917695473251
MyD88 TRAF6G1on	10	20211214 0.8nM 069-1R_TRAF6_MyD88 Grid_1um_12p7mol 001	3	12	0.0362694300518135
MyD88 TRAF6G1on	10	20211214 0.8nM 069-1R_TRAF6_MyD88 Grid_1um_12p7mol 001	3	13	0.0772357723577236
MyD88 TRAF6G1on	10	20211214 0.8nM 069-1R_TRAF6_MyD88 Grid_1um_12p7mol 001	3	14	0.0982800982800983
MyD88 TRAF6G1on	10	20211214 0.8nM 069-1R_TRAF6_MyD88 Grid_1um_12p7mol 001	3	15	0.0816326530612245
MyD88 TRAF6G1on	10	20211214 0.8nM 069-1R_TRAF6_MyD88 Grid_1um_12p7mol 001	3	16	0.0588235294117647
MyD88 TRAF6G1on	10	20211214 0.8nM 069-1R_TRAF6_MyD88 Grid_1um_12p7mol 001	3	17	0.130496453900709
MyD88 TRAF6G1on	10	20211218 0.8nM 069-1R_TRAF6_MyD88 Grid_1um_11mol 001	4	1	0.158385093167702
MyD88 TRAF6G1on	10	20211218 0.8nM 069-1R_TRAF6_MyD88 Grid_1um_11mol 001	4	2	0.159699892818864
MyD88 TRAF6G1on	10	20211218 0.8nM 069-1R_TRAF6_MyD88 Grid_1um_11mol 001	4	3	0.156549520766773
MyD88 TRAF6G1on	10	20211218 0.8nM 069-1R_TRAF6_MyD88 Grid_1um_11mol 001	4	4	0.134939759036145
MyD88 TRAF6G1on	10	20211218 0.8nM 069-1R_TRAF6_MyD88 Grid_1um_11mol 001	4	5	0.195899772209567
MyD88 TRAF6G1on	10	20211218 0.8nM 069-1R_TRAF6_MyD88 Grid_1um_11mol 001	4	6	0.122486288848263
MyD88 TRAF6G1on	10	20211218 0.8nM 069-1R_TRAF6_MyD88 Grid_1um_11mol 001	4	7	0.172972972972973
MyD88 TRAF6G1on	10	20211218 0.8nM 069-1R_TRAF6_MyD88 Grid_1um_11mol 001	4	8	0.0894428152492669
MyD88 TRAF6G1on	10	20211218 0.8nM 069-1R_TRAF6_MyD88 Grid_1um_11mol 001	4	9	0.132867132867133
MyD88 TRAF6G1on	10	20211218 0.8nM 069-1R_TRAF6_MyD88 Grid_1um_11mol 001	4	10	0.0614035087719298
MyD88 TRAF6G1on	10	20211218 0.8nM 069-1R_TRAF6_MyD88 Grid_1um_11mol 001	4	11	0.191176470588235
MyD88 TRAF6G1on	10	20211218 0.8nM 069-1R_TRAF6_MyD88 Grid_1um_11mol 001	4	12	0.14576802507837
MyD88 TRAF6G1on	10	20211218 0.8nM 069-1R_TRAF6_MyD88 Grid_1um_11mol 001	4	13	0.0797872340425532
MyD88 TRAF6G1on	10	20211218 0.8nM 069-1R_TRAF6_MyD88 Grid_1um_11mol 001	4	14	0.258771929824561
MyD88 TRAF6G1on	10	20211218 0.8nM 069-1R_TRAF6_MyD88 Grid_1um_11mol 001	4	15	0.133616118769883
MyD88 TRAF6G1on	10	20211218 0.8nM 069-1R_TRAF6_MyD88 Grid_1um_11mol 001	4	16	0.100515463917526
MyD88 TRAF6G1on	10	20211218 0.8nM 069-1R_TRAF6_MyD88 Grid_1um_11mol 001	4	17	0.0885416666666667
MyD88 TRAF6G1on	10	20211218 0.8nM 069-1R_TRAF6_MyD88 Grid_1um_11mol 001	4	18	0.125766871165644
MyD88 TRAF6G1on	10	20211218 0.8nM 069-1R_TRAF6_MyD88 Grid_1um_11mol 001	4	19	0
MyD88 TRAF6G1on	10	20211218 0.8nM 069-1R_TRAF6_MyD88 Grid_1um_11mol 001	4	20	0.114613180515759
MyD88 TRAF6G1on	10	20211218 0.8nM 069-1R_TRAF6_MyD88 Grid_1um_11mol 001	4	21	0.0911062906724512
MyD88 TRAF6G1on	10	20211218 0.8nM 069-1R_TRAF6_MyD88 Grid_1um_11mol 001	4	22	0.173404255319149
MyD88 TRAF6G1on	10	20211218 0.8nM 069-1R_TRAF6_MyD88 Grid_1um_11mol 001	4	23	0.110617503331853
MyD88 TRAF6G1on	10	20211218 0.8nM 069-1R_TRAF6_MyD88 Grid_1um_11mol 001	4	24	0.16017316017316
MyD88 TRAF6G1on	10	20211218 0.8nM 069-1R_TRAF6_MyD88 Grid_1um_11mol 001	4	25	0.222222222222222
MyD88 TRAF6G1on	10	20211218 0.8nM 069-1R_TRAF6_MyD88 Grid_1um_11mol 001	4	26	0.12280701754386
