# Supplementary material for: Myddosome clustering in IL‐1 receptor signaling regulates the formation of an NF‐kB activating signalosome
Source: EMBO Rep. 2023 Aug 21;24(10):e57233. doi: 10.15252/embr.202357233 (PMC10561168; doi:10.15252/embr.202357233)
Supplement: Supplementary file 18 — Source Data for Figure 6 [file EMBR-24-e57233-s011.zip › Figure 6/6I & 6L/CellNumberbyImage_HOIL1.csv]

LIGAND_DENSITY_CAT	GROUP	IMAGE	CellNumber
10	MyD88 HOIL1G1on	20210731 0.5nM 120-1E1_HOIL1_MyD88 grid_1 IL1 003_7	50
10	MyD88 HOIL1G1on	20210731 0.5nM 120-1E1_HOIL1_MyD88 grid_1 IL1 005_6.7	40
10	MyD88 HOIL1G1on	20211206 1.8nM 120-1E1_HOIL1_MyD88 Grid_1um_14mol 001	25
10	MyD88 HOIL1G1on	20211217 0.8nM 120-1E1_HOIL1_MyD88 grid_1um_11p5mol 001	39
10	MyD88 HOIL1Goff	20210518 0.5nM 120-1E1_HOIL1_MyD88 grid_2.5 IL1 Off 001_16	15
10	MyD88 HOIL1Goff	20210528 0.5nM 120-1E1_HOIL1_MyD88 grid_2.5 IL1 Off 003_10	12
10	MyD88 HOIL1Goff	20210804 0.5nM 120-1E1_HOIL1_MyD88 grid_2.5 IL1 Off 001_10	14
10	MyD88 HOIL1Goff	20211218 0.5nM 120-1E1_HOIL1_MyD88 NC_11p4mol 001	33
32	MyD88 HOIL1G1on	20210319 120-1E1_HOIL1_MyD88 grid 1 IL1 on 003_43	15
32	MyD88 HOIL1G1on	20210804 1.5nM 120-1E1_HOIL1_MyD88 grid_1 IL1 001_22	38
32	MyD88 HOIL1G1on	20210807 0.5nM 120-1E1_HOIL1_MyD88 grid_1 IL1 001_19.34	45
32	MyD88 HOIL1G1on	20210807 1.6nM 120-1E1_HOIL1_MyD88 grid_1 IL1 001_43.45	40
32	MyD88 HOIL1Goff	20191205 cl120 hoil1mscarlet 001	19
32	MyD88 HOIL1Goff	20191205 well2 cl120 hoil1mscarlet	35
32	MyD88 HOIL1Goff	20191205 well3 cl120 hoil1mscarlet 001	46
32	MyD88 HOIL1Goff	20200821 1.5nM 120-1E1 MyD88_HOIL1 001	34
32	MyD88 HOIL1Goff	20210528 0.5nM 120-1E1_HOIL1_MyD88 grid_2.5 IL1 Off 004_26	9
32	MyD88 HOIL1Goff	20210528 1.6nM 120-1E1_HOIL1_MyD88 grid_2.5 IL1 Off 001_30	15
32	MyD88 HOIL1Goff	20210528 1.6nM 120-1E1_HOIL1_MyD88 grid_2.5 IL1 Off 002_46	21
32	MyD88 HOIL1Goff	20210810 1.6nM 120-1E1_HOIL1_MyD88 001	27
32	MyD88 HOIL1Goff	20210811 1.6nM 120-1E1_HOIL1_MyD88 001	24
