# Supplementary material for: Myddosome clustering in IL‐1 receptor signaling regulates the formation of an NF‐kB activating signalosome
Source: EMBO Rep. 2023 Aug 21;24(10):e57233. doi: 10.15252/embr.202357233 (PMC10561168; doi:10.15252/embr.202357233)
Supplement: Supplementary file 18 — Source Data for Figure 6 [file EMBR-24-e57233-s011.zip › Figure 6/6I & 6L/Mean HOIL1_by Replicates.csv]

GROUP	LIGAND_DENSITY_CAT	IMAGENUMBER	SD_MEAN	MEAN
MyD88 HOIL1Goff	10	1	0.035685583	0.075189998
MyD88 HOIL1Goff	10	2	0.070696716	0.089312434
MyD88 HOIL1Goff	10	3	0.049940344	0.049559599
MyD88 HOIL1Goff	10	4	0.026959637	0.066795679
MyD88 HOIL1Goff	32	1	0.054337084	0.069646873
MyD88 HOIL1Goff	32	2	0.062707711	0.09342265
MyD88 HOIL1Goff	32	3	0.05453716	0.084327782
MyD88 HOIL1Goff	32	4	0.05467379	0.09073752
MyD88 HOIL1Goff	32	5	0.072090221	0.096999079
MyD88 HOIL1Goff	32	6	0.051931032	0.092148788
MyD88 HOIL1Goff	32	7	0.044528029	0.054654924
MyD88 HOIL1Goff	32	8	0.062972556	0.099676449
MyD88 HOIL1Goff	32	9	0.054216585	0.091875839
MyD88 HOIL1G1on	10	1	0.011133187	0.005151143
MyD88 HOIL1G1on	10	2	0.011404706	0.007401161
MyD88 HOIL1G1on	10	3	0.0343554	0.035681511
MyD88 HOIL1G1on	10	4	0.018985269	0.017820512
MyD88 HOIL1G1on	32	1	0.040496377	0.05433651
MyD88 HOIL1G1on	32	2	0.035016126	0.043787735
MyD88 HOIL1G1on	32	3	0.029861527	0.036734867
MyD88 HOIL1G1on	32	4	0.029681481	0.033199219
