# Supplementary material for: Myddosome clustering in IL‐1 receptor signaling regulates the formation of an NF‐kB activating signalosome
Source: EMBO Rep. 2023 Aug 21;24(10):e57233. doi: 10.15252/embr.202357233 (PMC10561168; doi:10.15252/embr.202357233)
Supplement: Supplementary file 18 — Source Data for Figure 6 [file EMBR-24-e57233-s011.zip › Figure 6/6I & 6L/Table for 6I & 6L.csv]

GROUP	LIGAND_DENSITY_CAT	IMAGE	IMAGENUMBER	CELL	MEAN
MyD88 HOIL1Goff	10	20210518 0.5nM 120-1E1_HOIL1_MyD88 grid_2.5 IL1 Off 001_16	1	1	0.0778894472361809
MyD88 HOIL1Goff	10	20210518 0.5nM 120-1E1_HOIL1_MyD88 grid_2.5 IL1 Off 001_16	1	2	0
MyD88 HOIL1Goff	10	20210518 0.5nM 120-1E1_HOIL1_MyD88 grid_2.5 IL1 Off 001_16	1	3	0.0547210300429185
MyD88 HOIL1Goff	10	20210518 0.5nM 120-1E1_HOIL1_MyD88 grid_2.5 IL1 Off 001_16	1	4	0.0753968253968254
MyD88 HOIL1Goff	10	20210518 0.5nM 120-1E1_HOIL1_MyD88 grid_2.5 IL1 Off 001_16	1	5	0.0762439807383628
MyD88 HOIL1Goff	10	20210518 0.5nM 120-1E1_HOIL1_MyD88 grid_2.5 IL1 Off 001_16	1	6	0.131934032983508
MyD88 HOIL1Goff	10	20210518 0.5nM 120-1E1_HOIL1_MyD88 grid_2.5 IL1 Off 001_16	1	7	0.0641068447412354
MyD88 HOIL1Goff	10	20210518 0.5nM 120-1E1_HOIL1_MyD88 grid_2.5 IL1 Off 001_16	1	8	0.101351351351351
MyD88 HOIL1Goff	10	20210518 0.5nM 120-1E1_HOIL1_MyD88 grid_2.5 IL1 Off 001_16	1	9	0.146884272997033
MyD88 HOIL1Goff	10	20210518 0.5nM 120-1E1_HOIL1_MyD88 grid_2.5 IL1 Off 001_16	1	10	0.0863309352517986
MyD88 HOIL1Goff	10	20210518 0.5nM 120-1E1_HOIL1_MyD88 grid_2.5 IL1 Off 001_16	1	11	0.0845511482254697
MyD88 HOIL1Goff	10	20210518 0.5nM 120-1E1_HOIL1_MyD88 grid_2.5 IL1 Off 001_16	1	12	0.0607064017660044
MyD88 HOIL1Goff	10	20210518 0.5nM 120-1E1_HOIL1_MyD88 grid_2.5 IL1 Off 001_16	1	13	0.0802183956320874
MyD88 HOIL1Goff	10	20210518 0.5nM 120-1E1_HOIL1_MyD88 grid_2.5 IL1 Off 001_16	1	14	0.0348837209302326
MyD88 HOIL1Goff	10	20210518 0.5nM 120-1E1_HOIL1_MyD88 grid_2.5 IL1 Off 001_16	1	15	0.0526315789473684
MyD88 HOIL1Goff	10	20210528 0.5nM 120-1E1_HOIL1_MyD88 grid_2.5 IL1 Off 003_10	2	1	0.0631578947368421
MyD88 HOIL1Goff	10	20210528 0.5nM 120-1E1_HOIL1_MyD88 grid_2.5 IL1 Off 003_10	2	2	0.0724508050089446
MyD88 HOIL1Goff	10	20210528 0.5nM 120-1E1_HOIL1_MyD88 grid_2.5 IL1 Off 003_10	2	3	0.0476190476190476
MyD88 HOIL1Goff	10	20210528 0.5nM 120-1E1_HOIL1_MyD88 grid_2.5 IL1 Off 003_10	2	4	0.0347826086956522
MyD88 HOIL1Goff	10	20210528 0.5nM 120-1E1_HOIL1_MyD88 grid_2.5 IL1 Off 003_10	2	5	0.0453400503778338
MyD88 HOIL1Goff	10	20210528 0.5nM 120-1E1_HOIL1_MyD88 grid_2.5 IL1 Off 003_10	2	6	0.163888888888889
MyD88 HOIL1Goff	10	20210528 0.5nM 120-1E1_HOIL1_MyD88 grid_2.5 IL1 Off 003_10	2	7	0.0943877551020408
MyD88 HOIL1Goff	10	20210528 0.5nM 120-1E1_HOIL1_MyD88 grid_2.5 IL1 Off 003_10	2	8	0.208494208494208
MyD88 HOIL1Goff	10	20210528 0.5nM 120-1E1_HOIL1_MyD88 grid_2.5 IL1 Off 003_10	2	9	0.191709844559585
MyD88 HOIL1Goff	10	20210528 0.5nM 120-1E1_HOIL1_MyD88 grid_2.5 IL1 Off 003_10	2	10	0.00900900900900901
MyD88 HOIL1Goff	10	20210528 0.5nM 120-1E1_HOIL1_MyD88 grid_2.5 IL1 Off 003_10	2	11	0.140909090909091
MyD88 HOIL1Goff	10	20210528 0.5nM 120-1E1_HOIL1_MyD88 grid_2.5 IL1 Off 003_10	2	12	0
MyD88 HOIL1Goff	10	20210804 0.5nM 120-1E1_HOIL1_MyD88 grid_2.5 IL1 Off 001_10	3	1	0.155172413793103
MyD88 HOIL1Goff	10	20210804 0.5nM 120-1E1_HOIL1_MyD88 grid_2.5 IL1 Off 001_10	3	2	0
MyD88 HOIL1Goff	10	20210804 0.5nM 120-1E1_HOIL1_MyD88 grid_2.5 IL1 Off 001_10	3	3	0
MyD88 HOIL1Goff	10	20210804 0.5nM 120-1E1_HOIL1_MyD88 grid_2.5 IL1 Off 001_10	3	4	0.0305555555555556
MyD88 HOIL1Goff	10	20210804 0.5nM 120-1E1_HOIL1_MyD88 grid_2.5 IL1 Off 001_10	3	5	0.0777027027027027
MyD88 HOIL1Goff	10	20210804 0.5nM 120-1E1_HOIL1_MyD88 grid_2.5 IL1 Off 001_10	3	6	0.109854604200323
MyD88 HOIL1Goff	10	20210804 0.5nM 120-1E1_HOIL1_MyD88 grid_2.5 IL1 Off 001_10	3	7	0.0963995354239257
MyD88 HOIL1Goff	10	20210804 0.5nM 120-1E1_HOIL1_MyD88 grid_2.5 IL1 Off 001_10	3	8	0.0382513661202186
MyD88 HOIL1Goff	10	20210804 0.5nM 120-1E1_HOIL1_MyD88 grid_2.5 IL1 Off 001_10	3	9	0.0511182108626198
MyD88 HOIL1Goff	10	20210804 0.5nM 120-1E1_HOIL1_MyD88 grid_2.5 IL1 Off 001_10	3	10	0.0141843971631206
MyD88 HOIL1Goff	10	20210804 0.5nM 120-1E1_HOIL1_MyD88 grid_2.5 IL1 Off 001_10	3	11	0
MyD88 HOIL1Goff	10	20210804 0.5nM 120-1E1_HOIL1_MyD88 grid_2.5 IL1 Off 001_10	3	12	0.0225563909774436
MyD88 HOIL1Goff	10	20210804 0.5nM 120-1E1_HOIL1_MyD88 grid_2.5 IL1 Off 001_10	3	13	0.0980392156862745
MyD88 HOIL1Goff	10	20210804 0.5nM 120-1E1_HOIL1_MyD88 grid_2.5 IL1 Off 001_10	3	14	0
MyD88 HOIL1Goff	10	20211218 0.5nM 120-1E1_HOIL1_MyD88 NC_11p4mol 001	4	1	0.0895953757225434
MyD88 HOIL1Goff	10	20211218 0.5nM 120-1E1_HOIL1_MyD88 NC_11p4mol 001	4	2	0.0860927152317881
MyD88 HOIL1Goff	10	20211218 0.5nM 120-1E1_HOIL1_MyD88 NC_11p4mol 001	4	3	0.0714285714285714
MyD88 HOIL1Goff	10	20211218 0.5nM 120-1E1_HOIL1_MyD88 NC_11p4mol 001	4	4	0.0945626477541371
MyD88 HOIL1Goff	10	20211218 0.5nM 120-1E1_HOIL1_MyD88 NC_11p4mol 001	4	5	0.0193548387096774
MyD88 HOIL1Goff	10	20211218 0.5nM 120-1E1_HOIL1_MyD88 NC_11p4mol 001	4	6	0.107416879795396
MyD88 HOIL1Goff	10	20211218 0.5nM 120-1E1_HOIL1_MyD88 NC_11p4mol 001	4	7	0.0608108108108108
MyD88 HOIL1Goff	10	20211218 0.5nM 120-1E1_HOIL1_MyD88 NC_11p4mol 001	4	8	0.115808823529412
MyD88 HOIL1Goff	10	20211218 0.5nM 120-1E1_HOIL1_MyD88 NC_11p4mol 001	4	9	0.119850187265918
MyD88 HOIL1Goff	10	20211218 0.5nM 120-1E1_HOIL1_MyD88 NC_11p4mol 001	4	10	0.0773993808049536
MyD88 HOIL1Goff	10	20211218 0.5nM 120-1E1_HOIL1_MyD88 NC_11p4mol 001	4	11	0.0566448801742919
MyD88 HOIL1Goff	10	20211218 0.5nM 120-1E1_HOIL1_MyD88 NC_11p4mol 001	4	12	0.08207343412527
MyD88 HOIL1Goff	10	20211218 0.5nM 120-1E1_HOIL1_MyD88 NC_11p4mol 001	4	13	0.0786516853932584
MyD88 HOIL1Goff	10	20211218 0.5nM 120-1E1_HOIL1_MyD88 NC_11p4mol 001	4	14	0.0794148380355277
MyD88 HOIL1Goff	10	20211218 0.5nM 120-1E1_HOIL1_MyD88 NC_11p4mol 001	4	15	0.0577249575551783
MyD88 HOIL1Goff	10	20211218 0.5nM 120-1E1_HOIL1_MyD88 NC_11p4mol 001	4	16	0.0380844645550528
MyD88 HOIL1Goff	10	20211218 0.5nM 120-1E1_HOIL1_MyD88 NC_11p4mol 001	4	17	0.0746705710102489
MyD88 HOIL1Goff	10	20211218 0.5nM 120-1E1_HOIL1_MyD88 NC_11p4mol 001	4	18	0.026743765811348
MyD88 HOIL1Goff	10	20211218 0.5nM 120-1E1_HOIL1_MyD88 NC_11p4mol 001	4	19	0.0463833927992215
MyD88 HOIL1Goff	10	20211218 0.5nM 120-1E1_HOIL1_MyD88 NC_11p4mol 001	4	20	0.0597014925373134
MyD88 HOIL1Goff	10	20211218 0.5nM 120-1E1_HOIL1_MyD88 NC_11p4mol 001	4	21	0
MyD88 HOIL1Goff	10	20211218 0.5nM 120-1E1_HOIL1_MyD88 NC_11p4mol 001	4	22	0.068486096807415
MyD88 HOIL1Goff	10	20211218 0.5nM 120-1E1_HOIL1_MyD88 NC_11p4mol 001	4	23	0.0268817204301075
MyD88 HOIL1Goff	10	20211218 0.5nM 120-1E1_HOIL1_MyD88 NC_11p4mol 001	4	24	0.0880952380952381
MyD88 HOIL1Goff	10	20211218 0.5nM 120-1E1_HOIL1_MyD88 NC_11p4mol 001	4	25	0.0871261378413524
MyD88 HOIL1Goff	10	20211218 0.5nM 120-1E1_HOIL1_MyD88 NC_11p4mol 001	4	26	0.0412811387900356
MyD88 HOIL1Goff	10	20211218 0.5nM 120-1E1_HOIL1_MyD88 NC_11p4mol 001	4	27	0.0748663101604278
MyD88 HOIL1Goff	10	20211218 0.5nM 120-1E1_HOIL1_MyD88 NC_11p4mol 001	4	28	0.0476190476190476
MyD88 HOIL1Goff	10	20211218 0.5nM 120-1E1_HOIL1_MyD88 NC_11p4mol 001	4	29	0.0687919463087248
MyD88 HOIL1Goff	10	20211218 0.5nM 120-1E1_HOIL1_MyD88 NC_11p4mol 001	4	30	0.0764872521246459
MyD88 HOIL1Goff	10	20211218 0.5nM 120-1E1_HOIL1_MyD88 NC_11p4mol 001	4	31	0.0616016427104723
MyD88 HOIL1Goff	10	20211218 0.5nM 120-1E1_HOIL1_MyD88 NC_11p4mol 001	4	32	0.0459183673469388
MyD88 HOIL1Goff	10	20211218 0.5nM 120-1E1_HOIL1_MyD88 NC_11p4mol 001	4	33	0.0746887966804979
MyD88 HOIL1G1on	10	20210731 0.5nM 120-1E1_HOIL1_MyD88 grid_1 IL1 003_7	1	1	0
MyD88 HOIL1G1on	10	20210731 0.5nM 120-1E1_HOIL1_MyD88 grid_1 IL1 003_7	1	2	0.0350877192982456
MyD88 HOIL1G1on	10	20210731 0.5nM 120-1E1_HOIL1_MyD88 grid_1 IL1 003_7	1	3	0.02
MyD88 HOIL1G1on	10	20210731 0.5nM 120-1E1_HOIL1_MyD88 grid_1 IL1 003_7	1	4	0
MyD88 HOIL1G1on	10	20210731 0.5nM 120-1E1_HOIL1_MyD88 grid_1 IL1 003_7	1	5	0.0204081632653061
MyD88 HOIL1G1on	10	20210731 0.5nM 120-1E1_HOIL1_MyD88 grid_1 IL1 003_7	1	6	0
MyD88 HOIL1G1on	10	20210731 0.5nM 120-1E1_HOIL1_MyD88 grid_1 IL1 003_7	1	7	0
MyD88 HOIL1G1on	10	20210731 0.5nM 120-1E1_HOIL1_MyD88 grid_1 IL1 003_7	1	8	0
MyD88 HOIL1G1on	10	20210731 0.5nM 120-1E1_HOIL1_MyD88 grid_1 IL1 003_7	1	9	0
MyD88 HOIL1G1on	10	20210731 0.5nM 120-1E1_HOIL1_MyD88 grid_1 IL1 003_7	1	10	0
MyD88 HOIL1G1on	10	20210731 0.5nM 120-1E1_HOIL1_MyD88 grid_1 IL1 003_7	1	11	0
MyD88 HOIL1G1on	10	20210731 0.5nM 120-1E1_HOIL1_MyD88 grid_1 IL1 003_7	1	12	0
MyD88 HOIL1G1on	10	20210731 0.5nM 120-1E1_HOIL1_MyD88 grid_1 IL1 003_7	1	13	0.00386100386100386
MyD88 HOIL1G1on	10	20210731 0.5nM 120-1E1_HOIL1_MyD88 grid_1 IL1 003_7	1	14	0
MyD88 HOIL1G1on	10	20210731 0.5nM 120-1E1_HOIL1_MyD88 grid_1 IL1 003_7	1	15	0
MyD88 HOIL1G1on	10	20210731 0.5nM 120-1E1_HOIL1_MyD88 grid_1 IL1 003_7	1	16	0
MyD88 HOIL1G1on	10	20210731 0.5nM 120-1E1_HOIL1_MyD88 grid_1 IL1 003_7	1	17	0
MyD88 HOIL1G1on	10	20210731 0.5nM 120-1E1_HOIL1_MyD88 grid_1 IL1 003_7	1	18	0.00980392156862745
MyD88 HOIL1G1on	10	20210731 0.5nM 120-1E1_HOIL1_MyD88 grid_1 IL1 003_7	1	19	0
MyD88 HOIL1G1on	10	20210731 0.5nM 120-1E1_HOIL1_MyD88 grid_1 IL1 003_7	1	20	0
MyD88 HOIL1G1on	10	20210731 0.5nM 120-1E1_HOIL1_MyD88 grid_1 IL1 003_7	1	21	0
MyD88 HOIL1G1on	10	20210731 0.5nM 120-1E1_HOIL1_MyD88 grid_1 IL1 003_7	1	22	0
MyD88 HOIL1G1on	10	20210731 0.5nM 120-1E1_HOIL1_MyD88 grid_1 IL1 003_7	1	23	0.0275229357798165
MyD88 HOIL1G1on	10	20210731 0.5nM 120-1E1_HOIL1_MyD88 grid_1 IL1 003_7	1	24	0.01
MyD88 HOIL1G1on	10	20210731 0.5nM 120-1E1_HOIL1_MyD88 grid_1 IL1 003_7	1	25	0
MyD88 HOIL1G1on	10	20210731 0.5nM 120-1E1_HOIL1_MyD88 grid_1 IL1 003_7	1	26	0
MyD88 HOIL1G1on	10	20210731 0.5nM 120-1E1_HOIL1_MyD88 grid_1 IL1 003_7	1	27	0
MyD88 HOIL1G1on	10	20210731 0.5nM 120-1E1_HOIL1_MyD88 grid_1 IL1 003_7	1	28	0.0075187969924812
MyD88 HOIL1G1on	10	20210731 0.5nM 120-1E1_HOIL1_MyD88 grid_1 IL1 003_7	1	29	0.0172413793103448
MyD88 HOIL1G1on	10	20210731 0.5nM 120-1E1_HOIL1_MyD88 grid_1 IL1 003_7	1	30	0
MyD88 HOIL1G1on	10	20210731 0.5nM 120-1E1_HOIL1_MyD88 grid_1 IL1 003_7	1	31	0
MyD88 HOIL1G1on	10	20210731 0.5nM 120-1E1_HOIL1_MyD88 grid_1 IL1 003_7	1	32	0
MyD88 HOIL1G1on	10	20210731 0.5nM 120-1E1_HOIL1_MyD88 grid_1 IL1 003_7	1	33	0
MyD88 HOIL1G1on	10	20210731 0.5nM 120-1E1_HOIL1_MyD88 grid_1 IL1 003_7	1	34	0.0294117647058824
MyD88 HOIL1G1on	10	20210731 0.5nM 120-1E1_HOIL1_MyD88 grid_1 IL1 003_7	1	35	0.0277777777777778
MyD88 HOIL1G1on	10	20210731 0.5nM 120-1E1_HOIL1_MyD88 grid_1 IL1 003_7	1	36	0
MyD88 HOIL1G1on	10	20210731 0.5nM 120-1E1_HOIL1_MyD88 grid_1 IL1 003_7	1	37	0
MyD88 HOIL1G1on	10	20210731 0.5nM 120-1E1_HOIL1_MyD88 grid_1 IL1 003_7	1	38	0
MyD88 HOIL1G1on	10	20210731 0.5nM 120-1E1_HOIL1_MyD88 grid_1 IL1 003_7	1	39	0
MyD88 HOIL1G1on	10	20210731 0.5nM 120-1E1_HOIL1_MyD88 grid_1 IL1 003_7	1	40	0
MyD88 HOIL1G1on	10	20210731 0.5nM 120-1E1_HOIL1_MyD88 grid_1 IL1 003_7	1	41	0
MyD88 HOIL1G1on	10	20210731 0.5nM 120-1E1_HOIL1_MyD88 grid_1 IL1 003_7	1	42	0
MyD88 HOIL1G1on	10	20210731 0.5nM 120-1E1_HOIL1_MyD88 grid_1 IL1 003_7	1	43	0
MyD88 HOIL1G1on	10	20210731 0.5nM 120-1E1_HOIL1_MyD88 grid_1 IL1 003_7	1	44	0
MyD88 HOIL1G1on	10	20210731 0.5nM 120-1E1_HOIL1_MyD88 grid_1 IL1 003_7	1	45	0.0489236790606654
MyD88 HOIL1G1on	10	20210731 0.5nM 120-1E1_HOIL1_MyD88 grid_1 IL1 003_7	1	46	0
MyD88 HOIL1G1on	10	20210731 0.5nM 120-1E1_HOIL1_MyD88 grid_1 IL1 003_7	1	47	0
MyD88 HOIL1G1on	10	20210731 0.5nM 120-1E1_HOIL1_MyD88 grid_1 IL1 003_7	1	48	0
MyD88 HOIL1G1on	10	20210731 0.5nM 120-1E1_HOIL1_MyD88 grid_1 IL1 003_7	1	49	0
MyD88 HOIL1G1on	10	20210731 0.5nM 120-1E1_HOIL1_MyD88 grid_1 IL1 003_7	1	50	0
MyD88 HOIL1G1on	10	20210731 0.5nM 120-1E1_HOIL1_MyD88 grid_1 IL1 005_6.7	2	1	0
MyD88 HOIL1G1on	10	20210731 0.5nM 120-1E1_HOIL1_MyD88 grid_1 IL1 005_6.7	2	2	0.0420650095602294
MyD88 HOIL1G1on	10	20210731 0.5nM 120-1E1_HOIL1_MyD88 grid_1 IL1 005_6.7	2	3	0
MyD88 HOIL1G1on	10	20210731 0.5nM 120-1E1_HOIL1_MyD88 grid_1 IL1 005_6.7	2	4	0.00576923076923077
MyD88 HOIL1G1on	10	20210731 0.5nM 120-1E1_HOIL1_MyD88 grid_1 IL1 005_6.7	2	5	0.0214285714285714
MyD88 HOIL1G1on	10	20210731 0.5nM 120-1E1_HOIL1_MyD88 grid_1 IL1 005_6.7	2	6	0.0227272727272727
MyD88 HOIL1G1on	10	20210731 0.5nM 120-1E1_HOIL1_MyD88 grid_1 IL1 005_6.7	2	7	0
MyD88 HOIL1G1on	10	20210731 0.5nM 120-1E1_HOIL1_MyD88 grid_1 IL1 005_6.7	2	8	0
MyD88 HOIL1G1on	10	20210731 0.5nM 120-1E1_HOIL1_MyD88 grid_1 IL1 005_6.7	2	9	0.0171673819742489
MyD88 HOIL1G1on	10	20210731 0.5nM 120-1E1_HOIL1_MyD88 grid_1 IL1 005_6.7	2	10	0
MyD88 HOIL1G1on	10	20210731 0.5nM 120-1E1_HOIL1_MyD88 grid_1 IL1 005_6.7	2	11	0.0288600288600289
MyD88 HOIL1G1on	10	20210731 0.5nM 120-1E1_HOIL1_MyD88 grid_1 IL1 005_6.7	2	12	0.00757575757575758
MyD88 HOIL1G1on	10	20210731 0.5nM 120-1E1_HOIL1_MyD88 grid_1 IL1 005_6.7	2	13	0.00867052023121387
MyD88 HOIL1G1on	10	20210731 0.5nM 120-1E1_HOIL1_MyD88 grid_1 IL1 005_6.7	2	14	0.0441988950276243
MyD88 HOIL1G1on	10	20210731 0.5nM 120-1E1_HOIL1_MyD88 grid_1 IL1 005_6.7	2	15	0
MyD88 HOIL1G1on	10	20210731 0.5nM 120-1E1_HOIL1_MyD88 grid_1 IL1 005_6.7	2	16	0.00284900284900285
MyD88 HOIL1G1on	10	20210731 0.5nM 120-1E1_HOIL1_MyD88 grid_1 IL1 005_6.7	2	17	0
MyD88 HOIL1G1on	10	20210731 0.5nM 120-1E1_HOIL1_MyD88 grid_1 IL1 005_6.7	2	18	0.00516129032258065
MyD88 HOIL1G1on	10	20210731 0.5nM 120-1E1_HOIL1_MyD88 grid_1 IL1 005_6.7	2	19	0
MyD88 HOIL1G1on	10	20210731 0.5nM 120-1E1_HOIL1_MyD88 grid_1 IL1 005_6.7	2	20	0
MyD88 HOIL1G1on	10	20210731 0.5nM 120-1E1_HOIL1_MyD88 grid_1 IL1 005_6.7	2	21	0.00212164073550212
MyD88 HOIL1G1on	10	20210731 0.5nM 120-1E1_HOIL1_MyD88 grid_1 IL1 005_6.7	2	22	0
MyD88 HOIL1G1on	10	20210731 0.5nM 120-1E1_HOIL1_MyD88 grid_1 IL1 005_6.7	2	23	0.00542888165038002
MyD88 HOIL1G1on	10	20210731 0.5nM 120-1E1_HOIL1_MyD88 grid_1 IL1 005_6.7	2	24	0.00833333333333333
MyD88 HOIL1G1on	10	20210731 0.5nM 120-1E1_HOIL1_MyD88 grid_1 IL1 005_6.7	2	25	0.00493421052631579
MyD88 HOIL1G1on	10	20210731 0.5nM 120-1E1_HOIL1_MyD88 grid_1 IL1 005_6.7	2	26	0.0263157894736842
MyD88 HOIL1G1on	10	20210731 0.5nM 120-1E1_HOIL1_MyD88 grid_1 IL1 005_6.7	2	27	0
MyD88 HOIL1G1on	10	20210731 0.5nM 120-1E1_HOIL1_MyD88 grid_1 IL1 005_6.7	2	28	0.0037593984962406
MyD88 HOIL1G1on	10	20210731 0.5nM 120-1E1_HOIL1_MyD88 grid_1 IL1 005_6.7	2	29	0
MyD88 HOIL1G1on	10	20210731 0.5nM 120-1E1_HOIL1_MyD88 grid_1 IL1 005_6.7	2	30	0.0153846153846154
MyD88 HOIL1G1on	10	20210731 0.5nM 120-1E1_HOIL1_MyD88 grid_1 IL1 005_6.7	2	31	0
MyD88 HOIL1G1on	10	20210731 0.5nM 120-1E1_HOIL1_MyD88 grid_1 IL1 005_6.7	2	32	0
MyD88 HOIL1G1on	10	20210731 0.5nM 120-1E1_HOIL1_MyD88 grid_1 IL1 005_6.7	2	33	0.00506329113924051
MyD88 HOIL1G1on	10	20210731 0.5nM 120-1E1_HOIL1_MyD88 grid_1 IL1 005_6.7	2	34	0.00182149362477231
MyD88 HOIL1G1on	10	20210731 0.5nM 120-1E1_HOIL1_MyD88 grid_1 IL1 005_6.7	2	35	0.00719424460431655
MyD88 HOIL1G1on	10	20210731 0.5nM 120-1E1_HOIL1_MyD88 grid_1 IL1 005_6.7	2	36	0
MyD88 HOIL1G1on	10	20210731 0.5nM 120-1E1_HOIL1_MyD88 grid_1 IL1 005_6.7	2	37	0
MyD88 HOIL1G1on	10	20210731 0.5nM 120-1E1_HOIL1_MyD88 grid_1 IL1 005_6.7	2	38	0
MyD88 HOIL1G1on	10	20210731 0.5nM 120-1E1_HOIL1_MyD88 grid_1 IL1 005_6.7	2	39	0.00921658986175115
MyD88 HOIL1G1on	10	20210731 0.5nM 120-1E1_HOIL1_MyD88 grid_1 IL1 005_6.7	2	40	0
MyD88 HOIL1G1on	10	20211206 1.8nM 120-1E1_HOIL1_MyD88 Grid_1um_14mol 001	3	1	0.016
MyD88 HOIL1G1on	10	20211206 1.8nM 120-1E1_HOIL1_MyD88 Grid_1um_14mol 001	3	2	0.104803493449782
MyD88 HOIL1G1on	10	20211206 1.8nM 120-1E1_HOIL1_MyD88 Grid_1um_14mol 001	3	3	0.0395480225988701
MyD88 HOIL1G1on	10	20211206 1.8nM 120-1E1_HOIL1_MyD88 Grid_1um_14mol 001	3	4	0
MyD88 HOIL1G1on	10	20211206 1.8nM 120-1E1_HOIL1_MyD88 Grid_1um_14mol 001	3	5	0.0112359550561798
MyD88 HOIL1G1on	10	20211206 1.8nM 120-1E1_HOIL1_MyD88 Grid_1um_14mol 001	3	6	0.0310077519379845
MyD88 HOIL1G1on	10	20211206 1.8nM 120-1E1_HOIL1_MyD88 Grid_1um_14mol 001	3	7	0.0737704918032787
MyD88 HOIL1G1on	10	20211206 1.8nM 120-1E1_HOIL1_MyD88 Grid_1um_14mol 001	3	8	0.0291858678955453
MyD88 HOIL1G1on	10	20211206 1.8nM 120-1E1_HOIL1_MyD88 Grid_1um_14mol 001	3	9	0.00363636363636364
MyD88 HOIL1G1on	10	20211206 1.8nM 120-1E1_HOIL1_MyD88 Grid_1um_14mol 001	3	10	0.00735294117647059
MyD88 HOIL1G1on	10	20211206 1.8nM 120-1E1_HOIL1_MyD88 Grid_1um_14mol 001	3	11	0.036697247706422
MyD88 HOIL1G1on	10	20211206 1.8nM 120-1E1_HOIL1_MyD88 Grid_1um_14mol 001	3	12	0
MyD88 HOIL1G1on	10	20211206 1.8nM 120-1E1_HOIL1_MyD88 Grid_1um_14mol 001	3	13	0.105263157894737
MyD88 HOIL1G1on	10	20211206 1.8nM 120-1E1_HOIL1_MyD88 Grid_1um_14mol 001	3	14	0.100418410041841
MyD88 HOIL1G1on	10	20211206 1.8nM 120-1E1_HOIL1_MyD88 Grid_1um_14mol 001	3	15	0.0357142857142857
MyD88 HOIL1G1on	10	20211206 1.8nM 120-1E1_HOIL1_MyD88 Grid_1um_14mol 001	3	16	0.0612903225806452
MyD88 HOIL1G1on	10	20211206 1.8nM 120-1E1_HOIL1_MyD88 Grid_1um_14mol 001	3	17	0.0404040404040404
MyD88 HOIL1G1on	10	20211206 1.8nM 120-1E1_HOIL1_MyD88 Grid_1um_14mol 001	3	18	0
MyD88 HOIL1G1on	10	20211206 1.8nM 120-1E1_HOIL1_MyD88 Grid_1um_14mol 001	3	19	0.0444444444444444
MyD88 HOIL1G1on	10	20211206 1.8nM 120-1E1_HOIL1_MyD88 Grid_1um_14mol 001	3	20	0
MyD88 HOIL1G1on	10	20211206 1.8nM 120-1E1_HOIL1_MyD88 Grid_1um_14mol 001	3	21	0.069364161849711
MyD88 HOIL1G1on	10	20211206 1.8nM 120-1E1_HOIL1_MyD88 Grid_1um_14mol 001	3	22	0.0238095238095238
MyD88 HOIL1G1on	10	20211206 1.8nM 120-1E1_HOIL1_MyD88 Grid_1um_14mol 001	3	23	0
MyD88 HOIL1G1on	10	20211206 1.8nM 120-1E1_HOIL1_MyD88 Grid_1um_14mol 001	3	24	0
MyD88 HOIL1G1on	10	20211206 1.8nM 120-1E1_HOIL1_MyD88 Grid_1um_14mol 001	3	25	0.0580912863070539
MyD88 HOIL1G1on	10	20211217 0.8nM 120-1E1_HOIL1_MyD88 grid_1um_11p5mol 001	4	1	0.0483870967741936
MyD88 HOIL1G1on	10	20211217 0.8nM 120-1E1_HOIL1_MyD88 grid_1um_11p5mol 001	4	2	0.013215859030837
MyD88 HOIL1G1on	10	20211217 0.8nM 120-1E1_HOIL1_MyD88 grid_1um_11p5mol 001	4	3	0.0175438596491228
MyD88 HOIL1G1on	10	20211217 0.8nM 120-1E1_HOIL1_MyD88 grid_1um_11p5mol 001	4	4	0.0597014925373134
MyD88 HOIL1G1on	10	20211217 0.8nM 120-1E1_HOIL1_MyD88 grid_1um_11p5mol 001	4	5	0.0333333333333333
MyD88 HOIL1G1on	10	20211217 0.8nM 120-1E1_HOIL1_MyD88 grid_1um_11p5mol 001	4	6	0.0124610591900312
MyD88 HOIL1G1on	10	20211217 0.8nM 120-1E1_HOIL1_MyD88 grid_1um_11p5mol 001	4	7	0.0147058823529412
MyD88 HOIL1G1on	10	20211217 0.8nM 120-1E1_HOIL1_MyD88 grid_1um_11p5mol 001	4	8	0.0170860515688102
MyD88 HOIL1G1on	10	20211217 0.8nM 120-1E1_HOIL1_MyD88 grid_1um_11p5mol 001	4	9	0.00609756097560976
MyD88 HOIL1G1on	10	20211217 0.8nM 120-1E1_HOIL1_MyD88 grid_1um_11p5mol 001	4	10	0.00548795036984013
MyD88 HOIL1G1on	10	20211217 0.8nM 120-1E1_HOIL1_MyD88 grid_1um_11p5mol 001	4	11	0.00462962962962963
MyD88 HOIL1G1on	10	20211217 0.8nM 120-1E1_HOIL1_MyD88 grid_1um_11p5mol 001	4	12	0.0120300751879699
MyD88 HOIL1G1on	10	20211217 0.8nM 120-1E1_HOIL1_MyD88 grid_1um_11p5mol 001	4	13	0
MyD88 HOIL1G1on	10	20211217 0.8nM 120-1E1_HOIL1_MyD88 grid_1um_11p5mol 001	4	14	0
MyD88 HOIL1G1on	10	20211217 0.8nM 120-1E1_HOIL1_MyD88 grid_1um_11p5mol 001	4	15	0.0361963190184049
MyD88 HOIL1G1on	10	20211217 0.8nM 120-1E1_HOIL1_MyD88 grid_1um_11p5mol 001	4	16	0.0314685314685315
MyD88 HOIL1G1on	10	20211217 0.8nM 120-1E1_HOIL1_MyD88 grid_1um_11p5mol 001	4	17	0.00408163265306122
MyD88 HOIL1G1on	10	20211217 0.8nM 120-1E1_HOIL1_MyD88 grid_1um_11p5mol 001	4	18	0.00336134453781513
MyD88 HOIL1G1on	10	20211217 0.8nM 120-1E1_HOIL1_MyD88 grid_1um_11p5mol 001	4	19	0.00437956204379562
MyD88 HOIL1G1on	10	20211217 0.8nM 120-1E1_HOIL1_MyD88 grid_1um_11p5mol 001	4	20	0
MyD88 HOIL1G1on	10	20211217 0.8nM 120-1E1_HOIL1_MyD88 grid_1um_11p5mol 001	4	21	0.024978466838932
MyD88 HOIL1G1on	10	20211217 0.8nM 120-1E1_HOIL1_MyD88 grid_1um_11p5mol 001	4	22	0.0115882753919564
MyD88 HOIL1G1on	10	20211217 0.8nM 120-1E1_HOIL1_MyD88 grid_1um_11p5mol 001	4	23	0
MyD88 HOIL1G1on	10	20211217 0.8nM 120-1E1_HOIL1_MyD88 grid_1um_11p5mol 001	4	24	0.00580645161290323
MyD88 HOIL1G1on	10	20211217 0.8nM 120-1E1_HOIL1_MyD88 grid_1um_11p5mol 001	4	25	0.041871921182266
MyD88 HOIL1G1on	10	20211217 0.8nM 120-1E1_HOIL1_MyD88 grid_1um_11p5mol 001	4	26	0.00970873786407767
MyD88 HOIL1G1on	10	20211217 0.8nM 120-1E1_HOIL1_MyD88 grid_1um_11p5mol 001	4	27	0.00488997555012225
MyD88 HOIL1G1on	10	20211217 0.8nM 120-1E1_HOIL1_MyD88 grid_1um_11p5mol 001	4	28	0.0136986301369863
MyD88 HOIL1G1on	10	20211217 0.8nM 120-1E1_HOIL1_MyD88 grid_1um_11p5mol 001	4	29	0.0174927113702624
MyD88 HOIL1G1on	10	20211217 0.8nM 120-1E1_HOIL1_MyD88 grid_1um_11p5mol 001	4	30	0.0310679611650485
MyD88 HOIL1G1on	10	20211217 0.8nM 120-1E1_HOIL1_MyD88 grid_1um_11p5mol 001	4	31	0.00157977883096367
MyD88 HOIL1G1on	10	20211217 0.8nM 120-1E1_HOIL1_MyD88 grid_1um_11p5mol 001	4	32	0.0282738095238095
MyD88 HOIL1G1on	10	20211217 0.8nM 120-1E1_HOIL1_MyD88 grid_1um_11p5mol 001	4	33	0.075046904315197
MyD88 HOIL1G1on	10	20211217 0.8nM 120-1E1_HOIL1_MyD88 grid_1um_11p5mol 001	4	34	0
MyD88 HOIL1G1on	10	20211217 0.8nM 120-1E1_HOIL1_MyD88 grid_1um_11p5mol 001	4	35	0.00556792873051225
MyD88 HOIL1G1on	10	20211217 0.8nM 120-1E1_HOIL1_MyD88 grid_1um_11p5mol 001	4	36	0.0115511551155116
MyD88 HOIL1G1on	10	20211217 0.8nM 120-1E1_HOIL1_MyD88 grid_1um_11p5mol 001	4	37	0.024217961654894
MyD88 HOIL1G1on	10	20211217 0.8nM 120-1E1_HOIL1_MyD88 grid_1um_11p5mol 001	4	38	0
MyD88 HOIL1G1on	10	20211217 0.8nM 120-1E1_HOIL1_MyD88 grid_1um_11p5mol 001	4	39	0.0634920634920635
MyD88 HOIL1Goff	32	20191205 cl120 hoil1mscarlet 001	1	1	0
MyD88 HOIL1Goff	32	20191205 cl120 hoil1mscarlet 001	1	2	0.00561797752808989
MyD88 HOIL1Goff	32	20191205 cl120 hoil1mscarlet 001	1	3	0.116935483870968
MyD88 HOIL1Goff	32	20191205 cl120 hoil1mscarlet 001	1	4	0.0677290836653386
MyD88 HOIL1Goff	32	20191205 cl120 hoil1mscarlet 001	1	5	0.1125
MyD88 HOIL1Goff	32	20191205 cl120 hoil1mscarlet 001	1	6	0.0326086956521739
MyD88 HOIL1Goff	32	20191205 cl120 hoil1mscarlet 001	1	7	0.0809312638580931
MyD88 HOIL1Goff	32	20191205 cl120 hoil1mscarlet 001	1	8	0.132832080200501
MyD88 HOIL1Goff	32	20191205 cl120 hoil1mscarlet 001	1	9	0.172344689378758
MyD88 HOIL1Goff	32	20191205 cl120 hoil1mscarlet 001	1	10	0.184407796101949
MyD88 HOIL1Goff	32	20191205 cl120 hoil1mscarlet 001	1	11	0.0704225352112676
MyD88 HOIL1Goff	32	20191205 cl120 hoil1mscarlet 001	1	12	0.0715935334872979
MyD88 HOIL1Goff	32	20191205 cl120 hoil1mscarlet 001	1	13	0.00613496932515337
MyD88 HOIL1Goff	32	20191205 cl120 hoil1mscarlet 001	1	14	0.0642857142857143
MyD88 HOIL1Goff	32	20191205 cl120 hoil1mscarlet 001	1	15	0.0148305084745763
MyD88 HOIL1Goff	32	20191205 cl120 hoil1mscarlet 001	1	16	0.0344827586206897
MyD88 HOIL1Goff	32	20191205 cl120 hoil1mscarlet 001	1	17	0.0391822827938671
MyD88 HOIL1Goff	32	20191205 cl120 hoil1mscarlet 001	1	18	0.0848056537102474
MyD88 HOIL1Goff	32	20191205 cl120 hoil1mscarlet 001	1	19	0.0316455696202532
MyD88 HOIL1Goff	32	20191205 well2 cl120 hoil1mscarlet	2	1	0.0922330097087379
MyD88 HOIL1Goff	32	20191205 well2 cl120 hoil1mscarlet	2	2	0.147058823529412
MyD88 HOIL1Goff	32	20191205 well2 cl120 hoil1mscarlet	2	3	0.123308270676692
MyD88 HOIL1Goff	32	20191205 well2 cl120 hoil1mscarlet	2	4	0.138568129330254
MyD88 HOIL1Goff	32	20191205 well2 cl120 hoil1mscarlet	2	5	0.0469314079422383
MyD88 HOIL1Goff	32	20191205 well2 cl120 hoil1mscarlet	2	6	0.0382978723404255
MyD88 HOIL1Goff	32	20191205 well2 cl120 hoil1mscarlet	2	7	0.004149377593361
MyD88 HOIL1Goff	32	20191205 well2 cl120 hoil1mscarlet	2	8	0.104
MyD88 HOIL1Goff	32	20191205 well2 cl120 hoil1mscarlet	2	9	0.0344827586206897
MyD88 HOIL1Goff	32	20191205 well2 cl120 hoil1mscarlet	2	10	0.207017543859649
MyD88 HOIL1Goff	32	20191205 well2 cl120 hoil1mscarlet	2	11	0.0686868686868687
MyD88 HOIL1Goff	32	20191205 well2 cl120 hoil1mscarlet	2	12	0.0146341463414634
MyD88 HOIL1Goff	32	20191205 well2 cl120 hoil1mscarlet	2	13	0.0585241730279898
MyD88 HOIL1Goff	32	20191205 well2 cl120 hoil1mscarlet	2	14	0.131926121372032
MyD88 HOIL1Goff	32	20191205 well2 cl120 hoil1mscarlet	2	15	0.102320675105485
MyD88 HOIL1Goff	32	20191205 well2 cl120 hoil1mscarlet	2	16	0.106995884773663
MyD88 HOIL1Goff	32	20191205 well2 cl120 hoil1mscarlet	2	17	0.0902255639097744
MyD88 HOIL1Goff	32	20191205 well2 cl120 hoil1mscarlet	2	18	0.0408415841584158
MyD88 HOIL1Goff	32	20191205 well2 cl120 hoil1mscarlet	2	19	0.147465437788018
MyD88 HOIL1Goff	32	20191205 well2 cl120 hoil1mscarlet	2	20	0.0407673860911271
MyD88 HOIL1Goff	32	20191205 well2 cl120 hoil1mscarlet	2	21	0.13013698630137
MyD88 HOIL1Goff	32	20191205 well2 cl120 hoil1mscarlet	2	22	0.102040816326531
MyD88 HOIL1Goff	32	20191205 well2 cl120 hoil1mscarlet	2	23	0.204968944099379
MyD88 HOIL1Goff	32	20191205 well2 cl120 hoil1mscarlet	2	24	0.0469945355191257
MyD88 HOIL1Goff	32	20191205 well2 cl120 hoil1mscarlet	2	25	0.116438356164384
MyD88 HOIL1Goff	32	20191205 well2 cl120 hoil1mscarlet	2	26	0.156716417910448
MyD88 HOIL1Goff	32	20191205 well2 cl120 hoil1mscarlet	2	27	0.0939597315436242
MyD88 HOIL1Goff	32	20191205 well2 cl120 hoil1mscarlet	2	28	0.25
MyD88 HOIL1Goff	32	20191205 well2 cl120 hoil1mscarlet	2	29	0
MyD88 HOIL1Goff	32	20191205 well2 cl120 hoil1mscarlet	2	30	0.111111111111111
MyD88 HOIL1Goff	32	20191205 well2 cl120 hoil1mscarlet	2	31	0.0130718954248366
MyD88 HOIL1Goff	32	20191205 well2 cl120 hoil1mscarlet	2	32	0.0184696569920844
MyD88 HOIL1Goff	32	20191205 well2 cl120 hoil1mscarlet	2	33	0.143884892086331
MyD88 HOIL1Goff	32	20191205 well2 cl120 hoil1mscarlet	2	34	0.143564356435644
MyD88 HOIL1Goff	32	20191205 well2 cl120 hoil1mscarlet	2	35	0
MyD88 HOIL1Goff	32	20191205 well3 cl120 hoil1mscarlet 001	3	1	0.127272727272727
MyD88 HOIL1Goff	32	20191205 well3 cl120 hoil1mscarlet 001	3	2	0.0358208955223881
MyD88 HOIL1Goff	32	20191205 well3 cl120 hoil1mscarlet 001	3	3	0.142335766423358
MyD88 HOIL1Goff	32	20191205 well3 cl120 hoil1mscarlet 001	3	4	0.0208333333333333
MyD88 HOIL1Goff	32	20191205 well3 cl120 hoil1mscarlet 001	3	5	0.258620689655172
MyD88 HOIL1Goff	32	20191205 well3 cl120 hoil1mscarlet 001	3	6	0.0826010544815466
MyD88 HOIL1Goff	32	20191205 well3 cl120 hoil1mscarlet 001	3	7	0.0651162790697674
MyD88 HOIL1Goff	32	20191205 well3 cl120 hoil1mscarlet 001	3	8	0.151851851851852
MyD88 HOIL1Goff	32	20191205 well3 cl120 hoil1mscarlet 001	3	9	0
MyD88 HOIL1Goff	32	20191205 well3 cl120 hoil1mscarlet 001	3	10	0.114186851211073
MyD88 HOIL1Goff	32	20191205 well3 cl120 hoil1mscarlet 001	3	11	0.0522243713733075
MyD88 HOIL1Goff	32	20191205 well3 cl120 hoil1mscarlet 001	3	12	0.0097323600973236
MyD88 HOIL1Goff	32	20191205 well3 cl120 hoil1mscarlet 001	3	13	0.0885167464114833
MyD88 HOIL1Goff	32	20191205 well3 cl120 hoil1mscarlet 001	3	14	0.0277777777777778
MyD88 HOIL1Goff	32	20191205 well3 cl120 hoil1mscarlet 001	3	15	0.154929577464789
MyD88 HOIL1Goff	32	20191205 well3 cl120 hoil1mscarlet 001	3	16	0.0484848484848485
MyD88 HOIL1Goff	32	20191205 well3 cl120 hoil1mscarlet 001	3	17	0.102514506769826
MyD88 HOIL1Goff	32	20191205 well3 cl120 hoil1mscarlet 001	3	18	0.0196428571428571
MyD88 HOIL1Goff	32	20191205 well3 cl120 hoil1mscarlet 001	3	19	0.150068212824011
MyD88 HOIL1Goff	32	20191205 well3 cl120 hoil1mscarlet 001	3	20	0.115812917594655
MyD88 HOIL1Goff	32	20191205 well3 cl120 hoil1mscarlet 001	3	21	0.0765492102065614
MyD88 HOIL1Goff	32	20191205 well3 cl120 hoil1mscarlet 001	3	22	0.11038961038961
MyD88 HOIL1Goff	32	20191205 well3 cl120 hoil1mscarlet 001	3	23	0.0337552742616034
MyD88 HOIL1Goff	32	20191205 well3 cl120 hoil1mscarlet 001	3	24	0.0722433460076046
MyD88 HOIL1Goff	32	20191205 well3 cl120 hoil1mscarlet 001	3	25	0.0764705882352941
MyD88 HOIL1Goff	32	20191205 well3 cl120 hoil1mscarlet 001	3	26	0.0603864734299517
MyD88 HOIL1Goff	32	20191205 well3 cl120 hoil1mscarlet 001	3	27	0.159574468085106
MyD88 HOIL1Goff	32	20191205 well3 cl120 hoil1mscarlet 001	3	28	0.0622462787550744
MyD88 HOIL1Goff	32	20191205 well3 cl120 hoil1mscarlet 001	3	29	0.155088852988691
MyD88 HOIL1Goff	32	20191205 well3 cl120 hoil1mscarlet 001	3	30	0.0319767441860465
MyD88 HOIL1Goff	32	20191205 well3 cl120 hoil1mscarlet 001	3	31	0.0492341356673961
MyD88 HOIL1Goff	32	20191205 well3 cl120 hoil1mscarlet 001	3	32	0.0963855421686747
MyD88 HOIL1Goff	32	20191205 well3 cl120 hoil1mscarlet 001	3	33	0.161616161616162
MyD88 HOIL1Goff	32	20191205 well3 cl120 hoil1mscarlet 001	3	34	0.0728744939271255
MyD88 HOIL1Goff	32	20191205 well3 cl120 hoil1mscarlet 001	3	35	0.0551626591230552
MyD88 HOIL1Goff	32	20191205 well3 cl120 hoil1mscarlet 001	3	36	0.0621621621621622
MyD88 HOIL1Goff	32	20191205 well3 cl120 hoil1mscarlet 001	3	37	0.0671031096563011
MyD88 HOIL1Goff	32	20191205 well3 cl120 hoil1mscarlet 001	3	38	0.046875
MyD88 HOIL1Goff	32	20191205 well3 cl120 hoil1mscarlet 001	3	39	0.0972696245733788
MyD88 HOIL1Goff	32	20191205 well3 cl120 hoil1mscarlet 001	3	40	0.166666666666667
MyD88 HOIL1Goff	32	20191205 well3 cl120 hoil1mscarlet 001	3	41	0.0313390313390313
MyD88 HOIL1Goff	32	20191205 well3 cl120 hoil1mscarlet 001	3	42	0.140926640926641
MyD88 HOIL1Goff	32	20191205 well3 cl120 hoil1mscarlet 001	3	43	0.0412698412698413
MyD88 HOIL1Goff	32	20191205 well3 cl120 hoil1mscarlet 001	3	44	0.0504451038575668
MyD88 HOIL1Goff	32	20191205 well3 cl120 hoil1mscarlet 001	3	45	0.129310344827586
MyD88 HOIL1Goff	32	20191205 well3 cl120 hoil1mscarlet 001	3	46	0.00341296928327645
MyD88 HOIL1Goff	32	20200821 1.5nM 120-1E1 MyD88_HOIL1 001	4	1	0.157407407407407
MyD88 HOIL1Goff	32	20200821 1.5nM 120-1E1 MyD88_HOIL1 001	4	2	0.0392156862745098
MyD88 HOIL1Goff	32	20200821 1.5nM 120-1E1 MyD88_HOIL1 001	4	3	0.136094674556213
MyD88 HOIL1Goff	32	20200821 1.5nM 120-1E1 MyD88_HOIL1 001	4	4	0.0793036750483559
MyD88 HOIL1Goff	32	20200821 1.5nM 120-1E1 MyD88_HOIL1 001	4	5	0.0895140664961637
MyD88 HOIL1Goff	32	20200821 1.5nM 120-1E1 MyD88_HOIL1 001	4	6	0.131578947368421
MyD88 HOIL1Goff	32	20200821 1.5nM 120-1E1 MyD88_HOIL1 001	4	7	0.125827814569536
MyD88 HOIL1Goff	32	20200821 1.5nM 120-1E1 MyD88_HOIL1 001	4	8	0.0911179173047473
MyD88 HOIL1Goff	32	20200821 1.5nM 120-1E1 MyD88_HOIL1 001	4	9	0.0712589073634204
MyD88 HOIL1Goff	32	20200821 1.5nM 120-1E1 MyD88_HOIL1 001	4	10	0.0681986656782802
MyD88 HOIL1Goff	32	20200821 1.5nM 120-1E1 MyD88_HOIL1 001	4	11	0.0740740740740741
MyD88 HOIL1Goff	32	20200821 1.5nM 120-1E1 MyD88_HOIL1 001	4	12	0.117801047120419
MyD88 HOIL1Goff	32	20200821 1.5nM 120-1E1 MyD88_HOIL1 001	4	13	0.0951882845188284
MyD88 HOIL1Goff	32	20200821 1.5nM 120-1E1 MyD88_HOIL1 001	4	14	0.0783162016642193
MyD88 HOIL1Goff	32	20200821 1.5nM 120-1E1 MyD88_HOIL1 001	4	15	0.0925
MyD88 HOIL1Goff	32	20200821 1.5nM 120-1E1 MyD88_HOIL1 001	4	16	0.0470756062767475
MyD88 HOIL1Goff	32	20200821 1.5nM 120-1E1 MyD88_HOIL1 001	4	17	0.0915697674418605
MyD88 HOIL1Goff	32	20200821 1.5nM 120-1E1 MyD88_HOIL1 001	4	18	0.053416149068323
MyD88 HOIL1Goff	32	20200821 1.5nM 120-1E1 MyD88_HOIL1 001	4	19	0.0748959778085992
MyD88 HOIL1Goff	32	20200821 1.5nM 120-1E1 MyD88_HOIL1 001	4	20	0.0492359932088285
MyD88 HOIL1Goff	32	20200821 1.5nM 120-1E1 MyD88_HOIL1 001	4	21	0.0705521472392638
MyD88 HOIL1Goff	32	20200821 1.5nM 120-1E1 MyD88_HOIL1 001	4	22	0.041025641025641
MyD88 HOIL1Goff	32	20200821 1.5nM 120-1E1 MyD88_HOIL1 001	4	23	0.0441176470588235
MyD88 HOIL1Goff	32	20200821 1.5nM 120-1E1 MyD88_HOIL1 001	4	24	0.0904522613065327
MyD88 HOIL1Goff	32	20200821 1.5nM 120-1E1 MyD88_HOIL1 001	4	25	0.345454545454545
MyD88 HOIL1Goff	32	20200821 1.5nM 120-1E1 MyD88_HOIL1 001	4	26	0.0638629283489097
MyD88 HOIL1Goff	32	20200821 1.5nM 120-1E1 MyD88_HOIL1 001	4	27	0.0805084745762712
MyD88 HOIL1Goff	32	20200821 1.5nM 120-1E1 MyD88_HOIL1 001	4	28	0.0945273631840796
MyD88 HOIL1Goff	32	20200821 1.5nM 120-1E1 MyD88_HOIL1 001	4	29	0.110070257611241
MyD88 HOIL1Goff	32	20200821 1.5nM 120-1E1 MyD88_HOIL1 001	4	30	0.064327485380117
MyD88 HOIL1Goff	32	20200821 1.5nM 120-1E1 MyD88_HOIL1 001	4	31	0.0562162162162162
MyD88 HOIL1Goff	32	20200821 1.5nM 120-1E1 MyD88_HOIL1 001	4	32	0.033175355450237
MyD88 HOIL1Goff	32	20200821 1.5nM 120-1E1 MyD88_HOIL1 001	4	33	0.0843373493975904
MyD88 HOIL1Goff	32	20200821 1.5nM 120-1E1 MyD88_HOIL1 001	4	34	0.142857142857143
MyD88 HOIL1Goff	32	20210528 0.5nM 120-1E1_HOIL1_MyD88 grid_2.5 IL1 Off 004_26	5	1	0.0627724498692241
MyD88 HOIL1Goff	32	20210528 0.5nM 120-1E1_HOIL1_MyD88 grid_2.5 IL1 Off 004_26	5	2	0.0365029292474087
MyD88 HOIL1Goff	32	20210528 0.5nM 120-1E1_HOIL1_MyD88 grid_2.5 IL1 Off 004_26	5	3	0.115646258503401
MyD88 HOIL1Goff	32	20210528 0.5nM 120-1E1_HOIL1_MyD88 grid_2.5 IL1 Off 004_26	5	4	0.21015761821366
MyD88 HOIL1Goff	32	20210528 0.5nM 120-1E1_HOIL1_MyD88 grid_2.5 IL1 Off 004_26	5	5	0.210144927536232
MyD88 HOIL1Goff	32	20210528 0.5nM 120-1E1_HOIL1_MyD88 grid_2.5 IL1 Off 004_26	5	6	0.0948275862068965
MyD88 HOIL1Goff	32	20210528 0.5nM 120-1E1_HOIL1_MyD88 grid_2.5 IL1 Off 004_26	5	7	0
MyD88 HOIL1Goff	32	20210528 0.5nM 120-1E1_HOIL1_MyD88 grid_2.5 IL1 Off 004_26	5	8	0.0775193798449612
MyD88 HOIL1Goff	32	20210528 0.5nM 120-1E1_HOIL1_MyD88 grid_2.5 IL1 Off 004_26	5	9	0.0654205607476636
MyD88 HOIL1Goff	32	20210528 1.6nM 120-1E1_HOIL1_MyD88 grid_2.5 IL1 Off 001_30	6	1	0.121287128712871
MyD88 HOIL1Goff	32	20210528 1.6nM 120-1E1_HOIL1_MyD88 grid_2.5 IL1 Off 001_30	6	2	0
MyD88 HOIL1Goff	32	20210528 1.6nM 120-1E1_HOIL1_MyD88 grid_2.5 IL1 Off 001_30	6	3	0.00689655172413793
MyD88 HOIL1Goff	32	20210528 1.6nM 120-1E1_HOIL1_MyD88 grid_2.5 IL1 Off 001_30	6	4	0.112975391498881
MyD88 HOIL1Goff	32	20210528 1.6nM 120-1E1_HOIL1_MyD88 grid_2.5 IL1 Off 001_30	6	5	0.114285714285714
MyD88 HOIL1Goff	32	20210528 1.6nM 120-1E1_HOIL1_MyD88 grid_2.5 IL1 Off 001_30	6	6	0.183250414593698
MyD88 HOIL1Goff	32	20210528 1.6nM 120-1E1_HOIL1_MyD88 grid_2.5 IL1 Off 001_30	6	7	0.142091152815013
MyD88 HOIL1Goff	32	20210528 1.6nM 120-1E1_HOIL1_MyD88 grid_2.5 IL1 Off 001_30	6	8	0.105769230769231
MyD88 HOIL1Goff	32	20210528 1.6nM 120-1E1_HOIL1_MyD88 grid_2.5 IL1 Off 001_30	6	9	0.121756487025948
MyD88 HOIL1Goff	32	20210528 1.6nM 120-1E1_HOIL1_MyD88 grid_2.5 IL1 Off 001_30	6	10	0.059353471118177
MyD88 HOIL1Goff	32	20210528 1.6nM 120-1E1_HOIL1_MyD88 grid_2.5 IL1 Off 001_30	6	11	0.0962566844919786
MyD88 HOIL1Goff	32	20210528 1.6nM 120-1E1_HOIL1_MyD88 grid_2.5 IL1 Off 001_30	6	12	0.0603448275862069
MyD88 HOIL1Goff	32	20210528 1.6nM 120-1E1_HOIL1_MyD88 grid_2.5 IL1 Off 001_30	6	13	0.0314465408805031
MyD88 HOIL1Goff	32	20210528 1.6nM 120-1E1_HOIL1_MyD88 grid_2.5 IL1 Off 001_30	6	14	0.142307692307692
MyD88 HOIL1Goff	32	20210528 1.6nM 120-1E1_HOIL1_MyD88 grid_2.5 IL1 Off 001_30	6	15	0.0842105263157895
MyD88 HOIL1Goff	32	20210528 1.6nM 120-1E1_HOIL1_MyD88 grid_2.5 IL1 Off 002_46	7	1	0.115625
MyD88 HOIL1Goff	32	20210528 1.6nM 120-1E1_HOIL1_MyD88 grid_2.5 IL1 Off 002_46	7	2	0.08859357696567
MyD88 HOIL1Goff	32	20210528 1.6nM 120-1E1_HOIL1_MyD88 grid_2.5 IL1 Off 002_46	7	3	0.0809859154929578
MyD88 HOIL1Goff	32	20210528 1.6nM 120-1E1_HOIL1_MyD88 grid_2.5 IL1 Off 002_46	7	4	0.0275229357798165
MyD88 HOIL1Goff	32	20210528 1.6nM 120-1E1_HOIL1_MyD88 grid_2.5 IL1 Off 002_46	7	5	0.0624227441285538
MyD88 HOIL1Goff	32	20210528 1.6nM 120-1E1_HOIL1_MyD88 grid_2.5 IL1 Off 002_46	7	6	0
MyD88 HOIL1Goff	32	20210528 1.6nM 120-1E1_HOIL1_MyD88 grid_2.5 IL1 Off 002_46	7	7	0.0859049207673061
MyD88 HOIL1Goff	32	20210528 1.6nM 120-1E1_HOIL1_MyD88 grid_2.5 IL1 Off 002_46	7	8	0
MyD88 HOIL1Goff	32	20210528 1.6nM 120-1E1_HOIL1_MyD88 grid_2.5 IL1 Off 002_46	7	9	0.0842696629213483
MyD88 HOIL1Goff	32	20210528 1.6nM 120-1E1_HOIL1_MyD88 grid_2.5 IL1 Off 002_46	7	10	0.00952380952380953
MyD88 HOIL1Goff	32	20210528 1.6nM 120-1E1_HOIL1_MyD88 grid_2.5 IL1 Off 002_46	7	11	0.129411764705882
MyD88 HOIL1Goff	32	20210528 1.6nM 120-1E1_HOIL1_MyD88 grid_2.5 IL1 Off 002_46	7	12	0.0540540540540541
MyD88 HOIL1Goff	32	20210528 1.6nM 120-1E1_HOIL1_MyD88 grid_2.5 IL1 Off 002_46	7	13	0
MyD88 HOIL1Goff	32	20210528 1.6nM 120-1E1_HOIL1_MyD88 grid_2.5 IL1 Off 002_46	7	14	0.0200501253132832
MyD88 HOIL1Goff	32	20210528 1.6nM 120-1E1_HOIL1_MyD88 grid_2.5 IL1 Off 002_46	7	15	0.0342789598108747
MyD88 HOIL1Goff	32	20210528 1.6nM 120-1E1_HOIL1_MyD88 grid_2.5 IL1 Off 002_46	7	16	0.0786516853932584
MyD88 HOIL1Goff	32	20210528 1.6nM 120-1E1_HOIL1_MyD88 grid_2.5 IL1 Off 002_46	7	17	0.102459016393443
MyD88 HOIL1Goff	32	20210528 1.6nM 120-1E1_HOIL1_MyD88 grid_2.5 IL1 Off 002_46	7	18	0.0529801324503311
MyD88 HOIL1Goff	32	20210528 1.6nM 120-1E1_HOIL1_MyD88 grid_2.5 IL1 Off 002_46	7	19	0
MyD88 HOIL1Goff	32	20210528 1.6nM 120-1E1_HOIL1_MyD88 grid_2.5 IL1 Off 002_46	7	20	0.121019108280255
MyD88 HOIL1Goff	32	20210528 1.6nM 120-1E1_HOIL1_MyD88 grid_2.5 IL1 Off 002_46	7	21	0
MyD88 HOIL1Goff	32	20210810 1.6nM 120-1E1_HOIL1_MyD88 001	8	1	0.0408163265306122
MyD88 HOIL1Goff	32	20210810 1.6nM 120-1E1_HOIL1_MyD88 001	8	2	0.119791666666667
MyD88 HOIL1Goff	32	20210810 1.6nM 120-1E1_HOIL1_MyD88 001	8	3	0
MyD88 HOIL1Goff	32	20210810 1.6nM 120-1E1_HOIL1_MyD88 001	8	4	0.0936329588014981
MyD88 HOIL1Goff	32	20210810 1.6nM 120-1E1_HOIL1_MyD88 001	8	5	0.0670498084291188
MyD88 HOIL1Goff	32	20210810 1.6nM 120-1E1_HOIL1_MyD88 001	8	6	0.21060382916053
MyD88 HOIL1Goff	32	20210810 1.6nM 120-1E1_HOIL1_MyD88 001	8	7	0.18135593220339
MyD88 HOIL1Goff	32	20210810 1.6nM 120-1E1_HOIL1_MyD88 001	8	8	0.0876451953537487
MyD88 HOIL1Goff	32	20210810 1.6nM 120-1E1_HOIL1_MyD88 001	8	9	0.0809968847352025
MyD88 HOIL1Goff	32	20210810 1.6nM 120-1E1_HOIL1_MyD88 001	8	10	0.17825311942959
MyD88 HOIL1Goff	32	20210810 1.6nM 120-1E1_HOIL1_MyD88 001	8	11	0.167574931880109
MyD88 HOIL1Goff	32	20210810 1.6nM 120-1E1_HOIL1_MyD88 001	8	12	0.0323624595469256
MyD88 HOIL1Goff	32	20210810 1.6nM 120-1E1_HOIL1_MyD88 001	8	13	0.136111111111111
MyD88 HOIL1Goff	32	20210810 1.6nM 120-1E1_HOIL1_MyD88 001	8	14	0.137453874538745
MyD88 HOIL1Goff	32	20210810 1.6nM 120-1E1_HOIL1_MyD88 001	8	15	0.126712328767123
MyD88 HOIL1Goff	32	20210810 1.6nM 120-1E1_HOIL1_MyD88 001	8	16	0.0809716599190283
MyD88 HOIL1Goff	32	20210810 1.6nM 120-1E1_HOIL1_MyD88 001	8	17	0.0983606557377049
MyD88 HOIL1Goff	32	20210810 1.6nM 120-1E1_HOIL1_MyD88 001	8	18	0.180555555555556
MyD88 HOIL1Goff	32	20210810 1.6nM 120-1E1_HOIL1_MyD88 001	8	19	0.032258064516129
MyD88 HOIL1Goff	32	20210810 1.6nM 120-1E1_HOIL1_MyD88 001	8	20	0.129616724738676
MyD88 HOIL1Goff	32	20210810 1.6nM 120-1E1_HOIL1_MyD88 001	8	21	0.177142857142857
MyD88 HOIL1Goff	32	20210810 1.6nM 120-1E1_HOIL1_MyD88 001	8	22	0
MyD88 HOIL1Goff	32	20210810 1.6nM 120-1E1_HOIL1_MyD88 001	8	23	0.141078838174274
MyD88 HOIL1Goff	32	20210810 1.6nM 120-1E1_HOIL1_MyD88 001	8	24	0.0912408759124088
MyD88 HOIL1Goff	32	20210810 1.6nM 120-1E1_HOIL1_MyD88 001	8	25	0.0996784565916399
MyD88 HOIL1Goff	32	20210810 1.6nM 120-1E1_HOIL1_MyD88 001	8	26	0
MyD88 HOIL1Goff	32	20210810 1.6nM 120-1E1_HOIL1_MyD88 001	8	27	0
MyD88 HOIL1Goff	32	20210811 1.6nM 120-1E1_HOIL1_MyD88 001	9	1	0.186335403726708
MyD88 HOIL1Goff	32	20210811 1.6nM 120-1E1_HOIL1_MyD88 001	9	2	0.0957642725598527
MyD88 HOIL1Goff	32	20210811 1.6nM 120-1E1_HOIL1_MyD88 001	9	3	0.126811594202899
MyD88 HOIL1Goff	32	20210811 1.6nM 120-1E1_HOIL1_MyD88 001	9	4	0.0833333333333333
MyD88 HOIL1Goff	32	20210811 1.6nM 120-1E1_HOIL1_MyD88 001	9	5	0.0866935483870968
MyD88 HOIL1Goff	32	20210811 1.6nM 120-1E1_HOIL1_MyD88 001	9	6	0.141104294478528
MyD88 HOIL1Goff	32	20210811 1.6nM 120-1E1_HOIL1_MyD88 001	9	7	0.023463687150838
MyD88 HOIL1Goff	32	20210811 1.6nM 120-1E1_HOIL1_MyD88 001	9	8	0.0837606837606838
MyD88 HOIL1Goff	32	20210811 1.6nM 120-1E1_HOIL1_MyD88 001	9	9	0.156289707750953
MyD88 HOIL1Goff	32	20210811 1.6nM 120-1E1_HOIL1_MyD88 001	9	10	0.0333333333333333
MyD88 HOIL1Goff	32	20210811 1.6nM 120-1E1_HOIL1_MyD88 001	9	11	0
MyD88 HOIL1Goff	32	20210811 1.6nM 120-1E1_HOIL1_MyD88 001	9	12	0.0819434372733865
MyD88 HOIL1Goff	32	20210811 1.6nM 120-1E1_HOIL1_MyD88 001	9	13	0
MyD88 HOIL1Goff	32	20210811 1.6nM 120-1E1_HOIL1_MyD88 001	9	14	0.134538152610442
MyD88 HOIL1Goff	32	20210811 1.6nM 120-1E1_HOIL1_MyD88 001	9	15	0.145395799676898
MyD88 HOIL1Goff	32	20210811 1.6nM 120-1E1_HOIL1_MyD88 001	9	16	0.060377358490566
MyD88 HOIL1Goff	32	20210811 1.6nM 120-1E1_HOIL1_MyD88 001	9	17	0.134090909090909
MyD88 HOIL1Goff	32	20210811 1.6nM 120-1E1_HOIL1_MyD88 001	9	18	0.0408163265306122
MyD88 HOIL1Goff	32	20210811 1.6nM 120-1E1_HOIL1_MyD88 001	9	19	0.0752688172043011
MyD88 HOIL1Goff	32	20210811 1.6nM 120-1E1_HOIL1_MyD88 001	9	20	0.12701100762066
MyD88 HOIL1Goff	32	20210811 1.6nM 120-1E1_HOIL1_MyD88 001	9	21	0.0533333333333333
MyD88 HOIL1Goff	32	20210811 1.6nM 120-1E1_HOIL1_MyD88 001	9	22	0.145374449339207
MyD88 HOIL1Goff	32	20210811 1.6nM 120-1E1_HOIL1_MyD88 001	9	23	0.164556962025316
MyD88 HOIL1Goff	32	20210811 1.6nM 120-1E1_HOIL1_MyD88 001	9	24	0.0254237288135593
MyD88 HOIL1G1on	32	20210319 120-1E1_HOIL1_MyD88 grid 1 IL1 on 003_43	1	1	0.0842105263157895
MyD88 HOIL1G1on	32	20210319 120-1E1_HOIL1_MyD88 grid 1 IL1 on 003_43	1	2	0.0740740740740741
MyD88 HOIL1G1on	32	20210319 120-1E1_HOIL1_MyD88 grid 1 IL1 on 003_43	1	3	0.144186046511628
MyD88 HOIL1G1on	32	20210319 120-1E1_HOIL1_MyD88 grid 1 IL1 on 003_43	1	4	0.0191342534504392
MyD88 HOIL1G1on	32	20210319 120-1E1_HOIL1_MyD88 grid 1 IL1 on 003_43	1	5	0.0208333333333333
MyD88 HOIL1G1on	32	20210319 120-1E1_HOIL1_MyD88 grid 1 IL1 on 003_43	1	6	0.0246648793565684
MyD88 HOIL1G1on	32	20210319 120-1E1_HOIL1_MyD88 grid 1 IL1 on 003_43	1	7	0.0647130647130647
MyD88 HOIL1G1on	32	20210319 120-1E1_HOIL1_MyD88 grid 1 IL1 on 003_43	1	8	0.0103092783505155
MyD88 HOIL1G1on	32	20210319 120-1E1_HOIL1_MyD88 grid 1 IL1 on 003_43	1	9	0.0615384615384615
MyD88 HOIL1G1on	32	20210319 120-1E1_HOIL1_MyD88 grid 1 IL1 on 003_43	1	10	0.0575022461814915
MyD88 HOIL1G1on	32	20210319 120-1E1_HOIL1_MyD88 grid 1 IL1 on 003_43	1	11	0.0229779411764706
MyD88 HOIL1G1on	32	20210319 120-1E1_HOIL1_MyD88 grid 1 IL1 on 003_43	1	12	0.00490196078431373
MyD88 HOIL1G1on	32	20210319 120-1E1_HOIL1_MyD88 grid 1 IL1 on 003_43	1	13	0.0392156862745098
MyD88 HOIL1G1on	32	20210319 120-1E1_HOIL1_MyD88 grid 1 IL1 on 003_43	1	14	0.0655737704918033
MyD88 HOIL1G1on	32	20210319 120-1E1_HOIL1_MyD88 grid 1 IL1 on 003_43	1	15	0.121212121212121
MyD88 HOIL1G1on	32	20210804 1.5nM 120-1E1_HOIL1_MyD88 grid_1 IL1 001_22	2	1	0
MyD88 HOIL1G1on	32	20210804 1.5nM 120-1E1_HOIL1_MyD88 grid_1 IL1 001_22	2	2	0.0606060606060606
MyD88 HOIL1G1on	32	20210804 1.5nM 120-1E1_HOIL1_MyD88 grid_1 IL1 001_22	2	3	0.0155440414507772
MyD88 HOIL1G1on	32	20210804 1.5nM 120-1E1_HOIL1_MyD88 grid_1 IL1 001_22	2	4	0.139372822299652
MyD88 HOIL1G1on	32	20210804 1.5nM 120-1E1_HOIL1_MyD88 grid_1 IL1 001_22	2	5	0.0231023102310231
MyD88 HOIL1G1on	32	20210804 1.5nM 120-1E1_HOIL1_MyD88 grid_1 IL1 001_22	2	6	0.0309278350515464
MyD88 HOIL1G1on	32	20210804 1.5nM 120-1E1_HOIL1_MyD88 grid_1 IL1 001_22	2	7	0.00826446280991736
MyD88 HOIL1G1on	32	20210804 1.5nM 120-1E1_HOIL1_MyD88 grid_1 IL1 001_22	2	8	0.0698254364089776
MyD88 HOIL1G1on	32	20210804 1.5nM 120-1E1_HOIL1_MyD88 grid_1 IL1 001_22	2	9	0
MyD88 HOIL1G1on	32	20210804 1.5nM 120-1E1_HOIL1_MyD88 grid_1 IL1 001_22	2	10	0.068421052631579
MyD88 HOIL1G1on	32	20210804 1.5nM 120-1E1_HOIL1_MyD88 grid_1 IL1 001_22	2	11	0.039426523297491
MyD88 HOIL1G1on	32	20210804 1.5nM 120-1E1_HOIL1_MyD88 grid_1 IL1 001_22	2	12	0.0413793103448276
MyD88 HOIL1G1on	32	20210804 1.5nM 120-1E1_HOIL1_MyD88 grid_1 IL1 001_22	2	13	0.104704097116844
MyD88 HOIL1G1on	32	20210804 1.5nM 120-1E1_HOIL1_MyD88 grid_1 IL1 001_22	2	14	0.0456989247311828
MyD88 HOIL1G1on	32	20210804 1.5nM 120-1E1_HOIL1_MyD88 grid_1 IL1 001_22	2	15	0.0395852968897267
MyD88 HOIL1G1on	32	20210804 1.5nM 120-1E1_HOIL1_MyD88 grid_1 IL1 001_22	2	16	0.0436893203883495
MyD88 HOIL1G1on	32	20210804 1.5nM 120-1E1_HOIL1_MyD88 grid_1 IL1 001_22	2	17	0.0444214876033058
MyD88 HOIL1G1on	32	20210804 1.5nM 120-1E1_HOIL1_MyD88 grid_1 IL1 001_22	2	18	0.0252427184466019
MyD88 HOIL1G1on	32	20210804 1.5nM 120-1E1_HOIL1_MyD88 grid_1 IL1 001_22	2	19	0.0234741784037559
MyD88 HOIL1G1on	32	20210804 1.5nM 120-1E1_HOIL1_MyD88 grid_1 IL1 001_22	2	20	0.0288461538461538
MyD88 HOIL1G1on	32	20210804 1.5nM 120-1E1_HOIL1_MyD88 grid_1 IL1 001_22	2	21	0
MyD88 HOIL1G1on	32	20210804 1.5nM 120-1E1_HOIL1_MyD88 grid_1 IL1 001_22	2	22	0.0962264150943396
MyD88 HOIL1G1on	32	20210804 1.5nM 120-1E1_HOIL1_MyD88 grid_1 IL1 001_22	2	23	0.0330708661417323
MyD88 HOIL1G1on	32	20210804 1.5nM 120-1E1_HOIL1_MyD88 grid_1 IL1 001_22	2	24	0.0339366515837104
MyD88 HOIL1G1on	32	20210804 1.5nM 120-1E1_HOIL1_MyD88 grid_1 IL1 001_22	2	25	0.0283018867924528
MyD88 HOIL1G1on	32	20210804 1.5nM 120-1E1_HOIL1_MyD88 grid_1 IL1 001_22	2	26	0.00868055555555556
MyD88 HOIL1G1on	32	20210804 1.5nM 120-1E1_HOIL1_MyD88 grid_1 IL1 001_22	2	27	0.029126213592233
MyD88 HOIL1G1on	32	20210804 1.5nM 120-1E1_HOIL1_MyD88 grid_1 IL1 001_22	2	28	0.0347826086956522
MyD88 HOIL1G1on	32	20210804 1.5nM 120-1E1_HOIL1_MyD88 grid_1 IL1 001_22	2	29	0.0400421496311907
MyD88 HOIL1G1on	32	20210804 1.5nM 120-1E1_HOIL1_MyD88 grid_1 IL1 001_22	2	30	0.0998632010943912
MyD88 HOIL1G1on	32	20210804 1.5nM 120-1E1_HOIL1_MyD88 grid_1 IL1 001_22	2	31	0.00693481276005548
MyD88 HOIL1G1on	32	20210804 1.5nM 120-1E1_HOIL1_MyD88 grid_1 IL1 001_22	2	32	0.0386740331491713
MyD88 HOIL1G1on	32	20210804 1.5nM 120-1E1_HOIL1_MyD88 grid_1 IL1 001_22	2	33	0.023121387283237
MyD88 HOIL1G1on	32	20210804 1.5nM 120-1E1_HOIL1_MyD88 grid_1 IL1 001_22	2	34	0.0917832167832168
MyD88 HOIL1G1on	32	20210804 1.5nM 120-1E1_HOIL1_MyD88 grid_1 IL1 001_22	2	35	0.0653061224489796
MyD88 HOIL1G1on	32	20210804 1.5nM 120-1E1_HOIL1_MyD88 grid_1 IL1 001_22	2	36	0.0538922155688623
MyD88 HOIL1G1on	32	20210804 1.5nM 120-1E1_HOIL1_MyD88 grid_1 IL1 001_22	2	37	0.127659574468085
MyD88 HOIL1G1on	32	20210804 1.5nM 120-1E1_HOIL1_MyD88 grid_1 IL1 001_22	2	38	0
MyD88 HOIL1G1on	32	20210807 0.5nM 120-1E1_HOIL1_MyD88 grid_1 IL1 001_19.34	3	1	0.0286885245901639
MyD88 HOIL1G1on	32	20210807 0.5nM 120-1E1_HOIL1_MyD88 grid_1 IL1 001_19.34	3	2	0.00757575757575758
MyD88 HOIL1G1on	32	20210807 0.5nM 120-1E1_HOIL1_MyD88 grid_1 IL1 001_19.34	3	3	0.0268817204301075
MyD88 HOIL1G1on	32	20210807 0.5nM 120-1E1_HOIL1_MyD88 grid_1 IL1 001_19.34	3	4	0.0354609929078014
MyD88 HOIL1G1on	32	20210807 0.5nM 120-1E1_HOIL1_MyD88 grid_1 IL1 001_19.34	3	5	0.0666666666666667
MyD88 HOIL1G1on	32	20210807 0.5nM 120-1E1_HOIL1_MyD88 grid_1 IL1 001_19.34	3	6	0.0128865979381443
MyD88 HOIL1G1on	32	20210807 0.5nM 120-1E1_HOIL1_MyD88 grid_1 IL1 001_19.34	3	7	0.0644391408114559
MyD88 HOIL1G1on	32	20210807 0.5nM 120-1E1_HOIL1_MyD88 grid_1 IL1 001_19.34	3	8	0.0280777537796976
MyD88 HOIL1G1on	32	20210807 0.5nM 120-1E1_HOIL1_MyD88 grid_1 IL1 001_19.34	3	9	0.0219435736677116
MyD88 HOIL1G1on	32	20210807 0.5nM 120-1E1_HOIL1_MyD88 grid_1 IL1 001_19.34	3	10	0.0295639320029564
MyD88 HOIL1G1on	32	20210807 0.5nM 120-1E1_HOIL1_MyD88 grid_1 IL1 001_19.34	3	11	0.0769230769230769
MyD88 HOIL1G1on	32	20210807 0.5nM 120-1E1_HOIL1_MyD88 grid_1 IL1 001_19.34	3	12	0.0509259259259259
MyD88 HOIL1G1on	32	20210807 0.5nM 120-1E1_HOIL1_MyD88 grid_1 IL1 001_19.34	3	13	0.0200333889816361
MyD88 HOIL1G1on	32	20210807 0.5nM 120-1E1_HOIL1_MyD88 grid_1 IL1 001_19.34	3	14	0.046875
MyD88 HOIL1G1on	32	20210807 0.5nM 120-1E1_HOIL1_MyD88 grid_1 IL1 001_19.34	3	15	0.029535864978903
MyD88 HOIL1G1on	32	20210807 0.5nM 120-1E1_HOIL1_MyD88 grid_1 IL1 001_19.34	3	16	0.0621915103652517
MyD88 HOIL1G1on	32	20210807 0.5nM 120-1E1_HOIL1_MyD88 grid_1 IL1 001_19.34	3	17	0.0172972972972973
MyD88 HOIL1G1on	32	20210807 0.5nM 120-1E1_HOIL1_MyD88 grid_1 IL1 001_19.34	3	18	0.0103734439834025
MyD88 HOIL1G1on	32	20210807 0.5nM 120-1E1_HOIL1_MyD88 grid_1 IL1 001_19.34	3	19	0.109090909090909
MyD88 HOIL1G1on	32	20210807 0.5nM 120-1E1_HOIL1_MyD88 grid_1 IL1 001_19.34	3	20	0.0190249702734839
MyD88 HOIL1G1on	32	20210807 0.5nM 120-1E1_HOIL1_MyD88 grid_1 IL1 001_19.34	3	21	0.00826446280991736
MyD88 HOIL1G1on	32	20210807 0.5nM 120-1E1_HOIL1_MyD88 grid_1 IL1 001_19.34	3	22	0.137142857142857
MyD88 HOIL1G1on	32	20210807 0.5nM 120-1E1_HOIL1_MyD88 grid_1 IL1 001_19.34	3	23	0.0171149144254279
MyD88 HOIL1G1on	32	20210807 0.5nM 120-1E1_HOIL1_MyD88 grid_1 IL1 001_19.34	3	24	0.0219922380336352
MyD88 HOIL1G1on	32	20210807 0.5nM 120-1E1_HOIL1_MyD88 grid_1 IL1 001_19.34	3	25	0.0384615384615385
MyD88 HOIL1G1on	32	20210807 0.5nM 120-1E1_HOIL1_MyD88 grid_1 IL1 001_19.34	3	26	0.00214592274678112
MyD88 HOIL1G1on	32	20210807 0.5nM 120-1E1_HOIL1_MyD88 grid_1 IL1 001_19.34	3	27	0.0142721217887726
MyD88 HOIL1G1on	32	20210807 0.5nM 120-1E1_HOIL1_MyD88 grid_1 IL1 001_19.34	3	28	0.0119760479041916
MyD88 HOIL1G1on	32	20210807 0.5nM 120-1E1_HOIL1_MyD88 grid_1 IL1 001_19.34	3	29	0.0180451127819549
MyD88 HOIL1G1on	32	20210807 0.5nM 120-1E1_HOIL1_MyD88 grid_1 IL1 001_19.34	3	30	0.0318181818181818
MyD88 HOIL1G1on	32	20210807 0.5nM 120-1E1_HOIL1_MyD88 grid_1 IL1 001_19.34	3	31	0.0648648648648649
MyD88 HOIL1G1on	32	20210807 0.5nM 120-1E1_HOIL1_MyD88 grid_1 IL1 001_19.34	3	32	0.0693481276005548
MyD88 HOIL1G1on	32	20210807 0.5nM 120-1E1_HOIL1_MyD88 grid_1 IL1 001_19.34	3	33	0.0476787954830615
MyD88 HOIL1G1on	32	20210807 0.5nM 120-1E1_HOIL1_MyD88 grid_1 IL1 001_19.34	3	34	0.0753138075313808
MyD88 HOIL1G1on	32	20210807 0.5nM 120-1E1_HOIL1_MyD88 grid_1 IL1 001_19.34	3	35	0.0449775112443778
MyD88 HOIL1G1on	32	20210807 0.5nM 120-1E1_HOIL1_MyD88 grid_1 IL1 001_19.34	3	36	0.0308370044052863
MyD88 HOIL1G1on	32	20210807 0.5nM 120-1E1_HOIL1_MyD88 grid_1 IL1 001_19.34	3	37	0.0103092783505155
MyD88 HOIL1G1on	32	20210807 0.5nM 120-1E1_HOIL1_MyD88 grid_1 IL1 001_19.34	3	38	0
MyD88 HOIL1G1on	32	20210807 0.5nM 120-1E1_HOIL1_MyD88 grid_1 IL1 001_19.34	3	39	0
MyD88 HOIL1G1on	32	20210807 0.5nM 120-1E1_HOIL1_MyD88 grid_1 IL1 001_19.34	3	40	0.0484429065743945
MyD88 HOIL1G1on	32	20210807 0.5nM 120-1E1_HOIL1_MyD88 grid_1 IL1 001_19.34	3	41	0.0108108108108108
MyD88 HOIL1G1on	32	20210807 0.5nM 120-1E1_HOIL1_MyD88 grid_1 IL1 001_19.34	3	42	0.0821147356580427
MyD88 HOIL1G1on	32	20210807 0.5nM 120-1E1_HOIL1_MyD88 grid_1 IL1 001_19.34	3	43	0
MyD88 HOIL1G1on	32	20210807 0.5nM 120-1E1_HOIL1_MyD88 grid_1 IL1 001_19.34	3	44	0.0642201834862385
MyD88 HOIL1G1on	32	20210807 0.5nM 120-1E1_HOIL1_MyD88 grid_1 IL1 001_19.34	3	45	0.0384615384615385
MyD88 HOIL1G1on	32	20210807 1.6nM 120-1E1_HOIL1_MyD88 grid_1 IL1 001_43.45	4	1	0.0353866317169069
MyD88 HOIL1G1on	32	20210807 1.6nM 120-1E1_HOIL1_MyD88 grid_1 IL1 001_43.45	4	2	0
MyD88 HOIL1G1on	32	20210807 1.6nM 120-1E1_HOIL1_MyD88 grid_1 IL1 001_43.45	4	3	0
MyD88 HOIL1G1on	32	20210807 1.6nM 120-1E1_HOIL1_MyD88 grid_1 IL1 001_43.45	4	4	0
MyD88 HOIL1G1on	32	20210807 1.6nM 120-1E1_HOIL1_MyD88 grid_1 IL1 001_43.45	4	5	0.0404040404040404
MyD88 HOIL1G1on	32	20210807 1.6nM 120-1E1_HOIL1_MyD88 grid_1 IL1 001_43.45	4	6	0.00979192166462668
MyD88 HOIL1G1on	32	20210807 1.6nM 120-1E1_HOIL1_MyD88 grid_1 IL1 001_43.45	4	7	0.0942760942760943
MyD88 HOIL1G1on	32	20210807 1.6nM 120-1E1_HOIL1_MyD88 grid_1 IL1 001_43.45	4	8	0.0206896551724138
MyD88 HOIL1G1on	32	20210807 1.6nM 120-1E1_HOIL1_MyD88 grid_1 IL1 001_43.45	4	9	0.00773694390715667
MyD88 HOIL1G1on	32	20210807 1.6nM 120-1E1_HOIL1_MyD88 grid_1 IL1 001_43.45	4	10	0.0438448566610455
MyD88 HOIL1G1on	32	20210807 1.6nM 120-1E1_HOIL1_MyD88 grid_1 IL1 001_43.45	4	11	0.00278551532033426
MyD88 HOIL1G1on	32	20210807 1.6nM 120-1E1_HOIL1_MyD88 grid_1 IL1 001_43.45	4	12	0.0280046674445741
MyD88 HOIL1G1on	32	20210807 1.6nM 120-1E1_HOIL1_MyD88 grid_1 IL1 001_43.45	4	13	0.05
MyD88 HOIL1G1on	32	20210807 1.6nM 120-1E1_HOIL1_MyD88 grid_1 IL1 001_43.45	4	14	0.033033033033033
MyD88 HOIL1G1on	32	20210807 1.6nM 120-1E1_HOIL1_MyD88 grid_1 IL1 001_43.45	4	15	0.0347826086956522
MyD88 HOIL1G1on	32	20210807 1.6nM 120-1E1_HOIL1_MyD88 grid_1 IL1 001_43.45	4	16	0.0235294117647059
MyD88 HOIL1G1on	32	20210807 1.6nM 120-1E1_HOIL1_MyD88 grid_1 IL1 001_43.45	4	17	0.119834710743802
MyD88 HOIL1G1on	32	20210807 1.6nM 120-1E1_HOIL1_MyD88 grid_1 IL1 001_43.45	4	18	0.0821917808219178
MyD88 HOIL1G1on	32	20210807 1.6nM 120-1E1_HOIL1_MyD88 grid_1 IL1 001_43.45	4	19	0.0574712643678161
MyD88 HOIL1G1on	32	20210807 1.6nM 120-1E1_HOIL1_MyD88 grid_1 IL1 001_43.45	4	20	0
MyD88 HOIL1G1on	32	20210807 1.6nM 120-1E1_HOIL1_MyD88 grid_1 IL1 001_43.45	4	21	0.0165680473372781
MyD88 HOIL1G1on	32	20210807 1.6nM 120-1E1_HOIL1_MyD88 grid_1 IL1 001_43.45	4	22	0.0501474926253687
MyD88 HOIL1G1on	32	20210807 1.6nM 120-1E1_HOIL1_MyD88 grid_1 IL1 001_43.45	4	23	0.0278745644599303
MyD88 HOIL1G1on	32	20210807 1.6nM 120-1E1_HOIL1_MyD88 grid_1 IL1 001_43.45	4	24	0.0181086519114688
MyD88 HOIL1G1on	32	20210807 1.6nM 120-1E1_HOIL1_MyD88 grid_1 IL1 001_43.45	4	25	0.037037037037037
MyD88 HOIL1G1on	32	20210807 1.6nM 120-1E1_HOIL1_MyD88 grid_1 IL1 001_43.45	4	26	0.0724299065420561
MyD88 HOIL1G1on	32	20210807 1.6nM 120-1E1_HOIL1_MyD88 grid_1 IL1 001_43.45	4	27	0
MyD88 HOIL1G1on	32	20210807 1.6nM 120-1E1_HOIL1_MyD88 grid_1 IL1 001_43.45	4	28	0.013215859030837
MyD88 HOIL1G1on	32	20210807 1.6nM 120-1E1_HOIL1_MyD88 grid_1 IL1 001_43.45	4	29	0.0273972602739726
MyD88 HOIL1G1on	32	20210807 1.6nM 120-1E1_HOIL1_MyD88 grid_1 IL1 001_43.45	4	30	0.0263157894736842
MyD88 HOIL1G1on	32	20210807 1.6nM 120-1E1_HOIL1_MyD88 grid_1 IL1 001_43.45	4	31	0.0683544303797468
MyD88 HOIL1G1on	32	20210807 1.6nM 120-1E1_HOIL1_MyD88 grid_1 IL1 001_43.45	4	32	0.0961038961038961
MyD88 HOIL1G1on	32	20210807 1.6nM 120-1E1_HOIL1_MyD88 grid_1 IL1 001_43.45	4	33	0.0540540540540541
MyD88 HOIL1G1on	32	20210807 1.6nM 120-1E1_HOIL1_MyD88 grid_1 IL1 001_43.45	4	34	0.0483870967741936
MyD88 HOIL1G1on	32	20210807 1.6nM 120-1E1_HOIL1_MyD88 grid_1 IL1 001_43.45	4	35	0.0149625935162095
MyD88 HOIL1G1on	32	20210807 1.6nM 120-1E1_HOIL1_MyD88 grid_1 IL1 001_43.45	4	36	0
MyD88 HOIL1G1on	32	20210807 1.6nM 120-1E1_HOIL1_MyD88 grid_1 IL1 001_43.45	4	37	0.0116279069767442
MyD88 HOIL1G1on	32	20210807 1.6nM 120-1E1_HOIL1_MyD88 grid_1 IL1 001_43.45	4	38	0
MyD88 HOIL1G1on	32	20210807 1.6nM 120-1E1_HOIL1_MyD88 grid_1 IL1 001_43.45	4	39	0.0261780104712042
MyD88 HOIL1G1on	32	20210807 1.6nM 120-1E1_HOIL1_MyD88 grid_1 IL1 001_43.45	4	40	0.0354430379746835
