# Supplementary material for: Myddosome clustering in IL‐1 receptor signaling regulates the formation of an NF‐kB activating signalosome
Source: EMBO Rep. 2023 Aug 21;24(10):e57233. doi: 10.15252/embr.202357233 (PMC10561168; doi:10.15252/embr.202357233)
Supplement: Supplementary file 18 — Source Data for Figure 6 [file EMBR-24-e57233-s011.zip › Figure 6/6I & 6L/Mean HOIL1.csv]

GROUP	LIGAND_DENSITY_CAT	SE_MEAN	MEAN
MyD88 HOIL1Goff	10	0.00830562	0.070214427
MyD88 HOIL1Goff	32	0.004874257	0.085943323
MyD88 HOIL1G1on	10	0.006959758	0.016513582
MyD88 HOIL1G1on	32	0.004659757	0.042014583
