# Supplementary material for: Myddosome clustering in IL‐1 receptor signaling regulates the formation of an NF‐kB activating signalosome
Source: EMBO Rep. 2023 Aug 21;24(10):e57233. doi: 10.15252/embr.202357233 (PMC10561168; doi:10.15252/embr.202357233)
Supplement: Supplementary file 18 — Source Data for Figure 6 [file EMBR-24-e57233-s011.zip › Figure 6/6I & 6L/Puncta Number_HOIL1.csv]

LIGAND_DENSITY_CAT	GROUP	PunctaNumber
10	MyD88 HOIL1G1on	55075
10	MyD88 HOIL1Goff	53852
32	MyD88 HOIL1G1on	68819
32	MyD88 HOIL1Goff	118354
