# Supplementary material for: Myddosome clustering in IL‐1 receptor signaling regulates the formation of an NF‐kB activating signalosome
Source: EMBO Rep. 2023 Aug 21;24(10):e57233. doi: 10.15252/embr.202357233 (PMC10561168; doi:10.15252/embr.202357233)
Supplement: Supplementary file 19 — Source Data for Figure 7 [file EMBR-24-e57233-s020.zip]

Archive with 13 entries (10 files):
- Figure 7/
- Figure 7/.DS_Store
- __MACOSX/Figure 7/._.DS_Store
- Figure 7/7B/
- Figure 7/7A/
- Figure 7/7B/QueryLifetime_HOIL1.csv
- __MACOSX/Figure 7/7B/._QueryLifetime_HOIL1.csv
- Figure 7/7B/MeanQueryLifetime_HOIL1.csv
- Figure 7/7B/Table for Fig 7B_ColocalizedTable_HOIL1.csv
- Figure 7/7A/Table for Fig 7A_ColocalizedTable_TRAF6.csv
- Figure 7/7A/QueryLifetime_TRAF6.csv
- __MACOSX/Figure 7/7A/._QueryLifetime_TRAF6.csv
- Figure 7/7A/MeanQueryLifetime_TRAF6.csv
