# Supplementary material for: Myddosome clustering in IL‐1 receptor signaling regulates the formation of an NF‐kB activating signalosome
Source: EMBO Rep. 2023 Aug 21;24(10):e57233. doi: 10.15252/embr.202357233 (PMC10561168; doi:10.15252/embr.202357233)
Supplement: Supplementary file 19 — Source Data for Figure 7 [file EMBR-24-e57233-s020.zip › Figure 7/7B/QueryLifetime_HOIL1.csv]

UNIVERSAL_GROUP_ID	UNIVERSAL_TRACK_ID	LIGAND_DENSITY_CAT	GROUP	IMAGE	CELL	MYD88_MAX_INT	QUERY_MAX_INT	MYD88_LIFETIME	QUERY_LIFETIME	MAX_MyddosomeCluster	NTracks
20191205 cl120 hoil1mscarlet 001...10...39	20191205 cl120 hoil1mscarlet 001...10...MyD88...417	32	MyD88 HOIL1Goff	20191205 cl120 hoil1mscarlet 001	10	6.38053549476031	2.45859876879302	40	96	1	3
20191205 cl120 hoil1mscarlet 001...10...61	20191205 cl120 hoil1mscarlet 001...10...MyD88...581	32	MyD88 HOIL1Goff	20191205 cl120 hoil1mscarlet 001	10	6.67975410770796	1.54333879913639	20	12	1	3
20191205 cl120 hoil1mscarlet 001...12...40	20191205 cl120 hoil1mscarlet 001...12...MyD88...845	32	MyD88 HOIL1Goff	20191205 cl120 hoil1mscarlet 001	12	5.68141702621263	2.29421887330265	420	68	1	3
20191205 well2 cl120 hoil1mscarlet...1...13	20191205 well2 cl120 hoil1mscarlet...1...MyD88...157	32	MyD88 HOIL1Goff	20191205 well2 cl120 hoil1mscarlet	1	5.42295911135141	1.71034632481809	96	16	1	3
20191205 well2 cl120 hoil1mscarlet...15...22	20191205 well2 cl120 hoil1mscarlet...15...MyD88...246	32	MyD88 HOIL1Goff	20191205 well2 cl120 hoil1mscarlet	15	2.77770410194206	1.36778150720963	88	24	1	3
20191205 well2 cl120 hoil1mscarlet...2...7	20191205 well2 cl120 hoil1mscarlet...2...MyD88...69	32	MyD88 HOIL1Goff	20191205 well2 cl120 hoil1mscarlet	2	6.08285620840216	1.30127545462695	136	12	1	3
20191205 well3 cl120 hoil1mscarlet 001...10...14	20191205 well3 cl120 hoil1mscarlet 001...10...MyD88...209	32	MyD88 HOIL1Goff	20191205 well3 cl120 hoil1mscarlet 001	10	6.46944458299507	3.38449629359637	12	48	1	17
20191205 well3 cl120 hoil1mscarlet 001...17...47	20191205 well3 cl120 hoil1mscarlet 001...17...MyD88...928	32	MyD88 HOIL1Goff	20191205 well3 cl120 hoil1mscarlet 001	17	5.20800912244691	1.56927708646077	212	8	1	17
20191205 well3 cl120 hoil1mscarlet 001...18...8	20191205 well3 cl120 hoil1mscarlet 001...18...MyD88...445	32	MyD88 HOIL1Goff	20191205 well3 cl120 hoil1mscarlet 001	18	6.49077850181328	1.05114591914269	648	8	1	17
20191205 well3 cl120 hoil1mscarlet 001...21...31	20191205 well3 cl120 hoil1mscarlet 001...21...MyD88...689	32	MyD88 HOIL1Goff	20191205 well3 cl120 hoil1mscarlet 001	21	4.33697429881977	2.39855097857147	172	48	1	17
20191205 well3 cl120 hoil1mscarlet 001...24...21	20191205 well3 cl120 hoil1mscarlet 001...24...MyD88...421	32	MyD88 HOIL1Goff	20191205 well3 cl120 hoil1mscarlet 001	24	4.12514363791962	1.65939203473065	64	64	1	17
20191205 well3 cl120 hoil1mscarlet 001...29...31	20191205 well3 cl120 hoil1mscarlet 001...29...MyD88...347	32	MyD88 HOIL1Goff	20191205 well3 cl120 hoil1mscarlet 001	29	6.19923752109367	1.60002711245953	24	8	1	17
20191205 well3 cl120 hoil1mscarlet 001...29...33	20191205 well3 cl120 hoil1mscarlet 001...29...MyD88...386	32	MyD88 HOIL1Goff	20191205 well3 cl120 hoil1mscarlet 001	29	2.79430822730252	1.58955763220605	24	20	1	17
20191205 well3 cl120 hoil1mscarlet 001...32...33	20191205 well3 cl120 hoil1mscarlet 001...32...MyD88...490	32	MyD88 HOIL1Goff	20191205 well3 cl120 hoil1mscarlet 001	32	6.57805857231981	1.35532362631436	436	8	1	17
20191205 well3 cl120 hoil1mscarlet 001...34...19	20191205 well3 cl120 hoil1mscarlet 001...34...MyD88...389	32	MyD88 HOIL1Goff	20191205 well3 cl120 hoil1mscarlet 001	34	4.40420914819209	1.82603739533253	244	20	1	17
20191205 well3 cl120 hoil1mscarlet 001...39...61	20191205 well3 cl120 hoil1mscarlet 001...39...MyD88...1125	32	MyD88 HOIL1Goff	20191205 well3 cl120 hoil1mscarlet 001	39	4.11129122013544	2.25007592752963	28	28	1	17
20191205 well3 cl120 hoil1mscarlet 001...39...64	20191205 well3 cl120 hoil1mscarlet 001...39...MyD88...1238	32	MyD88 HOIL1Goff	20191205 well3 cl120 hoil1mscarlet 001	39	5.74747761236651	1.1419972200065	304	8	1	17
20191205 well3 cl120 hoil1mscarlet 001...40...26	20191205 well3 cl120 hoil1mscarlet 001...40...MyD88...296	32	MyD88 HOIL1Goff	20191205 well3 cl120 hoil1mscarlet 001	40	5.72346664977014	2.06232293709887	56	20	1	17
20191205 well3 cl120 hoil1mscarlet 001...42...47	20191205 well3 cl120 hoil1mscarlet 001...42...MyD88...516	32	MyD88 HOIL1Goff	20191205 well3 cl120 hoil1mscarlet 001	42	5.22952314412999	0.972601905071041	64	8	1	17
20191205 well3 cl120 hoil1mscarlet 001...42...51	20191205 well3 cl120 hoil1mscarlet 001...42...MyD88...600	32	MyD88 HOIL1Goff	20191205 well3 cl120 hoil1mscarlet 001	42	4.62007991149132	1.70598378352987	28	24	1	17
20191205 well3 cl120 hoil1mscarlet 001...42...52	20191205 well3 cl120 hoil1mscarlet 001...42...MyD88...582	32	MyD88 HOIL1Goff	20191205 well3 cl120 hoil1mscarlet 001	42	5.42128003069754	1.87888947581267	248	20	1	17
20191205 well3 cl120 hoil1mscarlet 001...43...9	20191205 well3 cl120 hoil1mscarlet 001...43...MyD88...304	32	MyD88 HOIL1Goff	20191205 well3 cl120 hoil1mscarlet 001	43	5.19666650827891	1.62023173114042	168	28	1	17
20191205 well3 cl120 hoil1mscarlet 001...6...25	20191205 well3 cl120 hoil1mscarlet 001...6...MyD88...633	32	MyD88 HOIL1Goff	20191205 well3 cl120 hoil1mscarlet 001	6	6.03138583016982	2.67039635007035	40	12	1	17
20200821 1.5nM 120-1E1 MyD88_HOIL1 001...1...20	20200821 1.5nM 120-1E1 MyD88_HOIL1 001...1...MyD88...284	32	MyD88 HOIL1Goff	20200821 1.5nM 120-1E1 MyD88_HOIL1 001	1	5.08185559917725	1.65466801837527	532	16	1	94
20200821 1.5nM 120-1E1 MyD88_HOIL1 001...10...31	20200821 1.5nM 120-1E1 MyD88_HOIL1 001...10...MyD88...488	32	MyD88 HOIL1Goff	20200821 1.5nM 120-1E1 MyD88_HOIL1 001	10	4.90346709603912	3.61972835225011	196	24	1	94
20200821 1.5nM 120-1E1 MyD88_HOIL1 001...10...45	20200821 1.5nM 120-1E1 MyD88_HOIL1 001...10...MyD88...1000	32	MyD88 HOIL1Goff	20200821 1.5nM 120-1E1 MyD88_HOIL1 001	10	4.88441658609903	2.19903874191389	232	12	1	94
20200821 1.5nM 120-1E1 MyD88_HOIL1 001...10...56	20200821 1.5nM 120-1E1 MyD88_HOIL1 001...10...MyD88...1770	32	MyD88 HOIL1Goff	20200821 1.5nM 120-1E1 MyD88_HOIL1 001	10	2.81065724874584	1.3696567504532	36	32	1	94
20200821 1.5nM 120-1E1 MyD88_HOIL1 001...11...17	20200821 1.5nM 120-1E1 MyD88_HOIL1 001...11...MyD88...197	32	MyD88 HOIL1Goff	20200821 1.5nM 120-1E1 MyD88_HOIL1 001	11	6.36719933047541	2.01635355672221	140	28	1	94
20200821 1.5nM 120-1E1 MyD88_HOIL1 001...12...2	20200821 1.5nM 120-1E1 MyD88_HOIL1 001...12...MyD88...88	32	MyD88 HOIL1Goff	20200821 1.5nM 120-1E1 MyD88_HOIL1 001	12	6.28243413502786	2.87333661765684	16	12	1	94
20200821 1.5nM 120-1E1 MyD88_HOIL1 001...12...21	20200821 1.5nM 120-1E1 MyD88_HOIL1 001...12...MyD88...323	32	MyD88 HOIL1Goff	20200821 1.5nM 120-1E1 MyD88_HOIL1 001	12	4.26334088874109	3.93894411006138	8	8	1	94
20200821 1.5nM 120-1E1 MyD88_HOIL1 001...12...31	20200821 1.5nM 120-1E1 MyD88_HOIL1 001...12...MyD88...498	32	MyD88 HOIL1Goff	20200821 1.5nM 120-1E1 MyD88_HOIL1 001	12	6.63893183861465	2.23279233769066	88	24	1	94
20200821 1.5nM 120-1E1 MyD88_HOIL1 001...13...45	20200821 1.5nM 120-1E1 MyD88_HOIL1 001...13...MyD88...532	32	MyD88 HOIL1Goff	20200821 1.5nM 120-1E1 MyD88_HOIL1 001	13	5.2729249223002	5.09435489347786	64	112	1	94
20200821 1.5nM 120-1E1 MyD88_HOIL1 001...13...46	20200821 1.5nM 120-1E1 MyD88_HOIL1 001...13...MyD88...657	32	MyD88 HOIL1Goff	20200821 1.5nM 120-1E1 MyD88_HOIL1 001	13	5.13191050293715	2.77264802900705	48	32	1	94
20200821 1.5nM 120-1E1 MyD88_HOIL1 001...13...49	20200821 1.5nM 120-1E1 MyD88_HOIL1 001...13...MyD88...575	32	MyD88 HOIL1Goff	20200821 1.5nM 120-1E1 MyD88_HOIL1 001	13	6.63665856657897	0.896069770559878	180	8	1	94
20200821 1.5nM 120-1E1 MyD88_HOIL1 001...14...108	20200821 1.5nM 120-1E1 MyD88_HOIL1 001...14...MyD88...2437	32	MyD88 HOIL1Goff	20200821 1.5nM 120-1E1 MyD88_HOIL1 001	14	5.26530084360477	1.83520346931616	116	20	1	94
20200821 1.5nM 120-1E1 MyD88_HOIL1 001...14...116	20200821 1.5nM 120-1E1 MyD88_HOIL1 001...14...MyD88...2650	32	MyD88 HOIL1Goff	20200821 1.5nM 120-1E1 MyD88_HOIL1 001	14	3.45855084769386	2.93821895756196	76	40	1	94
20200821 1.5nM 120-1E1 MyD88_HOIL1 001...14...42	20200821 1.5nM 120-1E1 MyD88_HOIL1 001...14...MyD88...1060	32	MyD88 HOIL1Goff	20200821 1.5nM 120-1E1 MyD88_HOIL1 001	14	6.32142732196371	1.54112370894181	364	16	1	94
20200821 1.5nM 120-1E1 MyD88_HOIL1 001...14...45	20200821 1.5nM 120-1E1 MyD88_HOIL1 001...14...MyD88...1072	32	MyD88 HOIL1Goff	20200821 1.5nM 120-1E1 MyD88_HOIL1 001	14	3.20824916711145	1.59996540825227	104	12	1	94
20200821 1.5nM 120-1E1 MyD88_HOIL1 001...14...65	20200821 1.5nM 120-1E1 MyD88_HOIL1 001...14...MyD88...1489	32	MyD88 HOIL1Goff	20200821 1.5nM 120-1E1 MyD88_HOIL1 001	14	5.69378713959093	3.3751219591467	72	48	1	94
20200821 1.5nM 120-1E1 MyD88_HOIL1 001...14...90	20200821 1.5nM 120-1E1 MyD88_HOIL1 001...14...MyD88...2045	32	MyD88 HOIL1Goff	20200821 1.5nM 120-1E1 MyD88_HOIL1 001	14	6.42481788022395	1.80206820229171	12	12	1	94
20200821 1.5nM 120-1E1 MyD88_HOIL1 001...14...91	20200821 1.5nM 120-1E1 MyD88_HOIL1 001...14...MyD88...2069	32	MyD88 HOIL1Goff	20200821 1.5nM 120-1E1 MyD88_HOIL1 001	14	2.41727132536423	1.43514977584104	16	12	1	94
20200821 1.5nM 120-1E1 MyD88_HOIL1 001...15...10	20200821 1.5nM 120-1E1 MyD88_HOIL1 001...15...MyD88...186	32	MyD88 HOIL1Goff	20200821 1.5nM 120-1E1 MyD88_HOIL1 001	15	4.87547169305735	2.72921318573304	76	8	1	94
20200821 1.5nM 120-1E1 MyD88_HOIL1 001...15...13	20200821 1.5nM 120-1E1 MyD88_HOIL1 001...15...MyD88...251	32	MyD88 HOIL1Goff	20200821 1.5nM 120-1E1 MyD88_HOIL1 001	15	3.41125374962958	1.41294436083682	28	12	1	94
20200821 1.5nM 120-1E1 MyD88_HOIL1 001...15...14	20200821 1.5nM 120-1E1 MyD88_HOIL1 001...15...MyD88...259	32	MyD88 HOIL1Goff	20200821 1.5nM 120-1E1 MyD88_HOIL1 001	15	4.19336676295348	2.29682230016921	136	120	1	94
20200821 1.5nM 120-1E1 MyD88_HOIL1 001...15...15	20200821 1.5nM 120-1E1 MyD88_HOIL1 001...15...MyD88...252	32	MyD88 HOIL1Goff	20200821 1.5nM 120-1E1 MyD88_HOIL1 001	15	6.13701320395229	2.81725155172172	48	64	1	94
20200821 1.5nM 120-1E1 MyD88_HOIL1 001...15...18	20200821 1.5nM 120-1E1 MyD88_HOIL1 001...15...MyD88...386	32	MyD88 HOIL1Goff	20200821 1.5nM 120-1E1 MyD88_HOIL1 001	15	6.42396912294119	2.07300327213928	220	24	1	94
20200821 1.5nM 120-1E1 MyD88_HOIL1 001...15...19	20200821 1.5nM 120-1E1 MyD88_HOIL1 001...15...MyD88...419	32	MyD88 HOIL1Goff	20200821 1.5nM 120-1E1 MyD88_HOIL1 001	15	3.37570901128945	2.43584342631081	56	36	1	94
20200821 1.5nM 120-1E1 MyD88_HOIL1 001...15...22	20200821 1.5nM 120-1E1 MyD88_HOIL1 001...15...MyD88...345	32	MyD88 HOIL1Goff	20200821 1.5nM 120-1E1 MyD88_HOIL1 001	15	4.88489410651687	5.86206248408186	232	104	1	94
20200821 1.5nM 120-1E1 MyD88_HOIL1 001...15...23	20200821 1.5nM 120-1E1 MyD88_HOIL1 001...15...MyD88...441	32	MyD88 HOIL1Goff	20200821 1.5nM 120-1E1 MyD88_HOIL1 001	15	4.62346491637514	2.3110113716975	88	56	1	94
20200821 1.5nM 120-1E1 MyD88_HOIL1 001...15...24	20200821 1.5nM 120-1E1 MyD88_HOIL1 001...15...MyD88...477	32	MyD88 HOIL1Goff	20200821 1.5nM 120-1E1 MyD88_HOIL1 001	15	3.96875850164646	1.94756763440454	36	16	1	94
20200821 1.5nM 120-1E1 MyD88_HOIL1 001...15...25	20200821 1.5nM 120-1E1 MyD88_HOIL1 001...15...MyD88...480	32	MyD88 HOIL1Goff	20200821 1.5nM 120-1E1 MyD88_HOIL1 001	15	5.11143629193523	2.03969063422444	108	28	1	94
20200821 1.5nM 120-1E1 MyD88_HOIL1 001...16...3	20200821 1.5nM 120-1E1 MyD88_HOIL1 001...16...MyD88...82	32	MyD88 HOIL1Goff	20200821 1.5nM 120-1E1 MyD88_HOIL1 001	16	2.54121243951414	1.3318528802818	12	8	1	94
20200821 1.5nM 120-1E1 MyD88_HOIL1 001...16...9	20200821 1.5nM 120-1E1 MyD88_HOIL1 001...16...MyD88...220	32	MyD88 HOIL1Goff	20200821 1.5nM 120-1E1 MyD88_HOIL1 001	16	3.58026681382295	2.29682341726246	32	8	1	94
20200821 1.5nM 120-1E1 MyD88_HOIL1 001...17...22	20200821 1.5nM 120-1E1 MyD88_HOIL1 001...17...MyD88...403	32	MyD88 HOIL1Goff	20200821 1.5nM 120-1E1 MyD88_HOIL1 001	17	6.17415227308053	2.039292031835	116	32	1	94
20200821 1.5nM 120-1E1 MyD88_HOIL1 001...17...28	20200821 1.5nM 120-1E1 MyD88_HOIL1 001...17...MyD88...661	32	MyD88 HOIL1Goff	20200821 1.5nM 120-1E1 MyD88_HOIL1 001	17	2.685528261872	2.05873097128441	24	24	1	94
20200821 1.5nM 120-1E1 MyD88_HOIL1 001...17...29	20200821 1.5nM 120-1E1 MyD88_HOIL1 001...17...MyD88...670	32	MyD88 HOIL1Goff	20200821 1.5nM 120-1E1 MyD88_HOIL1 001	17	4.13086046134396	1.5035446802445	188	20	1	94
20200821 1.5nM 120-1E1 MyD88_HOIL1 001...17...33	20200821 1.5nM 120-1E1 MyD88_HOIL1 001...17...MyD88...775	32	MyD88 HOIL1Goff	20200821 1.5nM 120-1E1 MyD88_HOIL1 001	17	3.55836452332628	1.76342585368555	40	12	1	94
20200821 1.5nM 120-1E1 MyD88_HOIL1 001...17...37	20200821 1.5nM 120-1E1 MyD88_HOIL1 001...17...MyD88...909	32	MyD88 HOIL1Goff	20200821 1.5nM 120-1E1 MyD88_HOIL1 001	17	5.55912718253595	1.73262118418854	84	60	1	94
20200821 1.5nM 120-1E1 MyD88_HOIL1 001...18...29	20200821 1.5nM 120-1E1 MyD88_HOIL1 001...18...MyD88...947	32	MyD88 HOIL1Goff	20200821 1.5nM 120-1E1 MyD88_HOIL1 001	18	3.53694312425331	2.7102571480574	44	64	1	94
20200821 1.5nM 120-1E1 MyD88_HOIL1 001...18...32	20200821 1.5nM 120-1E1 MyD88_HOIL1 001...18...MyD88...1068	32	MyD88 HOIL1Goff	20200821 1.5nM 120-1E1 MyD88_HOIL1 001	18	3.14620004364296	1.6278995126213	80	8	1	94
20200821 1.5nM 120-1E1 MyD88_HOIL1 001...19...30	20200821 1.5nM 120-1E1 MyD88_HOIL1 001...19...MyD88...710	32	MyD88 HOIL1Goff	20200821 1.5nM 120-1E1 MyD88_HOIL1 001	19	5.60534439630576	1.97732378841799	116	16	1	94
20200821 1.5nM 120-1E1 MyD88_HOIL1 001...20...2	20200821 1.5nM 120-1E1 MyD88_HOIL1 001...20...MyD88...30	32	MyD88 HOIL1Goff	20200821 1.5nM 120-1E1 MyD88_HOIL1 001	20	4.23148466369446	4.14918966725606	28	32	1	94
20200821 1.5nM 120-1E1 MyD88_HOIL1 001...20...21	20200821 1.5nM 120-1E1 MyD88_HOIL1 001...20...MyD88...667	32	MyD88 HOIL1Goff	20200821 1.5nM 120-1E1 MyD88_HOIL1 001	20	4.96841727357913	3.75696839667238	68	104	1	94
20200821 1.5nM 120-1E1 MyD88_HOIL1 001...21...15	20200821 1.5nM 120-1E1 MyD88_HOIL1 001...21...MyD88...307	32	MyD88 HOIL1Goff	20200821 1.5nM 120-1E1 MyD88_HOIL1 001	21	6.63411309550603	4.43232294855906	76	104	1	94
20200821 1.5nM 120-1E1 MyD88_HOIL1 001...21...28	20200821 1.5nM 120-1E1 MyD88_HOIL1 001...21...MyD88...787	32	MyD88 HOIL1Goff	20200821 1.5nM 120-1E1 MyD88_HOIL1 001	21	4.42238110975388	1.47410997863297	48	48	1	94
20200821 1.5nM 120-1E1 MyD88_HOIL1 001...21...6	20200821 1.5nM 120-1E1 MyD88_HOIL1 001...21...MyD88...159	32	MyD88 HOIL1Goff	20200821 1.5nM 120-1E1 MyD88_HOIL1 001	21	5.60379611009975	1.42491189841553	84	8	1	94
20200821 1.5nM 120-1E1 MyD88_HOIL1 001...22...2	20200821 1.5nM 120-1E1 MyD88_HOIL1 001...22...MyD88...96	32	MyD88 HOIL1Goff	20200821 1.5nM 120-1E1 MyD88_HOIL1 001	22	5.54407968394667	3.42526278375522	148	60	1	94
20200821 1.5nM 120-1E1 MyD88_HOIL1 001...22...3	20200821 1.5nM 120-1E1 MyD88_HOIL1 001...22...MyD88...134	32	MyD88 HOIL1Goff	20200821 1.5nM 120-1E1 MyD88_HOIL1 001	22	4.53776751510486	3.52881822172808	288	8	1	94
20200821 1.5nM 120-1E1 MyD88_HOIL1 001...26...16	20200821 1.5nM 120-1E1 MyD88_HOIL1 001...26...MyD88...307	32	MyD88 HOIL1Goff	20200821 1.5nM 120-1E1 MyD88_HOIL1 001	26	5.81958265569454	2.45816507780743	92	72	1	94
20200821 1.5nM 120-1E1 MyD88_HOIL1 001...26...19	20200821 1.5nM 120-1E1 MyD88_HOIL1 001...26...MyD88...477	32	MyD88 HOIL1Goff	20200821 1.5nM 120-1E1 MyD88_HOIL1 001	26	5.67523283913189	2.64791674796379	28	12	1	94
20200821 1.5nM 120-1E1 MyD88_HOIL1 001...26...20	20200821 1.5nM 120-1E1 MyD88_HOIL1 001...26...MyD88...481	32	MyD88 HOIL1Goff	20200821 1.5nM 120-1E1 MyD88_HOIL1 001	26	4.44042946227049	2.49013572220355	12	8	1	94
20200821 1.5nM 120-1E1 MyD88_HOIL1 001...26...21	20200821 1.5nM 120-1E1 MyD88_HOIL1 001...26...MyD88...498	32	MyD88 HOIL1Goff	20200821 1.5nM 120-1E1 MyD88_HOIL1 001	26	3.70077057399033	1.62368094518881	36	16	1	94
20200821 1.5nM 120-1E1 MyD88_HOIL1 001...26...22	20200821 1.5nM 120-1E1 MyD88_HOIL1 001...26...MyD88...511	32	MyD88 HOIL1Goff	20200821 1.5nM 120-1E1 MyD88_HOIL1 001	26	4.08150868999635	1.8309020135645	32	24	1	94
20200821 1.5nM 120-1E1 MyD88_HOIL1 001...26...32	20200821 1.5nM 120-1E1 MyD88_HOIL1 001...26...MyD88...698	32	MyD88 HOIL1Goff	20200821 1.5nM 120-1E1 MyD88_HOIL1 001	26	4.76988694578423	3.28273932333769	240	176	1	94
20200821 1.5nM 120-1E1 MyD88_HOIL1 001...27...11	20200821 1.5nM 120-1E1 MyD88_HOIL1 001...27...MyD88...151	32	MyD88 HOIL1Goff	20200821 1.5nM 120-1E1 MyD88_HOIL1 001	27	4.84469099970376	1.57539663549119	260	8	1	94
20200821 1.5nM 120-1E1 MyD88_HOIL1 001...27...19	20200821 1.5nM 120-1E1 MyD88_HOIL1 001...27...MyD88...191	32	MyD88 HOIL1Goff	20200821 1.5nM 120-1E1 MyD88_HOIL1 001	27	6.42625271464618	1.2673425912234	536	12	1	94
20200821 1.5nM 120-1E1 MyD88_HOIL1 001...27...22	20200821 1.5nM 120-1E1 MyD88_HOIL1 001...27...MyD88...284	32	MyD88 HOIL1Goff	20200821 1.5nM 120-1E1 MyD88_HOIL1 001	27	5.62076674816473	1.69175517327618	124	12	1	94
20200821 1.5nM 120-1E1 MyD88_HOIL1 001...27...23	20200821 1.5nM 120-1E1 MyD88_HOIL1 001...27...MyD88...185	32	MyD88 HOIL1Goff	20200821 1.5nM 120-1E1 MyD88_HOIL1 001	27	6.49562881624286	2.27399646333268	424	48	1	94
20200821 1.5nM 120-1E1 MyD88_HOIL1 001...27...24	20200821 1.5nM 120-1E1 MyD88_HOIL1 001...27...MyD88...286	32	MyD88 HOIL1Goff	20200821 1.5nM 120-1E1 MyD88_HOIL1 001	27	5.72267456755534	1.44502750240268	344	16	1	94
20200821 1.5nM 120-1E1 MyD88_HOIL1 001...27...30	20200821 1.5nM 120-1E1 MyD88_HOIL1 001...27...MyD88...350	32	MyD88 HOIL1Goff	20200821 1.5nM 120-1E1 MyD88_HOIL1 001	27	5.05693829911175	1.94578751691308	236	28	1	94
20200821 1.5nM 120-1E1 MyD88_HOIL1 001...27...36	20200821 1.5nM 120-1E1 MyD88_HOIL1 001...27...MyD88...441	32	MyD88 HOIL1Goff	20200821 1.5nM 120-1E1 MyD88_HOIL1 001	27	5.68734689099554	1.55931815947494	240	16	1	94
20200821 1.5nM 120-1E1 MyD88_HOIL1 001...27...37	20200821 1.5nM 120-1E1 MyD88_HOIL1 001...27...MyD88...434	32	MyD88 HOIL1Goff	20200821 1.5nM 120-1E1 MyD88_HOIL1 001	27	5.52114810007504	1.56109271501791	248	28	1	94
20200821 1.5nM 120-1E1 MyD88_HOIL1 001...27...40	20200821 1.5nM 120-1E1 MyD88_HOIL1 001...27...MyD88...604	32	MyD88 HOIL1Goff	20200821 1.5nM 120-1E1 MyD88_HOIL1 001	27	4.56680977685616	1.89815416684957	52	24	1	94
20200821 1.5nM 120-1E1 MyD88_HOIL1 001...27...42	20200821 1.5nM 120-1E1 MyD88_HOIL1 001...27...MyD88...659	32	MyD88 HOIL1Goff	20200821 1.5nM 120-1E1 MyD88_HOIL1 001	27	4.29487589955013	2.33796811354357	28	28	1	94
20200821 1.5nM 120-1E1 MyD88_HOIL1 001...27...51	20200821 1.5nM 120-1E1 MyD88_HOIL1 001...27...MyD88...1000	32	MyD88 HOIL1Goff	20200821 1.5nM 120-1E1 MyD88_HOIL1 001	27	3.77381909587932	3.76313976069508	156	92	1	94
20200821 1.5nM 120-1E1 MyD88_HOIL1 001...27...9	20200821 1.5nM 120-1E1 MyD88_HOIL1 001...27...MyD88...142	32	MyD88 HOIL1Goff	20200821 1.5nM 120-1E1 MyD88_HOIL1 001	27	6.1594792015418	1.51155737846877	28	16	1	94
20200821 1.5nM 120-1E1 MyD88_HOIL1 001...28...10	20200821 1.5nM 120-1E1 MyD88_HOIL1 001...28...MyD88...98	32	MyD88 HOIL1Goff	20200821 1.5nM 120-1E1 MyD88_HOIL1 001	28	5.9013601712607	1.75640346450706	444	16	1	94
20200821 1.5nM 120-1E1 MyD88_HOIL1 001...28...16	20200821 1.5nM 120-1E1 MyD88_HOIL1 001...28...MyD88...27	32	MyD88 HOIL1Goff	20200821 1.5nM 120-1E1 MyD88_HOIL1 001	28	6.05887862206385	2.48897022941837	812	108	1	94
20200821 1.5nM 120-1E1 MyD88_HOIL1 001...29...17	20200821 1.5nM 120-1E1 MyD88_HOIL1 001...29...MyD88...171	32	MyD88 HOIL1Goff	20200821 1.5nM 120-1E1 MyD88_HOIL1 001	29	4.76944707472314	1.90210511401594	312	84	1	94
20200821 1.5nM 120-1E1 MyD88_HOIL1 001...29...23	20200821 1.5nM 120-1E1 MyD88_HOIL1 001...29...MyD88...315	32	MyD88 HOIL1Goff	20200821 1.5nM 120-1E1 MyD88_HOIL1 001	29	4.20530712406253	1.62560941266391	64	12	1	94
20200821 1.5nM 120-1E1 MyD88_HOIL1 001...29...24	20200821 1.5nM 120-1E1 MyD88_HOIL1 001...29...MyD88...345	32	MyD88 HOIL1Goff	20200821 1.5nM 120-1E1 MyD88_HOIL1 001	29	6.50381527171081	2.68731973124349	120	52	1	94
20200821 1.5nM 120-1E1 MyD88_HOIL1 001...29...26	20200821 1.5nM 120-1E1 MyD88_HOIL1 001...29...MyD88...383	32	MyD88 HOIL1Goff	20200821 1.5nM 120-1E1 MyD88_HOIL1 001	29	5.32595837451945	2.12551655587493	40	36	1	94
20200821 1.5nM 120-1E1 MyD88_HOIL1 001...29...27	20200821 1.5nM 120-1E1 MyD88_HOIL1 001...29...MyD88...326	32	MyD88 HOIL1Goff	20200821 1.5nM 120-1E1 MyD88_HOIL1 001	29	5.40108958391296	2.19176896949541	376	24	1	94
20200821 1.5nM 120-1E1 MyD88_HOIL1 001...30...11	20200821 1.5nM 120-1E1 MyD88_HOIL1 001...30...MyD88...233	32	MyD88 HOIL1Goff	20200821 1.5nM 120-1E1 MyD88_HOIL1 001	30	5.01978126420126	2.06453253040577	68	36	1	94
20200821 1.5nM 120-1E1 MyD88_HOIL1 001...30...14	20200821 1.5nM 120-1E1 MyD88_HOIL1 001...30...MyD88...217	32	MyD88 HOIL1Goff	20200821 1.5nM 120-1E1 MyD88_HOIL1 001	30	5.92966276199584	1.59881001634185	192	32	1	94
20200821 1.5nM 120-1E1 MyD88_HOIL1 001...30...15	20200821 1.5nM 120-1E1 MyD88_HOIL1 001...30...MyD88...255	32	MyD88 HOIL1Goff	20200821 1.5nM 120-1E1 MyD88_HOIL1 001	30	6.29539224284808	1.49150056886321	204	12	1	94
20200821 1.5nM 120-1E1 MyD88_HOIL1 001...30...17	20200821 1.5nM 120-1E1 MyD88_HOIL1 001...30...MyD88...324	32	MyD88 HOIL1Goff	20200821 1.5nM 120-1E1 MyD88_HOIL1 001	30	5.01777887379826	2.72794708400209	148	56	1	94
20200821 1.5nM 120-1E1 MyD88_HOIL1 001...30...3	20200821 1.5nM 120-1E1 MyD88_HOIL1 001...30...MyD88...0	32	MyD88 HOIL1Goff	20200821 1.5nM 120-1E1 MyD88_HOIL1 001	30	5.97845652208812	3.21926465027553	324	116	1	94
20200821 1.5nM 120-1E1 MyD88_HOIL1 001...34...1	20200821 1.5nM 120-1E1 MyD88_HOIL1 001...34...MyD88...0	32	MyD88 HOIL1Goff	20200821 1.5nM 120-1E1 MyD88_HOIL1 001	34	4.47891932315735	2.25727134318993	24	8	1	94
20200821 1.5nM 120-1E1 MyD88_HOIL1 001...34...10	20200821 1.5nM 120-1E1 MyD88_HOIL1 001...34...MyD88...77	32	MyD88 HOIL1Goff	20200821 1.5nM 120-1E1 MyD88_HOIL1 001	34	6.15511059750066	1.20865980136751	124	12	1	94
20200821 1.5nM 120-1E1 MyD88_HOIL1 001...34...5	20200821 1.5nM 120-1E1 MyD88_HOIL1 001...34...MyD88...72	32	MyD88 HOIL1Goff	20200821 1.5nM 120-1E1 MyD88_HOIL1 001	34	3.6262782154144	2.0828503668281	136	72	1	94
20200821 1.5nM 120-1E1 MyD88_HOIL1 001...4...19	20200821 1.5nM 120-1E1 MyD88_HOIL1 001...4...MyD88...328	32	MyD88 HOIL1Goff	20200821 1.5nM 120-1E1 MyD88_HOIL1 001	4	5.04578716667987	2.23534650673354	56	12	1	94
20200821 1.5nM 120-1E1 MyD88_HOIL1 001...4...21	20200821 1.5nM 120-1E1 MyD88_HOIL1 001...4...MyD88...420	32	MyD88 HOIL1Goff	20200821 1.5nM 120-1E1 MyD88_HOIL1 001	4	5.19163144959619	1.45268437702956	220	12	1	94
20200821 1.5nM 120-1E1 MyD88_HOIL1 001...4...24	20200821 1.5nM 120-1E1 MyD88_HOIL1 001...4...MyD88...578	32	MyD88 HOIL1Goff	20200821 1.5nM 120-1E1 MyD88_HOIL1 001	4	4.41796204395053	1.87120937202184	44	8	1	94
20200821 1.5nM 120-1E1 MyD88_HOIL1 001...4...26	20200821 1.5nM 120-1E1 MyD88_HOIL1 001...4...MyD88...603	32	MyD88 HOIL1Goff	20200821 1.5nM 120-1E1 MyD88_HOIL1 001	4	6.24600178888521	2.41681237876313	248	32	1	94
20200821 1.5nM 120-1E1 MyD88_HOIL1 001...5...20	20200821 1.5nM 120-1E1 MyD88_HOIL1 001...5...MyD88...393	32	MyD88 HOIL1Goff	20200821 1.5nM 120-1E1 MyD88_HOIL1 001	5	3.82589878592029	1.35350108917279	52	8	1	94
20200821 1.5nM 120-1E1 MyD88_HOIL1 001...5...3	20200821 1.5nM 120-1E1 MyD88_HOIL1 001...5...MyD88...59	32	MyD88 HOIL1Goff	20200821 1.5nM 120-1E1 MyD88_HOIL1 001	5	6.19029213256074	2.79124057629794	92	72	1	94
20200821 1.5nM 120-1E1 MyD88_HOIL1 001...6...1	20200821 1.5nM 120-1E1 MyD88_HOIL1 001...6...MyD88...56	32	MyD88 HOIL1Goff	20200821 1.5nM 120-1E1 MyD88_HOIL1 001	6	5.23647688354401	1.78032101893875	20	12	1	94
20200821 1.5nM 120-1E1 MyD88_HOIL1 001...6...14	20200821 1.5nM 120-1E1 MyD88_HOIL1 001...6...MyD88...199	32	MyD88 HOIL1Goff	20200821 1.5nM 120-1E1 MyD88_HOIL1 001	6	6.05772083007814	1.85547405529319	64	8	1	94
20200821 1.5nM 120-1E1 MyD88_HOIL1 001...7...24	20200821 1.5nM 120-1E1 MyD88_HOIL1 001...7...MyD88...473	32	MyD88 HOIL1Goff	20200821 1.5nM 120-1E1 MyD88_HOIL1 001	7	5.64242438887901	1.95323259065971	108	28	1	94
20200821 1.5nM 120-1E1 MyD88_HOIL1 001...7...33	20200821 1.5nM 120-1E1 MyD88_HOIL1 001...7...MyD88...691	32	MyD88 HOIL1Goff	20200821 1.5nM 120-1E1 MyD88_HOIL1 001	7	5.43690907860516	3.8815053034901	204	164	1	94
20200821 1.5nM 120-1E1 MyD88_HOIL1 001...8...42	20200821 1.5nM 120-1E1 MyD88_HOIL1 001...8...MyD88...802	32	MyD88 HOIL1Goff	20200821 1.5nM 120-1E1 MyD88_HOIL1 001	8	5.00059805803774	1.77985497939362	12	12	1	94
20200821 1.5nM 120-1E1 MyD88_HOIL1 001...8...63	20200821 1.5nM 120-1E1 MyD88_HOIL1 001...8...MyD88...933	32	MyD88 HOIL1Goff	20200821 1.5nM 120-1E1 MyD88_HOIL1 001	8	6.70865016834374	2.19755317251532	608	16	1	94
20200821 1.5nM 120-1E1 MyD88_HOIL1 001...8...78	20200821 1.5nM 120-1E1 MyD88_HOIL1 001...8...MyD88...1423	32	MyD88 HOIL1Goff	20200821 1.5nM 120-1E1 MyD88_HOIL1 001	8	4.7164640842661	2.2843233201753	64	24	1	94
20200821 1.5nM 120-1E1 MyD88_HOIL1 001...9...11	20200821 1.5nM 120-1E1 MyD88_HOIL1 001...9...MyD88...291	32	MyD88 HOIL1Goff	20200821 1.5nM 120-1E1 MyD88_HOIL1 001	9	5.59249121588667	1.74834494194177	204	8	1	94
20200821 1.5nM 120-1E1 MyD88_HOIL1 001...9...13	20200821 1.5nM 120-1E1 MyD88_HOIL1 001...9...MyD88...337	32	MyD88 HOIL1Goff	20200821 1.5nM 120-1E1 MyD88_HOIL1 001	9	4.04259459899901	1.99491183369937	52	84	1	94
20200821 1.5nM 120-1E1 MyD88_HOIL1 001...9...15	20200821 1.5nM 120-1E1 MyD88_HOIL1 001...9...MyD88...341	32	MyD88 HOIL1Goff	20200821 1.5nM 120-1E1 MyD88_HOIL1 001	9	4.63986298715561	1.04073147680603	40	8	1	94
20210319 120-1E1_HOIL1_MyD88 grid 1 IL1 on 003_43...1...14	20210319 120-1E1_HOIL1_MyD88 grid 1 IL1 on 003_43...1...MyD88...175	32	MyD88 HOIL1G1on	20210319 120-1E1_HOIL1_MyD88 grid 1 IL1 on 003_43	1	5.10615763290167	4.59597263562486	56	36	1	99
20210319 120-1E1_HOIL1_MyD88 grid 1 IL1 on 003_43...1...17	20210319 120-1E1_HOIL1_MyD88 grid 1 IL1 on 003_43...1...MyD88...303	32	MyD88 HOIL1G1on	20210319 120-1E1_HOIL1_MyD88 grid 1 IL1 on 003_43	1	5.30194770253755	1.72874721256396	180	12	1	99
20210319 120-1E1_HOIL1_MyD88 grid 1 IL1 on 003_43...1...18	20210319 120-1E1_HOIL1_MyD88 grid 1 IL1 on 003_43...1...MyD88...262	32	MyD88 HOIL1G1on	20210319 120-1E1_HOIL1_MyD88 grid 1 IL1 on 003_43	1	5.16551585851241	2.12972036440364	336	8	1	99
20210319 120-1E1_HOIL1_MyD88 grid 1 IL1 on 003_43...1...19	20210319 120-1E1_HOIL1_MyD88 grid 1 IL1 on 003_43...1...MyD88...331	32	MyD88 HOIL1G1on	20210319 120-1E1_HOIL1_MyD88 grid 1 IL1 on 003_43	1	5.09166900907237	1.63459916711263	32	8	1	99
20210319 120-1E1_HOIL1_MyD88 grid 1 IL1 on 003_43...1...28	20210319 120-1E1_HOIL1_MyD88 grid 1 IL1 on 003_43...1...MyD88...473	32	MyD88 HOIL1G1on	20210319 120-1E1_HOIL1_MyD88 grid 1 IL1 on 003_43	1	2.66815005940436	4.38437445674075	32	40	1	99
20210319 120-1E1_HOIL1_MyD88 grid 1 IL1 on 003_43...1...5	20210319 120-1E1_HOIL1_MyD88 grid 1 IL1 on 003_43...1...MyD88...77	32	MyD88 HOIL1G1on	20210319 120-1E1_HOIL1_MyD88 grid 1 IL1 on 003_43	1	6.10300475320773	1.59918283322797	424	12	1	99
20210319 120-1E1_HOIL1_MyD88 grid 1 IL1 on 003_43...10...1	20210319 120-1E1_HOIL1_MyD88 grid 1 IL1 on 003_43...10...MyD88...23	32	MyD88 HOIL1G1on	20210319 120-1E1_HOIL1_MyD88 grid 1 IL1 on 003_43	10	4.58428334930381	2.35653178550974	20	12	1	99
20210319 120-1E1_HOIL1_MyD88 grid 1 IL1 on 003_43...10...22	20210319 120-1E1_HOIL1_MyD88 grid 1 IL1 on 003_43...10...MyD88...644	32	MyD88 HOIL1G1on	20210319 120-1E1_HOIL1_MyD88 grid 1 IL1 on 003_43	10	4.20223596297238	5.1685820761766	308	100	1	99
20210319 120-1E1_HOIL1_MyD88 grid 1 IL1 on 003_43...10...23	20210319 120-1E1_HOIL1_MyD88 grid 1 IL1 on 003_43...10...MyD88...806	32	MyD88 HOIL1G1on	20210319 120-1E1_HOIL1_MyD88 grid 1 IL1 on 003_43	10	4.5299811589645	6.12230732567538	512	176	1	99
20210319 120-1E1_HOIL1_MyD88 grid 1 IL1 on 003_43...10...24	20210319 120-1E1_HOIL1_MyD88 grid 1 IL1 on 003_43...10...MyD88...859	32	MyD88 HOIL1G1on	20210319 120-1E1_HOIL1_MyD88 grid 1 IL1 on 003_43	10	4.68200660215255	1.96625149709046	112	8	1	99
20210319 120-1E1_HOIL1_MyD88 grid 1 IL1 on 003_43...10...26	20210319 120-1E1_HOIL1_MyD88 grid 1 IL1 on 003_43...10...MyD88...959	32	MyD88 HOIL1G1on	20210319 120-1E1_HOIL1_MyD88 grid 1 IL1 on 003_43	10	4.26382427236585	2.35261575754988	32	12	1	99
20210319 120-1E1_HOIL1_MyD88 grid 1 IL1 on 003_43...10...27	20210319 120-1E1_HOIL1_MyD88 grid 1 IL1 on 003_43...10...MyD88...920	32	MyD88 HOIL1G1on	20210319 120-1E1_HOIL1_MyD88 grid 1 IL1 on 003_43	10	5.29275425870879	2.47765290807571	64	40	1	99
20210319 120-1E1_HOIL1_MyD88 grid 1 IL1 on 003_43...10...29	20210319 120-1E1_HOIL1_MyD88 grid 1 IL1 on 003_43...10...MyD88...1039	32	MyD88 HOIL1G1on	20210319 120-1E1_HOIL1_MyD88 grid 1 IL1 on 003_43	10	2.32733055895682	1.6004053603031	20	12	1	99
20210319 120-1E1_HOIL1_MyD88 grid 1 IL1 on 003_43...10...30	20210319 120-1E1_HOIL1_MyD88 grid 1 IL1 on 003_43...10...MyD88...979	32	MyD88 HOIL1G1on	20210319 120-1E1_HOIL1_MyD88 grid 1 IL1 on 003_43	10	4.3484618638905	1.53189290784184	180	20	1	99
20210319 120-1E1_HOIL1_MyD88 grid 1 IL1 on 003_43...10...33	20210319 120-1E1_HOIL1_MyD88 grid 1 IL1 on 003_43...10...MyD88...769	32	MyD88 HOIL1G1on	20210319 120-1E1_HOIL1_MyD88 grid 1 IL1 on 003_43	10	5.54701531058824	1.97462307382044	508	16	1	99
20210319 120-1E1_HOIL1_MyD88 grid 1 IL1 on 003_43...10...36	20210319 120-1E1_HOIL1_MyD88 grid 1 IL1 on 003_43...10...MyD88...1113	32	MyD88 HOIL1G1on	20210319 120-1E1_HOIL1_MyD88 grid 1 IL1 on 003_43	10	1.88018598537461	1.83715251942012	60	32	1	99
20210319 120-1E1_HOIL1_MyD88 grid 1 IL1 on 003_43...10...37	20210319 120-1E1_HOIL1_MyD88 grid 1 IL1 on 003_43...10...MyD88...271	32	MyD88 HOIL1G1on	20210319 120-1E1_HOIL1_MyD88 grid 1 IL1 on 003_43	10	5.86112868117924	3.31712893855845	1196	80	1	99
20210319 120-1E1_HOIL1_MyD88 grid 1 IL1 on 003_43...10...38	20210319 120-1E1_HOIL1_MyD88 grid 1 IL1 on 003_43...10...MyD88...1209	32	MyD88 HOIL1G1on	20210319 120-1E1_HOIL1_MyD88 grid 1 IL1 on 003_43	10	2.10063248868074	4.02331530200137	16	64	1	99
20210319 120-1E1_HOIL1_MyD88 grid 1 IL1 on 003_43...10...39	20210319 120-1E1_HOIL1_MyD88 grid 1 IL1 on 003_43...10...MyD88...1236	32	MyD88 HOIL1G1on	20210319 120-1E1_HOIL1_MyD88 grid 1 IL1 on 003_43	10	1.94791174920141	2.71841583629274	92	20	1	99
20210319 120-1E1_HOIL1_MyD88 grid 1 IL1 on 003_43...10...40	20210319 120-1E1_HOIL1_MyD88 grid 1 IL1 on 003_43...10...MyD88...1184	32	MyD88 HOIL1G1on	20210319 120-1E1_HOIL1_MyD88 grid 1 IL1 on 003_43	10	2.68179871216579	2.20700273128284	196	48	1	99
20210319 120-1E1_HOIL1_MyD88 grid 1 IL1 on 003_43...10...41	20210319 120-1E1_HOIL1_MyD88 grid 1 IL1 on 003_43...10...MyD88...1316	32	MyD88 HOIL1G1on	20210319 120-1E1_HOIL1_MyD88 grid 1 IL1 on 003_43	10	3.17650185278829	1.1715732348958	96	12	1	99
20210319 120-1E1_HOIL1_MyD88 grid 1 IL1 on 003_43...10...46	20210319 120-1E1_HOIL1_MyD88 grid 1 IL1 on 003_43...10...MyD88...1629	32	MyD88 HOIL1G1on	20210319 120-1E1_HOIL1_MyD88 grid 1 IL1 on 003_43	10	1.7854093760704	3.0116974270972	72	84	1	99
20210319 120-1E1_HOIL1_MyD88 grid 1 IL1 on 003_43...10...47	20210319 120-1E1_HOIL1_MyD88 grid 1 IL1 on 003_43...10...MyD88...1644	32	MyD88 HOIL1G1on	20210319 120-1E1_HOIL1_MyD88 grid 1 IL1 on 003_43	10	6.47122260864987	2.73906958101687	80	16	1	99
20210319 120-1E1_HOIL1_MyD88 grid 1 IL1 on 003_43...10...49	20210319 120-1E1_HOIL1_MyD88 grid 1 IL1 on 003_43...10...MyD88...1597	32	MyD88 HOIL1G1on	20210319 120-1E1_HOIL1_MyD88 grid 1 IL1 on 003_43	10	4.30599332808152	2.00230575939641	148	36	1	99
20210319 120-1E1_HOIL1_MyD88 grid 1 IL1 on 003_43...10...50	20210319 120-1E1_HOIL1_MyD88 grid 1 IL1 on 003_43...10...MyD88...1724	32	MyD88 HOIL1G1on	20210319 120-1E1_HOIL1_MyD88 grid 1 IL1 on 003_43	10	2.04349541064997	2.20329500741138	64	20	1	99
20210319 120-1E1_HOIL1_MyD88 grid 1 IL1 on 003_43...10...51	20210319 120-1E1_HOIL1_MyD88 grid 1 IL1 on 003_43...10...MyD88...1756	32	MyD88 HOIL1G1on	20210319 120-1E1_HOIL1_MyD88 grid 1 IL1 on 003_43	10	1.16957531394983	1.02278870023895	48	8	1	99
20210319 120-1E1_HOIL1_MyD88 grid 1 IL1 on 003_43...10...6	20210319 120-1E1_HOIL1_MyD88 grid 1 IL1 on 003_43...10...MyD88...230	32	MyD88 HOIL1G1on	20210319 120-1E1_HOIL1_MyD88 grid 1 IL1 on 003_43	10	2.29768101666486	2.04923621688365	32	24	1	99
20210319 120-1E1_HOIL1_MyD88 grid 1 IL1 on 003_43...10...7	20210319 120-1E1_HOIL1_MyD88 grid 1 IL1 on 003_43...10...MyD88...207	32	MyD88 HOIL1G1on	20210319 120-1E1_HOIL1_MyD88 grid 1 IL1 on 003_43	10	3.01979840343108	1.99449706873064	64	12	1	99
20210319 120-1E1_HOIL1_MyD88 grid 1 IL1 on 003_43...10...9	20210319 120-1E1_HOIL1_MyD88 grid 1 IL1 on 003_43...10...MyD88...302	32	MyD88 HOIL1G1on	20210319 120-1E1_HOIL1_MyD88 grid 1 IL1 on 003_43	10	3.15750472272157	5.13295793970167	24	92	1	99
20210319 120-1E1_HOIL1_MyD88 grid 1 IL1 on 003_43...11...10	20210319 120-1E1_HOIL1_MyD88 grid 1 IL1 on 003_43...11...MyD88...308	32	MyD88 HOIL1G1on	20210319 120-1E1_HOIL1_MyD88 grid 1 IL1 on 003_43	11	3.85366843349624	1.52516263192392	20	16	1	99
20210319 120-1E1_HOIL1_MyD88 grid 1 IL1 on 003_43...11...13	20210319 120-1E1_HOIL1_MyD88 grid 1 IL1 on 003_43...11...MyD88...425	32	MyD88 HOIL1G1on	20210319 120-1E1_HOIL1_MyD88 grid 1 IL1 on 003_43	11	5.96259869829468	4.89902100515997	24	36	1	99
20210319 120-1E1_HOIL1_MyD88 grid 1 IL1 on 003_43...11...15	20210319 120-1E1_HOIL1_MyD88 grid 1 IL1 on 003_43...11...MyD88...538	32	MyD88 HOIL1G1on	20210319 120-1E1_HOIL1_MyD88 grid 1 IL1 on 003_43	11	5.5654403317315	5.5895369766391	152	80	1	99
20210319 120-1E1_HOIL1_MyD88 grid 1 IL1 on 003_43...11...17	20210319 120-1E1_HOIL1_MyD88 grid 1 IL1 on 003_43...11...MyD88...674	32	MyD88 HOIL1G1on	20210319 120-1E1_HOIL1_MyD88 grid 1 IL1 on 003_43	11	4.54342776610109	1.49959878736001	72	12	1	99
20210319 120-1E1_HOIL1_MyD88 grid 1 IL1 on 003_43...11...18	20210319 120-1E1_HOIL1_MyD88 grid 1 IL1 on 003_43...11...MyD88...771	32	MyD88 HOIL1G1on	20210319 120-1E1_HOIL1_MyD88 grid 1 IL1 on 003_43	11	3.04904710690992	2.56039515352131	28	52	1	99
20210319 120-1E1_HOIL1_MyD88 grid 1 IL1 on 003_43...11...19	20210319 120-1E1_HOIL1_MyD88 grid 1 IL1 on 003_43...11...MyD88...724	32	MyD88 HOIL1G1on	20210319 120-1E1_HOIL1_MyD88 grid 1 IL1 on 003_43	11	5.67438060912924	3.93526346786186	132	48	1	99
20210319 120-1E1_HOIL1_MyD88 grid 1 IL1 on 003_43...11...2	20210319 120-1E1_HOIL1_MyD88 grid 1 IL1 on 003_43...11...MyD88...130	32	MyD88 HOIL1G1on	20210319 120-1E1_HOIL1_MyD88 grid 1 IL1 on 003_43	11	2.71043396345378	1.56468903935308	28	8	1	99
20210319 120-1E1_HOIL1_MyD88 grid 1 IL1 on 003_43...11...21	20210319 120-1E1_HOIL1_MyD88 grid 1 IL1 on 003_43...11...MyD88...1140	32	MyD88 HOIL1G1on	20210319 120-1E1_HOIL1_MyD88 grid 1 IL1 on 003_43	11	4.26648512804181	1.81051709871928	104	8	1	99
20210319 120-1E1_HOIL1_MyD88 grid 1 IL1 on 003_43...11...22	20210319 120-1E1_HOIL1_MyD88 grid 1 IL1 on 003_43...11...MyD88...1148	32	MyD88 HOIL1G1on	20210319 120-1E1_HOIL1_MyD88 grid 1 IL1 on 003_43	11	4.24921218391183	3.37364700317043	96	44	1	99
20210319 120-1E1_HOIL1_MyD88 grid 1 IL1 on 003_43...11...23	20210319 120-1E1_HOIL1_MyD88 grid 1 IL1 on 003_43...11...MyD88...1648	32	MyD88 HOIL1G1on	20210319 120-1E1_HOIL1_MyD88 grid 1 IL1 on 003_43	11	1.63166503615392	1.03827180544522	8	24	1	99
20210319 120-1E1_HOIL1_MyD88 grid 1 IL1 on 003_43...11...24	20210319 120-1E1_HOIL1_MyD88 grid 1 IL1 on 003_43...11...MyD88...1715	32	MyD88 HOIL1G1on	20210319 120-1E1_HOIL1_MyD88 grid 1 IL1 on 003_43	11	3.19160955925601	0.876231159225738	8	20	1	99
20210319 120-1E1_HOIL1_MyD88 grid 1 IL1 on 003_43...11...4	20210319 120-1E1_HOIL1_MyD88 grid 1 IL1 on 003_43...11...MyD88...220	32	MyD88 HOIL1G1on	20210319 120-1E1_HOIL1_MyD88 grid 1 IL1 on 003_43	11	2.16377324469665	2.97942212419306	16	24	1	99
20210319 120-1E1_HOIL1_MyD88 grid 1 IL1 on 003_43...13...1	20210319 120-1E1_HOIL1_MyD88 grid 1 IL1 on 003_43...13...MyD88...51	32	MyD88 HOIL1G1on	20210319 120-1E1_HOIL1_MyD88 grid 1 IL1 on 003_43	13	6.56186939130624	2.83103645151767	144	52	1	99
20210319 120-1E1_HOIL1_MyD88 grid 1 IL1 on 003_43...13...2	20210319 120-1E1_HOIL1_MyD88 grid 1 IL1 on 003_43...13...MyD88...64	32	MyD88 HOIL1G1on	20210319 120-1E1_HOIL1_MyD88 grid 1 IL1 on 003_43	13	3.76433482476848	2.56617129504704	80	28	1	99
20210319 120-1E1_HOIL1_MyD88 grid 1 IL1 on 003_43...14...11	20210319 120-1E1_HOIL1_MyD88 grid 1 IL1 on 003_43...14...MyD88...289	32	MyD88 HOIL1G1on	20210319 120-1E1_HOIL1_MyD88 grid 1 IL1 on 003_43	14	1.83748009634255	1.9449854459406	48	24	1	99
20210319 120-1E1_HOIL1_MyD88 grid 1 IL1 on 003_43...14...2	20210319 120-1E1_HOIL1_MyD88 grid 1 IL1 on 003_43...14...MyD88...17	32	MyD88 HOIL1G1on	20210319 120-1E1_HOIL1_MyD88 grid 1 IL1 on 003_43	14	6.0381592618921	1.19545024489667	132	16	1	99
20210319 120-1E1_HOIL1_MyD88 grid 1 IL1 on 003_43...14...5	20210319 120-1E1_HOIL1_MyD88 grid 1 IL1 on 003_43...14...MyD88...70	32	MyD88 HOIL1G1on	20210319 120-1E1_HOIL1_MyD88 grid 1 IL1 on 003_43	14	6.14629348953576	3.54377691686373	320	80	1	99
20210319 120-1E1_HOIL1_MyD88 grid 1 IL1 on 003_43...14...7	20210319 120-1E1_HOIL1_MyD88 grid 1 IL1 on 003_43...14...MyD88...90	32	MyD88 HOIL1G1on	20210319 120-1E1_HOIL1_MyD88 grid 1 IL1 on 003_43	14	6.62492902835514	2.48221191363124	156	64	1	99
20210319 120-1E1_HOIL1_MyD88 grid 1 IL1 on 003_43...14...9	20210319 120-1E1_HOIL1_MyD88 grid 1 IL1 on 003_43...14...MyD88...146	32	MyD88 HOIL1G1on	20210319 120-1E1_HOIL1_MyD88 grid 1 IL1 on 003_43	14	3.85839744426896	1.94472445035513	240	24	1	99
20210319 120-1E1_HOIL1_MyD88 grid 1 IL1 on 003_43...15...10	20210319 120-1E1_HOIL1_MyD88 grid 1 IL1 on 003_43...15...MyD88...52	32	MyD88 HOIL1G1on	20210319 120-1E1_HOIL1_MyD88 grid 1 IL1 on 003_43	15	3.65485969750747	3.05811121613232	208	52	1	99
20210319 120-1E1_HOIL1_MyD88 grid 1 IL1 on 003_43...15...11	20210319 120-1E1_HOIL1_MyD88 grid 1 IL1 on 003_43...15...MyD88...66	32	MyD88 HOIL1G1on	20210319 120-1E1_HOIL1_MyD88 grid 1 IL1 on 003_43	15	3.55671514215458	1.68811158244479	48	24	1	99
20210319 120-1E1_HOIL1_MyD88 grid 1 IL1 on 003_43...15...12	20210319 120-1E1_HOIL1_MyD88 grid 1 IL1 on 003_43...15...MyD88...71	32	MyD88 HOIL1G1on	20210319 120-1E1_HOIL1_MyD88 grid 1 IL1 on 003_43	15	2.42060588619804	2.42668201689842	104	12	1	99
20210319 120-1E1_HOIL1_MyD88 grid 1 IL1 on 003_43...15...15	20210319 120-1E1_HOIL1_MyD88 grid 1 IL1 on 003_43...15...MyD88...144	32	MyD88 HOIL1G1on	20210319 120-1E1_HOIL1_MyD88 grid 1 IL1 on 003_43	15	6.44379092951015	1.79321794339678	464	20	1	99
20210319 120-1E1_HOIL1_MyD88 grid 1 IL1 on 003_43...15...18	20210319 120-1E1_HOIL1_MyD88 grid 1 IL1 on 003_43...15...MyD88...220	32	MyD88 HOIL1G1on	20210319 120-1E1_HOIL1_MyD88 grid 1 IL1 on 003_43	15	4.24659424973479	1.7890033302868	80	12	1	99
20210319 120-1E1_HOIL1_MyD88 grid 1 IL1 on 003_43...2...6	20210319 120-1E1_HOIL1_MyD88 grid 1 IL1 on 003_43...2...MyD88...45	32	MyD88 HOIL1G1on	20210319 120-1E1_HOIL1_MyD88 grid 1 IL1 on 003_43	2	3.67574449910096	2.36179419918604	136	8	1	99
20210319 120-1E1_HOIL1_MyD88 grid 1 IL1 on 003_43...3...1	20210319 120-1E1_HOIL1_MyD88 grid 1 IL1 on 003_43...3...MyD88...37	32	MyD88 HOIL1G1on	20210319 120-1E1_HOIL1_MyD88 grid 1 IL1 on 003_43	3	2.92721134508541	2.65470011090002	8	8	1	99
20210319 120-1E1_HOIL1_MyD88 grid 1 IL1 on 003_43...3...12	20210319 120-1E1_HOIL1_MyD88 grid 1 IL1 on 003_43...3...MyD88...138	32	MyD88 HOIL1G1on	20210319 120-1E1_HOIL1_MyD88 grid 1 IL1 on 003_43	3	4.80899162154501	3.38102663938755	280	132	1	99
20210319 120-1E1_HOIL1_MyD88 grid 1 IL1 on 003_43...3...15	20210319 120-1E1_HOIL1_MyD88 grid 1 IL1 on 003_43...3...MyD88...171	32	MyD88 HOIL1G1on	20210319 120-1E1_HOIL1_MyD88 grid 1 IL1 on 003_43	3	4.96179240295499	4.21646706879863	48	24	1	99
20210319 120-1E1_HOIL1_MyD88 grid 1 IL1 on 003_43...3...20	20210319 120-1E1_HOIL1_MyD88 grid 1 IL1 on 003_43...3...MyD88...218	32	MyD88 HOIL1G1on	20210319 120-1E1_HOIL1_MyD88 grid 1 IL1 on 003_43	3	2.52585376300646	3.98366810190813	8	40	1	99
20210319 120-1E1_HOIL1_MyD88 grid 1 IL1 on 003_43...3...21	20210319 120-1E1_HOIL1_MyD88 grid 1 IL1 on 003_43...3...MyD88...228	32	MyD88 HOIL1G1on	20210319 120-1E1_HOIL1_MyD88 grid 1 IL1 on 003_43	3	5.41872603214247	3.31117399015272	88	20	1	99
20210319 120-1E1_HOIL1_MyD88 grid 1 IL1 on 003_43...3...22	20210319 120-1E1_HOIL1_MyD88 grid 1 IL1 on 003_43...3...MyD88...251	32	MyD88 HOIL1G1on	20210319 120-1E1_HOIL1_MyD88 grid 1 IL1 on 003_43	3	6.38968525032165	3.48332277576423	96	12	1	99
20210319 120-1E1_HOIL1_MyD88 grid 1 IL1 on 003_43...3...23	20210319 120-1E1_HOIL1_MyD88 grid 1 IL1 on 003_43...3...MyD88...292	32	MyD88 HOIL1G1on	20210319 120-1E1_HOIL1_MyD88 grid 1 IL1 on 003_43	3	6.45155205359481	2.95602127527233	92	8	1	99
20210319 120-1E1_HOIL1_MyD88 grid 1 IL1 on 003_43...3...24	20210319 120-1E1_HOIL1_MyD88 grid 1 IL1 on 003_43...3...MyD88...295	32	MyD88 HOIL1G1on	20210319 120-1E1_HOIL1_MyD88 grid 1 IL1 on 003_43	3	4.72651964091304	2.20712472070384	48	28	1	99
20210319 120-1E1_HOIL1_MyD88 grid 1 IL1 on 003_43...3...27	20210319 120-1E1_HOIL1_MyD88 grid 1 IL1 on 003_43...3...MyD88...305	32	MyD88 HOIL1G1on	20210319 120-1E1_HOIL1_MyD88 grid 1 IL1 on 003_43	3	3.61075842787969	1.80214902107856	220	16	1	99
20210319 120-1E1_HOIL1_MyD88 grid 1 IL1 on 003_43...3...30	20210319 120-1E1_HOIL1_MyD88 grid 1 IL1 on 003_43...3...MyD88...363	32	MyD88 HOIL1G1on	20210319 120-1E1_HOIL1_MyD88 grid 1 IL1 on 003_43	3	4.06066093970335	2.01278100681991	320	20	1	99
20210319 120-1E1_HOIL1_MyD88 grid 1 IL1 on 003_43...4...25	20210319 120-1E1_HOIL1_MyD88 grid 1 IL1 on 003_43...4...MyD88...1273	32	MyD88 HOIL1G1on	20210319 120-1E1_HOIL1_MyD88 grid 1 IL1 on 003_43	4	1.94251597826937	3.54299879691874	36	68	1	99
20210319 120-1E1_HOIL1_MyD88 grid 1 IL1 on 003_43...4...28	20210319 120-1E1_HOIL1_MyD88 grid 1 IL1 on 003_43...4...MyD88...1566	32	MyD88 HOIL1G1on	20210319 120-1E1_HOIL1_MyD88 grid 1 IL1 on 003_43	4	2.05231169980204	1.87073931972737	36	12	1	99
20210319 120-1E1_HOIL1_MyD88 grid 1 IL1 on 003_43...4...31	20210319 120-1E1_HOIL1_MyD88 grid 1 IL1 on 003_43...4...MyD88...1610	32	MyD88 HOIL1G1on	20210319 120-1E1_HOIL1_MyD88 grid 1 IL1 on 003_43	4	5.96616199314799	2.61466246031673	128	24	1	99
20210319 120-1E1_HOIL1_MyD88 grid 1 IL1 on 003_43...4...37	20210319 120-1E1_HOIL1_MyD88 grid 1 IL1 on 003_43...4...MyD88...2117	32	MyD88 HOIL1G1on	20210319 120-1E1_HOIL1_MyD88 grid 1 IL1 on 003_43	4	3.86665581791747	1.62497969206103	28	20	1	99
20210319 120-1E1_HOIL1_MyD88 grid 1 IL1 on 003_43...4...39	20210319 120-1E1_HOIL1_MyD88 grid 1 IL1 on 003_43...4...MyD88...2223	32	MyD88 HOIL1G1on	20210319 120-1E1_HOIL1_MyD88 grid 1 IL1 on 003_43	4	3.71053585567981	1.62989975347738	92	16	1	99
20210319 120-1E1_HOIL1_MyD88 grid 1 IL1 on 003_43...4...48	20210319 120-1E1_HOIL1_MyD88 grid 1 IL1 on 003_43...4...MyD88...3666	32	MyD88 HOIL1G1on	20210319 120-1E1_HOIL1_MyD88 grid 1 IL1 on 003_43	4	4.11608356777962	1.67565438020433	32	12	1	99
20210319 120-1E1_HOIL1_MyD88 grid 1 IL1 on 003_43...4...49	20210319 120-1E1_HOIL1_MyD88 grid 1 IL1 on 003_43...4...MyD88...3931	32	MyD88 HOIL1G1on	20210319 120-1E1_HOIL1_MyD88 grid 1 IL1 on 003_43	4	3.89442852302871	2.85057146788263	288	68	1	99
20210319 120-1E1_HOIL1_MyD88 grid 1 IL1 on 003_43...4...52	20210319 120-1E1_HOIL1_MyD88 grid 1 IL1 on 003_43...4...MyD88...5209	32	MyD88 HOIL1G1on	20210319 120-1E1_HOIL1_MyD88 grid 1 IL1 on 003_43	4	6.03308485302002	1.92112399377956	68	20	1	99
20210319 120-1E1_HOIL1_MyD88 grid 1 IL1 on 003_43...4...53	20210319 120-1E1_HOIL1_MyD88 grid 1 IL1 on 003_43...4...MyD88...5326	32	MyD88 HOIL1G1on	20210319 120-1E1_HOIL1_MyD88 grid 1 IL1 on 003_43	4	2.60787495593067	1.90239920463782	36	12	1	99
20210319 120-1E1_HOIL1_MyD88 grid 1 IL1 on 003_43...4...8	20210319 120-1E1_HOIL1_MyD88 grid 1 IL1 on 003_43...4...MyD88...299	32	MyD88 HOIL1G1on	20210319 120-1E1_HOIL1_MyD88 grid 1 IL1 on 003_43	4	6.07462213626281	2.13068355995529	52	8	1	99
20210319 120-1E1_HOIL1_MyD88 grid 1 IL1 on 003_43...5...2	20210319 120-1E1_HOIL1_MyD88 grid 1 IL1 on 003_43...5...MyD88...253	32	MyD88 HOIL1G1on	20210319 120-1E1_HOIL1_MyD88 grid 1 IL1 on 003_43	5	1.70351204232878	1.26740600633847	24	12	1	99
20210319 120-1E1_HOIL1_MyD88 grid 1 IL1 on 003_43...5...3	20210319 120-1E1_HOIL1_MyD88 grid 1 IL1 on 003_43...5...MyD88...233	32	MyD88 HOIL1G1on	20210319 120-1E1_HOIL1_MyD88 grid 1 IL1 on 003_43	5	6.11825290095265	1.50101432283046	124	16	1	99
20210319 120-1E1_HOIL1_MyD88 grid 1 IL1 on 003_43...6...1	20210319 120-1E1_HOIL1_MyD88 grid 1 IL1 on 003_43...6...MyD88...367	32	MyD88 HOIL1G1on	20210319 120-1E1_HOIL1_MyD88 grid 1 IL1 on 003_43	6	4.39119082922657	3.91284952167728	16	48	1	99
20210319 120-1E1_HOIL1_MyD88 grid 1 IL1 on 003_43...6...15	20210319 120-1E1_HOIL1_MyD88 grid 1 IL1 on 003_43...6...MyD88...869	32	MyD88 HOIL1G1on	20210319 120-1E1_HOIL1_MyD88 grid 1 IL1 on 003_43	6	5.04218863591697	3.4186001788915	44	12	1	99
20210319 120-1E1_HOIL1_MyD88 grid 1 IL1 on 003_43...6...17	20210319 120-1E1_HOIL1_MyD88 grid 1 IL1 on 003_43...6...MyD88...945	32	MyD88 HOIL1G1on	20210319 120-1E1_HOIL1_MyD88 grid 1 IL1 on 003_43	6	2.29131189277465	4.00922967833275	12	32	1	99
20210319 120-1E1_HOIL1_MyD88 grid 1 IL1 on 003_43...6...18	20210319 120-1E1_HOIL1_MyD88 grid 1 IL1 on 003_43...6...MyD88...955	32	MyD88 HOIL1G1on	20210319 120-1E1_HOIL1_MyD88 grid 1 IL1 on 003_43	6	2.9706594188139	5.05582152017703	92	20	1	99
20210319 120-1E1_HOIL1_MyD88 grid 1 IL1 on 003_43...6...2	20210319 120-1E1_HOIL1_MyD88 grid 1 IL1 on 003_43...6...MyD88...328	32	MyD88 HOIL1G1on	20210319 120-1E1_HOIL1_MyD88 grid 1 IL1 on 003_43	6	6.136483831611	3.42098279652414	108	16	1	99
20210319 120-1E1_HOIL1_MyD88 grid 1 IL1 on 003_43...6...21	20210319 120-1E1_HOIL1_MyD88 grid 1 IL1 on 003_43...6...MyD88...1080	32	MyD88 HOIL1G1on	20210319 120-1E1_HOIL1_MyD88 grid 1 IL1 on 003_43	6	3.10857976975775	2.03569910679863	44	20	1	99
20210319 120-1E1_HOIL1_MyD88 grid 1 IL1 on 003_43...6...22	20210319 120-1E1_HOIL1_MyD88 grid 1 IL1 on 003_43...6...MyD88...999	32	MyD88 HOIL1G1on	20210319 120-1E1_HOIL1_MyD88 grid 1 IL1 on 003_43	6	5.75068794282546	2.48508856391388	144	16	1	99
20210319 120-1E1_HOIL1_MyD88 grid 1 IL1 on 003_43...6...27	20210319 120-1E1_HOIL1_MyD88 grid 1 IL1 on 003_43...6...MyD88...2111	32	MyD88 HOIL1G1on	20210319 120-1E1_HOIL1_MyD88 grid 1 IL1 on 003_43	6	3.30498118016665	5.44444776517259	20	68	1	99
20210319 120-1E1_HOIL1_MyD88 grid 1 IL1 on 003_43...6...29	20210319 120-1E1_HOIL1_MyD88 grid 1 IL1 on 003_43...6...MyD88...2704	32	MyD88 HOIL1G1on	20210319 120-1E1_HOIL1_MyD88 grid 1 IL1 on 003_43	6	4.72423743283548	3.76785749826952	204	60	1	99
20210319 120-1E1_HOIL1_MyD88 grid 1 IL1 on 003_43...6...31	20210319 120-1E1_HOIL1_MyD88 grid 1 IL1 on 003_43...6...MyD88...2897	32	MyD88 HOIL1G1on	20210319 120-1E1_HOIL1_MyD88 grid 1 IL1 on 003_43	6	1.85904937054498	4.89091383192324	12	28	1	99
20210319 120-1E1_HOIL1_MyD88 grid 1 IL1 on 003_43...6...9	20210319 120-1E1_HOIL1_MyD88 grid 1 IL1 on 003_43...6...MyD88...622	32	MyD88 HOIL1G1on	20210319 120-1E1_HOIL1_MyD88 grid 1 IL1 on 003_43	6	4.37665709783443	9.94545582520318	8	120	1	99
20210319 120-1E1_HOIL1_MyD88 grid 1 IL1 on 003_43...7...17	20210319 120-1E1_HOIL1_MyD88 grid 1 IL1 on 003_43...7...MyD88...389	32	MyD88 HOIL1G1on	20210319 120-1E1_HOIL1_MyD88 grid 1 IL1 on 003_43	7	6.27803029742062	5.29259047166749	20	84	1	99
20210319 120-1E1_HOIL1_MyD88 grid 1 IL1 on 003_43...7...20	20210319 120-1E1_HOIL1_MyD88 grid 1 IL1 on 003_43...7...MyD88...436	32	MyD88 HOIL1G1on	20210319 120-1E1_HOIL1_MyD88 grid 1 IL1 on 003_43	7	5.36373280033873	6.65962467850505	140	60	1	99
20210319 120-1E1_HOIL1_MyD88 grid 1 IL1 on 003_43...7...23	20210319 120-1E1_HOIL1_MyD88 grid 1 IL1 on 003_43...7...MyD88...457	32	MyD88 HOIL1G1on	20210319 120-1E1_HOIL1_MyD88 grid 1 IL1 on 003_43	7	1.3223720964624	1.50547969640492	16	8	1	99
20210319 120-1E1_HOIL1_MyD88 grid 1 IL1 on 003_43...7...24	20210319 120-1E1_HOIL1_MyD88 grid 1 IL1 on 003_43...7...MyD88...475	32	MyD88 HOIL1G1on	20210319 120-1E1_HOIL1_MyD88 grid 1 IL1 on 003_43	7	4.93118551395824	3.10600526809018	68	40	1	99
20210319 120-1E1_HOIL1_MyD88 grid 1 IL1 on 003_43...7...30	20210319 120-1E1_HOIL1_MyD88 grid 1 IL1 on 003_43...7...MyD88...571	32	MyD88 HOIL1G1on	20210319 120-1E1_HOIL1_MyD88 grid 1 IL1 on 003_43	7	4.48374800781076	1.68197885295071	172	24	1	99
20210319 120-1E1_HOIL1_MyD88 grid 1 IL1 on 003_43...7...35	20210319 120-1E1_HOIL1_MyD88 grid 1 IL1 on 003_43...7...MyD88...829	32	MyD88 HOIL1G1on	20210319 120-1E1_HOIL1_MyD88 grid 1 IL1 on 003_43	7	4.79481611671513	2.48872913262619	60	68	1	99
20210319 120-1E1_HOIL1_MyD88 grid 1 IL1 on 003_43...7...41	20210319 120-1E1_HOIL1_MyD88 grid 1 IL1 on 003_43...7...MyD88...1059	32	MyD88 HOIL1G1on	20210319 120-1E1_HOIL1_MyD88 grid 1 IL1 on 003_43	7	6.41944958762872	1.72165226771912	88	16	1	99
20210319 120-1E1_HOIL1_MyD88 grid 1 IL1 on 003_43...8...2	20210319 120-1E1_HOIL1_MyD88 grid 1 IL1 on 003_43...8...MyD88...401	32	MyD88 HOIL1G1on	20210319 120-1E1_HOIL1_MyD88 grid 1 IL1 on 003_43	8	4.00847791972808	1.57651337374433	96	16	1	99
20210319 120-1E1_HOIL1_MyD88 grid 1 IL1 on 003_43...8...5	20210319 120-1E1_HOIL1_MyD88 grid 1 IL1 on 003_43...8...MyD88...525	32	MyD88 HOIL1G1on	20210319 120-1E1_HOIL1_MyD88 grid 1 IL1 on 003_43	8	4.33475254518936	3.73283968443578	96	60	1	99
20210319 120-1E1_HOIL1_MyD88 grid 1 IL1 on 003_43...8...6	20210319 120-1E1_HOIL1_MyD88 grid 1 IL1 on 003_43...8...MyD88...837	32	MyD88 HOIL1G1on	20210319 120-1E1_HOIL1_MyD88 grid 1 IL1 on 003_43	8	5.07663085142848	3.56215654991503	284	224	1	99
20210319 120-1E1_HOIL1_MyD88 grid 1 IL1 on 003_43...8...7	20210319 120-1E1_HOIL1_MyD88 grid 1 IL1 on 003_43...8...MyD88...938	32	MyD88 HOIL1G1on	20210319 120-1E1_HOIL1_MyD88 grid 1 IL1 on 003_43	8	2.90499028259557	0.988088710847366	76	8	1	99
20210319 120-1E1_HOIL1_MyD88 grid 1 IL1 on 003_43...9...18	20210319 120-1E1_HOIL1_MyD88 grid 1 IL1 on 003_43...9...MyD88...191	32	MyD88 HOIL1G1on	20210319 120-1E1_HOIL1_MyD88 grid 1 IL1 on 003_43	9	5.13992840687796	1.70843632159792	160	24	1	99
20210528 0.5nM 120-1E1_HOIL1_MyD88 grid_2.5 IL1 Off 004_26...2...28	20210528 0.5nM 120-1E1_HOIL1_MyD88 grid_2.5 IL1 Off 004_26...2...MyD88...828	32	MyD88 HOIL1Goff	20210528 0.5nM 120-1E1_HOIL1_MyD88 grid_2.5 IL1 Off 004_26	2	2.95776767474073	0.958858241894769	144	28	1	3
20210528 0.5nM 120-1E1_HOIL1_MyD88 grid_2.5 IL1 Off 004_26...9...33	20210528 0.5nM 120-1E1_HOIL1_MyD88 grid_2.5 IL1 Off 004_26...9...MyD88...887	32	MyD88 HOIL1Goff	20210528 0.5nM 120-1E1_HOIL1_MyD88 grid_2.5 IL1 Off 004_26	9	0.296500158101496	1.85008198928106	8	724	1	3
20210528 0.5nM 120-1E1_HOIL1_MyD88 grid_2.5 IL1 Off 004_26...9...38	20210528 0.5nM 120-1E1_HOIL1_MyD88 grid_2.5 IL1 Off 004_26...9...MyD88...828	32	MyD88 HOIL1Goff	20210528 0.5nM 120-1E1_HOIL1_MyD88 grid_2.5 IL1 Off 004_26	9	6.4671834572139	0.812986728514373	328	8	1	3
20210528 1.6nM 120-1E1_HOIL1_MyD88 grid_2.5 IL1 Off 001_30...13...11	20210528 1.6nM 120-1E1_HOIL1_MyD88 grid_2.5 IL1 Off 001_30...13...MyD88...1268	32	MyD88 HOIL1Goff	20210528 1.6nM 120-1E1_HOIL1_MyD88 grid_2.5 IL1 Off 001_30	13	6.68459518189052	2.32896414620813	80	48	1	7
20210528 1.6nM 120-1E1_HOIL1_MyD88 grid_2.5 IL1 Off 001_30...15...5	20210528 1.6nM 120-1E1_HOIL1_MyD88 grid_2.5 IL1 Off 001_30...15...MyD88...465	32	MyD88 HOIL1Goff	20210528 1.6nM 120-1E1_HOIL1_MyD88 grid_2.5 IL1 Off 001_30	15	3.93489966018092	1.02448064238886	44	32	1	7
20210528 1.6nM 120-1E1_HOIL1_MyD88 grid_2.5 IL1 Off 001_30...4...63	20210528 1.6nM 120-1E1_HOIL1_MyD88 grid_2.5 IL1 Off 001_30...4...MyD88...1153	32	MyD88 HOIL1Goff	20210528 1.6nM 120-1E1_HOIL1_MyD88 grid_2.5 IL1 Off 001_30	4	5.48422093522377	1.50529226827437	20	16	1	7
20210528 1.6nM 120-1E1_HOIL1_MyD88 grid_2.5 IL1 Off 001_30...5...6	20210528 1.6nM 120-1E1_HOIL1_MyD88 grid_2.5 IL1 Off 001_30...5...MyD88...251	32	MyD88 HOIL1Goff	20210528 1.6nM 120-1E1_HOIL1_MyD88 grid_2.5 IL1 Off 001_30	5	6.73063945455986	1.25599603354914	36	36	1	7
20210528 1.6nM 120-1E1_HOIL1_MyD88 grid_2.5 IL1 Off 001_30...8...1	20210528 1.6nM 120-1E1_HOIL1_MyD88 grid_2.5 IL1 Off 001_30...8...MyD88...3	32	MyD88 HOIL1Goff	20210528 1.6nM 120-1E1_HOIL1_MyD88 grid_2.5 IL1 Off 001_30	8	1.27148054715253	0.771260639539906	8	20	1	7
20210528 1.6nM 120-1E1_HOIL1_MyD88 grid_2.5 IL1 Off 001_30...8...2	20210528 1.6nM 120-1E1_HOIL1_MyD88 grid_2.5 IL1 Off 001_30...8...MyD88...11	32	MyD88 HOIL1Goff	20210528 1.6nM 120-1E1_HOIL1_MyD88 grid_2.5 IL1 Off 001_30	8	1.12795310971524	0.771187826160736	8	8	1	7
20210528 1.6nM 120-1E1_HOIL1_MyD88 grid_2.5 IL1 Off 001_30...8...3	20210528 1.6nM 120-1E1_HOIL1_MyD88 grid_2.5 IL1 Off 001_30...8...MyD88...14	32	MyD88 HOIL1Goff	20210528 1.6nM 120-1E1_HOIL1_MyD88 grid_2.5 IL1 Off 001_30	8	0.954863580468511	1.82447755120492	28	64	1	7
20210528 1.6nM 120-1E1_HOIL1_MyD88 grid_2.5 IL1 Off 002_46...2...84	20210528 1.6nM 120-1E1_HOIL1_MyD88 grid_2.5 IL1 Off 002_46...2...MyD88...2199	32	MyD88 HOIL1Goff	20210528 1.6nM 120-1E1_HOIL1_MyD88 grid_2.5 IL1 Off 002_46	2	6.69823721991669	1.25625180407663	16	28	1	6
20210528 1.6nM 120-1E1_HOIL1_MyD88 grid_2.5 IL1 Off 002_46...3...18	20210528 1.6nM 120-1E1_HOIL1_MyD88 grid_2.5 IL1 Off 002_46...3...MyD88...652	32	MyD88 HOIL1Goff	20210528 1.6nM 120-1E1_HOIL1_MyD88 grid_2.5 IL1 Off 002_46	3	5.20881959680074	1.21297847358957	80	28	1	6
20210528 1.6nM 120-1E1_HOIL1_MyD88 grid_2.5 IL1 Off 002_46...3...25	20210528 1.6nM 120-1E1_HOIL1_MyD88 grid_2.5 IL1 Off 002_46...3...MyD88...968	32	MyD88 HOIL1Goff	20210528 1.6nM 120-1E1_HOIL1_MyD88 grid_2.5 IL1 Off 002_46	3	5.54285924606847	0.853713479258704	16	20	1	6
20210528 1.6nM 120-1E1_HOIL1_MyD88 grid_2.5 IL1 Off 002_46...7...26	20210528 1.6nM 120-1E1_HOIL1_MyD88 grid_2.5 IL1 Off 002_46...7...MyD88...824	32	MyD88 HOIL1Goff	20210528 1.6nM 120-1E1_HOIL1_MyD88 grid_2.5 IL1 Off 002_46	7	3.70855784054118	1.1338683633224	24	20	1	6
20210528 1.6nM 120-1E1_HOIL1_MyD88 grid_2.5 IL1 Off 002_46...9...18	20210528 1.6nM 120-1E1_HOIL1_MyD88 grid_2.5 IL1 Off 002_46...9...MyD88...395	32	MyD88 HOIL1Goff	20210528 1.6nM 120-1E1_HOIL1_MyD88 grid_2.5 IL1 Off 002_46	9	6.06345439734279	1.10422272045532	16	12	1	6
20210528 1.6nM 120-1E1_HOIL1_MyD88 grid_2.5 IL1 Off 002_46...9...27	20210528 1.6nM 120-1E1_HOIL1_MyD88 grid_2.5 IL1 Off 002_46...9...MyD88...650	32	MyD88 HOIL1Goff	20210528 1.6nM 120-1E1_HOIL1_MyD88 grid_2.5 IL1 Off 002_46	9	3.76680611293015	1.29801598818942	28	16	1	6
20210804 1.5nM 120-1E1_HOIL1_MyD88 grid_1 IL1 001_22...10...11	20210804 1.5nM 120-1E1_HOIL1_MyD88 grid_1 IL1 001_22...10...MyD88...318	32	MyD88 HOIL1G1on	20210804 1.5nM 120-1E1_HOIL1_MyD88 grid_1 IL1 001_22	10	5.55887956922382	1.61288651075334	8	8	1	304
20210804 1.5nM 120-1E1_HOIL1_MyD88 grid_1 IL1 001_22...10...5	20210804 1.5nM 120-1E1_HOIL1_MyD88 grid_1 IL1 001_22...10...MyD88...113	32	MyD88 HOIL1G1on	20210804 1.5nM 120-1E1_HOIL1_MyD88 grid_1 IL1 001_22	10	1.97092328376195	1.95586893841046	8	8	1	304
20210804 1.5nM 120-1E1_HOIL1_MyD88 grid_1 IL1 001_22...10...7	20210804 1.5nM 120-1E1_HOIL1_MyD88 grid_1 IL1 001_22...10...MyD88...125	32	MyD88 HOIL1G1on	20210804 1.5nM 120-1E1_HOIL1_MyD88 grid_1 IL1 001_22	10	5.15427510880296	1.72549904576346	100	56	1	304
20210804 1.5nM 120-1E1_HOIL1_MyD88 grid_1 IL1 001_22...10...8	20210804 1.5nM 120-1E1_HOIL1_MyD88 grid_1 IL1 001_22...10...MyD88...98	32	MyD88 HOIL1G1on	20210804 1.5nM 120-1E1_HOIL1_MyD88 grid_1 IL1 001_22	10	5.5440626752066	4.18113801161471	176	116	1	304
20210804 1.5nM 120-1E1_HOIL1_MyD88 grid_1 IL1 001_22...10...9	20210804 1.5nM 120-1E1_HOIL1_MyD88 grid_1 IL1 001_22...10...MyD88...134	32	MyD88 HOIL1G1on	20210804 1.5nM 120-1E1_HOIL1_MyD88 grid_1 IL1 001_22	10	2.20457021531127	2.20977173776635	24	64	1	304
20210804 1.5nM 120-1E1_HOIL1_MyD88 grid_1 IL1 001_22...11...2	20210804 1.5nM 120-1E1_HOIL1_MyD88 grid_1 IL1 001_22...11...MyD88...115	32	MyD88 HOIL1G1on	20210804 1.5nM 120-1E1_HOIL1_MyD88 grid_1 IL1 001_22	11	3.31127552895795	1.78199133204772	40	12	1	304
20210804 1.5nM 120-1E1_HOIL1_MyD88 grid_1 IL1 001_22...11...4	20210804 1.5nM 120-1E1_HOIL1_MyD88 grid_1 IL1 001_22...11...MyD88...151	32	MyD88 HOIL1G1on	20210804 1.5nM 120-1E1_HOIL1_MyD88 grid_1 IL1 001_22	11	3.69666715719628	1.12844211661001	152	8	1	304
20210804 1.5nM 120-1E1_HOIL1_MyD88 grid_1 IL1 001_22...11...5	20210804 1.5nM 120-1E1_HOIL1_MyD88 grid_1 IL1 001_22...11...MyD88...202	32	MyD88 HOIL1G1on	20210804 1.5nM 120-1E1_HOIL1_MyD88 grid_1 IL1 001_22	11	5.27245582553985	1.14322833722945	232	16	1	304
20210804 1.5nM 120-1E1_HOIL1_MyD88 grid_1 IL1 001_22...11...8	20210804 1.5nM 120-1E1_HOIL1_MyD88 grid_1 IL1 001_22...11...MyD88...148	32	MyD88 HOIL1G1on	20210804 1.5nM 120-1E1_HOIL1_MyD88 grid_1 IL1 001_22	11	5.62195069003181	3.25677948980201	460	36	1	304
20210804 1.5nM 120-1E1_HOIL1_MyD88 grid_1 IL1 001_22...11...9	20210804 1.5nM 120-1E1_HOIL1_MyD88 grid_1 IL1 001_22...11...MyD88...199	32	MyD88 HOIL1G1on	20210804 1.5nM 120-1E1_HOIL1_MyD88 grid_1 IL1 001_22	11	6.53789392142315	2.38510592558911	532	44	1	304
20210804 1.5nM 120-1E1_HOIL1_MyD88 grid_1 IL1 001_22...12...1	20210804 1.5nM 120-1E1_HOIL1_MyD88 grid_1 IL1 001_22...12...MyD88...14	32	MyD88 HOIL1G1on	20210804 1.5nM 120-1E1_HOIL1_MyD88 grid_1 IL1 001_22	12	4.91181308995618	4.05186061650334	12	16	1	304
20210804 1.5nM 120-1E1_HOIL1_MyD88 grid_1 IL1 001_22...12...10	20210804 1.5nM 120-1E1_HOIL1_MyD88 grid_1 IL1 001_22...12...MyD88...351	32	MyD88 HOIL1G1on	20210804 1.5nM 120-1E1_HOIL1_MyD88 grid_1 IL1 001_22	12	3.45014629218165	1.19241506120551	88	20	1	304
20210804 1.5nM 120-1E1_HOIL1_MyD88 grid_1 IL1 001_22...12...11	20210804 1.5nM 120-1E1_HOIL1_MyD88 grid_1 IL1 001_22...12...MyD88...398	32	MyD88 HOIL1G1on	20210804 1.5nM 120-1E1_HOIL1_MyD88 grid_1 IL1 001_22	12	3.07106357182503	0.972749957326425	56	20	1	304
20210804 1.5nM 120-1E1_HOIL1_MyD88 grid_1 IL1 001_22...12...16	20210804 1.5nM 120-1E1_HOIL1_MyD88 grid_1 IL1 001_22...12...MyD88...537	32	MyD88 HOIL1G1on	20210804 1.5nM 120-1E1_HOIL1_MyD88 grid_1 IL1 001_22	12	2.04124155600595	1.97830588106514	128	68	1	304
20210804 1.5nM 120-1E1_HOIL1_MyD88 grid_1 IL1 001_22...12...17	20210804 1.5nM 120-1E1_HOIL1_MyD88 grid_1 IL1 001_22...12...MyD88...483	32	MyD88 HOIL1G1on	20210804 1.5nM 120-1E1_HOIL1_MyD88 grid_1 IL1 001_22	12	3.43611281871198	4.62365659724256	124	40	1	304
20210804 1.5nM 120-1E1_HOIL1_MyD88 grid_1 IL1 001_22...12...18	20210804 1.5nM 120-1E1_HOIL1_MyD88 grid_1 IL1 001_22...12...MyD88...609	32	MyD88 HOIL1G1on	20210804 1.5nM 120-1E1_HOIL1_MyD88 grid_1 IL1 001_22	12	3.33816649519156	2.78404750077602	76	16	1	304
20210804 1.5nM 120-1E1_HOIL1_MyD88 grid_1 IL1 001_22...12...19	20210804 1.5nM 120-1E1_HOIL1_MyD88 grid_1 IL1 001_22...12...MyD88...474	32	MyD88 HOIL1G1on	20210804 1.5nM 120-1E1_HOIL1_MyD88 grid_1 IL1 001_22	12	3.53799774656503	2.27969665913784	304	44	1	304
20210804 1.5nM 120-1E1_HOIL1_MyD88 grid_1 IL1 001_22...12...21	20210804 1.5nM 120-1E1_HOIL1_MyD88 grid_1 IL1 001_22...12...MyD88...629	32	MyD88 HOIL1G1on	20210804 1.5nM 120-1E1_HOIL1_MyD88 grid_1 IL1 001_22	12	6.54552322313398	3.46535789784629	324	124	1	304
20210804 1.5nM 120-1E1_HOIL1_MyD88 grid_1 IL1 001_22...12...22	20210804 1.5nM 120-1E1_HOIL1_MyD88 grid_1 IL1 001_22...12...MyD88...811	32	MyD88 HOIL1G1on	20210804 1.5nM 120-1E1_HOIL1_MyD88 grid_1 IL1 001_22	12	2.74264490863468	2.30127663198197	84	12	1	304
20210804 1.5nM 120-1E1_HOIL1_MyD88 grid_1 IL1 001_22...12...5	20210804 1.5nM 120-1E1_HOIL1_MyD88 grid_1 IL1 001_22...12...MyD88...231	32	MyD88 HOIL1G1on	20210804 1.5nM 120-1E1_HOIL1_MyD88 grid_1 IL1 001_22	12	3.96287604059988	3.78340332517502	48	56	1	304
20210804 1.5nM 120-1E1_HOIL1_MyD88 grid_1 IL1 001_22...12...6	20210804 1.5nM 120-1E1_HOIL1_MyD88 grid_1 IL1 001_22...12...MyD88...122	32	MyD88 HOIL1G1on	20210804 1.5nM 120-1E1_HOIL1_MyD88 grid_1 IL1 001_22	12	6.49545230844456	1.75467136230518	392	16	1	304
20210804 1.5nM 120-1E1_HOIL1_MyD88 grid_1 IL1 001_22...13...15	20210804 1.5nM 120-1E1_HOIL1_MyD88 grid_1 IL1 001_22...13...MyD88...171	32	MyD88 HOIL1G1on	20210804 1.5nM 120-1E1_HOIL1_MyD88 grid_1 IL1 001_22	13	5.83359875313737	1.57983749614598	152	36	1	304
20210804 1.5nM 120-1E1_HOIL1_MyD88 grid_1 IL1 001_22...13...16	20210804 1.5nM 120-1E1_HOIL1_MyD88 grid_1 IL1 001_22...13...MyD88...217	32	MyD88 HOIL1G1on	20210804 1.5nM 120-1E1_HOIL1_MyD88 grid_1 IL1 001_22	13	2.94815672003261	2.77361154883665	88	104	1	304
20210804 1.5nM 120-1E1_HOIL1_MyD88 grid_1 IL1 001_22...13...2	20210804 1.5nM 120-1E1_HOIL1_MyD88 grid_1 IL1 001_22...13...MyD88...27	32	MyD88 HOIL1G1on	20210804 1.5nM 120-1E1_HOIL1_MyD88 grid_1 IL1 001_22	13	1.62404967399215	0.751718443405608	124	20	1	304
20210804 1.5nM 120-1E1_HOIL1_MyD88 grid_1 IL1 001_22...13...25	20210804 1.5nM 120-1E1_HOIL1_MyD88 grid_1 IL1 001_22...13...MyD88...246	32	MyD88 HOIL1G1on	20210804 1.5nM 120-1E1_HOIL1_MyD88 grid_1 IL1 001_22	13	4.55105711327987	4.36642694457158	112	48	1	304
20210804 1.5nM 120-1E1_HOIL1_MyD88 grid_1 IL1 001_22...13...29	20210804 1.5nM 120-1E1_HOIL1_MyD88 grid_1 IL1 001_22...13...MyD88...339	32	MyD88 HOIL1G1on	20210804 1.5nM 120-1E1_HOIL1_MyD88 grid_1 IL1 001_22	13	2.97730962715506	3.08444868507998	156	48	1	304
20210804 1.5nM 120-1E1_HOIL1_MyD88 grid_1 IL1 001_22...13...30	20210804 1.5nM 120-1E1_HOIL1_MyD88 grid_1 IL1 001_22...13...MyD88...303	32	MyD88 HOIL1G1on	20210804 1.5nM 120-1E1_HOIL1_MyD88 grid_1 IL1 001_22	13	5.23549578440045	2.13196357576184	292	16	1	304
20210804 1.5nM 120-1E1_HOIL1_MyD88 grid_1 IL1 001_22...13...33	20210804 1.5nM 120-1E1_HOIL1_MyD88 grid_1 IL1 001_22...13...MyD88...316	32	MyD88 HOIL1G1on	20210804 1.5nM 120-1E1_HOIL1_MyD88 grid_1 IL1 001_22	13	6.72388168930124	2.08215141557263	220	28	1	304
20210804 1.5nM 120-1E1_HOIL1_MyD88 grid_1 IL1 001_22...13...34	20210804 1.5nM 120-1E1_HOIL1_MyD88 grid_1 IL1 001_22...13...MyD88...367	32	MyD88 HOIL1G1on	20210804 1.5nM 120-1E1_HOIL1_MyD88 grid_1 IL1 001_22	13	4.11091859288029	6.07421320021704	236	224	1	304
20210804 1.5nM 120-1E1_HOIL1_MyD88 grid_1 IL1 001_22...13...35	20210804 1.5nM 120-1E1_HOIL1_MyD88 grid_1 IL1 001_22...13...MyD88...385	32	MyD88 HOIL1G1on	20210804 1.5nM 120-1E1_HOIL1_MyD88 grid_1 IL1 001_22	13	2.42733899162098	2.89966483299629	48	64	1	304
20210804 1.5nM 120-1E1_HOIL1_MyD88 grid_1 IL1 001_22...13...37	20210804 1.5nM 120-1E1_HOIL1_MyD88 grid_1 IL1 001_22...13...MyD88...446	32	MyD88 HOIL1G1on	20210804 1.5nM 120-1E1_HOIL1_MyD88 grid_1 IL1 001_22	13	6.6658951626961	2.90850367025721	212	160	1	304
20210804 1.5nM 120-1E1_HOIL1_MyD88 grid_1 IL1 001_22...13...38	20210804 1.5nM 120-1E1_HOIL1_MyD88 grid_1 IL1 001_22...13...MyD88...445	32	MyD88 HOIL1G1on	20210804 1.5nM 120-1E1_HOIL1_MyD88 grid_1 IL1 001_22	13	5.62884965775887	2.90238945124514	112	56	1	304
20210804 1.5nM 120-1E1_HOIL1_MyD88 grid_1 IL1 001_22...13...39	20210804 1.5nM 120-1E1_HOIL1_MyD88 grid_1 IL1 001_22...13...MyD88...458	32	MyD88 HOIL1G1on	20210804 1.5nM 120-1E1_HOIL1_MyD88 grid_1 IL1 001_22	13	2.75814919106527	1.54184377002283	136	16	1	304
20210804 1.5nM 120-1E1_HOIL1_MyD88 grid_1 IL1 001_22...13...4	20210804 1.5nM 120-1E1_HOIL1_MyD88 grid_1 IL1 001_22...13...MyD88...46	32	MyD88 HOIL1G1on	20210804 1.5nM 120-1E1_HOIL1_MyD88 grid_1 IL1 001_22	13	4.70375618692174	3.66656013563641	252	96	1	304
20210804 1.5nM 120-1E1_HOIL1_MyD88 grid_1 IL1 001_22...13...41	20210804 1.5nM 120-1E1_HOIL1_MyD88 grid_1 IL1 001_22...13...MyD88...492	32	MyD88 HOIL1G1on	20210804 1.5nM 120-1E1_HOIL1_MyD88 grid_1 IL1 001_22	13	0.984241956445546	1.43183172371234	24	24	1	304
20210804 1.5nM 120-1E1_HOIL1_MyD88 grid_1 IL1 001_22...13...42	20210804 1.5nM 120-1E1_HOIL1_MyD88 grid_1 IL1 001_22...13...MyD88...354	32	MyD88 HOIL1G1on	20210804 1.5nM 120-1E1_HOIL1_MyD88 grid_1 IL1 001_22	13	6.54095841246069	1.7440185835063	324	12	1	304
20210804 1.5nM 120-1E1_HOIL1_MyD88 grid_1 IL1 001_22...13...43	20210804 1.5nM 120-1E1_HOIL1_MyD88 grid_1 IL1 001_22...13...MyD88...525	32	MyD88 HOIL1G1on	20210804 1.5nM 120-1E1_HOIL1_MyD88 grid_1 IL1 001_22	13	1.82031496412652	1.22792459693784	44	32	1	304
20210804 1.5nM 120-1E1_HOIL1_MyD88 grid_1 IL1 001_22...13...44	20210804 1.5nM 120-1E1_HOIL1_MyD88 grid_1 IL1 001_22...13...MyD88...583	32	MyD88 HOIL1G1on	20210804 1.5nM 120-1E1_HOIL1_MyD88 grid_1 IL1 001_22	13	2.50842755581146	3.23352470428142	36	228	1	304
20210804 1.5nM 120-1E1_HOIL1_MyD88 grid_1 IL1 001_22...13...49	20210804 1.5nM 120-1E1_HOIL1_MyD88 grid_1 IL1 001_22...13...MyD88...957	32	MyD88 HOIL1G1on	20210804 1.5nM 120-1E1_HOIL1_MyD88 grid_1 IL1 001_22	13	2.85228543005825	2.491950415572	104	92	1	304
20210804 1.5nM 120-1E1_HOIL1_MyD88 grid_1 IL1 001_22...14...10	20210804 1.5nM 120-1E1_HOIL1_MyD88 grid_1 IL1 001_22...14...MyD88...283	32	MyD88 HOIL1G1on	20210804 1.5nM 120-1E1_HOIL1_MyD88 grid_1 IL1 001_22	14	4.00165554496661	1.42465049575541	168	16	1	304
20210804 1.5nM 120-1E1_HOIL1_MyD88 grid_1 IL1 001_22...14...14	20210804 1.5nM 120-1E1_HOIL1_MyD88 grid_1 IL1 001_22...14...MyD88...430	32	MyD88 HOIL1G1on	20210804 1.5nM 120-1E1_HOIL1_MyD88 grid_1 IL1 001_22	14	2.68183750531003	1.87293516616227	120	48	1	304
20210804 1.5nM 120-1E1_HOIL1_MyD88 grid_1 IL1 001_22...14...16	20210804 1.5nM 120-1E1_HOIL1_MyD88 grid_1 IL1 001_22...14...MyD88...411	32	MyD88 HOIL1G1on	20210804 1.5nM 120-1E1_HOIL1_MyD88 grid_1 IL1 001_22	14	4.11344154910988	3.1114479640646	288	60	1	304
20210804 1.5nM 120-1E1_HOIL1_MyD88 grid_1 IL1 001_22...14...17	20210804 1.5nM 120-1E1_HOIL1_MyD88 grid_1 IL1 001_22...14...MyD88...547	32	MyD88 HOIL1G1on	20210804 1.5nM 120-1E1_HOIL1_MyD88 grid_1 IL1 001_22	14	5.23274645162092	1.44968092483	64	32	1	304
20210804 1.5nM 120-1E1_HOIL1_MyD88 grid_1 IL1 001_22...14...2	20210804 1.5nM 120-1E1_HOIL1_MyD88 grid_1 IL1 001_22...14...MyD88...47	32	MyD88 HOIL1G1on	20210804 1.5nM 120-1E1_HOIL1_MyD88 grid_1 IL1 001_22	14	5.28572870530026	1.6185200008316	240	44	1	304
20210804 1.5nM 120-1E1_HOIL1_MyD88 grid_1 IL1 001_22...14...3	20210804 1.5nM 120-1E1_HOIL1_MyD88 grid_1 IL1 001_22...14...MyD88...70	32	MyD88 HOIL1G1on	20210804 1.5nM 120-1E1_HOIL1_MyD88 grid_1 IL1 001_22	14	1.96734404127869	1.3748197278368	136	24	1	304
20210804 1.5nM 120-1E1_HOIL1_MyD88 grid_1 IL1 001_22...14...4	20210804 1.5nM 120-1E1_HOIL1_MyD88 grid_1 IL1 001_22...14...MyD88...58	32	MyD88 HOIL1G1on	20210804 1.5nM 120-1E1_HOIL1_MyD88 grid_1 IL1 001_22	14	6.15888108365058	2.99337777616764	236	16	1	304
20210804 1.5nM 120-1E1_HOIL1_MyD88 grid_1 IL1 001_22...14...5	20210804 1.5nM 120-1E1_HOIL1_MyD88 grid_1 IL1 001_22...14...MyD88...95	32	MyD88 HOIL1G1on	20210804 1.5nM 120-1E1_HOIL1_MyD88 grid_1 IL1 001_22	14	4.4356989250152	1.63901301115939	76	16	1	304
20210804 1.5nM 120-1E1_HOIL1_MyD88 grid_1 IL1 001_22...14...7	20210804 1.5nM 120-1E1_HOIL1_MyD88 grid_1 IL1 001_22...14...MyD88...141	32	MyD88 HOIL1G1on	20210804 1.5nM 120-1E1_HOIL1_MyD88 grid_1 IL1 001_22	14	3.42800104195573	1.76379783917362	96	72	1	304
20210804 1.5nM 120-1E1_HOIL1_MyD88 grid_1 IL1 001_22...15...11	20210804 1.5nM 120-1E1_HOIL1_MyD88 grid_1 IL1 001_22...15...MyD88...176	32	MyD88 HOIL1G1on	20210804 1.5nM 120-1E1_HOIL1_MyD88 grid_1 IL1 001_22	15	6.63207835894428	4.16792030165363	424	196	1	304
20210804 1.5nM 120-1E1_HOIL1_MyD88 grid_1 IL1 001_22...15...16	20210804 1.5nM 120-1E1_HOIL1_MyD88 grid_1 IL1 001_22...15...MyD88...433	32	MyD88 HOIL1G1on	20210804 1.5nM 120-1E1_HOIL1_MyD88 grid_1 IL1 001_22	15	2.29245642372402	2.14849900096545	44	20	1	304
20210804 1.5nM 120-1E1_HOIL1_MyD88 grid_1 IL1 001_22...15...18	20210804 1.5nM 120-1E1_HOIL1_MyD88 grid_1 IL1 001_22...15...MyD88...511	32	MyD88 HOIL1G1on	20210804 1.5nM 120-1E1_HOIL1_MyD88 grid_1 IL1 001_22	15	1.48123997032335	3.50212423551195	8	100	1	304
20210804 1.5nM 120-1E1_HOIL1_MyD88 grid_1 IL1 001_22...15...19	20210804 1.5nM 120-1E1_HOIL1_MyD88 grid_1 IL1 001_22...15...MyD88...512	32	MyD88 HOIL1G1on	20210804 1.5nM 120-1E1_HOIL1_MyD88 grid_1 IL1 001_22	15	4.25434984533124	0.882590359036095	128	12	1	304
20210804 1.5nM 120-1E1_HOIL1_MyD88 grid_1 IL1 001_22...15...2	20210804 1.5nM 120-1E1_HOIL1_MyD88 grid_1 IL1 001_22...15...MyD88...123	32	MyD88 HOIL1G1on	20210804 1.5nM 120-1E1_HOIL1_MyD88 grid_1 IL1 001_22	15	2.23818100132559	1.78194943539912	88	8	1	304
20210804 1.5nM 120-1E1_HOIL1_MyD88 grid_1 IL1 001_22...15...20	20210804 1.5nM 120-1E1_HOIL1_MyD88 grid_1 IL1 001_22...15...MyD88...611	32	MyD88 HOIL1G1on	20210804 1.5nM 120-1E1_HOIL1_MyD88 grid_1 IL1 001_22	15	1.64557972315997	2.4447645198837	48	80	1	304
20210804 1.5nM 120-1E1_HOIL1_MyD88 grid_1 IL1 001_22...15...21	20210804 1.5nM 120-1E1_HOIL1_MyD88 grid_1 IL1 001_22...15...MyD88...636	32	MyD88 HOIL1G1on	20210804 1.5nM 120-1E1_HOIL1_MyD88 grid_1 IL1 001_22	15	3.05025037372933	1.72862794326539	20	84	1	304
20210804 1.5nM 120-1E1_HOIL1_MyD88 grid_1 IL1 001_22...15...22	20210804 1.5nM 120-1E1_HOIL1_MyD88 grid_1 IL1 001_22...15...MyD88...667	32	MyD88 HOIL1G1on	20210804 1.5nM 120-1E1_HOIL1_MyD88 grid_1 IL1 001_22	15	4.57947791942729	1.85081376495675	112	32	1	304
20210804 1.5nM 120-1E1_HOIL1_MyD88 grid_1 IL1 001_22...15...23	20210804 1.5nM 120-1E1_HOIL1_MyD88 grid_1 IL1 001_22...15...MyD88...657	32	MyD88 HOIL1G1on	20210804 1.5nM 120-1E1_HOIL1_MyD88 grid_1 IL1 001_22	15	1.50991579940634	1.599579302295	40	24	1	304
20210804 1.5nM 120-1E1_HOIL1_MyD88 grid_1 IL1 001_22...15...25	20210804 1.5nM 120-1E1_HOIL1_MyD88 grid_1 IL1 001_22...15...MyD88...659	32	MyD88 HOIL1G1on	20210804 1.5nM 120-1E1_HOIL1_MyD88 grid_1 IL1 001_22	15	3.04416448127287	1.25289001598924	252	8	1	304
20210804 1.5nM 120-1E1_HOIL1_MyD88 grid_1 IL1 001_22...15...27	20210804 1.5nM 120-1E1_HOIL1_MyD88 grid_1 IL1 001_22...15...MyD88...487	32	MyD88 HOIL1G1on	20210804 1.5nM 120-1E1_HOIL1_MyD88 grid_1 IL1 001_22	15	5.25494411618568	2.48093029990945	448	16	1	304
20210804 1.5nM 120-1E1_HOIL1_MyD88 grid_1 IL1 001_22...15...28	20210804 1.5nM 120-1E1_HOIL1_MyD88 grid_1 IL1 001_22...15...MyD88...816	32	MyD88 HOIL1G1on	20210804 1.5nM 120-1E1_HOIL1_MyD88 grid_1 IL1 001_22	15	4.60917600097558	2.00218164591609	24	92	1	304
20210804 1.5nM 120-1E1_HOIL1_MyD88 grid_1 IL1 001_22...15...31	20210804 1.5nM 120-1E1_HOIL1_MyD88 grid_1 IL1 001_22...15...MyD88...1048	32	MyD88 HOIL1G1on	20210804 1.5nM 120-1E1_HOIL1_MyD88 grid_1 IL1 001_22	15	1.77132286482944	1.17883152601497	52	12	1	304
20210804 1.5nM 120-1E1_HOIL1_MyD88 grid_1 IL1 001_22...15...32	20210804 1.5nM 120-1E1_HOIL1_MyD88 grid_1 IL1 001_22...15...MyD88...878	32	MyD88 HOIL1G1on	20210804 1.5nM 120-1E1_HOIL1_MyD88 grid_1 IL1 001_22	15	3.26183477713313	1.13021972041224	396	16	1	304
20210804 1.5nM 120-1E1_HOIL1_MyD88 grid_1 IL1 001_22...15...33	20210804 1.5nM 120-1E1_HOIL1_MyD88 grid_1 IL1 001_22...15...MyD88...1444	32	MyD88 HOIL1G1on	20210804 1.5nM 120-1E1_HOIL1_MyD88 grid_1 IL1 001_22	15	1.81383068236134	1.29387248674257	8	24	1	304
20210804 1.5nM 120-1E1_HOIL1_MyD88 grid_1 IL1 001_22...15...34	20210804 1.5nM 120-1E1_HOIL1_MyD88 grid_1 IL1 001_22...15...MyD88...1814	32	MyD88 HOIL1G1on	20210804 1.5nM 120-1E1_HOIL1_MyD88 grid_1 IL1 001_22	15	0.743068448759343	3.01369583677958	8	80	1	304
20210804 1.5nM 120-1E1_HOIL1_MyD88 grid_1 IL1 001_22...15...35	20210804 1.5nM 120-1E1_HOIL1_MyD88 grid_1 IL1 001_22...15...MyD88...1565	32	MyD88 HOIL1G1on	20210804 1.5nM 120-1E1_HOIL1_MyD88 grid_1 IL1 001_22	15	1.61719714740518	1.12584139385089	72	8	1	304
20210804 1.5nM 120-1E1_HOIL1_MyD88 grid_1 IL1 001_22...15...4	20210804 1.5nM 120-1E1_HOIL1_MyD88 grid_1 IL1 001_22...15...MyD88...257	32	MyD88 HOIL1G1on	20210804 1.5nM 120-1E1_HOIL1_MyD88 grid_1 IL1 001_22	15	4.94478898832492	2.29666966830938	40	40	1	304
20210804 1.5nM 120-1E1_HOIL1_MyD88 grid_1 IL1 001_22...15...5	20210804 1.5nM 120-1E1_HOIL1_MyD88 grid_1 IL1 001_22...15...MyD88...153	32	MyD88 HOIL1G1on	20210804 1.5nM 120-1E1_HOIL1_MyD88 grid_1 IL1 001_22	15	6.1451344869754	5.20272464052557	264	60	1	304
20210804 1.5nM 120-1E1_HOIL1_MyD88 grid_1 IL1 001_22...15...6	20210804 1.5nM 120-1E1_HOIL1_MyD88 grid_1 IL1 001_22...15...MyD88...225	32	MyD88 HOIL1G1on	20210804 1.5nM 120-1E1_HOIL1_MyD88 grid_1 IL1 001_22	15	2.47463916796815	2.0157158725742	132	84	1	304
20210804 1.5nM 120-1E1_HOIL1_MyD88 grid_1 IL1 001_22...16...14	20210804 1.5nM 120-1E1_HOIL1_MyD88 grid_1 IL1 001_22...16...MyD88...261	32	MyD88 HOIL1G1on	20210804 1.5nM 120-1E1_HOIL1_MyD88 grid_1 IL1 001_22	16	4.54269570099078	1.36911574684231	336	40	1	304
20210804 1.5nM 120-1E1_HOIL1_MyD88 grid_1 IL1 001_22...16...16	20210804 1.5nM 120-1E1_HOIL1_MyD88 grid_1 IL1 001_22...16...MyD88...369	32	MyD88 HOIL1G1on	20210804 1.5nM 120-1E1_HOIL1_MyD88 grid_1 IL1 001_22	16	0.886177839909322	1.50910919483453	24	16	1	304
20210804 1.5nM 120-1E1_HOIL1_MyD88 grid_1 IL1 001_22...16...23	20210804 1.5nM 120-1E1_HOIL1_MyD88 grid_1 IL1 001_22...16...MyD88...464	32	MyD88 HOIL1G1on	20210804 1.5nM 120-1E1_HOIL1_MyD88 grid_1 IL1 001_22	16	4.57644961329792	1.91003925167115	160	24	1	304
20210804 1.5nM 120-1E1_HOIL1_MyD88 grid_1 IL1 001_22...16...24	20210804 1.5nM 120-1E1_HOIL1_MyD88 grid_1 IL1 001_22...16...MyD88...504	32	MyD88 HOIL1G1on	20210804 1.5nM 120-1E1_HOIL1_MyD88 grid_1 IL1 001_22	16	6.24448091099633	3.7852739578718	220	24	1	304
20210804 1.5nM 120-1E1_HOIL1_MyD88 grid_1 IL1 001_22...16...27	20210804 1.5nM 120-1E1_HOIL1_MyD88 grid_1 IL1 001_22...16...MyD88...586	32	MyD88 HOIL1G1on	20210804 1.5nM 120-1E1_HOIL1_MyD88 grid_1 IL1 001_22	16	2.15878154634349	3.7096836655691	72	40	1	304
20210804 1.5nM 120-1E1_HOIL1_MyD88 grid_1 IL1 001_22...16...29	20210804 1.5nM 120-1E1_HOIL1_MyD88 grid_1 IL1 001_22...16...MyD88...602	32	MyD88 HOIL1G1on	20210804 1.5nM 120-1E1_HOIL1_MyD88 grid_1 IL1 001_22	16	2.27212579670587	0.857074588105261	8	16	1	304
20210804 1.5nM 120-1E1_HOIL1_MyD88 grid_1 IL1 001_22...16...30	20210804 1.5nM 120-1E1_HOIL1_MyD88 grid_1 IL1 001_22...16...MyD88...539	32	MyD88 HOIL1G1on	20210804 1.5nM 120-1E1_HOIL1_MyD88 grid_1 IL1 001_22	16	2.20121769509363	1.55538993371489	132	24	1	304
20210804 1.5nM 120-1E1_HOIL1_MyD88 grid_1 IL1 001_22...16...33	20210804 1.5nM 120-1E1_HOIL1_MyD88 grid_1 IL1 001_22...16...MyD88...797	32	MyD88 HOIL1G1on	20210804 1.5nM 120-1E1_HOIL1_MyD88 grid_1 IL1 001_22	16	2.97149908763698	1.66358996947821	8	8	1	304
20210804 1.5nM 120-1E1_HOIL1_MyD88 grid_1 IL1 001_22...16...34	20210804 1.5nM 120-1E1_HOIL1_MyD88 grid_1 IL1 001_22...16...MyD88...365	32	MyD88 HOIL1G1on	20210804 1.5nM 120-1E1_HOIL1_MyD88 grid_1 IL1 001_22	16	5.35874644083651	1.34384634302904	332	28	1	304
20210804 1.5nM 120-1E1_HOIL1_MyD88 grid_1 IL1 001_22...16...35	20210804 1.5nM 120-1E1_HOIL1_MyD88 grid_1 IL1 001_22...16...MyD88...766	32	MyD88 HOIL1G1on	20210804 1.5nM 120-1E1_HOIL1_MyD88 grid_1 IL1 001_22	16	1.71964017560932	1.76405839614773	160	32	1	304
20210804 1.5nM 120-1E1_HOIL1_MyD88 grid_1 IL1 001_22...16...36	20210804 1.5nM 120-1E1_HOIL1_MyD88 grid_1 IL1 001_22...16...MyD88...612	32	MyD88 HOIL1G1on	20210804 1.5nM 120-1E1_HOIL1_MyD88 grid_1 IL1 001_22	16	3.90989116524327	2.80535514540422	212	36	1	304
20210804 1.5nM 120-1E1_HOIL1_MyD88 grid_1 IL1 001_22...16...37	20210804 1.5nM 120-1E1_HOIL1_MyD88 grid_1 IL1 001_22...16...MyD88...838	32	MyD88 HOIL1G1on	20210804 1.5nM 120-1E1_HOIL1_MyD88 grid_1 IL1 001_22	16	2.41734511947948	1.97490997044819	20	8	1	304
20210804 1.5nM 120-1E1_HOIL1_MyD88 grid_1 IL1 001_22...16...40	20210804 1.5nM 120-1E1_HOIL1_MyD88 grid_1 IL1 001_22...16...MyD88...779	32	MyD88 HOIL1G1on	20210804 1.5nM 120-1E1_HOIL1_MyD88 grid_1 IL1 001_22	16	3.79953175686633	1.15466411328774	204	12	1	304
20210804 1.5nM 120-1E1_HOIL1_MyD88 grid_1 IL1 001_22...16...43	20210804 1.5nM 120-1E1_HOIL1_MyD88 grid_1 IL1 001_22...16...MyD88...966	32	MyD88 HOIL1G1on	20210804 1.5nM 120-1E1_HOIL1_MyD88 grid_1 IL1 001_22	16	3.21605420367426	1.34179152501905	136	12	1	304
20210804 1.5nM 120-1E1_HOIL1_MyD88 grid_1 IL1 001_22...16...44	20210804 1.5nM 120-1E1_HOIL1_MyD88 grid_1 IL1 001_22...16...MyD88...762	32	MyD88 HOIL1G1on	20210804 1.5nM 120-1E1_HOIL1_MyD88 grid_1 IL1 001_22	16	6.49278236543037	3.99656624668586	380	84	1	304
20210804 1.5nM 120-1E1_HOIL1_MyD88 grid_1 IL1 001_22...16...45	20210804 1.5nM 120-1E1_HOIL1_MyD88 grid_1 IL1 001_22...16...MyD88...1003	32	MyD88 HOIL1G1on	20210804 1.5nM 120-1E1_HOIL1_MyD88 grid_1 IL1 001_22	16	5.38050805228953	1.23399101905167	204	16	1	304
20210804 1.5nM 120-1E1_HOIL1_MyD88 grid_1 IL1 001_22...16...46	20210804 1.5nM 120-1E1_HOIL1_MyD88 grid_1 IL1 001_22...16...MyD88...933	32	MyD88 HOIL1G1on	20210804 1.5nM 120-1E1_HOIL1_MyD88 grid_1 IL1 001_22	16	3.86623856784606	2.50379942365884	300	16	1	304
20210804 1.5nM 120-1E1_HOIL1_MyD88 grid_1 IL1 001_22...16...47	20210804 1.5nM 120-1E1_HOIL1_MyD88 grid_1 IL1 001_22...16...MyD88...1271	32	MyD88 HOIL1G1on	20210804 1.5nM 120-1E1_HOIL1_MyD88 grid_1 IL1 001_22	16	2.75308551266125	1.27656417759998	12	24	1	304
20210804 1.5nM 120-1E1_HOIL1_MyD88 grid_1 IL1 001_22...16...48	20210804 1.5nM 120-1E1_HOIL1_MyD88 grid_1 IL1 001_22...16...MyD88...1344	32	MyD88 HOIL1G1on	20210804 1.5nM 120-1E1_HOIL1_MyD88 grid_1 IL1 001_22	16	2.9576341313564	2.33398627983464	44	32	1	304
20210804 1.5nM 120-1E1_HOIL1_MyD88 grid_1 IL1 001_22...16...5	20210804 1.5nM 120-1E1_HOIL1_MyD88 grid_1 IL1 001_22...16...MyD88...70	32	MyD88 HOIL1G1on	20210804 1.5nM 120-1E1_HOIL1_MyD88 grid_1 IL1 001_22	16	6.40150029749782	1.94047155920675	192	52	1	304
20210804 1.5nM 120-1E1_HOIL1_MyD88 grid_1 IL1 001_22...16...50	20210804 1.5nM 120-1E1_HOIL1_MyD88 grid_1 IL1 001_22...16...MyD88...1023	32	MyD88 HOIL1G1on	20210804 1.5nM 120-1E1_HOIL1_MyD88 grid_1 IL1 001_22	16	4.26201713735436	1.47177983681958	296	8	1	304
20210804 1.5nM 120-1E1_HOIL1_MyD88 grid_1 IL1 001_22...16...51	20210804 1.5nM 120-1E1_HOIL1_MyD88 grid_1 IL1 001_22...16...MyD88...1444	32	MyD88 HOIL1G1on	20210804 1.5nM 120-1E1_HOIL1_MyD88 grid_1 IL1 001_22	16	1.87186497535003	1.20375465831862	68	16	1	304
20210804 1.5nM 120-1E1_HOIL1_MyD88 grid_1 IL1 001_22...16...53	20210804 1.5nM 120-1E1_HOIL1_MyD88 grid_1 IL1 001_22...16...MyD88...1690	32	MyD88 HOIL1G1on	20210804 1.5nM 120-1E1_HOIL1_MyD88 grid_1 IL1 001_22	16	1.92597030563237	1.59390376928095	8	8	1	304
20210804 1.5nM 120-1E1_HOIL1_MyD88 grid_1 IL1 001_22...16...55	20210804 1.5nM 120-1E1_HOIL1_MyD88 grid_1 IL1 001_22...16...MyD88...1353	32	MyD88 HOIL1G1on	20210804 1.5nM 120-1E1_HOIL1_MyD88 grid_1 IL1 001_22	16	5.62548470137986	1.40490394990174	276	24	1	304
20210804 1.5nM 120-1E1_HOIL1_MyD88 grid_1 IL1 001_22...16...56	20210804 1.5nM 120-1E1_HOIL1_MyD88 grid_1 IL1 001_22...16...MyD88...1583	32	MyD88 HOIL1G1on	20210804 1.5nM 120-1E1_HOIL1_MyD88 grid_1 IL1 001_22	16	6.64626956519436	0.913688390274445	460	20	1	304
20210804 1.5nM 120-1E1_HOIL1_MyD88 grid_1 IL1 001_22...17...16	20210804 1.5nM 120-1E1_HOIL1_MyD88 grid_1 IL1 001_22...17...MyD88...443	32	MyD88 HOIL1G1on	20210804 1.5nM 120-1E1_HOIL1_MyD88 grid_1 IL1 001_22	17	3.2329694958558	1.77164456652629	132	40	1	304
20210804 1.5nM 120-1E1_HOIL1_MyD88 grid_1 IL1 001_22...17...18	20210804 1.5nM 120-1E1_HOIL1_MyD88 grid_1 IL1 001_22...17...MyD88...437	32	MyD88 HOIL1G1on	20210804 1.5nM 120-1E1_HOIL1_MyD88 grid_1 IL1 001_22	17	4.38166106691035	1.7302185237831	108	16	1	304
20210804 1.5nM 120-1E1_HOIL1_MyD88 grid_1 IL1 001_22...17...19	20210804 1.5nM 120-1E1_HOIL1_MyD88 grid_1 IL1 001_22...17...MyD88...446	32	MyD88 HOIL1G1on	20210804 1.5nM 120-1E1_HOIL1_MyD88 grid_1 IL1 001_22	17	4.61693342875986	0.875004949350873	76	8	1	304
20210804 1.5nM 120-1E1_HOIL1_MyD88 grid_1 IL1 001_22...17...21	20210804 1.5nM 120-1E1_HOIL1_MyD88 grid_1 IL1 001_22...17...MyD88...504	32	MyD88 HOIL1G1on	20210804 1.5nM 120-1E1_HOIL1_MyD88 grid_1 IL1 001_22	17	1.17705352769927	1.18166804420471	8	20	1	304
20210804 1.5nM 120-1E1_HOIL1_MyD88 grid_1 IL1 001_22...17...22	20210804 1.5nM 120-1E1_HOIL1_MyD88 grid_1 IL1 001_22...17...MyD88...474	32	MyD88 HOIL1G1on	20210804 1.5nM 120-1E1_HOIL1_MyD88 grid_1 IL1 001_22	17	5.41490136575256	2.65808316897483	80	8	1	304
20210804 1.5nM 120-1E1_HOIL1_MyD88 grid_1 IL1 001_22...17...25	20210804 1.5nM 120-1E1_HOIL1_MyD88 grid_1 IL1 001_22...17...MyD88...644	32	MyD88 HOIL1G1on	20210804 1.5nM 120-1E1_HOIL1_MyD88 grid_1 IL1 001_22	17	3.91251429259205	2.40078005088161	92	92	1	304
20210804 1.5nM 120-1E1_HOIL1_MyD88 grid_1 IL1 001_22...17...29	20210804 1.5nM 120-1E1_HOIL1_MyD88 grid_1 IL1 001_22...17...MyD88...1185	32	MyD88 HOIL1G1on	20210804 1.5nM 120-1E1_HOIL1_MyD88 grid_1 IL1 001_22	17	1.25512205412713	1.2285403001772	44	32	1	304
20210804 1.5nM 120-1E1_HOIL1_MyD88 grid_1 IL1 001_22...17...30	20210804 1.5nM 120-1E1_HOIL1_MyD88 grid_1 IL1 001_22...17...MyD88...1039	32	MyD88 HOIL1G1on	20210804 1.5nM 120-1E1_HOIL1_MyD88 grid_1 IL1 001_22	17	5.63262334610745	0.9978885316376	232	44	1	304
20210804 1.5nM 120-1E1_HOIL1_MyD88 grid_1 IL1 001_22...18...1	20210804 1.5nM 120-1E1_HOIL1_MyD88 grid_1 IL1 001_22...18...MyD88...74	32	MyD88 HOIL1G1on	20210804 1.5nM 120-1E1_HOIL1_MyD88 grid_1 IL1 001_22	18	4.08132466778475	1.81897300444364	24	12	1	304
20210804 1.5nM 120-1E1_HOIL1_MyD88 grid_1 IL1 001_22...18...3	20210804 1.5nM 120-1E1_HOIL1_MyD88 grid_1 IL1 001_22...18...MyD88...160	32	MyD88 HOIL1G1on	20210804 1.5nM 120-1E1_HOIL1_MyD88 grid_1 IL1 001_22	18	2.53764044460494	1.1114239437095	36	12	1	304
20210804 1.5nM 120-1E1_HOIL1_MyD88 grid_1 IL1 001_22...18...6	20210804 1.5nM 120-1E1_HOIL1_MyD88 grid_1 IL1 001_22...18...MyD88...266	32	MyD88 HOIL1G1on	20210804 1.5nM 120-1E1_HOIL1_MyD88 grid_1 IL1 001_22	18	2.87126516344145	4.60849368713237	32	152	1	304
20210804 1.5nM 120-1E1_HOIL1_MyD88 grid_1 IL1 001_22...18...9	20210804 1.5nM 120-1E1_HOIL1_MyD88 grid_1 IL1 001_22...18...MyD88...647	32	MyD88 HOIL1G1on	20210804 1.5nM 120-1E1_HOIL1_MyD88 grid_1 IL1 001_22	18	4.4620751398031	3.41465258615046	32	44	1	304
20210804 1.5nM 120-1E1_HOIL1_MyD88 grid_1 IL1 001_22...19...10	20210804 1.5nM 120-1E1_HOIL1_MyD88 grid_1 IL1 001_22...19...MyD88...935	32	MyD88 HOIL1G1on	20210804 1.5nM 120-1E1_HOIL1_MyD88 grid_1 IL1 001_22	19	4.81223635206781	1.34116927786645	244	24	1	304
20210804 1.5nM 120-1E1_HOIL1_MyD88 grid_1 IL1 001_22...19...6	20210804 1.5nM 120-1E1_HOIL1_MyD88 grid_1 IL1 001_22...19...MyD88...276	32	MyD88 HOIL1G1on	20210804 1.5nM 120-1E1_HOIL1_MyD88 grid_1 IL1 001_22	19	6.54796470570092	6.1251380304565	112	92	1	304
20210804 1.5nM 120-1E1_HOIL1_MyD88 grid_1 IL1 001_22...19...8	20210804 1.5nM 120-1E1_HOIL1_MyD88 grid_1 IL1 001_22...19...MyD88...345	32	MyD88 HOIL1G1on	20210804 1.5nM 120-1E1_HOIL1_MyD88 grid_1 IL1 001_22	19	2.63612917682572	3.79063532453619	40	136	1	304
20210804 1.5nM 120-1E1_HOIL1_MyD88 grid_1 IL1 001_22...2...2	20210804 1.5nM 120-1E1_HOIL1_MyD88 grid_1 IL1 001_22...2...MyD88...78	32	MyD88 HOIL1G1on	20210804 1.5nM 120-1E1_HOIL1_MyD88 grid_1 IL1 001_22	2	3.26211996376205	2.42056684521499	52	40	1	304
20210804 1.5nM 120-1E1_HOIL1_MyD88 grid_1 IL1 001_22...2...3	20210804 1.5nM 120-1E1_HOIL1_MyD88 grid_1 IL1 001_22...2...MyD88...115	32	MyD88 HOIL1G1on	20210804 1.5nM 120-1E1_HOIL1_MyD88 grid_1 IL1 001_22	2	2.8020743756754	1.54600287061491	88	12	1	304
20210804 1.5nM 120-1E1_HOIL1_MyD88 grid_1 IL1 001_22...2...4	20210804 1.5nM 120-1E1_HOIL1_MyD88 grid_1 IL1 001_22...2...MyD88...167	32	MyD88 HOIL1G1on	20210804 1.5nM 120-1E1_HOIL1_MyD88 grid_1 IL1 001_22	2	1.43724044723814	1.32189688777593	60	20	1	304
20210804 1.5nM 120-1E1_HOIL1_MyD88 grid_1 IL1 001_22...2...NA	20210804 1.5nM 120-1E1_HOIL1_MyD88 grid_1 IL1 001_22...2...MyD88...4	32	MyD88 HOIL1G1on	20210804 1.5nM 120-1E1_HOIL1_MyD88 grid_1 IL1 001_22	2	3.15966194494176	1.07008959377128	100	28	1	304
20210804 1.5nM 120-1E1_HOIL1_MyD88 grid_1 IL1 001_22...20...1	20210804 1.5nM 120-1E1_HOIL1_MyD88 grid_1 IL1 001_22...20...MyD88...10	32	MyD88 HOIL1G1on	20210804 1.5nM 120-1E1_HOIL1_MyD88 grid_1 IL1 001_22	20	5.80476812985727	2.49697269830358	196	100	1	304
20210804 1.5nM 120-1E1_HOIL1_MyD88 grid_1 IL1 001_22...22...12	20210804 1.5nM 120-1E1_HOIL1_MyD88 grid_1 IL1 001_22...22...MyD88...135	32	MyD88 HOIL1G1on	20210804 1.5nM 120-1E1_HOIL1_MyD88 grid_1 IL1 001_22	22	6.24116580489818	1.22075014695362	92	24	1	304
20210804 1.5nM 120-1E1_HOIL1_MyD88 grid_1 IL1 001_22...22...22	20210804 1.5nM 120-1E1_HOIL1_MyD88 grid_1 IL1 001_22...22...MyD88...265	32	MyD88 HOIL1G1on	20210804 1.5nM 120-1E1_HOIL1_MyD88 grid_1 IL1 001_22	22	3.51411386335914	2.35086967347917	308	40	1	304
20210804 1.5nM 120-1E1_HOIL1_MyD88 grid_1 IL1 001_22...22...23	20210804 1.5nM 120-1E1_HOIL1_MyD88 grid_1 IL1 001_22...22...MyD88...304	32	MyD88 HOIL1G1on	20210804 1.5nM 120-1E1_HOIL1_MyD88 grid_1 IL1 001_22	22	6.67208437612575	3.45206532785852	176	104	1	304
20210804 1.5nM 120-1E1_HOIL1_MyD88 grid_1 IL1 001_22...22...24	20210804 1.5nM 120-1E1_HOIL1_MyD88 grid_1 IL1 001_22...22...MyD88...292	32	MyD88 HOIL1G1on	20210804 1.5nM 120-1E1_HOIL1_MyD88 grid_1 IL1 001_22	22	5.21639581878524	1.9879937203615	40	28	1	304
20210804 1.5nM 120-1E1_HOIL1_MyD88 grid_1 IL1 001_22...22...25	20210804 1.5nM 120-1E1_HOIL1_MyD88 grid_1 IL1 001_22...22...MyD88...276	32	MyD88 HOIL1G1on	20210804 1.5nM 120-1E1_HOIL1_MyD88 grid_1 IL1 001_22	22	4.44771261222561	3.27881421097662	160	96	1	304
20210804 1.5nM 120-1E1_HOIL1_MyD88 grid_1 IL1 001_22...22...27	20210804 1.5nM 120-1E1_HOIL1_MyD88 grid_1 IL1 001_22...22...MyD88...323	32	MyD88 HOIL1G1on	20210804 1.5nM 120-1E1_HOIL1_MyD88 grid_1 IL1 001_22	22	4.23222602947768	2.55463737881781	120	32	1	304
20210804 1.5nM 120-1E1_HOIL1_MyD88 grid_1 IL1 001_22...22...28	20210804 1.5nM 120-1E1_HOIL1_MyD88 grid_1 IL1 001_22...22...MyD88...290	32	MyD88 HOIL1G1on	20210804 1.5nM 120-1E1_HOIL1_MyD88 grid_1 IL1 001_22	22	3.3384502605449	2.2763483698745	140	104	1	304
20210804 1.5nM 120-1E1_HOIL1_MyD88 grid_1 IL1 001_22...22...29	20210804 1.5nM 120-1E1_HOIL1_MyD88 grid_1 IL1 001_22...22...MyD88...279	32	MyD88 HOIL1G1on	20210804 1.5nM 120-1E1_HOIL1_MyD88 grid_1 IL1 001_22	22	6.11805831316778	2.42674647410187	172	32	1	304
20210804 1.5nM 120-1E1_HOIL1_MyD88 grid_1 IL1 001_22...22...30	20210804 1.5nM 120-1E1_HOIL1_MyD88 grid_1 IL1 001_22...22...MyD88...430	32	MyD88 HOIL1G1on	20210804 1.5nM 120-1E1_HOIL1_MyD88 grid_1 IL1 001_22	22	4.1604867889504	2.21331693932763	160	28	1	304
20210804 1.5nM 120-1E1_HOIL1_MyD88 grid_1 IL1 001_22...22...32	20210804 1.5nM 120-1E1_HOIL1_MyD88 grid_1 IL1 001_22...22...MyD88...543	32	MyD88 HOIL1G1on	20210804 1.5nM 120-1E1_HOIL1_MyD88 grid_1 IL1 001_22	22	4.41045285479538	1.5306877730742	304	16	1	304
20210804 1.5nM 120-1E1_HOIL1_MyD88 grid_1 IL1 001_22...22...34	20210804 1.5nM 120-1E1_HOIL1_MyD88 grid_1 IL1 001_22...22...MyD88...792	32	MyD88 HOIL1G1on	20210804 1.5nM 120-1E1_HOIL1_MyD88 grid_1 IL1 001_22	22	2.42916196962442	1.39178864096727	112	12	1	304
20210804 1.5nM 120-1E1_HOIL1_MyD88 grid_1 IL1 001_22...22...7	20210804 1.5nM 120-1E1_HOIL1_MyD88 grid_1 IL1 001_22...22...MyD88...98	32	MyD88 HOIL1G1on	20210804 1.5nM 120-1E1_HOIL1_MyD88 grid_1 IL1 001_22	22	2.38291132847188	1.69767073781983	16	48	1	304
20210804 1.5nM 120-1E1_HOIL1_MyD88 grid_1 IL1 001_22...23...18	20210804 1.5nM 120-1E1_HOIL1_MyD88 grid_1 IL1 001_22...23...MyD88...454	32	MyD88 HOIL1G1on	20210804 1.5nM 120-1E1_HOIL1_MyD88 grid_1 IL1 001_22	23	5.3272416395251	1.9209884473084	128	48	1	304
20210804 1.5nM 120-1E1_HOIL1_MyD88 grid_1 IL1 001_22...23...2	20210804 1.5nM 120-1E1_HOIL1_MyD88 grid_1 IL1 001_22...23...MyD88...15	32	MyD88 HOIL1G1on	20210804 1.5nM 120-1E1_HOIL1_MyD88 grid_1 IL1 001_22	23	6.10903207041365	1.09165211943097	372	8	1	304
20210804 1.5nM 120-1E1_HOIL1_MyD88 grid_1 IL1 001_22...23...5	20210804 1.5nM 120-1E1_HOIL1_MyD88 grid_1 IL1 001_22...23...MyD88...113	32	MyD88 HOIL1G1on	20210804 1.5nM 120-1E1_HOIL1_MyD88 grid_1 IL1 001_22	23	4.88759830882549	1.56782818656633	44	20	1	304
20210804 1.5nM 120-1E1_HOIL1_MyD88 grid_1 IL1 001_22...24...1	20210804 1.5nM 120-1E1_HOIL1_MyD88 grid_1 IL1 001_22...24...MyD88...9	32	MyD88 HOIL1G1on	20210804 1.5nM 120-1E1_HOIL1_MyD88 grid_1 IL1 001_22	24	5.17459890793637	2.53573197450172	12	12	1	304
20210804 1.5nM 120-1E1_HOIL1_MyD88 grid_1 IL1 001_22...24...11	20210804 1.5nM 120-1E1_HOIL1_MyD88 grid_1 IL1 001_22...24...MyD88...174	32	MyD88 HOIL1G1on	20210804 1.5nM 120-1E1_HOIL1_MyD88 grid_1 IL1 001_22	24	6.56916591203163	1.33570068269848	160	20	1	304
20210804 1.5nM 120-1E1_HOIL1_MyD88 grid_1 IL1 001_22...24...12	20210804 1.5nM 120-1E1_HOIL1_MyD88 grid_1 IL1 001_22...24...MyD88...217	32	MyD88 HOIL1G1on	20210804 1.5nM 120-1E1_HOIL1_MyD88 grid_1 IL1 001_22	24	6.09597211310118	1.20109305083482	292	8	1	304
20210804 1.5nM 120-1E1_HOIL1_MyD88 grid_1 IL1 001_22...24...14	20210804 1.5nM 120-1E1_HOIL1_MyD88 grid_1 IL1 001_22...24...MyD88...677	32	MyD88 HOIL1G1on	20210804 1.5nM 120-1E1_HOIL1_MyD88 grid_1 IL1 001_22	24	1.1747824829641	1.4926065574644	20	32	1	304
20210804 1.5nM 120-1E1_HOIL1_MyD88 grid_1 IL1 001_22...24...2	20210804 1.5nM 120-1E1_HOIL1_MyD88 grid_1 IL1 001_22...24...MyD88...29	32	MyD88 HOIL1G1on	20210804 1.5nM 120-1E1_HOIL1_MyD88 grid_1 IL1 001_22	24	4.00999988274224	1.91839775984989	12	52	1	304
20210804 1.5nM 120-1E1_HOIL1_MyD88 grid_1 IL1 001_22...24...7	20210804 1.5nM 120-1E1_HOIL1_MyD88 grid_1 IL1 001_22...24...MyD88...88	32	MyD88 HOIL1G1on	20210804 1.5nM 120-1E1_HOIL1_MyD88 grid_1 IL1 001_22	24	6.72238060140841	2.04404250292325	144	24	1	304
20210804 1.5nM 120-1E1_HOIL1_MyD88 grid_1 IL1 001_22...24...9	20210804 1.5nM 120-1E1_HOIL1_MyD88 grid_1 IL1 001_22...24...MyD88...153	32	MyD88 HOIL1G1on	20210804 1.5nM 120-1E1_HOIL1_MyD88 grid_1 IL1 001_22	24	6.52467491569002	3.89699120558246	40	44	1	304
20210804 1.5nM 120-1E1_HOIL1_MyD88 grid_1 IL1 001_22...25...11	20210804 1.5nM 120-1E1_HOIL1_MyD88 grid_1 IL1 001_22...25...MyD88...456	32	MyD88 HOIL1G1on	20210804 1.5nM 120-1E1_HOIL1_MyD88 grid_1 IL1 001_22	25	4.49600981339643	2.44766480953183	372	56	1	304
20210804 1.5nM 120-1E1_HOIL1_MyD88 grid_1 IL1 001_22...26...1	20210804 1.5nM 120-1E1_HOIL1_MyD88 grid_1 IL1 001_22...26...MyD88...300	32	MyD88 HOIL1G1on	20210804 1.5nM 120-1E1_HOIL1_MyD88 grid_1 IL1 001_22	26	5.21662316525974	2.25353736114583	128	40	1	304
20210804 1.5nM 120-1E1_HOIL1_MyD88 grid_1 IL1 001_22...26...2	20210804 1.5nM 120-1E1_HOIL1_MyD88 grid_1 IL1 001_22...26...MyD88...401	32	MyD88 HOIL1G1on	20210804 1.5nM 120-1E1_HOIL1_MyD88 grid_1 IL1 001_22	26	2.52397849065283	1.36465062322031	212	12	1	304
20210804 1.5nM 120-1E1_HOIL1_MyD88 grid_1 IL1 001_22...26...4	20210804 1.5nM 120-1E1_HOIL1_MyD88 grid_1 IL1 001_22...26...MyD88...566	32	MyD88 HOIL1G1on	20210804 1.5nM 120-1E1_HOIL1_MyD88 grid_1 IL1 001_22	26	4.37144078940927	0.860765052837155	204	24	1	304
20210804 1.5nM 120-1E1_HOIL1_MyD88 grid_1 IL1 001_22...27...4	20210804 1.5nM 120-1E1_HOIL1_MyD88 grid_1 IL1 001_22...27...MyD88...103	32	MyD88 HOIL1G1on	20210804 1.5nM 120-1E1_HOIL1_MyD88 grid_1 IL1 001_22	27	5.93043882488471	1.38205812482402	292	8	1	304
20210804 1.5nM 120-1E1_HOIL1_MyD88 grid_1 IL1 001_22...27...5	20210804 1.5nM 120-1E1_HOIL1_MyD88 grid_1 IL1 001_22...27...MyD88...220	32	MyD88 HOIL1G1on	20210804 1.5nM 120-1E1_HOIL1_MyD88 grid_1 IL1 001_22	27	4.18122596547706	1.27897037741845	108	20	1	304
20210804 1.5nM 120-1E1_HOIL1_MyD88 grid_1 IL1 001_22...27...6	20210804 1.5nM 120-1E1_HOIL1_MyD88 grid_1 IL1 001_22...27...MyD88...250	32	MyD88 HOIL1G1on	20210804 1.5nM 120-1E1_HOIL1_MyD88 grid_1 IL1 001_22	27	2.69711446047255	1.50840424666235	40	32	1	304
20210804 1.5nM 120-1E1_HOIL1_MyD88 grid_1 IL1 001_22...27...8	20210804 1.5nM 120-1E1_HOIL1_MyD88 grid_1 IL1 001_22...27...MyD88...314	32	MyD88 HOIL1G1on	20210804 1.5nM 120-1E1_HOIL1_MyD88 grid_1 IL1 001_22	27	5.13243996554479	1.68221755493285	288	20	1	304
20210804 1.5nM 120-1E1_HOIL1_MyD88 grid_1 IL1 001_22...28...2	20210804 1.5nM 120-1E1_HOIL1_MyD88 grid_1 IL1 001_22...28...MyD88...42	32	MyD88 HOIL1G1on	20210804 1.5nM 120-1E1_HOIL1_MyD88 grid_1 IL1 001_22	28	5.25026357718746	1.34124221665484	408	32	1	304
20210804 1.5nM 120-1E1_HOIL1_MyD88 grid_1 IL1 001_22...28...7	20210804 1.5nM 120-1E1_HOIL1_MyD88 grid_1 IL1 001_22...28...MyD88...225	32	MyD88 HOIL1G1on	20210804 1.5nM 120-1E1_HOIL1_MyD88 grid_1 IL1 001_22	28	6.33663512356521	1.79277969955832	352	16	1	304
20210804 1.5nM 120-1E1_HOIL1_MyD88 grid_1 IL1 001_22...29...14	20210804 1.5nM 120-1E1_HOIL1_MyD88 grid_1 IL1 001_22...29...MyD88...432	32	MyD88 HOIL1G1on	20210804 1.5nM 120-1E1_HOIL1_MyD88 grid_1 IL1 001_22	29	6.31272135515916	2.02435174124788	340	20	1	304
20210804 1.5nM 120-1E1_HOIL1_MyD88 grid_1 IL1 001_22...29...18	20210804 1.5nM 120-1E1_HOIL1_MyD88 grid_1 IL1 001_22...29...MyD88...425	32	MyD88 HOIL1G1on	20210804 1.5nM 120-1E1_HOIL1_MyD88 grid_1 IL1 001_22	29	6.05215801846389	1.66662614041242	196	16	1	304
20210804 1.5nM 120-1E1_HOIL1_MyD88 grid_1 IL1 001_22...29...19	20210804 1.5nM 120-1E1_HOIL1_MyD88 grid_1 IL1 001_22...29...MyD88...564	32	MyD88 HOIL1G1on	20210804 1.5nM 120-1E1_HOIL1_MyD88 grid_1 IL1 001_22	29	4.74713177002465	1.67479451426593	204	16	1	304
20210804 1.5nM 120-1E1_HOIL1_MyD88 grid_1 IL1 001_22...29...21	20210804 1.5nM 120-1E1_HOIL1_MyD88 grid_1 IL1 001_22...29...MyD88...424	32	MyD88 HOIL1G1on	20210804 1.5nM 120-1E1_HOIL1_MyD88 grid_1 IL1 001_22	29	6.65667756631137	1.0007265809665	184	8	1	304
20210804 1.5nM 120-1E1_HOIL1_MyD88 grid_1 IL1 001_22...29...25	20210804 1.5nM 120-1E1_HOIL1_MyD88 grid_1 IL1 001_22...29...MyD88...866	32	MyD88 HOIL1G1on	20210804 1.5nM 120-1E1_HOIL1_MyD88 grid_1 IL1 001_22	29	1.89179118224144	1.05302798333052	44	12	1	304
20210804 1.5nM 120-1E1_HOIL1_MyD88 grid_1 IL1 001_22...29...26	20210804 1.5nM 120-1E1_HOIL1_MyD88 grid_1 IL1 001_22...29...MyD88...802	32	MyD88 HOIL1G1on	20210804 1.5nM 120-1E1_HOIL1_MyD88 grid_1 IL1 001_22	29	6.71173296170373	2.06680170648493	372	24	1	304
20210804 1.5nM 120-1E1_HOIL1_MyD88 grid_1 IL1 001_22...29...30	20210804 1.5nM 120-1E1_HOIL1_MyD88 grid_1 IL1 001_22...29...MyD88...810	32	MyD88 HOIL1G1on	20210804 1.5nM 120-1E1_HOIL1_MyD88 grid_1 IL1 001_22	29	6.46895543888327	0.872486976373733	348	8	1	304
20210804 1.5nM 120-1E1_HOIL1_MyD88 grid_1 IL1 001_22...29...31	20210804 1.5nM 120-1E1_HOIL1_MyD88 grid_1 IL1 001_22...29...MyD88...1257	32	MyD88 HOIL1G1on	20210804 1.5nM 120-1E1_HOIL1_MyD88 grid_1 IL1 001_22	29	2.87419012939122	1.93482465947024	32	12	1	304
20210804 1.5nM 120-1E1_HOIL1_MyD88 grid_1 IL1 001_22...3...7	20210804 1.5nM 120-1E1_HOIL1_MyD88 grid_1 IL1 001_22...3...MyD88...505	32	MyD88 HOIL1G1on	20210804 1.5nM 120-1E1_HOIL1_MyD88 grid_1 IL1 001_22	3	5.68916324464307	2.38877226268864	436	60	1	304
20210804 1.5nM 120-1E1_HOIL1_MyD88 grid_1 IL1 001_22...30...100	20210804 1.5nM 120-1E1_HOIL1_MyD88 grid_1 IL1 001_22...30...MyD88...1835	32	MyD88 HOIL1G1on	20210804 1.5nM 120-1E1_HOIL1_MyD88 grid_1 IL1 001_22	30	5.15426697488119	1.9843629407994	280	16	1	304
20210804 1.5nM 120-1E1_HOIL1_MyD88 grid_1 IL1 001_22...30...2	20210804 1.5nM 120-1E1_HOIL1_MyD88 grid_1 IL1 001_22...30...MyD88...77	32	MyD88 HOIL1G1on	20210804 1.5nM 120-1E1_HOIL1_MyD88 grid_1 IL1 001_22	30	2.62683448584366	1.93160902342253	16	8	1	304
20210804 1.5nM 120-1E1_HOIL1_MyD88 grid_1 IL1 001_22...30...23	20210804 1.5nM 120-1E1_HOIL1_MyD88 grid_1 IL1 001_22...30...MyD88...291	32	MyD88 HOIL1G1on	20210804 1.5nM 120-1E1_HOIL1_MyD88 grid_1 IL1 001_22	30	3.37111880806813	2.68475561313993	68	8	1	304
20210804 1.5nM 120-1E1_HOIL1_MyD88 grid_1 IL1 001_22...30...35	20210804 1.5nM 120-1E1_HOIL1_MyD88 grid_1 IL1 001_22...30...MyD88...317	32	MyD88 HOIL1G1on	20210804 1.5nM 120-1E1_HOIL1_MyD88 grid_1 IL1 001_22	30	3.76286886795978	5.52298089626645	36	128	1	304
20210804 1.5nM 120-1E1_HOIL1_MyD88 grid_1 IL1 001_22...30...38	20210804 1.5nM 120-1E1_HOIL1_MyD88 grid_1 IL1 001_22...30...MyD88...414	32	MyD88 HOIL1G1on	20210804 1.5nM 120-1E1_HOIL1_MyD88 grid_1 IL1 001_22	30	4.05477223403061	2.61373772172521	36	44	1	304
20210804 1.5nM 120-1E1_HOIL1_MyD88 grid_1 IL1 001_22...30...43	20210804 1.5nM 120-1E1_HOIL1_MyD88 grid_1 IL1 001_22...30...MyD88...469	32	MyD88 HOIL1G1on	20210804 1.5nM 120-1E1_HOIL1_MyD88 grid_1 IL1 001_22	30	1.88553503441426	1.69010966056903	28	28	1	304
20210804 1.5nM 120-1E1_HOIL1_MyD88 grid_1 IL1 001_22...30...46	20210804 1.5nM 120-1E1_HOIL1_MyD88 grid_1 IL1 001_22...30...MyD88...583	32	MyD88 HOIL1G1on	20210804 1.5nM 120-1E1_HOIL1_MyD88 grid_1 IL1 001_22	30	3.41185518804301	1.96186683960878	56	36	1	304
20210804 1.5nM 120-1E1_HOIL1_MyD88 grid_1 IL1 001_22...30...48	20210804 1.5nM 120-1E1_HOIL1_MyD88 grid_1 IL1 001_22...30...MyD88...508	32	MyD88 HOIL1G1on	20210804 1.5nM 120-1E1_HOIL1_MyD88 grid_1 IL1 001_22	30	4.96393658587869	1.13742057035636	212	12	1	304
20210804 1.5nM 120-1E1_HOIL1_MyD88 grid_1 IL1 001_22...30...49	20210804 1.5nM 120-1E1_HOIL1_MyD88 grid_1 IL1 001_22...30...MyD88...506	32	MyD88 HOIL1G1on	20210804 1.5nM 120-1E1_HOIL1_MyD88 grid_1 IL1 001_22	30	5.58924135766118	2.83975677029591	116	16	1	304
20210804 1.5nM 120-1E1_HOIL1_MyD88 grid_1 IL1 001_22...30...50	20210804 1.5nM 120-1E1_HOIL1_MyD88 grid_1 IL1 001_22...30...MyD88...603	32	MyD88 HOIL1G1on	20210804 1.5nM 120-1E1_HOIL1_MyD88 grid_1 IL1 001_22	30	1.54184917292624	0.976417659772975	12	8	1	304
20210804 1.5nM 120-1E1_HOIL1_MyD88 grid_1 IL1 001_22...30...51	20210804 1.5nM 120-1E1_HOIL1_MyD88 grid_1 IL1 001_22...30...MyD88...595	32	MyD88 HOIL1G1on	20210804 1.5nM 120-1E1_HOIL1_MyD88 grid_1 IL1 001_22	30	4.07710021420147	1.02332302541074	32	16	1	304
20210804 1.5nM 120-1E1_HOIL1_MyD88 grid_1 IL1 001_22...30...54	20210804 1.5nM 120-1E1_HOIL1_MyD88 grid_1 IL1 001_22...30...MyD88...378	32	MyD88 HOIL1G1on	20210804 1.5nM 120-1E1_HOIL1_MyD88 grid_1 IL1 001_22	30	5.10193466668609	2.53600591187664	256	8	1	304
20210804 1.5nM 120-1E1_HOIL1_MyD88 grid_1 IL1 001_22...30...55	20210804 1.5nM 120-1E1_HOIL1_MyD88 grid_1 IL1 001_22...30...MyD88...572	32	MyD88 HOIL1G1on	20210804 1.5nM 120-1E1_HOIL1_MyD88 grid_1 IL1 001_22	30	2.46839969131946	1.6017688898085	16	8	1	304
20210804 1.5nM 120-1E1_HOIL1_MyD88 grid_1 IL1 001_22...30...56	20210804 1.5nM 120-1E1_HOIL1_MyD88 grid_1 IL1 001_22...30...MyD88...564	32	MyD88 HOIL1G1on	20210804 1.5nM 120-1E1_HOIL1_MyD88 grid_1 IL1 001_22	30	2.81342503782489	1.93666921403892	60	36	1	304
20210804 1.5nM 120-1E1_HOIL1_MyD88 grid_1 IL1 001_22...30...57	20210804 1.5nM 120-1E1_HOIL1_MyD88 grid_1 IL1 001_22...30...MyD88...668	32	MyD88 HOIL1G1on	20210804 1.5nM 120-1E1_HOIL1_MyD88 grid_1 IL1 001_22	30	1.33742817133422	2.7004429530411	12	100	1	304
20210804 1.5nM 120-1E1_HOIL1_MyD88 grid_1 IL1 001_22...30...58	20210804 1.5nM 120-1E1_HOIL1_MyD88 grid_1 IL1 001_22...30...MyD88...641	32	MyD88 HOIL1G1on	20210804 1.5nM 120-1E1_HOIL1_MyD88 grid_1 IL1 001_22	30	2.71395532775008	2.10588846116619	60	36	1	304
20210804 1.5nM 120-1E1_HOIL1_MyD88 grid_1 IL1 001_22...30...59	20210804 1.5nM 120-1E1_HOIL1_MyD88 grid_1 IL1 001_22...30...MyD88...636	32	MyD88 HOIL1G1on	20210804 1.5nM 120-1E1_HOIL1_MyD88 grid_1 IL1 001_22	30	1.98543999093089	2.55379963114283	36	48	1	304
20210804 1.5nM 120-1E1_HOIL1_MyD88 grid_1 IL1 001_22...30...6	20210804 1.5nM 120-1E1_HOIL1_MyD88 grid_1 IL1 001_22...30...MyD88...117	32	MyD88 HOIL1G1on	20210804 1.5nM 120-1E1_HOIL1_MyD88 grid_1 IL1 001_22	30	2.23876682615383	1.69912336952597	20	8	1	304
20210804 1.5nM 120-1E1_HOIL1_MyD88 grid_1 IL1 001_22...30...60	20210804 1.5nM 120-1E1_HOIL1_MyD88 grid_1 IL1 001_22...30...MyD88...657	32	MyD88 HOIL1G1on	20210804 1.5nM 120-1E1_HOIL1_MyD88 grid_1 IL1 001_22	30	1.44221774473744	1.97342957343512	36	156	1	304
20210804 1.5nM 120-1E1_HOIL1_MyD88 grid_1 IL1 001_22...30...62	20210804 1.5nM 120-1E1_HOIL1_MyD88 grid_1 IL1 001_22...30...MyD88...580	32	MyD88 HOIL1G1on	20210804 1.5nM 120-1E1_HOIL1_MyD88 grid_1 IL1 001_22	30	2.8422470854354	2.39667417931841	88	32	1	304
20210804 1.5nM 120-1E1_HOIL1_MyD88 grid_1 IL1 001_22...30...63	20210804 1.5nM 120-1E1_HOIL1_MyD88 grid_1 IL1 001_22...30...MyD88...624	32	MyD88 HOIL1G1on	20210804 1.5nM 120-1E1_HOIL1_MyD88 grid_1 IL1 001_22	30	4.64700754333602	2.87687870284085	88	76	1	304
20210804 1.5nM 120-1E1_HOIL1_MyD88 grid_1 IL1 001_22...30...64	20210804 1.5nM 120-1E1_HOIL1_MyD88 grid_1 IL1 001_22...30...MyD88...687	32	MyD88 HOIL1G1on	20210804 1.5nM 120-1E1_HOIL1_MyD88 grid_1 IL1 001_22	30	3.75182225315037	2.48313593025045	44	32	1	304
20210804 1.5nM 120-1E1_HOIL1_MyD88 grid_1 IL1 001_22...30...65	20210804 1.5nM 120-1E1_HOIL1_MyD88 grid_1 IL1 001_22...30...MyD88...516	32	MyD88 HOIL1G1on	20210804 1.5nM 120-1E1_HOIL1_MyD88 grid_1 IL1 001_22	30	4.05864717866148	1.36319234482899	220	20	1	304
20210804 1.5nM 120-1E1_HOIL1_MyD88 grid_1 IL1 001_22...30...66	20210804 1.5nM 120-1E1_HOIL1_MyD88 grid_1 IL1 001_22...30...MyD88...684	32	MyD88 HOIL1G1on	20210804 1.5nM 120-1E1_HOIL1_MyD88 grid_1 IL1 001_22	30	5.6282664546079	3.17359079751241	120	204	1	304
20210804 1.5nM 120-1E1_HOIL1_MyD88 grid_1 IL1 001_22...30...67	20210804 1.5nM 120-1E1_HOIL1_MyD88 grid_1 IL1 001_22...30...MyD88...568	32	MyD88 HOIL1G1on	20210804 1.5nM 120-1E1_HOIL1_MyD88 grid_1 IL1 001_22	30	5.53631368864692	2.05384586033011	204	40	1	304
20210804 1.5nM 120-1E1_HOIL1_MyD88 grid_1 IL1 001_22...30...68	20210804 1.5nM 120-1E1_HOIL1_MyD88 grid_1 IL1 001_22...30...MyD88...689	32	MyD88 HOIL1G1on	20210804 1.5nM 120-1E1_HOIL1_MyD88 grid_1 IL1 001_22	30	4.89056474145081	3.12547538332433	32	120	1	304
20210804 1.5nM 120-1E1_HOIL1_MyD88 grid_1 IL1 001_22...30...69	20210804 1.5nM 120-1E1_HOIL1_MyD88 grid_1 IL1 001_22...30...MyD88...771	32	MyD88 HOIL1G1on	20210804 1.5nM 120-1E1_HOIL1_MyD88 grid_1 IL1 001_22	30	1.72949057574234	0.842782193998565	108	12	1	304
20210804 1.5nM 120-1E1_HOIL1_MyD88 grid_1 IL1 001_22...30...70	20210804 1.5nM 120-1E1_HOIL1_MyD88 grid_1 IL1 001_22...30...MyD88...768	32	MyD88 HOIL1G1on	20210804 1.5nM 120-1E1_HOIL1_MyD88 grid_1 IL1 001_22	30	4.33740423532478	1.47585335941085	40	28	1	304
20210804 1.5nM 120-1E1_HOIL1_MyD88 grid_1 IL1 001_22...30...71	20210804 1.5nM 120-1E1_HOIL1_MyD88 grid_1 IL1 001_22...30...MyD88...756	32	MyD88 HOIL1G1on	20210804 1.5nM 120-1E1_HOIL1_MyD88 grid_1 IL1 001_22	30	2.26601513756199	4.1386244017015	100	200	1	304
20210804 1.5nM 120-1E1_HOIL1_MyD88 grid_1 IL1 001_22...30...72	20210804 1.5nM 120-1E1_HOIL1_MyD88 grid_1 IL1 001_22...30...MyD88...647	32	MyD88 HOIL1G1on	20210804 1.5nM 120-1E1_HOIL1_MyD88 grid_1 IL1 001_22	30	3.99620907287247	1.50008031102069	140	12	1	304
20210804 1.5nM 120-1E1_HOIL1_MyD88 grid_1 IL1 001_22...30...73	20210804 1.5nM 120-1E1_HOIL1_MyD88 grid_1 IL1 001_22...30...MyD88...701	32	MyD88 HOIL1G1on	20210804 1.5nM 120-1E1_HOIL1_MyD88 grid_1 IL1 001_22	30	2.74489180128811	1.78459880352213	76	12	1	304
20210804 1.5nM 120-1E1_HOIL1_MyD88 grid_1 IL1 001_22...30...74	20210804 1.5nM 120-1E1_HOIL1_MyD88 grid_1 IL1 001_22...30...MyD88...838	32	MyD88 HOIL1G1on	20210804 1.5nM 120-1E1_HOIL1_MyD88 grid_1 IL1 001_22	30	1.83043363962962	1.56665795738664	20	20	1	304
20210804 1.5nM 120-1E1_HOIL1_MyD88 grid_1 IL1 001_22...30...75	20210804 1.5nM 120-1E1_HOIL1_MyD88 grid_1 IL1 001_22...30...MyD88...850	32	MyD88 HOIL1G1on	20210804 1.5nM 120-1E1_HOIL1_MyD88 grid_1 IL1 001_22	30	5.59186871042386	1.32681584299542	212	36	1	304
20210804 1.5nM 120-1E1_HOIL1_MyD88 grid_1 IL1 001_22...30...77	20210804 1.5nM 120-1E1_HOIL1_MyD88 grid_1 IL1 001_22...30...MyD88...802	32	MyD88 HOIL1G1on	20210804 1.5nM 120-1E1_HOIL1_MyD88 grid_1 IL1 001_22	30	2.73998270581051	2.56389041360268	32	120	1	304
20210804 1.5nM 120-1E1_HOIL1_MyD88 grid_1 IL1 001_22...30...78	20210804 1.5nM 120-1E1_HOIL1_MyD88 grid_1 IL1 001_22...30...MyD88...799	32	MyD88 HOIL1G1on	20210804 1.5nM 120-1E1_HOIL1_MyD88 grid_1 IL1 001_22	30	1.42590765666882	1.59188481113523	36	8	1	304
20210804 1.5nM 120-1E1_HOIL1_MyD88 grid_1 IL1 001_22...30...79	20210804 1.5nM 120-1E1_HOIL1_MyD88 grid_1 IL1 001_22...30...MyD88...837	32	MyD88 HOIL1G1on	20210804 1.5nM 120-1E1_HOIL1_MyD88 grid_1 IL1 001_22	30	5.43219174984705	1.34920124380003	268	12	1	304
20210804 1.5nM 120-1E1_HOIL1_MyD88 grid_1 IL1 001_22...30...81	20210804 1.5nM 120-1E1_HOIL1_MyD88 grid_1 IL1 001_22...30...MyD88...980	32	MyD88 HOIL1G1on	20210804 1.5nM 120-1E1_HOIL1_MyD88 grid_1 IL1 001_22	30	0.982914244967793	3.04158600469576	8	52	1	304
20210804 1.5nM 120-1E1_HOIL1_MyD88 grid_1 IL1 001_22...30...82	20210804 1.5nM 120-1E1_HOIL1_MyD88 grid_1 IL1 001_22...30...MyD88...628	32	MyD88 HOIL1G1on	20210804 1.5nM 120-1E1_HOIL1_MyD88 grid_1 IL1 001_22	30	5.15505664712069	1.94053601333865	380	28	1	304
20210804 1.5nM 120-1E1_HOIL1_MyD88 grid_1 IL1 001_22...30...83	20210804 1.5nM 120-1E1_HOIL1_MyD88 grid_1 IL1 001_22...30...MyD88...958	32	MyD88 HOIL1G1on	20210804 1.5nM 120-1E1_HOIL1_MyD88 grid_1 IL1 001_22	30	2.29934449180385	1.26105444008887	44	12	1	304
20210804 1.5nM 120-1E1_HOIL1_MyD88 grid_1 IL1 001_22...30...84	20210804 1.5nM 120-1E1_HOIL1_MyD88 grid_1 IL1 001_22...30...MyD88...700	32	MyD88 HOIL1G1on	20210804 1.5nM 120-1E1_HOIL1_MyD88 grid_1 IL1 001_22	30	3.89896376472526	1.85020439107608	204	8	1	304
20210804 1.5nM 120-1E1_HOIL1_MyD88 grid_1 IL1 001_22...30...85	20210804 1.5nM 120-1E1_HOIL1_MyD88 grid_1 IL1 001_22...30...MyD88...943	32	MyD88 HOIL1G1on	20210804 1.5nM 120-1E1_HOIL1_MyD88 grid_1 IL1 001_22	30	2.08135524441628	1.79156789556182	40	12	1	304
20210804 1.5nM 120-1E1_HOIL1_MyD88 grid_1 IL1 001_22...30...86	20210804 1.5nM 120-1E1_HOIL1_MyD88 grid_1 IL1 001_22...30...MyD88...1058	32	MyD88 HOIL1G1on	20210804 1.5nM 120-1E1_HOIL1_MyD88 grid_1 IL1 001_22	30	0.619505918364272	1.55515143684767	20	36	1	304
20210804 1.5nM 120-1E1_HOIL1_MyD88 grid_1 IL1 001_22...30...87	20210804 1.5nM 120-1E1_HOIL1_MyD88 grid_1 IL1 001_22...30...MyD88...924	32	MyD88 HOIL1G1on	20210804 1.5nM 120-1E1_HOIL1_MyD88 grid_1 IL1 001_22	30	6.49965456900163	1.54460796383034	232	16	1	304
20210804 1.5nM 120-1E1_HOIL1_MyD88 grid_1 IL1 001_22...30...88	20210804 1.5nM 120-1E1_HOIL1_MyD88 grid_1 IL1 001_22...30...MyD88...1110	32	MyD88 HOIL1G1on	20210804 1.5nM 120-1E1_HOIL1_MyD88 grid_1 IL1 001_22	30	1.56790453475057	2.42954351425773	52	64	1	304
20210804 1.5nM 120-1E1_HOIL1_MyD88 grid_1 IL1 001_22...30...90	20210804 1.5nM 120-1E1_HOIL1_MyD88 grid_1 IL1 001_22...30...MyD88...1168	32	MyD88 HOIL1G1on	20210804 1.5nM 120-1E1_HOIL1_MyD88 grid_1 IL1 001_22	30	3.49988992935772	1.81895197809951	52	36	1	304
20210804 1.5nM 120-1E1_HOIL1_MyD88 grid_1 IL1 001_22...30...92	20210804 1.5nM 120-1E1_HOIL1_MyD88 grid_1 IL1 001_22...30...MyD88...1368	32	MyD88 HOIL1G1on	20210804 1.5nM 120-1E1_HOIL1_MyD88 grid_1 IL1 001_22	30	0.942863659272849	1.76299600012531	20	80	1	304
20210804 1.5nM 120-1E1_HOIL1_MyD88 grid_1 IL1 001_22...30...93	20210804 1.5nM 120-1E1_HOIL1_MyD88 grid_1 IL1 001_22...30...MyD88...1321	32	MyD88 HOIL1G1on	20210804 1.5nM 120-1E1_HOIL1_MyD88 grid_1 IL1 001_22	30	3.05472811206655	0.885713999951994	108	8	1	304
20210804 1.5nM 120-1E1_HOIL1_MyD88 grid_1 IL1 001_22...30...96	20210804 1.5nM 120-1E1_HOIL1_MyD88 grid_1 IL1 001_22...30...MyD88...1425	32	MyD88 HOIL1G1on	20210804 1.5nM 120-1E1_HOIL1_MyD88 grid_1 IL1 001_22	30	3.00648325801208	6.06636749687464	100	108	1	304
20210804 1.5nM 120-1E1_HOIL1_MyD88 grid_1 IL1 001_22...30...97	20210804 1.5nM 120-1E1_HOIL1_MyD88 grid_1 IL1 001_22...30...MyD88...1753	32	MyD88 HOIL1G1on	20210804 1.5nM 120-1E1_HOIL1_MyD88 grid_1 IL1 001_22	30	3.07937468248223	1.29876253561512	80	16	1	304
20210804 1.5nM 120-1E1_HOIL1_MyD88 grid_1 IL1 001_22...30...98	20210804 1.5nM 120-1E1_HOIL1_MyD88 grid_1 IL1 001_22...30...MyD88...1847	32	MyD88 HOIL1G1on	20210804 1.5nM 120-1E1_HOIL1_MyD88 grid_1 IL1 001_22	30	2.06202834526474	1.12500443612668	44	24	1	304
20210804 1.5nM 120-1E1_HOIL1_MyD88 grid_1 IL1 001_22...31...1	20210804 1.5nM 120-1E1_HOIL1_MyD88 grid_1 IL1 001_22...31...MyD88...228	32	MyD88 HOIL1G1on	20210804 1.5nM 120-1E1_HOIL1_MyD88 grid_1 IL1 001_22	31	5.94093932415337	0.921358753801844	496	8	1	304
20210804 1.5nM 120-1E1_HOIL1_MyD88 grid_1 IL1 001_22...32...11	20210804 1.5nM 120-1E1_HOIL1_MyD88 grid_1 IL1 001_22...32...MyD88...261	32	MyD88 HOIL1G1on	20210804 1.5nM 120-1E1_HOIL1_MyD88 grid_1 IL1 001_22	32	6.63648515834397	3.1731677837477	272	56	1	304
20210804 1.5nM 120-1E1_HOIL1_MyD88 grid_1 IL1 001_22...32...13	20210804 1.5nM 120-1E1_HOIL1_MyD88 grid_1 IL1 001_22...32...MyD88...406	32	MyD88 HOIL1G1on	20210804 1.5nM 120-1E1_HOIL1_MyD88 grid_1 IL1 001_22	32	2.44066922177193	2.07871083860312	68	40	1	304
20210804 1.5nM 120-1E1_HOIL1_MyD88 grid_1 IL1 001_22...32...15	20210804 1.5nM 120-1E1_HOIL1_MyD88 grid_1 IL1 001_22...32...MyD88...438	32	MyD88 HOIL1G1on	20210804 1.5nM 120-1E1_HOIL1_MyD88 grid_1 IL1 001_22	32	5.25561756073315	1.74185339669458	300	32	1	304
20210804 1.5nM 120-1E1_HOIL1_MyD88 grid_1 IL1 001_22...32...16	20210804 1.5nM 120-1E1_HOIL1_MyD88 grid_1 IL1 001_22...32...MyD88...244	32	MyD88 HOIL1G1on	20210804 1.5nM 120-1E1_HOIL1_MyD88 grid_1 IL1 001_22	32	5.15710560794232	1.22985351044749	720	8	1	304
20210804 1.5nM 120-1E1_HOIL1_MyD88 grid_1 IL1 001_22...32...20	20210804 1.5nM 120-1E1_HOIL1_MyD88 grid_1 IL1 001_22...32...MyD88...874	32	MyD88 HOIL1G1on	20210804 1.5nM 120-1E1_HOIL1_MyD88 grid_1 IL1 001_22	32	2.01317768209491	1.62113652260626	52	16	1	304
20210804 1.5nM 120-1E1_HOIL1_MyD88 grid_1 IL1 001_22...32...7	20210804 1.5nM 120-1E1_HOIL1_MyD88 grid_1 IL1 001_22...32...MyD88...163	32	MyD88 HOIL1G1on	20210804 1.5nM 120-1E1_HOIL1_MyD88 grid_1 IL1 001_22	32	3.37207093786905	2.11872748237836	56	48	1	304
20210804 1.5nM 120-1E1_HOIL1_MyD88 grid_1 IL1 001_22...33...1	20210804 1.5nM 120-1E1_HOIL1_MyD88 grid_1 IL1 001_22...33...MyD88...42	32	MyD88 HOIL1G1on	20210804 1.5nM 120-1E1_HOIL1_MyD88 grid_1 IL1 001_22	33	2.03650604821412	1.79067536821384	52	12	1	304
20210804 1.5nM 120-1E1_HOIL1_MyD88 grid_1 IL1 001_22...33...2	20210804 1.5nM 120-1E1_HOIL1_MyD88 grid_1 IL1 001_22...33...MyD88...235	32	MyD88 HOIL1G1on	20210804 1.5nM 120-1E1_HOIL1_MyD88 grid_1 IL1 001_22	33	5.00558192921016	1.08377861177172	52	8	1	304
20210804 1.5nM 120-1E1_HOIL1_MyD88 grid_1 IL1 001_22...33...3	20210804 1.5nM 120-1E1_HOIL1_MyD88 grid_1 IL1 001_22...33...MyD88...277	32	MyD88 HOIL1G1on	20210804 1.5nM 120-1E1_HOIL1_MyD88 grid_1 IL1 001_22	33	3.94954340004236	1.49625547663692	52	36	1	304
20210804 1.5nM 120-1E1_HOIL1_MyD88 grid_1 IL1 001_22...33...4	20210804 1.5nM 120-1E1_HOIL1_MyD88 grid_1 IL1 001_22...33...MyD88...255	32	MyD88 HOIL1G1on	20210804 1.5nM 120-1E1_HOIL1_MyD88 grid_1 IL1 001_22	33	2.99066816757918	1.13035034511229	120	8	1	304
20210804 1.5nM 120-1E1_HOIL1_MyD88 grid_1 IL1 001_22...33...7	20210804 1.5nM 120-1E1_HOIL1_MyD88 grid_1 IL1 001_22...33...MyD88...214	32	MyD88 HOIL1G1on	20210804 1.5nM 120-1E1_HOIL1_MyD88 grid_1 IL1 001_22	33	4.85838011905821	2.90766100733295	468	72	1	304
20210804 1.5nM 120-1E1_HOIL1_MyD88 grid_1 IL1 001_22...34...16	20210804 1.5nM 120-1E1_HOIL1_MyD88 grid_1 IL1 001_22...34...MyD88...133	32	MyD88 HOIL1G1on	20210804 1.5nM 120-1E1_HOIL1_MyD88 grid_1 IL1 001_22	34	6.28303214698007	1.60190711168947	88	12	1	304
20210804 1.5nM 120-1E1_HOIL1_MyD88 grid_1 IL1 001_22...34...18	20210804 1.5nM 120-1E1_HOIL1_MyD88 grid_1 IL1 001_22...34...MyD88...182	32	MyD88 HOIL1G1on	20210804 1.5nM 120-1E1_HOIL1_MyD88 grid_1 IL1 001_22	34	5.68987926023563	3.22454733306021	220	16	1	304
20210804 1.5nM 120-1E1_HOIL1_MyD88 grid_1 IL1 001_22...34...25	20210804 1.5nM 120-1E1_HOIL1_MyD88 grid_1 IL1 001_22...34...MyD88...236	32	MyD88 HOIL1G1on	20210804 1.5nM 120-1E1_HOIL1_MyD88 grid_1 IL1 001_22	34	4.39413457518571	1.77109237142838	100	44	1	304
20210804 1.5nM 120-1E1_HOIL1_MyD88 grid_1 IL1 001_22...34...26	20210804 1.5nM 120-1E1_HOIL1_MyD88 grid_1 IL1 001_22...34...MyD88...296	32	MyD88 HOIL1G1on	20210804 1.5nM 120-1E1_HOIL1_MyD88 grid_1 IL1 001_22	34	5.11127407983305	1.94191391180031	20	32	1	304
20210804 1.5nM 120-1E1_HOIL1_MyD88 grid_1 IL1 001_22...34...36	20210804 1.5nM 120-1E1_HOIL1_MyD88 grid_1 IL1 001_22...34...MyD88...260	32	MyD88 HOIL1G1on	20210804 1.5nM 120-1E1_HOIL1_MyD88 grid_1 IL1 001_22	34	4.75825159012996	1.5147788958663	40	36	1	304
20210804 1.5nM 120-1E1_HOIL1_MyD88 grid_1 IL1 001_22...34...40	20210804 1.5nM 120-1E1_HOIL1_MyD88 grid_1 IL1 001_22...34...MyD88...318	32	MyD88 HOIL1G1on	20210804 1.5nM 120-1E1_HOIL1_MyD88 grid_1 IL1 001_22	34	1.70451785138929	2.09275347172966	52	60	1	304
20210804 1.5nM 120-1E1_HOIL1_MyD88 grid_1 IL1 001_22...34...42	20210804 1.5nM 120-1E1_HOIL1_MyD88 grid_1 IL1 001_22...34...MyD88...384	32	MyD88 HOIL1G1on	20210804 1.5nM 120-1E1_HOIL1_MyD88 grid_1 IL1 001_22	34	2.24579049160714	1.583788966466	76	8	1	304
20210804 1.5nM 120-1E1_HOIL1_MyD88 grid_1 IL1 001_22...34...43	20210804 1.5nM 120-1E1_HOIL1_MyD88 grid_1 IL1 001_22...34...MyD88...360	32	MyD88 HOIL1G1on	20210804 1.5nM 120-1E1_HOIL1_MyD88 grid_1 IL1 001_22	34	5.96328333208743	2.72767762760472	68	36	1	304
20210804 1.5nM 120-1E1_HOIL1_MyD88 grid_1 IL1 001_22...34...44	20210804 1.5nM 120-1E1_HOIL1_MyD88 grid_1 IL1 001_22...34...MyD88...375	32	MyD88 HOIL1G1on	20210804 1.5nM 120-1E1_HOIL1_MyD88 grid_1 IL1 001_22	34	6.35726789648718	1.27252154110883	524	8	1	304
20210804 1.5nM 120-1E1_HOIL1_MyD88 grid_1 IL1 001_22...34...45	20210804 1.5nM 120-1E1_HOIL1_MyD88 grid_1 IL1 001_22...34...MyD88...468	32	MyD88 HOIL1G1on	20210804 1.5nM 120-1E1_HOIL1_MyD88 grid_1 IL1 001_22	34	2.54209757444616	1.62140779755448	156	20	1	304
20210804 1.5nM 120-1E1_HOIL1_MyD88 grid_1 IL1 001_22...34...48	20210804 1.5nM 120-1E1_HOIL1_MyD88 grid_1 IL1 001_22...34...MyD88...481	32	MyD88 HOIL1G1on	20210804 1.5nM 120-1E1_HOIL1_MyD88 grid_1 IL1 001_22	34	6.58239091016992	1.78836851689614	40	20	1	304
20210804 1.5nM 120-1E1_HOIL1_MyD88 grid_1 IL1 001_22...34...49	20210804 1.5nM 120-1E1_HOIL1_MyD88 grid_1 IL1 001_22...34...MyD88...465	32	MyD88 HOIL1G1on	20210804 1.5nM 120-1E1_HOIL1_MyD88 grid_1 IL1 001_22	34	2.55480157905001	1.74816770731265	104	48	1	304
20210804 1.5nM 120-1E1_HOIL1_MyD88 grid_1 IL1 001_22...34...5	20210804 1.5nM 120-1E1_HOIL1_MyD88 grid_1 IL1 001_22...34...MyD88...88	32	MyD88 HOIL1G1on	20210804 1.5nM 120-1E1_HOIL1_MyD88 grid_1 IL1 001_22	34	5.24264463734391	5.9761308442499	56	68	1	304
20210804 1.5nM 120-1E1_HOIL1_MyD88 grid_1 IL1 001_22...34...51	20210804 1.5nM 120-1E1_HOIL1_MyD88 grid_1 IL1 001_22...34...MyD88...628	32	MyD88 HOIL1G1on	20210804 1.5nM 120-1E1_HOIL1_MyD88 grid_1 IL1 001_22	34	3.81854749269664	1.23925420751273	28	20	1	304
20210804 1.5nM 120-1E1_HOIL1_MyD88 grid_1 IL1 001_22...34...55	20210804 1.5nM 120-1E1_HOIL1_MyD88 grid_1 IL1 001_22...34...MyD88...773	32	MyD88 HOIL1G1on	20210804 1.5nM 120-1E1_HOIL1_MyD88 grid_1 IL1 001_22	34	4.00550048915876	1.54299310939309	340	16	1	304
20210804 1.5nM 120-1E1_HOIL1_MyD88 grid_1 IL1 001_22...34...59	20210804 1.5nM 120-1E1_HOIL1_MyD88 grid_1 IL1 001_22...34...MyD88...888	32	MyD88 HOIL1G1on	20210804 1.5nM 120-1E1_HOIL1_MyD88 grid_1 IL1 001_22	34	4.34115836192762	1.63947198231316	68	64	1	304
20210804 1.5nM 120-1E1_HOIL1_MyD88 grid_1 IL1 001_22...34...60	20210804 1.5nM 120-1E1_HOIL1_MyD88 grid_1 IL1 001_22...34...MyD88...925	32	MyD88 HOIL1G1on	20210804 1.5nM 120-1E1_HOIL1_MyD88 grid_1 IL1 001_22	34	3.30818315979186	1.74119097908211	104	60	1	304
20210804 1.5nM 120-1E1_HOIL1_MyD88 grid_1 IL1 001_22...34...61	20210804 1.5nM 120-1E1_HOIL1_MyD88 grid_1 IL1 001_22...34...MyD88...938	32	MyD88 HOIL1G1on	20210804 1.5nM 120-1E1_HOIL1_MyD88 grid_1 IL1 001_22	34	2.28605381728897	0.941550002932917	144	8	1	304
20210804 1.5nM 120-1E1_HOIL1_MyD88 grid_1 IL1 001_22...34...63	20210804 1.5nM 120-1E1_HOIL1_MyD88 grid_1 IL1 001_22...34...MyD88...1016	32	MyD88 HOIL1G1on	20210804 1.5nM 120-1E1_HOIL1_MyD88 grid_1 IL1 001_22	34	6.10496267031425	1.78937394869033	184	52	1	304
20210804 1.5nM 120-1E1_HOIL1_MyD88 grid_1 IL1 001_22...34...66	20210804 1.5nM 120-1E1_HOIL1_MyD88 grid_1 IL1 001_22...34...MyD88...1003	32	MyD88 HOIL1G1on	20210804 1.5nM 120-1E1_HOIL1_MyD88 grid_1 IL1 001_22	34	4.98847937436694	2.71686873112641	124	148	1	304
20210804 1.5nM 120-1E1_HOIL1_MyD88 grid_1 IL1 001_22...34...67	20210804 1.5nM 120-1E1_HOIL1_MyD88 grid_1 IL1 001_22...34...MyD88...1014	32	MyD88 HOIL1G1on	20210804 1.5nM 120-1E1_HOIL1_MyD88 grid_1 IL1 001_22	34	4.74189496488911	2.23521720307805	344	52	1	304
20210804 1.5nM 120-1E1_HOIL1_MyD88 grid_1 IL1 001_22...34...69	20210804 1.5nM 120-1E1_HOIL1_MyD88 grid_1 IL1 001_22...34...MyD88...1227	32	MyD88 HOIL1G1on	20210804 1.5nM 120-1E1_HOIL1_MyD88 grid_1 IL1 001_22	34	1.79943882657007	0.84227817614556	76	12	1	304
20210804 1.5nM 120-1E1_HOIL1_MyD88 grid_1 IL1 001_22...34...70	20210804 1.5nM 120-1E1_HOIL1_MyD88 grid_1 IL1 001_22...34...MyD88...1279	32	MyD88 HOIL1G1on	20210804 1.5nM 120-1E1_HOIL1_MyD88 grid_1 IL1 001_22	34	6.30852442438554	2.62558531570264	152	56	1	304
20210804 1.5nM 120-1E1_HOIL1_MyD88 grid_1 IL1 001_22...34...71	20210804 1.5nM 120-1E1_HOIL1_MyD88 grid_1 IL1 001_22...34...MyD88...1321	32	MyD88 HOIL1G1on	20210804 1.5nM 120-1E1_HOIL1_MyD88 grid_1 IL1 001_22	34	1.93679871622646	1.1983242733623	56	12	1	304
20210804 1.5nM 120-1E1_HOIL1_MyD88 grid_1 IL1 001_22...34...72	20210804 1.5nM 120-1E1_HOIL1_MyD88 grid_1 IL1 001_22...34...MyD88...924	32	MyD88 HOIL1G1on	20210804 1.5nM 120-1E1_HOIL1_MyD88 grid_1 IL1 001_22	34	5.68982238040255	1.55004962265208	548	36	1	304
20210804 1.5nM 120-1E1_HOIL1_MyD88 grid_1 IL1 001_22...34...73	20210804 1.5nM 120-1E1_HOIL1_MyD88 grid_1 IL1 001_22...34...MyD88...1447	32	MyD88 HOIL1G1on	20210804 1.5nM 120-1E1_HOIL1_MyD88 grid_1 IL1 001_22	34	2.29278122360829	2.04715352413168	56	96	1	304
20210804 1.5nM 120-1E1_HOIL1_MyD88 grid_1 IL1 001_22...35...10	20210804 1.5nM 120-1E1_HOIL1_MyD88 grid_1 IL1 001_22...35...MyD88...215	32	MyD88 HOIL1G1on	20210804 1.5nM 120-1E1_HOIL1_MyD88 grid_1 IL1 001_22	35	1.65999049728168	2.02890376920781	48	36	1	304
20210804 1.5nM 120-1E1_HOIL1_MyD88 grid_1 IL1 001_22...35...11	20210804 1.5nM 120-1E1_HOIL1_MyD88 grid_1 IL1 001_22...35...MyD88...301	32	MyD88 HOIL1G1on	20210804 1.5nM 120-1E1_HOIL1_MyD88 grid_1 IL1 001_22	35	4.79480565542205	3.75240857268637	228	120	1	304
20210804 1.5nM 120-1E1_HOIL1_MyD88 grid_1 IL1 001_22...35...12	20210804 1.5nM 120-1E1_HOIL1_MyD88 grid_1 IL1 001_22...35...MyD88...178	32	MyD88 HOIL1G1on	20210804 1.5nM 120-1E1_HOIL1_MyD88 grid_1 IL1 001_22	35	6.63137632563046	5.67789457368827	208	208	1	304
20210804 1.5nM 120-1E1_HOIL1_MyD88 grid_1 IL1 001_22...35...8	20210804 1.5nM 120-1E1_HOIL1_MyD88 grid_1 IL1 001_22...35...MyD88...221	32	MyD88 HOIL1G1on	20210804 1.5nM 120-1E1_HOIL1_MyD88 grid_1 IL1 001_22	35	3.09594572827231	2.62868046962818	100	24	1	304
20210804 1.5nM 120-1E1_HOIL1_MyD88 grid_1 IL1 001_22...36...7	20210804 1.5nM 120-1E1_HOIL1_MyD88 grid_1 IL1 001_22...36...MyD88...58	32	MyD88 HOIL1G1on	20210804 1.5nM 120-1E1_HOIL1_MyD88 grid_1 IL1 001_22	36	5.93180247158707	1.69333403483768	612	8	1	304
20210804 1.5nM 120-1E1_HOIL1_MyD88 grid_1 IL1 001_22...36...8	20210804 1.5nM 120-1E1_HOIL1_MyD88 grid_1 IL1 001_22...36...MyD88...123	32	MyD88 HOIL1G1on	20210804 1.5nM 120-1E1_HOIL1_MyD88 grid_1 IL1 001_22	36	4.78508672328075	1.58992518707008	328	8	1	304
20210804 1.5nM 120-1E1_HOIL1_MyD88 grid_1 IL1 001_22...37...1	20210804 1.5nM 120-1E1_HOIL1_MyD88 grid_1 IL1 001_22...37...MyD88...21	32	MyD88 HOIL1G1on	20210804 1.5nM 120-1E1_HOIL1_MyD88 grid_1 IL1 001_22	37	2.16258921086114	2.32378352916654	108	152	1	304
20210804 1.5nM 120-1E1_HOIL1_MyD88 grid_1 IL1 001_22...37...10	20210804 1.5nM 120-1E1_HOIL1_MyD88 grid_1 IL1 001_22...37...MyD88...134	32	MyD88 HOIL1G1on	20210804 1.5nM 120-1E1_HOIL1_MyD88 grid_1 IL1 001_22	37	2.71733103012491	2.35400454925056	156	52	1	304
20210804 1.5nM 120-1E1_HOIL1_MyD88 grid_1 IL1 001_22...37...2	20210804 1.5nM 120-1E1_HOIL1_MyD88 grid_1 IL1 001_22...37...MyD88...22	32	MyD88 HOIL1G1on	20210804 1.5nM 120-1E1_HOIL1_MyD88 grid_1 IL1 001_22	37	4.71745194418508	4.06184789590648	300	92	1	304
20210804 1.5nM 120-1E1_HOIL1_MyD88 grid_1 IL1 001_22...37...3	20210804 1.5nM 120-1E1_HOIL1_MyD88 grid_1 IL1 001_22...37...MyD88...72	32	MyD88 HOIL1G1on	20210804 1.5nM 120-1E1_HOIL1_MyD88 grid_1 IL1 001_22	37	4.67975298378911	1.70800828724887	40	32	1	304
20210804 1.5nM 120-1E1_HOIL1_MyD88 grid_1 IL1 001_22...37...4	20210804 1.5nM 120-1E1_HOIL1_MyD88 grid_1 IL1 001_22...37...MyD88...45	32	MyD88 HOIL1G1on	20210804 1.5nM 120-1E1_HOIL1_MyD88 grid_1 IL1 001_22	37	4.33828006759507	3.68336340291573	248	84	1	304
20210804 1.5nM 120-1E1_HOIL1_MyD88 grid_1 IL1 001_22...37...5	20210804 1.5nM 120-1E1_HOIL1_MyD88 grid_1 IL1 001_22...37...MyD88...25	32	MyD88 HOIL1G1on	20210804 1.5nM 120-1E1_HOIL1_MyD88 grid_1 IL1 001_22	37	5.60855968114313	2.63465512091721	768	20	1	304
20210804 1.5nM 120-1E1_HOIL1_MyD88 grid_1 IL1 001_22...37...6	20210804 1.5nM 120-1E1_HOIL1_MyD88 grid_1 IL1 001_22...37...MyD88...74	32	MyD88 HOIL1G1on	20210804 1.5nM 120-1E1_HOIL1_MyD88 grid_1 IL1 001_22	37	5.29962080986518	2.71573636106913	372	52	1	304
20210804 1.5nM 120-1E1_HOIL1_MyD88 grid_1 IL1 001_22...37...7	20210804 1.5nM 120-1E1_HOIL1_MyD88 grid_1 IL1 001_22...37...MyD88...112	32	MyD88 HOIL1G1on	20210804 1.5nM 120-1E1_HOIL1_MyD88 grid_1 IL1 001_22	37	2.3093410528451	2.85361884603133	120	140	1	304
20210804 1.5nM 120-1E1_HOIL1_MyD88 grid_1 IL1 001_22...37...NA	20210804 1.5nM 120-1E1_HOIL1_MyD88 grid_1 IL1 001_22...37...MyD88...2	32	MyD88 HOIL1G1on	20210804 1.5nM 120-1E1_HOIL1_MyD88 grid_1 IL1 001_22	37	3.75424451968726	0.880148357868226	248	20	1	304
20210804 1.5nM 120-1E1_HOIL1_MyD88 grid_1 IL1 001_22...4...10	20210804 1.5nM 120-1E1_HOIL1_MyD88 grid_1 IL1 001_22...4...MyD88...45	32	MyD88 HOIL1G1on	20210804 1.5nM 120-1E1_HOIL1_MyD88 grid_1 IL1 001_22	4	5.72322635161267	1.48907979784039	672	20	1	304
20210804 1.5nM 120-1E1_HOIL1_MyD88 grid_1 IL1 001_22...4...14	20210804 1.5nM 120-1E1_HOIL1_MyD88 grid_1 IL1 001_22...4...MyD88...116	32	MyD88 HOIL1G1on	20210804 1.5nM 120-1E1_HOIL1_MyD88 grid_1 IL1 001_22	4	5.29351385756168	1.56052111262393	660	28	1	304
20210804 1.5nM 120-1E1_HOIL1_MyD88 grid_1 IL1 001_22...4...17	20210804 1.5nM 120-1E1_HOIL1_MyD88 grid_1 IL1 001_22...4...MyD88...131	32	MyD88 HOIL1G1on	20210804 1.5nM 120-1E1_HOIL1_MyD88 grid_1 IL1 001_22	4	5.73373607956943	3.36805901701003	56	48	1	304
20210804 1.5nM 120-1E1_HOIL1_MyD88 grid_1 IL1 001_22...4...18	20210804 1.5nM 120-1E1_HOIL1_MyD88 grid_1 IL1 001_22...4...MyD88...156	32	MyD88 HOIL1G1on	20210804 1.5nM 120-1E1_HOIL1_MyD88 grid_1 IL1 001_22	4	5.64038784185681	3.15764264707269	72	56	1	304
20210804 1.5nM 120-1E1_HOIL1_MyD88 grid_1 IL1 001_22...4...19	20210804 1.5nM 120-1E1_HOIL1_MyD88 grid_1 IL1 001_22...4...MyD88...173	32	MyD88 HOIL1G1on	20210804 1.5nM 120-1E1_HOIL1_MyD88 grid_1 IL1 001_22	4	3.47499195641794	1.15273360037158	120	8	1	304
20210804 1.5nM 120-1E1_HOIL1_MyD88 grid_1 IL1 001_22...4...20	20210804 1.5nM 120-1E1_HOIL1_MyD88 grid_1 IL1 001_22...4...MyD88...144	32	MyD88 HOIL1G1on	20210804 1.5nM 120-1E1_HOIL1_MyD88 grid_1 IL1 001_22	4	2.42674744327755	1.20336531986295	324	16	1	304
20210804 1.5nM 120-1E1_HOIL1_MyD88 grid_1 IL1 001_22...4...23	20210804 1.5nM 120-1E1_HOIL1_MyD88 grid_1 IL1 001_22...4...MyD88...228	32	MyD88 HOIL1G1on	20210804 1.5nM 120-1E1_HOIL1_MyD88 grid_1 IL1 001_22	4	6.2362518597978	2.57118862254192	352	84	1	304
20210804 1.5nM 120-1E1_HOIL1_MyD88 grid_1 IL1 001_22...4...24	20210804 1.5nM 120-1E1_HOIL1_MyD88 grid_1 IL1 001_22...4...MyD88...193	32	MyD88 HOIL1G1on	20210804 1.5nM 120-1E1_HOIL1_MyD88 grid_1 IL1 001_22	4	4.59011217225246	1.49018026753975	612	32	1	304
20210804 1.5nM 120-1E1_HOIL1_MyD88 grid_1 IL1 001_22...4...25	20210804 1.5nM 120-1E1_HOIL1_MyD88 grid_1 IL1 001_22...4...MyD88...340	32	MyD88 HOIL1G1on	20210804 1.5nM 120-1E1_HOIL1_MyD88 grid_1 IL1 001_22	4	2.70427969649809	2.42369769321266	12	68	1	304
20210804 1.5nM 120-1E1_HOIL1_MyD88 grid_1 IL1 001_22...4...26	20210804 1.5nM 120-1E1_HOIL1_MyD88 grid_1 IL1 001_22...4...MyD88...323	32	MyD88 HOIL1G1on	20210804 1.5nM 120-1E1_HOIL1_MyD88 grid_1 IL1 001_22	4	5.22569006801948	1.96649886715169	380	220	1	304
20210804 1.5nM 120-1E1_HOIL1_MyD88 grid_1 IL1 001_22...4...27	20210804 1.5nM 120-1E1_HOIL1_MyD88 grid_1 IL1 001_22...4...MyD88...310	32	MyD88 HOIL1G1on	20210804 1.5nM 120-1E1_HOIL1_MyD88 grid_1 IL1 001_22	4	3.53312378924533	1.81534537493217	260	36	1	304
20210804 1.5nM 120-1E1_HOIL1_MyD88 grid_1 IL1 001_22...4...28	20210804 1.5nM 120-1E1_HOIL1_MyD88 grid_1 IL1 001_22...4...MyD88...375	32	MyD88 HOIL1G1on	20210804 1.5nM 120-1E1_HOIL1_MyD88 grid_1 IL1 001_22	4	3.21572053042079	1.16794874475783	52	8	1	304
20210804 1.5nM 120-1E1_HOIL1_MyD88 grid_1 IL1 001_22...4...29	20210804 1.5nM 120-1E1_HOIL1_MyD88 grid_1 IL1 001_22...4...MyD88...387	32	MyD88 HOIL1G1on	20210804 1.5nM 120-1E1_HOIL1_MyD88 grid_1 IL1 001_22	4	3.01641638022549	0.968228961753802	160	20	1	304
20210804 1.5nM 120-1E1_HOIL1_MyD88 grid_1 IL1 001_22...4...31	20210804 1.5nM 120-1E1_HOIL1_MyD88 grid_1 IL1 001_22...4...MyD88...253	32	MyD88 HOIL1G1on	20210804 1.5nM 120-1E1_HOIL1_MyD88 grid_1 IL1 001_22	4	4.74352227741913	1.77025128840567	636	92	1	304
20210804 1.5nM 120-1E1_HOIL1_MyD88 grid_1 IL1 001_22...4...32	20210804 1.5nM 120-1E1_HOIL1_MyD88 grid_1 IL1 001_22...4...MyD88...267	32	MyD88 HOIL1G1on	20210804 1.5nM 120-1E1_HOIL1_MyD88 grid_1 IL1 001_22	4	3.98253462513971	1.28533070023115	584	20	1	304
20210804 1.5nM 120-1E1_HOIL1_MyD88 grid_1 IL1 001_22...4...4	20210804 1.5nM 120-1E1_HOIL1_MyD88 grid_1 IL1 001_22...4...MyD88...14	32	MyD88 HOIL1G1on	20210804 1.5nM 120-1E1_HOIL1_MyD88 grid_1 IL1 001_22	4	4.94409593401564	3.84570742561104	532	96	1	304
20210804 1.5nM 120-1E1_HOIL1_MyD88 grid_1 IL1 001_22...4...8	20210804 1.5nM 120-1E1_HOIL1_MyD88 grid_1 IL1 001_22...4...MyD88...28	32	MyD88 HOIL1G1on	20210804 1.5nM 120-1E1_HOIL1_MyD88 grid_1 IL1 001_22	4	5.38382322561017	3.33746758803155	396	128	1	304
20210804 1.5nM 120-1E1_HOIL1_MyD88 grid_1 IL1 001_22...5...10	20210804 1.5nM 120-1E1_HOIL1_MyD88 grid_1 IL1 001_22...5...MyD88...462	32	MyD88 HOIL1G1on	20210804 1.5nM 120-1E1_HOIL1_MyD88 grid_1 IL1 001_22	5	5.13776739620538	1.15226024431169	308	8	1	304
20210804 1.5nM 120-1E1_HOIL1_MyD88 grid_1 IL1 001_22...5...11	20210804 1.5nM 120-1E1_HOIL1_MyD88 grid_1 IL1 001_22...5...MyD88...372	32	MyD88 HOIL1G1on	20210804 1.5nM 120-1E1_HOIL1_MyD88 grid_1 IL1 001_22	5	5.87295155974203	1.61564005485409	324	8	1	304
20210804 1.5nM 120-1E1_HOIL1_MyD88 grid_1 IL1 001_22...5...12	20210804 1.5nM 120-1E1_HOIL1_MyD88 grid_1 IL1 001_22...5...MyD88...422	32	MyD88 HOIL1G1on	20210804 1.5nM 120-1E1_HOIL1_MyD88 grid_1 IL1 001_22	5	4.607849557122	2.48210283067412	164	92	1	304
20210804 1.5nM 120-1E1_HOIL1_MyD88 grid_1 IL1 001_22...5...3	20210804 1.5nM 120-1E1_HOIL1_MyD88 grid_1 IL1 001_22...5...MyD88...51	32	MyD88 HOIL1G1on	20210804 1.5nM 120-1E1_HOIL1_MyD88 grid_1 IL1 001_22	5	5.7469458854241	2.03449292451778	332	40	1	304
20210804 1.5nM 120-1E1_HOIL1_MyD88 grid_1 IL1 001_22...5...5	20210804 1.5nM 120-1E1_HOIL1_MyD88 grid_1 IL1 001_22...5...MyD88...187	32	MyD88 HOIL1G1on	20210804 1.5nM 120-1E1_HOIL1_MyD88 grid_1 IL1 001_22	5	3.52429378815743	1.28512312847396	148	28	1	304
20210804 1.5nM 120-1E1_HOIL1_MyD88 grid_1 IL1 001_22...5...7	20210804 1.5nM 120-1E1_HOIL1_MyD88 grid_1 IL1 001_22...5...MyD88...145	32	MyD88 HOIL1G1on	20210804 1.5nM 120-1E1_HOIL1_MyD88 grid_1 IL1 001_22	5	5.10213062985913	1.71273679606381	500	28	1	304
20210804 1.5nM 120-1E1_HOIL1_MyD88 grid_1 IL1 001_22...7...3	20210804 1.5nM 120-1E1_HOIL1_MyD88 grid_1 IL1 001_22...7...MyD88...851	32	MyD88 HOIL1G1on	20210804 1.5nM 120-1E1_HOIL1_MyD88 grid_1 IL1 001_22	7	1.52460270432671	1.48117754962633	44	16	1	304
20210804 1.5nM 120-1E1_HOIL1_MyD88 grid_1 IL1 001_22...7...6	20210804 1.5nM 120-1E1_HOIL1_MyD88 grid_1 IL1 001_22...7...MyD88...1439	32	MyD88 HOIL1G1on	20210804 1.5nM 120-1E1_HOIL1_MyD88 grid_1 IL1 001_22	7	1.13745028849505	1.48936024987109	36	8	1	304
20210804 1.5nM 120-1E1_HOIL1_MyD88 grid_1 IL1 001_22...8...10	20210804 1.5nM 120-1E1_HOIL1_MyD88 grid_1 IL1 001_22...8...MyD88...141	32	MyD88 HOIL1G1on	20210804 1.5nM 120-1E1_HOIL1_MyD88 grid_1 IL1 001_22	8	3.36695325099276	2.79487769666787	12	24	1	304
20210804 1.5nM 120-1E1_HOIL1_MyD88 grid_1 IL1 001_22...8...11	20210804 1.5nM 120-1E1_HOIL1_MyD88 grid_1 IL1 001_22...8...MyD88...157	32	MyD88 HOIL1G1on	20210804 1.5nM 120-1E1_HOIL1_MyD88 grid_1 IL1 001_22	8	1.97542367607962	1.25090341656793	56	48	1	304
20210804 1.5nM 120-1E1_HOIL1_MyD88 grid_1 IL1 001_22...8...12	20210804 1.5nM 120-1E1_HOIL1_MyD88 grid_1 IL1 001_22...8...MyD88...164	32	MyD88 HOIL1G1on	20210804 1.5nM 120-1E1_HOIL1_MyD88 grid_1 IL1 001_22	8	2.25684410715914	1.85513934036068	44	40	1	304
20210804 1.5nM 120-1E1_HOIL1_MyD88 grid_1 IL1 001_22...8...13	20210804 1.5nM 120-1E1_HOIL1_MyD88 grid_1 IL1 001_22...8...MyD88...189	32	MyD88 HOIL1G1on	20210804 1.5nM 120-1E1_HOIL1_MyD88 grid_1 IL1 001_22	8	2.8151666285946	3.64035517653901	68	24	1	304
20210804 1.5nM 120-1E1_HOIL1_MyD88 grid_1 IL1 001_22...8...15	20210804 1.5nM 120-1E1_HOIL1_MyD88 grid_1 IL1 001_22...8...MyD88...227	32	MyD88 HOIL1G1on	20210804 1.5nM 120-1E1_HOIL1_MyD88 grid_1 IL1 001_22	8	3.07313756822404	1.9170879434422	28	8	1	304
20210804 1.5nM 120-1E1_HOIL1_MyD88 grid_1 IL1 001_22...8...16	20210804 1.5nM 120-1E1_HOIL1_MyD88 grid_1 IL1 001_22...8...MyD88...202	32	MyD88 HOIL1G1on	20210804 1.5nM 120-1E1_HOIL1_MyD88 grid_1 IL1 001_22	8	4.20847050282235	2.57663044715579	212	64	1	304
20210804 1.5nM 120-1E1_HOIL1_MyD88 grid_1 IL1 001_22...8...17	20210804 1.5nM 120-1E1_HOIL1_MyD88 grid_1 IL1 001_22...8...MyD88...187	32	MyD88 HOIL1G1on	20210804 1.5nM 120-1E1_HOIL1_MyD88 grid_1 IL1 001_22	8	6.67892867275881	2.26954525527023	216	56	1	304
20210804 1.5nM 120-1E1_HOIL1_MyD88 grid_1 IL1 001_22...8...18	20210804 1.5nM 120-1E1_HOIL1_MyD88 grid_1 IL1 001_22...8...MyD88...266	32	MyD88 HOIL1G1on	20210804 1.5nM 120-1E1_HOIL1_MyD88 grid_1 IL1 001_22	8	2.17260529523528	1.46193733296312	28	24	1	304
20210804 1.5nM 120-1E1_HOIL1_MyD88 grid_1 IL1 001_22...8...19	20210804 1.5nM 120-1E1_HOIL1_MyD88 grid_1 IL1 001_22...8...MyD88...229	32	MyD88 HOIL1G1on	20210804 1.5nM 120-1E1_HOIL1_MyD88 grid_1 IL1 001_22	8	4.20982131963159	2.68486119347461	192	100	1	304
20210804 1.5nM 120-1E1_HOIL1_MyD88 grid_1 IL1 001_22...8...20	20210804 1.5nM 120-1E1_HOIL1_MyD88 grid_1 IL1 001_22...8...MyD88...321	32	MyD88 HOIL1G1on	20210804 1.5nM 120-1E1_HOIL1_MyD88 grid_1 IL1 001_22	8	3.17585446086849	2.4145698509972	8	68	1	304
20210804 1.5nM 120-1E1_HOIL1_MyD88 grid_1 IL1 001_22...8...23	20210804 1.5nM 120-1E1_HOIL1_MyD88 grid_1 IL1 001_22...8...MyD88...378	32	MyD88 HOIL1G1on	20210804 1.5nM 120-1E1_HOIL1_MyD88 grid_1 IL1 001_22	8	1.48001160408842	2.06230223463285	16	24	1	304
20210804 1.5nM 120-1E1_HOIL1_MyD88 grid_1 IL1 001_22...8...24	20210804 1.5nM 120-1E1_HOIL1_MyD88 grid_1 IL1 001_22...8...MyD88...270	32	MyD88 HOIL1G1on	20210804 1.5nM 120-1E1_HOIL1_MyD88 grid_1 IL1 001_22	8	5.67021312757005	1.25386149940499	340	20	1	304
20210804 1.5nM 120-1E1_HOIL1_MyD88 grid_1 IL1 001_22...8...26	20210804 1.5nM 120-1E1_HOIL1_MyD88 grid_1 IL1 001_22...8...MyD88...406	32	MyD88 HOIL1G1on	20210804 1.5nM 120-1E1_HOIL1_MyD88 grid_1 IL1 001_22	8	6.5011053072465	1.83879932557329	412	20	1	304
20210804 1.5nM 120-1E1_HOIL1_MyD88 grid_1 IL1 001_22...8...27	20210804 1.5nM 120-1E1_HOIL1_MyD88 grid_1 IL1 001_22...8...MyD88...509	32	MyD88 HOIL1G1on	20210804 1.5nM 120-1E1_HOIL1_MyD88 grid_1 IL1 001_22	8	1.71177354968525	1.62036322906317	16	12	1	304
20210804 1.5nM 120-1E1_HOIL1_MyD88 grid_1 IL1 001_22...8...29	20210804 1.5nM 120-1E1_HOIL1_MyD88 grid_1 IL1 001_22...8...MyD88...571	32	MyD88 HOIL1G1on	20210804 1.5nM 120-1E1_HOIL1_MyD88 grid_1 IL1 001_22	8	1.53800403666982	2.11542847239002	32	76	1	304
20210804 1.5nM 120-1E1_HOIL1_MyD88 grid_1 IL1 001_22...8...31	20210804 1.5nM 120-1E1_HOIL1_MyD88 grid_1 IL1 001_22...8...MyD88...528	32	MyD88 HOIL1G1on	20210804 1.5nM 120-1E1_HOIL1_MyD88 grid_1 IL1 001_22	8	4.51252627452143	1.93673908079651	216	16	1	304
20210804 1.5nM 120-1E1_HOIL1_MyD88 grid_1 IL1 001_22...8...32	20210804 1.5nM 120-1E1_HOIL1_MyD88 grid_1 IL1 001_22...8...MyD88...675	32	MyD88 HOIL1G1on	20210804 1.5nM 120-1E1_HOIL1_MyD88 grid_1 IL1 001_22	8	1.62542591050731	1.65087690152877	64	24	1	304
20210804 1.5nM 120-1E1_HOIL1_MyD88 grid_1 IL1 001_22...8...33	20210804 1.5nM 120-1E1_HOIL1_MyD88 grid_1 IL1 001_22...8...MyD88...556	32	MyD88 HOIL1G1on	20210804 1.5nM 120-1E1_HOIL1_MyD88 grid_1 IL1 001_22	8	6.40050926507935	1.27539961461043	300	24	1	304
20210804 1.5nM 120-1E1_HOIL1_MyD88 grid_1 IL1 001_22...8...34	20210804 1.5nM 120-1E1_HOIL1_MyD88 grid_1 IL1 001_22...8...MyD88...684	32	MyD88 HOIL1G1on	20210804 1.5nM 120-1E1_HOIL1_MyD88 grid_1 IL1 001_22	8	2.06707489153602	3.31893773216621	20	40	1	304
20210804 1.5nM 120-1E1_HOIL1_MyD88 grid_1 IL1 001_22...8...35	20210804 1.5nM 120-1E1_HOIL1_MyD88 grid_1 IL1 001_22...8...MyD88...670	32	MyD88 HOIL1G1on	20210804 1.5nM 120-1E1_HOIL1_MyD88 grid_1 IL1 001_22	8	2.17958302851881	1.38373341537194	28	8	1	304
20210804 1.5nM 120-1E1_HOIL1_MyD88 grid_1 IL1 001_22...8...4	20210804 1.5nM 120-1E1_HOIL1_MyD88 grid_1 IL1 001_22...8...MyD88...46	32	MyD88 HOIL1G1on	20210804 1.5nM 120-1E1_HOIL1_MyD88 grid_1 IL1 001_22	8	5.94091724636572	3.33514736606552	260	48	1	304
20210804 1.5nM 120-1E1_HOIL1_MyD88 grid_1 IL1 001_22...8...8	20210804 1.5nM 120-1E1_HOIL1_MyD88 grid_1 IL1 001_22...8...MyD88...112	32	MyD88 HOIL1G1on	20210804 1.5nM 120-1E1_HOIL1_MyD88 grid_1 IL1 001_22	8	6.10924256324859	2.36446283436621	120	28	1	304
20210807 0.5nM 120-1E1_HOIL1_MyD88 grid_1 IL1 001_19.34...1...14	20210807 0.5nM 120-1E1_HOIL1_MyD88 grid_1 IL1 001_19.34...1...MyD88...277	32	MyD88 HOIL1G1on	20210807 0.5nM 120-1E1_HOIL1_MyD88 grid_1 IL1 001_19.34	1	4.11300603918617	2.66538373643876	16	40	1	169
20210807 0.5nM 120-1E1_HOIL1_MyD88 grid_1 IL1 001_19.34...1...19	20210807 0.5nM 120-1E1_HOIL1_MyD88 grid_1 IL1 001_19.34...1...MyD88...393	32	MyD88 HOIL1G1on	20210807 0.5nM 120-1E1_HOIL1_MyD88 grid_1 IL1 001_19.34	1	2.07357119206009	1.04567334481054	32	20	1	169
20210807 0.5nM 120-1E1_HOIL1_MyD88 grid_1 IL1 001_19.34...1...4	20210807 0.5nM 120-1E1_HOIL1_MyD88 grid_1 IL1 001_19.34...1...MyD88...85	32	MyD88 HOIL1G1on	20210807 0.5nM 120-1E1_HOIL1_MyD88 grid_1 IL1 001_19.34	1	3.098441639279	1.53940853710593	12	24	1	169
20210807 0.5nM 120-1E1_HOIL1_MyD88 grid_1 IL1 001_19.34...1...6	20210807 0.5nM 120-1E1_HOIL1_MyD88 grid_1 IL1 001_19.34...1...MyD88...125	32	MyD88 HOIL1G1on	20210807 0.5nM 120-1E1_HOIL1_MyD88 grid_1 IL1 001_19.34	1	2.25841869083265	1.16112183495032	40	8	1	169
20210807 0.5nM 120-1E1_HOIL1_MyD88 grid_1 IL1 001_19.34...10...26	20210807 0.5nM 120-1E1_HOIL1_MyD88 grid_1 IL1 001_19.34...10...MyD88...541	32	MyD88 HOIL1G1on	20210807 0.5nM 120-1E1_HOIL1_MyD88 grid_1 IL1 001_19.34	10	6.46450448324454	2.38067449182562	164	28	1	169
20210807 0.5nM 120-1E1_HOIL1_MyD88 grid_1 IL1 001_19.34...10...30	20210807 0.5nM 120-1E1_HOIL1_MyD88 grid_1 IL1 001_19.34...10...MyD88...700	32	MyD88 HOIL1G1on	20210807 0.5nM 120-1E1_HOIL1_MyD88 grid_1 IL1 001_19.34	10	5.81486912962007	1.16750864140164	196	12	1	169
20210807 0.5nM 120-1E1_HOIL1_MyD88 grid_1 IL1 001_19.34...11...100	20210807 0.5nM 120-1E1_HOIL1_MyD88 grid_1 IL1 001_19.34...11...MyD88...1216	32	MyD88 HOIL1G1on	20210807 0.5nM 120-1E1_HOIL1_MyD88 grid_1 IL1 001_19.34	11	2.67353776088563	0.974871194615761	28	8	1	169
20210807 0.5nM 120-1E1_HOIL1_MyD88 grid_1 IL1 001_19.34...11...102	20210807 0.5nM 120-1E1_HOIL1_MyD88 grid_1 IL1 001_19.34...11...MyD88...1278	32	MyD88 HOIL1G1on	20210807 0.5nM 120-1E1_HOIL1_MyD88 grid_1 IL1 001_19.34	11	4.32354993121233	2.00112437234664	112	24	1	169
20210807 0.5nM 120-1E1_HOIL1_MyD88 grid_1 IL1 001_19.34...11...103	20210807 0.5nM 120-1E1_HOIL1_MyD88 grid_1 IL1 001_19.34...11...MyD88...1273	32	MyD88 HOIL1G1on	20210807 0.5nM 120-1E1_HOIL1_MyD88 grid_1 IL1 001_19.34	11	6.49818887691064	2.03653048159798	96	24	1	169
20210807 0.5nM 120-1E1_HOIL1_MyD88 grid_1 IL1 001_19.34...11...107	20210807 0.5nM 120-1E1_HOIL1_MyD88 grid_1 IL1 001_19.34...11...MyD88...1314	32	MyD88 HOIL1G1on	20210807 0.5nM 120-1E1_HOIL1_MyD88 grid_1 IL1 001_19.34	11	6.55229268726502	1.62672999397229	76	12	1	169
20210807 0.5nM 120-1E1_HOIL1_MyD88 grid_1 IL1 001_19.34...11...108	20210807 0.5nM 120-1E1_HOIL1_MyD88 grid_1 IL1 001_19.34...11...MyD88...1550	32	MyD88 HOIL1G1on	20210807 0.5nM 120-1E1_HOIL1_MyD88 grid_1 IL1 001_19.34	11	4.14565784094292	1.59568214640288	28	60	1	169
20210807 0.5nM 120-1E1_HOIL1_MyD88 grid_1 IL1 001_19.34...11...111	20210807 0.5nM 120-1E1_HOIL1_MyD88 grid_1 IL1 001_19.34...11...MyD88...1573	32	MyD88 HOIL1G1on	20210807 0.5nM 120-1E1_HOIL1_MyD88 grid_1 IL1 001_19.34	11	1.3739730082472	3.37399004992984	28	52	1	169
20210807 0.5nM 120-1E1_HOIL1_MyD88 grid_1 IL1 001_19.34...11...116	20210807 0.5nM 120-1E1_HOIL1_MyD88 grid_1 IL1 001_19.34...11...MyD88...2534	32	MyD88 HOIL1G1on	20210807 0.5nM 120-1E1_HOIL1_MyD88 grid_1 IL1 001_19.34	11	2.80491307281749	1.65316702247735	60	44	1	169
20210807 0.5nM 120-1E1_HOIL1_MyD88 grid_1 IL1 001_19.34...11...117	20210807 0.5nM 120-1E1_HOIL1_MyD88 grid_1 IL1 001_19.34...11...MyD88...2735	32	MyD88 HOIL1G1on	20210807 0.5nM 120-1E1_HOIL1_MyD88 grid_1 IL1 001_19.34	11	2.32612222153309	1.64471861577753	8	32	1	169
20210807 0.5nM 120-1E1_HOIL1_MyD88 grid_1 IL1 001_19.34...11...35	20210807 0.5nM 120-1E1_HOIL1_MyD88 grid_1 IL1 001_19.34...11...MyD88...431	32	MyD88 HOIL1G1on	20210807 0.5nM 120-1E1_HOIL1_MyD88 grid_1 IL1 001_19.34	11	2.33258760187045	1.68958520681025	32	20	1	169
20210807 0.5nM 120-1E1_HOIL1_MyD88 grid_1 IL1 001_19.34...11...45	20210807 0.5nM 120-1E1_HOIL1_MyD88 grid_1 IL1 001_19.34...11...MyD88...610	32	MyD88 HOIL1G1on	20210807 0.5nM 120-1E1_HOIL1_MyD88 grid_1 IL1 001_19.34	11	0.445449605539399	3.48625181098092	8	100	1	169
20210807 0.5nM 120-1E1_HOIL1_MyD88 grid_1 IL1 001_19.34...11...75	20210807 0.5nM 120-1E1_HOIL1_MyD88 grid_1 IL1 001_19.34...11...MyD88...804	32	MyD88 HOIL1G1on	20210807 0.5nM 120-1E1_HOIL1_MyD88 grid_1 IL1 001_19.34	11	5.68729694907488	1.86433780297164	48	20	1	169
20210807 0.5nM 120-1E1_HOIL1_MyD88 grid_1 IL1 001_19.34...11...80	20210807 0.5nM 120-1E1_HOIL1_MyD88 grid_1 IL1 001_19.34...11...MyD88...762	32	MyD88 HOIL1G1on	20210807 0.5nM 120-1E1_HOIL1_MyD88 grid_1 IL1 001_19.34	11	5.04814694463781	0.90065414298961	144	16	1	169
20210807 0.5nM 120-1E1_HOIL1_MyD88 grid_1 IL1 001_19.34...11...81	20210807 0.5nM 120-1E1_HOIL1_MyD88 grid_1 IL1 001_19.34...11...MyD88...826	32	MyD88 HOIL1G1on	20210807 0.5nM 120-1E1_HOIL1_MyD88 grid_1 IL1 001_19.34	11	4.88097054528373	1.77955237196594	80	16	1	169
20210807 0.5nM 120-1E1_HOIL1_MyD88 grid_1 IL1 001_19.34...11...95	20210807 0.5nM 120-1E1_HOIL1_MyD88 grid_1 IL1 001_19.34...11...MyD88...775	32	MyD88 HOIL1G1on	20210807 0.5nM 120-1E1_HOIL1_MyD88 grid_1 IL1 001_19.34	11	4.62275336571376	1.40255114239256	168	12	1	169
20210807 0.5nM 120-1E1_HOIL1_MyD88 grid_1 IL1 001_19.34...12...10	20210807 0.5nM 120-1E1_HOIL1_MyD88 grid_1 IL1 001_19.34...12...MyD88...245	32	MyD88 HOIL1G1on	20210807 0.5nM 120-1E1_HOIL1_MyD88 grid_1 IL1 001_19.34	12	5.19068321784565	1.37519261703151	112	8	1	169
20210807 0.5nM 120-1E1_HOIL1_MyD88 grid_1 IL1 001_19.34...12...11	20210807 0.5nM 120-1E1_HOIL1_MyD88 grid_1 IL1 001_19.34...12...MyD88...263	32	MyD88 HOIL1G1on	20210807 0.5nM 120-1E1_HOIL1_MyD88 grid_1 IL1 001_19.34	12	5.23317149457527	0.895487703165788	60	12	1	169
20210807 0.5nM 120-1E1_HOIL1_MyD88 grid_1 IL1 001_19.34...12...7	20210807 0.5nM 120-1E1_HOIL1_MyD88 grid_1 IL1 001_19.34...12...MyD88...230	32	MyD88 HOIL1G1on	20210807 0.5nM 120-1E1_HOIL1_MyD88 grid_1 IL1 001_19.34	12	3.36322187718438	1.3355733229233	32	8	1	169
20210807 0.5nM 120-1E1_HOIL1_MyD88 grid_1 IL1 001_19.34...12...8	20210807 0.5nM 120-1E1_HOIL1_MyD88 grid_1 IL1 001_19.34...12...MyD88...242	32	MyD88 HOIL1G1on	20210807 0.5nM 120-1E1_HOIL1_MyD88 grid_1 IL1 001_19.34	12	2.39533358599366	1.16255193667425	72	20	1	169
20210807 0.5nM 120-1E1_HOIL1_MyD88 grid_1 IL1 001_19.34...13...10	20210807 0.5nM 120-1E1_HOIL1_MyD88 grid_1 IL1 001_19.34...13...MyD88...517	32	MyD88 HOIL1G1on	20210807 0.5nM 120-1E1_HOIL1_MyD88 grid_1 IL1 001_19.34	13	5.65755223941166	4.173235327742	116	52	1	169
20210807 0.5nM 120-1E1_HOIL1_MyD88 grid_1 IL1 001_19.34...13...5	20210807 0.5nM 120-1E1_HOIL1_MyD88 grid_1 IL1 001_19.34...13...MyD88...259	32	MyD88 HOIL1G1on	20210807 0.5nM 120-1E1_HOIL1_MyD88 grid_1 IL1 001_19.34	13	4.4083048751316	1.49658345538789	196	72	1	169
20210807 0.5nM 120-1E1_HOIL1_MyD88 grid_1 IL1 001_19.34...13...8	20210807 0.5nM 120-1E1_HOIL1_MyD88 grid_1 IL1 001_19.34...13...MyD88...387	32	MyD88 HOIL1G1on	20210807 0.5nM 120-1E1_HOIL1_MyD88 grid_1 IL1 001_19.34	13	5.91746313580965	6.16621426540193	160	52	1	169
20210807 0.5nM 120-1E1_HOIL1_MyD88 grid_1 IL1 001_19.34...14...4	20210807 0.5nM 120-1E1_HOIL1_MyD88 grid_1 IL1 001_19.34...14...MyD88...155	32	MyD88 HOIL1G1on	20210807 0.5nM 120-1E1_HOIL1_MyD88 grid_1 IL1 001_19.34	14	6.09566353071836	1.26243445733697	92	12	1	169
20210807 0.5nM 120-1E1_HOIL1_MyD88 grid_1 IL1 001_19.34...14...7	20210807 0.5nM 120-1E1_HOIL1_MyD88 grid_1 IL1 001_19.34...14...MyD88...226	32	MyD88 HOIL1G1on	20210807 0.5nM 120-1E1_HOIL1_MyD88 grid_1 IL1 001_19.34	14	4.17556512884615	1.35645767961871	92	20	1	169
20210807 0.5nM 120-1E1_HOIL1_MyD88 grid_1 IL1 001_19.34...14...8	20210807 0.5nM 120-1E1_HOIL1_MyD88 grid_1 IL1 001_19.34...14...MyD88...259	32	MyD88 HOIL1G1on	20210807 0.5nM 120-1E1_HOIL1_MyD88 grid_1 IL1 001_19.34	14	2.36892036985255	0.967673724922969	88	28	1	169
20210807 0.5nM 120-1E1_HOIL1_MyD88 grid_1 IL1 001_19.34...16...1	20210807 0.5nM 120-1E1_HOIL1_MyD88 grid_1 IL1 001_19.34...16...MyD88...134	32	MyD88 HOIL1G1on	20210807 0.5nM 120-1E1_HOIL1_MyD88 grid_1 IL1 001_19.34	16	4.04352023046275	1.93978597476285	28	12	1	169
20210807 0.5nM 120-1E1_HOIL1_MyD88 grid_1 IL1 001_19.34...16...16	20210807 0.5nM 120-1E1_HOIL1_MyD88 grid_1 IL1 001_19.34...16...MyD88...557	32	MyD88 HOIL1G1on	20210807 0.5nM 120-1E1_HOIL1_MyD88 grid_1 IL1 001_19.34	16	3.7476283892117	2.61433323089089	8	44	1	169
20210807 0.5nM 120-1E1_HOIL1_MyD88 grid_1 IL1 001_19.34...16...21	20210807 0.5nM 120-1E1_HOIL1_MyD88 grid_1 IL1 001_19.34...16...MyD88...669	32	MyD88 HOIL1G1on	20210807 0.5nM 120-1E1_HOIL1_MyD88 grid_1 IL1 001_19.34	16	2.85799430550092	0.935749697019536	12	36	1	169
20210807 0.5nM 120-1E1_HOIL1_MyD88 grid_1 IL1 001_19.34...16...25	20210807 0.5nM 120-1E1_HOIL1_MyD88 grid_1 IL1 001_19.34...16...MyD88...783	32	MyD88 HOIL1G1on	20210807 0.5nM 120-1E1_HOIL1_MyD88 grid_1 IL1 001_19.34	16	4.30912569574233	1.62220908617663	16	8	1	169
20210807 0.5nM 120-1E1_HOIL1_MyD88 grid_1 IL1 001_19.34...16...26	20210807 0.5nM 120-1E1_HOIL1_MyD88 grid_1 IL1 001_19.34...16...MyD88...828	32	MyD88 HOIL1G1on	20210807 0.5nM 120-1E1_HOIL1_MyD88 grid_1 IL1 001_19.34	16	3.51939524963092	5.01934915444518	12	100	1	169
20210807 0.5nM 120-1E1_HOIL1_MyD88 grid_1 IL1 001_19.34...16...28	20210807 0.5nM 120-1E1_HOIL1_MyD88 grid_1 IL1 001_19.34...16...MyD88...822	32	MyD88 HOIL1G1on	20210807 0.5nM 120-1E1_HOIL1_MyD88 grid_1 IL1 001_19.34	16	2.13353213529106	3.04668026879228	36	56	1	169
20210807 0.5nM 120-1E1_HOIL1_MyD88 grid_1 IL1 001_19.34...16...29	20210807 0.5nM 120-1E1_HOIL1_MyD88 grid_1 IL1 001_19.34...16...MyD88...836	32	MyD88 HOIL1G1on	20210807 0.5nM 120-1E1_HOIL1_MyD88 grid_1 IL1 001_19.34	16	3.96271242068388	0.932252357891044	40	8	1	169
20210807 0.5nM 120-1E1_HOIL1_MyD88 grid_1 IL1 001_19.34...16...3	20210807 0.5nM 120-1E1_HOIL1_MyD88 grid_1 IL1 001_19.34...16...MyD88...240	32	MyD88 HOIL1G1on	20210807 0.5nM 120-1E1_HOIL1_MyD88 grid_1 IL1 001_19.34	16	5.36497307403135	1.48133507615682	36	16	1	169
20210807 0.5nM 120-1E1_HOIL1_MyD88 grid_1 IL1 001_19.34...16...35	20210807 0.5nM 120-1E1_HOIL1_MyD88 grid_1 IL1 001_19.34...16...MyD88...886	32	MyD88 HOIL1G1on	20210807 0.5nM 120-1E1_HOIL1_MyD88 grid_1 IL1 001_19.34	16	2.6809043799429	0.924869912733782	60	8	1	169
20210807 0.5nM 120-1E1_HOIL1_MyD88 grid_1 IL1 001_19.34...16...38	20210807 0.5nM 120-1E1_HOIL1_MyD88 grid_1 IL1 001_19.34...16...MyD88...1010	32	MyD88 HOIL1G1on	20210807 0.5nM 120-1E1_HOIL1_MyD88 grid_1 IL1 001_19.34	16	2.28427902984671	2.1184420045625	36	36	1	169
20210807 0.5nM 120-1E1_HOIL1_MyD88 grid_1 IL1 001_19.34...16...41	20210807 0.5nM 120-1E1_HOIL1_MyD88 grid_1 IL1 001_19.34...16...MyD88...1080	32	MyD88 HOIL1G1on	20210807 0.5nM 120-1E1_HOIL1_MyD88 grid_1 IL1 001_19.34	16	3.43408487872874	1.39742122074179	120	16	1	169
20210807 0.5nM 120-1E1_HOIL1_MyD88 grid_1 IL1 001_19.34...16...44	20210807 0.5nM 120-1E1_HOIL1_MyD88 grid_1 IL1 001_19.34...16...MyD88...1248	32	MyD88 HOIL1G1on	20210807 0.5nM 120-1E1_HOIL1_MyD88 grid_1 IL1 001_19.34	16	4.55798276754559	3.81392517497972	68	76	1	169
20210807 0.5nM 120-1E1_HOIL1_MyD88 grid_1 IL1 001_19.34...16...46	20210807 0.5nM 120-1E1_HOIL1_MyD88 grid_1 IL1 001_19.34...16...MyD88...1390	32	MyD88 HOIL1G1on	20210807 0.5nM 120-1E1_HOIL1_MyD88 grid_1 IL1 001_19.34	16	4.61589086313204	2.23953873320946	100	128	1	169
20210807 0.5nM 120-1E1_HOIL1_MyD88 grid_1 IL1 001_19.34...16...47	20210807 0.5nM 120-1E1_HOIL1_MyD88 grid_1 IL1 001_19.34...16...MyD88...1482	32	MyD88 HOIL1G1on	20210807 0.5nM 120-1E1_HOIL1_MyD88 grid_1 IL1 001_19.34	16	2.73405566956003	2.05487159468025	92	28	1	169
20210807 0.5nM 120-1E1_HOIL1_MyD88 grid_1 IL1 001_19.34...16...48	20210807 0.5nM 120-1E1_HOIL1_MyD88 grid_1 IL1 001_19.34...16...MyD88...1462	32	MyD88 HOIL1G1on	20210807 0.5nM 120-1E1_HOIL1_MyD88 grid_1 IL1 001_19.34	16	4.79387819550367	2.27371056110288	108	24	1	169
20210807 0.5nM 120-1E1_HOIL1_MyD88 grid_1 IL1 001_19.34...17...1	20210807 0.5nM 120-1E1_HOIL1_MyD88 grid_1 IL1 001_19.34...17...MyD88...75	32	MyD88 HOIL1G1on	20210807 0.5nM 120-1E1_HOIL1_MyD88 grid_1 IL1 001_19.34	17	6.3631570574267	0.772337514798757	120	8	1	169
20210807 0.5nM 120-1E1_HOIL1_MyD88 grid_1 IL1 001_19.34...17...11	20210807 0.5nM 120-1E1_HOIL1_MyD88 grid_1 IL1 001_19.34...17...MyD88...597	32	MyD88 HOIL1G1on	20210807 0.5nM 120-1E1_HOIL1_MyD88 grid_1 IL1 001_19.34	17	4.89503099182066	4.22233496615553	40	64	1	169
20210807 0.5nM 120-1E1_HOIL1_MyD88 grid_1 IL1 001_19.34...17...12	20210807 0.5nM 120-1E1_HOIL1_MyD88 grid_1 IL1 001_19.34...17...MyD88...671	32	MyD88 HOIL1G1on	20210807 0.5nM 120-1E1_HOIL1_MyD88 grid_1 IL1 001_19.34	17	5.58663653134947	1.80418389338998	52	56	1	169
20210807 0.5nM 120-1E1_HOIL1_MyD88 grid_1 IL1 001_19.34...17...13	20210807 0.5nM 120-1E1_HOIL1_MyD88 grid_1 IL1 001_19.34...17...MyD88...882	32	MyD88 HOIL1G1on	20210807 0.5nM 120-1E1_HOIL1_MyD88 grid_1 IL1 001_19.34	17	4.02367024359711	2.71339598846215	40	12	1	169
20210807 0.5nM 120-1E1_HOIL1_MyD88 grid_1 IL1 001_19.34...17...15	20210807 0.5nM 120-1E1_HOIL1_MyD88 grid_1 IL1 001_19.34...17...MyD88...1851	32	MyD88 HOIL1G1on	20210807 0.5nM 120-1E1_HOIL1_MyD88 grid_1 IL1 001_19.34	17	3.05321174043183	0.963847402463219	16	24	1	169
20210807 0.5nM 120-1E1_HOIL1_MyD88 grid_1 IL1 001_19.34...17...8	20210807 0.5nM 120-1E1_HOIL1_MyD88 grid_1 IL1 001_19.34...17...MyD88...447	32	MyD88 HOIL1G1on	20210807 0.5nM 120-1E1_HOIL1_MyD88 grid_1 IL1 001_19.34	17	5.10850129216688	2.07429954596892	72	24	1	169
20210807 0.5nM 120-1E1_HOIL1_MyD88 grid_1 IL1 001_19.34...19...25	20210807 0.5nM 120-1E1_HOIL1_MyD88 grid_1 IL1 001_19.34...19...MyD88...295	32	MyD88 HOIL1G1on	20210807 0.5nM 120-1E1_HOIL1_MyD88 grid_1 IL1 001_19.34	19	4.81041070593195	2.82306736209901	84	68	1	169
20210807 0.5nM 120-1E1_HOIL1_MyD88 grid_1 IL1 001_19.34...19...40	20210807 0.5nM 120-1E1_HOIL1_MyD88 grid_1 IL1 001_19.34...19...MyD88...457	32	MyD88 HOIL1G1on	20210807 0.5nM 120-1E1_HOIL1_MyD88 grid_1 IL1 001_19.34	19	2.52287140758722	1.55981193566637	12	40	1	169
20210807 0.5nM 120-1E1_HOIL1_MyD88 grid_1 IL1 001_19.34...19...46	20210807 0.5nM 120-1E1_HOIL1_MyD88 grid_1 IL1 001_19.34...19...MyD88...446	32	MyD88 HOIL1G1on	20210807 0.5nM 120-1E1_HOIL1_MyD88 grid_1 IL1 001_19.34	19	2.3080641992937	1.20803866969187	32	20	1	169
20210807 0.5nM 120-1E1_HOIL1_MyD88 grid_1 IL1 001_19.34...19...49	20210807 0.5nM 120-1E1_HOIL1_MyD88 grid_1 IL1 001_19.34...19...MyD88...460	32	MyD88 HOIL1G1on	20210807 0.5nM 120-1E1_HOIL1_MyD88 grid_1 IL1 001_19.34	19	5.28341272913787	1.87178181829856	76	36	1	169
20210807 0.5nM 120-1E1_HOIL1_MyD88 grid_1 IL1 001_19.34...19...51	20210807 0.5nM 120-1E1_HOIL1_MyD88 grid_1 IL1 001_19.34...19...MyD88...496	32	MyD88 HOIL1G1on	20210807 0.5nM 120-1E1_HOIL1_MyD88 grid_1 IL1 001_19.34	19	6.22800438332189	1.83232383639033	36	76	1	169
20210807 0.5nM 120-1E1_HOIL1_MyD88 grid_1 IL1 001_19.34...19...54	20210807 0.5nM 120-1E1_HOIL1_MyD88 grid_1 IL1 001_19.34...19...MyD88...563	32	MyD88 HOIL1G1on	20210807 0.5nM 120-1E1_HOIL1_MyD88 grid_1 IL1 001_19.34	19	6.20325108061235	1.44242928885973	64	36	1	169
20210807 0.5nM 120-1E1_HOIL1_MyD88 grid_1 IL1 001_19.34...19...64	20210807 0.5nM 120-1E1_HOIL1_MyD88 grid_1 IL1 001_19.34...19...MyD88...670	32	MyD88 HOIL1G1on	20210807 0.5nM 120-1E1_HOIL1_MyD88 grid_1 IL1 001_19.34	19	4.7482820718276	1.47892144145106	64	16	1	169
20210807 0.5nM 120-1E1_HOIL1_MyD88 grid_1 IL1 001_19.34...19...65	20210807 0.5nM 120-1E1_HOIL1_MyD88 grid_1 IL1 001_19.34...19...MyD88...680	32	MyD88 HOIL1G1on	20210807 0.5nM 120-1E1_HOIL1_MyD88 grid_1 IL1 001_19.34	19	3.44498940142795	1.29293607636153	112	44	1	169
20210807 0.5nM 120-1E1_HOIL1_MyD88 grid_1 IL1 001_19.34...19...72	20210807 0.5nM 120-1E1_HOIL1_MyD88 grid_1 IL1 001_19.34...19...MyD88...874	32	MyD88 HOIL1G1on	20210807 0.5nM 120-1E1_HOIL1_MyD88 grid_1 IL1 001_19.34	19	4.95687382839332	2.23143538076069	32	36	1	169
20210807 0.5nM 120-1E1_HOIL1_MyD88 grid_1 IL1 001_19.34...19...81	20210807 0.5nM 120-1E1_HOIL1_MyD88 grid_1 IL1 001_19.34...19...MyD88...1166	32	MyD88 HOIL1G1on	20210807 0.5nM 120-1E1_HOIL1_MyD88 grid_1 IL1 001_19.34	19	5.7309586438315	1.62990342960546	96	28	1	169
20210807 0.5nM 120-1E1_HOIL1_MyD88 grid_1 IL1 001_19.34...19...83	20210807 0.5nM 120-1E1_HOIL1_MyD88 grid_1 IL1 001_19.34...19...MyD88...1473	32	MyD88 HOIL1G1on	20210807 0.5nM 120-1E1_HOIL1_MyD88 grid_1 IL1 001_19.34	19	4.70082161890079	1.96889443964713	64	16	1	169
20210807 0.5nM 120-1E1_HOIL1_MyD88 grid_1 IL1 001_19.34...2...1	20210807 0.5nM 120-1E1_HOIL1_MyD88 grid_1 IL1 001_19.34...2...MyD88...88	32	MyD88 HOIL1G1on	20210807 0.5nM 120-1E1_HOIL1_MyD88 grid_1 IL1 001_19.34	2	5.37139973644562	1.52313574865931	48	8	1	169
20210807 0.5nM 120-1E1_HOIL1_MyD88 grid_1 IL1 001_19.34...22...1	20210807 0.5nM 120-1E1_HOIL1_MyD88 grid_1 IL1 001_19.34...22...MyD88...30	32	MyD88 HOIL1G1on	20210807 0.5nM 120-1E1_HOIL1_MyD88 grid_1 IL1 001_19.34	22	2.24020720715634	1.42992446871442	16	8	1	169
20210807 0.5nM 120-1E1_HOIL1_MyD88 grid_1 IL1 001_19.34...24...12	20210807 0.5nM 120-1E1_HOIL1_MyD88 grid_1 IL1 001_19.34...24...MyD88...1006	32	MyD88 HOIL1G1on	20210807 0.5nM 120-1E1_HOIL1_MyD88 grid_1 IL1 001_19.34	24	5.89828366132085	2.39806164643847	28	8	1	169
20210807 0.5nM 120-1E1_HOIL1_MyD88 grid_1 IL1 001_19.34...24...15	20210807 0.5nM 120-1E1_HOIL1_MyD88 grid_1 IL1 001_19.34...24...MyD88...1264	32	MyD88 HOIL1G1on	20210807 0.5nM 120-1E1_HOIL1_MyD88 grid_1 IL1 001_19.34	24	4.98172359827548	1.39677084642398	64	16	1	169
20210807 0.5nM 120-1E1_HOIL1_MyD88 grid_1 IL1 001_19.34...24...8	20210807 0.5nM 120-1E1_HOIL1_MyD88 grid_1 IL1 001_19.34...24...MyD88...917	32	MyD88 HOIL1G1on	20210807 0.5nM 120-1E1_HOIL1_MyD88 grid_1 IL1 001_19.34	24	6.45318641381041	2.9095834822425	160	48	1	169
20210807 0.5nM 120-1E1_HOIL1_MyD88 grid_1 IL1 001_19.34...24...9	20210807 0.5nM 120-1E1_HOIL1_MyD88 grid_1 IL1 001_19.34...24...MyD88...860	32	MyD88 HOIL1G1on	20210807 0.5nM 120-1E1_HOIL1_MyD88 grid_1 IL1 001_19.34	24	3.59746150851728	2.64896721421722	32	16	1	169
20210807 0.5nM 120-1E1_HOIL1_MyD88 grid_1 IL1 001_19.34...25...14	20210807 0.5nM 120-1E1_HOIL1_MyD88 grid_1 IL1 001_19.34...25...MyD88...475	32	MyD88 HOIL1G1on	20210807 0.5nM 120-1E1_HOIL1_MyD88 grid_1 IL1 001_19.34	25	4.20209092326035	2.11805712476322	24	44	1	169
20210807 0.5nM 120-1E1_HOIL1_MyD88 grid_1 IL1 001_19.34...25...15	20210807 0.5nM 120-1E1_HOIL1_MyD88 grid_1 IL1 001_19.34...25...MyD88...556	32	MyD88 HOIL1G1on	20210807 0.5nM 120-1E1_HOIL1_MyD88 grid_1 IL1 001_19.34	25	3.86571309740209	2.39677981927806	88	56	1	169
20210807 0.5nM 120-1E1_HOIL1_MyD88 grid_1 IL1 001_19.34...25...2	20210807 0.5nM 120-1E1_HOIL1_MyD88 grid_1 IL1 001_19.34...25...MyD88...171	32	MyD88 HOIL1G1on	20210807 0.5nM 120-1E1_HOIL1_MyD88 grid_1 IL1 001_19.34	25	2.78886343956258	1.87760779624494	24	36	1	169
20210807 0.5nM 120-1E1_HOIL1_MyD88 grid_1 IL1 001_19.34...25...7	20210807 0.5nM 120-1E1_HOIL1_MyD88 grid_1 IL1 001_19.34...25...MyD88...265	32	MyD88 HOIL1G1on	20210807 0.5nM 120-1E1_HOIL1_MyD88 grid_1 IL1 001_19.34	25	3.57466230707886	1.94753667147948	36	32	1	169
20210807 0.5nM 120-1E1_HOIL1_MyD88 grid_1 IL1 001_19.34...25...8	20210807 0.5nM 120-1E1_HOIL1_MyD88 grid_1 IL1 001_19.34...25...MyD88...262	32	MyD88 HOIL1G1on	20210807 0.5nM 120-1E1_HOIL1_MyD88 grid_1 IL1 001_19.34	25	4.14627992030339	1.60948976173641	56	16	1	169
20210807 0.5nM 120-1E1_HOIL1_MyD88 grid_1 IL1 001_19.34...27...15	20210807 0.5nM 120-1E1_HOIL1_MyD88 grid_1 IL1 001_19.34...27...MyD88...1507	32	MyD88 HOIL1G1on	20210807 0.5nM 120-1E1_HOIL1_MyD88 grid_1 IL1 001_19.34	27	6.69028914866195	1.15304007180425	184	16	1	169
20210807 0.5nM 120-1E1_HOIL1_MyD88 grid_1 IL1 001_19.34...27...3	20210807 0.5nM 120-1E1_HOIL1_MyD88 grid_1 IL1 001_19.34...27...MyD88...305	32	MyD88 HOIL1G1on	20210807 0.5nM 120-1E1_HOIL1_MyD88 grid_1 IL1 001_19.34	27	6.37965520890336	1.75604362219203	8	20	1	169
20210807 0.5nM 120-1E1_HOIL1_MyD88 grid_1 IL1 001_19.34...27...6	20210807 0.5nM 120-1E1_HOIL1_MyD88 grid_1 IL1 001_19.34...27...MyD88...483	32	MyD88 HOIL1G1on	20210807 0.5nM 120-1E1_HOIL1_MyD88 grid_1 IL1 001_19.34	27	4.1249965440728	1.21890707002876	36	8	1	169
20210807 0.5nM 120-1E1_HOIL1_MyD88 grid_1 IL1 001_19.34...29...10	20210807 0.5nM 120-1E1_HOIL1_MyD88 grid_1 IL1 001_19.34...29...MyD88...1144	32	MyD88 HOIL1G1on	20210807 0.5nM 120-1E1_HOIL1_MyD88 grid_1 IL1 001_19.34	29	5.56904470538281	1.55622414622186	48	8	1	169
20210807 0.5nM 120-1E1_HOIL1_MyD88 grid_1 IL1 001_19.34...29...2	20210807 0.5nM 120-1E1_HOIL1_MyD88 grid_1 IL1 001_19.34...29...MyD88...49	32	MyD88 HOIL1G1on	20210807 0.5nM 120-1E1_HOIL1_MyD88 grid_1 IL1 001_19.34	29	6.08429483453711	0.984697059128301	256	24	1	169
20210807 0.5nM 120-1E1_HOIL1_MyD88 grid_1 IL1 001_19.34...29...3	20210807 0.5nM 120-1E1_HOIL1_MyD88 grid_1 IL1 001_19.34...29...MyD88...172	32	MyD88 HOIL1G1on	20210807 0.5nM 120-1E1_HOIL1_MyD88 grid_1 IL1 001_19.34	29	6.1536605578699	2.67398779990971	80	28	1	169
20210807 0.5nM 120-1E1_HOIL1_MyD88 grid_1 IL1 001_19.34...29...6	20210807 0.5nM 120-1E1_HOIL1_MyD88 grid_1 IL1 001_19.34...29...MyD88...539	32	MyD88 HOIL1G1on	20210807 0.5nM 120-1E1_HOIL1_MyD88 grid_1 IL1 001_19.34	29	4.73980683527026	1.9985936730046	116	44	1	169
20210807 0.5nM 120-1E1_HOIL1_MyD88 grid_1 IL1 001_19.34...29...9	20210807 0.5nM 120-1E1_HOIL1_MyD88 grid_1 IL1 001_19.34...29...MyD88...958	32	MyD88 HOIL1G1on	20210807 0.5nM 120-1E1_HOIL1_MyD88 grid_1 IL1 001_19.34	29	6.27355573494781	2.33173890653073	20	12	1	169
20210807 0.5nM 120-1E1_HOIL1_MyD88 grid_1 IL1 001_19.34...3...1	20210807 0.5nM 120-1E1_HOIL1_MyD88 grid_1 IL1 001_19.34...3...MyD88...25	32	MyD88 HOIL1G1on	20210807 0.5nM 120-1E1_HOIL1_MyD88 grid_1 IL1 001_19.34	3	5.22449620117025	2.96775339611951	32	12	1	169
20210807 0.5nM 120-1E1_HOIL1_MyD88 grid_1 IL1 001_19.34...31...10	20210807 0.5nM 120-1E1_HOIL1_MyD88 grid_1 IL1 001_19.34...31...MyD88...225	32	MyD88 HOIL1G1on	20210807 0.5nM 120-1E1_HOIL1_MyD88 grid_1 IL1 001_19.34	31	1.9045400076085	2.60793486689919	36	128	1	169
20210807 0.5nM 120-1E1_HOIL1_MyD88 grid_1 IL1 001_19.34...31...18	20210807 0.5nM 120-1E1_HOIL1_MyD88 grid_1 IL1 001_19.34...31...MyD88...293	32	MyD88 HOIL1G1on	20210807 0.5nM 120-1E1_HOIL1_MyD88 grid_1 IL1 001_19.34	31	3.27761066602542	1.26509384281045	36	28	1	169
20210807 0.5nM 120-1E1_HOIL1_MyD88 grid_1 IL1 001_19.34...31...19	20210807 0.5nM 120-1E1_HOIL1_MyD88 grid_1 IL1 001_19.34...31...MyD88...340	32	MyD88 HOIL1G1on	20210807 0.5nM 120-1E1_HOIL1_MyD88 grid_1 IL1 001_19.34	31	1.97695886282423	2.54511607173393	84	120	1	169
20210807 0.5nM 120-1E1_HOIL1_MyD88 grid_1 IL1 001_19.34...31...20	20210807 0.5nM 120-1E1_HOIL1_MyD88 grid_1 IL1 001_19.34...31...MyD88...315	32	MyD88 HOIL1G1on	20210807 0.5nM 120-1E1_HOIL1_MyD88 grid_1 IL1 001_19.34	31	2.26958315637981	2.40177188185626	60	52	1	169
20210807 0.5nM 120-1E1_HOIL1_MyD88 grid_1 IL1 001_19.34...31...24	20210807 0.5nM 120-1E1_HOIL1_MyD88 grid_1 IL1 001_19.34...31...MyD88...494	32	MyD88 HOIL1G1on	20210807 0.5nM 120-1E1_HOIL1_MyD88 grid_1 IL1 001_19.34	31	4.30903680691226	1.43324034075433	44	32	1	169
20210807 0.5nM 120-1E1_HOIL1_MyD88 grid_1 IL1 001_19.34...32...30	20210807 0.5nM 120-1E1_HOIL1_MyD88 grid_1 IL1 001_19.34...32...MyD88...765	32	MyD88 HOIL1G1on	20210807 0.5nM 120-1E1_HOIL1_MyD88 grid_1 IL1 001_19.34	32	5.13904071640397	3.48603827514394	148	52	1	169
20210807 0.5nM 120-1E1_HOIL1_MyD88 grid_1 IL1 001_19.34...32...31	20210807 0.5nM 120-1E1_HOIL1_MyD88 grid_1 IL1 001_19.34...32...MyD88...825	32	MyD88 HOIL1G1on	20210807 0.5nM 120-1E1_HOIL1_MyD88 grid_1 IL1 001_19.34	32	1.75154508035229	1.99476886718651	32	20	1	169
20210807 0.5nM 120-1E1_HOIL1_MyD88 grid_1 IL1 001_19.34...32...32	20210807 0.5nM 120-1E1_HOIL1_MyD88 grid_1 IL1 001_19.34...32...MyD88...923	32	MyD88 HOIL1G1on	20210807 0.5nM 120-1E1_HOIL1_MyD88 grid_1 IL1 001_19.34	32	3.20200178443044	3.38000986564438	12	56	1	169
20210807 0.5nM 120-1E1_HOIL1_MyD88 grid_1 IL1 001_19.34...32...6	20210807 0.5nM 120-1E1_HOIL1_MyD88 grid_1 IL1 001_19.34...32...MyD88...194	32	MyD88 HOIL1G1on	20210807 0.5nM 120-1E1_HOIL1_MyD88 grid_1 IL1 001_19.34	32	6.16469204629707	3.23027409098051	88	56	1	169
20210807 0.5nM 120-1E1_HOIL1_MyD88 grid_1 IL1 001_19.34...33...13	20210807 0.5nM 120-1E1_HOIL1_MyD88 grid_1 IL1 001_19.34...33...MyD88...242	32	MyD88 HOIL1G1on	20210807 0.5nM 120-1E1_HOIL1_MyD88 grid_1 IL1 001_19.34	33	4.85956041700027	2.05173859673382	140	28	1	169
20210807 0.5nM 120-1E1_HOIL1_MyD88 grid_1 IL1 001_19.34...33...17	20210807 0.5nM 120-1E1_HOIL1_MyD88 grid_1 IL1 001_19.34...33...MyD88...378	32	MyD88 HOIL1G1on	20210807 0.5nM 120-1E1_HOIL1_MyD88 grid_1 IL1 001_19.34	33	4.04395212476387	1.53505469743945	72	36	1	169
20210807 0.5nM 120-1E1_HOIL1_MyD88 grid_1 IL1 001_19.34...33...26	20210807 0.5nM 120-1E1_HOIL1_MyD88 grid_1 IL1 001_19.34...33...MyD88...501	32	MyD88 HOIL1G1on	20210807 0.5nM 120-1E1_HOIL1_MyD88 grid_1 IL1 001_19.34	33	6.28998223405022	0.927336511124591	36	12	1	169
20210807 0.5nM 120-1E1_HOIL1_MyD88 grid_1 IL1 001_19.34...33...29	20210807 0.5nM 120-1E1_HOIL1_MyD88 grid_1 IL1 001_19.34...33...MyD88...684	32	MyD88 HOIL1G1on	20210807 0.5nM 120-1E1_HOIL1_MyD88 grid_1 IL1 001_19.34	33	2.80231334519295	1.96150685983557	12	40	1	169
20210807 0.5nM 120-1E1_HOIL1_MyD88 grid_1 IL1 001_19.34...33...31	20210807 0.5nM 120-1E1_HOIL1_MyD88 grid_1 IL1 001_19.34...33...MyD88...712	32	MyD88 HOIL1G1on	20210807 0.5nM 120-1E1_HOIL1_MyD88 grid_1 IL1 001_19.34	33	4.77168481987522	2.47367264707132	32	24	1	169
20210807 0.5nM 120-1E1_HOIL1_MyD88 grid_1 IL1 001_19.34...33...34	20210807 0.5nM 120-1E1_HOIL1_MyD88 grid_1 IL1 001_19.34...33...MyD88...1028	32	MyD88 HOIL1G1on	20210807 0.5nM 120-1E1_HOIL1_MyD88 grid_1 IL1 001_19.34	33	2.81450142829642	0.777497321599403	72	8	1	169
20210807 0.5nM 120-1E1_HOIL1_MyD88 grid_1 IL1 001_19.34...34...23	20210807 0.5nM 120-1E1_HOIL1_MyD88 grid_1 IL1 001_19.34...34...MyD88...308	32	MyD88 HOIL1G1on	20210807 0.5nM 120-1E1_HOIL1_MyD88 grid_1 IL1 001_19.34	34	2.83282618825105	1.71512615591176	52	36	1	169
20210807 0.5nM 120-1E1_HOIL1_MyD88 grid_1 IL1 001_19.34...34...31	20210807 0.5nM 120-1E1_HOIL1_MyD88 grid_1 IL1 001_19.34...34...MyD88...333	32	MyD88 HOIL1G1on	20210807 0.5nM 120-1E1_HOIL1_MyD88 grid_1 IL1 001_19.34	34	3.94615486753713	4.34050894359066	108	76	1	169
20210807 0.5nM 120-1E1_HOIL1_MyD88 grid_1 IL1 001_19.34...34...43	20210807 0.5nM 120-1E1_HOIL1_MyD88 grid_1 IL1 001_19.34...34...MyD88...534	32	MyD88 HOIL1G1on	20210807 0.5nM 120-1E1_HOIL1_MyD88 grid_1 IL1 001_19.34	34	2.54616163434177	1.02594453201614	28	8	1	169
20210807 0.5nM 120-1E1_HOIL1_MyD88 grid_1 IL1 001_19.34...34...44	20210807 0.5nM 120-1E1_HOIL1_MyD88 grid_1 IL1 001_19.34...34...MyD88...563	32	MyD88 HOIL1G1on	20210807 0.5nM 120-1E1_HOIL1_MyD88 grid_1 IL1 001_19.34	34	4.98469173021466	2.99935533867034	52	40	1	169
20210807 0.5nM 120-1E1_HOIL1_MyD88 grid_1 IL1 001_19.34...34...46	20210807 0.5nM 120-1E1_HOIL1_MyD88 grid_1 IL1 001_19.34...34...MyD88...586	32	MyD88 HOIL1G1on	20210807 0.5nM 120-1E1_HOIL1_MyD88 grid_1 IL1 001_19.34	34	5.15330154742369	1.2483426726924	28	12	1	169
20210807 0.5nM 120-1E1_HOIL1_MyD88 grid_1 IL1 001_19.34...34...49	20210807 0.5nM 120-1E1_HOIL1_MyD88 grid_1 IL1 001_19.34...34...MyD88...700	32	MyD88 HOIL1G1on	20210807 0.5nM 120-1E1_HOIL1_MyD88 grid_1 IL1 001_19.34	34	2.51672427490253	1.03045404672654	52	8	1	169
20210807 0.5nM 120-1E1_HOIL1_MyD88 grid_1 IL1 001_19.34...34...52	20210807 0.5nM 120-1E1_HOIL1_MyD88 grid_1 IL1 001_19.34...34...MyD88...736	32	MyD88 HOIL1G1on	20210807 0.5nM 120-1E1_HOIL1_MyD88 grid_1 IL1 001_19.34	34	3.59329440301246	2.52523576836478	116	48	1	169
20210807 0.5nM 120-1E1_HOIL1_MyD88 grid_1 IL1 001_19.34...34...55	20210807 0.5nM 120-1E1_HOIL1_MyD88 grid_1 IL1 001_19.34...34...MyD88...816	32	MyD88 HOIL1G1on	20210807 0.5nM 120-1E1_HOIL1_MyD88 grid_1 IL1 001_19.34	34	4.00850599437175	1.77828934750758	60	20	1	169
20210807 0.5nM 120-1E1_HOIL1_MyD88 grid_1 IL1 001_19.34...34...6	20210807 0.5nM 120-1E1_HOIL1_MyD88 grid_1 IL1 001_19.34...34...MyD88...120	32	MyD88 HOIL1G1on	20210807 0.5nM 120-1E1_HOIL1_MyD88 grid_1 IL1 001_19.34	34	6.47813179616493	2.70842866724313	120	44	1	169
20210807 0.5nM 120-1E1_HOIL1_MyD88 grid_1 IL1 001_19.34...34...60	20210807 0.5nM 120-1E1_HOIL1_MyD88 grid_1 IL1 001_19.34...34...MyD88...756	32	MyD88 HOIL1G1on	20210807 0.5nM 120-1E1_HOIL1_MyD88 grid_1 IL1 001_19.34	34	3.29137520107724	1.81647064604611	164	16	1	169
20210807 0.5nM 120-1E1_HOIL1_MyD88 grid_1 IL1 001_19.34...34...62	20210807 0.5nM 120-1E1_HOIL1_MyD88 grid_1 IL1 001_19.34...34...MyD88...890	32	MyD88 HOIL1G1on	20210807 0.5nM 120-1E1_HOIL1_MyD88 grid_1 IL1 001_19.34	34	4.48630989474224	1.74032975274367	140	44	1	169
20210807 0.5nM 120-1E1_HOIL1_MyD88 grid_1 IL1 001_19.34...34...63	20210807 0.5nM 120-1E1_HOIL1_MyD88 grid_1 IL1 001_19.34...34...MyD88...961	32	MyD88 HOIL1G1on	20210807 0.5nM 120-1E1_HOIL1_MyD88 grid_1 IL1 001_19.34	34	6.62529916317456	1.0545748070933	80	8	1	169
20210807 0.5nM 120-1E1_HOIL1_MyD88 grid_1 IL1 001_19.34...34...64	20210807 0.5nM 120-1E1_HOIL1_MyD88 grid_1 IL1 001_19.34...34...MyD88...1048	32	MyD88 HOIL1G1on	20210807 0.5nM 120-1E1_HOIL1_MyD88 grid_1 IL1 001_19.34	34	6.15033604440015	3.44075394069711	140	44	1	169
20210807 0.5nM 120-1E1_HOIL1_MyD88 grid_1 IL1 001_19.34...34...65	20210807 0.5nM 120-1E1_HOIL1_MyD88 grid_1 IL1 001_19.34...34...MyD88...1051	32	MyD88 HOIL1G1on	20210807 0.5nM 120-1E1_HOIL1_MyD88 grid_1 IL1 001_19.34	34	2.92405554384074	2.35087966436143	20	24	1	169
20210807 0.5nM 120-1E1_HOIL1_MyD88 grid_1 IL1 001_19.34...34...68	20210807 0.5nM 120-1E1_HOIL1_MyD88 grid_1 IL1 001_19.34...34...MyD88...1162	32	MyD88 HOIL1G1on	20210807 0.5nM 120-1E1_HOIL1_MyD88 grid_1 IL1 001_19.34	34	6.40411720126433	1.3447706765126	108	12	1	169
20210807 0.5nM 120-1E1_HOIL1_MyD88 grid_1 IL1 001_19.34...34...69	20210807 0.5nM 120-1E1_HOIL1_MyD88 grid_1 IL1 001_19.34...34...MyD88...1170	32	MyD88 HOIL1G1on	20210807 0.5nM 120-1E1_HOIL1_MyD88 grid_1 IL1 001_19.34	34	6.46371656353797	1.36942299237294	144	8	1	169
20210807 0.5nM 120-1E1_HOIL1_MyD88 grid_1 IL1 001_19.34...34...71	20210807 0.5nM 120-1E1_HOIL1_MyD88 grid_1 IL1 001_19.34...34...MyD88...1249	32	MyD88 HOIL1G1on	20210807 0.5nM 120-1E1_HOIL1_MyD88 grid_1 IL1 001_19.34	34	6.08443707091023	2.11495902784782	72	24	1	169
20210807 0.5nM 120-1E1_HOIL1_MyD88 grid_1 IL1 001_19.34...34...72	20210807 0.5nM 120-1E1_HOIL1_MyD88 grid_1 IL1 001_19.34...34...MyD88...1503	32	MyD88 HOIL1G1on	20210807 0.5nM 120-1E1_HOIL1_MyD88 grid_1 IL1 001_19.34	34	3.7747187416569	1.33523267241491	20	28	1	169
20210807 0.5nM 120-1E1_HOIL1_MyD88 grid_1 IL1 001_19.34...34...73	20210807 0.5nM 120-1E1_HOIL1_MyD88 grid_1 IL1 001_19.34...34...MyD88...1568	32	MyD88 HOIL1G1on	20210807 0.5nM 120-1E1_HOIL1_MyD88 grid_1 IL1 001_19.34	34	4.4398419055462	1.72932711134685	388	28	1	169
20210807 0.5nM 120-1E1_HOIL1_MyD88 grid_1 IL1 001_19.34...35...12	20210807 0.5nM 120-1E1_HOIL1_MyD88 grid_1 IL1 001_19.34...35...MyD88...232	32	MyD88 HOIL1G1on	20210807 0.5nM 120-1E1_HOIL1_MyD88 grid_1 IL1 001_19.34	35	5.77816126217107	4.51099062201165	72	92	1	169
20210807 0.5nM 120-1E1_HOIL1_MyD88 grid_1 IL1 001_19.34...35...16	20210807 0.5nM 120-1E1_HOIL1_MyD88 grid_1 IL1 001_19.34...35...MyD88...298	32	MyD88 HOIL1G1on	20210807 0.5nM 120-1E1_HOIL1_MyD88 grid_1 IL1 001_19.34	35	6.58311047314129	2.49009535463266	60	32	1	169
20210807 0.5nM 120-1E1_HOIL1_MyD88 grid_1 IL1 001_19.34...35...19	20210807 0.5nM 120-1E1_HOIL1_MyD88 grid_1 IL1 001_19.34...35...MyD88...412	32	MyD88 HOIL1G1on	20210807 0.5nM 120-1E1_HOIL1_MyD88 grid_1 IL1 001_19.34	35	3.18645206537467	2.68303259396599	40	12	1	169
20210807 0.5nM 120-1E1_HOIL1_MyD88 grid_1 IL1 001_19.34...35...20	20210807 0.5nM 120-1E1_HOIL1_MyD88 grid_1 IL1 001_19.34...35...MyD88...408	32	MyD88 HOIL1G1on	20210807 0.5nM 120-1E1_HOIL1_MyD88 grid_1 IL1 001_19.34	35	3.06010972732056	1.19854990162985	72	12	1	169
20210807 0.5nM 120-1E1_HOIL1_MyD88 grid_1 IL1 001_19.34...36...1	20210807 0.5nM 120-1E1_HOIL1_MyD88 grid_1 IL1 001_19.34...36...MyD88...81	32	MyD88 HOIL1G1on	20210807 0.5nM 120-1E1_HOIL1_MyD88 grid_1 IL1 001_19.34	36	5.15155273091703	2.25402205808568	156	40	1	169
20210807 0.5nM 120-1E1_HOIL1_MyD88 grid_1 IL1 001_19.34...36...2	20210807 0.5nM 120-1E1_HOIL1_MyD88 grid_1 IL1 001_19.34...36...MyD88...244	32	MyD88 HOIL1G1on	20210807 0.5nM 120-1E1_HOIL1_MyD88 grid_1 IL1 001_19.34	36	6.64062506471461	2.4172354506119	8	8	1	169
20210807 0.5nM 120-1E1_HOIL1_MyD88 grid_1 IL1 001_19.34...36...6	20210807 0.5nM 120-1E1_HOIL1_MyD88 grid_1 IL1 001_19.34...36...MyD88...349	32	MyD88 HOIL1G1on	20210807 0.5nM 120-1E1_HOIL1_MyD88 grid_1 IL1 001_19.34	36	3.13562534686898	1.13888137219861	44	8	1	169
20210807 0.5nM 120-1E1_HOIL1_MyD88 grid_1 IL1 001_19.34...36...7	20210807 0.5nM 120-1E1_HOIL1_MyD88 grid_1 IL1 001_19.34...36...MyD88...435	32	MyD88 HOIL1G1on	20210807 0.5nM 120-1E1_HOIL1_MyD88 grid_1 IL1 001_19.34	36	5.70276068528157	2.15761228137461	64	20	1	169
20210807 0.5nM 120-1E1_HOIL1_MyD88 grid_1 IL1 001_19.34...37...2	20210807 0.5nM 120-1E1_HOIL1_MyD88 grid_1 IL1 001_19.34...37...MyD88...155	32	MyD88 HOIL1G1on	20210807 0.5nM 120-1E1_HOIL1_MyD88 grid_1 IL1 001_19.34	37	4.24672095070957	2.4455756451301	84	12	1	169
20210807 0.5nM 120-1E1_HOIL1_MyD88 grid_1 IL1 001_19.34...4...10	20210807 0.5nM 120-1E1_HOIL1_MyD88 grid_1 IL1 001_19.34...4...MyD88...518	32	MyD88 HOIL1G1on	20210807 0.5nM 120-1E1_HOIL1_MyD88 grid_1 IL1 001_19.34	4	6.12516212943332	1.68168592489266	116	16	1	169
20210807 0.5nM 120-1E1_HOIL1_MyD88 grid_1 IL1 001_19.34...4...11	20210807 0.5nM 120-1E1_HOIL1_MyD88 grid_1 IL1 001_19.34...4...MyD88...543	32	MyD88 HOIL1G1on	20210807 0.5nM 120-1E1_HOIL1_MyD88 grid_1 IL1 001_19.34	4	3.37899136817452	1.80322654531782	72	24	1	169
20210807 0.5nM 120-1E1_HOIL1_MyD88 grid_1 IL1 001_19.34...4...12	20210807 0.5nM 120-1E1_HOIL1_MyD88 grid_1 IL1 001_19.34...4...MyD88...701	32	MyD88 HOIL1G1on	20210807 0.5nM 120-1E1_HOIL1_MyD88 grid_1 IL1 001_19.34	4	6.12731245564582	1.65458140960091	48	12	1	169
20210807 0.5nM 120-1E1_HOIL1_MyD88 grid_1 IL1 001_19.34...4...7	20210807 0.5nM 120-1E1_HOIL1_MyD88 grid_1 IL1 001_19.34...4...MyD88...449	32	MyD88 HOIL1G1on	20210807 0.5nM 120-1E1_HOIL1_MyD88 grid_1 IL1 001_19.34	4	1.73487402300715	1.01609823852313	16	16	1	169
20210807 0.5nM 120-1E1_HOIL1_MyD88 grid_1 IL1 001_19.34...40...11	20210807 0.5nM 120-1E1_HOIL1_MyD88 grid_1 IL1 001_19.34...40...MyD88...343	32	MyD88 HOIL1G1on	20210807 0.5nM 120-1E1_HOIL1_MyD88 grid_1 IL1 001_19.34	40	6.28625841885038	1.10379678184336	80	8	1	169
20210807 0.5nM 120-1E1_HOIL1_MyD88 grid_1 IL1 001_19.34...40...12	20210807 0.5nM 120-1E1_HOIL1_MyD88 grid_1 IL1 001_19.34...40...MyD88...419	32	MyD88 HOIL1G1on	20210807 0.5nM 120-1E1_HOIL1_MyD88 grid_1 IL1 001_19.34	40	4.64027395241132	1.44276614776395	152	20	1	169
20210807 0.5nM 120-1E1_HOIL1_MyD88 grid_1 IL1 001_19.34...40...13	20210807 0.5nM 120-1E1_HOIL1_MyD88 grid_1 IL1 001_19.34...40...MyD88...465	32	MyD88 HOIL1G1on	20210807 0.5nM 120-1E1_HOIL1_MyD88 grid_1 IL1 001_19.34	40	1.1798214415569	2.57473694222669	8	40	1	169
20210807 0.5nM 120-1E1_HOIL1_MyD88 grid_1 IL1 001_19.34...40...3	20210807 0.5nM 120-1E1_HOIL1_MyD88 grid_1 IL1 001_19.34...40...MyD88...63	32	MyD88 HOIL1G1on	20210807 0.5nM 120-1E1_HOIL1_MyD88 grid_1 IL1 001_19.34	40	5.30335433987452	1.71293826326745	84	16	1	169
20210807 0.5nM 120-1E1_HOIL1_MyD88 grid_1 IL1 001_19.34...40...9	20210807 0.5nM 120-1E1_HOIL1_MyD88 grid_1 IL1 001_19.34...40...MyD88...299	32	MyD88 HOIL1G1on	20210807 0.5nM 120-1E1_HOIL1_MyD88 grid_1 IL1 001_19.34	40	5.87496636905715	1.22965490648986	208	16	1	169
20210807 0.5nM 120-1E1_HOIL1_MyD88 grid_1 IL1 001_19.34...42...13	20210807 0.5nM 120-1E1_HOIL1_MyD88 grid_1 IL1 001_19.34...42...MyD88...198	32	MyD88 HOIL1G1on	20210807 0.5nM 120-1E1_HOIL1_MyD88 grid_1 IL1 001_19.34	42	6.61426176307039	1.17850495127634	52	16	1	169
20210807 0.5nM 120-1E1_HOIL1_MyD88 grid_1 IL1 001_19.34...42...29	20210807 0.5nM 120-1E1_HOIL1_MyD88 grid_1 IL1 001_19.34...42...MyD88...429	32	MyD88 HOIL1G1on	20210807 0.5nM 120-1E1_HOIL1_MyD88 grid_1 IL1 001_19.34	42	5.39651312438697	2.57178101676258	40	48	1	169
20210807 0.5nM 120-1E1_HOIL1_MyD88 grid_1 IL1 001_19.34...42...31	20210807 0.5nM 120-1E1_HOIL1_MyD88 grid_1 IL1 001_19.34...42...MyD88...427	32	MyD88 HOIL1G1on	20210807 0.5nM 120-1E1_HOIL1_MyD88 grid_1 IL1 001_19.34	42	5.66692496825264	1.30758705409624	68	8	1	169
20210807 0.5nM 120-1E1_HOIL1_MyD88 grid_1 IL1 001_19.34...42...35	20210807 0.5nM 120-1E1_HOIL1_MyD88 grid_1 IL1 001_19.34...42...MyD88...537	32	MyD88 HOIL1G1on	20210807 0.5nM 120-1E1_HOIL1_MyD88 grid_1 IL1 001_19.34	42	5.54836887860777	1.60897868090528	44	32	1	169
20210807 0.5nM 120-1E1_HOIL1_MyD88 grid_1 IL1 001_19.34...42...44	20210807 0.5nM 120-1E1_HOIL1_MyD88 grid_1 IL1 001_19.34...42...MyD88...402	32	MyD88 HOIL1G1on	20210807 0.5nM 120-1E1_HOIL1_MyD88 grid_1 IL1 001_19.34	42	6.50098407449131	2.19481429535523	368	28	1	169
20210807 0.5nM 120-1E1_HOIL1_MyD88 grid_1 IL1 001_19.34...42...45	20210807 0.5nM 120-1E1_HOIL1_MyD88 grid_1 IL1 001_19.34...42...MyD88...673	32	MyD88 HOIL1G1on	20210807 0.5nM 120-1E1_HOIL1_MyD88 grid_1 IL1 001_19.34	42	4.83290237196132	2.26442208110428	68	24	1	169
20210807 0.5nM 120-1E1_HOIL1_MyD88 grid_1 IL1 001_19.34...42...49	20210807 0.5nM 120-1E1_HOIL1_MyD88 grid_1 IL1 001_19.34...42...MyD88...790	32	MyD88 HOIL1G1on	20210807 0.5nM 120-1E1_HOIL1_MyD88 grid_1 IL1 001_19.34	42	4.23230907990375	1.67794139144595	80	32	1	169
20210807 0.5nM 120-1E1_HOIL1_MyD88 grid_1 IL1 001_19.34...42...50	20210807 0.5nM 120-1E1_HOIL1_MyD88 grid_1 IL1 001_19.34...42...MyD88...815	32	MyD88 HOIL1G1on	20210807 0.5nM 120-1E1_HOIL1_MyD88 grid_1 IL1 001_19.34	42	3.15424282742764	1.13289042749404	52	20	1	169
20210807 0.5nM 120-1E1_HOIL1_MyD88 grid_1 IL1 001_19.34...42...52	20210807 0.5nM 120-1E1_HOIL1_MyD88 grid_1 IL1 001_19.34...42...MyD88...818	32	MyD88 HOIL1G1on	20210807 0.5nM 120-1E1_HOIL1_MyD88 grid_1 IL1 001_19.34	42	6.23766131425402	0.896677271003854	200	16	1	169
20210807 0.5nM 120-1E1_HOIL1_MyD88 grid_1 IL1 001_19.34...42...53	20210807 0.5nM 120-1E1_HOIL1_MyD88 grid_1 IL1 001_19.34...42...MyD88...916	32	MyD88 HOIL1G1on	20210807 0.5nM 120-1E1_HOIL1_MyD88 grid_1 IL1 001_19.34	42	5.3679222031341	3.36375573371748	132	36	1	169
20210807 0.5nM 120-1E1_HOIL1_MyD88 grid_1 IL1 001_19.34...42...54	20210807 0.5nM 120-1E1_HOIL1_MyD88 grid_1 IL1 001_19.34...42...MyD88...942	32	MyD88 HOIL1G1on	20210807 0.5nM 120-1E1_HOIL1_MyD88 grid_1 IL1 001_19.34	42	2.13606345840246	1.87273561231286	8	32	1	169
20210807 0.5nM 120-1E1_HOIL1_MyD88 grid_1 IL1 001_19.34...42...57	20210807 0.5nM 120-1E1_HOIL1_MyD88 grid_1 IL1 001_19.34...42...MyD88...1097	32	MyD88 HOIL1G1on	20210807 0.5nM 120-1E1_HOIL1_MyD88 grid_1 IL1 001_19.34	42	3.88154758834921	1.32824762391885	36	12	1	169
20210807 0.5nM 120-1E1_HOIL1_MyD88 grid_1 IL1 001_19.34...42...58	20210807 0.5nM 120-1E1_HOIL1_MyD88 grid_1 IL1 001_19.34...42...MyD88...1175	32	MyD88 HOIL1G1on	20210807 0.5nM 120-1E1_HOIL1_MyD88 grid_1 IL1 001_19.34	42	1.28949648294713	1.71348732409491	16	40	1	169
20210807 0.5nM 120-1E1_HOIL1_MyD88 grid_1 IL1 001_19.34...42...59	20210807 0.5nM 120-1E1_HOIL1_MyD88 grid_1 IL1 001_19.34...42...MyD88...1246	32	MyD88 HOIL1G1on	20210807 0.5nM 120-1E1_HOIL1_MyD88 grid_1 IL1 001_19.34	42	2.22168415673463	1.73006455551432	32	32	1	169
20210807 0.5nM 120-1E1_HOIL1_MyD88 grid_1 IL1 001_19.34...44...11	20210807 0.5nM 120-1E1_HOIL1_MyD88 grid_1 IL1 001_19.34...44...MyD88...305	32	MyD88 HOIL1G1on	20210807 0.5nM 120-1E1_HOIL1_MyD88 grid_1 IL1 001_19.34	44	5.18285896376355	1.54732407267122	68	12	1	169
20210807 0.5nM 120-1E1_HOIL1_MyD88 grid_1 IL1 001_19.34...44...3	20210807 0.5nM 120-1E1_HOIL1_MyD88 grid_1 IL1 001_19.34...44...MyD88...72	32	MyD88 HOIL1G1on	20210807 0.5nM 120-1E1_HOIL1_MyD88 grid_1 IL1 001_19.34	44	4.06024957836762	1.38147641062291	168	12	1	169
20210807 0.5nM 120-1E1_HOIL1_MyD88 grid_1 IL1 001_19.34...44...9	20210807 0.5nM 120-1E1_HOIL1_MyD88 grid_1 IL1 001_19.34...44...MyD88...152	32	MyD88 HOIL1G1on	20210807 0.5nM 120-1E1_HOIL1_MyD88 grid_1 IL1 001_19.34	44	2.73380863268645	1.80845747895788	48	52	1	169
20210807 0.5nM 120-1E1_HOIL1_MyD88 grid_1 IL1 001_19.34...45...1	20210807 0.5nM 120-1E1_HOIL1_MyD88 grid_1 IL1 001_19.34...45...MyD88...83	32	MyD88 HOIL1G1on	20210807 0.5nM 120-1E1_HOIL1_MyD88 grid_1 IL1 001_19.34	45	5.82035557898124	2.67240023240834	60	56	1	169
20210807 0.5nM 120-1E1_HOIL1_MyD88 grid_1 IL1 001_19.34...45...8	20210807 0.5nM 120-1E1_HOIL1_MyD88 grid_1 IL1 001_19.34...45...MyD88...190	32	MyD88 HOIL1G1on	20210807 0.5nM 120-1E1_HOIL1_MyD88 grid_1 IL1 001_19.34	45	4.73174893461912	2.21659321481253	128	40	1	169
20210807 0.5nM 120-1E1_HOIL1_MyD88 grid_1 IL1 001_19.34...6...1	20210807 0.5nM 120-1E1_HOIL1_MyD88 grid_1 IL1 001_19.34...6...MyD88...156	32	MyD88 HOIL1G1on	20210807 0.5nM 120-1E1_HOIL1_MyD88 grid_1 IL1 001_19.34	6	2.8395037479352	1.63407793096353	76	120	1	169
20210807 0.5nM 120-1E1_HOIL1_MyD88 grid_1 IL1 001_19.34...6...10	20210807 0.5nM 120-1E1_HOIL1_MyD88 grid_1 IL1 001_19.34...6...MyD88...915	32	MyD88 HOIL1G1on	20210807 0.5nM 120-1E1_HOIL1_MyD88 grid_1 IL1 001_19.34	6	3.18189896297426	2.02699716447122	28	36	1	169
20210807 0.5nM 120-1E1_HOIL1_MyD88 grid_1 IL1 001_19.34...6...2	20210807 0.5nM 120-1E1_HOIL1_MyD88 grid_1 IL1 001_19.34...6...MyD88...587	32	MyD88 HOIL1G1on	20210807 0.5nM 120-1E1_HOIL1_MyD88 grid_1 IL1 001_19.34	6	2.79498054377712	1.96546879381458	20	16	1	169
20210807 0.5nM 120-1E1_HOIL1_MyD88 grid_1 IL1 001_19.34...6...7	20210807 0.5nM 120-1E1_HOIL1_MyD88 grid_1 IL1 001_19.34...6...MyD88...809	32	MyD88 HOIL1G1on	20210807 0.5nM 120-1E1_HOIL1_MyD88 grid_1 IL1 001_19.34	6	5.32102861592907	1.82280330108095	8	8	1	169
20210807 0.5nM 120-1E1_HOIL1_MyD88 grid_1 IL1 001_19.34...6...8	20210807 0.5nM 120-1E1_HOIL1_MyD88 grid_1 IL1 001_19.34...6...MyD88...780	32	MyD88 HOIL1G1on	20210807 0.5nM 120-1E1_HOIL1_MyD88 grid_1 IL1 001_19.34	6	5.53992197536502	1.94448787455452	48	20	1	169
20210807 0.5nM 120-1E1_HOIL1_MyD88 grid_1 IL1 001_19.34...7...14	20210807 0.5nM 120-1E1_HOIL1_MyD88 grid_1 IL1 001_19.34...7...MyD88...393	32	MyD88 HOIL1G1on	20210807 0.5nM 120-1E1_HOIL1_MyD88 grid_1 IL1 001_19.34	7	3.98988798674791	2.25401026299901	20	12	1	169
20210807 0.5nM 120-1E1_HOIL1_MyD88 grid_1 IL1 001_19.34...7...18	20210807 0.5nM 120-1E1_HOIL1_MyD88 grid_1 IL1 001_19.34...7...MyD88...442	32	MyD88 HOIL1G1on	20210807 0.5nM 120-1E1_HOIL1_MyD88 grid_1 IL1 001_19.34	7	4.01248688917356	3.14401582732886	48	20	1	169
20210807 0.5nM 120-1E1_HOIL1_MyD88 grid_1 IL1 001_19.34...7...20	20210807 0.5nM 120-1E1_HOIL1_MyD88 grid_1 IL1 001_19.34...7...MyD88...506	32	MyD88 HOIL1G1on	20210807 0.5nM 120-1E1_HOIL1_MyD88 grid_1 IL1 001_19.34	7	3.94706683274566	1.67605485367273	56	12	1	169
20210807 0.5nM 120-1E1_HOIL1_MyD88 grid_1 IL1 001_19.34...7...8	20210807 0.5nM 120-1E1_HOIL1_MyD88 grid_1 IL1 001_19.34...7...MyD88...263	32	MyD88 HOIL1G1on	20210807 0.5nM 120-1E1_HOIL1_MyD88 grid_1 IL1 001_19.34	7	5.24379325392882	1.56957834051662	88	12	1	169
20210807 0.5nM 120-1E1_HOIL1_MyD88 grid_1 IL1 001_19.34...7...9	20210807 0.5nM 120-1E1_HOIL1_MyD88 grid_1 IL1 001_19.34...7...MyD88...242	32	MyD88 HOIL1G1on	20210807 0.5nM 120-1E1_HOIL1_MyD88 grid_1 IL1 001_19.34	7	4.58530863265547	1.70217724298755	76	36	1	169
20210807 0.5nM 120-1E1_HOIL1_MyD88 grid_1 IL1 001_19.34...8...10	20210807 0.5nM 120-1E1_HOIL1_MyD88 grid_1 IL1 001_19.34...8...MyD88...654	32	MyD88 HOIL1G1on	20210807 0.5nM 120-1E1_HOIL1_MyD88 grid_1 IL1 001_19.34	8	3.12183955826998	1.29759208403831	36	12	1	169
20210807 0.5nM 120-1E1_HOIL1_MyD88 grid_1 IL1 001_19.34...8...8	20210807 0.5nM 120-1E1_HOIL1_MyD88 grid_1 IL1 001_19.34...8...MyD88...460	32	MyD88 HOIL1G1on	20210807 0.5nM 120-1E1_HOIL1_MyD88 grid_1 IL1 001_19.34	8	6.15369262337575	1.62606001294962	116	36	1	169
20210807 0.5nM 120-1E1_HOIL1_MyD88 grid_1 IL1 001_19.34...8...9	20210807 0.5nM 120-1E1_HOIL1_MyD88 grid_1 IL1 001_19.34...8...MyD88...617	32	MyD88 HOIL1G1on	20210807 0.5nM 120-1E1_HOIL1_MyD88 grid_1 IL1 001_19.34	8	4.28697854515451	1.64258418932003	48	16	1	169
20210807 0.5nM 120-1E1_HOIL1_MyD88 grid_1 IL1 001_19.34...9...1	20210807 0.5nM 120-1E1_HOIL1_MyD88 grid_1 IL1 001_19.34...9...MyD88...219	32	MyD88 HOIL1G1on	20210807 0.5nM 120-1E1_HOIL1_MyD88 grid_1 IL1 001_19.34	9	5.51461012601652	1.60488675429026	28	28	1	169
20210807 0.5nM 120-1E1_HOIL1_MyD88 grid_1 IL1 001_19.34...9...3	20210807 0.5nM 120-1E1_HOIL1_MyD88 grid_1 IL1 001_19.34...9...MyD88...240	32	MyD88 HOIL1G1on	20210807 0.5nM 120-1E1_HOIL1_MyD88 grid_1 IL1 001_19.34	9	2.80388206210368	1.36635906557694	12	8	1	169
20210807 0.5nM 120-1E1_HOIL1_MyD88 grid_1 IL1 001_19.34...9...7	20210807 0.5nM 120-1E1_HOIL1_MyD88 grid_1 IL1 001_19.34...9...MyD88...502	32	MyD88 HOIL1G1on	20210807 0.5nM 120-1E1_HOIL1_MyD88 grid_1 IL1 001_19.34	9	5.43246167609908	1.69022605186749	44	8	1	169
20210807 1.6nM 120-1E1_HOIL1_MyD88 grid_1 IL1 001_43.45...1...16	20210807 1.6nM 120-1E1_HOIL1_MyD88 grid_1 IL1 001_43.45...1...MyD88...604	32	MyD88 HOIL1G1on	20210807 1.6nM 120-1E1_HOIL1_MyD88 grid_1 IL1 001_43.45	1	5.16756415906901	4.99022831888132	52	32	1	96
20210807 1.6nM 120-1E1_HOIL1_MyD88 grid_1 IL1 001_43.45...1...17	20210807 1.6nM 120-1E1_HOIL1_MyD88 grid_1 IL1 001_43.45...1...MyD88...612	32	MyD88 HOIL1G1on	20210807 1.6nM 120-1E1_HOIL1_MyD88 grid_1 IL1 001_43.45	1	4.30286598478454	1.64754623883882	24	16	1	96
20210807 1.6nM 120-1E1_HOIL1_MyD88 grid_1 IL1 001_43.45...1...19	20210807 1.6nM 120-1E1_HOIL1_MyD88 grid_1 IL1 001_43.45...1...MyD88...800	32	MyD88 HOIL1G1on	20210807 1.6nM 120-1E1_HOIL1_MyD88 grid_1 IL1 001_43.45	1	5.34716892626785	3.32982546298623	72	36	1	96
20210807 1.6nM 120-1E1_HOIL1_MyD88 grid_1 IL1 001_43.45...1...20	20210807 1.6nM 120-1E1_HOIL1_MyD88 grid_1 IL1 001_43.45...1...MyD88...888	32	MyD88 HOIL1G1on	20210807 1.6nM 120-1E1_HOIL1_MyD88 grid_1 IL1 001_43.45	1	2.42099631830087	1.26190693099383	8	8	1	96
20210807 1.6nM 120-1E1_HOIL1_MyD88 grid_1 IL1 001_43.45...1...23	20210807 1.6nM 120-1E1_HOIL1_MyD88 grid_1 IL1 001_43.45...1...MyD88...1010	32	MyD88 HOIL1G1on	20210807 1.6nM 120-1E1_HOIL1_MyD88 grid_1 IL1 001_43.45	1	4.48498248821315	1.91746250785749	48	8	1	96
20210807 1.6nM 120-1E1_HOIL1_MyD88 grid_1 IL1 001_43.45...1...24	20210807 1.6nM 120-1E1_HOIL1_MyD88 grid_1 IL1 001_43.45...1...MyD88...1042	32	MyD88 HOIL1G1on	20210807 1.6nM 120-1E1_HOIL1_MyD88 grid_1 IL1 001_43.45	1	5.0502679831204	2.13884763240345	96	8	1	96
20210807 1.6nM 120-1E1_HOIL1_MyD88 grid_1 IL1 001_43.45...10...11	20210807 1.6nM 120-1E1_HOIL1_MyD88 grid_1 IL1 001_43.45...10...MyD88...619	32	MyD88 HOIL1G1on	20210807 1.6nM 120-1E1_HOIL1_MyD88 grid_1 IL1 001_43.45	10	5.71263389812187	2.1980662948538	48	16	1	96
20210807 1.6nM 120-1E1_HOIL1_MyD88 grid_1 IL1 001_43.45...10...15	20210807 1.6nM 120-1E1_HOIL1_MyD88 grid_1 IL1 001_43.45...10...MyD88...707	32	MyD88 HOIL1G1on	20210807 1.6nM 120-1E1_HOIL1_MyD88 grid_1 IL1 001_43.45	10	5.17874655907724	1.66832655939801	36	16	1	96
20210807 1.6nM 120-1E1_HOIL1_MyD88 grid_1 IL1 001_43.45...10...19	20210807 1.6nM 120-1E1_HOIL1_MyD88 grid_1 IL1 001_43.45...10...MyD88...784	32	MyD88 HOIL1G1on	20210807 1.6nM 120-1E1_HOIL1_MyD88 grid_1 IL1 001_43.45	10	4.93991339802027	1.00507088317632	164	32	1	96
20210807 1.6nM 120-1E1_HOIL1_MyD88 grid_1 IL1 001_43.45...10...2	20210807 1.6nM 120-1E1_HOIL1_MyD88 grid_1 IL1 001_43.45...10...MyD88...230	32	MyD88 HOIL1G1on	20210807 1.6nM 120-1E1_HOIL1_MyD88 grid_1 IL1 001_43.45	10	5.64901837041448	2.26583483281304	88	72	1	96
20210807 1.6nM 120-1E1_HOIL1_MyD88 grid_1 IL1 001_43.45...10...4	20210807 1.6nM 120-1E1_HOIL1_MyD88 grid_1 IL1 001_43.45...10...MyD88...315	32	MyD88 HOIL1G1on	20210807 1.6nM 120-1E1_HOIL1_MyD88 grid_1 IL1 001_43.45	10	4.11530404336364	1.84830718382567	28	72	1	96
20210807 1.6nM 120-1E1_HOIL1_MyD88 grid_1 IL1 001_43.45...10...6	20210807 1.6nM 120-1E1_HOIL1_MyD88 grid_1 IL1 001_43.45...10...MyD88...408	32	MyD88 HOIL1G1on	20210807 1.6nM 120-1E1_HOIL1_MyD88 grid_1 IL1 001_43.45	10	6.24332031335857	2.59150400967302	76	32	1	96
20210807 1.6nM 120-1E1_HOIL1_MyD88 grid_1 IL1 001_43.45...10...8	20210807 1.6nM 120-1E1_HOIL1_MyD88 grid_1 IL1 001_43.45...10...MyD88...414	32	MyD88 HOIL1G1on	20210807 1.6nM 120-1E1_HOIL1_MyD88 grid_1 IL1 001_43.45	10	3.87716941460799	1.32663787324906	104	8	1	96
20210807 1.6nM 120-1E1_HOIL1_MyD88 grid_1 IL1 001_43.45...10...9	20210807 1.6nM 120-1E1_HOIL1_MyD88 grid_1 IL1 001_43.45...10...MyD88...500	32	MyD88 HOIL1G1on	20210807 1.6nM 120-1E1_HOIL1_MyD88 grid_1 IL1 001_43.45	10	4.95418951393016	1.22383268360207	32	8	1	96
20210807 1.6nM 120-1E1_HOIL1_MyD88 grid_1 IL1 001_43.45...12...20	20210807 1.6nM 120-1E1_HOIL1_MyD88 grid_1 IL1 001_43.45...12...MyD88...988	32	MyD88 HOIL1G1on	20210807 1.6nM 120-1E1_HOIL1_MyD88 grid_1 IL1 001_43.45	12	6.58422175445726	2.03918163517907	204	8	1	96
20210807 1.6nM 120-1E1_HOIL1_MyD88 grid_1 IL1 001_43.45...15...1	20210807 1.6nM 120-1E1_HOIL1_MyD88 grid_1 IL1 001_43.45...15...MyD88...31	32	MyD88 HOIL1G1on	20210807 1.6nM 120-1E1_HOIL1_MyD88 grid_1 IL1 001_43.45	15	4.21834131136818	2.71367664939731	92	56	1	96
20210807 1.6nM 120-1E1_HOIL1_MyD88 grid_1 IL1 001_43.45...16...4	20210807 1.6nM 120-1E1_HOIL1_MyD88 grid_1 IL1 001_43.45...16...MyD88...359	32	MyD88 HOIL1G1on	20210807 1.6nM 120-1E1_HOIL1_MyD88 grid_1 IL1 001_43.45	16	5.30615626109746	1.86418030064861	28	24	1	96
20210807 1.6nM 120-1E1_HOIL1_MyD88 grid_1 IL1 001_43.45...17...26	20210807 1.6nM 120-1E1_HOIL1_MyD88 grid_1 IL1 001_43.45...17...MyD88...199	32	MyD88 HOIL1G1on	20210807 1.6nM 120-1E1_HOIL1_MyD88 grid_1 IL1 001_43.45	17	3.30441797022486	0.735552220955935	248	8	1	96
20210807 1.6nM 120-1E1_HOIL1_MyD88 grid_1 IL1 001_43.45...17...28	20210807 1.6nM 120-1E1_HOIL1_MyD88 grid_1 IL1 001_43.45...17...MyD88...181	32	MyD88 HOIL1G1on	20210807 1.6nM 120-1E1_HOIL1_MyD88 grid_1 IL1 001_43.45	17	6.15945009819862	4.30105762211479	136	164	1	96
20210807 1.6nM 120-1E1_HOIL1_MyD88 grid_1 IL1 001_43.45...17...30	20210807 1.6nM 120-1E1_HOIL1_MyD88 grid_1 IL1 001_43.45...17...MyD88...191	32	MyD88 HOIL1G1on	20210807 1.6nM 120-1E1_HOIL1_MyD88 grid_1 IL1 001_43.45	17	5.21260526886731	2.34017765606044	44	24	1	96
20210807 1.6nM 120-1E1_HOIL1_MyD88 grid_1 IL1 001_43.45...17...33	20210807 1.6nM 120-1E1_HOIL1_MyD88 grid_1 IL1 001_43.45...17...MyD88...224	32	MyD88 HOIL1G1on	20210807 1.6nM 120-1E1_HOIL1_MyD88 grid_1 IL1 001_43.45	17	5.36024625379717	2.54963463147593	108	72	1	96
20210807 1.6nM 120-1E1_HOIL1_MyD88 grid_1 IL1 001_43.45...17...35	20210807 1.6nM 120-1E1_HOIL1_MyD88 grid_1 IL1 001_43.45...17...MyD88...231	32	MyD88 HOIL1G1on	20210807 1.6nM 120-1E1_HOIL1_MyD88 grid_1 IL1 001_43.45	17	5.11484278369733	2.7380217448206	60	44	1	96
20210807 1.6nM 120-1E1_HOIL1_MyD88 grid_1 IL1 001_43.45...17...38	20210807 1.6nM 120-1E1_HOIL1_MyD88 grid_1 IL1 001_43.45...17...MyD88...318	32	MyD88 HOIL1G1on	20210807 1.6nM 120-1E1_HOIL1_MyD88 grid_1 IL1 001_43.45	17	6.20122756343276	2.94659845593325	40	80	1	96
20210807 1.6nM 120-1E1_HOIL1_MyD88 grid_1 IL1 001_43.45...17...39	20210807 1.6nM 120-1E1_HOIL1_MyD88 grid_1 IL1 001_43.45...17...MyD88...284	32	MyD88 HOIL1G1on	20210807 1.6nM 120-1E1_HOIL1_MyD88 grid_1 IL1 001_43.45	17	4.52397394389473	1.56596770094681	64	12	1	96
20210807 1.6nM 120-1E1_HOIL1_MyD88 grid_1 IL1 001_43.45...17...40	20210807 1.6nM 120-1E1_HOIL1_MyD88 grid_1 IL1 001_43.45...17...MyD88...320	32	MyD88 HOIL1G1on	20210807 1.6nM 120-1E1_HOIL1_MyD88 grid_1 IL1 001_43.45	17	3.13547964895969	1.47695743617991	52	20	1	96
20210807 1.6nM 120-1E1_HOIL1_MyD88 grid_1 IL1 001_43.45...17...41	20210807 1.6nM 120-1E1_HOIL1_MyD88 grid_1 IL1 001_43.45...17...MyD88...298	32	MyD88 HOIL1G1on	20210807 1.6nM 120-1E1_HOIL1_MyD88 grid_1 IL1 001_43.45	17	6.0434896336169	1.52314631033257	128	8	1	96
20210807 1.6nM 120-1E1_HOIL1_MyD88 grid_1 IL1 001_43.45...17...42	20210807 1.6nM 120-1E1_HOIL1_MyD88 grid_1 IL1 001_43.45...17...MyD88...373	32	MyD88 HOIL1G1on	20210807 1.6nM 120-1E1_HOIL1_MyD88 grid_1 IL1 001_43.45	17	4.38813507366276	2.5074064304797	288	16	1	96
20210807 1.6nM 120-1E1_HOIL1_MyD88 grid_1 IL1 001_43.45...17...45	20210807 1.6nM 120-1E1_HOIL1_MyD88 grid_1 IL1 001_43.45...17...MyD88...471	32	MyD88 HOIL1G1on	20210807 1.6nM 120-1E1_HOIL1_MyD88 grid_1 IL1 001_43.45	17	2.52171606647135	1.85101744074962	44	28	1	96
20210807 1.6nM 120-1E1_HOIL1_MyD88 grid_1 IL1 001_43.45...17...47	20210807 1.6nM 120-1E1_HOIL1_MyD88 grid_1 IL1 001_43.45...17...MyD88...644	32	MyD88 HOIL1G1on	20210807 1.6nM 120-1E1_HOIL1_MyD88 grid_1 IL1 001_43.45	17	4.92482852196175	2.44193684718918	304	76	1	96
20210807 1.6nM 120-1E1_HOIL1_MyD88 grid_1 IL1 001_43.45...17...48	20210807 1.6nM 120-1E1_HOIL1_MyD88 grid_1 IL1 001_43.45...17...MyD88...667	32	MyD88 HOIL1G1on	20210807 1.6nM 120-1E1_HOIL1_MyD88 grid_1 IL1 001_43.45	17	4.27097734491599	1.00870715033567	204	8	1	96
20210807 1.6nM 120-1E1_HOIL1_MyD88 grid_1 IL1 001_43.45...17...8	20210807 1.6nM 120-1E1_HOIL1_MyD88 grid_1 IL1 001_43.45...17...MyD88...69	32	MyD88 HOIL1G1on	20210807 1.6nM 120-1E1_HOIL1_MyD88 grid_1 IL1 001_43.45	17	5.27960738977545	1.90450489708472	96	52	1	96
20210807 1.6nM 120-1E1_HOIL1_MyD88 grid_1 IL1 001_43.45...18...14	20210807 1.6nM 120-1E1_HOIL1_MyD88 grid_1 IL1 001_43.45...18...MyD88...328	32	MyD88 HOIL1G1on	20210807 1.6nM 120-1E1_HOIL1_MyD88 grid_1 IL1 001_43.45	18	3.87351189566058	1.47338746270673	60	8	1	96
20210807 1.6nM 120-1E1_HOIL1_MyD88 grid_1 IL1 001_43.45...19...11	20210807 1.6nM 120-1E1_HOIL1_MyD88 grid_1 IL1 001_43.45...19...MyD88...265	32	MyD88 HOIL1G1on	20210807 1.6nM 120-1E1_HOIL1_MyD88 grid_1 IL1 001_43.45	19	1.5922490603993	1.52888479815508	16	12	1	96
20210807 1.6nM 120-1E1_HOIL1_MyD88 grid_1 IL1 001_43.45...19...12	20210807 1.6nM 120-1E1_HOIL1_MyD88 grid_1 IL1 001_43.45...19...MyD88...312	32	MyD88 HOIL1G1on	20210807 1.6nM 120-1E1_HOIL1_MyD88 grid_1 IL1 001_43.45	19	2.92438342111667	1.07096089598124	72	16	1	96
20210807 1.6nM 120-1E1_HOIL1_MyD88 grid_1 IL1 001_43.45...19...7	20210807 1.6nM 120-1E1_HOIL1_MyD88 grid_1 IL1 001_43.45...19...MyD88...129	32	MyD88 HOIL1G1on	20210807 1.6nM 120-1E1_HOIL1_MyD88 grid_1 IL1 001_43.45	19	4.97587989843844	2.66697379817612	56	16	1	96
20210807 1.6nM 120-1E1_HOIL1_MyD88 grid_1 IL1 001_43.45...19...8	20210807 1.6nM 120-1E1_HOIL1_MyD88 grid_1 IL1 001_43.45...19...MyD88...146	32	MyD88 HOIL1G1on	20210807 1.6nM 120-1E1_HOIL1_MyD88 grid_1 IL1 001_43.45	19	5.65864414752107	1.89551461990074	136	24	1	96
20210807 1.6nM 120-1E1_HOIL1_MyD88 grid_1 IL1 001_43.45...19...9	20210807 1.6nM 120-1E1_HOIL1_MyD88 grid_1 IL1 001_43.45...19...MyD88...198	32	MyD88 HOIL1G1on	20210807 1.6nM 120-1E1_HOIL1_MyD88 grid_1 IL1 001_43.45	19	5.7618794068476	2.30463910561909	84	64	1	96
20210807 1.6nM 120-1E1_HOIL1_MyD88 grid_1 IL1 001_43.45...21...10	20210807 1.6nM 120-1E1_HOIL1_MyD88 grid_1 IL1 001_43.45...21...MyD88...1611	32	MyD88 HOIL1G1on	20210807 1.6nM 120-1E1_HOIL1_MyD88 grid_1 IL1 001_43.45	21	3.90107778910166	1.75730730447086	72	24	1	96
20210807 1.6nM 120-1E1_HOIL1_MyD88 grid_1 IL1 001_43.45...21...11	20210807 1.6nM 120-1E1_HOIL1_MyD88 grid_1 IL1 001_43.45...21...MyD88...1627	32	MyD88 HOIL1G1on	20210807 1.6nM 120-1E1_HOIL1_MyD88 grid_1 IL1 001_43.45	21	6.16732265709206	1.6939105226498	48	12	1	96
20210807 1.6nM 120-1E1_HOIL1_MyD88 grid_1 IL1 001_43.45...21...12	20210807 1.6nM 120-1E1_HOIL1_MyD88 grid_1 IL1 001_43.45...21...MyD88...1741	32	MyD88 HOIL1G1on	20210807 1.6nM 120-1E1_HOIL1_MyD88 grid_1 IL1 001_43.45	21	1.86703971903141	1.41046520699817	28	8	1	96
20210807 1.6nM 120-1E1_HOIL1_MyD88 grid_1 IL1 001_43.45...21...3	20210807 1.6nM 120-1E1_HOIL1_MyD88 grid_1 IL1 001_43.45...21...MyD88...259	32	MyD88 HOIL1G1on	20210807 1.6nM 120-1E1_HOIL1_MyD88 grid_1 IL1 001_43.45	21	3.43592400856595	0.837453355126061	48	12	1	96
20210807 1.6nM 120-1E1_HOIL1_MyD88 grid_1 IL1 001_43.45...21...6	20210807 1.6nM 120-1E1_HOIL1_MyD88 grid_1 IL1 001_43.45...21...MyD88...1213	32	MyD88 HOIL1G1on	20210807 1.6nM 120-1E1_HOIL1_MyD88 grid_1 IL1 001_43.45	21	3.49086398645823	1.60182269044832	92	12	1	96
20210807 1.6nM 120-1E1_HOIL1_MyD88 grid_1 IL1 001_43.45...21...8	20210807 1.6nM 120-1E1_HOIL1_MyD88 grid_1 IL1 001_43.45...21...MyD88...1530	32	MyD88 HOIL1G1on	20210807 1.6nM 120-1E1_HOIL1_MyD88 grid_1 IL1 001_43.45	21	4.16048422714398	1.31091549781644	28	12	1	96
20210807 1.6nM 120-1E1_HOIL1_MyD88 grid_1 IL1 001_43.45...21...9	20210807 1.6nM 120-1E1_HOIL1_MyD88 grid_1 IL1 001_43.45...21...MyD88...1514	32	MyD88 HOIL1G1on	20210807 1.6nM 120-1E1_HOIL1_MyD88 grid_1 IL1 001_43.45	21	6.06634873530059	2.83407506505897	40	36	1	96
20210807 1.6nM 120-1E1_HOIL1_MyD88 grid_1 IL1 001_43.45...22...11	20210807 1.6nM 120-1E1_HOIL1_MyD88 grid_1 IL1 001_43.45...22...MyD88...255	32	MyD88 HOIL1G1on	20210807 1.6nM 120-1E1_HOIL1_MyD88 grid_1 IL1 001_43.45	22	6.42366532223285	1.06666598606611	184	20	1	96
20210807 1.6nM 120-1E1_HOIL1_MyD88 grid_1 IL1 001_43.45...22...18	20210807 1.6nM 120-1E1_HOIL1_MyD88 grid_1 IL1 001_43.45...22...MyD88...358	32	MyD88 HOIL1G1on	20210807 1.6nM 120-1E1_HOIL1_MyD88 grid_1 IL1 001_43.45	22	3.51040589660465	1.40234285998302	24	12	1	96
20210807 1.6nM 120-1E1_HOIL1_MyD88 grid_1 IL1 001_43.45...22...20	20210807 1.6nM 120-1E1_HOIL1_MyD88 grid_1 IL1 001_43.45...22...MyD88...422	32	MyD88 HOIL1G1on	20210807 1.6nM 120-1E1_HOIL1_MyD88 grid_1 IL1 001_43.45	22	4.48274196263014	1.51866344648802	16	16	1	96
20210807 1.6nM 120-1E1_HOIL1_MyD88 grid_1 IL1 001_43.45...22...27	20210807 1.6nM 120-1E1_HOIL1_MyD88 grid_1 IL1 001_43.45...22...MyD88...526	32	MyD88 HOIL1G1on	20210807 1.6nM 120-1E1_HOIL1_MyD88 grid_1 IL1 001_43.45	22	2.56259502802651	0.960271764424794	48	8	1	96
20210807 1.6nM 120-1E1_HOIL1_MyD88 grid_1 IL1 001_43.45...22...33	20210807 1.6nM 120-1E1_HOIL1_MyD88 grid_1 IL1 001_43.45...22...MyD88...948	32	MyD88 HOIL1G1on	20210807 1.6nM 120-1E1_HOIL1_MyD88 grid_1 IL1 001_43.45	22	4.60620011455847	0.856840329680657	56	8	1	96
20210807 1.6nM 120-1E1_HOIL1_MyD88 grid_1 IL1 001_43.45...22...8	20210807 1.6nM 120-1E1_HOIL1_MyD88 grid_1 IL1 001_43.45...22...MyD88...216	32	MyD88 HOIL1G1on	20210807 1.6nM 120-1E1_HOIL1_MyD88 grid_1 IL1 001_43.45	22	1.79875734256013	1.65374393103847	12	36	1	96
20210807 1.6nM 120-1E1_HOIL1_MyD88 grid_1 IL1 001_43.45...25...2	20210807 1.6nM 120-1E1_HOIL1_MyD88 grid_1 IL1 001_43.45...25...MyD88...360	32	MyD88 HOIL1G1on	20210807 1.6nM 120-1E1_HOIL1_MyD88 grid_1 IL1 001_43.45	25	5.14232601337545	1.43247169579603	64	20	1	96
20210807 1.6nM 120-1E1_HOIL1_MyD88 grid_1 IL1 001_43.45...25...3	20210807 1.6nM 120-1E1_HOIL1_MyD88 grid_1 IL1 001_43.45...25...MyD88...326	32	MyD88 HOIL1G1on	20210807 1.6nM 120-1E1_HOIL1_MyD88 grid_1 IL1 001_43.45	25	6.62663580046677	2.68325242477951	216	76	1	96
20210807 1.6nM 120-1E1_HOIL1_MyD88 grid_1 IL1 001_43.45...25...4	20210807 1.6nM 120-1E1_HOIL1_MyD88 grid_1 IL1 001_43.45...25...MyD88...451	32	MyD88 HOIL1G1on	20210807 1.6nM 120-1E1_HOIL1_MyD88 grid_1 IL1 001_43.45	25	6.40177735950772	1.97157772593139	108	16	1	96
20210807 1.6nM 120-1E1_HOIL1_MyD88 grid_1 IL1 001_43.45...25...8	20210807 1.6nM 120-1E1_HOIL1_MyD88 grid_1 IL1 001_43.45...25...MyD88...599	32	MyD88 HOIL1G1on	20210807 1.6nM 120-1E1_HOIL1_MyD88 grid_1 IL1 001_43.45	25	4.92263848067582	1.06548063010639	112	8	1	96
20210807 1.6nM 120-1E1_HOIL1_MyD88 grid_1 IL1 001_43.45...26...11	20210807 1.6nM 120-1E1_HOIL1_MyD88 grid_1 IL1 001_43.45...26...MyD88...370	32	MyD88 HOIL1G1on	20210807 1.6nM 120-1E1_HOIL1_MyD88 grid_1 IL1 001_43.45	26	5.05204816712767	3.4263142147005	76	68	1	96
20210807 1.6nM 120-1E1_HOIL1_MyD88 grid_1 IL1 001_43.45...26...13	20210807 1.6nM 120-1E1_HOIL1_MyD88 grid_1 IL1 001_43.45...26...MyD88...406	32	MyD88 HOIL1G1on	20210807 1.6nM 120-1E1_HOIL1_MyD88 grid_1 IL1 001_43.45	26	4.89480612017458	2.96057679395418	84	108	1	96
20210807 1.6nM 120-1E1_HOIL1_MyD88 grid_1 IL1 001_43.45...26...18	20210807 1.6nM 120-1E1_HOIL1_MyD88 grid_1 IL1 001_43.45...26...MyD88...599	32	MyD88 HOIL1G1on	20210807 1.6nM 120-1E1_HOIL1_MyD88 grid_1 IL1 001_43.45	26	4.08698759486362	1.09288791641054	8	20	1	96
20210807 1.6nM 120-1E1_HOIL1_MyD88 grid_1 IL1 001_43.45...26...20	20210807 1.6nM 120-1E1_HOIL1_MyD88 grid_1 IL1 001_43.45...26...MyD88...616	32	MyD88 HOIL1G1on	20210807 1.6nM 120-1E1_HOIL1_MyD88 grid_1 IL1 001_43.45	26	4.87386733061058	1.32020766891885	76	20	1	96
20210807 1.6nM 120-1E1_HOIL1_MyD88 grid_1 IL1 001_43.45...26...22	20210807 1.6nM 120-1E1_HOIL1_MyD88 grid_1 IL1 001_43.45...26...MyD88...740	32	MyD88 HOIL1G1on	20210807 1.6nM 120-1E1_HOIL1_MyD88 grid_1 IL1 001_43.45	26	2.99925179038112	0.860166270028478	8	16	1	96
20210807 1.6nM 120-1E1_HOIL1_MyD88 grid_1 IL1 001_43.45...26...23	20210807 1.6nM 120-1E1_HOIL1_MyD88 grid_1 IL1 001_43.45...26...MyD88...730	32	MyD88 HOIL1G1on	20210807 1.6nM 120-1E1_HOIL1_MyD88 grid_1 IL1 001_43.45	26	4.7722061585616	2.24417902628588	132	52	1	96
20210807 1.6nM 120-1E1_HOIL1_MyD88 grid_1 IL1 001_43.45...26...24	20210807 1.6nM 120-1E1_HOIL1_MyD88 grid_1 IL1 001_43.45...26...MyD88...719	32	MyD88 HOIL1G1on	20210807 1.6nM 120-1E1_HOIL1_MyD88 grid_1 IL1 001_43.45	26	6.08854075765359	1.46666683977091	140	24	1	96
20210807 1.6nM 120-1E1_HOIL1_MyD88 grid_1 IL1 001_43.45...29...29	20210807 1.6nM 120-1E1_HOIL1_MyD88 grid_1 IL1 001_43.45...29...MyD88...467	32	MyD88 HOIL1G1on	20210807 1.6nM 120-1E1_HOIL1_MyD88 grid_1 IL1 001_43.45	29	3.72937115057992	1.28130365408249	64	20	1	96
20210807 1.6nM 120-1E1_HOIL1_MyD88 grid_1 IL1 001_43.45...29...30	20210807 1.6nM 120-1E1_HOIL1_MyD88 grid_1 IL1 001_43.45...29...MyD88...465	32	MyD88 HOIL1G1on	20210807 1.6nM 120-1E1_HOIL1_MyD88 grid_1 IL1 001_43.45	29	4.96788374988319	1.29451738543195	164	28	1	96
20210807 1.6nM 120-1E1_HOIL1_MyD88 grid_1 IL1 001_43.45...30...3	20210807 1.6nM 120-1E1_HOIL1_MyD88 grid_1 IL1 001_43.45...30...MyD88...111	32	MyD88 HOIL1G1on	20210807 1.6nM 120-1E1_HOIL1_MyD88 grid_1 IL1 001_43.45	30	3.00611107359175	1.07628189620872	84	8	1	96
20210807 1.6nM 120-1E1_HOIL1_MyD88 grid_1 IL1 001_43.45...30...8	20210807 1.6nM 120-1E1_HOIL1_MyD88 grid_1 IL1 001_43.45...30...MyD88...314	32	MyD88 HOIL1G1on	20210807 1.6nM 120-1E1_HOIL1_MyD88 grid_1 IL1 001_43.45	30	5.93302503434455	1.9950364904852	24	44	1	96
20210807 1.6nM 120-1E1_HOIL1_MyD88 grid_1 IL1 001_43.45...31...13	20210807 1.6nM 120-1E1_HOIL1_MyD88 grid_1 IL1 001_43.45...31...MyD88...299	32	MyD88 HOIL1G1on	20210807 1.6nM 120-1E1_HOIL1_MyD88 grid_1 IL1 001_43.45	31	3.65082822534229	0.928651348082154	20	16	1	96
20210807 1.6nM 120-1E1_HOIL1_MyD88 grid_1 IL1 001_43.45...31...14	20210807 1.6nM 120-1E1_HOIL1_MyD88 grid_1 IL1 001_43.45...31...MyD88...384	32	MyD88 HOIL1G1on	20210807 1.6nM 120-1E1_HOIL1_MyD88 grid_1 IL1 001_43.45	31	3.98966654814799	1.52828895898236	48	28	1	96
20210807 1.6nM 120-1E1_HOIL1_MyD88 grid_1 IL1 001_43.45...31...21	20210807 1.6nM 120-1E1_HOIL1_MyD88 grid_1 IL1 001_43.45...31...MyD88...669	32	MyD88 HOIL1G1on	20210807 1.6nM 120-1E1_HOIL1_MyD88 grid_1 IL1 001_43.45	31	4.14396378223479	1.78561068845135	28	20	1	96
20210807 1.6nM 120-1E1_HOIL1_MyD88 grid_1 IL1 001_43.45...32...12	20210807 1.6nM 120-1E1_HOIL1_MyD88 grid_1 IL1 001_43.45...32...MyD88...323	32	MyD88 HOIL1G1on	20210807 1.6nM 120-1E1_HOIL1_MyD88 grid_1 IL1 001_43.45	32	5.85095920545506	1.36822532055201	56	8	1	96
20210807 1.6nM 120-1E1_HOIL1_MyD88 grid_1 IL1 001_43.45...32...23	20210807 1.6nM 120-1E1_HOIL1_MyD88 grid_1 IL1 001_43.45...32...MyD88...474	32	MyD88 HOIL1G1on	20210807 1.6nM 120-1E1_HOIL1_MyD88 grid_1 IL1 001_43.45	32	5.01092892083122	1.3472060467034	20	16	1	96
20210807 1.6nM 120-1E1_HOIL1_MyD88 grid_1 IL1 001_43.45...32...25	20210807 1.6nM 120-1E1_HOIL1_MyD88 grid_1 IL1 001_43.45...32...MyD88...458	32	MyD88 HOIL1G1on	20210807 1.6nM 120-1E1_HOIL1_MyD88 grid_1 IL1 001_43.45	32	5.56426211595477	2.32898771855468	348	8	1	96
20210807 1.6nM 120-1E1_HOIL1_MyD88 grid_1 IL1 001_43.45...32...9	20210807 1.6nM 120-1E1_HOIL1_MyD88 grid_1 IL1 001_43.45...32...MyD88...265	32	MyD88 HOIL1G1on	20210807 1.6nM 120-1E1_HOIL1_MyD88 grid_1 IL1 001_43.45	32	5.06510468270495	1.84860239903895	72	8	1	96
20210807 1.6nM 120-1E1_HOIL1_MyD88 grid_1 IL1 001_43.45...33...4	20210807 1.6nM 120-1E1_HOIL1_MyD88 grid_1 IL1 001_43.45...33...MyD88...179	32	MyD88 HOIL1G1on	20210807 1.6nM 120-1E1_HOIL1_MyD88 grid_1 IL1 001_43.45	33	1.62106075073687	1.23479776527675	28	8	1	96
20210807 1.6nM 120-1E1_HOIL1_MyD88 grid_1 IL1 001_43.45...33...5	20210807 1.6nM 120-1E1_HOIL1_MyD88 grid_1 IL1 001_43.45...33...MyD88...186	32	MyD88 HOIL1G1on	20210807 1.6nM 120-1E1_HOIL1_MyD88 grid_1 IL1 001_43.45	33	1.83954493665438	2.23559226714813	36	16	1	96
20210807 1.6nM 120-1E1_HOIL1_MyD88 grid_1 IL1 001_43.45...35...1	20210807 1.6nM 120-1E1_HOIL1_MyD88 grid_1 IL1 001_43.45...35...MyD88...104	32	MyD88 HOIL1G1on	20210807 1.6nM 120-1E1_HOIL1_MyD88 grid_1 IL1 001_43.45	35	4.28356881806593	0.966840266374573	120	8	1	96
20210807 1.6nM 120-1E1_HOIL1_MyD88 grid_1 IL1 001_43.45...35...2	20210807 1.6nM 120-1E1_HOIL1_MyD88 grid_1 IL1 001_43.45...35...MyD88...137	32	MyD88 HOIL1G1on	20210807 1.6nM 120-1E1_HOIL1_MyD88 grid_1 IL1 001_43.45	35	6.29475453858478	1.92525186066373	112	44	1	96
20210807 1.6nM 120-1E1_HOIL1_MyD88 grid_1 IL1 001_43.45...35...3	20210807 1.6nM 120-1E1_HOIL1_MyD88 grid_1 IL1 001_43.45...35...MyD88...347	32	MyD88 HOIL1G1on	20210807 1.6nM 120-1E1_HOIL1_MyD88 grid_1 IL1 001_43.45	35	2.01405071862314	1.31073764874051	8	8	1	96
20210807 1.6nM 120-1E1_HOIL1_MyD88 grid_1 IL1 001_43.45...35...5	20210807 1.6nM 120-1E1_HOIL1_MyD88 grid_1 IL1 001_43.45...35...MyD88...514	32	MyD88 HOIL1G1on	20210807 1.6nM 120-1E1_HOIL1_MyD88 grid_1 IL1 001_43.45	35	5.54792392163723	1.8713101061959	52	12	1	96
20210807 1.6nM 120-1E1_HOIL1_MyD88 grid_1 IL1 001_43.45...40...16	20210807 1.6nM 120-1E1_HOIL1_MyD88 grid_1 IL1 001_43.45...40...MyD88...282	32	MyD88 HOIL1G1on	20210807 1.6nM 120-1E1_HOIL1_MyD88 grid_1 IL1 001_43.45	40	5.38477298970505	1.77627323737256	452	32	1	96
20210807 1.6nM 120-1E1_HOIL1_MyD88 grid_1 IL1 001_43.45...40...20	20210807 1.6nM 120-1E1_HOIL1_MyD88 grid_1 IL1 001_43.45...40...MyD88...414	32	MyD88 HOIL1G1on	20210807 1.6nM 120-1E1_HOIL1_MyD88 grid_1 IL1 001_43.45	40	3.7819834519497	0.683570369517654	76	16	1	96
20210807 1.6nM 120-1E1_HOIL1_MyD88 grid_1 IL1 001_43.45...40...8	20210807 1.6nM 120-1E1_HOIL1_MyD88 grid_1 IL1 001_43.45...40...MyD88...175	32	MyD88 HOIL1G1on	20210807 1.6nM 120-1E1_HOIL1_MyD88 grid_1 IL1 001_43.45	40	4.88090573051181	0.943622529071986	48	12	1	96
20210807 1.6nM 120-1E1_HOIL1_MyD88 grid_1 IL1 001_43.45...5...4	20210807 1.6nM 120-1E1_HOIL1_MyD88 grid_1 IL1 001_43.45...5...MyD88...130	32	MyD88 HOIL1G1on	20210807 1.6nM 120-1E1_HOIL1_MyD88 grid_1 IL1 001_43.45	5	3.29998857144631	1.63077063799904	40	24	1	96
20210807 1.6nM 120-1E1_HOIL1_MyD88 grid_1 IL1 001_43.45...6...3	20210807 1.6nM 120-1E1_HOIL1_MyD88 grid_1 IL1 001_43.45...6...MyD88...1033	32	MyD88 HOIL1G1on	20210807 1.6nM 120-1E1_HOIL1_MyD88 grid_1 IL1 001_43.45	6	5.32981289786597	0.960389349835627	28	8	1	96
20210807 1.6nM 120-1E1_HOIL1_MyD88 grid_1 IL1 001_43.45...7...17	20210807 1.6nM 120-1E1_HOIL1_MyD88 grid_1 IL1 001_43.45...7...MyD88...176	32	MyD88 HOIL1G1on	20210807 1.6nM 120-1E1_HOIL1_MyD88 grid_1 IL1 001_43.45	7	4.38405994815407	2.36783819411306	12	20	1	96
20210807 1.6nM 120-1E1_HOIL1_MyD88 grid_1 IL1 001_43.45...7...34	20210807 1.6nM 120-1E1_HOIL1_MyD88 grid_1 IL1 001_43.45...7...MyD88...327	32	MyD88 HOIL1G1on	20210807 1.6nM 120-1E1_HOIL1_MyD88 grid_1 IL1 001_43.45	7	6.61303526815544	1.70941392609008	88	8	1	96
20210807 1.6nM 120-1E1_HOIL1_MyD88 grid_1 IL1 001_43.45...7...36	20210807 1.6nM 120-1E1_HOIL1_MyD88 grid_1 IL1 001_43.45...7...MyD88...118	32	MyD88 HOIL1G1on	20210807 1.6nM 120-1E1_HOIL1_MyD88 grid_1 IL1 001_43.45	7	6.50453175020656	1.21278782292137	356	8	1	96
20210807 1.6nM 120-1E1_HOIL1_MyD88 grid_1 IL1 001_43.45...7...41	20210807 1.6nM 120-1E1_HOIL1_MyD88 grid_1 IL1 001_43.45...7...MyD88...475	32	MyD88 HOIL1G1on	20210807 1.6nM 120-1E1_HOIL1_MyD88 grid_1 IL1 001_43.45	7	4.60741636731495	1.14042548700271	56	24	1	96
20210807 1.6nM 120-1E1_HOIL1_MyD88 grid_1 IL1 001_43.45...7...50	20210807 1.6nM 120-1E1_HOIL1_MyD88 grid_1 IL1 001_43.45...7...MyD88...620	32	MyD88 HOIL1G1on	20210807 1.6nM 120-1E1_HOIL1_MyD88 grid_1 IL1 001_43.45	7	6.24080822100368	1.78817184853619	100	24	1	96
20210807 1.6nM 120-1E1_HOIL1_MyD88 grid_1 IL1 001_43.45...7...60	20210807 1.6nM 120-1E1_HOIL1_MyD88 grid_1 IL1 001_43.45...7...MyD88...906	32	MyD88 HOIL1G1on	20210807 1.6nM 120-1E1_HOIL1_MyD88 grid_1 IL1 001_43.45	7	4.59337560737469	2.29874166278666	68	60	1	96
20210807 1.6nM 120-1E1_HOIL1_MyD88 grid_1 IL1 001_43.45...7...61	20210807 1.6nM 120-1E1_HOIL1_MyD88 grid_1 IL1 001_43.45...7...MyD88...997	32	MyD88 HOIL1G1on	20210807 1.6nM 120-1E1_HOIL1_MyD88 grid_1 IL1 001_43.45	7	4.97331450127552	1.52914192373527	24	12	1	96
20210807 1.6nM 120-1E1_HOIL1_MyD88 grid_1 IL1 001_43.45...7...63	20210807 1.6nM 120-1E1_HOIL1_MyD88 grid_1 IL1 001_43.45...7...MyD88...974	32	MyD88 HOIL1G1on	20210807 1.6nM 120-1E1_HOIL1_MyD88 grid_1 IL1 001_43.45	7	3.26575353711892	1.32505798031996	12	12	1	96
20210807 1.6nM 120-1E1_HOIL1_MyD88 grid_1 IL1 001_43.45...7...66	20210807 1.6nM 120-1E1_HOIL1_MyD88 grid_1 IL1 001_43.45...7...MyD88...1056	32	MyD88 HOIL1G1on	20210807 1.6nM 120-1E1_HOIL1_MyD88 grid_1 IL1 001_43.45	7	4.10836632715647	1.72485268953179	156	36	1	96
20210807 1.6nM 120-1E1_HOIL1_MyD88 grid_1 IL1 001_43.45...7...68	20210807 1.6nM 120-1E1_HOIL1_MyD88 grid_1 IL1 001_43.45...7...MyD88...1279	32	MyD88 HOIL1G1on	20210807 1.6nM 120-1E1_HOIL1_MyD88 grid_1 IL1 001_43.45	7	3.51075814708382	1.08388368795054	48	36	1	96
20210807 1.6nM 120-1E1_HOIL1_MyD88 grid_1 IL1 001_43.45...7...69	20210807 1.6nM 120-1E1_HOIL1_MyD88 grid_1 IL1 001_43.45...7...MyD88...1369	32	MyD88 HOIL1G1on	20210807 1.6nM 120-1E1_HOIL1_MyD88 grid_1 IL1 001_43.45	7	2.21898932945792	1.16876677788836	44	8	1	96
20210807 1.6nM 120-1E1_HOIL1_MyD88 grid_1 IL1 001_43.45...8...3	20210807 1.6nM 120-1E1_HOIL1_MyD88 grid_1 IL1 001_43.45...8...MyD88...134	32	MyD88 HOIL1G1on	20210807 1.6nM 120-1E1_HOIL1_MyD88 grid_1 IL1 001_43.45	8	3.71948356452975	1.01389019099022	60	28	1	96
20210807 1.6nM 120-1E1_HOIL1_MyD88 grid_1 IL1 001_43.45...9...3	20210807 1.6nM 120-1E1_HOIL1_MyD88 grid_1 IL1 001_43.45...9...MyD88...243	32	MyD88 HOIL1G1on	20210807 1.6nM 120-1E1_HOIL1_MyD88 grid_1 IL1 001_43.45	9	3.3935453044134	1.10641433176158	40	8	1	96
20210810 1.6nM 120-1E1_HOIL1_MyD88 001...10...32	20210810 1.6nM 120-1E1_HOIL1_MyD88 001...10...MyD88...349	32	MyD88 HOIL1Goff	20210810 1.6nM 120-1E1_HOIL1_MyD88 001	10	6.72141789632332	3.98011882390948	132	92	1	134
20210810 1.6nM 120-1E1_HOIL1_MyD88 001...10...34	20210810 1.6nM 120-1E1_HOIL1_MyD88 001...10...MyD88...379	32	MyD88 HOIL1Goff	20210810 1.6nM 120-1E1_HOIL1_MyD88 001	10	5.3424449369777	3.87947884252537	8	52	1	134
20210810 1.6nM 120-1E1_HOIL1_MyD88 001...10...35	20210810 1.6nM 120-1E1_HOIL1_MyD88 001...10...MyD88...394	32	MyD88 HOIL1Goff	20210810 1.6nM 120-1E1_HOIL1_MyD88 001	10	3.54243110212697	2.4187710277898	64	12	1	134
20210810 1.6nM 120-1E1_HOIL1_MyD88 001...10...43	20210810 1.6nM 120-1E1_HOIL1_MyD88 001...10...MyD88...483	32	MyD88 HOIL1Goff	20210810 1.6nM 120-1E1_HOIL1_MyD88 001	10	3.72172630286641	1.52424373503047	72	20	1	134
20210810 1.6nM 120-1E1_HOIL1_MyD88 001...10...52	20210810 1.6nM 120-1E1_HOIL1_MyD88 001...10...MyD88...653	32	MyD88 HOIL1Goff	20210810 1.6nM 120-1E1_HOIL1_MyD88 001	10	5.66909001652289	2.71733573065594	104	28	1	134
20210810 1.6nM 120-1E1_HOIL1_MyD88 001...10...54	20210810 1.6nM 120-1E1_HOIL1_MyD88 001...10...MyD88...678	32	MyD88 HOIL1Goff	20210810 1.6nM 120-1E1_HOIL1_MyD88 001	10	6.64414732520631	1.75765582617573	92	16	1	134
20210810 1.6nM 120-1E1_HOIL1_MyD88 001...11...39	20210810 1.6nM 120-1E1_HOIL1_MyD88 001...11...MyD88...464	32	MyD88 HOIL1Goff	20210810 1.6nM 120-1E1_HOIL1_MyD88 001	11	2.24188976790138	1.87042248254932	20	16	1	134
20210810 1.6nM 120-1E1_HOIL1_MyD88 001...11...45	20210810 1.6nM 120-1E1_HOIL1_MyD88 001...11...MyD88...505	32	MyD88 HOIL1Goff	20210810 1.6nM 120-1E1_HOIL1_MyD88 001	11	2.90775324089329	2.48130438903773	128	20	1	134
20210810 1.6nM 120-1E1_HOIL1_MyD88 001...11...46	20210810 1.6nM 120-1E1_HOIL1_MyD88 001...11...MyD88...533	32	MyD88 HOIL1Goff	20210810 1.6nM 120-1E1_HOIL1_MyD88 001	11	3.3125247392478	2.54714439402493	72	64	1	134
20210810 1.6nM 120-1E1_HOIL1_MyD88 001...11...53	20210810 1.6nM 120-1E1_HOIL1_MyD88 001...11...MyD88...602	32	MyD88 HOIL1Goff	20210810 1.6nM 120-1E1_HOIL1_MyD88 001	11	6.61001255758005	2.019088158943	48	8	1	134
20210810 1.6nM 120-1E1_HOIL1_MyD88 001...11...56	20210810 1.6nM 120-1E1_HOIL1_MyD88 001...11...MyD88...630	32	MyD88 HOIL1Goff	20210810 1.6nM 120-1E1_HOIL1_MyD88 001	11	2.20814369050322	2.08042876270019	68	12	1	134
20210810 1.6nM 120-1E1_HOIL1_MyD88 001...11...60	20210810 1.6nM 120-1E1_HOIL1_MyD88 001...11...MyD88...695	32	MyD88 HOIL1Goff	20210810 1.6nM 120-1E1_HOIL1_MyD88 001	11	5.48866109243627	2.07579527840879	8	84	1	134
20210810 1.6nM 120-1E1_HOIL1_MyD88 001...11...61	20210810 1.6nM 120-1E1_HOIL1_MyD88 001...11...MyD88...708	32	MyD88 HOIL1Goff	20210810 1.6nM 120-1E1_HOIL1_MyD88 001	11	1.96550608150888	1.48053039514755	80	44	1	134
20210810 1.6nM 120-1E1_HOIL1_MyD88 001...11...63	20210810 1.6nM 120-1E1_HOIL1_MyD88 001...11...MyD88...729	32	MyD88 HOIL1Goff	20210810 1.6nM 120-1E1_HOIL1_MyD88 001	11	5.02108471669936	1.94374919049465	8	28	1	134
20210810 1.6nM 120-1E1_HOIL1_MyD88 001...11...64	20210810 1.6nM 120-1E1_HOIL1_MyD88 001...11...MyD88...728	32	MyD88 HOIL1Goff	20210810 1.6nM 120-1E1_HOIL1_MyD88 001	11	5.78989704493141	1.03031490156116	36	8	1	134
20210810 1.6nM 120-1E1_HOIL1_MyD88 001...11...67	20210810 1.6nM 120-1E1_HOIL1_MyD88 001...11...MyD88...795	32	MyD88 HOIL1Goff	20210810 1.6nM 120-1E1_HOIL1_MyD88 001	11	5.81883074492285	1.51432918388967	64	12	1	134
20210810 1.6nM 120-1E1_HOIL1_MyD88 001...12...1	20210810 1.6nM 120-1E1_HOIL1_MyD88 001...12...MyD88...20	32	MyD88 HOIL1Goff	20210810 1.6nM 120-1E1_HOIL1_MyD88 001	12	3.82973254164856	2.8992711145496	28	52	1	134
20210810 1.6nM 120-1E1_HOIL1_MyD88 001...12...6	20210810 1.6nM 120-1E1_HOIL1_MyD88 001...12...MyD88...460	32	MyD88 HOIL1Goff	20210810 1.6nM 120-1E1_HOIL1_MyD88 001	12	1.38196065103434	4.59857179259139	16	108	1	134
20210810 1.6nM 120-1E1_HOIL1_MyD88 001...13...104	20210810 1.6nM 120-1E1_HOIL1_MyD88 001...13...MyD88...1030	32	MyD88 HOIL1Goff	20210810 1.6nM 120-1E1_HOIL1_MyD88 001	13	6.23562276179475	1.07896182792102	212	8	1	134
20210810 1.6nM 120-1E1_HOIL1_MyD88 001...13...109	20210810 1.6nM 120-1E1_HOIL1_MyD88 001...13...MyD88...1014	32	MyD88 HOIL1Goff	20210810 1.6nM 120-1E1_HOIL1_MyD88 001	13	3.62407907267928	1.89885786506258	112	28	1	134
20210810 1.6nM 120-1E1_HOIL1_MyD88 001...13...112	20210810 1.6nM 120-1E1_HOIL1_MyD88 001...13...MyD88...1019	32	MyD88 HOIL1Goff	20210810 1.6nM 120-1E1_HOIL1_MyD88 001	13	3.35323792393774	2.42643695805424	44	52	1	134
20210810 1.6nM 120-1E1_HOIL1_MyD88 001...13...38	20210810 1.6nM 120-1E1_HOIL1_MyD88 001...13...MyD88...263	32	MyD88 HOIL1Goff	20210810 1.6nM 120-1E1_HOIL1_MyD88 001	13	3.63868472995683	0.801347256672323	144	8	1	134
20210810 1.6nM 120-1E1_HOIL1_MyD88 001...13...40	20210810 1.6nM 120-1E1_HOIL1_MyD88 001...13...MyD88...405	32	MyD88 HOIL1Goff	20210810 1.6nM 120-1E1_HOIL1_MyD88 001	13	5.27897223487966	4.0444065463628	160	164	1	134
20210810 1.6nM 120-1E1_HOIL1_MyD88 001...13...44	20210810 1.6nM 120-1E1_HOIL1_MyD88 001...13...MyD88...362	32	MyD88 HOIL1Goff	20210810 1.6nM 120-1E1_HOIL1_MyD88 001	13	3.77192001744517	1.86125739103051	236	8	1	134
20210810 1.6nM 120-1E1_HOIL1_MyD88 001...13...47	20210810 1.6nM 120-1E1_HOIL1_MyD88 001...13...MyD88...446	32	MyD88 HOIL1Goff	20210810 1.6nM 120-1E1_HOIL1_MyD88 001	13	6.43203292089736	4.40712722495187	56	68	1	134
20210810 1.6nM 120-1E1_HOIL1_MyD88 001...13...71	20210810 1.6nM 120-1E1_HOIL1_MyD88 001...13...MyD88...742	32	MyD88 HOIL1Goff	20210810 1.6nM 120-1E1_HOIL1_MyD88 001	13	2.90177713329855	5.09380994878419	80	112	1	134
20210810 1.6nM 120-1E1_HOIL1_MyD88 001...13...74	20210810 1.6nM 120-1E1_HOIL1_MyD88 001...13...MyD88...721	32	MyD88 HOIL1Goff	20210810 1.6nM 120-1E1_HOIL1_MyD88 001	13	6.44616300984356	1.07729604251655	28	16	1	134
20210810 1.6nM 120-1E1_HOIL1_MyD88 001...13...76	20210810 1.6nM 120-1E1_HOIL1_MyD88 001...13...MyD88...712	32	MyD88 HOIL1Goff	20210810 1.6nM 120-1E1_HOIL1_MyD88 001	13	2.66463293018251	1.14618821732316	52	28	1	134
20210810 1.6nM 120-1E1_HOIL1_MyD88 001...13...82	20210810 1.6nM 120-1E1_HOIL1_MyD88 001...13...MyD88...827	32	MyD88 HOIL1Goff	20210810 1.6nM 120-1E1_HOIL1_MyD88 001	13	4.53519846133524	1.65634742141624	132	44	1	134
20210810 1.6nM 120-1E1_HOIL1_MyD88 001...13...83	20210810 1.6nM 120-1E1_HOIL1_MyD88 001...13...MyD88...845	32	MyD88 HOIL1Goff	20210810 1.6nM 120-1E1_HOIL1_MyD88 001	13	4.51952316928018	3.0567413800693	24	24	1	134
20210810 1.6nM 120-1E1_HOIL1_MyD88 001...13...94	20210810 1.6nM 120-1E1_HOIL1_MyD88 001...13...MyD88...820	32	MyD88 HOIL1Goff	20210810 1.6nM 120-1E1_HOIL1_MyD88 001	13	6.2832350768126	1.68067039592135	156	12	1	134
20210810 1.6nM 120-1E1_HOIL1_MyD88 001...13...96	20210810 1.6nM 120-1E1_HOIL1_MyD88 001...13...MyD88...882	32	MyD88 HOIL1Goff	20210810 1.6nM 120-1E1_HOIL1_MyD88 001	13	6.5560018758683	0.962085630431527	116	20	1	134
20210810 1.6nM 120-1E1_HOIL1_MyD88 001...14...30	20210810 1.6nM 120-1E1_HOIL1_MyD88 001...14...MyD88...340	32	MyD88 HOIL1Goff	20210810 1.6nM 120-1E1_HOIL1_MyD88 001	14	5.62834141667397	3.37401091666526	40	36	1	134
20210810 1.6nM 120-1E1_HOIL1_MyD88 001...14...55	20210810 1.6nM 120-1E1_HOIL1_MyD88 001...14...MyD88...529	32	MyD88 HOIL1Goff	20210810 1.6nM 120-1E1_HOIL1_MyD88 001	14	4.51103580241568	1.61295709093261	12	16	1	134
20210810 1.6nM 120-1E1_HOIL1_MyD88 001...14...60	20210810 1.6nM 120-1E1_HOIL1_MyD88 001...14...MyD88...597	32	MyD88 HOIL1Goff	20210810 1.6nM 120-1E1_HOIL1_MyD88 001	14	5.004452003143	1.9998568595448	100	28	1	134
20210810 1.6nM 120-1E1_HOIL1_MyD88 001...14...61	20210810 1.6nM 120-1E1_HOIL1_MyD88 001...14...MyD88...542	32	MyD88 HOIL1Goff	20210810 1.6nM 120-1E1_HOIL1_MyD88 001	14	4.46176167908549	1.03435888578699	112	8	1	134
20210810 1.6nM 120-1E1_HOIL1_MyD88 001...14...63	20210810 1.6nM 120-1E1_HOIL1_MyD88 001...14...MyD88...665	32	MyD88 HOIL1Goff	20210810 1.6nM 120-1E1_HOIL1_MyD88 001	14	1.1733217624916	1.93821057805513	8	28	1	134
20210810 1.6nM 120-1E1_HOIL1_MyD88 001...14...64	20210810 1.6nM 120-1E1_HOIL1_MyD88 001...14...MyD88...651	32	MyD88 HOIL1Goff	20210810 1.6nM 120-1E1_HOIL1_MyD88 001	14	5.82462877898131	2.11344189265157	32	48	1	134
20210810 1.6nM 120-1E1_HOIL1_MyD88 001...14...73	20210810 1.6nM 120-1E1_HOIL1_MyD88 001...14...MyD88...967	32	MyD88 HOIL1Goff	20210810 1.6nM 120-1E1_HOIL1_MyD88 001	14	3.66340323343298	0.904867748048124	40	16	1	134
20210810 1.6nM 120-1E1_HOIL1_MyD88 001...14...74	20210810 1.6nM 120-1E1_HOIL1_MyD88 001...14...MyD88...1039	32	MyD88 HOIL1Goff	20210810 1.6nM 120-1E1_HOIL1_MyD88 001	14	5.42591537086442	2.36157930114417	88	12	1	134
20210810 1.6nM 120-1E1_HOIL1_MyD88 001...14...78	20210810 1.6nM 120-1E1_HOIL1_MyD88 001...14...MyD88...1194	32	MyD88 HOIL1Goff	20210810 1.6nM 120-1E1_HOIL1_MyD88 001	14	5.12262273756175	1.49849343912297	88	16	1	134
20210810 1.6nM 120-1E1_HOIL1_MyD88 001...14...83	20210810 1.6nM 120-1E1_HOIL1_MyD88 001...14...MyD88...1511	32	MyD88 HOIL1Goff	20210810 1.6nM 120-1E1_HOIL1_MyD88 001	14	5.10927540941581	1.18658803478702	52	12	1	134
20210810 1.6nM 120-1E1_HOIL1_MyD88 001...15...20	20210810 1.6nM 120-1E1_HOIL1_MyD88 001...15...MyD88...441	32	MyD88 HOIL1Goff	20210810 1.6nM 120-1E1_HOIL1_MyD88 001	15	5.78421466495843	1.52536441996692	60	12	1	134
20210810 1.6nM 120-1E1_HOIL1_MyD88 001...18...50	20210810 1.6nM 120-1E1_HOIL1_MyD88 001...18...MyD88...986	32	MyD88 HOIL1Goff	20210810 1.6nM 120-1E1_HOIL1_MyD88 001	18	4.75674019819706	2.89085048420752	12	64	1	134
20210810 1.6nM 120-1E1_HOIL1_MyD88 001...18...55	20210810 1.6nM 120-1E1_HOIL1_MyD88 001...18...MyD88...808	32	MyD88 HOIL1Goff	20210810 1.6nM 120-1E1_HOIL1_MyD88 001	18	6.49098270250406	7.52255948051039	24	344	1	134
20210810 1.6nM 120-1E1_HOIL1_MyD88 001...18...56	20210810 1.6nM 120-1E1_HOIL1_MyD88 001...18...MyD88...985	32	MyD88 HOIL1Goff	20210810 1.6nM 120-1E1_HOIL1_MyD88 001	18	5.29215863758763	12.8470018419032	108	276	1	134
20210810 1.6nM 120-1E1_HOIL1_MyD88 001...18...57	20210810 1.6nM 120-1E1_HOIL1_MyD88 001...18...MyD88...953	32	MyD88 HOIL1Goff	20210810 1.6nM 120-1E1_HOIL1_MyD88 001	18	6.6771237429886	2.40231120339675	144	8	1	134
20210810 1.6nM 120-1E1_HOIL1_MyD88 001...18...64	20210810 1.6nM 120-1E1_HOIL1_MyD88 001...18...MyD88...1088	32	MyD88 HOIL1Goff	20210810 1.6nM 120-1E1_HOIL1_MyD88 001	18	3.10300804337627	2.04321223814398	44	16	1	134
20210810 1.6nM 120-1E1_HOIL1_MyD88 001...2...1	20210810 1.6nM 120-1E1_HOIL1_MyD88 001...2...MyD88...7	32	MyD88 HOIL1Goff	20210810 1.6nM 120-1E1_HOIL1_MyD88 001	2	4.60408452620348	2.83558418287713	12	80	1	134
20210810 1.6nM 120-1E1_HOIL1_MyD88 001...2...2	20210810 1.6nM 120-1E1_HOIL1_MyD88 001...2...MyD88...30	32	MyD88 HOIL1Goff	20210810 1.6nM 120-1E1_HOIL1_MyD88 001	2	2.50550097441543	1.6509009125444	56	16	1	134
20210810 1.6nM 120-1E1_HOIL1_MyD88 001...20...107	20210810 1.6nM 120-1E1_HOIL1_MyD88 001...20...MyD88...1270	32	MyD88 HOIL1Goff	20210810 1.6nM 120-1E1_HOIL1_MyD88 001	20	2.78741716509633	0.867465052349177	20	8	1	134
20210810 1.6nM 120-1E1_HOIL1_MyD88 001...20...119	20210810 1.6nM 120-1E1_HOIL1_MyD88 001...20...MyD88...1709	32	MyD88 HOIL1Goff	20210810 1.6nM 120-1E1_HOIL1_MyD88 001	20	5.33201807263971	1.63768757369375	152	20	1	134
20210810 1.6nM 120-1E1_HOIL1_MyD88 001...20...63	20210810 1.6nM 120-1E1_HOIL1_MyD88 001...20...MyD88...822	32	MyD88 HOIL1Goff	20210810 1.6nM 120-1E1_HOIL1_MyD88 001	20	5.16274103523313	1.26938773661756	12	16	1	134
20210810 1.6nM 120-1E1_HOIL1_MyD88 001...20...71	20210810 1.6nM 120-1E1_HOIL1_MyD88 001...20...MyD88...914	32	MyD88 HOIL1Goff	20210810 1.6nM 120-1E1_HOIL1_MyD88 001	20	5.87734495177821	3.37055848959328	56	76	1	134
20210810 1.6nM 120-1E1_HOIL1_MyD88 001...20...77	20210810 1.6nM 120-1E1_HOIL1_MyD88 001...20...MyD88...966	32	MyD88 HOIL1Goff	20210810 1.6nM 120-1E1_HOIL1_MyD88 001	20	3.59069043848509	3.55384744687852	8	60	1	134
20210810 1.6nM 120-1E1_HOIL1_MyD88 001...21...19	20210810 1.6nM 120-1E1_HOIL1_MyD88 001...21...MyD88...314	32	MyD88 HOIL1Goff	20210810 1.6nM 120-1E1_HOIL1_MyD88 001	21	6.37201695464711	2.53258835363384	92	20	1	134
20210810 1.6nM 120-1E1_HOIL1_MyD88 001...21...20	20210810 1.6nM 120-1E1_HOIL1_MyD88 001...21...MyD88...308	32	MyD88 HOIL1Goff	20210810 1.6nM 120-1E1_HOIL1_MyD88 001	21	5.05136324161349	3.8890269061704	148	48	1	134
20210810 1.6nM 120-1E1_HOIL1_MyD88 001...21...27	20210810 1.6nM 120-1E1_HOIL1_MyD88 001...21...MyD88...452	32	MyD88 HOIL1Goff	20210810 1.6nM 120-1E1_HOIL1_MyD88 001	21	6.56945100161573	1.31686929920066	132	20	1	134
20210810 1.6nM 120-1E1_HOIL1_MyD88 001...21...28	20210810 1.6nM 120-1E1_HOIL1_MyD88 001...21...MyD88...476	32	MyD88 HOIL1Goff	20210810 1.6nM 120-1E1_HOIL1_MyD88 001	21	6.36278597201587	2.42072707672684	64	24	1	134
20210810 1.6nM 120-1E1_HOIL1_MyD88 001...21...32	20210810 1.6nM 120-1E1_HOIL1_MyD88 001...21...MyD88...505	32	MyD88 HOIL1Goff	20210810 1.6nM 120-1E1_HOIL1_MyD88 001	21	3.82170724096948	2.34535805245029	24	20	1	134
20210810 1.6nM 120-1E1_HOIL1_MyD88 001...21...35	20210810 1.6nM 120-1E1_HOIL1_MyD88 001...21...MyD88...530	32	MyD88 HOIL1Goff	20210810 1.6nM 120-1E1_HOIL1_MyD88 001	21	3.69781564359695	1.7685963524196	76	16	1	134
20210810 1.6nM 120-1E1_HOIL1_MyD88 001...21...40	20210810 1.6nM 120-1E1_HOIL1_MyD88 001...21...MyD88...556	32	MyD88 HOIL1Goff	20210810 1.6nM 120-1E1_HOIL1_MyD88 001	21	5.06589856278148	0.851953806276444	172	8	1	134
20210810 1.6nM 120-1E1_HOIL1_MyD88 001...21...42	20210810 1.6nM 120-1E1_HOIL1_MyD88 001...21...MyD88...597	32	MyD88 HOIL1Goff	20210810 1.6nM 120-1E1_HOIL1_MyD88 001	21	6.58044413550971	0.928508216035073	52	16	1	134
20210810 1.6nM 120-1E1_HOIL1_MyD88 001...21...44	20210810 1.6nM 120-1E1_HOIL1_MyD88 001...21...MyD88...654	32	MyD88 HOIL1Goff	20210810 1.6nM 120-1E1_HOIL1_MyD88 001	21	5.56157671796285	2.90294111826581	72	60	1	134
20210810 1.6nM 120-1E1_HOIL1_MyD88 001...21...51	20210810 1.6nM 120-1E1_HOIL1_MyD88 001...21...MyD88...702	32	MyD88 HOIL1Goff	20210810 1.6nM 120-1E1_HOIL1_MyD88 001	21	5.61285271159388	2.51244608991401	40	112	1	134
20210810 1.6nM 120-1E1_HOIL1_MyD88 001...21...52	20210810 1.6nM 120-1E1_HOIL1_MyD88 001...21...MyD88...711	32	MyD88 HOIL1Goff	20210810 1.6nM 120-1E1_HOIL1_MyD88 001	21	2.3385871202585	1.22650308683346	20	36	1	134
20210810 1.6nM 120-1E1_HOIL1_MyD88 001...21...56	20210810 1.6nM 120-1E1_HOIL1_MyD88 001...21...MyD88...613	32	MyD88 HOIL1Goff	20210810 1.6nM 120-1E1_HOIL1_MyD88 001	21	6.66180397325211	2.57597196367524	340	32	1	134
20210810 1.6nM 120-1E1_HOIL1_MyD88 001...21...59	20210810 1.6nM 120-1E1_HOIL1_MyD88 001...21...MyD88...736	32	MyD88 HOIL1Goff	20210810 1.6nM 120-1E1_HOIL1_MyD88 001	21	3.78335830254344	1.78173719054375	44	16	1	134
20210810 1.6nM 120-1E1_HOIL1_MyD88 001...23...1	20210810 1.6nM 120-1E1_HOIL1_MyD88 001...23...MyD88...16	32	MyD88 HOIL1Goff	20210810 1.6nM 120-1E1_HOIL1_MyD88 001	23	4.37024329485641	2.48971987200508	40	36	1	134
20210810 1.6nM 120-1E1_HOIL1_MyD88 001...23...27	20210810 1.6nM 120-1E1_HOIL1_MyD88 001...23...MyD88...307	32	MyD88 HOIL1Goff	20210810 1.6nM 120-1E1_HOIL1_MyD88 001	23	4.94532707595155	2.12459390804769	24	28	1	134
20210810 1.6nM 120-1E1_HOIL1_MyD88 001...23...37	20210810 1.6nM 120-1E1_HOIL1_MyD88 001...23...MyD88...364	32	MyD88 HOIL1Goff	20210810 1.6nM 120-1E1_HOIL1_MyD88 001	23	6.02517049216216	1.16063302601806	132	12	1	134
20210810 1.6nM 120-1E1_HOIL1_MyD88 001...24...10	20210810 1.6nM 120-1E1_HOIL1_MyD88 001...24...MyD88...292	32	MyD88 HOIL1Goff	20210810 1.6nM 120-1E1_HOIL1_MyD88 001	24	1.97834747081986	2.97022367269347	12	12	1	134
20210810 1.6nM 120-1E1_HOIL1_MyD88 001...24...14	20210810 1.6nM 120-1E1_HOIL1_MyD88 001...24...MyD88...397	32	MyD88 HOIL1Goff	20210810 1.6nM 120-1E1_HOIL1_MyD88 001	24	6.55517455239171	3.25018834163459	20	16	1	134
20210810 1.6nM 120-1E1_HOIL1_MyD88 001...24...4	20210810 1.6nM 120-1E1_HOIL1_MyD88 001...24...MyD88...177	32	MyD88 HOIL1Goff	20210810 1.6nM 120-1E1_HOIL1_MyD88 001	24	4.44497748599848	3.20561433835776	40	68	1	134
20210810 1.6nM 120-1E1_HOIL1_MyD88 001...25...14	20210810 1.6nM 120-1E1_HOIL1_MyD88 001...25...MyD88...258	32	MyD88 HOIL1Goff	20210810 1.6nM 120-1E1_HOIL1_MyD88 001	25	2.75988141276603	1.1824656764288	20	16	1	134
20210810 1.6nM 120-1E1_HOIL1_MyD88 001...25...16	20210810 1.6nM 120-1E1_HOIL1_MyD88 001...25...MyD88...281	32	MyD88 HOIL1Goff	20210810 1.6nM 120-1E1_HOIL1_MyD88 001	25	4.91051711710739	1.81846498443548	144	36	1	134
20210810 1.6nM 120-1E1_HOIL1_MyD88 001...25...19	20210810 1.6nM 120-1E1_HOIL1_MyD88 001...25...MyD88...289	32	MyD88 HOIL1Goff	20210810 1.6nM 120-1E1_HOIL1_MyD88 001	25	4.57611153000296	2.17977996431927	40	8	1	134
20210810 1.6nM 120-1E1_HOIL1_MyD88 001...25...21	20210810 1.6nM 120-1E1_HOIL1_MyD88 001...25...MyD88...327	32	MyD88 HOIL1Goff	20210810 1.6nM 120-1E1_HOIL1_MyD88 001	25	4.36777512496252	1.11821857448781	72	32	1	134
20210810 1.6nM 120-1E1_HOIL1_MyD88 001...25...29	20210810 1.6nM 120-1E1_HOIL1_MyD88 001...25...MyD88...413	32	MyD88 HOIL1Goff	20210810 1.6nM 120-1E1_HOIL1_MyD88 001	25	6.13616709260156	0.918037981125961	180	8	1	134
20210810 1.6nM 120-1E1_HOIL1_MyD88 001...4...14	20210810 1.6nM 120-1E1_HOIL1_MyD88 001...4...MyD88...141	32	MyD88 HOIL1Goff	20210810 1.6nM 120-1E1_HOIL1_MyD88 001	4	6.08683137039298	3.63155914099029	156	116	1	134
20210810 1.6nM 120-1E1_HOIL1_MyD88 001...4...20	20210810 1.6nM 120-1E1_HOIL1_MyD88 001...4...MyD88...241	32	MyD88 HOIL1Goff	20210810 1.6nM 120-1E1_HOIL1_MyD88 001	4	4.02694196624637	1.21839783325546	116	8	1	134
20210810 1.6nM 120-1E1_HOIL1_MyD88 001...4...33	20210810 1.6nM 120-1E1_HOIL1_MyD88 001...4...MyD88...439	32	MyD88 HOIL1Goff	20210810 1.6nM 120-1E1_HOIL1_MyD88 001	4	6.57067590174657	1.36000377816684	192	16	1	134
20210810 1.6nM 120-1E1_HOIL1_MyD88 001...4...45	20210810 1.6nM 120-1E1_HOIL1_MyD88 001...4...MyD88...642	32	MyD88 HOIL1Goff	20210810 1.6nM 120-1E1_HOIL1_MyD88 001	4	2.93097422770688	1.32125989814641	40	16	1	134
20210810 1.6nM 120-1E1_HOIL1_MyD88 001...4...47	20210810 1.6nM 120-1E1_HOIL1_MyD88 001...4...MyD88...630	32	MyD88 HOIL1Goff	20210810 1.6nM 120-1E1_HOIL1_MyD88 001	4	5.52466517062144	1.19495160652677	144	20	1	134
20210810 1.6nM 120-1E1_HOIL1_MyD88 001...4...54	20210810 1.6nM 120-1E1_HOIL1_MyD88 001...4...MyD88...913	32	MyD88 HOIL1Goff	20210810 1.6nM 120-1E1_HOIL1_MyD88 001	4	4.15253350057395	1.94425436855723	96	36	1	134
20210810 1.6nM 120-1E1_HOIL1_MyD88 001...4...55	20210810 1.6nM 120-1E1_HOIL1_MyD88 001...4...MyD88...950	32	MyD88 HOIL1Goff	20210810 1.6nM 120-1E1_HOIL1_MyD88 001	4	2.76392958549843	2.29192542657494	92	44	1	134
20210810 1.6nM 120-1E1_HOIL1_MyD88 001...4...56	20210810 1.6nM 120-1E1_HOIL1_MyD88 001...4...MyD88...985	32	MyD88 HOIL1Goff	20210810 1.6nM 120-1E1_HOIL1_MyD88 001	4	2.86309419393018	1.46542846310065	140	20	1	134
20210810 1.6nM 120-1E1_HOIL1_MyD88 001...4...57	20210810 1.6nM 120-1E1_HOIL1_MyD88 001...4...MyD88...1006	32	MyD88 HOIL1Goff	20210810 1.6nM 120-1E1_HOIL1_MyD88 001	4	2.57859278056694	1.7362742645065	104	40	1	134
20210810 1.6nM 120-1E1_HOIL1_MyD88 001...4...59	20210810 1.6nM 120-1E1_HOIL1_MyD88 001...4...MyD88...1075	32	MyD88 HOIL1Goff	20210810 1.6nM 120-1E1_HOIL1_MyD88 001	4	3.34344953020259	3.43724651758582	148	20	1	134
20210810 1.6nM 120-1E1_HOIL1_MyD88 001...4...60	20210810 1.6nM 120-1E1_HOIL1_MyD88 001...4...MyD88...1086	32	MyD88 HOIL1Goff	20210810 1.6nM 120-1E1_HOIL1_MyD88 001	4	4.89518543042168	4.73324490323507	28	168	1	134
20210810 1.6nM 120-1E1_HOIL1_MyD88 001...4...61	20210810 1.6nM 120-1E1_HOIL1_MyD88 001...4...MyD88...1133	32	MyD88 HOIL1Goff	20210810 1.6nM 120-1E1_HOIL1_MyD88 001	4	3.4215889196507	3.56758064265241	12	12	1	134
20210810 1.6nM 120-1E1_HOIL1_MyD88 001...5...10	20210810 1.6nM 120-1E1_HOIL1_MyD88 001...5...MyD88...413	32	MyD88 HOIL1Goff	20210810 1.6nM 120-1E1_HOIL1_MyD88 001	5	2.46354065021757	1.0341333786486	104	16	1	134
20210810 1.6nM 120-1E1_HOIL1_MyD88 001...5...16	20210810 1.6nM 120-1E1_HOIL1_MyD88 001...5...MyD88...517	32	MyD88 HOIL1Goff	20210810 1.6nM 120-1E1_HOIL1_MyD88 001	5	6.41959511333866	2.34053720558041	92	36	1	134
20210810 1.6nM 120-1E1_HOIL1_MyD88 001...5...17	20210810 1.6nM 120-1E1_HOIL1_MyD88 001...5...MyD88...561	32	MyD88 HOIL1Goff	20210810 1.6nM 120-1E1_HOIL1_MyD88 001	5	3.08327590663046	2.00270880300297	36	32	1	134
20210810 1.6nM 120-1E1_HOIL1_MyD88 001...5...19	20210810 1.6nM 120-1E1_HOIL1_MyD88 001...5...MyD88...644	32	MyD88 HOIL1Goff	20210810 1.6nM 120-1E1_HOIL1_MyD88 001	5	4.21020018668196	3.34908797049137	144	76	1	134
20210810 1.6nM 120-1E1_HOIL1_MyD88 001...5...20	20210810 1.6nM 120-1E1_HOIL1_MyD88 001...5...MyD88...638	32	MyD88 HOIL1Goff	20210810 1.6nM 120-1E1_HOIL1_MyD88 001	5	5.20708895470965	2.64839014601897	284	32	1	134
20210810 1.6nM 120-1E1_HOIL1_MyD88 001...5...21	20210810 1.6nM 120-1E1_HOIL1_MyD88 001...5...MyD88...780	32	MyD88 HOIL1Goff	20210810 1.6nM 120-1E1_HOIL1_MyD88 001	5	2.06783927432913	1.42347489242441	28	36	1	134
20210810 1.6nM 120-1E1_HOIL1_MyD88 001...5...5	20210810 1.6nM 120-1E1_HOIL1_MyD88 001...5...MyD88...168	32	MyD88 HOIL1Goff	20210810 1.6nM 120-1E1_HOIL1_MyD88 001	5	6.47033868602534	3.13863351503169	228	112	1	134
20210810 1.6nM 120-1E1_HOIL1_MyD88 001...5...7	20210810 1.6nM 120-1E1_HOIL1_MyD88 001...5...MyD88...246	32	MyD88 HOIL1Goff	20210810 1.6nM 120-1E1_HOIL1_MyD88 001	5	4.73867455075616	3.91603389685073	80	80	1	134
20210810 1.6nM 120-1E1_HOIL1_MyD88 001...6...10	20210810 1.6nM 120-1E1_HOIL1_MyD88 001...6...MyD88...148	32	MyD88 HOIL1Goff	20210810 1.6nM 120-1E1_HOIL1_MyD88 001	6	5.0259878233048	2.21218817069707	16	56	1	134
20210810 1.6nM 120-1E1_HOIL1_MyD88 001...6...16	20210810 1.6nM 120-1E1_HOIL1_MyD88 001...6...MyD88...185	32	MyD88 HOIL1Goff	20210810 1.6nM 120-1E1_HOIL1_MyD88 001	6	5.07133483630618	1.35496489855623	48	8	1	134
20210810 1.6nM 120-1E1_HOIL1_MyD88 001...6...20	20210810 1.6nM 120-1E1_HOIL1_MyD88 001...6...MyD88...220	32	MyD88 HOIL1Goff	20210810 1.6nM 120-1E1_HOIL1_MyD88 001	6	6.62636313409986	1.39449693193599	24	16	1	134
20210810 1.6nM 120-1E1_HOIL1_MyD88 001...6...25	20210810 1.6nM 120-1E1_HOIL1_MyD88 001...6...MyD88...271	32	MyD88 HOIL1Goff	20210810 1.6nM 120-1E1_HOIL1_MyD88 001	6	2.83884623277939	2.95355229399153	16	72	1	134
20210810 1.6nM 120-1E1_HOIL1_MyD88 001...6...30	20210810 1.6nM 120-1E1_HOIL1_MyD88 001...6...MyD88...119	32	MyD88 HOIL1Goff	20210810 1.6nM 120-1E1_HOIL1_MyD88 001	6	6.72744136400031	2.99203516581171	236	96	1	134
20210810 1.6nM 120-1E1_HOIL1_MyD88 001...6...52	20210810 1.6nM 120-1E1_HOIL1_MyD88 001...6...MyD88...501	32	MyD88 HOIL1Goff	20210810 1.6nM 120-1E1_HOIL1_MyD88 001	6	5.90924341716272	3.80751806911744	104	164	1	134
20210810 1.6nM 120-1E1_HOIL1_MyD88 001...6...59	20210810 1.6nM 120-1E1_HOIL1_MyD88 001...6...MyD88...328	32	MyD88 HOIL1Goff	20210810 1.6nM 120-1E1_HOIL1_MyD88 001	6	6.51564859609952	1.47656384493684	324	12	1	134
20210810 1.6nM 120-1E1_HOIL1_MyD88 001...6...70	20210810 1.6nM 120-1E1_HOIL1_MyD88 001...6...MyD88...633	32	MyD88 HOIL1Goff	20210810 1.6nM 120-1E1_HOIL1_MyD88 001	6	3.81104945077268	2.38473288146879	308	28	1	134
20210810 1.6nM 120-1E1_HOIL1_MyD88 001...6...85	20210810 1.6nM 120-1E1_HOIL1_MyD88 001...6...MyD88...805	32	MyD88 HOIL1Goff	20210810 1.6nM 120-1E1_HOIL1_MyD88 001	6	3.54961297559604	1.29656779264747	24	20	1	134
20210810 1.6nM 120-1E1_HOIL1_MyD88 001...6...90	20210810 1.6nM 120-1E1_HOIL1_MyD88 001...6...MyD88...838	32	MyD88 HOIL1Goff	20210810 1.6nM 120-1E1_HOIL1_MyD88 001	6	4.33569761627434	1.53491423353319	60	16	1	134
20210810 1.6nM 120-1E1_HOIL1_MyD88 001...7...4	20210810 1.6nM 120-1E1_HOIL1_MyD88 001...7...MyD88...101	32	MyD88 HOIL1Goff	20210810 1.6nM 120-1E1_HOIL1_MyD88 001	7	2.21753630724861	1.30847430334321	32	16	1	134
20210810 1.6nM 120-1E1_HOIL1_MyD88 001...8...13	20210810 1.6nM 120-1E1_HOIL1_MyD88 001...8...MyD88...356	32	MyD88 HOIL1Goff	20210810 1.6nM 120-1E1_HOIL1_MyD88 001	8	6.4066389557874	3.14658513855566	104	24	1	134
20210810 1.6nM 120-1E1_HOIL1_MyD88 001...8...14	20210810 1.6nM 120-1E1_HOIL1_MyD88 001...8...MyD88...368	32	MyD88 HOIL1Goff	20210810 1.6nM 120-1E1_HOIL1_MyD88 001	8	2.68101106115064	2.24030434151248	40	36	1	134
20210810 1.6nM 120-1E1_HOIL1_MyD88 001...8...15	20210810 1.6nM 120-1E1_HOIL1_MyD88 001...8...MyD88...458	32	MyD88 HOIL1Goff	20210810 1.6nM 120-1E1_HOIL1_MyD88 001	8	6.45391555412062	3.00986982327787	116	52	1	134
20210810 1.6nM 120-1E1_HOIL1_MyD88 001...8...18	20210810 1.6nM 120-1E1_HOIL1_MyD88 001...8...MyD88...428	32	MyD88 HOIL1Goff	20210810 1.6nM 120-1E1_HOIL1_MyD88 001	8	6.33827373060299	2.30427908868939	552	20	1	134
20210810 1.6nM 120-1E1_HOIL1_MyD88 001...8...21	20210810 1.6nM 120-1E1_HOIL1_MyD88 001...8...MyD88...577	32	MyD88 HOIL1Goff	20210810 1.6nM 120-1E1_HOIL1_MyD88 001	8	4.4191943644261	4.27885473981494	112	116	1	134
20210810 1.6nM 120-1E1_HOIL1_MyD88 001...8...23	20210810 1.6nM 120-1E1_HOIL1_MyD88 001...8...MyD88...633	32	MyD88 HOIL1Goff	20210810 1.6nM 120-1E1_HOIL1_MyD88 001	8	1.95138576483402	1.60858795644639	28	8	1	134
20210810 1.6nM 120-1E1_HOIL1_MyD88 001...8...25	20210810 1.6nM 120-1E1_HOIL1_MyD88 001...8...MyD88...550	32	MyD88 HOIL1Goff	20210810 1.6nM 120-1E1_HOIL1_MyD88 001	8	1.60092966961829	5.00107197879512	28	256	1	134
20210810 1.6nM 120-1E1_HOIL1_MyD88 001...8...27	20210810 1.6nM 120-1E1_HOIL1_MyD88 001...8...MyD88...681	32	MyD88 HOIL1Goff	20210810 1.6nM 120-1E1_HOIL1_MyD88 001	8	2.2027797951944	1.43242051775636	20	20	1	134
20210810 1.6nM 120-1E1_HOIL1_MyD88 001...8...28	20210810 1.6nM 120-1E1_HOIL1_MyD88 001...8...MyD88...667	32	MyD88 HOIL1Goff	20210810 1.6nM 120-1E1_HOIL1_MyD88 001	8	6.16287809506872	1.9934790481709	100	44	1	134
20210810 1.6nM 120-1E1_HOIL1_MyD88 001...8...31	20210810 1.6nM 120-1E1_HOIL1_MyD88 001...8...MyD88...790	32	MyD88 HOIL1Goff	20210810 1.6nM 120-1E1_HOIL1_MyD88 001	8	2.88669685880769	2.4283264448273	56	32	1	134
20210810 1.6nM 120-1E1_HOIL1_MyD88 001...8...33	20210810 1.6nM 120-1E1_HOIL1_MyD88 001...8...MyD88...750	32	MyD88 HOIL1Goff	20210810 1.6nM 120-1E1_HOIL1_MyD88 001	8	5.00042081066454	3.79345527381532	72	28	1	134
20210810 1.6nM 120-1E1_HOIL1_MyD88 001...8...34	20210810 1.6nM 120-1E1_HOIL1_MyD88 001...8...MyD88...706	32	MyD88 HOIL1Goff	20210810 1.6nM 120-1E1_HOIL1_MyD88 001	8	4.27934503024731	1.22621334455403	164	12	1	134
20210810 1.6nM 120-1E1_HOIL1_MyD88 001...8...36	20210810 1.6nM 120-1E1_HOIL1_MyD88 001...8...MyD88...825	32	MyD88 HOIL1Goff	20210810 1.6nM 120-1E1_HOIL1_MyD88 001	8	5.29232842147769	2.73265212113635	96	32	1	134
20210810 1.6nM 120-1E1_HOIL1_MyD88 001...8...38	20210810 1.6nM 120-1E1_HOIL1_MyD88 001...8...MyD88...842	32	MyD88 HOIL1Goff	20210810 1.6nM 120-1E1_HOIL1_MyD88 001	8	3.47965907561477	1.46701916012911	52	8	1	134
20210810 1.6nM 120-1E1_HOIL1_MyD88 001...8...41	20210810 1.6nM 120-1E1_HOIL1_MyD88 001...8...MyD88...821	32	MyD88 HOIL1Goff	20210810 1.6nM 120-1E1_HOIL1_MyD88 001	8	3.15306204617862	1.0439070890534	92	8	1	134
20210810 1.6nM 120-1E1_HOIL1_MyD88 001...8...42	20210810 1.6nM 120-1E1_HOIL1_MyD88 001...8...MyD88...847	32	MyD88 HOIL1Goff	20210810 1.6nM 120-1E1_HOIL1_MyD88 001	8	2.37021620477746	1.15515556774121	52	8	1	134
20210810 1.6nM 120-1E1_HOIL1_MyD88 001...8...43	20210810 1.6nM 120-1E1_HOIL1_MyD88 001...8...MyD88...846	32	MyD88 HOIL1Goff	20210810 1.6nM 120-1E1_HOIL1_MyD88 001	8	4.89976973532361	2.33633674302447	260	8	1	134
20210810 1.6nM 120-1E1_HOIL1_MyD88 001...8...44	20210810 1.6nM 120-1E1_HOIL1_MyD88 001...8...MyD88...877	32	MyD88 HOIL1Goff	20210810 1.6nM 120-1E1_HOIL1_MyD88 001	8	4.77252278009388	2.40574430687029	88	40	1	134
20210810 1.6nM 120-1E1_HOIL1_MyD88 001...8...48	20210810 1.6nM 120-1E1_HOIL1_MyD88 001...8...MyD88...950	32	MyD88 HOIL1Goff	20210810 1.6nM 120-1E1_HOIL1_MyD88 001	8	3.50287778720487	1.00208848570728	68	12	1	134
20210810 1.6nM 120-1E1_HOIL1_MyD88 001...8...53	20210810 1.6nM 120-1E1_HOIL1_MyD88 001...8...MyD88...1122	32	MyD88 HOIL1Goff	20210810 1.6nM 120-1E1_HOIL1_MyD88 001	8	3.09436211954414	2.36827702232281	28	92	1	134
20210810 1.6nM 120-1E1_HOIL1_MyD88 001...8...56	20210810 1.6nM 120-1E1_HOIL1_MyD88 001...8...MyD88...1097	32	MyD88 HOIL1Goff	20210810 1.6nM 120-1E1_HOIL1_MyD88 001	8	6.56931587758503	4.30138344001731	260	60	1	134
20210810 1.6nM 120-1E1_HOIL1_MyD88 001...8...57	20210810 1.6nM 120-1E1_HOIL1_MyD88 001...8...MyD88...1215	32	MyD88 HOIL1Goff	20210810 1.6nM 120-1E1_HOIL1_MyD88 001	8	3.46498476999591	2.03728819624201	56	28	1	134
20210810 1.6nM 120-1E1_HOIL1_MyD88 001...8...58	20210810 1.6nM 120-1E1_HOIL1_MyD88 001...8...MyD88...1255	32	MyD88 HOIL1Goff	20210810 1.6nM 120-1E1_HOIL1_MyD88 001	8	2.07292243130436	2.07086923148615	52	40	1	134
20210810 1.6nM 120-1E1_HOIL1_MyD88 001...9...17	20210810 1.6nM 120-1E1_HOIL1_MyD88 001...9...MyD88...192	32	MyD88 HOIL1Goff	20210810 1.6nM 120-1E1_HOIL1_MyD88 001	9	2.94384991321446	1.58888925122187	8	24	1	134
20210811 1.6nM 120-1E1_HOIL1_MyD88 001...1...1	20210811 1.6nM 120-1E1_HOIL1_MyD88 001...1...MyD88...5	32	MyD88 HOIL1Goff	20210811 1.6nM 120-1E1_HOIL1_MyD88 001	1	2.35706582607921	1.08441601071385	16	8	1	208
20210811 1.6nM 120-1E1_HOIL1_MyD88 001...1...14	20210811 1.6nM 120-1E1_HOIL1_MyD88 001...1...MyD88...224	32	MyD88 HOIL1Goff	20210811 1.6nM 120-1E1_HOIL1_MyD88 001	1	2.45774459358023	1.85785843043413	20	8	1	208
20210811 1.6nM 120-1E1_HOIL1_MyD88 001...1...20	20210811 1.6nM 120-1E1_HOIL1_MyD88 001...1...MyD88...378	32	MyD88 HOIL1Goff	20210811 1.6nM 120-1E1_HOIL1_MyD88 001	1	5.71805304272259	4.64690332622657	168	212	1	208
20210811 1.6nM 120-1E1_HOIL1_MyD88 001...1...22	20210811 1.6nM 120-1E1_HOIL1_MyD88 001...1...MyD88...340	32	MyD88 HOIL1Goff	20210811 1.6nM 120-1E1_HOIL1_MyD88 001	1	6.03935442566618	2.07566008325988	48	20	1	208
20210811 1.6nM 120-1E1_HOIL1_MyD88 001...1...39	20210811 1.6nM 120-1E1_HOIL1_MyD88 001...1...MyD88...505	32	MyD88 HOIL1Goff	20210811 1.6nM 120-1E1_HOIL1_MyD88 001	1	4.84625951433525	3.05858880463383	92	48	1	208
20210811 1.6nM 120-1E1_HOIL1_MyD88 001...1...40	20210811 1.6nM 120-1E1_HOIL1_MyD88 001...1...MyD88...524	32	MyD88 HOIL1Goff	20210811 1.6nM 120-1E1_HOIL1_MyD88 001	1	5.49955065542706	1.30771598276276	104	24	1	208
20210811 1.6nM 120-1E1_HOIL1_MyD88 001...1...43	20210811 1.6nM 120-1E1_HOIL1_MyD88 001...1...MyD88...614	32	MyD88 HOIL1Goff	20210811 1.6nM 120-1E1_HOIL1_MyD88 001	1	4.91197282854306	2.76592620032652	24	60	1	208
20210811 1.6nM 120-1E1_HOIL1_MyD88 001...1...59	20210811 1.6nM 120-1E1_HOIL1_MyD88 001...1...MyD88...688	32	MyD88 HOIL1Goff	20210811 1.6nM 120-1E1_HOIL1_MyD88 001	1	6.45846690214501	1.56171531495388	136	12	1	208
20210811 1.6nM 120-1E1_HOIL1_MyD88 001...12...16	20210811 1.6nM 120-1E1_HOIL1_MyD88 001...12...MyD88...706	32	MyD88 HOIL1Goff	20210811 1.6nM 120-1E1_HOIL1_MyD88 001	12	3.85332263510377	1.59489506910964	56	8	1	208
20210811 1.6nM 120-1E1_HOIL1_MyD88 001...12...19	20210811 1.6nM 120-1E1_HOIL1_MyD88 001...12...MyD88...817	32	MyD88 HOIL1Goff	20210811 1.6nM 120-1E1_HOIL1_MyD88 001	12	5.69142943425175	1.9059728446946	48	16	1	208
20210811 1.6nM 120-1E1_HOIL1_MyD88 001...12...32	20210811 1.6nM 120-1E1_HOIL1_MyD88 001...12...MyD88...1181	32	MyD88 HOIL1Goff	20210811 1.6nM 120-1E1_HOIL1_MyD88 001	12	4.04434854356391	3.2529177274814	32	60	1	208
20210811 1.6nM 120-1E1_HOIL1_MyD88 001...12...37	20210811 1.6nM 120-1E1_HOIL1_MyD88 001...12...MyD88...1236	32	MyD88 HOIL1Goff	20210811 1.6nM 120-1E1_HOIL1_MyD88 001	12	5.92163028285199	4.35237795067424	36	52	1	208
20210811 1.6nM 120-1E1_HOIL1_MyD88 001...12...39	20210811 1.6nM 120-1E1_HOIL1_MyD88 001...12...MyD88...1223	32	MyD88 HOIL1Goff	20210811 1.6nM 120-1E1_HOIL1_MyD88 001	12	6.73741076581171	1.01523510359376	68	8	1	208
20210811 1.6nM 120-1E1_HOIL1_MyD88 001...12...40	20210811 1.6nM 120-1E1_HOIL1_MyD88 001...12...MyD88...1279	32	MyD88 HOIL1Goff	20210811 1.6nM 120-1E1_HOIL1_MyD88 001	12	4.26973922225615	3.91322552189226	112	40	1	208
20210811 1.6nM 120-1E1_HOIL1_MyD88 001...12...42	20210811 1.6nM 120-1E1_HOIL1_MyD88 001...12...MyD88...978	32	MyD88 HOIL1Goff	20210811 1.6nM 120-1E1_HOIL1_MyD88 001	12	6.54572119325625	1.82292325183349	308	20	1	208
20210811 1.6nM 120-1E1_HOIL1_MyD88 001...12...43	20210811 1.6nM 120-1E1_HOIL1_MyD88 001...12...MyD88...1331	32	MyD88 HOIL1Goff	20210811 1.6nM 120-1E1_HOIL1_MyD88 001	12	4.84002238135633	2.10419818445426	24	12	1	208
20210811 1.6nM 120-1E1_HOIL1_MyD88 001...12...45	20210811 1.6nM 120-1E1_HOIL1_MyD88 001...12...MyD88...1294	32	MyD88 HOIL1Goff	20210811 1.6nM 120-1E1_HOIL1_MyD88 001	12	3.89737784221133	0.953757735546471	84	8	1	208
20210811 1.6nM 120-1E1_HOIL1_MyD88 001...12...46	20210811 1.6nM 120-1E1_HOIL1_MyD88 001...12...MyD88...1329	32	MyD88 HOIL1Goff	20210811 1.6nM 120-1E1_HOIL1_MyD88 001	12	3.65377040202443	2.01345670043208	52	24	1	208
20210811 1.6nM 120-1E1_HOIL1_MyD88 001...12...47	20210811 1.6nM 120-1E1_HOIL1_MyD88 001...12...MyD88...1352	32	MyD88 HOIL1Goff	20210811 1.6nM 120-1E1_HOIL1_MyD88 001	12	6.26370420671109	1.17934783762126	56	44	1	208
20210811 1.6nM 120-1E1_HOIL1_MyD88 001...12...48	20210811 1.6nM 120-1E1_HOIL1_MyD88 001...12...MyD88...1438	32	MyD88 HOIL1Goff	20210811 1.6nM 120-1E1_HOIL1_MyD88 001	12	3.94442944333921	1.5894757696739	40	12	1	208
20210811 1.6nM 120-1E1_HOIL1_MyD88 001...12...50	20210811 1.6nM 120-1E1_HOIL1_MyD88 001...12...MyD88...1312	32	MyD88 HOIL1Goff	20210811 1.6nM 120-1E1_HOIL1_MyD88 001	12	5.15651696292458	1.66091663739985	148	12	1	208
20210811 1.6nM 120-1E1_HOIL1_MyD88 001...12...51	20210811 1.6nM 120-1E1_HOIL1_MyD88 001...12...MyD88...1479	32	MyD88 HOIL1Goff	20210811 1.6nM 120-1E1_HOIL1_MyD88 001	12	3.28387654584459	2.34343231372634	20	24	1	208
20210811 1.6nM 120-1E1_HOIL1_MyD88 001...12...52	20210811 1.6nM 120-1E1_HOIL1_MyD88 001...12...MyD88...1464	32	MyD88 HOIL1Goff	20210811 1.6nM 120-1E1_HOIL1_MyD88 001	12	3.23431049298103	1.15072720012161	92	8	1	208
20210811 1.6nM 120-1E1_HOIL1_MyD88 001...12...53	20210811 1.6nM 120-1E1_HOIL1_MyD88 001...12...MyD88...1469	32	MyD88 HOIL1Goff	20210811 1.6nM 120-1E1_HOIL1_MyD88 001	12	3.74004368168315	2.45801306049251	48	12	1	208
20210811 1.6nM 120-1E1_HOIL1_MyD88 001...12...58	20210811 1.6nM 120-1E1_HOIL1_MyD88 001...12...MyD88...1559	32	MyD88 HOIL1Goff	20210811 1.6nM 120-1E1_HOIL1_MyD88 001	12	3.20311333296868	1.34616201911092	176	24	1	208
20210811 1.6nM 120-1E1_HOIL1_MyD88 001...12...59	20210811 1.6nM 120-1E1_HOIL1_MyD88 001...12...MyD88...1568	32	MyD88 HOIL1Goff	20210811 1.6nM 120-1E1_HOIL1_MyD88 001	12	5.70611833148462	2.82183918821861	52	40	1	208
20210811 1.6nM 120-1E1_HOIL1_MyD88 001...12...60	20210811 1.6nM 120-1E1_HOIL1_MyD88 001...12...MyD88...1567	32	MyD88 HOIL1Goff	20210811 1.6nM 120-1E1_HOIL1_MyD88 001	12	2.66813731216743	1.10680769933378	24	8	1	208
20210811 1.6nM 120-1E1_HOIL1_MyD88 001...12...61	20210811 1.6nM 120-1E1_HOIL1_MyD88 001...12...MyD88...1595	32	MyD88 HOIL1Goff	20210811 1.6nM 120-1E1_HOIL1_MyD88 001	12	4.11548733227795	1.12052779669523	36	12	1	208
20210811 1.6nM 120-1E1_HOIL1_MyD88 001...12...67	20210811 1.6nM 120-1E1_HOIL1_MyD88 001...12...MyD88...1854	32	MyD88 HOIL1Goff	20210811 1.6nM 120-1E1_HOIL1_MyD88 001	12	5.56331285235436	1.62839784687351	156	16	1	208
20210811 1.6nM 120-1E1_HOIL1_MyD88 001...12...68	20210811 1.6nM 120-1E1_HOIL1_MyD88 001...12...MyD88...1954	32	MyD88 HOIL1Goff	20210811 1.6nM 120-1E1_HOIL1_MyD88 001	12	4.54379837670293	1.76717904793977	120	20	1	208
20210811 1.6nM 120-1E1_HOIL1_MyD88 001...12...69	20210811 1.6nM 120-1E1_HOIL1_MyD88 001...12...MyD88...1824	32	MyD88 HOIL1Goff	20210811 1.6nM 120-1E1_HOIL1_MyD88 001	12	4.77254573503751	1.08044807650956	212	16	1	208
20210811 1.6nM 120-1E1_HOIL1_MyD88 001...12...9	20210811 1.6nM 120-1E1_HOIL1_MyD88 001...12...MyD88...464	32	MyD88 HOIL1Goff	20210811 1.6nM 120-1E1_HOIL1_MyD88 001	12	3.27468374651063	1.76218692127262	48	16	1	208
20210811 1.6nM 120-1E1_HOIL1_MyD88 001...15...1	20210811 1.6nM 120-1E1_HOIL1_MyD88 001...15...MyD88...53	32	MyD88 HOIL1Goff	20210811 1.6nM 120-1E1_HOIL1_MyD88 001	15	6.69543410125944	2.87369031456352	316	180	1	208
20210811 1.6nM 120-1E1_HOIL1_MyD88 001...15...10	20210811 1.6nM 120-1E1_HOIL1_MyD88 001...15...MyD88...222	32	MyD88 HOIL1Goff	20210811 1.6nM 120-1E1_HOIL1_MyD88 001	15	6.33604004561488	1.90470208852779	108	24	1	208
20210811 1.6nM 120-1E1_HOIL1_MyD88 001...15...11	20210811 1.6nM 120-1E1_HOIL1_MyD88 001...15...MyD88...202	32	MyD88 HOIL1Goff	20210811 1.6nM 120-1E1_HOIL1_MyD88 001	15	6.11141415015795	3.45475143085339	176	64	1	208
20210811 1.6nM 120-1E1_HOIL1_MyD88 001...15...12	20210811 1.6nM 120-1E1_HOIL1_MyD88 001...15...MyD88...165	32	MyD88 HOIL1Goff	20210811 1.6nM 120-1E1_HOIL1_MyD88 001	15	5.11328651998712	3.01485267652164	476	76	1	208
20210811 1.6nM 120-1E1_HOIL1_MyD88 001...15...25	20210811 1.6nM 120-1E1_HOIL1_MyD88 001...15...MyD88...305	32	MyD88 HOIL1Goff	20210811 1.6nM 120-1E1_HOIL1_MyD88 001	15	5.38494278428946	2.18810548878902	240	28	1	208
20210811 1.6nM 120-1E1_HOIL1_MyD88 001...15...31	20210811 1.6nM 120-1E1_HOIL1_MyD88 001...15...MyD88...384	32	MyD88 HOIL1Goff	20210811 1.6nM 120-1E1_HOIL1_MyD88 001	15	5.90103387408829	2.40842211619664	232	60	1	208
20210811 1.6nM 120-1E1_HOIL1_MyD88 001...15...34	20210811 1.6nM 120-1E1_HOIL1_MyD88 001...15...MyD88...423	32	MyD88 HOIL1Goff	20210811 1.6nM 120-1E1_HOIL1_MyD88 001	15	4.68533965605006	2.94003648313735	232	120	1	208
20210811 1.6nM 120-1E1_HOIL1_MyD88 001...15...41	20210811 1.6nM 120-1E1_HOIL1_MyD88 001...15...MyD88...638	32	MyD88 HOIL1Goff	20210811 1.6nM 120-1E1_HOIL1_MyD88 001	15	5.87958518445327	1.04079719434527	116	24	1	208
20210811 1.6nM 120-1E1_HOIL1_MyD88 001...15...46	20210811 1.6nM 120-1E1_HOIL1_MyD88 001...15...MyD88...555	32	MyD88 HOIL1Goff	20210811 1.6nM 120-1E1_HOIL1_MyD88 001	15	5.27321975610757	1.67505738824242	224	16	1	208
20210811 1.6nM 120-1E1_HOIL1_MyD88 001...15...52	20210811 1.6nM 120-1E1_HOIL1_MyD88 001...15...MyD88...770	32	MyD88 HOIL1Goff	20210811 1.6nM 120-1E1_HOIL1_MyD88 001	15	4.37632428019491	2.80208680124439	188	64	1	208
20210811 1.6nM 120-1E1_HOIL1_MyD88 001...15...53	20210811 1.6nM 120-1E1_HOIL1_MyD88 001...15...MyD88...775	32	MyD88 HOIL1Goff	20210811 1.6nM 120-1E1_HOIL1_MyD88 001	15	3.57685336922065	1.17500019035256	60	28	1	208
20210811 1.6nM 120-1E1_HOIL1_MyD88 001...15...56	20210811 1.6nM 120-1E1_HOIL1_MyD88 001...15...MyD88...850	32	MyD88 HOIL1Goff	20210811 1.6nM 120-1E1_HOIL1_MyD88 001	15	3.81591582723373	0.813047976892726	96	28	1	208
20210811 1.6nM 120-1E1_HOIL1_MyD88 001...15...57	20210811 1.6nM 120-1E1_HOIL1_MyD88 001...15...MyD88...840	32	MyD88 HOIL1Goff	20210811 1.6nM 120-1E1_HOIL1_MyD88 001	15	5.95434353520428	1.13745735876673	136	20	1	208
20210811 1.6nM 120-1E1_HOIL1_MyD88 001...15...59	20210811 1.6nM 120-1E1_HOIL1_MyD88 001...15...MyD88...838	32	MyD88 HOIL1Goff	20210811 1.6nM 120-1E1_HOIL1_MyD88 001	15	4.8242801123786	2.16491653382821	80	64	1	208
20210811 1.6nM 120-1E1_HOIL1_MyD88 001...15...6	20210811 1.6nM 120-1E1_HOIL1_MyD88 001...15...MyD88...113	32	MyD88 HOIL1Goff	20210811 1.6nM 120-1E1_HOIL1_MyD88 001	15	5.85082898953116	2.82768010662777	608	228	1	208
20210811 1.6nM 120-1E1_HOIL1_MyD88 001...15...62	20210811 1.6nM 120-1E1_HOIL1_MyD88 001...15...MyD88...841	32	MyD88 HOIL1Goff	20210811 1.6nM 120-1E1_HOIL1_MyD88 001	15	6.19471044696586	1.57756207297936	76	8	1	208
20210811 1.6nM 120-1E1_HOIL1_MyD88 001...16...1	20210811 1.6nM 120-1E1_HOIL1_MyD88 001...16...MyD88...17	32	MyD88 HOIL1Goff	20210811 1.6nM 120-1E1_HOIL1_MyD88 001	16	3.42191005633262	2.03597006765529	16	52	1	208
20210811 1.6nM 120-1E1_HOIL1_MyD88 001...16...16	20210811 1.6nM 120-1E1_HOIL1_MyD88 001...16...MyD88...1014	32	MyD88 HOIL1Goff	20210811 1.6nM 120-1E1_HOIL1_MyD88 001	16	1.68507027575591	1.41547952124748	72	24	1	208
20210811 1.6nM 120-1E1_HOIL1_MyD88 001...16...19	20210811 1.6nM 120-1E1_HOIL1_MyD88 001...16...MyD88...1121	32	MyD88 HOIL1Goff	20210811 1.6nM 120-1E1_HOIL1_MyD88 001	16	4.22730003711542	0.919493529807367	76	16	1	208
20210811 1.6nM 120-1E1_HOIL1_MyD88 001...16...2	20210811 1.6nM 120-1E1_HOIL1_MyD88 001...16...MyD88...59	32	MyD88 HOIL1Goff	20210811 1.6nM 120-1E1_HOIL1_MyD88 001	16	2.45438981926418	2.93091798409331	24	44	1	208
20210811 1.6nM 120-1E1_HOIL1_MyD88 001...16...21	20210811 1.6nM 120-1E1_HOIL1_MyD88 001...16...MyD88...1313	32	MyD88 HOIL1Goff	20210811 1.6nM 120-1E1_HOIL1_MyD88 001	16	4.28189422500385	2.50814108424034	68	28	1	208
20210811 1.6nM 120-1E1_HOIL1_MyD88 001...16...24	20210811 1.6nM 120-1E1_HOIL1_MyD88 001...16...MyD88...1584	32	MyD88 HOIL1Goff	20210811 1.6nM 120-1E1_HOIL1_MyD88 001	16	3.5128702912904	1.4612016847412	16	8	1	208
20210811 1.6nM 120-1E1_HOIL1_MyD88 001...16...6	20210811 1.6nM 120-1E1_HOIL1_MyD88 001...16...MyD88...433	32	MyD88 HOIL1Goff	20210811 1.6nM 120-1E1_HOIL1_MyD88 001	16	4.99394931319884	1.4573247193988	100	12	1	208
20210811 1.6nM 120-1E1_HOIL1_MyD88 001...17...1	20210811 1.6nM 120-1E1_HOIL1_MyD88 001...17...MyD88...50	32	MyD88 HOIL1Goff	20210811 1.6nM 120-1E1_HOIL1_MyD88 001	17	4.11897544785427	1.77363899749614	28	8	1	208
20210811 1.6nM 120-1E1_HOIL1_MyD88 001...17...21	20210811 1.6nM 120-1E1_HOIL1_MyD88 001...17...MyD88...412	32	MyD88 HOIL1Goff	20210811 1.6nM 120-1E1_HOIL1_MyD88 001	17	3.14902531974674	2.87732806811584	20	36	1	208
20210811 1.6nM 120-1E1_HOIL1_MyD88 001...17...24	20210811 1.6nM 120-1E1_HOIL1_MyD88 001...17...MyD88...469	32	MyD88 HOIL1Goff	20210811 1.6nM 120-1E1_HOIL1_MyD88 001	17	1.1026629149286	0.973024178729838	60	12	1	208
20210811 1.6nM 120-1E1_HOIL1_MyD88 001...17...33	20210811 1.6nM 120-1E1_HOIL1_MyD88 001...17...MyD88...659	32	MyD88 HOIL1Goff	20210811 1.6nM 120-1E1_HOIL1_MyD88 001	17	5.60603464685916	1.5738044566579	72	8	1	208
20210811 1.6nM 120-1E1_HOIL1_MyD88 001...17...34	20210811 1.6nM 120-1E1_HOIL1_MyD88 001...17...MyD88...665	32	MyD88 HOIL1Goff	20210811 1.6nM 120-1E1_HOIL1_MyD88 001	17	2.07004498952438	1.91131628655164	48	20	1	208
20210811 1.6nM 120-1E1_HOIL1_MyD88 001...17...36	20210811 1.6nM 120-1E1_HOIL1_MyD88 001...17...MyD88...683	32	MyD88 HOIL1Goff	20210811 1.6nM 120-1E1_HOIL1_MyD88 001	17	3.30878864497416	2.49395661165462	40	40	1	208
20210811 1.6nM 120-1E1_HOIL1_MyD88 001...17...6	20210811 1.6nM 120-1E1_HOIL1_MyD88 001...17...MyD88...94	32	MyD88 HOIL1Goff	20210811 1.6nM 120-1E1_HOIL1_MyD88 001	17	3.3212633004186	1.4489884905629	76	36	1	208
20210811 1.6nM 120-1E1_HOIL1_MyD88 001...17...9	20210811 1.6nM 120-1E1_HOIL1_MyD88 001...17...MyD88...197	32	MyD88 HOIL1Goff	20210811 1.6nM 120-1E1_HOIL1_MyD88 001	17	6.43244724000131	3.71565212859537	124	96	1	208
20210811 1.6nM 120-1E1_HOIL1_MyD88 001...19...10	20210811 1.6nM 120-1E1_HOIL1_MyD88 001...19...MyD88...362	32	MyD88 HOIL1Goff	20210811 1.6nM 120-1E1_HOIL1_MyD88 001	19	6.09271545690533	2.4187836910089	52	56	1	208
20210811 1.6nM 120-1E1_HOIL1_MyD88 001...19...11	20210811 1.6nM 120-1E1_HOIL1_MyD88 001...19...MyD88...435	32	MyD88 HOIL1Goff	20210811 1.6nM 120-1E1_HOIL1_MyD88 001	19	1.6842416482999	1.06303710580371	36	16	1	208
20210811 1.6nM 120-1E1_HOIL1_MyD88 001...19...13	20210811 1.6nM 120-1E1_HOIL1_MyD88 001...19...MyD88...417	32	MyD88 HOIL1Goff	20210811 1.6nM 120-1E1_HOIL1_MyD88 001	19	4.11593729455556	1.87123589317868	64	36	1	208
20210811 1.6nM 120-1E1_HOIL1_MyD88 001...19...3	20210811 1.6nM 120-1E1_HOIL1_MyD88 001...19...MyD88...179	32	MyD88 HOIL1Goff	20210811 1.6nM 120-1E1_HOIL1_MyD88 001	19	6.15998766487128	2.00344253455186	172	36	1	208
20210811 1.6nM 120-1E1_HOIL1_MyD88 001...19...6	20210811 1.6nM 120-1E1_HOIL1_MyD88 001...19...MyD88...287	32	MyD88 HOIL1Goff	20210811 1.6nM 120-1E1_HOIL1_MyD88 001	19	1.21947031157756	1.20673468225115	20	8	1	208
20210811 1.6nM 120-1E1_HOIL1_MyD88 001...2...26	20210811 1.6nM 120-1E1_HOIL1_MyD88 001...2...MyD88...422	32	MyD88 HOIL1Goff	20210811 1.6nM 120-1E1_HOIL1_MyD88 001	2	5.74943124031243	2.05388351952932	252	20	1	208
20210811 1.6nM 120-1E1_HOIL1_MyD88 001...2...27	20210811 1.6nM 120-1E1_HOIL1_MyD88 001...2...MyD88...470	32	MyD88 HOIL1Goff	20210811 1.6nM 120-1E1_HOIL1_MyD88 001	2	4.42711115245686	2.52115633679012	44	28	1	208
20210811 1.6nM 120-1E1_HOIL1_MyD88 001...2...35	20210811 1.6nM 120-1E1_HOIL1_MyD88 001...2...MyD88...611	32	MyD88 HOIL1Goff	20210811 1.6nM 120-1E1_HOIL1_MyD88 001	2	2.4553630725649	0.804529323158044	32	8	1	208
20210811 1.6nM 120-1E1_HOIL1_MyD88 001...2...36	20210811 1.6nM 120-1E1_HOIL1_MyD88 001...2...MyD88...621	32	MyD88 HOIL1Goff	20210811 1.6nM 120-1E1_HOIL1_MyD88 001	2	3.1175738565714	2.6703449248355	16	20	1	208
20210811 1.6nM 120-1E1_HOIL1_MyD88 001...2...37	20210811 1.6nM 120-1E1_HOIL1_MyD88 001...2...MyD88...706	32	MyD88 HOIL1Goff	20210811 1.6nM 120-1E1_HOIL1_MyD88 001	2	6.25276028619704	1.59609754991252	76	24	1	208
20210811 1.6nM 120-1E1_HOIL1_MyD88 001...2...6	20210811 1.6nM 120-1E1_HOIL1_MyD88 001...2...MyD88...209	32	MyD88 HOIL1Goff	20210811 1.6nM 120-1E1_HOIL1_MyD88 001	2	5.89384932024354	1.22761657121101	116	20	1	208
20210811 1.6nM 120-1E1_HOIL1_MyD88 001...20...12	20210811 1.6nM 120-1E1_HOIL1_MyD88 001...20...MyD88...265	32	MyD88 HOIL1Goff	20210811 1.6nM 120-1E1_HOIL1_MyD88 001	20	3.63189063494805	1.747639494443	40	20	1	208
20210811 1.6nM 120-1E1_HOIL1_MyD88 001...20...15	20210811 1.6nM 120-1E1_HOIL1_MyD88 001...20...MyD88...363	32	MyD88 HOIL1Goff	20210811 1.6nM 120-1E1_HOIL1_MyD88 001	20	2.87426790005816	1.2679117201883	20	12	1	208
20210811 1.6nM 120-1E1_HOIL1_MyD88 001...20...16	20210811 1.6nM 120-1E1_HOIL1_MyD88 001...20...MyD88...336	32	MyD88 HOIL1Goff	20210811 1.6nM 120-1E1_HOIL1_MyD88 001	20	2.65927675542105	1.56072946759357	36	8	1	208
20210811 1.6nM 120-1E1_HOIL1_MyD88 001...20...20	20210811 1.6nM 120-1E1_HOIL1_MyD88 001...20...MyD88...411	32	MyD88 HOIL1Goff	20210811 1.6nM 120-1E1_HOIL1_MyD88 001	20	5.97386332934772	2.21120919697993	84	28	1	208
20210811 1.6nM 120-1E1_HOIL1_MyD88 001...20...25	20210811 1.6nM 120-1E1_HOIL1_MyD88 001...20...MyD88...489	32	MyD88 HOIL1Goff	20210811 1.6nM 120-1E1_HOIL1_MyD88 001	20	3.39021450085892	2.34425369965933	32	32	1	208
20210811 1.6nM 120-1E1_HOIL1_MyD88 001...20...26	20210811 1.6nM 120-1E1_HOIL1_MyD88 001...20...MyD88...487	32	MyD88 HOIL1Goff	20210811 1.6nM 120-1E1_HOIL1_MyD88 001	20	6.57515707385717	1.50763649670456	132	48	1	208
20210811 1.6nM 120-1E1_HOIL1_MyD88 001...20...41	20210811 1.6nM 120-1E1_HOIL1_MyD88 001...20...MyD88...813	32	MyD88 HOIL1Goff	20210811 1.6nM 120-1E1_HOIL1_MyD88 001	20	6.58254519234163	2.29349712270716	120	148	1	208
20210811 1.6nM 120-1E1_HOIL1_MyD88 001...20...45	20210811 1.6nM 120-1E1_HOIL1_MyD88 001...20...MyD88...954	32	MyD88 HOIL1Goff	20210811 1.6nM 120-1E1_HOIL1_MyD88 001	20	5.30811394388156	0.964803622957958	80	16	1	208
20210811 1.6nM 120-1E1_HOIL1_MyD88 001...20...49	20210811 1.6nM 120-1E1_HOIL1_MyD88 001...20...MyD88...948	32	MyD88 HOIL1Goff	20210811 1.6nM 120-1E1_HOIL1_MyD88 001	20	2.65029682629829	0.686057323534944	104	8	1	208
20210811 1.6nM 120-1E1_HOIL1_MyD88 001...20...51	20210811 1.6nM 120-1E1_HOIL1_MyD88 001...20...MyD88...1020	32	MyD88 HOIL1Goff	20210811 1.6nM 120-1E1_HOIL1_MyD88 001	20	5.65352649415323	2.25256269381749	40	68	1	208
20210811 1.6nM 120-1E1_HOIL1_MyD88 001...20...54	20210811 1.6nM 120-1E1_HOIL1_MyD88 001...20...MyD88...980	32	MyD88 HOIL1Goff	20210811 1.6nM 120-1E1_HOIL1_MyD88 001	20	6.60930837385818	1.33120346085729	84	8	1	208
20210811 1.6nM 120-1E1_HOIL1_MyD88 001...20...56	20210811 1.6nM 120-1E1_HOIL1_MyD88 001...20...MyD88...1102	32	MyD88 HOIL1Goff	20210811 1.6nM 120-1E1_HOIL1_MyD88 001	20	4.96934790857445	1.64676040324953	120	8	1	208
20210811 1.6nM 120-1E1_HOIL1_MyD88 001...20...58	20210811 1.6nM 120-1E1_HOIL1_MyD88 001...20...MyD88...1100	32	MyD88 HOIL1Goff	20210811 1.6nM 120-1E1_HOIL1_MyD88 001	20	3.98450922398689	1.83644381116653	180	16	1	208
20210811 1.6nM 120-1E1_HOIL1_MyD88 001...20...63	20210811 1.6nM 120-1E1_HOIL1_MyD88 001...20...MyD88...1186	32	MyD88 HOIL1Goff	20210811 1.6nM 120-1E1_HOIL1_MyD88 001	20	6.17402642477283	1.7353358717242	184	20	1	208
20210811 1.6nM 120-1E1_HOIL1_MyD88 001...20...64	20210811 1.6nM 120-1E1_HOIL1_MyD88 001...20...MyD88...1214	32	MyD88 HOIL1Goff	20210811 1.6nM 120-1E1_HOIL1_MyD88 001	20	5.40372750144505	1.33884132873807	16	16	1	208
20210811 1.6nM 120-1E1_HOIL1_MyD88 001...20...71	20210811 1.6nM 120-1E1_HOIL1_MyD88 001...20...MyD88...1346	32	MyD88 HOIL1Goff	20210811 1.6nM 120-1E1_HOIL1_MyD88 001	20	5.0925135053717	2.19961432533065	52	8	1	208
20210811 1.6nM 120-1E1_HOIL1_MyD88 001...20...74	20210811 1.6nM 120-1E1_HOIL1_MyD88 001...20...MyD88...1384	32	MyD88 HOIL1Goff	20210811 1.6nM 120-1E1_HOIL1_MyD88 001	20	4.96935602463284	1.01787613249634	36	16	1	208
20210811 1.6nM 120-1E1_HOIL1_MyD88 001...20...75	20210811 1.6nM 120-1E1_HOIL1_MyD88 001...20...MyD88...1413	32	MyD88 HOIL1Goff	20210811 1.6nM 120-1E1_HOIL1_MyD88 001	20	6.5156218590933	3.04201550036419	24	24	1	208
20210811 1.6nM 120-1E1_HOIL1_MyD88 001...20...76	20210811 1.6nM 120-1E1_HOIL1_MyD88 001...20...MyD88...1418	32	MyD88 HOIL1Goff	20210811 1.6nM 120-1E1_HOIL1_MyD88 001	20	5.76051527073209	1.05989030065831	84	8	1	208
20210811 1.6nM 120-1E1_HOIL1_MyD88 001...20...77	20210811 1.6nM 120-1E1_HOIL1_MyD88 001...20...MyD88...1421	32	MyD88 HOIL1Goff	20210811 1.6nM 120-1E1_HOIL1_MyD88 001	20	4.74936211423251	1.88534934450495	56	36	1	208
20210811 1.6nM 120-1E1_HOIL1_MyD88 001...20...79	20210811 1.6nM 120-1E1_HOIL1_MyD88 001...20...MyD88...1357	32	MyD88 HOIL1Goff	20210811 1.6nM 120-1E1_HOIL1_MyD88 001	20	6.22222140062775	1.28399978928529	112	16	1	208
20210811 1.6nM 120-1E1_HOIL1_MyD88 001...20...82	20210811 1.6nM 120-1E1_HOIL1_MyD88 001...20...MyD88...1506	32	MyD88 HOIL1Goff	20210811 1.6nM 120-1E1_HOIL1_MyD88 001	20	4.4555287993193	1.95746559624076	12	20	1	208
20210811 1.6nM 120-1E1_HOIL1_MyD88 001...20...85	20210811 1.6nM 120-1E1_HOIL1_MyD88 001...20...MyD88...1600	32	MyD88 HOIL1Goff	20210811 1.6nM 120-1E1_HOIL1_MyD88 001	20	5.25554174930628	1.92310992560703	56	24	1	208
20210811 1.6nM 120-1E1_HOIL1_MyD88 001...20...86	20210811 1.6nM 120-1E1_HOIL1_MyD88 001...20...MyD88...1656	32	MyD88 HOIL1Goff	20210811 1.6nM 120-1E1_HOIL1_MyD88 001	20	3.51780508638041	2.67419981672086	64	36	1	208
20210811 1.6nM 120-1E1_HOIL1_MyD88 001...20...87	20210811 1.6nM 120-1E1_HOIL1_MyD88 001...20...MyD88...1647	32	MyD88 HOIL1Goff	20210811 1.6nM 120-1E1_HOIL1_MyD88 001	20	4.98471789153253	1.92028617950065	20	32	1	208
20210811 1.6nM 120-1E1_HOIL1_MyD88 001...20...89	20210811 1.6nM 120-1E1_HOIL1_MyD88 001...20...MyD88...1688	32	MyD88 HOIL1Goff	20210811 1.6nM 120-1E1_HOIL1_MyD88 001	20	6.30745825647159	2.46496009648659	60	24	1	208
20210811 1.6nM 120-1E1_HOIL1_MyD88 001...20...90	20210811 1.6nM 120-1E1_HOIL1_MyD88 001...20...MyD88...1692	32	MyD88 HOIL1Goff	20210811 1.6nM 120-1E1_HOIL1_MyD88 001	20	4.43445382733031	2.14947880794531	48	16	1	208
20210811 1.6nM 120-1E1_HOIL1_MyD88 001...21...12	20210811 1.6nM 120-1E1_HOIL1_MyD88 001...21...MyD88...389	32	MyD88 HOIL1Goff	20210811 1.6nM 120-1E1_HOIL1_MyD88 001	21	6.23825998468684	2.69024263168783	72	12	1	208
20210811 1.6nM 120-1E1_HOIL1_MyD88 001...21...30	20210811 1.6nM 120-1E1_HOIL1_MyD88 001...21...MyD88...867	32	MyD88 HOIL1Goff	20210811 1.6nM 120-1E1_HOIL1_MyD88 001	21	2.60803183640309	1.29685037668	36	8	1	208
20210811 1.6nM 120-1E1_HOIL1_MyD88 001...21...36	20210811 1.6nM 120-1E1_HOIL1_MyD88 001...21...MyD88...1054	32	MyD88 HOIL1Goff	20210811 1.6nM 120-1E1_HOIL1_MyD88 001	21	4.53727936069979	2.56453424954266	96	80	1	208
20210811 1.6nM 120-1E1_HOIL1_MyD88 001...21...41	20210811 1.6nM 120-1E1_HOIL1_MyD88 001...21...MyD88...1516	32	MyD88 HOIL1Goff	20210811 1.6nM 120-1E1_HOIL1_MyD88 001	21	6.24214001851226	0.936932278346804	12	8	1	208
20210811 1.6nM 120-1E1_HOIL1_MyD88 001...21...43	20210811 1.6nM 120-1E1_HOIL1_MyD88 001...21...MyD88...1558	32	MyD88 HOIL1Goff	20210811 1.6nM 120-1E1_HOIL1_MyD88 001	21	4.70228524910964	1.62635631782891	44	8	1	208
20210811 1.6nM 120-1E1_HOIL1_MyD88 001...21...45	20210811 1.6nM 120-1E1_HOIL1_MyD88 001...21...MyD88...1499	32	MyD88 HOIL1Goff	20210811 1.6nM 120-1E1_HOIL1_MyD88 001	21	6.63033736537627	0.990403766507	248	20	1	208
20210811 1.6nM 120-1E1_HOIL1_MyD88 001...21...49	20210811 1.6nM 120-1E1_HOIL1_MyD88 001...21...MyD88...1712	32	MyD88 HOIL1Goff	20210811 1.6nM 120-1E1_HOIL1_MyD88 001	21	5.88724726991017	2.29382922548601	64	8	1	208
20210811 1.6nM 120-1E1_HOIL1_MyD88 001...22...14	20210811 1.6nM 120-1E1_HOIL1_MyD88 001...22...MyD88...189	32	MyD88 HOIL1Goff	20210811 1.6nM 120-1E1_HOIL1_MyD88 001	22	4.3991107509985	2.18924050028119	16	12	1	208
20210811 1.6nM 120-1E1_HOIL1_MyD88 001...22...15	20210811 1.6nM 120-1E1_HOIL1_MyD88 001...22...MyD88...212	32	MyD88 HOIL1Goff	20210811 1.6nM 120-1E1_HOIL1_MyD88 001	22	3.80462948484744	0.978573766480037	72	28	1	208
20210811 1.6nM 120-1E1_HOIL1_MyD88 001...22...18	20210811 1.6nM 120-1E1_HOIL1_MyD88 001...22...MyD88...256	32	MyD88 HOIL1Goff	20210811 1.6nM 120-1E1_HOIL1_MyD88 001	22	3.3944696734301	1.40976006885615	68	8	1	208
20210811 1.6nM 120-1E1_HOIL1_MyD88 001...22...2	20210811 1.6nM 120-1E1_HOIL1_MyD88 001...22...MyD88...77	32	MyD88 HOIL1Goff	20210811 1.6nM 120-1E1_HOIL1_MyD88 001	22	1.28703107647307	1.7195649978506	16	8	1	208
20210811 1.6nM 120-1E1_HOIL1_MyD88 001...22...7	20210811 1.6nM 120-1E1_HOIL1_MyD88 001...22...MyD88...124	32	MyD88 HOIL1Goff	20210811 1.6nM 120-1E1_HOIL1_MyD88 001	22	4.84956428699453	2.27074197495288	44	32	1	208
20210811 1.6nM 120-1E1_HOIL1_MyD88 001...23...20	20210811 1.6nM 120-1E1_HOIL1_MyD88 001...23...MyD88...196	32	MyD88 HOIL1Goff	20210811 1.6nM 120-1E1_HOIL1_MyD88 001	23	6.4608422545349	1.81450454869643	156	28	1	208
20210811 1.6nM 120-1E1_HOIL1_MyD88 001...23...26	20210811 1.6nM 120-1E1_HOIL1_MyD88 001...23...MyD88...222	32	MyD88 HOIL1Goff	20210811 1.6nM 120-1E1_HOIL1_MyD88 001	23	5.75547416685646	2.97026501962963	40	28	1	208
20210811 1.6nM 120-1E1_HOIL1_MyD88 001...23...28	20210811 1.6nM 120-1E1_HOIL1_MyD88 001...23...MyD88...191	32	MyD88 HOIL1Goff	20210811 1.6nM 120-1E1_HOIL1_MyD88 001	23	5.6473146567493	3.5571747871248	264	72	1	208
20210811 1.6nM 120-1E1_HOIL1_MyD88 001...23...30	20210811 1.6nM 120-1E1_HOIL1_MyD88 001...23...MyD88...259	32	MyD88 HOIL1Goff	20210811 1.6nM 120-1E1_HOIL1_MyD88 001	23	3.37595879692698	2.05646503336052	112	56	1	208
20210811 1.6nM 120-1E1_HOIL1_MyD88 001...23...32	20210811 1.6nM 120-1E1_HOIL1_MyD88 001...23...MyD88...268	32	MyD88 HOIL1Goff	20210811 1.6nM 120-1E1_HOIL1_MyD88 001	23	5.97925708701356	2.03925186456848	132	24	1	208
20210811 1.6nM 120-1E1_HOIL1_MyD88 001...23...36	20210811 1.6nM 120-1E1_HOIL1_MyD88 001...23...MyD88...302	32	MyD88 HOIL1Goff	20210811 1.6nM 120-1E1_HOIL1_MyD88 001	23	3.839195724913	1.97996492396582	64	20	1	208
20210811 1.6nM 120-1E1_HOIL1_MyD88 001...24...3	20210811 1.6nM 120-1E1_HOIL1_MyD88 001...24...MyD88...146	32	MyD88 HOIL1Goff	20210811 1.6nM 120-1E1_HOIL1_MyD88 001	24	2.72049813131787	1.80987526998044	52	40	1	208
20210811 1.6nM 120-1E1_HOIL1_MyD88 001...3...102	20210811 1.6nM 120-1E1_HOIL1_MyD88 001...3...MyD88...1709	32	MyD88 HOIL1Goff	20210811 1.6nM 120-1E1_HOIL1_MyD88 001	3	3.69136264761777	1.9243834365271	128	16	1	208
20210811 1.6nM 120-1E1_HOIL1_MyD88 001...3...105	20210811 1.6nM 120-1E1_HOIL1_MyD88 001...3...MyD88...1770	32	MyD88 HOIL1Goff	20210811 1.6nM 120-1E1_HOIL1_MyD88 001	3	6.39905183873069	1.50320855413567	68	20	1	208
20210811 1.6nM 120-1E1_HOIL1_MyD88 001...3...21	20210811 1.6nM 120-1E1_HOIL1_MyD88 001...3...MyD88...603	32	MyD88 HOIL1Goff	20210811 1.6nM 120-1E1_HOIL1_MyD88 001	3	4.02314227248758	1.53980839204705	56	12	1	208
20210811 1.6nM 120-1E1_HOIL1_MyD88 001...3...22	20210811 1.6nM 120-1E1_HOIL1_MyD88 001...3...MyD88...593	32	MyD88 HOIL1Goff	20210811 1.6nM 120-1E1_HOIL1_MyD88 001	3	6.00887682633809	1.71758788220071	184	36	1	208
20210811 1.6nM 120-1E1_HOIL1_MyD88 001...3...26	20210811 1.6nM 120-1E1_HOIL1_MyD88 001...3...MyD88...483	32	MyD88 HOIL1Goff	20210811 1.6nM 120-1E1_HOIL1_MyD88 001	3	5.87554465057294	2.02452486502834	332	16	1	208
20210811 1.6nM 120-1E1_HOIL1_MyD88 001...3...30	20210811 1.6nM 120-1E1_HOIL1_MyD88 001...3...MyD88...771	32	MyD88 HOIL1Goff	20210811 1.6nM 120-1E1_HOIL1_MyD88 001	3	6.39789900053219	2.05360334960707	76	36	1	208
20210811 1.6nM 120-1E1_HOIL1_MyD88 001...3...34	20210811 1.6nM 120-1E1_HOIL1_MyD88 001...3...MyD88...693	32	MyD88 HOIL1Goff	20210811 1.6nM 120-1E1_HOIL1_MyD88 001	3	5.53749959704981	3.12536632682365	212	64	1	208
20210811 1.6nM 120-1E1_HOIL1_MyD88 001...3...37	20210811 1.6nM 120-1E1_HOIL1_MyD88 001...3...MyD88...584	32	MyD88 HOIL1Goff	20210811 1.6nM 120-1E1_HOIL1_MyD88 001	3	4.04105865560836	2.81777378358041	324	224	1	208
20210811 1.6nM 120-1E1_HOIL1_MyD88 001...3...38	20210811 1.6nM 120-1E1_HOIL1_MyD88 001...3...MyD88...782	32	MyD88 HOIL1Goff	20210811 1.6nM 120-1E1_HOIL1_MyD88 001	3	3.28539154341142	1.71940451354294	20	44	1	208
20210811 1.6nM 120-1E1_HOIL1_MyD88 001...3...40	20210811 1.6nM 120-1E1_HOIL1_MyD88 001...3...MyD88...792	32	MyD88 HOIL1Goff	20210811 1.6nM 120-1E1_HOIL1_MyD88 001	3	4.29268429831502	2.24200672731652	312	48	1	208
20210811 1.6nM 120-1E1_HOIL1_MyD88 001...3...46	20210811 1.6nM 120-1E1_HOIL1_MyD88 001...3...MyD88...724	32	MyD88 HOIL1Goff	20210811 1.6nM 120-1E1_HOIL1_MyD88 001	3	5.72191247586542	2.05497287829373	328	40	1	208
20210811 1.6nM 120-1E1_HOIL1_MyD88 001...3...50	20210811 1.6nM 120-1E1_HOIL1_MyD88 001...3...MyD88...1068	32	MyD88 HOIL1Goff	20210811 1.6nM 120-1E1_HOIL1_MyD88 001	3	6.229516252864	1.45519287696415	324	28	1	208
20210811 1.6nM 120-1E1_HOIL1_MyD88 001...3...56	20210811 1.6nM 120-1E1_HOIL1_MyD88 001...3...MyD88...1031	32	MyD88 HOIL1Goff	20210811 1.6nM 120-1E1_HOIL1_MyD88 001	3	5.82902685660609	2.47289863107116	244	116	1	208
20210811 1.6nM 120-1E1_HOIL1_MyD88 001...3...64	20210811 1.6nM 120-1E1_HOIL1_MyD88 001...3...MyD88...1271	32	MyD88 HOIL1Goff	20210811 1.6nM 120-1E1_HOIL1_MyD88 001	3	4.09126721397143	2.46653182937765	40	28	1	208
20210811 1.6nM 120-1E1_HOIL1_MyD88 001...3...73	20210811 1.6nM 120-1E1_HOIL1_MyD88 001...3...MyD88...1197	32	MyD88 HOIL1Goff	20210811 1.6nM 120-1E1_HOIL1_MyD88 001	3	2.25113369503789	2.08116817255653	472	32	1	208
20210811 1.6nM 120-1E1_HOIL1_MyD88 001...3...74	20210811 1.6nM 120-1E1_HOIL1_MyD88 001...3...MyD88...1368	32	MyD88 HOIL1Goff	20210811 1.6nM 120-1E1_HOIL1_MyD88 001	3	5.38530900695031	3.67761671878075	44	56	1	208
20210811 1.6nM 120-1E1_HOIL1_MyD88 001...3...76	20210811 1.6nM 120-1E1_HOIL1_MyD88 001...3...MyD88...1204	32	MyD88 HOIL1Goff	20210811 1.6nM 120-1E1_HOIL1_MyD88 001	3	3.7162390613544	1.5173394551852	216	8	1	208
20210811 1.6nM 120-1E1_HOIL1_MyD88 001...3...77	20210811 1.6nM 120-1E1_HOIL1_MyD88 001...3...MyD88...1360	32	MyD88 HOIL1Goff	20210811 1.6nM 120-1E1_HOIL1_MyD88 001	3	6.00995711476429	1.05918997328768	208	8	1	208
20210811 1.6nM 120-1E1_HOIL1_MyD88 001...3...78	20210811 1.6nM 120-1E1_HOIL1_MyD88 001...3...MyD88...1201	32	MyD88 HOIL1Goff	20210811 1.6nM 120-1E1_HOIL1_MyD88 001	3	4.80114500897067	2.07734642628764	476	88	1	208
20210811 1.6nM 120-1E1_HOIL1_MyD88 001...3...8	20210811 1.6nM 120-1E1_HOIL1_MyD88 001...3...MyD88...218	32	MyD88 HOIL1Goff	20210811 1.6nM 120-1E1_HOIL1_MyD88 001	3	3.86882367503591	1.88505040505803	152	28	1	208
20210811 1.6nM 120-1E1_HOIL1_MyD88 001...3...83	20210811 1.6nM 120-1E1_HOIL1_MyD88 001...3...MyD88...1493	32	MyD88 HOIL1Goff	20210811 1.6nM 120-1E1_HOIL1_MyD88 001	3	4.85877252894543	1.3376973797988	52	36	1	208
20210811 1.6nM 120-1E1_HOIL1_MyD88 001...3...9	20210811 1.6nM 120-1E1_HOIL1_MyD88 001...3...MyD88...299	32	MyD88 HOIL1Goff	20210811 1.6nM 120-1E1_HOIL1_MyD88 001	3	3.48142298614757	1.54216394524857	32	12	1	208
20210811 1.6nM 120-1E1_HOIL1_MyD88 001...3...91	20210811 1.6nM 120-1E1_HOIL1_MyD88 001...3...MyD88...1517	32	MyD88 HOIL1Goff	20210811 1.6nM 120-1E1_HOIL1_MyD88 001	3	5.89750874675929	1.35117173722497	184	20	1	208
20210811 1.6nM 120-1E1_HOIL1_MyD88 001...3...95	20210811 1.6nM 120-1E1_HOIL1_MyD88 001...3...MyD88...1376	32	MyD88 HOIL1Goff	20210811 1.6nM 120-1E1_HOIL1_MyD88 001	3	4.91956952235958	1.68679422269106	260	16	1	208
20210811 1.6nM 120-1E1_HOIL1_MyD88 001...5...15	20210811 1.6nM 120-1E1_HOIL1_MyD88 001...5...MyD88...435	32	MyD88 HOIL1Goff	20210811 1.6nM 120-1E1_HOIL1_MyD88 001	5	3.10769156070723	0.996371633867334	124	12	1	208
20210811 1.6nM 120-1E1_HOIL1_MyD88 001...5...16	20210811 1.6nM 120-1E1_HOIL1_MyD88 001...5...MyD88...459	32	MyD88 HOIL1Goff	20210811 1.6nM 120-1E1_HOIL1_MyD88 001	5	5.09840781646514	2.19543319448208	68	32	1	208
20210811 1.6nM 120-1E1_HOIL1_MyD88 001...5...21	20210811 1.6nM 120-1E1_HOIL1_MyD88 001...5...MyD88...515	32	MyD88 HOIL1Goff	20210811 1.6nM 120-1E1_HOIL1_MyD88 001	5	2.45633733642541	1.85278826718731	88	20	1	208
20210811 1.6nM 120-1E1_HOIL1_MyD88 001...5...29	20210811 1.6nM 120-1E1_HOIL1_MyD88 001...5...MyD88...715	32	MyD88 HOIL1Goff	20210811 1.6nM 120-1E1_HOIL1_MyD88 001	5	3.8647710986513	1.37414020563172	48	12	1	208
20210811 1.6nM 120-1E1_HOIL1_MyD88 001...6...23	20210811 1.6nM 120-1E1_HOIL1_MyD88 001...6...MyD88...439	32	MyD88 HOIL1Goff	20210811 1.6nM 120-1E1_HOIL1_MyD88 001	6	4.33773003297988	4.31926417773097	136	28	1	208
20210811 1.6nM 120-1E1_HOIL1_MyD88 001...6...25	20210811 1.6nM 120-1E1_HOIL1_MyD88 001...6...MyD88...341	32	MyD88 HOIL1Goff	20210811 1.6nM 120-1E1_HOIL1_MyD88 001	6	6.36022222582225	0.90488458605995	512	8	1	208
20210811 1.6nM 120-1E1_HOIL1_MyD88 001...6...26	20210811 1.6nM 120-1E1_HOIL1_MyD88 001...6...MyD88...467	32	MyD88 HOIL1Goff	20210811 1.6nM 120-1E1_HOIL1_MyD88 001	6	5.14273746424506	3.43761298585092	24	72	1	208
20210811 1.6nM 120-1E1_HOIL1_MyD88 001...6...29	20210811 1.6nM 120-1E1_HOIL1_MyD88 001...6...MyD88...578	32	MyD88 HOIL1Goff	20210811 1.6nM 120-1E1_HOIL1_MyD88 001	6	3.4291237585116	2.26166399115463	96	24	1	208
20210811 1.6nM 120-1E1_HOIL1_MyD88 001...6...31	20210811 1.6nM 120-1E1_HOIL1_MyD88 001...6...MyD88...626	32	MyD88 HOIL1Goff	20210811 1.6nM 120-1E1_HOIL1_MyD88 001	6	5.43983019241986	2.65344804777864	36	84	1	208
20210811 1.6nM 120-1E1_HOIL1_MyD88 001...6...32	20210811 1.6nM 120-1E1_HOIL1_MyD88 001...6...MyD88...608	32	MyD88 HOIL1Goff	20210811 1.6nM 120-1E1_HOIL1_MyD88 001	6	2.02037657537441	2.18302355362229	208	16	1	208
20210811 1.6nM 120-1E1_HOIL1_MyD88 001...6...33	20210811 1.6nM 120-1E1_HOIL1_MyD88 001...6...MyD88...591	32	MyD88 HOIL1Goff	20210811 1.6nM 120-1E1_HOIL1_MyD88 001	6	6.53123316583695	1.79501004560196	120	8	1	208
20210811 1.6nM 120-1E1_HOIL1_MyD88 001...6...34	20210811 1.6nM 120-1E1_HOIL1_MyD88 001...6...MyD88...599	32	MyD88 HOIL1Goff	20210811 1.6nM 120-1E1_HOIL1_MyD88 001	6	6.54365914598435	3.298955314653	140	148	1	208
20210811 1.6nM 120-1E1_HOIL1_MyD88 001...6...35	20210811 1.6nM 120-1E1_HOIL1_MyD88 001...6...MyD88...657	32	MyD88 HOIL1Goff	20210811 1.6nM 120-1E1_HOIL1_MyD88 001	6	4.7926337164285	1.71697121606675	32	8	1	208
20210811 1.6nM 120-1E1_HOIL1_MyD88 001...6...36	20210811 1.6nM 120-1E1_HOIL1_MyD88 001...6...MyD88...656	32	MyD88 HOIL1Goff	20210811 1.6nM 120-1E1_HOIL1_MyD88 001	6	4.5708178193421	3.43890424765699	44	44	1	208
20210811 1.6nM 120-1E1_HOIL1_MyD88 001...6...37	20210811 1.6nM 120-1E1_HOIL1_MyD88 001...6...MyD88...628	32	MyD88 HOIL1Goff	20210811 1.6nM 120-1E1_HOIL1_MyD88 001	6	6.46351811161864	2.78842264043239	256	48	1	208
20210811 1.6nM 120-1E1_HOIL1_MyD88 001...6...39	20210811 1.6nM 120-1E1_HOIL1_MyD88 001...6...MyD88...708	32	MyD88 HOIL1Goff	20210811 1.6nM 120-1E1_HOIL1_MyD88 001	6	2.4194855258922	2.06793972336247	44	48	1	208
20210811 1.6nM 120-1E1_HOIL1_MyD88 001...6...40	20210811 1.6nM 120-1E1_HOIL1_MyD88 001...6...MyD88...602	32	MyD88 HOIL1Goff	20210811 1.6nM 120-1E1_HOIL1_MyD88 001	6	5.8167375651983	3.48039935298481	320	56	1	208
20210811 1.6nM 120-1E1_HOIL1_MyD88 001...6...41	20210811 1.6nM 120-1E1_HOIL1_MyD88 001...6...MyD88...720	32	MyD88 HOIL1Goff	20210811 1.6nM 120-1E1_HOIL1_MyD88 001	6	5.18009667053785	3.0296677927354	28	28	1	208
20210811 1.6nM 120-1E1_HOIL1_MyD88 001...6...42	20210811 1.6nM 120-1E1_HOIL1_MyD88 001...6...MyD88...721	32	MyD88 HOIL1Goff	20210811 1.6nM 120-1E1_HOIL1_MyD88 001	6	6.68258921249494	2.25343592402979	20	16	1	208
20210811 1.6nM 120-1E1_HOIL1_MyD88 001...7...1	20210811 1.6nM 120-1E1_HOIL1_MyD88 001...7...MyD88...56	32	MyD88 HOIL1Goff	20210811 1.6nM 120-1E1_HOIL1_MyD88 001	7	3.32496900215186	1.69365444409747	52	16	1	208
20210811 1.6nM 120-1E1_HOIL1_MyD88 001...7...12	20210811 1.6nM 120-1E1_HOIL1_MyD88 001...7...MyD88...1142	32	MyD88 HOIL1Goff	20210811 1.6nM 120-1E1_HOIL1_MyD88 001	7	2.1906451434227	2.02849700665321	28	44	1	208
20210811 1.6nM 120-1E1_HOIL1_MyD88 001...7...13	20210811 1.6nM 120-1E1_HOIL1_MyD88 001...7...MyD88...1263	32	MyD88 HOIL1Goff	20210811 1.6nM 120-1E1_HOIL1_MyD88 001	7	4.16582525282208	1.34311962885781	128	20	1	208
20210811 1.6nM 120-1E1_HOIL1_MyD88 001...7...14	20210811 1.6nM 120-1E1_HOIL1_MyD88 001...7...MyD88...1463	32	MyD88 HOIL1Goff	20210811 1.6nM 120-1E1_HOIL1_MyD88 001	7	1.87433391529816	1.55187934883642	32	8	1	208
20210811 1.6nM 120-1E1_HOIL1_MyD88 001...7...4	20210811 1.6nM 120-1E1_HOIL1_MyD88 001...7...MyD88...406	32	MyD88 HOIL1Goff	20210811 1.6nM 120-1E1_HOIL1_MyD88 001	7	4.52255449385404	3.11562746797327	116	80	1	208
20210811 1.6nM 120-1E1_HOIL1_MyD88 001...7...5	20210811 1.6nM 120-1E1_HOIL1_MyD88 001...7...MyD88...339	32	MyD88 HOIL1Goff	20210811 1.6nM 120-1E1_HOIL1_MyD88 001	7	4.19088654636879	1.12443989178507	116	28	1	208
20210811 1.6nM 120-1E1_HOIL1_MyD88 001...7...8	20210811 1.6nM 120-1E1_HOIL1_MyD88 001...7...MyD88...620	32	MyD88 HOIL1Goff	20210811 1.6nM 120-1E1_HOIL1_MyD88 001	7	1.5755921219564	2.04669285173911	16	16	1	208
20210811 1.6nM 120-1E1_HOIL1_MyD88 001...8...17	20210811 1.6nM 120-1E1_HOIL1_MyD88 001...8...MyD88...452	32	MyD88 HOIL1Goff	20210811 1.6nM 120-1E1_HOIL1_MyD88 001	8	5.94993989455582	3.88465589604554	300	256	1	208
20210811 1.6nM 120-1E1_HOIL1_MyD88 001...8...21	20210811 1.6nM 120-1E1_HOIL1_MyD88 001...8...MyD88...380	32	MyD88 HOIL1Goff	20210811 1.6nM 120-1E1_HOIL1_MyD88 001	8	5.26900520593502	8.41025930455296	16	348	1	208
20210811 1.6nM 120-1E1_HOIL1_MyD88 001...8...22	20210811 1.6nM 120-1E1_HOIL1_MyD88 001...8...MyD88...546	32	MyD88 HOIL1Goff	20210811 1.6nM 120-1E1_HOIL1_MyD88 001	8	2.33349802412358	2.49275184555802	24	80	1	208
20210811 1.6nM 120-1E1_HOIL1_MyD88 001...8...23	20210811 1.6nM 120-1E1_HOIL1_MyD88 001...8...MyD88...617	32	MyD88 HOIL1Goff	20210811 1.6nM 120-1E1_HOIL1_MyD88 001	8	4.07194938441468	2.83328357593462	96	68	1	208
20210811 1.6nM 120-1E1_HOIL1_MyD88 001...8...24	20210811 1.6nM 120-1E1_HOIL1_MyD88 001...8...MyD88...663	32	MyD88 HOIL1Goff	20210811 1.6nM 120-1E1_HOIL1_MyD88 001	8	4.9650491240319	1.78108416551418	308	12	1	208
20210811 1.6nM 120-1E1_HOIL1_MyD88 001...8...26	20210811 1.6nM 120-1E1_HOIL1_MyD88 001...8...MyD88...682	32	MyD88 HOIL1Goff	20210811 1.6nM 120-1E1_HOIL1_MyD88 001	8	4.66998652628198	1.93134850685446	56	48	1	208
20210811 1.6nM 120-1E1_HOIL1_MyD88 001...8...27	20210811 1.6nM 120-1E1_HOIL1_MyD88 001...8...MyD88...732	32	MyD88 HOIL1Goff	20210811 1.6nM 120-1E1_HOIL1_MyD88 001	8	5.47262463693608	1.17900455639025	180	20	1	208
20210811 1.6nM 120-1E1_HOIL1_MyD88 001...8...4	20210811 1.6nM 120-1E1_HOIL1_MyD88 001...8...MyD88...147	32	MyD88 HOIL1Goff	20210811 1.6nM 120-1E1_HOIL1_MyD88 001	8	5.93018731375178	1.21484082275633	20	8	1	208
20210811 1.6nM 120-1E1_HOIL1_MyD88 001...9...24	20210811 1.6nM 120-1E1_HOIL1_MyD88 001...9...MyD88...256	32	MyD88 HOIL1Goff	20210811 1.6nM 120-1E1_HOIL1_MyD88 001	9	5.41485892290867	1.42424054012325	968	28	1	208
20210811 1.6nM 120-1E1_HOIL1_MyD88 001...9...26	20210811 1.6nM 120-1E1_HOIL1_MyD88 001...9...MyD88...191	32	MyD88 HOIL1Goff	20210811 1.6nM 120-1E1_HOIL1_MyD88 001	9	4.19358952014051	1.21533237348872	276	8	1	208
20210811 1.6nM 120-1E1_HOIL1_MyD88 001...9...29	20210811 1.6nM 120-1E1_HOIL1_MyD88 001...9...MyD88...249	32	MyD88 HOIL1Goff	20210811 1.6nM 120-1E1_HOIL1_MyD88 001	9	5.38941959578344	1.49146051466168	572	24	1	208
20210811 1.6nM 120-1E1_HOIL1_MyD88 001...9...31	20210811 1.6nM 120-1E1_HOIL1_MyD88 001...9...MyD88...196	32	MyD88 HOIL1Goff	20210811 1.6nM 120-1E1_HOIL1_MyD88 001	9	6.55327854892721	1.55067150025064	380	36	1	208
20210811 1.6nM 120-1E1_HOIL1_MyD88 001...9...33	20210811 1.6nM 120-1E1_HOIL1_MyD88 001...9...MyD88...322	32	MyD88 HOIL1Goff	20210811 1.6nM 120-1E1_HOIL1_MyD88 001	9	5.16857585722464	2.54766547805529	136	80	1	208
20210811 1.6nM 120-1E1_HOIL1_MyD88 001...9...34	20210811 1.6nM 120-1E1_HOIL1_MyD88 001...9...MyD88...282	32	MyD88 HOIL1Goff	20210811 1.6nM 120-1E1_HOIL1_MyD88 001	9	5.76238381685561	0.918424933556326	92	12	1	208
20210811 1.6nM 120-1E1_HOIL1_MyD88 001...9...38	20210811 1.6nM 120-1E1_HOIL1_MyD88 001...9...MyD88...387	32	MyD88 HOIL1Goff	20210811 1.6nM 120-1E1_HOIL1_MyD88 001	9	5.55282706280963	1.28454805604715	132	48	1	208
20210811 1.6nM 120-1E1_HOIL1_MyD88 001...9...40	20210811 1.6nM 120-1E1_HOIL1_MyD88 001...9...MyD88...369	32	MyD88 HOIL1Goff	20210811 1.6nM 120-1E1_HOIL1_MyD88 001	9	5.58856946816241	1.55645417910119	792	28	1	208
20210811 1.6nM 120-1E1_HOIL1_MyD88 001...9...41	20210811 1.6nM 120-1E1_HOIL1_MyD88 001...9...MyD88...395	32	MyD88 HOIL1Goff	20210811 1.6nM 120-1E1_HOIL1_MyD88 001	9	6.31283064500833	2.59763477132552	76	120	1	208
20210811 1.6nM 120-1E1_HOIL1_MyD88 001...9...45	20210811 1.6nM 120-1E1_HOIL1_MyD88 001...9...MyD88...277	32	MyD88 HOIL1Goff	20210811 1.6nM 120-1E1_HOIL1_MyD88 001	9	3.87063782988353	0.792224734946942	232	8	1	208
20210811 1.6nM 120-1E1_HOIL1_MyD88 001...9...47	20210811 1.6nM 120-1E1_HOIL1_MyD88 001...9...MyD88...357	32	MyD88 HOIL1Goff	20210811 1.6nM 120-1E1_HOIL1_MyD88 001	9	5.5939946584487	1.254214148028	288	24	1	208
20210811 1.6nM 120-1E1_HOIL1_MyD88 001...9...48	20210811 1.6nM 120-1E1_HOIL1_MyD88 001...9...MyD88...349	32	MyD88 HOIL1Goff	20210811 1.6nM 120-1E1_HOIL1_MyD88 001	9	6.55328419121943	1.83905112755807	260	56	1	208
20210811 1.6nM 120-1E1_HOIL1_MyD88 001...9...49	20210811 1.6nM 120-1E1_HOIL1_MyD88 001...9...MyD88...394	32	MyD88 HOIL1Goff	20210811 1.6nM 120-1E1_HOIL1_MyD88 001	9	4.61467478830223	0.923934555239841	276	12	1	208
20210811 1.6nM 120-1E1_HOIL1_MyD88 001...9...50	20210811 1.6nM 120-1E1_HOIL1_MyD88 001...9...MyD88...494	32	MyD88 HOIL1Goff	20210811 1.6nM 120-1E1_HOIL1_MyD88 001	9	4.96822320815038	1.36113345650039	180	24	1	208
20210811 1.6nM 120-1E1_HOIL1_MyD88 001...9...51	20210811 1.6nM 120-1E1_HOIL1_MyD88 001...9...MyD88...496	32	MyD88 HOIL1Goff	20210811 1.6nM 120-1E1_HOIL1_MyD88 001	9	1.93982770644275	1.73760492921625	28	8	1	208
20210811 1.6nM 120-1E1_HOIL1_MyD88 001...9...56	20210811 1.6nM 120-1E1_HOIL1_MyD88 001...9...MyD88...528	32	MyD88 HOIL1Goff	20210811 1.6nM 120-1E1_HOIL1_MyD88 001	9	6.73669276307381	1.7555261050287	52	12	1	208
20210811 1.6nM 120-1E1_HOIL1_MyD88 001...9...6	20210811 1.6nM 120-1E1_HOIL1_MyD88 001...9...MyD88...54	32	MyD88 HOIL1Goff	20210811 1.6nM 120-1E1_HOIL1_MyD88 001	9	4.42897631952105	2.28943373763084	64	52	1	208
20210811 1.6nM 120-1E1_HOIL1_MyD88 001...9...61	20210811 1.6nM 120-1E1_HOIL1_MyD88 001...9...MyD88...641	32	MyD88 HOIL1Goff	20210811 1.6nM 120-1E1_HOIL1_MyD88 001	9	2.47735666446541	0.903379879593225	124	20	1	208
20210811 1.6nM 120-1E1_HOIL1_MyD88 001...9...65	20210811 1.6nM 120-1E1_HOIL1_MyD88 001...9...MyD88...457	32	MyD88 HOIL1Goff	20210811 1.6nM 120-1E1_HOIL1_MyD88 001	9	5.80213639718806	1.51466576784116	404	16	1	208
20210811 1.6nM 120-1E1_HOIL1_MyD88 001...9...66	20210811 1.6nM 120-1E1_HOIL1_MyD88 001...9...MyD88...640	32	MyD88 HOIL1Goff	20210811 1.6nM 120-1E1_HOIL1_MyD88 001	9	5.55105195136095	1.4125776322687	360	36	1	208
20210811 1.6nM 120-1E1_HOIL1_MyD88 001...9...70	20210811 1.6nM 120-1E1_HOIL1_MyD88 001...9...MyD88...740	32	MyD88 HOIL1Goff	20210811 1.6nM 120-1E1_HOIL1_MyD88 001	9	1.377128188095	2.05773431028683	20	20	1	208
20210811 1.6nM 120-1E1_HOIL1_MyD88 001...9...73	20210811 1.6nM 120-1E1_HOIL1_MyD88 001...9...MyD88...714	32	MyD88 HOIL1Goff	20210811 1.6nM 120-1E1_HOIL1_MyD88 001	9	5.13269194191986	1.30024054788971	536	24	1	208
20210811 1.6nM 120-1E1_HOIL1_MyD88 001...9...76	20210811 1.6nM 120-1E1_HOIL1_MyD88 001...9...MyD88...754	32	MyD88 HOIL1Goff	20210811 1.6nM 120-1E1_HOIL1_MyD88 001	9	6.21996109415509	1.53298406215265	288	80	1	208
20210811 1.6nM 120-1E1_HOIL1_MyD88 001...9...77	20210811 1.6nM 120-1E1_HOIL1_MyD88 001...9...MyD88...643	32	MyD88 HOIL1Goff	20210811 1.6nM 120-1E1_HOIL1_MyD88 001	9	5.72678847953373	1.35540795428114	444	20	1	208
20210811 1.6nM 120-1E1_HOIL1_MyD88 001...9...78	20210811 1.6nM 120-1E1_HOIL1_MyD88 001...9...MyD88...981	32	MyD88 HOIL1Goff	20210811 1.6nM 120-1E1_HOIL1_MyD88 001	9	5.53117069260905	1.76504899476609	56	56	1	208
20210811 1.6nM 120-1E1_HOIL1_MyD88 001...9...79	20210811 1.6nM 120-1E1_HOIL1_MyD88 001...9...MyD88...873	32	MyD88 HOIL1Goff	20210811 1.6nM 120-1E1_HOIL1_MyD88 001	9	4.79033119803086	1.17534485338907	332	8	1	208
20210811 1.6nM 120-1E1_HOIL1_MyD88 001...9...8	20210811 1.6nM 120-1E1_HOIL1_MyD88 001...9...MyD88...56	32	MyD88 HOIL1Goff	20210811 1.6nM 120-1E1_HOIL1_MyD88 001	9	5.50988070296928	2.53829974212002	408	112	1	208
20210811 1.6nM 120-1E1_HOIL1_MyD88 001...9...81	20210811 1.6nM 120-1E1_HOIL1_MyD88 001...9...MyD88...701	32	MyD88 HOIL1Goff	20210811 1.6nM 120-1E1_HOIL1_MyD88 001	9	5.3663546104883	3.28770747105349	544	60	1	208
20210811 1.6nM 120-1E1_HOIL1_MyD88 001...9...82	20210811 1.6nM 120-1E1_HOIL1_MyD88 001...9...MyD88...1047	32	MyD88 HOIL1Goff	20210811 1.6nM 120-1E1_HOIL1_MyD88 001	9	1.81371828578812	1.46336541499501	20	8	1	208
20210811 1.6nM 120-1E1_HOIL1_MyD88 001...9...83	20210811 1.6nM 120-1E1_HOIL1_MyD88 001...9...MyD88...978	32	MyD88 HOIL1Goff	20210811 1.6nM 120-1E1_HOIL1_MyD88 001	9	3.1092966349429	1.24671671941745	108	8	1	208
20191205 cl120 hoil1mscarlet 001...10...20	20191205 cl120 hoil1mscarlet 001...10...MyD88...252	32	MyD88 HOIL1Goff	20191205 cl120 hoil1mscarlet 001	10	14.4102942612369	2.98411670934896	48	100	4	67
20191205 cl120 hoil1mscarlet 001...10...37	20191205 cl120 hoil1mscarlet 001...10...MyD88...383	32	MyD88 HOIL1Goff	20191205 cl120 hoil1mscarlet 001	10	19.0763223205651	1.56083819424921	172	28	4	67
20191205 cl120 hoil1mscarlet 001...10...42	20191205 cl120 hoil1mscarlet 001...10...MyD88...438	32	MyD88 HOIL1Goff	20191205 cl120 hoil1mscarlet 001	10	12.4503487580065	2.0350092728059	16	32	4	67
20191205 cl120 hoil1mscarlet 001...10...43	20191205 cl120 hoil1mscarlet 001...10...MyD88...442	32	MyD88 HOIL1Goff	20191205 cl120 hoil1mscarlet 001	10	8.94122517717255	2.13172598348948	16	32	4	67
20191205 cl120 hoil1mscarlet 001...10...44	20191205 cl120 hoil1mscarlet 001...10...MyD88...458	32	MyD88 HOIL1Goff	20191205 cl120 hoil1mscarlet 001	10	15.7241377160445	3.66419355541186	56	48	4	67
20191205 cl120 hoil1mscarlet 001...10...46	20191205 cl120 hoil1mscarlet 001...10...MyD88...459	32	MyD88 HOIL1Goff	20191205 cl120 hoil1mscarlet 001	10	16.4967696220333	2.03150376363335	52	12	4	67
20191205 cl120 hoil1mscarlet 001...10...49	20191205 cl120 hoil1mscarlet 001...10...MyD88...416	32	MyD88 HOIL1Goff	20191205 cl120 hoil1mscarlet 001	10	17.5584208434111	1.80167918349569	172	36	4	67
20191205 cl120 hoil1mscarlet 001...10...54	20191205 cl120 hoil1mscarlet 001...10...MyD88...517	32	MyD88 HOIL1Goff	20191205 cl120 hoil1mscarlet 001	10	17.2831106042458	1.5041097531552	116	28	4	67
20191205 cl120 hoil1mscarlet 001...10...55	20191205 cl120 hoil1mscarlet 001...10...MyD88...447	32	MyD88 HOIL1Goff	20191205 cl120 hoil1mscarlet 001	10	15.7465567815251	1.79305849257137	284	48	4	67
20191205 cl120 hoil1mscarlet 001...10...57	20191205 cl120 hoil1mscarlet 001...10...MyD88...506	32	MyD88 HOIL1Goff	20191205 cl120 hoil1mscarlet 001	10	13.3254715688225	1.5382344002742	640	24	4	67
20191205 cl120 hoil1mscarlet 001...10...60	20191205 cl120 hoil1mscarlet 001...10...MyD88...389	32	MyD88 HOIL1Goff	20191205 cl120 hoil1mscarlet 001	10	17.4297323790618	2.21415116755542	472	40	4	67
20191205 cl120 hoil1mscarlet 001...10...62	20191205 cl120 hoil1mscarlet 001...10...MyD88...570	32	MyD88 HOIL1Goff	20191205 cl120 hoil1mscarlet 001	10	9.81554966208283	3.10135604576458	188	76	4	67
20191205 cl120 hoil1mscarlet 001...10...63	20191205 cl120 hoil1mscarlet 001...10...MyD88...620	32	MyD88 HOIL1Goff	20191205 cl120 hoil1mscarlet 001	10	7.48765991177253	1.76006508463082	468	36	4	67
20191205 cl120 hoil1mscarlet 001...10...66	20191205 cl120 hoil1mscarlet 001...10...MyD88...653	32	MyD88 HOIL1Goff	20191205 cl120 hoil1mscarlet 001	10	10.2492054166226	1.9307986184857	72	60	4	67
20191205 cl120 hoil1mscarlet 001...11...18	20191205 cl120 hoil1mscarlet 001...11...MyD88...300	32	MyD88 HOIL1Goff	20191205 cl120 hoil1mscarlet 001	11	18.5169117613813	3.15865722644743	168	56	4	67
20191205 cl120 hoil1mscarlet 001...11...21	20191205 cl120 hoil1mscarlet 001...11...MyD88...440	32	MyD88 HOIL1Goff	20191205 cl120 hoil1mscarlet 001	11	10.3126179411672	2.11658939346633	84	28	4	67
20191205 cl120 hoil1mscarlet 001...11...8	20191205 cl120 hoil1mscarlet 001...11...MyD88...168	32	MyD88 HOIL1Goff	20191205 cl120 hoil1mscarlet 001	11	18.9511499411089	2.35204398247875	120	32	4	67
20191205 cl120 hoil1mscarlet 001...12...15	20191205 cl120 hoil1mscarlet 001...12...MyD88...175	32	MyD88 HOIL1Goff	20191205 cl120 hoil1mscarlet 001	12	13.1585687149452	2.42958317705123	200	56	4	67
20191205 cl120 hoil1mscarlet 001...12...32	20191205 cl120 hoil1mscarlet 001...12...MyD88...492	32	MyD88 HOIL1Goff	20191205 cl120 hoil1mscarlet 001	12	10.7502061668122	1.51124073555649	344	16	4	67
20191205 cl120 hoil1mscarlet 001...12...37	20191205 cl120 hoil1mscarlet 001...12...MyD88...617	32	MyD88 HOIL1Goff	20191205 cl120 hoil1mscarlet 001	12	19.101010151619	1.79123312692383	388	24	4	67
20191205 cl120 hoil1mscarlet 001...12...42	20191205 cl120 hoil1mscarlet 001...12...MyD88...888	32	MyD88 HOIL1Goff	20191205 cl120 hoil1mscarlet 001	12	11.7845660109423	1.36905129777966	352	16	4	67
20191205 cl120 hoil1mscarlet 001...12...43	20191205 cl120 hoil1mscarlet 001...12...MyD88...715	32	MyD88 HOIL1Goff	20191205 cl120 hoil1mscarlet 001	12	15.9891213944695	1.21562065645544	628	12	4	67
20191205 cl120 hoil1mscarlet 001...12...8	20191205 cl120 hoil1mscarlet 001...12...MyD88...200	32	MyD88 HOIL1Goff	20191205 cl120 hoil1mscarlet 001	12	9.57661709855507	3.74185491295042	36	44	4	67
20191205 cl120 hoil1mscarlet 001...15...1	20191205 cl120 hoil1mscarlet 001...15...MyD88...17	32	MyD88 HOIL1Goff	20191205 cl120 hoil1mscarlet 001	15	16.0380213743059	1.43225816243367	280	44	4	67
20191205 cl120 hoil1mscarlet 001...15...2	20191205 cl120 hoil1mscarlet 001...15...MyD88...25	32	MyD88 HOIL1Goff	20191205 cl120 hoil1mscarlet 001	15	11.4264105435042	1.56620376951331	428	20	4	67
20191205 cl120 hoil1mscarlet 001...15...4	20191205 cl120 hoil1mscarlet 001...15...MyD88...256	32	MyD88 HOIL1Goff	20191205 cl120 hoil1mscarlet 001	15	17.8459149900837	1.65501936195	404	56	4	67
20191205 cl120 hoil1mscarlet 001...15...5	20191205 cl120 hoil1mscarlet 001...15...MyD88...309	32	MyD88 HOIL1Goff	20191205 cl120 hoil1mscarlet 001	15	14.9720255873491	2.10772537611436	340	36	4	67
20191205 cl120 hoil1mscarlet 001...15...7	20191205 cl120 hoil1mscarlet 001...15...MyD88...326	32	MyD88 HOIL1Goff	20191205 cl120 hoil1mscarlet 001	15	11.9147649419889	1.3242637016151	480	44	4	67
20191205 cl120 hoil1mscarlet 001...17...10	20191205 cl120 hoil1mscarlet 001...17...MyD88...223	32	MyD88 HOIL1Goff	20191205 cl120 hoil1mscarlet 001	17	16.2938215208159	1.1169127446916	80	8	4	67
20191205 cl120 hoil1mscarlet 001...18...13	20191205 cl120 hoil1mscarlet 001...18...MyD88...166	32	MyD88 HOIL1Goff	20191205 cl120 hoil1mscarlet 001	18	17.6928655800038	1.61763557763508	672	16	4	67
20191205 cl120 hoil1mscarlet 001...18...16	20191205 cl120 hoil1mscarlet 001...18...MyD88...180	32	MyD88 HOIL1Goff	20191205 cl120 hoil1mscarlet 001	18	11.5777132035396	1.11660512072823	172	16	4	67
20191205 cl120 hoil1mscarlet 001...18...17	20191205 cl120 hoil1mscarlet 001...18...MyD88...176	32	MyD88 HOIL1Goff	20191205 cl120 hoil1mscarlet 001	18	13.1738742803198	1.04427575510301	448	20	4	67
20191205 cl120 hoil1mscarlet 001...18...19	20191205 cl120 hoil1mscarlet 001...18...MyD88...263	32	MyD88 HOIL1Goff	20191205 cl120 hoil1mscarlet 001	18	13.39881090933	1.07807144765701	56	12	4	67
20191205 cl120 hoil1mscarlet 001...18...3	20191205 cl120 hoil1mscarlet 001...18...MyD88...51	32	MyD88 HOIL1Goff	20191205 cl120 hoil1mscarlet 001	18	16.9414964350597	1.74570001800068	144	12	4	67
20191205 cl120 hoil1mscarlet 001...18...5	20191205 cl120 hoil1mscarlet 001...18...MyD88...93	32	MyD88 HOIL1Goff	20191205 cl120 hoil1mscarlet 001	18	19.4784700961519	2.0015123027459	172	8	4	67
20191205 cl120 hoil1mscarlet 001...3...29	20191205 cl120 hoil1mscarlet 001...3...MyD88...391	32	MyD88 HOIL1Goff	20191205 cl120 hoil1mscarlet 001	3	9.69069898783427	1.21323084122686	36	8	4	67
20191205 cl120 hoil1mscarlet 001...4...12	20191205 cl120 hoil1mscarlet 001...4...MyD88...142	32	MyD88 HOIL1Goff	20191205 cl120 hoil1mscarlet 001	4	13.5142181324741	1.23819562942459	184	8	4	67
20191205 cl120 hoil1mscarlet 001...4...15	20191205 cl120 hoil1mscarlet 001...4...MyD88...229	32	MyD88 HOIL1Goff	20191205 cl120 hoil1mscarlet 001	4	15.914821142491	1.3781758683131	108	8	4	67
20191205 cl120 hoil1mscarlet 001...4...18	20191205 cl120 hoil1mscarlet 001...4...MyD88...313	32	MyD88 HOIL1Goff	20191205 cl120 hoil1mscarlet 001	4	13.728147841339	2.35000427603368	48	32	4	67
20191205 cl120 hoil1mscarlet 001...4...22	20191205 cl120 hoil1mscarlet 001...4...MyD88...296	32	MyD88 HOIL1Goff	20191205 cl120 hoil1mscarlet 001	4	14.3270813323327	1.2565792214833	188	8	4	67
20191205 cl120 hoil1mscarlet 001...4...24	20191205 cl120 hoil1mscarlet 001...4...MyD88...366	32	MyD88 HOIL1Goff	20191205 cl120 hoil1mscarlet 001	4	8.78565086106179	1.27404776130466	68	12	4	67
20191205 cl120 hoil1mscarlet 001...4...26	20191205 cl120 hoil1mscarlet 001...4...MyD88...460	32	MyD88 HOIL1Goff	20191205 cl120 hoil1mscarlet 001	4	16.3791155424527	1.54816012656897	136	8	4	67
20191205 cl120 hoil1mscarlet 001...4...27	20191205 cl120 hoil1mscarlet 001...4...MyD88...602	32	MyD88 HOIL1Goff	20191205 cl120 hoil1mscarlet 001	4	20.2127488255502	1.35952799550913	36	8	4	67
20191205 cl120 hoil1mscarlet 001...4...9	20191205 cl120 hoil1mscarlet 001...4...MyD88...103	32	MyD88 HOIL1Goff	20191205 cl120 hoil1mscarlet 001	4	19.8413549341922	2.7525713117331	256	48	4	67
20191205 cl120 hoil1mscarlet 001...5...22	20191205 cl120 hoil1mscarlet 001...5...MyD88...311	32	MyD88 HOIL1Goff	20191205 cl120 hoil1mscarlet 001	5	15.4835556860469	1.36282427899535	236	8	4	67
20191205 cl120 hoil1mscarlet 001...5...24	20191205 cl120 hoil1mscarlet 001...5...MyD88...404	32	MyD88 HOIL1Goff	20191205 cl120 hoil1mscarlet 001	5	15.6517422952273	2.28855970241463	48	60	4	67
20191205 cl120 hoil1mscarlet 001...5...25	20191205 cl120 hoil1mscarlet 001...5...MyD88...412	32	MyD88 HOIL1Goff	20191205 cl120 hoil1mscarlet 001	5	11.3130148068513	1.72563931620706	188	12	4	67
20191205 cl120 hoil1mscarlet 001...5...3	20191205 cl120 hoil1mscarlet 001...5...MyD88...109	32	MyD88 HOIL1Goff	20191205 cl120 hoil1mscarlet 001	5	15.6864355573823	1.68970212061571	40	8	4	67
20191205 cl120 hoil1mscarlet 001...6...3	20191205 cl120 hoil1mscarlet 001...6...MyD88...79	32	MyD88 HOIL1Goff	20191205 cl120 hoil1mscarlet 001	6	19.1238766840061	1.76005956971783	208	12	4	67
20191205 cl120 hoil1mscarlet 001...7...17	20191205 cl120 hoil1mscarlet 001...7...MyD88...483	32	MyD88 HOIL1Goff	20191205 cl120 hoil1mscarlet 001	7	12.7971501124206	1.6972012381579	160	44	4	67
20191205 cl120 hoil1mscarlet 001...7...34	20191205 cl120 hoil1mscarlet 001...7...MyD88...853	32	MyD88 HOIL1Goff	20191205 cl120 hoil1mscarlet 001	7	18.9327054883515	2.4639304902522	12	24	4	67
20191205 cl120 hoil1mscarlet 001...7...38	20191205 cl120 hoil1mscarlet 001...7...MyD88...893	32	MyD88 HOIL1Goff	20191205 cl120 hoil1mscarlet 001	7	15.8784850078783	1.0349632306905	100	12	4	67
20191205 cl120 hoil1mscarlet 001...8...23	20191205 cl120 hoil1mscarlet 001...8...MyD88...274	32	MyD88 HOIL1Goff	20191205 cl120 hoil1mscarlet 001	8	19.9677326039614	4.10317478552049	100	136	4	67
20191205 cl120 hoil1mscarlet 001...8...27	20191205 cl120 hoil1mscarlet 001...8...MyD88...271	32	MyD88 HOIL1Goff	20191205 cl120 hoil1mscarlet 001	8	16.7799955159914	2.09706796549955	216	32	4	67
20191205 cl120 hoil1mscarlet 001...8...28	20191205 cl120 hoil1mscarlet 001...8...MyD88...332	32	MyD88 HOIL1Goff	20191205 cl120 hoil1mscarlet 001	8	10.9889491681333	1.51671790255685	32	8	4	67
20191205 cl120 hoil1mscarlet 001...8...31	20191205 cl120 hoil1mscarlet 001...8...MyD88...364	32	MyD88 HOIL1Goff	20191205 cl120 hoil1mscarlet 001	8	18.4540758187538	4.03688698944116	276	28	4	67
20191205 cl120 hoil1mscarlet 001...8...33	20191205 cl120 hoil1mscarlet 001...8...MyD88...396	32	MyD88 HOIL1Goff	20191205 cl120 hoil1mscarlet 001	8	17.7607510343966	2.61982277002155	392	56	4	67
20191205 cl120 hoil1mscarlet 001...8...34	20191205 cl120 hoil1mscarlet 001...8...MyD88...472	32	MyD88 HOIL1Goff	20191205 cl120 hoil1mscarlet 001	8	10.6691147830903	2.41378527958282	72	12	4	67
20191205 cl120 hoil1mscarlet 001...9...33	20191205 cl120 hoil1mscarlet 001...9...MyD88...426	32	MyD88 HOIL1Goff	20191205 cl120 hoil1mscarlet 001	9	17.0441223982671	3.10239604782169	44	56	4	67
20191205 cl120 hoil1mscarlet 001...9...34	20191205 cl120 hoil1mscarlet 001...9...MyD88...416	32	MyD88 HOIL1Goff	20191205 cl120 hoil1mscarlet 001	9	17.1956457012035	1.70367649858017	188	8	4	67
20191205 cl120 hoil1mscarlet 001...9...35	20191205 cl120 hoil1mscarlet 001...9...MyD88...412	32	MyD88 HOIL1Goff	20191205 cl120 hoil1mscarlet 001	9	7.33554327287302	2.47635069753366	104	68	4	67
20191205 cl120 hoil1mscarlet 001...9...42	20191205 cl120 hoil1mscarlet 001...9...MyD88...401	32	MyD88 HOIL1Goff	20191205 cl120 hoil1mscarlet 001	9	16.3348915930411	2.35121834473693	444	84	4	67
20191205 cl120 hoil1mscarlet 001...9...44	20191205 cl120 hoil1mscarlet 001...9...MyD88...509	32	MyD88 HOIL1Goff	20191205 cl120 hoil1mscarlet 001	9	17.3107650900901	3.56575779108154	440	84	4	67
20191205 cl120 hoil1mscarlet 001...9...45	20191205 cl120 hoil1mscarlet 001...9...MyD88...467	32	MyD88 HOIL1Goff	20191205 cl120 hoil1mscarlet 001	9	14.2013986364013	2.1546513356963	252	28	4	67
20191205 cl120 hoil1mscarlet 001...9...47	20191205 cl120 hoil1mscarlet 001...9...MyD88...599	32	MyD88 HOIL1Goff	20191205 cl120 hoil1mscarlet 001	9	11.6722431463297	2.78681558190089	188	84	4	67
20191205 cl120 hoil1mscarlet 001...9...48	20191205 cl120 hoil1mscarlet 001...9...MyD88...576	32	MyD88 HOIL1Goff	20191205 cl120 hoil1mscarlet 001	9	15.5711511680456	1.04365465125587	272	12	4	67
20191205 cl120 hoil1mscarlet 001...9...9	20191205 cl120 hoil1mscarlet 001...9...MyD88...182	32	MyD88 HOIL1Goff	20191205 cl120 hoil1mscarlet 001	9	19.6623011553804	6.26427281437737	104	120	4	67
20191205 well2 cl120 hoil1mscarlet...1...11	20191205 well2 cl120 hoil1mscarlet...1...MyD88...133	32	MyD88 HOIL1Goff	20191205 well2 cl120 hoil1mscarlet	1	9.43713126489823	1.62276105185172	92	8	4	134
20191205 well2 cl120 hoil1mscarlet...1...12	20191205 well2 cl120 hoil1mscarlet...1...MyD88...123	32	MyD88 HOIL1Goff	20191205 well2 cl120 hoil1mscarlet	1	8.25012826189129	1.85812922488208	188	8	4	134
20191205 well2 cl120 hoil1mscarlet...1...14	20191205 well2 cl120 hoil1mscarlet...1...MyD88...207	32	MyD88 HOIL1Goff	20191205 well2 cl120 hoil1mscarlet	1	11.9665089869404	2.44275696712852	64	12	4	134
20191205 well2 cl120 hoil1mscarlet...1...3	20191205 well2 cl120 hoil1mscarlet...1...MyD88...0	32	MyD88 HOIL1Goff	20191205 well2 cl120 hoil1mscarlet	1	12.2483823952192	1.31854477556573	336	8	4	134
20191205 well2 cl120 hoil1mscarlet...1...7	20191205 well2 cl120 hoil1mscarlet...1...MyD88...56	32	MyD88 HOIL1Goff	20191205 well2 cl120 hoil1mscarlet	1	12.9493399049557	2.51630375273674	312	12	4	134
20191205 well2 cl120 hoil1mscarlet...1...8	20191205 well2 cl120 hoil1mscarlet...1...MyD88...109	32	MyD88 HOIL1Goff	20191205 well2 cl120 hoil1mscarlet	1	14.1867554065229	3.10374729902416	36	16	4	134
20191205 well2 cl120 hoil1mscarlet...10...2	20191205 well2 cl120 hoil1mscarlet...10...MyD88...32	32	MyD88 HOIL1Goff	20191205 well2 cl120 hoil1mscarlet	10	18.3280033943279	3.85824779010235	380	48	4	134
20191205 well2 cl120 hoil1mscarlet...10...49	20191205 well2 cl120 hoil1mscarlet...10...MyD88...387	32	MyD88 HOIL1Goff	20191205 well2 cl120 hoil1mscarlet	10	18.9186791426917	2.22549066699804	492	104	4	134
20191205 well2 cl120 hoil1mscarlet...10...52	20191205 well2 cl120 hoil1mscarlet...10...MyD88...612	32	MyD88 HOIL1Goff	20191205 well2 cl120 hoil1mscarlet	10	17.7594807863239	4.06182881600153	180	156	4	134
20191205 well2 cl120 hoil1mscarlet...10...55	20191205 well2 cl120 hoil1mscarlet...10...MyD88...639	32	MyD88 HOIL1Goff	20191205 well2 cl120 hoil1mscarlet	10	14.7726537868835	2.50764325801609	88	20	4	134
20191205 well2 cl120 hoil1mscarlet...10...58	20191205 well2 cl120 hoil1mscarlet...10...MyD88...675	32	MyD88 HOIL1Goff	20191205 well2 cl120 hoil1mscarlet	10	16.9761064589017	2.31106628920721	52	12	4	134
20191205 well2 cl120 hoil1mscarlet...11...1	20191205 well2 cl120 hoil1mscarlet...11...MyD88...12	32	MyD88 HOIL1Goff	20191205 well2 cl120 hoil1mscarlet	11	13.7278187602381	16.7175335593319	60	500	4	134
20191205 well2 cl120 hoil1mscarlet...11...24	20191205 well2 cl120 hoil1mscarlet...11...MyD88...489	32	MyD88 HOIL1Goff	20191205 well2 cl120 hoil1mscarlet	11	19.7026167138586	1.30340490481609	332	16	4	134
20191205 well2 cl120 hoil1mscarlet...13...7	20191205 well2 cl120 hoil1mscarlet...13...MyD88...15	32	MyD88 HOIL1Goff	20191205 well2 cl120 hoil1mscarlet	13	14.7493615841154	1.3821248081597	432	44	4	134
20191205 well2 cl120 hoil1mscarlet...14...17	20191205 well2 cl120 hoil1mscarlet...14...MyD88...242	32	MyD88 HOIL1Goff	20191205 well2 cl120 hoil1mscarlet	14	19.6246046712131	1.1763357239832	256	32	4	134
20191205 well2 cl120 hoil1mscarlet...14...2	20191205 well2 cl120 hoil1mscarlet...14...MyD88...129	32	MyD88 HOIL1Goff	20191205 well2 cl120 hoil1mscarlet	14	13.017195542402	0.979300617594078	64	8	4	134
20191205 well2 cl120 hoil1mscarlet...15...34	20191205 well2 cl120 hoil1mscarlet...15...MyD88...548	32	MyD88 HOIL1Goff	20191205 well2 cl120 hoil1mscarlet	15	11.0471174574999	2.14980596480974	12	52	4	134
20191205 well2 cl120 hoil1mscarlet...15...35	20191205 well2 cl120 hoil1mscarlet...15...MyD88...543	32	MyD88 HOIL1Goff	20191205 well2 cl120 hoil1mscarlet	15	15.3230879061708	1.17230503987652	148	24	4	134
20191205 well2 cl120 hoil1mscarlet...15...49	20191205 well2 cl120 hoil1mscarlet...15...MyD88...791	32	MyD88 HOIL1Goff	20191205 well2 cl120 hoil1mscarlet	15	8.37108859414021	3.80580186121025	268	20	4	134
20191205 well2 cl120 hoil1mscarlet...15...54	20191205 well2 cl120 hoil1mscarlet...15...MyD88...790	32	MyD88 HOIL1Goff	20191205 well2 cl120 hoil1mscarlet	15	19.9769691070804	4.53724748781786	220	172	4	134
20191205 well2 cl120 hoil1mscarlet...15...61	20191205 well2 cl120 hoil1mscarlet...15...MyD88...931	32	MyD88 HOIL1Goff	20191205 well2 cl120 hoil1mscarlet	15	17.243092402211	2.57306962233408	260	48	4	134
20191205 well2 cl120 hoil1mscarlet...15...62	20191205 well2 cl120 hoil1mscarlet...15...MyD88...1069	32	MyD88 HOIL1Goff	20191205 well2 cl120 hoil1mscarlet	15	7.51510457178932	3.282791712689	112	8	4	134
20191205 well2 cl120 hoil1mscarlet...15...65	20191205 well2 cl120 hoil1mscarlet...15...MyD88...1126	32	MyD88 HOIL1Goff	20191205 well2 cl120 hoil1mscarlet	15	6.83708231230394	2.11974447981381	28	40	4	134
20191205 well2 cl120 hoil1mscarlet...15...67	20191205 well2 cl120 hoil1mscarlet...15...MyD88...935	32	MyD88 HOIL1Goff	20191205 well2 cl120 hoil1mscarlet	15	18.6351529021191	2.36051154100487	384	20	4	134
20191205 well2 cl120 hoil1mscarlet...16...1	20191205 well2 cl120 hoil1mscarlet...16...MyD88...0	32	MyD88 HOIL1Goff	20191205 well2 cl120 hoil1mscarlet	16	18.7577685315961	1.59656610880794	264	36	4	134
20191205 well2 cl120 hoil1mscarlet...16...11	20191205 well2 cl120 hoil1mscarlet...16...MyD88...78	32	MyD88 HOIL1Goff	20191205 well2 cl120 hoil1mscarlet	16	10.0717978074156	1.09941389393518	196	16	4	134
20191205 well2 cl120 hoil1mscarlet...16...13	20191205 well2 cl120 hoil1mscarlet...16...MyD88...127	32	MyD88 HOIL1Goff	20191205 well2 cl120 hoil1mscarlet	16	10.8685998456926	2.35359651036717	12	48	4	134
20191205 well2 cl120 hoil1mscarlet...16...14	20191205 well2 cl120 hoil1mscarlet...16...MyD88...124	32	MyD88 HOIL1Goff	20191205 well2 cl120 hoil1mscarlet	16	10.2941343186178	1.34380679288016	156	24	4	134
20191205 well2 cl120 hoil1mscarlet...16...16	20191205 well2 cl120 hoil1mscarlet...16...MyD88...120	32	MyD88 HOIL1Goff	20191205 well2 cl120 hoil1mscarlet	16	16.3920540766003	2.12356652617797	312	68	4	134
20191205 well2 cl120 hoil1mscarlet...16...17	20191205 well2 cl120 hoil1mscarlet...16...MyD88...132	32	MyD88 HOIL1Goff	20191205 well2 cl120 hoil1mscarlet	16	18.1595221066308	2.26712423856209	176	84	4	134
20191205 well2 cl120 hoil1mscarlet...16...18	20191205 well2 cl120 hoil1mscarlet...16...MyD88...128	32	MyD88 HOIL1Goff	20191205 well2 cl120 hoil1mscarlet	16	16.4177979255498	3.99997963120725	180	212	4	134
20191205 well2 cl120 hoil1mscarlet...16...19	20191205 well2 cl120 hoil1mscarlet...16...MyD88...166	32	MyD88 HOIL1Goff	20191205 well2 cl120 hoil1mscarlet	16	8.82012591411018	1.84737816657627	168	36	4	134
20191205 well2 cl120 hoil1mscarlet...16...20	20191205 well2 cl120 hoil1mscarlet...16...MyD88...173	32	MyD88 HOIL1Goff	20191205 well2 cl120 hoil1mscarlet	16	18.2550789135249	1.59403994940845	60	8	4	134
20191205 well2 cl120 hoil1mscarlet...16...21	20191205 well2 cl120 hoil1mscarlet...16...MyD88...205	32	MyD88 HOIL1Goff	20191205 well2 cl120 hoil1mscarlet	16	12.8320966811255	1.85355185885648	448	16	4	134
20191205 well2 cl120 hoil1mscarlet...16...22	20191205 well2 cl120 hoil1mscarlet...16...MyD88...334	32	MyD88 HOIL1Goff	20191205 well2 cl120 hoil1mscarlet	16	15.2112064274593	1.19105440354199	76	8	4	134
20191205 well2 cl120 hoil1mscarlet...16...5	20191205 well2 cl120 hoil1mscarlet...16...MyD88...51	32	MyD88 HOIL1Goff	20191205 well2 cl120 hoil1mscarlet	16	9.79550194487455	1.10365949502433	252	8	4	134
20191205 well2 cl120 hoil1mscarlet...16...7	20191205 well2 cl120 hoil1mscarlet...16...MyD88...87	32	MyD88 HOIL1Goff	20191205 well2 cl120 hoil1mscarlet	16	13.0023155473095	2.56381938468942	48	44	4	134
20191205 well2 cl120 hoil1mscarlet...16...8	20191205 well2 cl120 hoil1mscarlet...16...MyD88...66	32	MyD88 HOIL1Goff	20191205 well2 cl120 hoil1mscarlet	16	16.2441181164294	2.17356337510484	224	32	4	134
20191205 well2 cl120 hoil1mscarlet...19...11	20191205 well2 cl120 hoil1mscarlet...19...MyD88...107	32	MyD88 HOIL1Goff	20191205 well2 cl120 hoil1mscarlet	19	19.5035055644141	1.8105690032704	172	56	4	134
20191205 well2 cl120 hoil1mscarlet...19...15	20191205 well2 cl120 hoil1mscarlet...19...MyD88...170	32	MyD88 HOIL1Goff	20191205 well2 cl120 hoil1mscarlet	19	19.3855417664638	1.78927784089994	92	32	4	134
20191205 well2 cl120 hoil1mscarlet...19...31	20191205 well2 cl120 hoil1mscarlet...19...MyD88...472	32	MyD88 HOIL1Goff	20191205 well2 cl120 hoil1mscarlet	19	17.7701689291532	1.58648648233992	108	8	4	134
20191205 well2 cl120 hoil1mscarlet...2...1	20191205 well2 cl120 hoil1mscarlet...2...MyD88...11	32	MyD88 HOIL1Goff	20191205 well2 cl120 hoil1mscarlet	2	11.7336200043945	2.56209782640202	144	44	4	134
20191205 well2 cl120 hoil1mscarlet...2...2	20191205 well2 cl120 hoil1mscarlet...2...MyD88...23	32	MyD88 HOIL1Goff	20191205 well2 cl120 hoil1mscarlet	2	11.4241537086043	1.85994324321397	176	64	4	134
20191205 well2 cl120 hoil1mscarlet...2...3	20191205 well2 cl120 hoil1mscarlet...2...MyD88...27	32	MyD88 HOIL1Goff	20191205 well2 cl120 hoil1mscarlet	2	10.5009118516815	1.58083034524199	196	24	4	134
20191205 well2 cl120 hoil1mscarlet...2...5	20191205 well2 cl120 hoil1mscarlet...2...MyD88...51	32	MyD88 HOIL1Goff	20191205 well2 cl120 hoil1mscarlet	2	9.6975528879571	2.12328207895982	36	8	4	134
20191205 well2 cl120 hoil1mscarlet...20...6	20191205 well2 cl120 hoil1mscarlet...20...MyD88...198	32	MyD88 HOIL1Goff	20191205 well2 cl120 hoil1mscarlet	20	11.3416723897189	2.68010063138037	28	48	4	134
20191205 well2 cl120 hoil1mscarlet...22...2	20191205 well2 cl120 hoil1mscarlet...22...MyD88...77	32	MyD88 HOIL1Goff	20191205 well2 cl120 hoil1mscarlet	22	18.4344255190246	1.82467569211119	48	16	4	134
20191205 well2 cl120 hoil1mscarlet...22...20	20191205 well2 cl120 hoil1mscarlet...22...MyD88...364	32	MyD88 HOIL1Goff	20191205 well2 cl120 hoil1mscarlet	22	19.6903842959438	3.06027991893938	28	108	4	134
20191205 well2 cl120 hoil1mscarlet...22...22	20191205 well2 cl120 hoil1mscarlet...22...MyD88...446	32	MyD88 HOIL1Goff	20191205 well2 cl120 hoil1mscarlet	22	9.48462673267545	1.00928770417954	64	20	4	134
20191205 well2 cl120 hoil1mscarlet...22...23	20191205 well2 cl120 hoil1mscarlet...22...MyD88...450	32	MyD88 HOIL1Goff	20191205 well2 cl120 hoil1mscarlet	22	15.7881047696184	3.83876867057256	84	116	4	134
20191205 well2 cl120 hoil1mscarlet...22...26	20191205 well2 cl120 hoil1mscarlet...22...MyD88...459	32	MyD88 HOIL1Goff	20191205 well2 cl120 hoil1mscarlet	22	19.9518490992201	3.43615449353798	136	156	4	134
20191205 well2 cl120 hoil1mscarlet...22...28	20191205 well2 cl120 hoil1mscarlet...22...MyD88...436	32	MyD88 HOIL1Goff	20191205 well2 cl120 hoil1mscarlet	22	15.2214335650119	1.70567355902892	348	20	4	134
20191205 well2 cl120 hoil1mscarlet...22...29	20191205 well2 cl120 hoil1mscarlet...22...MyD88...496	32	MyD88 HOIL1Goff	20191205 well2 cl120 hoil1mscarlet	22	17.408398679351	1.14274437718186	364	8	4	134
20191205 well2 cl120 hoil1mscarlet...22...5	20191205 well2 cl120 hoil1mscarlet...22...MyD88...53	32	MyD88 HOIL1Goff	20191205 well2 cl120 hoil1mscarlet	22	15.2969259693287	2.30439443213177	492	80	4	134
20191205 well2 cl120 hoil1mscarlet...22...8	20191205 well2 cl120 hoil1mscarlet...22...MyD88...175	32	MyD88 HOIL1Goff	20191205 well2 cl120 hoil1mscarlet	22	17.287204453615	1.50929787866487	52	8	4	134
20191205 well2 cl120 hoil1mscarlet...22...9	20191205 well2 cl120 hoil1mscarlet...22...MyD88...102	32	MyD88 HOIL1Goff	20191205 well2 cl120 hoil1mscarlet	22	15.0770706334702	3.05507872100733	312	60	4	134
20191205 well2 cl120 hoil1mscarlet...23...15	20191205 well2 cl120 hoil1mscarlet...23...MyD88...176	32	MyD88 HOIL1Goff	20191205 well2 cl120 hoil1mscarlet	23	15.4786042275074	2.21867341141693	128	92	4	134
20191205 well2 cl120 hoil1mscarlet...23...16	20191205 well2 cl120 hoil1mscarlet...23...MyD88...159	32	MyD88 HOIL1Goff	20191205 well2 cl120 hoil1mscarlet	23	18.4104050220123	2.33841822336859	340	96	4	134
20191205 well2 cl120 hoil1mscarlet...23...18	20191205 well2 cl120 hoil1mscarlet...23...MyD88...184	32	MyD88 HOIL1Goff	20191205 well2 cl120 hoil1mscarlet	23	13.8613342416227	3.61836639571671	160	228	4	134
20191205 well2 cl120 hoil1mscarlet...23...22	20191205 well2 cl120 hoil1mscarlet...23...MyD88...224	32	MyD88 HOIL1Goff	20191205 well2 cl120 hoil1mscarlet	23	9.33538261810556	0.994727828245434	80	8	4	134
20191205 well2 cl120 hoil1mscarlet...25...10	20191205 well2 cl120 hoil1mscarlet...25...MyD88...104	32	MyD88 HOIL1Goff	20191205 well2 cl120 hoil1mscarlet	25	12.6093825094558	1.60713884375438	332	8	4	134
20191205 well2 cl120 hoil1mscarlet...25...11	20191205 well2 cl120 hoil1mscarlet...25...MyD88...125	32	MyD88 HOIL1Goff	20191205 well2 cl120 hoil1mscarlet	25	12.2691793837792	1.48341311126061	476	16	4	134
20191205 well2 cl120 hoil1mscarlet...25...7	20191205 well2 cl120 hoil1mscarlet...25...MyD88...50	32	MyD88 HOIL1Goff	20191205 well2 cl120 hoil1mscarlet	25	15.1082192074843	2.03408120694056	224	24	4	134
20191205 well2 cl120 hoil1mscarlet...26...11	20191205 well2 cl120 hoil1mscarlet...26...MyD88...133	32	MyD88 HOIL1Goff	20191205 well2 cl120 hoil1mscarlet	26	15.4806995593021	3.47751754039344	36	52	4	134
20191205 well2 cl120 hoil1mscarlet...26...19	20191205 well2 cl120 hoil1mscarlet...26...MyD88...258	32	MyD88 HOIL1Goff	20191205 well2 cl120 hoil1mscarlet	26	15.2893247000147	1.96177245462552	32	8	4	134
20191205 well2 cl120 hoil1mscarlet...26...21	20191205 well2 cl120 hoil1mscarlet...26...MyD88...188	32	MyD88 HOIL1Goff	20191205 well2 cl120 hoil1mscarlet	26	20.1877434497885	1.58238562125937	508	24	4	134
20191205 well2 cl120 hoil1mscarlet...26...24	20191205 well2 cl120 hoil1mscarlet...26...MyD88...264	32	MyD88 HOIL1Goff	20191205 well2 cl120 hoil1mscarlet	26	18.0396029901592	1.3500780367983	568	28	4	134
20191205 well2 cl120 hoil1mscarlet...26...26	20191205 well2 cl120 hoil1mscarlet...26...MyD88...346	32	MyD88 HOIL1Goff	20191205 well2 cl120 hoil1mscarlet	26	16.426988089014	0.93171350343226	28	12	4	134
20191205 well2 cl120 hoil1mscarlet...26...29	20191205 well2 cl120 hoil1mscarlet...26...MyD88...285	32	MyD88 HOIL1Goff	20191205 well2 cl120 hoil1mscarlet	26	16.2173457642572	2.96260124986081	408	152	4	134
20191205 well2 cl120 hoil1mscarlet...26...33	20191205 well2 cl120 hoil1mscarlet...26...MyD88...355	32	MyD88 HOIL1Goff	20191205 well2 cl120 hoil1mscarlet	26	15.1752161093659	3.06415151720835	348	128	4	134
20191205 well2 cl120 hoil1mscarlet...26...34	20191205 well2 cl120 hoil1mscarlet...26...MyD88...372	32	MyD88 HOIL1Goff	20191205 well2 cl120 hoil1mscarlet	26	16.6323515756026	1.84014717493189	232	16	4	134
20191205 well2 cl120 hoil1mscarlet...26...35	20191205 well2 cl120 hoil1mscarlet...26...MyD88...391	32	MyD88 HOIL1Goff	20191205 well2 cl120 hoil1mscarlet	26	16.7005916552139	3.52826019605082	124	152	4	134
20191205 well2 cl120 hoil1mscarlet...26...36	20191205 well2 cl120 hoil1mscarlet...26...MyD88...409	32	MyD88 HOIL1Goff	20191205 well2 cl120 hoil1mscarlet	26	14.8809231108257	2.10956656089864	204	80	4	134
20191205 well2 cl120 hoil1mscarlet...26...37	20191205 well2 cl120 hoil1mscarlet...26...MyD88...460	32	MyD88 HOIL1Goff	20191205 well2 cl120 hoil1mscarlet	26	14.3420978186113	1.44685213079832	60	48	4	134
20191205 well2 cl120 hoil1mscarlet...27...12	20191205 well2 cl120 hoil1mscarlet...27...MyD88...199	32	MyD88 HOIL1Goff	20191205 well2 cl120 hoil1mscarlet	27	18.9081016466343	2.77175936724547	460	204	4	134
20191205 well2 cl120 hoil1mscarlet...27...17	20191205 well2 cl120 hoil1mscarlet...27...MyD88...331	32	MyD88 HOIL1Goff	20191205 well2 cl120 hoil1mscarlet	27	17.7469689674801	1.53221455282096	92	52	4	134
20191205 well2 cl120 hoil1mscarlet...27...9	20191205 well2 cl120 hoil1mscarlet...27...MyD88...267	32	MyD88 HOIL1Goff	20191205 well2 cl120 hoil1mscarlet	27	12.9035764101295	2.46740278404724	96	28	4	134
20191205 well2 cl120 hoil1mscarlet...28...1	20191205 well2 cl120 hoil1mscarlet...28...MyD88...23	32	MyD88 HOIL1Goff	20191205 well2 cl120 hoil1mscarlet	28	11.2132438070219	3.32291369246118	36	16	4	134
20191205 well2 cl120 hoil1mscarlet...28...19	20191205 well2 cl120 hoil1mscarlet...28...MyD88...218	32	MyD88 HOIL1Goff	20191205 well2 cl120 hoil1mscarlet	28	15.5246386774218	3.38943260925455	36	24	4	134
20191205 well2 cl120 hoil1mscarlet...28...21	20191205 well2 cl120 hoil1mscarlet...28...MyD88...160	32	MyD88 HOIL1Goff	20191205 well2 cl120 hoil1mscarlet	28	8.06699205137711	3.49105473509526	128	12	4	134
20191205 well2 cl120 hoil1mscarlet...28...22	20191205 well2 cl120 hoil1mscarlet...28...MyD88...248	32	MyD88 HOIL1Goff	20191205 well2 cl120 hoil1mscarlet	28	12.8002957003116	2.73355273204241	52	48	4	134
20191205 well2 cl120 hoil1mscarlet...28...9	20191205 well2 cl120 hoil1mscarlet...28...MyD88...132	32	MyD88 HOIL1Goff	20191205 well2 cl120 hoil1mscarlet	28	14.729381952756	2.79993087156849	28	40	4	134
20191205 well2 cl120 hoil1mscarlet...3...17	20191205 well2 cl120 hoil1mscarlet...3...MyD88...318	32	MyD88 HOIL1Goff	20191205 well2 cl120 hoil1mscarlet	3	7.48276036700171	1.61167272545535	164	44	4	134
20191205 well2 cl120 hoil1mscarlet...3...32	20191205 well2 cl120 hoil1mscarlet...3...MyD88...482	32	MyD88 HOIL1Goff	20191205 well2 cl120 hoil1mscarlet	3	15.8564689217605	4.29534788221306	392	184	4	134
20191205 well2 cl120 hoil1mscarlet...3...37	20191205 well2 cl120 hoil1mscarlet...3...MyD88...618	32	MyD88 HOIL1Goff	20191205 well2 cl120 hoil1mscarlet	3	10.723198939074	1.89733817494364	48	36	4	134
20191205 well2 cl120 hoil1mscarlet...3...41	20191205 well2 cl120 hoil1mscarlet...3...MyD88...688	32	MyD88 HOIL1Goff	20191205 well2 cl120 hoil1mscarlet	3	8.85922636619027	1.94472261311323	112	40	4	134
20191205 well2 cl120 hoil1mscarlet...3...42	20191205 well2 cl120 hoil1mscarlet...3...MyD88...655	32	MyD88 HOIL1Goff	20191205 well2 cl120 hoil1mscarlet	3	11.5075954885158	2.2539106246188	232	108	4	134
20191205 well2 cl120 hoil1mscarlet...3...43	20191205 well2 cl120 hoil1mscarlet...3...MyD88...716	32	MyD88 HOIL1Goff	20191205 well2 cl120 hoil1mscarlet	3	17.5995813112997	3.35543418191395	224	136	4	134
20191205 well2 cl120 hoil1mscarlet...3...44	20191205 well2 cl120 hoil1mscarlet...3...MyD88...750	32	MyD88 HOIL1Goff	20191205 well2 cl120 hoil1mscarlet	3	14.9960261585742	2.33954661689899	68	64	4	134
20191205 well2 cl120 hoil1mscarlet...3...47	20191205 well2 cl120 hoil1mscarlet...3...MyD88...681	32	MyD88 HOIL1Goff	20191205 well2 cl120 hoil1mscarlet	3	15.2778087897039	3.35779385914252	472	164	4	134
20191205 well2 cl120 hoil1mscarlet...3...48	20191205 well2 cl120 hoil1mscarlet...3...MyD88...751	32	MyD88 HOIL1Goff	20191205 well2 cl120 hoil1mscarlet	3	16.1829678385201	2.3393889068498	44	64	4	134
20191205 well2 cl120 hoil1mscarlet...3...49	20191205 well2 cl120 hoil1mscarlet...3...MyD88...653	32	MyD88 HOIL1Goff	20191205 well2 cl120 hoil1mscarlet	3	14.9916395765009	2.26170106832178	148	16	4	134
20191205 well2 cl120 hoil1mscarlet...3...51	20191205 well2 cl120 hoil1mscarlet...3...MyD88...765	32	MyD88 HOIL1Goff	20191205 well2 cl120 hoil1mscarlet	3	13.1445879518015	1.72438881019419	84	8	4	134
20191205 well2 cl120 hoil1mscarlet...3...52	20191205 well2 cl120 hoil1mscarlet...3...MyD88...694	32	MyD88 HOIL1Goff	20191205 well2 cl120 hoil1mscarlet	3	9.41403336652011	1.83963813317606	300	84	4	134
20191205 well2 cl120 hoil1mscarlet...3...53	20191205 well2 cl120 hoil1mscarlet...3...MyD88...769	32	MyD88 HOIL1Goff	20191205 well2 cl120 hoil1mscarlet	3	20.0467910864344	3.29708660234527	380	336	4	134
20191205 well2 cl120 hoil1mscarlet...3...54	20191205 well2 cl120 hoil1mscarlet...3...MyD88...711	32	MyD88 HOIL1Goff	20191205 well2 cl120 hoil1mscarlet	3	15.5364655072885	3.02651289452585	300	172	4	134
20191205 well2 cl120 hoil1mscarlet...3...55	20191205 well2 cl120 hoil1mscarlet...3...MyD88...781	32	MyD88 HOIL1Goff	20191205 well2 cl120 hoil1mscarlet	3	12.6763673118883	2.24435784284534	348	20	4	134
20191205 well2 cl120 hoil1mscarlet...3...56	20191205 well2 cl120 hoil1mscarlet...3...MyD88...828	32	MyD88 HOIL1Goff	20191205 well2 cl120 hoil1mscarlet	3	13.2483250873735	2.53981935349924	156	128	4	134
20191205 well2 cl120 hoil1mscarlet...3...57	20191205 well2 cl120 hoil1mscarlet...3...MyD88...875	32	MyD88 HOIL1Goff	20191205 well2 cl120 hoil1mscarlet	3	9.67743339347248	2.02608995690669	136	96	4	134
20191205 well2 cl120 hoil1mscarlet...3...58	20191205 well2 cl120 hoil1mscarlet...3...MyD88...767	32	MyD88 HOIL1Goff	20191205 well2 cl120 hoil1mscarlet	3	18.8147070250576	5.39182621131166	196	180	4	134
20191205 well2 cl120 hoil1mscarlet...3...60	20191205 well2 cl120 hoil1mscarlet...3...MyD88...817	32	MyD88 HOIL1Goff	20191205 well2 cl120 hoil1mscarlet	3	15.6331039448727	2.3436772396955	200	48	4	134
20191205 well2 cl120 hoil1mscarlet...3...61	20191205 well2 cl120 hoil1mscarlet...3...MyD88...889	32	MyD88 HOIL1Goff	20191205 well2 cl120 hoil1mscarlet	3	13.8770976966972	2.0074987030922	232	16	4	134
20191205 well2 cl120 hoil1mscarlet...3...62	20191205 well2 cl120 hoil1mscarlet...3...MyD88...919	32	MyD88 HOIL1Goff	20191205 well2 cl120 hoil1mscarlet	3	8.90547308823899	2.01643706006026	88	56	4	134
20191205 well2 cl120 hoil1mscarlet...3...64	20191205 well2 cl120 hoil1mscarlet...3...MyD88...887	32	MyD88 HOIL1Goff	20191205 well2 cl120 hoil1mscarlet	3	19.1004907075206	5.4588349793747	148	104	4	134
20191205 well2 cl120 hoil1mscarlet...3...65	20191205 well2 cl120 hoil1mscarlet...3...MyD88...970	32	MyD88 HOIL1Goff	20191205 well2 cl120 hoil1mscarlet	3	7.39938574090956	1.64508598407484	84	40	4	134
20191205 well2 cl120 hoil1mscarlet...3...66	20191205 well2 cl120 hoil1mscarlet...3...MyD88...992	32	MyD88 HOIL1Goff	20191205 well2 cl120 hoil1mscarlet	3	6.77397664079928	1.51248460470042	48	24	4	134
20191205 well2 cl120 hoil1mscarlet...3...67	20191205 well2 cl120 hoil1mscarlet...3...MyD88...952	32	MyD88 HOIL1Goff	20191205 well2 cl120 hoil1mscarlet	3	12.4300158216232	1.38094289998319	112	44	4	134
20191205 well2 cl120 hoil1mscarlet...30...18	20191205 well2 cl120 hoil1mscarlet...30...MyD88...163	32	MyD88 HOIL1Goff	20191205 well2 cl120 hoil1mscarlet	30	15.4468300731867	2.45664582278552	428	56	4	134
20191205 well2 cl120 hoil1mscarlet...30...19	20191205 well2 cl120 hoil1mscarlet...30...MyD88...169	32	MyD88 HOIL1Goff	20191205 well2 cl120 hoil1mscarlet	30	18.9664970914427	4.13999111343013	164	140	4	134
20191205 well2 cl120 hoil1mscarlet...30...22	20191205 well2 cl120 hoil1mscarlet...30...MyD88...197	32	MyD88 HOIL1Goff	20191205 well2 cl120 hoil1mscarlet	30	13.3668309581607	1.67249399631739	280	20	4	134
20191205 well2 cl120 hoil1mscarlet...30...4	20191205 well2 cl120 hoil1mscarlet...30...MyD88...65	32	MyD88 HOIL1Goff	20191205 well2 cl120 hoil1mscarlet	30	11.2410385814115	4.77913484067353	112	92	4	134
20191205 well2 cl120 hoil1mscarlet...30...7	20191205 well2 cl120 hoil1mscarlet...30...MyD88...103	32	MyD88 HOIL1Goff	20191205 well2 cl120 hoil1mscarlet	30	14.3920385512679	0.852349213666393	80	8	4	134
20191205 well2 cl120 hoil1mscarlet...33...10	20191205 well2 cl120 hoil1mscarlet...33...MyD88...189	32	MyD88 HOIL1Goff	20191205 well2 cl120 hoil1mscarlet	33	10.4980356111819	1.59845420806064	192	16	4	134
20191205 well2 cl120 hoil1mscarlet...33...12	20191205 well2 cl120 hoil1mscarlet...33...MyD88...271	32	MyD88 HOIL1Goff	20191205 well2 cl120 hoil1mscarlet	33	12.9059298593341	1.66107415192097	8	16	4	134
20191205 well2 cl120 hoil1mscarlet...33...14	20191205 well2 cl120 hoil1mscarlet...33...MyD88...258	32	MyD88 HOIL1Goff	20191205 well2 cl120 hoil1mscarlet	33	18.5101763160233	1.20495642914046	116	12	4	134
20191205 well2 cl120 hoil1mscarlet...33...28	20191205 well2 cl120 hoil1mscarlet...33...MyD88...335	32	MyD88 HOIL1Goff	20191205 well2 cl120 hoil1mscarlet	33	17.9720859245776	1.56442193867399	328	12	4	134
20191205 well2 cl120 hoil1mscarlet...33...29	20191205 well2 cl120 hoil1mscarlet...33...MyD88...341	32	MyD88 HOIL1Goff	20191205 well2 cl120 hoil1mscarlet	33	14.8125451200169	1.11829041808916	340	12	4	134
20191205 well2 cl120 hoil1mscarlet...33...3	20191205 well2 cl120 hoil1mscarlet...33...MyD88...102	32	MyD88 HOIL1Goff	20191205 well2 cl120 hoil1mscarlet	33	13.6257342192251	1.63632793771625	128	36	4	134
20191205 well2 cl120 hoil1mscarlet...33...37	20191205 well2 cl120 hoil1mscarlet...33...MyD88...421	32	MyD88 HOIL1Goff	20191205 well2 cl120 hoil1mscarlet	33	15.6946168308842	1.73827318571931	244	8	4	134
20191205 well2 cl120 hoil1mscarlet...33...7	20191205 well2 cl120 hoil1mscarlet...33...MyD88...216	32	MyD88 HOIL1Goff	20191205 well2 cl120 hoil1mscarlet	33	17.7188232214801	1.92165650715689	156	8	4	134
20191205 well2 cl120 hoil1mscarlet...34...11	20191205 well2 cl120 hoil1mscarlet...34...MyD88...151	32	MyD88 HOIL1Goff	20191205 well2 cl120 hoil1mscarlet	34	6.83435391781316	1.68653263654093	576	80	4	134
20191205 well2 cl120 hoil1mscarlet...34...13	20191205 well2 cl120 hoil1mscarlet...34...MyD88...199	32	MyD88 HOIL1Goff	20191205 well2 cl120 hoil1mscarlet	34	19.2371188378756	2.1411572760009	40	20	4	134
20191205 well2 cl120 hoil1mscarlet...34...16	20191205 well2 cl120 hoil1mscarlet...34...MyD88...257	32	MyD88 HOIL1Goff	20191205 well2 cl120 hoil1mscarlet	34	7.31975067040435	1.94752811637854	140	48	4	134
20191205 well2 cl120 hoil1mscarlet...34...18	20191205 well2 cl120 hoil1mscarlet...34...MyD88...252	32	MyD88 HOIL1Goff	20191205 well2 cl120 hoil1mscarlet	34	9.03362848864836	1.7440636091848	168	52	4	134
20191205 well2 cl120 hoil1mscarlet...34...19	20191205 well2 cl120 hoil1mscarlet...34...MyD88...107	32	MyD88 HOIL1Goff	20191205 well2 cl120 hoil1mscarlet	34	12.5790603766133	1.44653966217791	772	8	4	134
20191205 well2 cl120 hoil1mscarlet...34...4	20191205 well2 cl120 hoil1mscarlet...34...MyD88...63	32	MyD88 HOIL1Goff	20191205 well2 cl120 hoil1mscarlet	34	6.88982545004226	1.60027344733361	84	8	4	134
20191205 well2 cl120 hoil1mscarlet...34...8	20191205 well2 cl120 hoil1mscarlet...34...MyD88...99	32	MyD88 HOIL1Goff	20191205 well2 cl120 hoil1mscarlet	34	15.3885254680892	2.33461087559983	68	60	4	134
20191205 well2 cl120 hoil1mscarlet...4...21	20191205 well2 cl120 hoil1mscarlet...4...MyD88...256	32	MyD88 HOIL1Goff	20191205 well2 cl120 hoil1mscarlet	4	9.22097334300872	2.9962936171686	44	44	4	134
20191205 well2 cl120 hoil1mscarlet...4...33	20191205 well2 cl120 hoil1mscarlet...4...MyD88...371	32	MyD88 HOIL1Goff	20191205 well2 cl120 hoil1mscarlet	4	15.2862311574132	2.3132929853035	572	16	4	134
20191205 well2 cl120 hoil1mscarlet...6...11	20191205 well2 cl120 hoil1mscarlet...6...MyD88...276	32	MyD88 HOIL1Goff	20191205 well2 cl120 hoil1mscarlet	6	10.1706842275484	1.21576148420632	180	8	4	134
20191205 well2 cl120 hoil1mscarlet...6...7	20191205 well2 cl120 hoil1mscarlet...6...MyD88...124	32	MyD88 HOIL1Goff	20191205 well2 cl120 hoil1mscarlet	6	9.74510389808649	2.05030051901848	96	52	4	134
20191205 well2 cl120 hoil1mscarlet...8...5	20191205 well2 cl120 hoil1mscarlet...8...MyD88...98	32	MyD88 HOIL1Goff	20191205 well2 cl120 hoil1mscarlet	8	17.1209753275936	1.59127180409321	336	12	4	134
20191205 well2 cl120 hoil1mscarlet...8...7	20191205 well2 cl120 hoil1mscarlet...8...MyD88...114	32	MyD88 HOIL1Goff	20191205 well2 cl120 hoil1mscarlet	8	17.9498196599992	1.21534977066978	292	20	4	134
20191205 well2 cl120 hoil1mscarlet...8...8	20191205 well2 cl120 hoil1mscarlet...8...MyD88...152	32	MyD88 HOIL1Goff	20191205 well2 cl120 hoil1mscarlet	8	14.3245952585424	1.37019232379131	84	8	4	134
20191205 well3 cl120 hoil1mscarlet 001...1...27	20191205 well3 cl120 hoil1mscarlet 001...1...MyD88...319	32	MyD88 HOIL1Goff	20191205 well3 cl120 hoil1mscarlet 001	1	11.5913507055317	1.32182897275299	8	8	4	261
20191205 well3 cl120 hoil1mscarlet 001...1...28	20191205 well3 cl120 hoil1mscarlet 001...1...MyD88...299	32	MyD88 HOIL1Goff	20191205 well3 cl120 hoil1mscarlet 001	1	15.5428347124104	1.58204351033767	224	64	4	261
20191205 well3 cl120 hoil1mscarlet 001...1...6	20191205 well3 cl120 hoil1mscarlet 001...1...MyD88...88	32	MyD88 HOIL1Goff	20191205 well3 cl120 hoil1mscarlet 001	1	13.79244995337	1.71836596260531	364	40	4	261
20191205 well3 cl120 hoil1mscarlet 001...10...11	20191205 well3 cl120 hoil1mscarlet 001...10...MyD88...191	32	MyD88 HOIL1Goff	20191205 well3 cl120 hoil1mscarlet 001	10	10.4965805642779	1.46777892269421	20	8	4	261
20191205 well3 cl120 hoil1mscarlet 001...10...13	20191205 well3 cl120 hoil1mscarlet 001...10...MyD88...208	32	MyD88 HOIL1Goff	20191205 well3 cl120 hoil1mscarlet 001	10	15.0926180027061	3.3011363376575	72	24	4	261
20191205 well3 cl120 hoil1mscarlet 001...10...15	20191205 well3 cl120 hoil1mscarlet 001...10...MyD88...148	32	MyD88 HOIL1Goff	20191205 well3 cl120 hoil1mscarlet 001	10	12.9508000119812	1.99625096343549	356	60	4	261
20191205 well3 cl120 hoil1mscarlet 001...10...18	20191205 well3 cl120 hoil1mscarlet 001...10...MyD88...183	32	MyD88 HOIL1Goff	20191205 well3 cl120 hoil1mscarlet 001	10	16.402487282723	2.60055987798351	644	264	4	261
20191205 well3 cl120 hoil1mscarlet 001...10...19	20191205 well3 cl120 hoil1mscarlet 001...10...MyD88...241	32	MyD88 HOIL1Goff	20191205 well3 cl120 hoil1mscarlet 001	10	16.9243876227989	1.6944887881549	444	20	4	261
20191205 well3 cl120 hoil1mscarlet 001...10...8	20191205 well3 cl120 hoil1mscarlet 001...10...MyD88...114	32	MyD88 HOIL1Goff	20191205 well3 cl120 hoil1mscarlet 001	10	19.8986746005431	5.33695025365988	392	224	4	261
20191205 well3 cl120 hoil1mscarlet 001...11...15	20191205 well3 cl120 hoil1mscarlet 001...11...MyD88...370	32	MyD88 HOIL1Goff	20191205 well3 cl120 hoil1mscarlet 001	11	18.1316629712421	3.66422294611779	148	52	4	261
20191205 well3 cl120 hoil1mscarlet 001...11...16	20191205 well3 cl120 hoil1mscarlet 001...11...MyD88...329	32	MyD88 HOIL1Goff	20191205 well3 cl120 hoil1mscarlet 001	11	19.835764972646	2.13501636929378	192	52	4	261
20191205 well3 cl120 hoil1mscarlet 001...11...18	20191205 well3 cl120 hoil1mscarlet 001...11...MyD88...391	32	MyD88 HOIL1Goff	20191205 well3 cl120 hoil1mscarlet 001	11	19.260286357572	1.41921035392048	200	52	4	261
20191205 well3 cl120 hoil1mscarlet 001...11...21	20191205 well3 cl120 hoil1mscarlet 001...11...MyD88...577	32	MyD88 HOIL1Goff	20191205 well3 cl120 hoil1mscarlet 001	11	14.5617379695209	1.53779277743031	156	8	4	261
20191205 well3 cl120 hoil1mscarlet 001...13...10	20191205 well3 cl120 hoil1mscarlet 001...13...MyD88...240	32	MyD88 HOIL1Goff	20191205 well3 cl120 hoil1mscarlet 001	13	9.97468079977031	3.05287565031948	148	64	4	261
20191205 well3 cl120 hoil1mscarlet 001...13...16	20191205 well3 cl120 hoil1mscarlet 001...13...MyD88...370	32	MyD88 HOIL1Goff	20191205 well3 cl120 hoil1mscarlet 001	13	18.6492244638862	2.29761466567427	284	28	4	261
20191205 well3 cl120 hoil1mscarlet 001...13...18	20191205 well3 cl120 hoil1mscarlet 001...13...MyD88...506	32	MyD88 HOIL1Goff	20191205 well3 cl120 hoil1mscarlet 001	13	7.31575948137294	1.55312839819402	44	24	4	261
20191205 well3 cl120 hoil1mscarlet 001...13...6	20191205 well3 cl120 hoil1mscarlet 001...13...MyD88...184	32	MyD88 HOIL1Goff	20191205 well3 cl120 hoil1mscarlet 001	13	18.3793106040435	1.45224570577284	432	40	4	261
20191205 well3 cl120 hoil1mscarlet 001...15...2	20191205 well3 cl120 hoil1mscarlet 001...15...MyD88...21	32	MyD88 HOIL1Goff	20191205 well3 cl120 hoil1mscarlet 001	15	17.4511706348736	1.4692191969012	200	12	4	261
20191205 well3 cl120 hoil1mscarlet 001...15...9	20191205 well3 cl120 hoil1mscarlet 001...15...MyD88...89	32	MyD88 HOIL1Goff	20191205 well3 cl120 hoil1mscarlet 001	15	16.6155028137698	2.49519274993627	36	16	4	261
20191205 well3 cl120 hoil1mscarlet 001...16...1	20191205 well3 cl120 hoil1mscarlet 001...16...MyD88...14	32	MyD88 HOIL1Goff	20191205 well3 cl120 hoil1mscarlet 001	16	19.4707260197584	1.49036413764464	440	44	4	261
20191205 well3 cl120 hoil1mscarlet 001...16...12	20191205 well3 cl120 hoil1mscarlet 001...16...MyD88...401	32	MyD88 HOIL1Goff	20191205 well3 cl120 hoil1mscarlet 001	16	17.3810434040613	1.41710338670286	208	32	4	261
20191205 well3 cl120 hoil1mscarlet 001...16...13	20191205 well3 cl120 hoil1mscarlet 001...16...MyD88...410	32	MyD88 HOIL1Goff	20191205 well3 cl120 hoil1mscarlet 001	16	17.8487594831835	1.04777869435565	164	8	4	261
20191205 well3 cl120 hoil1mscarlet 001...16...4	20191205 well3 cl120 hoil1mscarlet 001...16...MyD88...47	32	MyD88 HOIL1Goff	20191205 well3 cl120 hoil1mscarlet 001	16	13.790780567228	1.01771852635386	240	8	4	261
20191205 well3 cl120 hoil1mscarlet 001...17...17	20191205 well3 cl120 hoil1mscarlet 001...17...MyD88...169	32	MyD88 HOIL1Goff	20191205 well3 cl120 hoil1mscarlet 001	17	18.5089590914864	1.98720161443386	380	80	4	261
20191205 well3 cl120 hoil1mscarlet 001...17...19	20191205 well3 cl120 hoil1mscarlet 001...17...MyD88...487	32	MyD88 HOIL1Goff	20191205 well3 cl120 hoil1mscarlet 001	17	19.5957079861676	1.32578691645077	116	20	4	261
20191205 well3 cl120 hoil1mscarlet 001...17...30	20191205 well3 cl120 hoil1mscarlet 001...17...MyD88...559	32	MyD88 HOIL1Goff	20191205 well3 cl120 hoil1mscarlet 001	17	16.9494542529449	2.02592344128505	292	16	4	261
20191205 well3 cl120 hoil1mscarlet 001...17...35	20191205 well3 cl120 hoil1mscarlet 001...17...MyD88...643	32	MyD88 HOIL1Goff	20191205 well3 cl120 hoil1mscarlet 001	17	16.5260484209596	1.92564464947496	420	52	4	261
20191205 well3 cl120 hoil1mscarlet 001...17...38	20191205 well3 cl120 hoil1mscarlet 001...17...MyD88...782	32	MyD88 HOIL1Goff	20191205 well3 cl120 hoil1mscarlet 001	17	15.9136422246758	2.54652557183719	164	72	4	261
20191205 well3 cl120 hoil1mscarlet 001...17...39	20191205 well3 cl120 hoil1mscarlet 001...17...MyD88...763	32	MyD88 HOIL1Goff	20191205 well3 cl120 hoil1mscarlet 001	17	17.5881472844171	1.6518430948295	184	8	4	261
20191205 well3 cl120 hoil1mscarlet 001...17...43	20191205 well3 cl120 hoil1mscarlet 001...17...MyD88...893	32	MyD88 HOIL1Goff	20191205 well3 cl120 hoil1mscarlet 001	17	8.59150024446238	1.90485162838198	536	20	4	261
20191205 well3 cl120 hoil1mscarlet 001...17...45	20191205 well3 cl120 hoil1mscarlet 001...17...MyD88...799	32	MyD88 HOIL1Goff	20191205 well3 cl120 hoil1mscarlet 001	17	19.694318358683	5.91887010307334	636	348	4	261
20191205 well3 cl120 hoil1mscarlet 001...17...48	20191205 well3 cl120 hoil1mscarlet 001...17...MyD88...900	32	MyD88 HOIL1Goff	20191205 well3 cl120 hoil1mscarlet 001	17	18.593970759278	2.75117850162494	344	24	4	261
20191205 well3 cl120 hoil1mscarlet 001...17...49	20191205 well3 cl120 hoil1mscarlet 001...17...MyD88...1118	32	MyD88 HOIL1Goff	20191205 well3 cl120 hoil1mscarlet 001	17	16.5250184037416	3.58441901548412	260	52	4	261
20191205 well3 cl120 hoil1mscarlet 001...17...52	20191205 well3 cl120 hoil1mscarlet 001...17...MyD88...1198	32	MyD88 HOIL1Goff	20191205 well3 cl120 hoil1mscarlet 001	17	16.0744343437518	1.34178201027505	148	8	4	261
20191205 well3 cl120 hoil1mscarlet 001...17...54	20191205 well3 cl120 hoil1mscarlet 001...17...MyD88...1207	32	MyD88 HOIL1Goff	20191205 well3 cl120 hoil1mscarlet 001	17	8.12269047273808	1.50884435239005	136	8	4	261
20191205 well3 cl120 hoil1mscarlet 001...18...10	20191205 well3 cl120 hoil1mscarlet 001...18...MyD88...405	32	MyD88 HOIL1Goff	20191205 well3 cl120 hoil1mscarlet 001	18	20.0995051855571	1.14519104840335	696	8	4	261
20191205 well3 cl120 hoil1mscarlet 001...18...5	20191205 well3 cl120 hoil1mscarlet 001...18...MyD88...277	32	MyD88 HOIL1Goff	20191205 well3 cl120 hoil1mscarlet 001	18	18.3444791178821	1.83826558016371	1060	36	4	261
20191205 well3 cl120 hoil1mscarlet 001...18...6	20191205 well3 cl120 hoil1mscarlet 001...18...MyD88...163	32	MyD88 HOIL1Goff	20191205 well3 cl120 hoil1mscarlet 001	18	16.1224143900861	1.83958051650802	452	16	4	261
20191205 well3 cl120 hoil1mscarlet 001...18...7	20191205 well3 cl120 hoil1mscarlet 001...18...MyD88...497	32	MyD88 HOIL1Goff	20191205 well3 cl120 hoil1mscarlet 001	18	9.51062014314742	1.57123762039159	520	48	4	261
20191205 well3 cl120 hoil1mscarlet 001...18...9	20191205 well3 cl120 hoil1mscarlet 001...18...MyD88...567	32	MyD88 HOIL1Goff	20191205 well3 cl120 hoil1mscarlet 001	18	7.2977531362792	1.89950507897976	468	36	4	261
20191205 well3 cl120 hoil1mscarlet 001...19...27	20191205 well3 cl120 hoil1mscarlet 001...19...MyD88...476	32	MyD88 HOIL1Goff	20191205 well3 cl120 hoil1mscarlet 001	19	19.2476841244374	2.8351509421546	228	156	4	261
20191205 well3 cl120 hoil1mscarlet 001...19...29	20191205 well3 cl120 hoil1mscarlet 001...19...MyD88...478	32	MyD88 HOIL1Goff	20191205 well3 cl120 hoil1mscarlet 001	19	16.4576021251946	2.17972128879894	180	36	4	261
20191205 well3 cl120 hoil1mscarlet 001...19...30	20191205 well3 cl120 hoil1mscarlet 001...19...MyD88...491	32	MyD88 HOIL1Goff	20191205 well3 cl120 hoil1mscarlet 001	19	12.246595595685	2.47792721535567	76	40	4	261
20191205 well3 cl120 hoil1mscarlet 001...19...36	20191205 well3 cl120 hoil1mscarlet 001...19...MyD88...379	32	MyD88 HOIL1Goff	20191205 well3 cl120 hoil1mscarlet 001	19	12.0262691946149	2.00528564911835	324	20	4	261
20191205 well3 cl120 hoil1mscarlet 001...19...38	20191205 well3 cl120 hoil1mscarlet 001...19...MyD88...555	32	MyD88 HOIL1Goff	20191205 well3 cl120 hoil1mscarlet 001	19	15.9823347135747	3.97183592669375	156	256	4	261
20191205 well3 cl120 hoil1mscarlet 001...19...39	20191205 well3 cl120 hoil1mscarlet 001...19...MyD88...620	32	MyD88 HOIL1Goff	20191205 well3 cl120 hoil1mscarlet 001	19	10.8245898226112	1.33999670711912	32	12	4	261
20191205 well3 cl120 hoil1mscarlet 001...19...44	20191205 well3 cl120 hoil1mscarlet 001...19...MyD88...577	32	MyD88 HOIL1Goff	20191205 well3 cl120 hoil1mscarlet 001	19	11.9670768628218	1.39193846243019	164	32	4	261
20191205 well3 cl120 hoil1mscarlet 001...19...45	20191205 well3 cl120 hoil1mscarlet 001...19...MyD88...390	32	MyD88 HOIL1Goff	20191205 well3 cl120 hoil1mscarlet 001	19	17.9582086723296	2.90950954882497	1000	84	4	261
20191205 well3 cl120 hoil1mscarlet 001...19...48	20191205 well3 cl120 hoil1mscarlet 001...19...MyD88...749	32	MyD88 HOIL1Goff	20191205 well3 cl120 hoil1mscarlet 001	19	17.381908696101	3.0508860014109	140	56	4	261
20191205 well3 cl120 hoil1mscarlet 001...19...52	20191205 well3 cl120 hoil1mscarlet 001...19...MyD88...790	32	MyD88 HOIL1Goff	20191205 well3 cl120 hoil1mscarlet 001	19	14.3388211852563	2.80612216871246	148	68	4	261
20191205 well3 cl120 hoil1mscarlet 001...19...54	20191205 well3 cl120 hoil1mscarlet 001...19...MyD88...841	32	MyD88 HOIL1Goff	20191205 well3 cl120 hoil1mscarlet 001	19	19.6332200445918	2.46495229484277	272	96	4	261
20191205 well3 cl120 hoil1mscarlet 001...19...56	20191205 well3 cl120 hoil1mscarlet 001...19...MyD88...882	32	MyD88 HOIL1Goff	20191205 well3 cl120 hoil1mscarlet 001	19	11.4208692425139	1.55245273316077	172	24	4	261
20191205 well3 cl120 hoil1mscarlet 001...19...58	20191205 well3 cl120 hoil1mscarlet 001...19...MyD88...791	32	MyD88 HOIL1Goff	20191205 well3 cl120 hoil1mscarlet 001	19	20.1236402582213	2.09140928199947	232	36	4	261
20191205 well3 cl120 hoil1mscarlet 001...19...59	20191205 well3 cl120 hoil1mscarlet 001...19...MyD88...869	32	MyD88 HOIL1Goff	20191205 well3 cl120 hoil1mscarlet 001	19	10.3941451517534	1.01339905600368	204	24	4	261
20191205 well3 cl120 hoil1mscarlet 001...19...60	20191205 well3 cl120 hoil1mscarlet 001...19...MyD88...900	32	MyD88 HOIL1Goff	20191205 well3 cl120 hoil1mscarlet 001	19	9.81120476763222	1.55517283170738	12	60	4	261
20191205 well3 cl120 hoil1mscarlet 001...19...61	20191205 well3 cl120 hoil1mscarlet 001...19...MyD88...932	32	MyD88 HOIL1Goff	20191205 well3 cl120 hoil1mscarlet 001	19	7.11894437443973	1.24694205152851	88	20	4	261
20191205 well3 cl120 hoil1mscarlet 001...2...2	20191205 well3 cl120 hoil1mscarlet 001...2...MyD88...74	32	MyD88 HOIL1Goff	20191205 well3 cl120 hoil1mscarlet 001	2	19.0761669260546	2.87168559449282	312	64	4	261
20191205 well3 cl120 hoil1mscarlet 001...2...20	20191205 well3 cl120 hoil1mscarlet 001...2...MyD88...433	32	MyD88 HOIL1Goff	20191205 well3 cl120 hoil1mscarlet 001	2	18.1991356429815	1.31965301620802	404	8	4	261
20191205 well3 cl120 hoil1mscarlet 001...2...21	20191205 well3 cl120 hoil1mscarlet 001...2...MyD88...397	32	MyD88 HOIL1Goff	20191205 well3 cl120 hoil1mscarlet 001	2	14.8448929059033	2.77236368124314	716	88	4	261
20191205 well3 cl120 hoil1mscarlet 001...2...24	20191205 well3 cl120 hoil1mscarlet 001...2...MyD88...393	32	MyD88 HOIL1Goff	20191205 well3 cl120 hoil1mscarlet 001	2	15.4825882771124	1.38963145320865	656	24	4	261
20191205 well3 cl120 hoil1mscarlet 001...2...26	20191205 well3 cl120 hoil1mscarlet 001...2...MyD88...312	32	MyD88 HOIL1Goff	20191205 well3 cl120 hoil1mscarlet 001	2	13.3152255715977	1.77463360861303	840	60	4	261
20191205 well3 cl120 hoil1mscarlet 001...2...29	20191205 well3 cl120 hoil1mscarlet 001...2...MyD88...673	32	MyD88 HOIL1Goff	20191205 well3 cl120 hoil1mscarlet 001	2	16.6326127485923	1.69116048524847	372	12	4	261
20191205 well3 cl120 hoil1mscarlet 001...2...4	20191205 well3 cl120 hoil1mscarlet 001...2...MyD88...31	32	MyD88 HOIL1Goff	20191205 well3 cl120 hoil1mscarlet 001	2	11.1935366973598	1.62556274706702	276	60	4	261
20191205 well3 cl120 hoil1mscarlet 001...2...6	20191205 well3 cl120 hoil1mscarlet 001...2...MyD88...189	32	MyD88 HOIL1Goff	20191205 well3 cl120 hoil1mscarlet 001	2	16.8742018856823	1.20770070576269	140	32	4	261
20191205 well3 cl120 hoil1mscarlet 001...2...7	20191205 well3 cl120 hoil1mscarlet 001...2...MyD88...195	32	MyD88 HOIL1Goff	20191205 well3 cl120 hoil1mscarlet 001	2	18.7086375011422	1.88756886704757	468	28	4	261
20191205 well3 cl120 hoil1mscarlet 001...2...9	20191205 well3 cl120 hoil1mscarlet 001...2...MyD88...227	32	MyD88 HOIL1Goff	20191205 well3 cl120 hoil1mscarlet 001	2	15.7620266806444	1.38456741080999	340	28	4	261
20191205 well3 cl120 hoil1mscarlet 001...20...13	20191205 well3 cl120 hoil1mscarlet 001...20...MyD88...49	32	MyD88 HOIL1Goff	20191205 well3 cl120 hoil1mscarlet 001	20	19.8039570724988	1.22561482468439	1324	12	4	261
20191205 well3 cl120 hoil1mscarlet 001...20...23	20191205 well3 cl120 hoil1mscarlet 001...20...MyD88...371	32	MyD88 HOIL1Goff	20191205 well3 cl120 hoil1mscarlet 001	20	9.46586669581762	1.02790148982697	576	12	4	261
20191205 well3 cl120 hoil1mscarlet 001...20...24	20191205 well3 cl120 hoil1mscarlet 001...20...MyD88...384	32	MyD88 HOIL1Goff	20191205 well3 cl120 hoil1mscarlet 001	20	14.3827538094628	1.63887211354017	24	44	4	261
20191205 well3 cl120 hoil1mscarlet 001...20...30	20191205 well3 cl120 hoil1mscarlet 001...20...MyD88...470	32	MyD88 HOIL1Goff	20191205 well3 cl120 hoil1mscarlet 001	20	11.5548504338214	1.5072518242525	348	32	4	261
20191205 well3 cl120 hoil1mscarlet 001...21...20	20191205 well3 cl120 hoil1mscarlet 001...21...MyD88...326	32	MyD88 HOIL1Goff	20191205 well3 cl120 hoil1mscarlet 001	21	15.433220973259	1.93545411575957	124	28	4	261
20191205 well3 cl120 hoil1mscarlet 001...21...28	20191205 well3 cl120 hoil1mscarlet 001...21...MyD88...602	32	MyD88 HOIL1Goff	20191205 well3 cl120 hoil1mscarlet 001	21	20.1589373041573	3.48190666039397	104	132	4	261
20191205 well3 cl120 hoil1mscarlet 001...21...33	20191205 well3 cl120 hoil1mscarlet 001...21...MyD88...781	32	MyD88 HOIL1Goff	20191205 well3 cl120 hoil1mscarlet 001	21	14.1892151883009	1.87265446099246	52	40	4	261
20191205 well3 cl120 hoil1mscarlet 001...21...34	20191205 well3 cl120 hoil1mscarlet 001...21...MyD88...812	32	MyD88 HOIL1Goff	20191205 well3 cl120 hoil1mscarlet 001	21	11.1532143385567	4.57173152329969	60	140	4	261
20191205 well3 cl120 hoil1mscarlet 001...21...36	20191205 well3 cl120 hoil1mscarlet 001...21...MyD88...836	32	MyD88 HOIL1Goff	20191205 well3 cl120 hoil1mscarlet 001	21	12.3150917657045	1.5595593629292	188	8	4	261
20191205 well3 cl120 hoil1mscarlet 001...22...12	20191205 well3 cl120 hoil1mscarlet 001...22...MyD88...148	32	MyD88 HOIL1Goff	20191205 well3 cl120 hoil1mscarlet 001	22	19.4164775829262	4.46212062854801	88	92	4	261
20191205 well3 cl120 hoil1mscarlet 001...22...19	20191205 well3 cl120 hoil1mscarlet 001...22...MyD88...255	32	MyD88 HOIL1Goff	20191205 well3 cl120 hoil1mscarlet 001	22	18.2734407372421	2.0648963436634	48	20	4	261
20191205 well3 cl120 hoil1mscarlet 001...22...25	20191205 well3 cl120 hoil1mscarlet 001...22...MyD88...333	32	MyD88 HOIL1Goff	20191205 well3 cl120 hoil1mscarlet 001	22	17.4629640567475	2.47010766843381	224	44	4	261
20191205 well3 cl120 hoil1mscarlet 001...22...27	20191205 well3 cl120 hoil1mscarlet 001...22...MyD88...471	32	MyD88 HOIL1Goff	20191205 well3 cl120 hoil1mscarlet 001	22	16.9031258502305	1.52046737841038	48	12	4	261
20191205 well3 cl120 hoil1mscarlet 001...23...5	20191205 well3 cl120 hoil1mscarlet 001...23...MyD88...173	32	MyD88 HOIL1Goff	20191205 well3 cl120 hoil1mscarlet 001	23	16.4120405172466	1.66849239373775	240	16	4	261
20191205 well3 cl120 hoil1mscarlet 001...24...11	20191205 well3 cl120 hoil1mscarlet 001...24...MyD88...182	32	MyD88 HOIL1Goff	20191205 well3 cl120 hoil1mscarlet 001	24	16.4860907848471	1.25347255515173	808	16	4	261
20191205 well3 cl120 hoil1mscarlet 001...24...13	20191205 well3 cl120 hoil1mscarlet 001...24...MyD88...221	32	MyD88 HOIL1Goff	20191205 well3 cl120 hoil1mscarlet 001	24	14.690799402204	2.08612213844041	236	20	4	261
20191205 well3 cl120 hoil1mscarlet 001...24...14	20191205 well3 cl120 hoil1mscarlet 001...24...MyD88...292	32	MyD88 HOIL1Goff	20191205 well3 cl120 hoil1mscarlet 001	24	11.8079654035213	1.42502015601413	384	8	4	261
20191205 well3 cl120 hoil1mscarlet 001...24...17	20191205 well3 cl120 hoil1mscarlet 001...24...MyD88...255	32	MyD88 HOIL1Goff	20191205 well3 cl120 hoil1mscarlet 001	24	19.1065106802497	1.85260043824059	412	52	4	261
20191205 well3 cl120 hoil1mscarlet 001...24...19	20191205 well3 cl120 hoil1mscarlet 001...24...MyD88...411	32	MyD88 HOIL1Goff	20191205 well3 cl120 hoil1mscarlet 001	24	18.5031710378566	1.2706116818119	160	12	4	261
20191205 well3 cl120 hoil1mscarlet 001...24...22	20191205 well3 cl120 hoil1mscarlet 001...24...MyD88...438	32	MyD88 HOIL1Goff	20191205 well3 cl120 hoil1mscarlet 001	24	6.96776711324498	2.07789350021142	104	44	4	261
20191205 well3 cl120 hoil1mscarlet 001...24...23	20191205 well3 cl120 hoil1mscarlet 001...24...MyD88...355	32	MyD88 HOIL1Goff	20191205 well3 cl120 hoil1mscarlet 001	24	12.3652875001942	2.2927044058601	288	12	4	261
20191205 well3 cl120 hoil1mscarlet 001...24...24	20191205 well3 cl120 hoil1mscarlet 001...24...MyD88...413	32	MyD88 HOIL1Goff	20191205 well3 cl120 hoil1mscarlet 001	24	18.0416094367353	3.06652217905331	664	180	4	261
20191205 well3 cl120 hoil1mscarlet 001...24...25	20191205 well3 cl120 hoil1mscarlet 001...24...MyD88...384	32	MyD88 HOIL1Goff	20191205 well3 cl120 hoil1mscarlet 001	24	9.98726092357034	1.49072118416517	388	16	4	261
20191205 well3 cl120 hoil1mscarlet 001...24...26	20191205 well3 cl120 hoil1mscarlet 001...24...MyD88...521	32	MyD88 HOIL1Goff	20191205 well3 cl120 hoil1mscarlet 001	24	16.1407432912277	1.78168651207557	96	64	4	261
20191205 well3 cl120 hoil1mscarlet 001...24...27	20191205 well3 cl120 hoil1mscarlet 001...24...MyD88...493	32	MyD88 HOIL1Goff	20191205 well3 cl120 hoil1mscarlet 001	24	11.1501796165449	1.50442735391969	480	16	4	261
20191205 well3 cl120 hoil1mscarlet 001...24...4	20191205 well3 cl120 hoil1mscarlet 001...24...MyD88...64	32	MyD88 HOIL1Goff	20191205 well3 cl120 hoil1mscarlet 001	24	14.147103224631	2.01252804687276	288	68	4	261
20191205 well3 cl120 hoil1mscarlet 001...24...7	20191205 well3 cl120 hoil1mscarlet 001...24...MyD88...114	32	MyD88 HOIL1Goff	20191205 well3 cl120 hoil1mscarlet 001	24	18.8363504771248	1.46346781290509	516	32	4	261
20191205 well3 cl120 hoil1mscarlet 001...25...3	20191205 well3 cl120 hoil1mscarlet 001...25...MyD88...202	32	MyD88 HOIL1Goff	20191205 well3 cl120 hoil1mscarlet 001	25	19.1613362995922	2.22481213462488	60	64	4	261
20191205 well3 cl120 hoil1mscarlet 001...27...13	20191205 well3 cl120 hoil1mscarlet 001...27...MyD88...176	32	MyD88 HOIL1Goff	20191205 well3 cl120 hoil1mscarlet 001	27	19.8344943928547	3.95074782835844	188	28	4	261
20191205 well3 cl120 hoil1mscarlet 001...27...14	20191205 well3 cl120 hoil1mscarlet 001...27...MyD88...93	32	MyD88 HOIL1Goff	20191205 well3 cl120 hoil1mscarlet 001	27	13.4885402576321	1.52088678225203	220	20	4	261
20191205 well3 cl120 hoil1mscarlet 001...27...18	20191205 well3 cl120 hoil1mscarlet 001...27...MyD88...229	32	MyD88 HOIL1Goff	20191205 well3 cl120 hoil1mscarlet 001	27	14.8353143588817	2.56087661012789	88	32	4	261
20191205 well3 cl120 hoil1mscarlet 001...27...20	20191205 well3 cl120 hoil1mscarlet 001...27...MyD88...196	32	MyD88 HOIL1Goff	20191205 well3 cl120 hoil1mscarlet 001	27	8.96749681880929	1.68857697780918	252	36	4	261
20191205 well3 cl120 hoil1mscarlet 001...27...23	20191205 well3 cl120 hoil1mscarlet 001...27...MyD88...288	32	MyD88 HOIL1Goff	20191205 well3 cl120 hoil1mscarlet 001	27	8.23626312160482	3.91785629932232	232	316	4	261
20191205 well3 cl120 hoil1mscarlet 001...27...25	20191205 well3 cl120 hoil1mscarlet 001...27...MyD88...322	32	MyD88 HOIL1Goff	20191205 well3 cl120 hoil1mscarlet 001	27	7.097654824439	1.49042658903677	36	20	4	261
20191205 well3 cl120 hoil1mscarlet 001...27...29	20191205 well3 cl120 hoil1mscarlet 001...27...MyD88...390	32	MyD88 HOIL1Goff	20191205 well3 cl120 hoil1mscarlet 001	27	20.2227141259724	3.06016754118432	124	332	4	261
20191205 well3 cl120 hoil1mscarlet 001...27...32	20191205 well3 cl120 hoil1mscarlet 001...27...MyD88...398	32	MyD88 HOIL1Goff	20191205 well3 cl120 hoil1mscarlet 001	27	13.3555854049096	1.28139179630109	300	8	4	261
20191205 well3 cl120 hoil1mscarlet 001...27...33	20191205 well3 cl120 hoil1mscarlet 001...27...MyD88...425	32	MyD88 HOIL1Goff	20191205 well3 cl120 hoil1mscarlet 001	27	19.2027841198715	4.34273887190268	56	224	4	261
20191205 well3 cl120 hoil1mscarlet 001...27...37	20191205 well3 cl120 hoil1mscarlet 001...27...MyD88...496	32	MyD88 HOIL1Goff	20191205 well3 cl120 hoil1mscarlet 001	27	16.4528619939654	1.1614815487185	84	8	4	261
20191205 well3 cl120 hoil1mscarlet 001...27...38	20191205 well3 cl120 hoil1mscarlet 001...27...MyD88...522	32	MyD88 HOIL1Goff	20191205 well3 cl120 hoil1mscarlet 001	27	16.31032237558	2.33998408420057	132	80	4	261
20191205 well3 cl120 hoil1mscarlet 001...27...39	20191205 well3 cl120 hoil1mscarlet 001...27...MyD88...493	32	MyD88 HOIL1Goff	20191205 well3 cl120 hoil1mscarlet 001	27	15.1128979931923	3.32199857149649	224	100	4	261
20191205 well3 cl120 hoil1mscarlet 001...27...42	20191205 well3 cl120 hoil1mscarlet 001...27...MyD88...228	32	MyD88 HOIL1Goff	20191205 well3 cl120 hoil1mscarlet 001	27	12.5783254784093	1.15022206011844	1172	8	4	261
20191205 well3 cl120 hoil1mscarlet 001...27...43	20191205 well3 cl120 hoil1mscarlet 001...27...MyD88...609	32	MyD88 HOIL1Goff	20191205 well3 cl120 hoil1mscarlet 001	27	10.9268776894234	1.52927616432029	220	40	4	261
20191205 well3 cl120 hoil1mscarlet 001...27...45	20191205 well3 cl120 hoil1mscarlet 001...27...MyD88...567	32	MyD88 HOIL1Goff	20191205 well3 cl120 hoil1mscarlet 001	27	17.4018408931155	1.62572285592697	200	28	4	261
20191205 well3 cl120 hoil1mscarlet 001...27...46	20191205 well3 cl120 hoil1mscarlet 001...27...MyD88...683	32	MyD88 HOIL1Goff	20191205 well3 cl120 hoil1mscarlet 001	27	11.1029248114398	1.26402445336933	40	12	4	261
20191205 well3 cl120 hoil1mscarlet 001...27...47	20191205 well3 cl120 hoil1mscarlet 001...27...MyD88...720	32	MyD88 HOIL1Goff	20191205 well3 cl120 hoil1mscarlet 001	27	15.7981915586286	2.78664534216355	20	76	4	261
20191205 well3 cl120 hoil1mscarlet 001...27...6	20191205 well3 cl120 hoil1mscarlet 001...27...MyD88...113	32	MyD88 HOIL1Goff	20191205 well3 cl120 hoil1mscarlet 001	27	14.3847954632464	1.09861885461545	188	8	4	261
20191205 well3 cl120 hoil1mscarlet 001...28...13	20191205 well3 cl120 hoil1mscarlet 001...28...MyD88...282	32	MyD88 HOIL1Goff	20191205 well3 cl120 hoil1mscarlet 001	28	16.3220781102349	6.61273079802772	96	436	4	261
20191205 well3 cl120 hoil1mscarlet 001...28...16	20191205 well3 cl120 hoil1mscarlet 001...28...MyD88...183	32	MyD88 HOIL1Goff	20191205 well3 cl120 hoil1mscarlet 001	28	17.7780281182442	1.24645924382576	736	16	4	261
20191205 well3 cl120 hoil1mscarlet 001...28...18	20191205 well3 cl120 hoil1mscarlet 001...28...MyD88...439	32	MyD88 HOIL1Goff	20191205 well3 cl120 hoil1mscarlet 001	28	16.7335882818783	1.83295329612708	116	8	4	261
20191205 well3 cl120 hoil1mscarlet 001...28...2	20191205 well3 cl120 hoil1mscarlet 001...28...MyD88...73	32	MyD88 HOIL1Goff	20191205 well3 cl120 hoil1mscarlet 001	28	16.7002557635582	1.20287445136094	112	12	4	261
20191205 well3 cl120 hoil1mscarlet 001...28...21	20191205 well3 cl120 hoil1mscarlet 001...28...MyD88...355	32	MyD88 HOIL1Goff	20191205 well3 cl120 hoil1mscarlet 001	28	19.061882719347	2.87940562604441	384	72	4	261
20191205 well3 cl120 hoil1mscarlet 001...28...24	20191205 well3 cl120 hoil1mscarlet 001...28...MyD88...663	32	MyD88 HOIL1Goff	20191205 well3 cl120 hoil1mscarlet 001	28	12.3343818035395	1.90352938977548	80	28	4	261
20191205 well3 cl120 hoil1mscarlet 001...28...25	20191205 well3 cl120 hoil1mscarlet 001...28...MyD88...603	32	MyD88 HOIL1Goff	20191205 well3 cl120 hoil1mscarlet 001	28	18.6716237223059	1.11787864758415	148	16	4	261
20191205 well3 cl120 hoil1mscarlet 001...28...31	20191205 well3 cl120 hoil1mscarlet 001...28...MyD88...979	32	MyD88 HOIL1Goff	20191205 well3 cl120 hoil1mscarlet 001	28	8.95863999704461	2.18636655905503	168	44	4	261
20191205 well3 cl120 hoil1mscarlet 001...28...32	20191205 well3 cl120 hoil1mscarlet 001...28...MyD88...726	32	MyD88 HOIL1Goff	20191205 well3 cl120 hoil1mscarlet 001	28	17.4139450468601	2.98139845046106	316	40	4	261
20191205 well3 cl120 hoil1mscarlet 001...28...34	20191205 well3 cl120 hoil1mscarlet 001...28...MyD88...724	32	MyD88 HOIL1Goff	20191205 well3 cl120 hoil1mscarlet 001	28	15.3623578156647	1.27209535803138	664	24	4	261
20191205 well3 cl120 hoil1mscarlet 001...28...35	20191205 well3 cl120 hoil1mscarlet 001...28...MyD88...703	32	MyD88 HOIL1Goff	20191205 well3 cl120 hoil1mscarlet 001	28	14.2259909946219	2.4165133441627	636	16	4	261
20191205 well3 cl120 hoil1mscarlet 001...28...39	20191205 well3 cl120 hoil1mscarlet 001...28...MyD88...1145	32	MyD88 HOIL1Goff	20191205 well3 cl120 hoil1mscarlet 001	28	9.51430702171191	1.13216839861147	100	8	4	261
20191205 well3 cl120 hoil1mscarlet 001...28...40	20191205 well3 cl120 hoil1mscarlet 001...28...MyD88...998	32	MyD88 HOIL1Goff	20191205 well3 cl120 hoil1mscarlet 001	28	19.7719287922099	1.58174355316167	664	8	4	261
20191205 well3 cl120 hoil1mscarlet 001...28...41	20191205 well3 cl120 hoil1mscarlet 001...28...MyD88...1252	32	MyD88 HOIL1Goff	20191205 well3 cl120 hoil1mscarlet 001	28	15.2280851114667	2.38335638201144	20	124	4	261
20191205 well3 cl120 hoil1mscarlet 001...28...42	20191205 well3 cl120 hoil1mscarlet 001...28...MyD88...1218	32	MyD88 HOIL1Goff	20191205 well3 cl120 hoil1mscarlet 001	28	13.647934846544	2.04780074836336	528	56	4	261
20191205 well3 cl120 hoil1mscarlet 001...28...48	20191205 well3 cl120 hoil1mscarlet 001...28...MyD88...1324	32	MyD88 HOIL1Goff	20191205 well3 cl120 hoil1mscarlet 001	28	6.88471847158651	1.72634963992283	12	32	4	261
20191205 well3 cl120 hoil1mscarlet 001...28...49	20191205 well3 cl120 hoil1mscarlet 001...28...MyD88...1311	32	MyD88 HOIL1Goff	20191205 well3 cl120 hoil1mscarlet 001	28	16.1331405079185	2.03041406208005	96	56	4	261
20191205 well3 cl120 hoil1mscarlet 001...28...50	20191205 well3 cl120 hoil1mscarlet 001...28...MyD88...1302	32	MyD88 HOIL1Goff	20191205 well3 cl120 hoil1mscarlet 001	28	19.4775669256575	2.3786936347849	268	16	4	261
20191205 well3 cl120 hoil1mscarlet 001...28...55	20191205 well3 cl120 hoil1mscarlet 001...28...MyD88...1113	32	MyD88 HOIL1Goff	20191205 well3 cl120 hoil1mscarlet 001	28	19.859413076893	1.56684235232466	596	12	4	261
20191205 well3 cl120 hoil1mscarlet 001...28...58	20191205 well3 cl120 hoil1mscarlet 001...28...MyD88...839	32	MyD88 HOIL1Goff	20191205 well3 cl120 hoil1mscarlet 001	28	16.990149379884	1.35055123932502	764	40	4	261
20191205 well3 cl120 hoil1mscarlet 001...28...60	20191205 well3 cl120 hoil1mscarlet 001...28...MyD88...1544	32	MyD88 HOIL1Goff	20191205 well3 cl120 hoil1mscarlet 001	28	18.3511186248849	2.15590807087683	312	64	4	261
20191205 well3 cl120 hoil1mscarlet 001...28...61	20191205 well3 cl120 hoil1mscarlet 001...28...MyD88...1720	32	MyD88 HOIL1Goff	20191205 well3 cl120 hoil1mscarlet 001	28	11.7615093747667	1.41616246493761	100	28	4	261
20191205 well3 cl120 hoil1mscarlet 001...28...62	20191205 well3 cl120 hoil1mscarlet 001...28...MyD88...1727	32	MyD88 HOIL1Goff	20191205 well3 cl120 hoil1mscarlet 001	28	9.45508715022135	2.10927657707566	32	12	4	261
20191205 well3 cl120 hoil1mscarlet 001...28...63	20191205 well3 cl120 hoil1mscarlet 001...28...MyD88...1784	32	MyD88 HOIL1Goff	20191205 well3 cl120 hoil1mscarlet 001	28	17.8823796480758	2.41096036768671	140	116	4	261
20191205 well3 cl120 hoil1mscarlet 001...28...64	20191205 well3 cl120 hoil1mscarlet 001...28...MyD88...1594	32	MyD88 HOIL1Goff	20191205 well3 cl120 hoil1mscarlet 001	28	10.8587187149093	1.7287182068619	272	12	4	261
20191205 well3 cl120 hoil1mscarlet 001...28...65	20191205 well3 cl120 hoil1mscarlet 001...28...MyD88...1655	32	MyD88 HOIL1Goff	20191205 well3 cl120 hoil1mscarlet 001	28	14.8416753157957	1.32836513239572	188	8	4	261
20191205 well3 cl120 hoil1mscarlet 001...28...67	20191205 well3 cl120 hoil1mscarlet 001...28...MyD88...1734	32	MyD88 HOIL1Goff	20191205 well3 cl120 hoil1mscarlet 001	28	17.681601064417	1.93421995113669	176	20	4	261
20191205 well3 cl120 hoil1mscarlet 001...28...8	20191205 well3 cl120 hoil1mscarlet 001...28...MyD88...201	32	MyD88 HOIL1Goff	20191205 well3 cl120 hoil1mscarlet 001	28	15.9575042166277	1.72794835322933	864	8	4	261
20191205 well3 cl120 hoil1mscarlet 001...28...9	20191205 well3 cl120 hoil1mscarlet 001...28...MyD88...9	32	MyD88 HOIL1Goff	20191205 well3 cl120 hoil1mscarlet 001	28	17.5420432157491	2.8709420337077	716	36	4	261
20191205 well3 cl120 hoil1mscarlet 001...29...10	20191205 well3 cl120 hoil1mscarlet 001...29...MyD88...113	32	MyD88 HOIL1Goff	20191205 well3 cl120 hoil1mscarlet 001	29	16.7882143541534	5.07773231611982	200	196	4	261
20191205 well3 cl120 hoil1mscarlet 001...29...21	20191205 well3 cl120 hoil1mscarlet 001...29...MyD88...255	32	MyD88 HOIL1Goff	20191205 well3 cl120 hoil1mscarlet 001	29	13.2844069484344	1.71971057835345	92	44	4	261
20191205 well3 cl120 hoil1mscarlet 001...29...32	20191205 well3 cl120 hoil1mscarlet 001...29...MyD88...228	32	MyD88 HOIL1Goff	20191205 well3 cl120 hoil1mscarlet 001	29	19.4367726132654	1.02119016996261	356	8	4	261
20191205 well3 cl120 hoil1mscarlet 001...29...42	20191205 well3 cl120 hoil1mscarlet 001...29...MyD88...534	32	MyD88 HOIL1Goff	20191205 well3 cl120 hoil1mscarlet 001	29	7.50969949894337	1.66223266175953	20	20	4	261
20191205 well3 cl120 hoil1mscarlet 001...29...46	20191205 well3 cl120 hoil1mscarlet 001...29...MyD88...606	32	MyD88 HOIL1Goff	20191205 well3 cl120 hoil1mscarlet 001	29	16.3512563008501	0.856932954828869	256	16	4	261
20191205 well3 cl120 hoil1mscarlet 001...29...51	20191205 well3 cl120 hoil1mscarlet 001...29...MyD88...705	32	MyD88 HOIL1Goff	20191205 well3 cl120 hoil1mscarlet 001	29	16.2209881514453	1.00329714646503	320	8	4	261
20191205 well3 cl120 hoil1mscarlet 001...3...25	20191205 well3 cl120 hoil1mscarlet 001...3...MyD88...332	32	MyD88 HOIL1Goff	20191205 well3 cl120 hoil1mscarlet 001	3	11.7940127867832	1.64854378931208	296	16	4	261
20191205 well3 cl120 hoil1mscarlet 001...30...8	20191205 well3 cl120 hoil1mscarlet 001...30...MyD88...252	32	MyD88 HOIL1Goff	20191205 well3 cl120 hoil1mscarlet 001	30	14.8587661317369	1.98083652292381	144	24	4	261
20191205 well3 cl120 hoil1mscarlet 001...30...9	20191205 well3 cl120 hoil1mscarlet 001...30...MyD88...203	32	MyD88 HOIL1Goff	20191205 well3 cl120 hoil1mscarlet 001	30	17.0030338042032	2.07333817032004	1084	44	4	261
20191205 well3 cl120 hoil1mscarlet 001...31...12	20191205 well3 cl120 hoil1mscarlet 001...31...MyD88...118	32	MyD88 HOIL1Goff	20191205 well3 cl120 hoil1mscarlet 001	31	19.9050181527688	1.95792344698388	64	88	4	261
20191205 well3 cl120 hoil1mscarlet 001...32...15	20191205 well3 cl120 hoil1mscarlet 001...32...MyD88...172	32	MyD88 HOIL1Goff	20191205 well3 cl120 hoil1mscarlet 001	32	16.0655755325224	1.84125213484769	472	56	4	261
20191205 well3 cl120 hoil1mscarlet 001...32...16	20191205 well3 cl120 hoil1mscarlet 001...32...MyD88...213	32	MyD88 HOIL1Goff	20191205 well3 cl120 hoil1mscarlet 001	32	10.0015247101115	1.54877127592187	140	16	4	261
20191205 well3 cl120 hoil1mscarlet 001...32...18	20191205 well3 cl120 hoil1mscarlet 001...32...MyD88...250	32	MyD88 HOIL1Goff	20191205 well3 cl120 hoil1mscarlet 001	32	16.8550581923733	3.11564748358522	1012	88	4	261
20191205 well3 cl120 hoil1mscarlet 001...32...19	20191205 well3 cl120 hoil1mscarlet 001...32...MyD88...221	32	MyD88 HOIL1Goff	20191205 well3 cl120 hoil1mscarlet 001	32	17.5443716527523	2.29577968126591	212	32	4	261
20191205 well3 cl120 hoil1mscarlet 001...32...20	20191205 well3 cl120 hoil1mscarlet 001...32...MyD88...268	32	MyD88 HOIL1Goff	20191205 well3 cl120 hoil1mscarlet 001	32	18.9105103279468	1.7596311285743	20	8	4	261
20191205 well3 cl120 hoil1mscarlet 001...32...21	20191205 well3 cl120 hoil1mscarlet 001...32...MyD88...190	32	MyD88 HOIL1Goff	20191205 well3 cl120 hoil1mscarlet 001	32	15.5531877492979	2.15392748806189	292	28	4	261
20191205 well3 cl120 hoil1mscarlet 001...32...22	20191205 well3 cl120 hoil1mscarlet 001...32...MyD88...285	32	MyD88 HOIL1Goff	20191205 well3 cl120 hoil1mscarlet 001	32	16.5632031389838	2.4392629246863	152	40	4	261
20191205 well3 cl120 hoil1mscarlet 001...32...23	20191205 well3 cl120 hoil1mscarlet 001...32...MyD88...261	32	MyD88 HOIL1Goff	20191205 well3 cl120 hoil1mscarlet 001	32	14.5988314270459	1.52084356838156	204	24	4	261
20191205 well3 cl120 hoil1mscarlet 001...32...24	20191205 well3 cl120 hoil1mscarlet 001...32...MyD88...295	32	MyD88 HOIL1Goff	20191205 well3 cl120 hoil1mscarlet 001	32	17.042340334801	2.60183726823573	108	36	4	261
20191205 well3 cl120 hoil1mscarlet 001...32...26	20191205 well3 cl120 hoil1mscarlet 001...32...MyD88...300	32	MyD88 HOIL1Goff	20191205 well3 cl120 hoil1mscarlet 001	32	13.962440118695	2.22433328966344	156	8	4	261
20191205 well3 cl120 hoil1mscarlet 001...32...28	20191205 well3 cl120 hoil1mscarlet 001...32...MyD88...350	32	MyD88 HOIL1Goff	20191205 well3 cl120 hoil1mscarlet 001	32	8.33810802595893	1.6130091000571	104	8	4	261
20191205 well3 cl120 hoil1mscarlet 001...32...29	20191205 well3 cl120 hoil1mscarlet 001...32...MyD88...370	32	MyD88 HOIL1Goff	20191205 well3 cl120 hoil1mscarlet 001	32	12.5192098473638	1.06904001269801	116	28	4	261
20191205 well3 cl120 hoil1mscarlet 001...32...30	20191205 well3 cl120 hoil1mscarlet 001...32...MyD88...332	32	MyD88 HOIL1Goff	20191205 well3 cl120 hoil1mscarlet 001	32	16.0677072252261	1.43322972134573	172	24	4	261
20191205 well3 cl120 hoil1mscarlet 001...32...6	20191205 well3 cl120 hoil1mscarlet 001...32...MyD88...64	32	MyD88 HOIL1Goff	20191205 well3 cl120 hoil1mscarlet 001	32	18.4172825166076	4.28791292292597	256	68	4	261
20191205 well3 cl120 hoil1mscarlet 001...33...10	20191205 well3 cl120 hoil1mscarlet 001...33...MyD88...58	32	MyD88 HOIL1Goff	20191205 well3 cl120 hoil1mscarlet 001	33	14.0454952542667	3.00346521655461	200	60	4	261
20191205 well3 cl120 hoil1mscarlet 001...34...20	20191205 well3 cl120 hoil1mscarlet 001...34...MyD88...444	32	MyD88 HOIL1Goff	20191205 well3 cl120 hoil1mscarlet 001	34	20.0782390461761	1.54415900955136	204	16	4	261
20191205 well3 cl120 hoil1mscarlet 001...35...15	20191205 well3 cl120 hoil1mscarlet 001...35...MyD88...301	32	MyD88 HOIL1Goff	20191205 well3 cl120 hoil1mscarlet 001	35	12.3559120787741	1.69098487818954	80	8	4	261
20191205 well3 cl120 hoil1mscarlet 001...35...16	20191205 well3 cl120 hoil1mscarlet 001...35...MyD88...300	32	MyD88 HOIL1Goff	20191205 well3 cl120 hoil1mscarlet 001	35	19.3659719173566	2.56177877463679	288	72	4	261
20191205 well3 cl120 hoil1mscarlet 001...35...17	20191205 well3 cl120 hoil1mscarlet 001...35...MyD88...389	32	MyD88 HOIL1Goff	20191205 well3 cl120 hoil1mscarlet 001	35	17.552178049645	3.52855695663838	64	68	4	261
20191205 well3 cl120 hoil1mscarlet 001...35...20	20191205 well3 cl120 hoil1mscarlet 001...35...MyD88...349	32	MyD88 HOIL1Goff	20191205 well3 cl120 hoil1mscarlet 001	35	14.9059944606949	2.37478300880543	200	136	4	261
20191205 well3 cl120 hoil1mscarlet 001...35...22	20191205 well3 cl120 hoil1mscarlet 001...35...MyD88...522	32	MyD88 HOIL1Goff	20191205 well3 cl120 hoil1mscarlet 001	35	16.5216793186488	2.00714199940499	40	12	4	261
20191205 well3 cl120 hoil1mscarlet 001...35...23	20191205 well3 cl120 hoil1mscarlet 001...35...MyD88...366	32	MyD88 HOIL1Goff	20191205 well3 cl120 hoil1mscarlet 001	35	18.3092822834123	2.49720331788583	348	104	4	261
20191205 well3 cl120 hoil1mscarlet 001...35...7	20191205 well3 cl120 hoil1mscarlet 001...35...MyD88...192	32	MyD88 HOIL1Goff	20191205 well3 cl120 hoil1mscarlet 001	35	19.1495851444599	2.24077916001138	104	16	4	261
20191205 well3 cl120 hoil1mscarlet 001...35...8	20191205 well3 cl120 hoil1mscarlet 001...35...MyD88...199	32	MyD88 HOIL1Goff	20191205 well3 cl120 hoil1mscarlet 001	35	16.2271804668134	1.71745961193644	396	60	4	261
20191205 well3 cl120 hoil1mscarlet 001...35...9	20191205 well3 cl120 hoil1mscarlet 001...35...MyD88...238	32	MyD88 HOIL1Goff	20191205 well3 cl120 hoil1mscarlet 001	35	18.3686593476423	4.01498089014876	104	264	4	261
20191205 well3 cl120 hoil1mscarlet 001...37...21	20191205 well3 cl120 hoil1mscarlet 001...37...MyD88...391	32	MyD88 HOIL1Goff	20191205 well3 cl120 hoil1mscarlet 001	37	17.6221245644869	1.11970192015171	572	12	4	261
20191205 well3 cl120 hoil1mscarlet 001...37...22	20191205 well3 cl120 hoil1mscarlet 001...37...MyD88...627	32	MyD88 HOIL1Goff	20191205 well3 cl120 hoil1mscarlet 001	37	14.6679845959001	1.99078293308203	376	32	4	261
20191205 well3 cl120 hoil1mscarlet 001...37...6	20191205 well3 cl120 hoil1mscarlet 001...37...MyD88...32	32	MyD88 HOIL1Goff	20191205 well3 cl120 hoil1mscarlet 001	37	12.0292651908821	1.55776017254035	160	32	4	261
20191205 well3 cl120 hoil1mscarlet 001...39...16	20191205 well3 cl120 hoil1mscarlet 001...39...MyD88...122	32	MyD88 HOIL1Goff	20191205 well3 cl120 hoil1mscarlet 001	39	13.7265736706824	2.00382412662186	208	96	4	261
20191205 well3 cl120 hoil1mscarlet 001...39...17	20191205 well3 cl120 hoil1mscarlet 001...39...MyD88...145	32	MyD88 HOIL1Goff	20191205 well3 cl120 hoil1mscarlet 001	39	17.8256537145329	4.20700706799251	156	72	4	261
20191205 well3 cl120 hoil1mscarlet 001...39...21	20191205 well3 cl120 hoil1mscarlet 001...39...MyD88...263	32	MyD88 HOIL1Goff	20191205 well3 cl120 hoil1mscarlet 001	39	17.6217638332382	4.06821973182988	24	40	4	261
20191205 well3 cl120 hoil1mscarlet 001...39...25	20191205 well3 cl120 hoil1mscarlet 001...39...MyD88...313	32	MyD88 HOIL1Goff	20191205 well3 cl120 hoil1mscarlet 001	39	14.4167471679112	2.61663205124205	8	32	4	261
20191205 well3 cl120 hoil1mscarlet 001...39...28	20191205 well3 cl120 hoil1mscarlet 001...39...MyD88...202	32	MyD88 HOIL1Goff	20191205 well3 cl120 hoil1mscarlet 001	39	19.7941314439659	4.11185722757836	408	284	4	261
20191205 well3 cl120 hoil1mscarlet 001...39...29	20191205 well3 cl120 hoil1mscarlet 001...39...MyD88...296	32	MyD88 HOIL1Goff	20191205 well3 cl120 hoil1mscarlet 001	39	13.6071157221482	1.63807275688692	120	80	4	261
20191205 well3 cl120 hoil1mscarlet 001...39...33	20191205 well3 cl120 hoil1mscarlet 001...39...MyD88...26	32	MyD88 HOIL1Goff	20191205 well3 cl120 hoil1mscarlet 001	39	10.3917924282654	1.23564037208022	804	8	4	261
20191205 well3 cl120 hoil1mscarlet 001...39...35	20191205 well3 cl120 hoil1mscarlet 001...39...MyD88...317	32	MyD88 HOIL1Goff	20191205 well3 cl120 hoil1mscarlet 001	39	18.3769587564205	2.07516654623992	248	76	4	261
20191205 well3 cl120 hoil1mscarlet 001...39...36	20191205 well3 cl120 hoil1mscarlet 001...39...MyD88...460	32	MyD88 HOIL1Goff	20191205 well3 cl120 hoil1mscarlet 001	39	12.7958921039976	1.49402246517382	24	44	4	261
20191205 well3 cl120 hoil1mscarlet 001...39...4	20191205 well3 cl120 hoil1mscarlet 001...39...MyD88...72	32	MyD88 HOIL1Goff	20191205 well3 cl120 hoil1mscarlet 001	39	16.7872558951044	1.6258874449188	52	28	4	261
20191205 well3 cl120 hoil1mscarlet 001...39...40	20191205 well3 cl120 hoil1mscarlet 001...39...MyD88...504	32	MyD88 HOIL1Goff	20191205 well3 cl120 hoil1mscarlet 001	39	17.9058410179088	2.42636156770365	24	24	4	261
20191205 well3 cl120 hoil1mscarlet 001...39...42	20191205 well3 cl120 hoil1mscarlet 001...39...MyD88...528	32	MyD88 HOIL1Goff	20191205 well3 cl120 hoil1mscarlet 001	39	18.7356372403759	1.53414500937207	236	20	4	261
20191205 well3 cl120 hoil1mscarlet 001...39...46	20191205 well3 cl120 hoil1mscarlet 001...39...MyD88...672	32	MyD88 HOIL1Goff	20191205 well3 cl120 hoil1mscarlet 001	39	13.6779000769189	1.85952367657396	400	28	4	261
20191205 well3 cl120 hoil1mscarlet 001...39...47	20191205 well3 cl120 hoil1mscarlet 001...39...MyD88...699	32	MyD88 HOIL1Goff	20191205 well3 cl120 hoil1mscarlet 001	39	18.8288125203366	2.50535124318776	420	204	4	261
20191205 well3 cl120 hoil1mscarlet 001...39...50	20191205 well3 cl120 hoil1mscarlet 001...39...MyD88...722	32	MyD88 HOIL1Goff	20191205 well3 cl120 hoil1mscarlet 001	39	17.6986577216239	1.95304691162698	76	24	4	261
20191205 well3 cl120 hoil1mscarlet 001...39...55	20191205 well3 cl120 hoil1mscarlet 001...39...MyD88...946	32	MyD88 HOIL1Goff	20191205 well3 cl120 hoil1mscarlet 001	39	14.7288139193432	2.51182243503883	240	100	4	261
20191205 well3 cl120 hoil1mscarlet 001...39...57	20191205 well3 cl120 hoil1mscarlet 001...39...MyD88...945	32	MyD88 HOIL1Goff	20191205 well3 cl120 hoil1mscarlet 001	39	18.3297599190877	1.90358880737751	312	12	4	261
20191205 well3 cl120 hoil1mscarlet 001...39...58	20191205 well3 cl120 hoil1mscarlet 001...39...MyD88...787	32	MyD88 HOIL1Goff	20191205 well3 cl120 hoil1mscarlet 001	39	8.43224629444175	2.84400124865679	340	16	4	261
20191205 well3 cl120 hoil1mscarlet 001...39...59	20191205 well3 cl120 hoil1mscarlet 001...39...MyD88...628	32	MyD88 HOIL1Goff	20191205 well3 cl120 hoil1mscarlet 001	39	10.2978631161424	1.40893388386288	680	16	4	261
20191205 well3 cl120 hoil1mscarlet 001...39...60	20191205 well3 cl120 hoil1mscarlet 001...39...MyD88...1006	32	MyD88 HOIL1Goff	20191205 well3 cl120 hoil1mscarlet 001	39	10.7659603842168	1.3226861478011	268	16	4	261
20191205 well3 cl120 hoil1mscarlet 001...39...65	20191205 well3 cl120 hoil1mscarlet 001...39...MyD88...1173	32	MyD88 HOIL1Goff	20191205 well3 cl120 hoil1mscarlet 001	39	14.3863572306069	1.05639401147349	172	12	4	261
20191205 well3 cl120 hoil1mscarlet 001...39...67	20191205 well3 cl120 hoil1mscarlet 001...39...MyD88...1040	32	MyD88 HOIL1Goff	20191205 well3 cl120 hoil1mscarlet 001	39	19.7834628329257	1.55516688171596	540	8	4	261
20191205 well3 cl120 hoil1mscarlet 001...39...68	20191205 well3 cl120 hoil1mscarlet 001...39...MyD88...1204	32	MyD88 HOIL1Goff	20191205 well3 cl120 hoil1mscarlet 001	39	12.2565488252332	1.37159941627524	344	24	4	261
20191205 well3 cl120 hoil1mscarlet 001...39...7	20191205 well3 cl120 hoil1mscarlet 001...39...MyD88...78	32	MyD88 HOIL1Goff	20191205 well3 cl120 hoil1mscarlet 001	39	16.0399973346656	3.5997246628721	176	68	4	261
20191205 well3 cl120 hoil1mscarlet 001...39...9	20191205 well3 cl120 hoil1mscarlet 001...39...MyD88...167	32	MyD88 HOIL1Goff	20191205 well3 cl120 hoil1mscarlet 001	39	12.8549429961085	5.07895010062799	32	416	4	261
20191205 well3 cl120 hoil1mscarlet 001...40...17	20191205 well3 cl120 hoil1mscarlet 001...40...MyD88...219	32	MyD88 HOIL1Goff	20191205 well3 cl120 hoil1mscarlet 001	40	9.84964310332354	2.03003949483381	100	16	4	261
20191205 well3 cl120 hoil1mscarlet 001...40...24	20191205 well3 cl120 hoil1mscarlet 001...40...MyD88...278	32	MyD88 HOIL1Goff	20191205 well3 cl120 hoil1mscarlet 001	40	15.3242251443395	2.72869053258166	40	60	4	261
20191205 well3 cl120 hoil1mscarlet 001...40...27	20191205 well3 cl120 hoil1mscarlet 001...40...MyD88...277	32	MyD88 HOIL1Goff	20191205 well3 cl120 hoil1mscarlet 001	40	18.1931254574801	3.70776150268092	304	152	4	261
20191205 well3 cl120 hoil1mscarlet 001...41...2	20191205 well3 cl120 hoil1mscarlet 001...41...MyD88...88	32	MyD88 HOIL1Goff	20191205 well3 cl120 hoil1mscarlet 001	41	12.4163730634555	2.08451319491151	336	8	4	261
20191205 well3 cl120 hoil1mscarlet 001...41...3	20191205 well3 cl120 hoil1mscarlet 001...41...MyD88...105	32	MyD88 HOIL1Goff	20191205 well3 cl120 hoil1mscarlet 001	41	16.5419536285251	1.58334260747558	576	28	4	261
20191205 well3 cl120 hoil1mscarlet 001...41...4	20191205 well3 cl120 hoil1mscarlet 001...41...MyD88...238	32	MyD88 HOIL1Goff	20191205 well3 cl120 hoil1mscarlet 001	41	17.2262091312979	1.66049660477762	276	52	4	261
20191205 well3 cl120 hoil1mscarlet 001...41...7	20191205 well3 cl120 hoil1mscarlet 001...41...MyD88...205	32	MyD88 HOIL1Goff	20191205 well3 cl120 hoil1mscarlet 001	41	18.068859160347	1.6688263458252	364	32	4	261
20191205 well3 cl120 hoil1mscarlet 001...41...8	20191205 well3 cl120 hoil1mscarlet 001...41...MyD88...157	32	MyD88 HOIL1Goff	20191205 well3 cl120 hoil1mscarlet 001	41	19.1732698974002	1.70594046382951	876	24	4	261
20191205 well3 cl120 hoil1mscarlet 001...42...10	20191205 well3 cl120 hoil1mscarlet 001...42...MyD88...113	32	MyD88 HOIL1Goff	20191205 well3 cl120 hoil1mscarlet 001	42	11.9431407991937	2.26715772966775	240	116	4	261
20191205 well3 cl120 hoil1mscarlet 001...42...12	20191205 well3 cl120 hoil1mscarlet 001...42...MyD88...114	32	MyD88 HOIL1Goff	20191205 well3 cl120 hoil1mscarlet 001	42	18.2891135778281	2.17719969184347	228	20	4	261
20191205 well3 cl120 hoil1mscarlet 001...42...13	20191205 well3 cl120 hoil1mscarlet 001...42...MyD88...142	32	MyD88 HOIL1Goff	20191205 well3 cl120 hoil1mscarlet 001	42	15.9300906937521	3.22146128430829	524	16	4	261
20191205 well3 cl120 hoil1mscarlet 001...42...15	20191205 well3 cl120 hoil1mscarlet 001...42...MyD88...230	32	MyD88 HOIL1Goff	20191205 well3 cl120 hoil1mscarlet 001	42	12.3549729262918	1.94418412895702	32	12	4	261
20191205 well3 cl120 hoil1mscarlet 001...42...17	20191205 well3 cl120 hoil1mscarlet 001...42...MyD88...219	32	MyD88 HOIL1Goff	20191205 well3 cl120 hoil1mscarlet 001	42	14.7177912086034	1.66517903636313	84	8	4	261
20191205 well3 cl120 hoil1mscarlet 001...42...18	20191205 well3 cl120 hoil1mscarlet 001...42...MyD88...188	32	MyD88 HOIL1Goff	20191205 well3 cl120 hoil1mscarlet 001	42	10.4049197049193	1.04080299967502	300	8	4	261
20191205 well3 cl120 hoil1mscarlet 001...42...19	20191205 well3 cl120 hoil1mscarlet 001...42...MyD88...270	32	MyD88 HOIL1Goff	20191205 well3 cl120 hoil1mscarlet 001	42	15.5692303175171	1.8666118331477	296	28	4	261
20191205 well3 cl120 hoil1mscarlet 001...42...20	20191205 well3 cl120 hoil1mscarlet 001...42...MyD88...265	32	MyD88 HOIL1Goff	20191205 well3 cl120 hoil1mscarlet 001	42	15.8859370387615	1.31744651010237	160	16	4	261
20191205 well3 cl120 hoil1mscarlet 001...42...22	20191205 well3 cl120 hoil1mscarlet 001...42...MyD88...149	32	MyD88 HOIL1Goff	20191205 well3 cl120 hoil1mscarlet 001	42	16.3156201700427	1.98482888485257	288	32	4	261
20191205 well3 cl120 hoil1mscarlet 001...42...26	20191205 well3 cl120 hoil1mscarlet 001...42...MyD88...237	32	MyD88 HOIL1Goff	20191205 well3 cl120 hoil1mscarlet 001	42	16.7694018003691	3.31517545999497	364	204	4	261
20191205 well3 cl120 hoil1mscarlet 001...42...28	20191205 well3 cl120 hoil1mscarlet 001...42...MyD88...269	32	MyD88 HOIL1Goff	20191205 well3 cl120 hoil1mscarlet 001	42	8.55450951338737	2.47564204236746	156	60	4	261
20191205 well3 cl120 hoil1mscarlet 001...42...31	20191205 well3 cl120 hoil1mscarlet 001...42...MyD88...316	32	MyD88 HOIL1Goff	20191205 well3 cl120 hoil1mscarlet 001	42	15.5234863419676	2.41383242619198	320	60	4	261
20191205 well3 cl120 hoil1mscarlet 001...42...32	20191205 well3 cl120 hoil1mscarlet 001...42...MyD88...307	32	MyD88 HOIL1Goff	20191205 well3 cl120 hoil1mscarlet 001	42	14.3900193972666	2.41725133124044	120	28	4	261
20191205 well3 cl120 hoil1mscarlet 001...42...33	20191205 well3 cl120 hoil1mscarlet 001...42...MyD88...257	32	MyD88 HOIL1Goff	20191205 well3 cl120 hoil1mscarlet 001	42	10.8209907307425	2.02669109600775	296	12	4	261
20191205 well3 cl120 hoil1mscarlet 001...42...34	20191205 well3 cl120 hoil1mscarlet 001...42...MyD88...328	32	MyD88 HOIL1Goff	20191205 well3 cl120 hoil1mscarlet 001	42	13.6185755896125	1.90245856770354	120	20	4	261
20191205 well3 cl120 hoil1mscarlet 001...42...35	20191205 well3 cl120 hoil1mscarlet 001...42...MyD88...357	32	MyD88 HOIL1Goff	20191205 well3 cl120 hoil1mscarlet 001	42	18.2870994011801	3.67964745222759	44	48	4	261
20191205 well3 cl120 hoil1mscarlet 001...42...36	20191205 well3 cl120 hoil1mscarlet 001...42...MyD88...172	32	MyD88 HOIL1Goff	20191205 well3 cl120 hoil1mscarlet 001	42	14.8555808735596	1.28921692868921	636	20	4	261
20191205 well3 cl120 hoil1mscarlet 001...42...37	20191205 well3 cl120 hoil1mscarlet 001...42...MyD88...313	32	MyD88 HOIL1Goff	20191205 well3 cl120 hoil1mscarlet 001	42	16.4677404750628	4.35377926911917	404	304	4	261
20191205 well3 cl120 hoil1mscarlet 001...42...42	20191205 well3 cl120 hoil1mscarlet 001...42...MyD88...355	32	MyD88 HOIL1Goff	20191205 well3 cl120 hoil1mscarlet 001	42	20.1273553146135	3.61012261388094	456	100	4	261
20191205 well3 cl120 hoil1mscarlet 001...42...43	20191205 well3 cl120 hoil1mscarlet 001...42...MyD88...422	32	MyD88 HOIL1Goff	20191205 well3 cl120 hoil1mscarlet 001	42	10.6011735450601	1.66609306557824	124	8	4	261
20191205 well3 cl120 hoil1mscarlet 001...42...46	20191205 well3 cl120 hoil1mscarlet 001...42...MyD88...475	32	MyD88 HOIL1Goff	20191205 well3 cl120 hoil1mscarlet 001	42	18.9215384440248	1.71721961327078	624	8	4	261
20191205 well3 cl120 hoil1mscarlet 001...42...49	20191205 well3 cl120 hoil1mscarlet 001...42...MyD88...546	32	MyD88 HOIL1Goff	20191205 well3 cl120 hoil1mscarlet 001	42	19.7438180057351	1.89837284029681	104	16	4	261
20191205 well3 cl120 hoil1mscarlet 001...42...50	20191205 well3 cl120 hoil1mscarlet 001...42...MyD88...536	32	MyD88 HOIL1Goff	20191205 well3 cl120 hoil1mscarlet 001	42	14.5543194682037	2.79785259783501	288	124	4	261
20191205 well3 cl120 hoil1mscarlet 001...42...53	20191205 well3 cl120 hoil1mscarlet 001...42...MyD88...603	32	MyD88 HOIL1Goff	20191205 well3 cl120 hoil1mscarlet 001	42	11.1267759912389	1.57896594195098	264	16	4	261
20191205 well3 cl120 hoil1mscarlet 001...42...8	20191205 well3 cl120 hoil1mscarlet 001...42...MyD88...120	32	MyD88 HOIL1Goff	20191205 well3 cl120 hoil1mscarlet 001	42	16.4715144896806	1.89579436565658	304	16	4	261
20191205 well3 cl120 hoil1mscarlet 001...43...10	20191205 well3 cl120 hoil1mscarlet 001...43...MyD88...298	32	MyD88 HOIL1Goff	20191205 well3 cl120 hoil1mscarlet 001	43	12.0384992351819	2.27276370339931	192	32	4	261
20191205 well3 cl120 hoil1mscarlet 001...43...4	20191205 well3 cl120 hoil1mscarlet 001...43...MyD88...159	32	MyD88 HOIL1Goff	20191205 well3 cl120 hoil1mscarlet 001	43	7.99251855586999	1.01421366391951	488	12	4	261
20191205 well3 cl120 hoil1mscarlet 001...43...6	20191205 well3 cl120 hoil1mscarlet 001...43...MyD88...200	32	MyD88 HOIL1Goff	20191205 well3 cl120 hoil1mscarlet 001	43	14.897751582745	1.68297401434996	308	8	4	261
20191205 well3 cl120 hoil1mscarlet 001...43...7	20191205 well3 cl120 hoil1mscarlet 001...43...MyD88...165	32	MyD88 HOIL1Goff	20191205 well3 cl120 hoil1mscarlet 001	43	11.5615711835575	1.30652684126904	280	12	4	261
20191205 well3 cl120 hoil1mscarlet 001...44...2	20191205 well3 cl120 hoil1mscarlet 001...44...MyD88...94	32	MyD88 HOIL1Goff	20191205 well3 cl120 hoil1mscarlet 001	44	14.3338065704544	1.28118320559408	28	20	4	261
20191205 well3 cl120 hoil1mscarlet 001...45...13	20191205 well3 cl120 hoil1mscarlet 001...45...MyD88...131	32	MyD88 HOIL1Goff	20191205 well3 cl120 hoil1mscarlet 001	45	14.5868540109641	1.97991159323036	192	72	4	261
20191205 well3 cl120 hoil1mscarlet 001...45...14	20191205 well3 cl120 hoil1mscarlet 001...45...MyD88...134	32	MyD88 HOIL1Goff	20191205 well3 cl120 hoil1mscarlet 001	45	14.0239408051586	3.50533690347327	184	60	4	261
20191205 well3 cl120 hoil1mscarlet 001...45...2	20191205 well3 cl120 hoil1mscarlet 001...45...MyD88...24	32	MyD88 HOIL1Goff	20191205 well3 cl120 hoil1mscarlet 001	45	18.729111783506	1.39491188244933	240	8	4	261
20191205 well3 cl120 hoil1mscarlet 001...45...4	20191205 well3 cl120 hoil1mscarlet 001...45...MyD88...10	32	MyD88 HOIL1Goff	20191205 well3 cl120 hoil1mscarlet 001	45	9.02663667377764	1.86577602397786	544	8	4	261
20191205 well3 cl120 hoil1mscarlet 001...45...5	20191205 well3 cl120 hoil1mscarlet 001...45...MyD88...53	32	MyD88 HOIL1Goff	20191205 well3 cl120 hoil1mscarlet 001	45	16.2051139495001	2.14164943383625	640	20	4	261
20191205 well3 cl120 hoil1mscarlet 001...45...6	20191205 well3 cl120 hoil1mscarlet 001...45...MyD88...82	32	MyD88 HOIL1Goff	20191205 well3 cl120 hoil1mscarlet 001	45	11.4992880994185	1.47663579064939	96	8	4	261
20191205 well3 cl120 hoil1mscarlet 001...45...7	20191205 well3 cl120 hoil1mscarlet 001...45...MyD88...91	32	MyD88 HOIL1Goff	20191205 well3 cl120 hoil1mscarlet 001	45	20.2122206003419	2.38498368114627	260	40	4	261
20191205 well3 cl120 hoil1mscarlet 001...45...8	20191205 well3 cl120 hoil1mscarlet 001...45...MyD88...88	32	MyD88 HOIL1Goff	20191205 well3 cl120 hoil1mscarlet 001	45	13.3011779985833	1.67631269322771	292	16	4	261
20191205 well3 cl120 hoil1mscarlet 001...45...9	20191205 well3 cl120 hoil1mscarlet 001...45...MyD88...96	32	MyD88 HOIL1Goff	20191205 well3 cl120 hoil1mscarlet 001	45	11.0656093346545	2.05414669642276	340	8	4	261
20191205 well3 cl120 hoil1mscarlet 001...5...1	20191205 well3 cl120 hoil1mscarlet 001...5...MyD88...3	32	MyD88 HOIL1Goff	20191205 well3 cl120 hoil1mscarlet 001	5	19.3971210043773	5.88200811889505	180	208	4	261
20191205 well3 cl120 hoil1mscarlet 001...5...2	20191205 well3 cl120 hoil1mscarlet 001...5...MyD88...7	32	MyD88 HOIL1Goff	20191205 well3 cl120 hoil1mscarlet 001	5	18.1215754715922	2.21677259088597	184	116	4	261
20191205 well3 cl120 hoil1mscarlet 001...5...3	20191205 well3 cl120 hoil1mscarlet 001...5...MyD88...13	32	MyD88 HOIL1Goff	20191205 well3 cl120 hoil1mscarlet 001	5	17.1362116146129	3.74246091191549	160	144	4	261
20191205 well3 cl120 hoil1mscarlet 001...5...8	20191205 well3 cl120 hoil1mscarlet 001...5...MyD88...54	32	MyD88 HOIL1Goff	20191205 well3 cl120 hoil1mscarlet 001	5	15.5529171946051	3.89863848554208	136	116	4	261
20191205 well3 cl120 hoil1mscarlet 001...6...14	20191205 well3 cl120 hoil1mscarlet 001...6...MyD88...264	32	MyD88 HOIL1Goff	20191205 well3 cl120 hoil1mscarlet 001	6	15.8319199428955	3.18740316891149	108	80	4	261
20191205 well3 cl120 hoil1mscarlet 001...7...11	20191205 well3 cl120 hoil1mscarlet 001...7...MyD88...251	32	MyD88 HOIL1Goff	20191205 well3 cl120 hoil1mscarlet 001	7	11.5322123395338	1.23073238172918	372	8	4	261
20191205 well3 cl120 hoil1mscarlet 001...7...5	20191205 well3 cl120 hoil1mscarlet 001...7...MyD88...101	32	MyD88 HOIL1Goff	20191205 well3 cl120 hoil1mscarlet 001	7	15.5857910099222	1.94561366730993	264	48	4	261
20191205 well3 cl120 hoil1mscarlet 001...7...8	20191205 well3 cl120 hoil1mscarlet 001...7...MyD88...175	32	MyD88 HOIL1Goff	20191205 well3 cl120 hoil1mscarlet 001	7	16.9649692376365	1.61133932786101	244	12	4	261
20191205 well3 cl120 hoil1mscarlet 001...8...10	20191205 well3 cl120 hoil1mscarlet 001...8...MyD88...87	32	MyD88 HOIL1Goff	20191205 well3 cl120 hoil1mscarlet 001	8	14.1164464237792	2.59226414360625	172	52	4	261
20191205 well3 cl120 hoil1mscarlet 001...8...20	20191205 well3 cl120 hoil1mscarlet 001...8...MyD88...255	32	MyD88 HOIL1Goff	20191205 well3 cl120 hoil1mscarlet 001	8	19.0483806850924	3.91015602268295	16	124	4	261
20200821 1.5nM 120-1E1 MyD88_HOIL1 001...1...11	20200821 1.5nM 120-1E1 MyD88_HOIL1 001...1...MyD88...83	32	MyD88 HOIL1Goff	20200821 1.5nM 120-1E1 MyD88_HOIL1 001	1	11.1863288390211	2.89011386489832	100	140	4	492
20200821 1.5nM 120-1E1 MyD88_HOIL1 001...1...14	20200821 1.5nM 120-1E1 MyD88_HOIL1 001...1...MyD88...106	32	MyD88 HOIL1Goff	20200821 1.5nM 120-1E1 MyD88_HOIL1 001	1	7.3964363411771	2.10448171349046	28	8	4	492
20200821 1.5nM 120-1E1 MyD88_HOIL1 001...1...15	20200821 1.5nM 120-1E1 MyD88_HOIL1 001...1...MyD88...62	32	MyD88 HOIL1Goff	20200821 1.5nM 120-1E1 MyD88_HOIL1 001	1	17.9817791993589	2.75829916610848	268	8	4	492
20200821 1.5nM 120-1E1 MyD88_HOIL1 001...1...6	20200821 1.5nM 120-1E1 MyD88_HOIL1 001...1...MyD88...21	32	MyD88 HOIL1Goff	20200821 1.5nM 120-1E1 MyD88_HOIL1 001	1	18.3170260819361	2.79407788732369	136	8	4	492
20200821 1.5nM 120-1E1 MyD88_HOIL1 001...1...7	20200821 1.5nM 120-1E1 MyD88_HOIL1 001...1...MyD88...39	32	MyD88 HOIL1Goff	20200821 1.5nM 120-1E1 MyD88_HOIL1 001	1	9.09312255627108	1.86236066472683	348	44	4	492
20200821 1.5nM 120-1E1 MyD88_HOIL1 001...1...9	20200821 1.5nM 120-1E1 MyD88_HOIL1 001...1...MyD88...68	32	MyD88 HOIL1Goff	20200821 1.5nM 120-1E1 MyD88_HOIL1 001	1	19.3006767090164	2.94923269740585	28	16	4	492
20200821 1.5nM 120-1E1 MyD88_HOIL1 001...10...11	20200821 1.5nM 120-1E1 MyD88_HOIL1 001...10...MyD88...226	32	MyD88 HOIL1Goff	20200821 1.5nM 120-1E1 MyD88_HOIL1 001	10	8.30254576089664	7.15855584224731	24	92	4	492
20200821 1.5nM 120-1E1 MyD88_HOIL1 001...10...19	20200821 1.5nM 120-1E1 MyD88_HOIL1 001...10...MyD88...269	32	MyD88 HOIL1Goff	20200821 1.5nM 120-1E1 MyD88_HOIL1 001	10	13.3797929694031	2.78150199251978	112	36	4	492
20200821 1.5nM 120-1E1 MyD88_HOIL1 001...10...22	20200821 1.5nM 120-1E1 MyD88_HOIL1 001...10...MyD88...214	32	MyD88 HOIL1Goff	20200821 1.5nM 120-1E1 MyD88_HOIL1 001	10	11.9279922875471	3.23418390098768	308	88	4	492
20200821 1.5nM 120-1E1 MyD88_HOIL1 001...10...25	20200821 1.5nM 120-1E1 MyD88_HOIL1 001...10...MyD88...406	32	MyD88 HOIL1Goff	20200821 1.5nM 120-1E1 MyD88_HOIL1 001	10	9.33677029748364	5.11941880900295	48	24	4	492
20200821 1.5nM 120-1E1 MyD88_HOIL1 001...10...26	20200821 1.5nM 120-1E1 MyD88_HOIL1 001...10...MyD88...246	32	MyD88 HOIL1Goff	20200821 1.5nM 120-1E1 MyD88_HOIL1 001	10	13.57941108592	4.43397522354719	360	200	4	492
20200821 1.5nM 120-1E1 MyD88_HOIL1 001...10...27	20200821 1.5nM 120-1E1 MyD88_HOIL1 001...10...MyD88...486	32	MyD88 HOIL1Goff	20200821 1.5nM 120-1E1 MyD88_HOIL1 001	10	6.83092994489152	2.40035251535237	32	20	4	492
20200821 1.5nM 120-1E1 MyD88_HOIL1 001...10...29	20200821 1.5nM 120-1E1 MyD88_HOIL1 001...10...MyD88...521	32	MyD88 HOIL1Goff	20200821 1.5nM 120-1E1 MyD88_HOIL1 001	10	11.6513499416463	3.58950380691627	64	100	4	492
20200821 1.5nM 120-1E1 MyD88_HOIL1 001...10...30	20200821 1.5nM 120-1E1 MyD88_HOIL1 001...10...MyD88...452	32	MyD88 HOIL1Goff	20200821 1.5nM 120-1E1 MyD88_HOIL1 001	10	19.0290855118934	3.03665967237922	320	140	4	492
20200821 1.5nM 120-1E1 MyD88_HOIL1 001...10...32	20200821 1.5nM 120-1E1 MyD88_HOIL1 001...10...MyD88...614	32	MyD88 HOIL1Goff	20200821 1.5nM 120-1E1 MyD88_HOIL1 001	10	19.9931350055766	3.46720921198259	216	44	4	492
20200821 1.5nM 120-1E1 MyD88_HOIL1 001...10...36	20200821 1.5nM 120-1E1 MyD88_HOIL1 001...10...MyD88...645	32	MyD88 HOIL1Goff	20200821 1.5nM 120-1E1 MyD88_HOIL1 001	10	19.2318802783564	1.35574438880244	100	8	4	492
20200821 1.5nM 120-1E1 MyD88_HOIL1 001...10...38	20200821 1.5nM 120-1E1 MyD88_HOIL1 001...10...MyD88...625	32	MyD88 HOIL1Goff	20200821 1.5nM 120-1E1 MyD88_HOIL1 001	10	12.9661312981468	2.75719580722576	192	36	4	492
20200821 1.5nM 120-1E1 MyD88_HOIL1 001...10...43	20200821 1.5nM 120-1E1 MyD88_HOIL1 001...10...MyD88...876	32	MyD88 HOIL1Goff	20200821 1.5nM 120-1E1 MyD88_HOIL1 001	10	8.2370850632453	3.22554887599313	120	8	4	492
20200821 1.5nM 120-1E1 MyD88_HOIL1 001...10...44	20200821 1.5nM 120-1E1 MyD88_HOIL1 001...10...MyD88...979	32	MyD88 HOIL1Goff	20200821 1.5nM 120-1E1 MyD88_HOIL1 001	10	9.11920736095224	2.6024628585904	148	32	4	492
20200821 1.5nM 120-1E1 MyD88_HOIL1 001...10...48	20200821 1.5nM 120-1E1 MyD88_HOIL1 001...10...MyD88...1044	32	MyD88 HOIL1Goff	20200821 1.5nM 120-1E1 MyD88_HOIL1 001	10	13.4470502194476	2.28841936011656	208	8	4	492
20200821 1.5nM 120-1E1 MyD88_HOIL1 001...10...50	20200821 1.5nM 120-1E1 MyD88_HOIL1 001...10...MyD88...962	32	MyD88 HOIL1Goff	20200821 1.5nM 120-1E1 MyD88_HOIL1 001	10	7.96695936249063	1.27043035455585	516	28	4	492
20200821 1.5nM 120-1E1 MyD88_HOIL1 001...10...51	20200821 1.5nM 120-1E1 MyD88_HOIL1 001...10...MyD88...1034	32	MyD88 HOIL1Goff	20200821 1.5nM 120-1E1 MyD88_HOIL1 001	10	13.7715948687501	1.90942487341764	808	12	4	492
20200821 1.5nM 120-1E1 MyD88_HOIL1 001...10...52	20200821 1.5nM 120-1E1 MyD88_HOIL1 001...10...MyD88...1233	32	MyD88 HOIL1Goff	20200821 1.5nM 120-1E1 MyD88_HOIL1 001	10	13.3538698180149	3.64300767015187	660	56	4	492
20200821 1.5nM 120-1E1 MyD88_HOIL1 001...10...53	20200821 1.5nM 120-1E1 MyD88_HOIL1 001...10...MyD88...1404	32	MyD88 HOIL1Goff	20200821 1.5nM 120-1E1 MyD88_HOIL1 001	10	9.77904068813848	1.90611269193065	336	12	4	492
20200821 1.5nM 120-1E1 MyD88_HOIL1 001...10...54	20200821 1.5nM 120-1E1 MyD88_HOIL1 001...10...MyD88...1505	32	MyD88 HOIL1Goff	20200821 1.5nM 120-1E1 MyD88_HOIL1 001	10	8.04873349413518	1.80777372667018	288	40	4	492
20200821 1.5nM 120-1E1 MyD88_HOIL1 001...10...55	20200821 1.5nM 120-1E1 MyD88_HOIL1 001...10...MyD88...1146	32	MyD88 HOIL1Goff	20200821 1.5nM 120-1E1 MyD88_HOIL1 001	10	17.8917034039232	2.67691064457877	832	16	4	492
20200821 1.5nM 120-1E1 MyD88_HOIL1 001...11...1	20200821 1.5nM 120-1E1 MyD88_HOIL1 001...11...MyD88...24	32	MyD88 HOIL1Goff	20200821 1.5nM 120-1E1 MyD88_HOIL1 001	11	15.7449383603303	1.16625400087788	64	12	4	492
20200821 1.5nM 120-1E1 MyD88_HOIL1 001...11...10	20200821 1.5nM 120-1E1 MyD88_HOIL1 001...11...MyD88...81	32	MyD88 HOIL1Goff	20200821 1.5nM 120-1E1 MyD88_HOIL1 001	11	13.5922922676446	2.61470855238842	480	80	4	492
20200821 1.5nM 120-1E1 MyD88_HOIL1 001...11...11	20200821 1.5nM 120-1E1 MyD88_HOIL1 001...11...MyD88...168	32	MyD88 HOIL1Goff	20200821 1.5nM 120-1E1 MyD88_HOIL1 001	11	15.6492319001688	1.6091319932508	208	12	4	492
20200821 1.5nM 120-1E1 MyD88_HOIL1 001...11...13	20200821 1.5nM 120-1E1 MyD88_HOIL1 001...11...MyD88...135	32	MyD88 HOIL1Goff	20200821 1.5nM 120-1E1 MyD88_HOIL1 001	11	14.8752836568	4.43099273743442	312	44	4	492
20200821 1.5nM 120-1E1 MyD88_HOIL1 001...11...16	20200821 1.5nM 120-1E1 MyD88_HOIL1 001...11...MyD88...201	32	MyD88 HOIL1Goff	20200821 1.5nM 120-1E1 MyD88_HOIL1 001	11	16.036698543893	6.19315577703249	104	116	4	492
20200821 1.5nM 120-1E1 MyD88_HOIL1 001...11...19	20200821 1.5nM 120-1E1 MyD88_HOIL1 001...11...MyD88...218	32	MyD88 HOIL1Goff	20200821 1.5nM 120-1E1 MyD88_HOIL1 001	11	15.6043757203325	1.24416284748631	172	12	4	492
20200821 1.5nM 120-1E1 MyD88_HOIL1 001...11...20	20200821 1.5nM 120-1E1 MyD88_HOIL1 001...11...MyD88...260	32	MyD88 HOIL1Goff	20200821 1.5nM 120-1E1 MyD88_HOIL1 001	11	12.6068399218785	1.285187885442	88	8	4	492
20200821 1.5nM 120-1E1 MyD88_HOIL1 001...11...21	20200821 1.5nM 120-1E1 MyD88_HOIL1 001...11...MyD88...291	32	MyD88 HOIL1Goff	20200821 1.5nM 120-1E1 MyD88_HOIL1 001	11	19.2116992415394	1.72304918841118	312	16	4	492
20200821 1.5nM 120-1E1 MyD88_HOIL1 001...11...22	20200821 1.5nM 120-1E1 MyD88_HOIL1 001...11...MyD88...252	32	MyD88 HOIL1Goff	20200821 1.5nM 120-1E1 MyD88_HOIL1 001	11	16.8689077009068	1.87223729771297	196	32	4	492
20200821 1.5nM 120-1E1 MyD88_HOIL1 001...11...3	20200821 1.5nM 120-1E1 MyD88_HOIL1 001...11...MyD88...13	32	MyD88 HOIL1Goff	20200821 1.5nM 120-1E1 MyD88_HOIL1 001	11	18.5211436905152	2.1543507669495	108	20	4	492
20200821 1.5nM 120-1E1 MyD88_HOIL1 001...11...34	20200821 1.5nM 120-1E1 MyD88_HOIL1 001...11...MyD88...582	32	MyD88 HOIL1Goff	20200821 1.5nM 120-1E1 MyD88_HOIL1 001	11	10.2117988105911	2.63410290217883	180	48	4	492
20200821 1.5nM 120-1E1 MyD88_HOIL1 001...11...8	20200821 1.5nM 120-1E1 MyD88_HOIL1 001...11...MyD88...110	32	MyD88 HOIL1Goff	20200821 1.5nM 120-1E1 MyD88_HOIL1 001	11	13.1543210331436	3.88388074937181	84	16	4	492
20200821 1.5nM 120-1E1 MyD88_HOIL1 001...12...1	20200821 1.5nM 120-1E1 MyD88_HOIL1 001...12...MyD88...37	32	MyD88 HOIL1Goff	20200821 1.5nM 120-1E1 MyD88_HOIL1 001	12	9.70981992404221	5.63866077857246	20	8	4	492
20200821 1.5nM 120-1E1 MyD88_HOIL1 001...12...11	20200821 1.5nM 120-1E1 MyD88_HOIL1 001...12...MyD88...182	32	MyD88 HOIL1Goff	20200821 1.5nM 120-1E1 MyD88_HOIL1 001	12	17.2577336478565	3.55337072020433	24	28	4	492
20200821 1.5nM 120-1E1 MyD88_HOIL1 001...12...14	20200821 1.5nM 120-1E1 MyD88_HOIL1 001...12...MyD88...188	32	MyD88 HOIL1Goff	20200821 1.5nM 120-1E1 MyD88_HOIL1 001	12	7.82819488935251	2.77584017588459	104	28	4	492
20200821 1.5nM 120-1E1 MyD88_HOIL1 001...12...15	20200821 1.5nM 120-1E1 MyD88_HOIL1 001...12...MyD88...200	32	MyD88 HOIL1Goff	20200821 1.5nM 120-1E1 MyD88_HOIL1 001	12	7.96760981163492	2.65008360313849	16	20	4	492
20200821 1.5nM 120-1E1 MyD88_HOIL1 001...12...18	20200821 1.5nM 120-1E1 MyD88_HOIL1 001...12...MyD88...233	32	MyD88 HOIL1Goff	20200821 1.5nM 120-1E1 MyD88_HOIL1 001	12	13.7409376239564	1.78993885081599	56	8	4	492
20200821 1.5nM 120-1E1 MyD88_HOIL1 001...12...22	20200821 1.5nM 120-1E1 MyD88_HOIL1 001...12...MyD88...338	32	MyD88 HOIL1Goff	20200821 1.5nM 120-1E1 MyD88_HOIL1 001	12	15.2151638255	5.31580851770646	60	48	4	492
20200821 1.5nM 120-1E1 MyD88_HOIL1 001...12...27	20200821 1.5nM 120-1E1 MyD88_HOIL1 001...12...MyD88...337	32	MyD88 HOIL1Goff	20200821 1.5nM 120-1E1 MyD88_HOIL1 001	12	17.9357300580006	2.65260806925979	264	20	4	492
20200821 1.5nM 120-1E1 MyD88_HOIL1 001...12...29	20200821 1.5nM 120-1E1 MyD88_HOIL1 001...12...MyD88...265	32	MyD88 HOIL1Goff	20200821 1.5nM 120-1E1 MyD88_HOIL1 001	12	9.84617127360607	1.31368427575882	536	12	4	492
20200821 1.5nM 120-1E1 MyD88_HOIL1 001...12...7	20200821 1.5nM 120-1E1 MyD88_HOIL1 001...12...MyD88...151	32	MyD88 HOIL1Goff	20200821 1.5nM 120-1E1 MyD88_HOIL1 001	12	19.4063662932805	5.47148675065018	24	8	4	492
20200821 1.5nM 120-1E1 MyD88_HOIL1 001...12...8	20200821 1.5nM 120-1E1 MyD88_HOIL1 001...12...MyD88...146	32	MyD88 HOIL1Goff	20200821 1.5nM 120-1E1 MyD88_HOIL1 001	12	20.1674179722888	3.40787808472201	148	32	4	492
20200821 1.5nM 120-1E1 MyD88_HOIL1 001...13...10	20200821 1.5nM 120-1E1 MyD88_HOIL1 001...13...MyD88...146	32	MyD88 HOIL1Goff	20200821 1.5nM 120-1E1 MyD88_HOIL1 001	13	18.0608855608708	2.0543316699229	88	24	4	492
20200821 1.5nM 120-1E1 MyD88_HOIL1 001...13...11	20200821 1.5nM 120-1E1 MyD88_HOIL1 001...13...MyD88...139	32	MyD88 HOIL1Goff	20200821 1.5nM 120-1E1 MyD88_HOIL1 001	13	11.391649754623	3.47042724014691	228	64	4	492
20200821 1.5nM 120-1E1 MyD88_HOIL1 001...13...12	20200821 1.5nM 120-1E1 MyD88_HOIL1 001...13...MyD88...147	32	MyD88 HOIL1Goff	20200821 1.5nM 120-1E1 MyD88_HOIL1 001	13	16.8419351334344	3.22200161105078	76	60	4	492
20200821 1.5nM 120-1E1 MyD88_HOIL1 001...13...14	20200821 1.5nM 120-1E1 MyD88_HOIL1 001...13...MyD88...166	32	MyD88 HOIL1Goff	20200821 1.5nM 120-1E1 MyD88_HOIL1 001	13	19.9531692253262	4.20599559934501	32	28	4	492
20200821 1.5nM 120-1E1 MyD88_HOIL1 001...13...17	20200821 1.5nM 120-1E1 MyD88_HOIL1 001...13...MyD88...161	32	MyD88 HOIL1Goff	20200821 1.5nM 120-1E1 MyD88_HOIL1 001	13	18.8864413855542	1.45701874587604	1196	16	4	492
20200821 1.5nM 120-1E1 MyD88_HOIL1 001...13...22	20200821 1.5nM 120-1E1 MyD88_HOIL1 001...13...MyD88...213	32	MyD88 HOIL1Goff	20200821 1.5nM 120-1E1 MyD88_HOIL1 001	13	19.0114785674099	8.19041237286337	172	88	4	492
20200821 1.5nM 120-1E1 MyD88_HOIL1 001...13...23	20200821 1.5nM 120-1E1 MyD88_HOIL1 001...13...MyD88...283	32	MyD88 HOIL1Goff	20200821 1.5nM 120-1E1 MyD88_HOIL1 001	13	7.36370351253102	2.42831822758094	96	68	4	492
20200821 1.5nM 120-1E1 MyD88_HOIL1 001...13...26	20200821 1.5nM 120-1E1 MyD88_HOIL1 001...13...MyD88...318	32	MyD88 HOIL1Goff	20200821 1.5nM 120-1E1 MyD88_HOIL1 001	13	11.3010846467068	1.92410613623199	64	8	4	492
20200821 1.5nM 120-1E1 MyD88_HOIL1 001...13...30	20200821 1.5nM 120-1E1 MyD88_HOIL1 001...13...MyD88...231	32	MyD88 HOIL1Goff	20200821 1.5nM 120-1E1 MyD88_HOIL1 001	13	9.02295580526677	5.4052071269899	500	204	4	492
20200821 1.5nM 120-1E1 MyD88_HOIL1 001...13...32	20200821 1.5nM 120-1E1 MyD88_HOIL1 001...13...MyD88...230	32	MyD88 HOIL1Goff	20200821 1.5nM 120-1E1 MyD88_HOIL1 001	13	14.6846158450162	3.10720605134715	476	152	4	492
20200821 1.5nM 120-1E1 MyD88_HOIL1 001...13...33	20200821 1.5nM 120-1E1 MyD88_HOIL1 001...13...MyD88...351	32	MyD88 HOIL1Goff	20200821 1.5nM 120-1E1 MyD88_HOIL1 001	13	12.6523382847911	1.15870857688075	76	12	4	492
20200821 1.5nM 120-1E1 MyD88_HOIL1 001...13...34	20200821 1.5nM 120-1E1 MyD88_HOIL1 001...13...MyD88...357	32	MyD88 HOIL1Goff	20200821 1.5nM 120-1E1 MyD88_HOIL1 001	13	8.45188577690099	5.01327861714992	184	160	4	492
20200821 1.5nM 120-1E1 MyD88_HOIL1 001...13...36	20200821 1.5nM 120-1E1 MyD88_HOIL1 001...13...MyD88...420	32	MyD88 HOIL1Goff	20200821 1.5nM 120-1E1 MyD88_HOIL1 001	13	19.5287343746832	2.65463378264204	48	32	4	492
20200821 1.5nM 120-1E1 MyD88_HOIL1 001...13...38	20200821 1.5nM 120-1E1 MyD88_HOIL1 001...13...MyD88...419	32	MyD88 HOIL1Goff	20200821 1.5nM 120-1E1 MyD88_HOIL1 001	13	11.911435572839	2.21676922246412	28	24	4	492
20200821 1.5nM 120-1E1 MyD88_HOIL1 001...13...4	20200821 1.5nM 120-1E1 MyD88_HOIL1 001...13...MyD88...120	32	MyD88 HOIL1Goff	20200821 1.5nM 120-1E1 MyD88_HOIL1 001	13	12.8005982744279	4.07701056831131	20	44	4	492
20200821 1.5nM 120-1E1 MyD88_HOIL1 001...13...41	20200821 1.5nM 120-1E1 MyD88_HOIL1 001...13...MyD88...422	32	MyD88 HOIL1Goff	20200821 1.5nM 120-1E1 MyD88_HOIL1 001	13	10.4673784272773	3.40118965938984	240	56	4	492
20200821 1.5nM 120-1E1 MyD88_HOIL1 001...13...44	20200821 1.5nM 120-1E1 MyD88_HOIL1 001...13...MyD88...460	32	MyD88 HOIL1Goff	20200821 1.5nM 120-1E1 MyD88_HOIL1 001	13	15.4471302047633	1.49673798413432	1476	24	4	492
20200821 1.5nM 120-1E1 MyD88_HOIL1 001...13...47	20200821 1.5nM 120-1E1 MyD88_HOIL1 001...13...MyD88...580	32	MyD88 HOIL1Goff	20200821 1.5nM 120-1E1 MyD88_HOIL1 001	13	18.6678905634824	2.36323856197232	164	28	4	492
20200821 1.5nM 120-1E1 MyD88_HOIL1 001...13...48	20200821 1.5nM 120-1E1 MyD88_HOIL1 001...13...MyD88...683	32	MyD88 HOIL1Goff	20200821 1.5nM 120-1E1 MyD88_HOIL1 001	13	19.5360499482207	2.44128235344538	340	24	4	492
20200821 1.5nM 120-1E1 MyD88_HOIL1 001...13...52	20200821 1.5nM 120-1E1 MyD88_HOIL1 001...13...MyD88...778	32	MyD88 HOIL1Goff	20200821 1.5nM 120-1E1 MyD88_HOIL1 001	13	17.6602500375072	2.93993524787277	840	112	4	492
20200821 1.5nM 120-1E1 MyD88_HOIL1 001...13...53	20200821 1.5nM 120-1E1 MyD88_HOIL1 001...13...MyD88...900	32	MyD88 HOIL1Goff	20200821 1.5nM 120-1E1 MyD88_HOIL1 001	13	14.8332997289544	0.81945872761296	68	8	4	492
20200821 1.5nM 120-1E1 MyD88_HOIL1 001...13...54	20200821 1.5nM 120-1E1 MyD88_HOIL1 001...13...MyD88...823	32	MyD88 HOIL1Goff	20200821 1.5nM 120-1E1 MyD88_HOIL1 001	13	8.7995459430047	1.34054546497593	272	12	4	492
20200821 1.5nM 120-1E1 MyD88_HOIL1 001...13...55	20200821 1.5nM 120-1E1 MyD88_HOIL1 001...13...MyD88...901	32	MyD88 HOIL1Goff	20200821 1.5nM 120-1E1 MyD88_HOIL1 001	13	7.55685753801257	2.3196785454599	116	8	4	492
20200821 1.5nM 120-1E1 MyD88_HOIL1 001...13...56	20200821 1.5nM 120-1E1 MyD88_HOIL1 001...13...MyD88...908	32	MyD88 HOIL1Goff	20200821 1.5nM 120-1E1 MyD88_HOIL1 001	13	8.15604609502667	1.2137203043444	156	16	4	492
20200821 1.5nM 120-1E1 MyD88_HOIL1 001...13...57	20200821 1.5nM 120-1E1 MyD88_HOIL1 001...13...MyD88...952	32	MyD88 HOIL1Goff	20200821 1.5nM 120-1E1 MyD88_HOIL1 001	13	11.6699412585913	1.7715268493121	140	28	4	492
20200821 1.5nM 120-1E1 MyD88_HOIL1 001...13...58	20200821 1.5nM 120-1E1 MyD88_HOIL1 001...13...MyD88...815	32	MyD88 HOIL1Goff	20200821 1.5nM 120-1E1 MyD88_HOIL1 001	13	10.5173103086965	3.9488069028501	596	72	4	492
20200821 1.5nM 120-1E1 MyD88_HOIL1 001...13...60	20200821 1.5nM 120-1E1 MyD88_HOIL1 001...13...MyD88...1075	32	MyD88 HOIL1Goff	20200821 1.5nM 120-1E1 MyD88_HOIL1 001	13	8.42155504179462	1.98499998287866	76	40	4	492
20200821 1.5nM 120-1E1 MyD88_HOIL1 001...13...62	20200821 1.5nM 120-1E1 MyD88_HOIL1 001...13...MyD88...1127	32	MyD88 HOIL1Goff	20200821 1.5nM 120-1E1 MyD88_HOIL1 001	13	12.479148053526	2.82032491043068	352	16	4	492
20200821 1.5nM 120-1E1 MyD88_HOIL1 001...13...8	20200821 1.5nM 120-1E1 MyD88_HOIL1 001...13...MyD88...81	32	MyD88 HOIL1Goff	20200821 1.5nM 120-1E1 MyD88_HOIL1 001	13	13.9887438690089	3.61093863923759	128	132	4	492
20200821 1.5nM 120-1E1 MyD88_HOIL1 001...13...9	20200821 1.5nM 120-1E1 MyD88_HOIL1 001...13...MyD88...105	32	MyD88 HOIL1Goff	20200821 1.5nM 120-1E1 MyD88_HOIL1 001	13	9.53710096198099	3.15668222898953	72	32	4	492
20200821 1.5nM 120-1E1 MyD88_HOIL1 001...14...1	20200821 1.5nM 120-1E1 MyD88_HOIL1 001...14...MyD88...112	32	MyD88 HOIL1Goff	20200821 1.5nM 120-1E1 MyD88_HOIL1 001	14	10.1393093461317	1.59863880710265	252	48	4	492
20200821 1.5nM 120-1E1 MyD88_HOIL1 001...14...10	20200821 1.5nM 120-1E1 MyD88_HOIL1 001...14...MyD88...319	32	MyD88 HOIL1Goff	20200821 1.5nM 120-1E1 MyD88_HOIL1 001	14	14.6015010733778	2.09831344205223	600	12	4	492
20200821 1.5nM 120-1E1 MyD88_HOIL1 001...14...100	20200821 1.5nM 120-1E1 MyD88_HOIL1 001...14...MyD88...2235	32	MyD88 HOIL1Goff	20200821 1.5nM 120-1E1 MyD88_HOIL1 001	14	6.91074159574282	1.0653599376233	208	8	4	492
20200821 1.5nM 120-1E1 MyD88_HOIL1 001...14...101	20200821 1.5nM 120-1E1 MyD88_HOIL1 001...14...MyD88...2149	32	MyD88 HOIL1Goff	20200821 1.5nM 120-1E1 MyD88_HOIL1 001	14	16.3380544958608	1.97190168823543	252	28	4	492
20200821 1.5nM 120-1E1 MyD88_HOIL1 001...14...102	20200821 1.5nM 120-1E1 MyD88_HOIL1 001...14...MyD88...2280	32	MyD88 HOIL1Goff	20200821 1.5nM 120-1E1 MyD88_HOIL1 001	14	14.7852702960094	1.34579031185687	52	8	4	492
20200821 1.5nM 120-1E1 MyD88_HOIL1 001...14...105	20200821 1.5nM 120-1E1 MyD88_HOIL1 001...14...MyD88...2009	32	MyD88 HOIL1Goff	20200821 1.5nM 120-1E1 MyD88_HOIL1 001	14	8.23265474783998	1.83891049035217	528	28	4	492
20200821 1.5nM 120-1E1 MyD88_HOIL1 001...14...107	20200821 1.5nM 120-1E1 MyD88_HOIL1 001...14...MyD88...2406	32	MyD88 HOIL1Goff	20200821 1.5nM 120-1E1 MyD88_HOIL1 001	14	15.2321362330201	5.11315409126117	136	100	4	492
20200821 1.5nM 120-1E1 MyD88_HOIL1 001...14...11	20200821 1.5nM 120-1E1 MyD88_HOIL1 001...14...MyD88...211	32	MyD88 HOIL1Goff	20200821 1.5nM 120-1E1 MyD88_HOIL1 001	14	14.0212863068598	4.23235100401504	780	156	4	492
20200821 1.5nM 120-1E1 MyD88_HOIL1 001...14...110	20200821 1.5nM 120-1E1 MyD88_HOIL1 001...14...MyD88...2253	32	MyD88 HOIL1Goff	20200821 1.5nM 120-1E1 MyD88_HOIL1 001	14	8.22362741368537	2.29345618071655	324	40	4	492
20200821 1.5nM 120-1E1 MyD88_HOIL1 001...14...111	20200821 1.5nM 120-1E1 MyD88_HOIL1 001...14...MyD88...2444	32	MyD88 HOIL1Goff	20200821 1.5nM 120-1E1 MyD88_HOIL1 001	14	20.0427262087511	1.55668210161738	296	16	4	492
20200821 1.5nM 120-1E1 MyD88_HOIL1 001...14...112	20200821 1.5nM 120-1E1 MyD88_HOIL1 001...14...MyD88...2015	32	MyD88 HOIL1Goff	20200821 1.5nM 120-1E1 MyD88_HOIL1 001	14	16.299733017363	1.68393144019434	568	16	4	492
20200821 1.5nM 120-1E1 MyD88_HOIL1 001...14...113	20200821 1.5nM 120-1E1 MyD88_HOIL1 001...14...MyD88...2616	32	MyD88 HOIL1Goff	20200821 1.5nM 120-1E1 MyD88_HOIL1 001	14	16.0163752144642	1.90268111081352	124	40	4	492
20200821 1.5nM 120-1E1 MyD88_HOIL1 001...14...115	20200821 1.5nM 120-1E1 MyD88_HOIL1 001...14...MyD88...2681	32	MyD88 HOIL1Goff	20200821 1.5nM 120-1E1 MyD88_HOIL1 001	14	6.83220817607166	2.44520413859847	52	60	4	492
20200821 1.5nM 120-1E1 MyD88_HOIL1 001...14...12	20200821 1.5nM 120-1E1 MyD88_HOIL1 001...14...MyD88...462	32	MyD88 HOIL1Goff	20200821 1.5nM 120-1E1 MyD88_HOIL1 001	14	16.4642353398922	4.93604571778778	52	44	4	492
20200821 1.5nM 120-1E1 MyD88_HOIL1 001...14...16	20200821 1.5nM 120-1E1 MyD88_HOIL1 001...14...MyD88...420	32	MyD88 HOIL1Goff	20200821 1.5nM 120-1E1 MyD88_HOIL1 001	14	16.7994193228579	4.8027149470742	252	140	4	492
20200821 1.5nM 120-1E1 MyD88_HOIL1 001...14...22	20200821 1.5nM 120-1E1 MyD88_HOIL1 001...14...MyD88...506	32	MyD88 HOIL1Goff	20200821 1.5nM 120-1E1 MyD88_HOIL1 001	14	13.0857445444721	5.5745789829671	120	124	4	492
20200821 1.5nM 120-1E1 MyD88_HOIL1 001...14...23	20200821 1.5nM 120-1E1 MyD88_HOIL1 001...14...MyD88...250	32	MyD88 HOIL1Goff	20200821 1.5nM 120-1E1 MyD88_HOIL1 001	14	12.4680523037499	3.84135319747679	720	120	4	492
20200821 1.5nM 120-1E1 MyD88_HOIL1 001...14...25	20200821 1.5nM 120-1E1 MyD88_HOIL1 001...14...MyD88...499	32	MyD88 HOIL1Goff	20200821 1.5nM 120-1E1 MyD88_HOIL1 001	14	17.1023396927801	4.77522973780862	164	32	4	492
20200821 1.5nM 120-1E1 MyD88_HOIL1 001...14...26	20200821 1.5nM 120-1E1 MyD88_HOIL1 001...14...MyD88...187	32	MyD88 HOIL1Goff	20200821 1.5nM 120-1E1 MyD88_HOIL1 001	14	16.0922388878958	5.82330494552328	720	196	4	492
20200821 1.5nM 120-1E1 MyD88_HOIL1 001...14...27	20200821 1.5nM 120-1E1 MyD88_HOIL1 001...14...MyD88...549	32	MyD88 HOIL1Goff	20200821 1.5nM 120-1E1 MyD88_HOIL1 001	14	17.4659388270793	4.13188334113351	156	208	4	492
20200821 1.5nM 120-1E1 MyD88_HOIL1 001...14...28	20200821 1.5nM 120-1E1 MyD88_HOIL1 001...14...MyD88...665	32	MyD88 HOIL1Goff	20200821 1.5nM 120-1E1 MyD88_HOIL1 001	14	17.0070778437532	1.69504314323684	60	8	4	492
20200821 1.5nM 120-1E1 MyD88_HOIL1 001...14...29	20200821 1.5nM 120-1E1 MyD88_HOIL1 001...14...MyD88...690	32	MyD88 HOIL1Goff	20200821 1.5nM 120-1E1 MyD88_HOIL1 001	14	13.6208012646817	3.10931016115782	140	56	4	492
20200821 1.5nM 120-1E1 MyD88_HOIL1 001...14...30	20200821 1.5nM 120-1E1 MyD88_HOIL1 001...14...MyD88...664	32	MyD88 HOIL1Goff	20200821 1.5nM 120-1E1 MyD88_HOIL1 001	14	15.4091216227721	2.03852708165386	632	24	4	492
20200821 1.5nM 120-1E1 MyD88_HOIL1 001...14...31	20200821 1.5nM 120-1E1 MyD88_HOIL1 001...14...MyD88...623	32	MyD88 HOIL1Goff	20200821 1.5nM 120-1E1 MyD88_HOIL1 001	14	10.6926015032259	1.78278442121532	256	28	4	492
20200821 1.5nM 120-1E1 MyD88_HOIL1 001...14...35	20200821 1.5nM 120-1E1 MyD88_HOIL1 001...14...MyD88...999	32	MyD88 HOIL1Goff	20200821 1.5nM 120-1E1 MyD88_HOIL1 001	14	18.5612428127756	2.75289451609837	84	20	4	492
20200821 1.5nM 120-1E1 MyD88_HOIL1 001...14...36	20200821 1.5nM 120-1E1 MyD88_HOIL1 001...14...MyD88...798	32	MyD88 HOIL1Goff	20200821 1.5nM 120-1E1 MyD88_HOIL1 001	14	14.248642829137	1.19348079707748	848	12	4	492
20200821 1.5nM 120-1E1 MyD88_HOIL1 001...14...37	20200821 1.5nM 120-1E1 MyD88_HOIL1 001...14...MyD88...855	32	MyD88 HOIL1Goff	20200821 1.5nM 120-1E1 MyD88_HOIL1 001	14	19.1291492360839	2.36919520891344	472	44	4	492
20200821 1.5nM 120-1E1 MyD88_HOIL1 001...14...4	20200821 1.5nM 120-1E1 MyD88_HOIL1 001...14...MyD88...265	32	MyD88 HOIL1Goff	20200821 1.5nM 120-1E1 MyD88_HOIL1 001	14	7.41177006528785	1.81518294760292	140	20	4	492
20200821 1.5nM 120-1E1 MyD88_HOIL1 001...14...40	20200821 1.5nM 120-1E1 MyD88_HOIL1 001...14...MyD88...944	32	MyD88 HOIL1Goff	20200821 1.5nM 120-1E1 MyD88_HOIL1 001	14	19.3911247874913	2.363133155405	116	28	4	492
20200821 1.5nM 120-1E1 MyD88_HOIL1 001...14...41	20200821 1.5nM 120-1E1 MyD88_HOIL1 001...14...MyD88...747	32	MyD88 HOIL1Goff	20200821 1.5nM 120-1E1 MyD88_HOIL1 001	14	9.69347945742336	3.74200837793603	376	136	4	492
20200821 1.5nM 120-1E1 MyD88_HOIL1 001...14...43	20200821 1.5nM 120-1E1 MyD88_HOIL1 001...14...MyD88...967	32	MyD88 HOIL1Goff	20200821 1.5nM 120-1E1 MyD88_HOIL1 001	14	7.85308412353389	1.36014805270707	296	8	4	492
20200821 1.5nM 120-1E1 MyD88_HOIL1 001...14...44	20200821 1.5nM 120-1E1 MyD88_HOIL1 001...14...MyD88...933	32	MyD88 HOIL1Goff	20200821 1.5nM 120-1E1 MyD88_HOIL1 001	14	12.6054003215515	1.70301570841624	712	20	4	492
20200821 1.5nM 120-1E1 MyD88_HOIL1 001...14...48	20200821 1.5nM 120-1E1 MyD88_HOIL1 001...14...MyD88...1106	32	MyD88 HOIL1Goff	20200821 1.5nM 120-1E1 MyD88_HOIL1 001	14	9.16385247190751	1.44615731875711	100	16	4	492
20200821 1.5nM 120-1E1 MyD88_HOIL1 001...14...49	20200821 1.5nM 120-1E1 MyD88_HOIL1 001...14...MyD88...1058	32	MyD88 HOIL1Goff	20200821 1.5nM 120-1E1 MyD88_HOIL1 001	14	11.9251267000737	5.33465872549523	88	32	4	492
20200821 1.5nM 120-1E1 MyD88_HOIL1 001...14...52	20200821 1.5nM 120-1E1 MyD88_HOIL1 001...14...MyD88...1198	32	MyD88 HOIL1Goff	20200821 1.5nM 120-1E1 MyD88_HOIL1 001	14	16.5892392766555	2.32698533482103	188	36	4	492
20200821 1.5nM 120-1E1 MyD88_HOIL1 001...14...53	20200821 1.5nM 120-1E1 MyD88_HOIL1 001...14...MyD88...819	32	MyD88 HOIL1Goff	20200821 1.5nM 120-1E1 MyD88_HOIL1 001	14	12.9715863993368	2.70263029384176	312	32	4	492
20200821 1.5nM 120-1E1 MyD88_HOIL1 001...14...54	20200821 1.5nM 120-1E1 MyD88_HOIL1 001...14...MyD88...1225	32	MyD88 HOIL1Goff	20200821 1.5nM 120-1E1 MyD88_HOIL1 001	14	12.2036765057524	1.19760077809092	132	16	4	492
20200821 1.5nM 120-1E1 MyD88_HOIL1 001...14...57	20200821 1.5nM 120-1E1 MyD88_HOIL1 001...14...MyD88...941	32	MyD88 HOIL1Goff	20200821 1.5nM 120-1E1 MyD88_HOIL1 001	14	13.1436323484712	2.58400943056524	452	24	4	492
20200821 1.5nM 120-1E1 MyD88_HOIL1 001...14...59	20200821 1.5nM 120-1E1 MyD88_HOIL1 001...14...MyD88...1428	32	MyD88 HOIL1Goff	20200821 1.5nM 120-1E1 MyD88_HOIL1 001	14	10.4362599488028	2.47369845935307	100	36	4	492
20200821 1.5nM 120-1E1 MyD88_HOIL1 001...14...6	20200821 1.5nM 120-1E1 MyD88_HOIL1 001...14...MyD88...209	32	MyD88 HOIL1Goff	20200821 1.5nM 120-1E1 MyD88_HOIL1 001	14	16.6568349834389	7.1834350493432	152	48	4	492
20200821 1.5nM 120-1E1 MyD88_HOIL1 001...14...60	20200821 1.5nM 120-1E1 MyD88_HOIL1 001...14...MyD88...1403	32	MyD88 HOIL1Goff	20200821 1.5nM 120-1E1 MyD88_HOIL1 001	14	9.75556810302965	2.40280074867849	768	16	4	492
20200821 1.5nM 120-1E1 MyD88_HOIL1 001...14...61	20200821 1.5nM 120-1E1 MyD88_HOIL1 001...14...MyD88...1490	32	MyD88 HOIL1Goff	20200821 1.5nM 120-1E1 MyD88_HOIL1 001	14	11.7688231417044	2.85597066227249	104	80	4	492
20200821 1.5nM 120-1E1 MyD88_HOIL1 001...14...71	20200821 1.5nM 120-1E1 MyD88_HOIL1 001...14...MyD88...1673	32	MyD88 HOIL1Goff	20200821 1.5nM 120-1E1 MyD88_HOIL1 001	14	14.6872081226993	2.76099551172492	236	28	4	492
20200821 1.5nM 120-1E1 MyD88_HOIL1 001...14...72	20200821 1.5nM 120-1E1 MyD88_HOIL1 001...14...MyD88...1511	32	MyD88 HOIL1Goff	20200821 1.5nM 120-1E1 MyD88_HOIL1 001	14	8.99285690753735	3.25072639402233	192	12	4	492
[truncated: 4,043 more rows]
