# Supplementary material for: Myddosome clustering in IL‐1 receptor signaling regulates the formation of an NF‐kB activating signalosome
Source: EMBO Rep. 2023 Aug 21;24(10):e57233. doi: 10.15252/embr.202357233 (PMC10561168; doi:10.15252/embr.202357233)
Supplement: Supplementary file 19 — Source Data for Figure 7 [file EMBR-24-e57233-s020.zip › Figure 7/7B/MeanQueryLifetime_HOIL1.csv]

LIGAND_DENSITY_CAT	GROUP	SD_QUERY_LIFETIME	QUERY_LIFETIME	MAX_MyddosomeCluster
32	MyD88 HOIL1Goff	53.7473224056638	38.7957894736842	1
32	MyD88 HOIL1G1on	35.4970376335607	35.9520958083832	1
32	MyD88 HOIL1Goff	68.4082827694634	57.5758166747928	4
32	MyD88 HOIL1G1on	71.3494902386252	57.4312553373185	4
32	MyD88 HOIL1Goff	90.3981861058716	75.6035398230088	7
32	MyD88 HOIL1G1on	93.0241441071151	67.52	7
