# Supplementary material for: Myddosome clustering in IL‐1 receptor signaling regulates the formation of an NF‐kB activating signalosome
Source: EMBO Rep. 2023 Aug 21;24(10):e57233. doi: 10.15252/embr.202357233 (PMC10561168; doi:10.15252/embr.202357233)
Supplement: Supplementary file 19 — Source Data for Figure 7 [file EMBR-24-e57233-s020.zip › Figure 7/7B/Table for Fig 7B_ColocalizedTable_HOIL1.csv]

UNIVERSAL_GROUP_ID	UNIVERSAL_TRACK_ID	LIGAND_DENSITY_CAT	GROUP	IMAGE	CELL	MYD88_MAX_INT	QUERY_MAX_INT	MYD88_LIFETIME	QUERY_LIFETIME	MAX_MyddosomeCluster
20191205 cl120 hoil1mscarlet 001...10...10	20191205 cl120 hoil1mscarlet 001...10...MyD88...112	32	MyD88 HOIL1Goff	20191205 cl120 hoil1mscarlet 001	10	29.2044499935916	8.2620885447772	416	280	6
20191205 cl120 hoil1mscarlet 001...10...12	20191205 cl120 hoil1mscarlet 001...10...MyD88...206	32	MyD88 HOIL1Goff	20191205 cl120 hoil1mscarlet 001	10	22.5725211872906	2.7582102808716	20	12	5
20191205 cl120 hoil1mscarlet 001...10...14	20191205 cl120 hoil1mscarlet 001...10...MyD88...207	32	MyD88 HOIL1Goff	20191205 cl120 hoil1mscarlet 001	10	68.3769186828918	9.43606410101869	136	48	15
20191205 cl120 hoil1mscarlet 001...10...16	20191205 cl120 hoil1mscarlet 001...10...MyD88...181	32	MyD88 HOIL1Goff	20191205 cl120 hoil1mscarlet 001	10	39.0501978081824	3.86876270320584	668	248	9
20191205 cl120 hoil1mscarlet 001...10...17	20191205 cl120 hoil1mscarlet 001...10...MyD88...125	32	MyD88 HOIL1Goff	20191205 cl120 hoil1mscarlet 001	10	50.3533010187067	5.39792275015625	288	96	11
20191205 cl120 hoil1mscarlet 001...10...18	20191205 cl120 hoil1mscarlet 001...10...MyD88...243	32	MyD88 HOIL1Goff	20191205 cl120 hoil1mscarlet 001	10	27.9562289082135	4.61894926236459	160	60	6
20191205 cl120 hoil1mscarlet 001...10...19	20191205 cl120 hoil1mscarlet 001...10...MyD88...140	32	MyD88 HOIL1Goff	20191205 cl120 hoil1mscarlet 001	10	40.0767788701915	1.798454441013	392	28	9
20191205 cl120 hoil1mscarlet 001...10...2	20191205 cl120 hoil1mscarlet 001...10...MyD88...64	32	MyD88 HOIL1Goff	20191205 cl120 hoil1mscarlet 001	10	130.101449609366	3.52296814559224	116	76	29
20191205 cl120 hoil1mscarlet 001...10...20	20191205 cl120 hoil1mscarlet 001...10...MyD88...252	32	MyD88 HOIL1Goff	20191205 cl120 hoil1mscarlet 001	10	14.4102942612369	2.98411670934896	48	100	3
20191205 cl120 hoil1mscarlet 001...10...22	20191205 cl120 hoil1mscarlet 001...10...MyD88...205	32	MyD88 HOIL1Goff	20191205 cl120 hoil1mscarlet 001	10	36.7563095743773	1.72531808722379	336	12	8
20191205 cl120 hoil1mscarlet 001...10...23	20191205 cl120 hoil1mscarlet 001...10...MyD88...268	32	MyD88 HOIL1Goff	20191205 cl120 hoil1mscarlet 001	10	40.0491633478265	1.54653599057187	156	36	9
20191205 cl120 hoil1mscarlet 001...10...24	20191205 cl120 hoil1mscarlet 001...10...MyD88...301	32	MyD88 HOIL1Goff	20191205 cl120 hoil1mscarlet 001	10	25.187373546841	2.97197808011982	44	40	6
20191205 cl120 hoil1mscarlet 001...10...25	20191205 cl120 hoil1mscarlet 001...10...MyD88...287	32	MyD88 HOIL1Goff	20191205 cl120 hoil1mscarlet 001	10	24.4150175007843	3.80851995729979	108	188	5
20191205 cl120 hoil1mscarlet 001...10...26	20191205 cl120 hoil1mscarlet 001...10...MyD88...240	32	MyD88 HOIL1Goff	20191205 cl120 hoil1mscarlet 001	10	41.0563755942017	7.70925083058661	340	320	9
20191205 cl120 hoil1mscarlet 001...10...27	20191205 cl120 hoil1mscarlet 001...10...MyD88...273	32	MyD88 HOIL1Goff	20191205 cl120 hoil1mscarlet 001	10	24.7425308318528	2.69655178977457	76	100	5
20191205 cl120 hoil1mscarlet 001...10...28	20191205 cl120 hoil1mscarlet 001...10...MyD88...251	32	MyD88 HOIL1Goff	20191205 cl120 hoil1mscarlet 001	10	75.3755721067986	8.26935093262135	232	640	17
20191205 cl120 hoil1mscarlet 001...10...29	20191205 cl120 hoil1mscarlet 001...10...MyD88...308	32	MyD88 HOIL1Goff	20191205 cl120 hoil1mscarlet 001	10	23.1856679149037	1.7565011220841	120	40	5
20191205 cl120 hoil1mscarlet 001...10...3	20191205 cl120 hoil1mscarlet 001...10...MyD88...39	32	MyD88 HOIL1Goff	20191205 cl120 hoil1mscarlet 001	10	30.5524943993606	12.175500648882	56	160	7
20191205 cl120 hoil1mscarlet 001...10...30	20191205 cl120 hoil1mscarlet 001...10...MyD88...325	32	MyD88 HOIL1Goff	20191205 cl120 hoil1mscarlet 001	10	21.0068220814533	4.34326559373448	100	116	5
20191205 cl120 hoil1mscarlet 001...10...31	20191205 cl120 hoil1mscarlet 001...10...MyD88...288	32	MyD88 HOIL1Goff	20191205 cl120 hoil1mscarlet 001	10	41.3185091329035	1.90697786312387	1012	12	9
20191205 cl120 hoil1mscarlet 001...10...33	20191205 cl120 hoil1mscarlet 001...10...MyD88...241	32	MyD88 HOIL1Goff	20191205 cl120 hoil1mscarlet 001	10	35.6930150551215	1.53499849861788	812	12	8
20191205 cl120 hoil1mscarlet 001...10...34	20191205 cl120 hoil1mscarlet 001...10...MyD88...314	32	MyD88 HOIL1Goff	20191205 cl120 hoil1mscarlet 001	10	34.2550598933501	1.07001848704022	220	28	8
20191205 cl120 hoil1mscarlet 001...10...36	20191205 cl120 hoil1mscarlet 001...10...MyD88...370	32	MyD88 HOIL1Goff	20191205 cl120 hoil1mscarlet 001	10	21.3573945100813	2.74891785237871	540	28	5
20191205 cl120 hoil1mscarlet 001...10...37	20191205 cl120 hoil1mscarlet 001...10...MyD88...383	32	MyD88 HOIL1Goff	20191205 cl120 hoil1mscarlet 001	10	19.0763223205651	1.56083819424921	172	28	4
20191205 cl120 hoil1mscarlet 001...10...38	20191205 cl120 hoil1mscarlet 001...10...MyD88...234	32	MyD88 HOIL1Goff	20191205 cl120 hoil1mscarlet 001	10	43.4300306661423	5.12946467584628	432	444	10
20191205 cl120 hoil1mscarlet 001...10...39	20191205 cl120 hoil1mscarlet 001...10...MyD88...417	32	MyD88 HOIL1Goff	20191205 cl120 hoil1mscarlet 001	10	6.38053549476031	2.45859876879302	40	96	1
20191205 cl120 hoil1mscarlet 001...10...4	20191205 cl120 hoil1mscarlet 001...10...MyD88...23	32	MyD88 HOIL1Goff	20191205 cl120 hoil1mscarlet 001	10	101.205192299173	2.10309230829164	156	28	22
20191205 cl120 hoil1mscarlet 001...10...40	20191205 cl120 hoil1mscarlet 001...10...MyD88...269	32	MyD88 HOIL1Goff	20191205 cl120 hoil1mscarlet 001	10	24.5432853747696	1.80162508090574	464	16	5
20191205 cl120 hoil1mscarlet 001...10...41	20191205 cl120 hoil1mscarlet 001...10...MyD88...398	32	MyD88 HOIL1Goff	20191205 cl120 hoil1mscarlet 001	10	21.4360207843258	2.42422646797988	260	48	5
20191205 cl120 hoil1mscarlet 001...10...42	20191205 cl120 hoil1mscarlet 001...10...MyD88...438	32	MyD88 HOIL1Goff	20191205 cl120 hoil1mscarlet 001	10	12.4503487580065	2.0350092728059	16	32	3
20191205 cl120 hoil1mscarlet 001...10...43	20191205 cl120 hoil1mscarlet 001...10...MyD88...442	32	MyD88 HOIL1Goff	20191205 cl120 hoil1mscarlet 001	10	8.94122517717255	2.13172598348948	16	32	2
20191205 cl120 hoil1mscarlet 001...10...44	20191205 cl120 hoil1mscarlet 001...10...MyD88...458	32	MyD88 HOIL1Goff	20191205 cl120 hoil1mscarlet 001	10	15.7241377160445	3.66419355541186	56	48	3
20191205 cl120 hoil1mscarlet 001...10...45	20191205 cl120 hoil1mscarlet 001...10...MyD88...428	32	MyD88 HOIL1Goff	20191205 cl120 hoil1mscarlet 001	10	30.6162286666499	2.29990666529563	576	128	7
20191205 cl120 hoil1mscarlet 001...10...46	20191205 cl120 hoil1mscarlet 001...10...MyD88...459	32	MyD88 HOIL1Goff	20191205 cl120 hoil1mscarlet 001	10	16.4967696220333	2.03150376363335	52	12	4
20191205 cl120 hoil1mscarlet 001...10...47	20191205 cl120 hoil1mscarlet 001...10...MyD88...412	32	MyD88 HOIL1Goff	20191205 cl120 hoil1mscarlet 001	10	32.1241355108667	3.02197975018599	572	84	7
20191205 cl120 hoil1mscarlet 001...10...48	20191205 cl120 hoil1mscarlet 001...10...MyD88...375	32	MyD88 HOIL1Goff	20191205 cl120 hoil1mscarlet 001	10	22.8769689644236	1.07391159229397	276	12	5
20191205 cl120 hoil1mscarlet 001...10...49	20191205 cl120 hoil1mscarlet 001...10...MyD88...416	32	MyD88 HOIL1Goff	20191205 cl120 hoil1mscarlet 001	10	17.5584208434111	1.80167918349569	172	36	4
20191205 cl120 hoil1mscarlet 001...10...5	20191205 cl120 hoil1mscarlet 001...10...MyD88...123	32	MyD88 HOIL1Goff	20191205 cl120 hoil1mscarlet 001	10	294.108011059282	22.9217534664622	952	624	65
20191205 cl120 hoil1mscarlet 001...10...50	20191205 cl120 hoil1mscarlet 001...10...MyD88...469	32	MyD88 HOIL1Goff	20191205 cl120 hoil1mscarlet 001	10	24.1165990280341	3.84109196238971	456	136	5
20191205 cl120 hoil1mscarlet 001...10...51	20191205 cl120 hoil1mscarlet 001...10...MyD88...492	32	MyD88 HOIL1Goff	20191205 cl120 hoil1mscarlet 001	10	33.3550017195241	2.89356377821285	96	88	7
20191205 cl120 hoil1mscarlet 001...10...52	20191205 cl120 hoil1mscarlet 001...10...MyD88...498	32	MyD88 HOIL1Goff	20191205 cl120 hoil1mscarlet 001	10	27.2985742132001	2.02217602323488	208	96	6
20191205 cl120 hoil1mscarlet 001...10...54	20191205 cl120 hoil1mscarlet 001...10...MyD88...517	32	MyD88 HOIL1Goff	20191205 cl120 hoil1mscarlet 001	10	17.2831106042458	1.5041097531552	116	28	4
20191205 cl120 hoil1mscarlet 001...10...55	20191205 cl120 hoil1mscarlet 001...10...MyD88...447	32	MyD88 HOIL1Goff	20191205 cl120 hoil1mscarlet 001	10	15.7465567815251	1.79305849257137	284	48	3
20191205 cl120 hoil1mscarlet 001...10...56	20191205 cl120 hoil1mscarlet 001...10...MyD88...355	32	MyD88 HOIL1Goff	20191205 cl120 hoil1mscarlet 001	10	32.2520900378988	2.02094222313717	516	12	7
20191205 cl120 hoil1mscarlet 001...10...57	20191205 cl120 hoil1mscarlet 001...10...MyD88...506	32	MyD88 HOIL1Goff	20191205 cl120 hoil1mscarlet 001	10	13.3254715688225	1.5382344002742	640	24	3
20191205 cl120 hoil1mscarlet 001...10...58	20191205 cl120 hoil1mscarlet 001...10...MyD88...552	32	MyD88 HOIL1Goff	20191205 cl120 hoil1mscarlet 001	10	70.0230825411064	2.53908564320438	220	72	16
20191205 cl120 hoil1mscarlet 001...10...59	20191205 cl120 hoil1mscarlet 001...10...MyD88...505	32	MyD88 HOIL1Goff	20191205 cl120 hoil1mscarlet 001	10	35.3925483095509	1.36822356695785	344	8	8
20191205 cl120 hoil1mscarlet 001...10...6	20191205 cl120 hoil1mscarlet 001...10...MyD88...81	32	MyD88 HOIL1Goff	20191205 cl120 hoil1mscarlet 001	10	66.699818885656	10.3445199615179	796	332	15
20191205 cl120 hoil1mscarlet 001...10...60	20191205 cl120 hoil1mscarlet 001...10...MyD88...389	32	MyD88 HOIL1Goff	20191205 cl120 hoil1mscarlet 001	10	17.4297323790618	2.21415116755542	472	40	4
20191205 cl120 hoil1mscarlet 001...10...61	20191205 cl120 hoil1mscarlet 001...10...MyD88...581	32	MyD88 HOIL1Goff	20191205 cl120 hoil1mscarlet 001	10	6.67975410770796	1.54333879913639	20	12	1
20191205 cl120 hoil1mscarlet 001...10...62	20191205 cl120 hoil1mscarlet 001...10...MyD88...570	32	MyD88 HOIL1Goff	20191205 cl120 hoil1mscarlet 001	10	9.81554966208283	3.10135604576458	188	76	2
20191205 cl120 hoil1mscarlet 001...10...63	20191205 cl120 hoil1mscarlet 001...10...MyD88...620	32	MyD88 HOIL1Goff	20191205 cl120 hoil1mscarlet 001	10	7.48765991177253	1.76006508463082	468	36	2
20191205 cl120 hoil1mscarlet 001...10...65	20191205 cl120 hoil1mscarlet 001...10...MyD88...597	32	MyD88 HOIL1Goff	20191205 cl120 hoil1mscarlet 001	10	50.0795361181772	4.669406788789	500	212	11
20191205 cl120 hoil1mscarlet 001...10...66	20191205 cl120 hoil1mscarlet 001...10...MyD88...653	32	MyD88 HOIL1Goff	20191205 cl120 hoil1mscarlet 001	10	10.2492054166226	1.9307986184857	72	60	2
20191205 cl120 hoil1mscarlet 001...10...67	20191205 cl120 hoil1mscarlet 001...10...MyD88...734	32	MyD88 HOIL1Goff	20191205 cl120 hoil1mscarlet 001	10	21.0170685130602	2.69661802752487	188	48	5
20191205 cl120 hoil1mscarlet 001...10...68	20191205 cl120 hoil1mscarlet 001...10...MyD88...703	32	MyD88 HOIL1Goff	20191205 cl120 hoil1mscarlet 001	10	25.0149995523089	2.33187848557938	228	92	6
20191205 cl120 hoil1mscarlet 001...10...7	20191205 cl120 hoil1mscarlet 001...10...MyD88...30	32	MyD88 HOIL1Goff	20191205 cl120 hoil1mscarlet 001	10	37.7563578958483	3.28621409491676	180	48	8
20191205 cl120 hoil1mscarlet 001...10...9	20191205 cl120 hoil1mscarlet 001...10...MyD88...175	32	MyD88 HOIL1Goff	20191205 cl120 hoil1mscarlet 001	10	36.1692897615194	9.32554332793525	112	288	8
20191205 cl120 hoil1mscarlet 001...11...10	20191205 cl120 hoil1mscarlet 001...11...MyD88...240	32	MyD88 HOIL1Goff	20191205 cl120 hoil1mscarlet 001	11	51.3930632856277	4.93176389946878	64	88	11
20191205 cl120 hoil1mscarlet 001...11...13	20191205 cl120 hoil1mscarlet 001...11...MyD88...199	32	MyD88 HOIL1Goff	20191205 cl120 hoil1mscarlet 001	11	26.5190664542995	1.31718384680804	648	8	6
20191205 cl120 hoil1mscarlet 001...11...15	20191205 cl120 hoil1mscarlet 001...11...MyD88...196	32	MyD88 HOIL1Goff	20191205 cl120 hoil1mscarlet 001	11	23.6177276307375	1.65473152817548	684	16	5
20191205 cl120 hoil1mscarlet 001...11...16	20191205 cl120 hoil1mscarlet 001...11...MyD88...189	32	MyD88 HOIL1Goff	20191205 cl120 hoil1mscarlet 001	11	46.9351946615937	7.74945977900805	132	156	10
20191205 cl120 hoil1mscarlet 001...11...17	20191205 cl120 hoil1mscarlet 001...11...MyD88...330	32	MyD88 HOIL1Goff	20191205 cl120 hoil1mscarlet 001	11	56.5234272984547	2.74708738337885	856	184	13
20191205 cl120 hoil1mscarlet 001...11...18	20191205 cl120 hoil1mscarlet 001...11...MyD88...300	32	MyD88 HOIL1Goff	20191205 cl120 hoil1mscarlet 001	11	18.5169117613813	3.15865722644743	168	56	4
20191205 cl120 hoil1mscarlet 001...11...19	20191205 cl120 hoil1mscarlet 001...11...MyD88...410	32	MyD88 HOIL1Goff	20191205 cl120 hoil1mscarlet 001	11	43.0866500899991	3.65296573346572	180	20	10
20191205 cl120 hoil1mscarlet 001...11...2	20191205 cl120 hoil1mscarlet 001...11...MyD88...8	32	MyD88 HOIL1Goff	20191205 cl120 hoil1mscarlet 001	11	82.7588352486669	2.5953799583436	488	96	18
20191205 cl120 hoil1mscarlet 001...11...20	20191205 cl120 hoil1mscarlet 001...11...MyD88...416	32	MyD88 HOIL1Goff	20191205 cl120 hoil1mscarlet 001	11	53.3133022882604	2.60227165937068	100	12	12
20191205 cl120 hoil1mscarlet 001...11...21	20191205 cl120 hoil1mscarlet 001...11...MyD88...440	32	MyD88 HOIL1Goff	20191205 cl120 hoil1mscarlet 001	11	10.3126179411672	2.11658939346633	84	28	2
20191205 cl120 hoil1mscarlet 001...11...22	20191205 cl120 hoil1mscarlet 001...11...MyD88...473	32	MyD88 HOIL1Goff	20191205 cl120 hoil1mscarlet 001	11	23.1602556058744	2.7080025129802	260	92	5
20191205 cl120 hoil1mscarlet 001...11...23	20191205 cl120 hoil1mscarlet 001...11...MyD88...509	32	MyD88 HOIL1Goff	20191205 cl120 hoil1mscarlet 001	11	77.6955143458555	2.84287576605372	24	104	17
20191205 cl120 hoil1mscarlet 001...11...24	20191205 cl120 hoil1mscarlet 001...11...MyD88...391	32	MyD88 HOIL1Goff	20191205 cl120 hoil1mscarlet 001	11	50.3548840695862	1.73668080699906	740	28	11
20191205 cl120 hoil1mscarlet 001...11...25	20191205 cl120 hoil1mscarlet 001...11...MyD88...308	32	MyD88 HOIL1Goff	20191205 cl120 hoil1mscarlet 001	11	26.3715054644394	1.29534314511172	428	20	6
20191205 cl120 hoil1mscarlet 001...11...27	20191205 cl120 hoil1mscarlet 001...11...MyD88...585	32	MyD88 HOIL1Goff	20191205 cl120 hoil1mscarlet 001	11	44.2015913016725	2.91309911693031	400	212	10
20191205 cl120 hoil1mscarlet 001...11...3	20191205 cl120 hoil1mscarlet 001...11...MyD88...28	32	MyD88 HOIL1Goff	20191205 cl120 hoil1mscarlet 001	11	23.2942928024913	5.53612310673081	216	388	5
20191205 cl120 hoil1mscarlet 001...11...4	20191205 cl120 hoil1mscarlet 001...11...MyD88...22	32	MyD88 HOIL1Goff	20191205 cl120 hoil1mscarlet 001	11	21.1342173061331	4.0110685656171	264	132	5
20191205 cl120 hoil1mscarlet 001...11...5	20191205 cl120 hoil1mscarlet 001...11...MyD88...91	32	MyD88 HOIL1Goff	20191205 cl120 hoil1mscarlet 001	11	101.514954299493	16.6563306154143	604	452	23
20191205 cl120 hoil1mscarlet 001...11...6	20191205 cl120 hoil1mscarlet 001...11...MyD88...103	32	MyD88 HOIL1Goff	20191205 cl120 hoil1mscarlet 001	11	30.7441849203873	2.1801144650724	132	28	7
20191205 cl120 hoil1mscarlet 001...11...7	20191205 cl120 hoil1mscarlet 001...11...MyD88...184	32	MyD88 HOIL1Goff	20191205 cl120 hoil1mscarlet 001	11	74.5517972809047	6.07372309280304	688	472	17
20191205 cl120 hoil1mscarlet 001...11...8	20191205 cl120 hoil1mscarlet 001...11...MyD88...168	32	MyD88 HOIL1Goff	20191205 cl120 hoil1mscarlet 001	11	18.9511499411089	2.35204398247875	120	32	4
20191205 cl120 hoil1mscarlet 001...11...9	20191205 cl120 hoil1mscarlet 001...11...MyD88...192	32	MyD88 HOIL1Goff	20191205 cl120 hoil1mscarlet 001	11	30.2798810610838	3.41240250063677	132	24	7
20191205 cl120 hoil1mscarlet 001...12...10	20191205 cl120 hoil1mscarlet 001...12...MyD88...164	32	MyD88 HOIL1Goff	20191205 cl120 hoil1mscarlet 001	12	56.7607224449124	1.77351294714925	104	16	13
20191205 cl120 hoil1mscarlet 001...12...11	20191205 cl120 hoil1mscarlet 001...12...MyD88...152	32	MyD88 HOIL1Goff	20191205 cl120 hoil1mscarlet 001	12	20.3536186073489	1.51544135894372	88	12	5
20191205 cl120 hoil1mscarlet 001...12...12	20191205 cl120 hoil1mscarlet 001...12...MyD88...180	32	MyD88 HOIL1Goff	20191205 cl120 hoil1mscarlet 001	12	107.348970683431	2.82626838753954	712	60	24
20191205 cl120 hoil1mscarlet 001...12...13	20191205 cl120 hoil1mscarlet 001...12...MyD88...101	32	MyD88 HOIL1Goff	20191205 cl120 hoil1mscarlet 001	12	54.1821513282651	1.74962530729892	416	24	12
20191205 cl120 hoil1mscarlet 001...12...14	20191205 cl120 hoil1mscarlet 001...12...MyD88...206	32	MyD88 HOIL1Goff	20191205 cl120 hoil1mscarlet 001	12	48.9327406105373	4.18522749542016	368	176	11
20191205 cl120 hoil1mscarlet 001...12...15	20191205 cl120 hoil1mscarlet 001...12...MyD88...175	32	MyD88 HOIL1Goff	20191205 cl120 hoil1mscarlet 001	12	13.1585687149452	2.42958317705123	200	56	3
20191205 cl120 hoil1mscarlet 001...12...19	20191205 cl120 hoil1mscarlet 001...12...MyD88...312	32	MyD88 HOIL1Goff	20191205 cl120 hoil1mscarlet 001	12	38.0125589632972	2.37822961249249	44	16	8
20191205 cl120 hoil1mscarlet 001...12...2	20191205 cl120 hoil1mscarlet 001...12...MyD88...4	32	MyD88 HOIL1Goff	20191205 cl120 hoil1mscarlet 001	12	63.3101565190814	1.4919039219479	460	8	14
20191205 cl120 hoil1mscarlet 001...12...20	20191205 cl120 hoil1mscarlet 001...12...MyD88...195	32	MyD88 HOIL1Goff	20191205 cl120 hoil1mscarlet 001	12	31.8598890354841	1.80723126629707	252	24	7
20191205 cl120 hoil1mscarlet 001...12...21	20191205 cl120 hoil1mscarlet 001...12...MyD88...368	32	MyD88 HOIL1Goff	20191205 cl120 hoil1mscarlet 001	12	24.7525439955905	1.7210236985568	264	12	6
20191205 cl120 hoil1mscarlet 001...12...22	20191205 cl120 hoil1mscarlet 001...12...MyD88...381	32	MyD88 HOIL1Goff	20191205 cl120 hoil1mscarlet 001	12	159.226017430526	2.38789440932175	592	24	35
20191205 cl120 hoil1mscarlet 001...12...24	20191205 cl120 hoil1mscarlet 001...12...MyD88...329	32	MyD88 HOIL1Goff	20191205 cl120 hoil1mscarlet 001	12	55.8498713122436	1.65313480211908	296	76	12
20191205 cl120 hoil1mscarlet 001...12...25	20191205 cl120 hoil1mscarlet 001...12...MyD88...392	32	MyD88 HOIL1Goff	20191205 cl120 hoil1mscarlet 001	12	23.1258413317406	2.98904615964928	188	104	5
20191205 cl120 hoil1mscarlet 001...12...26	20191205 cl120 hoil1mscarlet 001...12...MyD88...371	32	MyD88 HOIL1Goff	20191205 cl120 hoil1mscarlet 001	12	62.0427948309464	2.22490584759513	216	8	14
20191205 cl120 hoil1mscarlet 001...12...27	20191205 cl120 hoil1mscarlet 001...12...MyD88...426	32	MyD88 HOIL1Goff	20191205 cl120 hoil1mscarlet 001	12	54.0995690972215	2.46682111602318	256	52	12
20191205 cl120 hoil1mscarlet 001...12...28	20191205 cl120 hoil1mscarlet 001...12...MyD88...323	32	MyD88 HOIL1Goff	20191205 cl120 hoil1mscarlet 001	12	23.8891321752413	1.89401597144593	240	20	5
20191205 cl120 hoil1mscarlet 001...12...29	20191205 cl120 hoil1mscarlet 001...12...MyD88...455	32	MyD88 HOIL1Goff	20191205 cl120 hoil1mscarlet 001	12	65.2652862538853	2.57975819708355	304	32	15
20191205 cl120 hoil1mscarlet 001...12...3	20191205 cl120 hoil1mscarlet 001...12...MyD88...107	32	MyD88 HOIL1Goff	20191205 cl120 hoil1mscarlet 001	12	35.2115422276958	1.32985014385309	364	12	8
20191205 cl120 hoil1mscarlet 001...12...30	20191205 cl120 hoil1mscarlet 001...12...MyD88...476	32	MyD88 HOIL1Goff	20191205 cl120 hoil1mscarlet 001	12	24.1317901428804	2.84997244781279	132	40	5
20191205 cl120 hoil1mscarlet 001...12...32	20191205 cl120 hoil1mscarlet 001...12...MyD88...492	32	MyD88 HOIL1Goff	20191205 cl120 hoil1mscarlet 001	12	10.7502061668122	1.51124073555649	344	16	2
20191205 cl120 hoil1mscarlet 001...12...33	20191205 cl120 hoil1mscarlet 001...12...MyD88...458	32	MyD88 HOIL1Goff	20191205 cl120 hoil1mscarlet 001	12	49.1493826855637	2.95047880915628	1000	152	11
20191205 cl120 hoil1mscarlet 001...12...34	20191205 cl120 hoil1mscarlet 001...12...MyD88...500	32	MyD88 HOIL1Goff	20191205 cl120 hoil1mscarlet 001	12	60.6905599117364	2.40731855610475	104	88	13
20191205 cl120 hoil1mscarlet 001...12...36	20191205 cl120 hoil1mscarlet 001...12...MyD88...655	32	MyD88 HOIL1Goff	20191205 cl120 hoil1mscarlet 001	12	77.3351118092709	1.48340367719371	728	8	17
20191205 cl120 hoil1mscarlet 001...12...37	20191205 cl120 hoil1mscarlet 001...12...MyD88...617	32	MyD88 HOIL1Goff	20191205 cl120 hoil1mscarlet 001	12	19.101010151619	1.79123312692383	388	24	4
20191205 cl120 hoil1mscarlet 001...12...38	20191205 cl120 hoil1mscarlet 001...12...MyD88...741	32	MyD88 HOIL1Goff	20191205 cl120 hoil1mscarlet 001	12	27.9816662419566	1.63810948634253	272	12	6
20191205 cl120 hoil1mscarlet 001...12...39	20191205 cl120 hoil1mscarlet 001...12...MyD88...762	32	MyD88 HOIL1Goff	20191205 cl120 hoil1mscarlet 001	12	55.7240215012738	1.40463408083877	108	12	12
20191205 cl120 hoil1mscarlet 001...12...4	20191205 cl120 hoil1mscarlet 001...12...MyD88...36	32	MyD88 HOIL1Goff	20191205 cl120 hoil1mscarlet 001	12	40.8711177133816	3.70071065174774	324	116	9
20191205 cl120 hoil1mscarlet 001...12...40	20191205 cl120 hoil1mscarlet 001...12...MyD88...845	32	MyD88 HOIL1Goff	20191205 cl120 hoil1mscarlet 001	12	5.68141702621263	2.29421887330265	420	68	1
20191205 cl120 hoil1mscarlet 001...12...41	20191205 cl120 hoil1mscarlet 001...12...MyD88...478	32	MyD88 HOIL1Goff	20191205 cl120 hoil1mscarlet 001	12	23.3299612527164	1.81024909959206	796	20	5
20191205 cl120 hoil1mscarlet 001...12...42	20191205 cl120 hoil1mscarlet 001...12...MyD88...888	32	MyD88 HOIL1Goff	20191205 cl120 hoil1mscarlet 001	12	11.7845660109423	1.36905129777966	352	16	3
20191205 cl120 hoil1mscarlet 001...12...43	20191205 cl120 hoil1mscarlet 001...12...MyD88...715	32	MyD88 HOIL1Goff	20191205 cl120 hoil1mscarlet 001	12	15.9891213944695	1.21562065645544	628	12	4
20191205 cl120 hoil1mscarlet 001...12...5	20191205 cl120 hoil1mscarlet 001...12...MyD88...138	32	MyD88 HOIL1Goff	20191205 cl120 hoil1mscarlet 001	12	128.812468558015	2.45117790657273	300	32	29
20191205 cl120 hoil1mscarlet 001...12...6	20191205 cl120 hoil1mscarlet 001...12...MyD88...173	32	MyD88 HOIL1Goff	20191205 cl120 hoil1mscarlet 001	12	25.0739840663666	1.18422694956701	180	8	6
20191205 cl120 hoil1mscarlet 001...12...7	20191205 cl120 hoil1mscarlet 001...12...MyD88...139	32	MyD88 HOIL1Goff	20191205 cl120 hoil1mscarlet 001	12	32.2226607242812	1.27208887361653	452	12	7
20191205 cl120 hoil1mscarlet 001...12...8	20191205 cl120 hoil1mscarlet 001...12...MyD88...200	32	MyD88 HOIL1Goff	20191205 cl120 hoil1mscarlet 001	12	9.57661709855507	3.74185491295042	36	44	2
20191205 cl120 hoil1mscarlet 001...12...9	20191205 cl120 hoil1mscarlet 001...12...MyD88...124	32	MyD88 HOIL1Goff	20191205 cl120 hoil1mscarlet 001	12	30.0300776367793	1.28609374234728	192	20	7
20191205 cl120 hoil1mscarlet 001...13...1	20191205 cl120 hoil1mscarlet 001...13...MyD88...12	32	MyD88 HOIL1Goff	20191205 cl120 hoil1mscarlet 001	13	25.3244108562906	1.75411691583953	1040	28	6
20191205 cl120 hoil1mscarlet 001...13...7	20191205 cl120 hoil1mscarlet 001...13...MyD88...87	32	MyD88 HOIL1Goff	20191205 cl120 hoil1mscarlet 001	13	22.098823113007	2.17044976231415	1232	76	5
20191205 cl120 hoil1mscarlet 001...14...1	20191205 cl120 hoil1mscarlet 001...14...MyD88...5	32	MyD88 HOIL1Goff	20191205 cl120 hoil1mscarlet 001	14	28.8084081730858	1.20617445713694	148	8	6
20191205 cl120 hoil1mscarlet 001...14...2	20191205 cl120 hoil1mscarlet 001...14...MyD88...28	32	MyD88 HOIL1Goff	20191205 cl120 hoil1mscarlet 001	14	45.183332043058	2.57474815144494	60	32	10
20191205 cl120 hoil1mscarlet 001...14...4	20191205 cl120 hoil1mscarlet 001...14...MyD88...6	32	MyD88 HOIL1Goff	20191205 cl120 hoil1mscarlet 001	14	72.9682870477656	3.38209914731384	412	116	16
20191205 cl120 hoil1mscarlet 001...14...6	20191205 cl120 hoil1mscarlet 001...14...MyD88...48	32	MyD88 HOIL1Goff	20191205 cl120 hoil1mscarlet 001	14	54.3236235049731	4.16469503926752	200	276	12
20191205 cl120 hoil1mscarlet 001...14...7	20191205 cl120 hoil1mscarlet 001...14...MyD88...97	32	MyD88 HOIL1Goff	20191205 cl120 hoil1mscarlet 001	14	70.9079535039415	2.3172350275524	212	60	16
20191205 cl120 hoil1mscarlet 001...14...8	20191205 cl120 hoil1mscarlet 001...14...MyD88...70	32	MyD88 HOIL1Goff	20191205 cl120 hoil1mscarlet 001	14	42.8121153792252	2.54106048768768	244	44	10
20191205 cl120 hoil1mscarlet 001...15...1	20191205 cl120 hoil1mscarlet 001...15...MyD88...17	32	MyD88 HOIL1Goff	20191205 cl120 hoil1mscarlet 001	15	16.0380213743059	1.43225816243367	280	44	4
20191205 cl120 hoil1mscarlet 001...15...2	20191205 cl120 hoil1mscarlet 001...15...MyD88...25	32	MyD88 HOIL1Goff	20191205 cl120 hoil1mscarlet 001	15	11.4264105435042	1.56620376951331	428	20	3
20191205 cl120 hoil1mscarlet 001...15...3	20191205 cl120 hoil1mscarlet 001...15...MyD88...127	32	MyD88 HOIL1Goff	20191205 cl120 hoil1mscarlet 001	15	22.5557884249538	1.40410667171814	600	28	5
20191205 cl120 hoil1mscarlet 001...15...4	20191205 cl120 hoil1mscarlet 001...15...MyD88...256	32	MyD88 HOIL1Goff	20191205 cl120 hoil1mscarlet 001	15	17.8459149900837	1.65501936195	404	56	4
20191205 cl120 hoil1mscarlet 001...15...5	20191205 cl120 hoil1mscarlet 001...15...MyD88...309	32	MyD88 HOIL1Goff	20191205 cl120 hoil1mscarlet 001	15	14.9720255873491	2.10772537611436	340	36	3
20191205 cl120 hoil1mscarlet 001...15...6	20191205 cl120 hoil1mscarlet 001...15...MyD88...414	32	MyD88 HOIL1Goff	20191205 cl120 hoil1mscarlet 001	15	26.1020559256479	1.3454557836937	320	28	6
20191205 cl120 hoil1mscarlet 001...15...7	20191205 cl120 hoil1mscarlet 001...15...MyD88...326	32	MyD88 HOIL1Goff	20191205 cl120 hoil1mscarlet 001	15	11.9147649419889	1.3242637016151	480	44	3
20191205 cl120 hoil1mscarlet 001...16...2	20191205 cl120 hoil1mscarlet 001...16...MyD88...103	32	MyD88 HOIL1Goff	20191205 cl120 hoil1mscarlet 001	16	54.4307626753054	3.09333325842442	252	216	12
20191205 cl120 hoil1mscarlet 001...17...10	20191205 cl120 hoil1mscarlet 001...17...MyD88...223	32	MyD88 HOIL1Goff	20191205 cl120 hoil1mscarlet 001	17	16.2938215208159	1.1169127446916	80	8	4
20191205 cl120 hoil1mscarlet 001...17...11	20191205 cl120 hoil1mscarlet 001...17...MyD88...192	32	MyD88 HOIL1Goff	20191205 cl120 hoil1mscarlet 001	17	56.0423021894266	1.70721074644643	276	20	12
20191205 cl120 hoil1mscarlet 001...17...12	20191205 cl120 hoil1mscarlet 001...17...MyD88...202	32	MyD88 HOIL1Goff	20191205 cl120 hoil1mscarlet 001	17	22.8911531973997	1.60567415467206	200	20	5
20191205 cl120 hoil1mscarlet 001...17...13	20191205 cl120 hoil1mscarlet 001...17...MyD88...98	32	MyD88 HOIL1Goff	20191205 cl120 hoil1mscarlet 001	17	66.285242936331	5.19708247139048	80	368	15
20191205 cl120 hoil1mscarlet 001...17...14	20191205 cl120 hoil1mscarlet 001...17...MyD88...272	32	MyD88 HOIL1Goff	20191205 cl120 hoil1mscarlet 001	17	31.511406583362	1.73250457152131	336	36	7
20191205 cl120 hoil1mscarlet 001...17...15	20191205 cl120 hoil1mscarlet 001...17...MyD88...224	32	MyD88 HOIL1Goff	20191205 cl120 hoil1mscarlet 001	17	26.9990121861057	1.15022808714799	300	8	6
20191205 cl120 hoil1mscarlet 001...17...16	20191205 cl120 hoil1mscarlet 001...17...MyD88...392	32	MyD88 HOIL1Goff	20191205 cl120 hoil1mscarlet 001	17	25.1311368589643	1.55090410739338	64	40	6
20191205 cl120 hoil1mscarlet 001...17...2	20191205 cl120 hoil1mscarlet 001...17...MyD88...58	32	MyD88 HOIL1Goff	20191205 cl120 hoil1mscarlet 001	17	59.4620040347018	5.3296118041297	440	224	13
20191205 cl120 hoil1mscarlet 001...17...3	20191205 cl120 hoil1mscarlet 001...17...MyD88...29	32	MyD88 HOIL1Goff	20191205 cl120 hoil1mscarlet 001	17	62.1711814221738	2.12168526714319	212	28	14
20191205 cl120 hoil1mscarlet 001...17...4	20191205 cl120 hoil1mscarlet 001...17...MyD88...70	32	MyD88 HOIL1Goff	20191205 cl120 hoil1mscarlet 001	17	32.6672616004357	1.64836262678951	288	16	7
20191205 cl120 hoil1mscarlet 001...17...6	20191205 cl120 hoil1mscarlet 001...17...MyD88...91	32	MyD88 HOIL1Goff	20191205 cl120 hoil1mscarlet 001	17	54.7684301968859	1.51127781129352	476	24	12
20191205 cl120 hoil1mscarlet 001...17...7	20191205 cl120 hoil1mscarlet 001...17...MyD88...96	32	MyD88 HOIL1Goff	20191205 cl120 hoil1mscarlet 001	17	40.4378882298159	1.96063232228847	212	8	9
20191205 cl120 hoil1mscarlet 001...17...8	20191205 cl120 hoil1mscarlet 001...17...MyD88...186	32	MyD88 HOIL1Goff	20191205 cl120 hoil1mscarlet 001	17	54.4744151853784	3.205627810965	460	132	12
20191205 cl120 hoil1mscarlet 001...17...9	20191205 cl120 hoil1mscarlet 001...17...MyD88...134	32	MyD88 HOIL1Goff	20191205 cl120 hoil1mscarlet 001	17	31.4523300659442	1.52307530376178	404	16	7
20191205 cl120 hoil1mscarlet 001...18...10	20191205 cl120 hoil1mscarlet 001...18...MyD88...120	32	MyD88 HOIL1Goff	20191205 cl120 hoil1mscarlet 001	18	25.3207897051368	1.70521804023001	272	24	6
20191205 cl120 hoil1mscarlet 001...18...11	20191205 cl120 hoil1mscarlet 001...18...MyD88...139	32	MyD88 HOIL1Goff	20191205 cl120 hoil1mscarlet 001	18	23.9070057642286	1.53721141331112	92	16	5
20191205 cl120 hoil1mscarlet 001...18...12	20191205 cl120 hoil1mscarlet 001...18...MyD88...153	32	MyD88 HOIL1Goff	20191205 cl120 hoil1mscarlet 001	18	24.04466427466	2.17425621640831	128	100	5
20191205 cl120 hoil1mscarlet 001...18...13	20191205 cl120 hoil1mscarlet 001...18...MyD88...166	32	MyD88 HOIL1Goff	20191205 cl120 hoil1mscarlet 001	18	17.6928655800038	1.61763557763508	672	16	4
20191205 cl120 hoil1mscarlet 001...18...14	20191205 cl120 hoil1mscarlet 001...18...MyD88...145	32	MyD88 HOIL1Goff	20191205 cl120 hoil1mscarlet 001	18	27.0369932452026	2.41773494503166	456	156	6
20191205 cl120 hoil1mscarlet 001...18...16	20191205 cl120 hoil1mscarlet 001...18...MyD88...180	32	MyD88 HOIL1Goff	20191205 cl120 hoil1mscarlet 001	18	11.5777132035396	1.11660512072823	172	16	3
20191205 cl120 hoil1mscarlet 001...18...17	20191205 cl120 hoil1mscarlet 001...18...MyD88...176	32	MyD88 HOIL1Goff	20191205 cl120 hoil1mscarlet 001	18	13.1738742803198	1.04427575510301	448	20	3
20191205 cl120 hoil1mscarlet 001...18...18	20191205 cl120 hoil1mscarlet 001...18...MyD88...164	32	MyD88 HOIL1Goff	20191205 cl120 hoil1mscarlet 001	18	31.1787974948572	1.86985045758932	956	16	7
20191205 cl120 hoil1mscarlet 001...18...19	20191205 cl120 hoil1mscarlet 001...18...MyD88...263	32	MyD88 HOIL1Goff	20191205 cl120 hoil1mscarlet 001	18	13.39881090933	1.07807144765701	56	12	3
20191205 cl120 hoil1mscarlet 001...18...2	20191205 cl120 hoil1mscarlet 001...18...MyD88...11	32	MyD88 HOIL1Goff	20191205 cl120 hoil1mscarlet 001	18	34.0758205813106	1.73392173953633	796	60	8
20191205 cl120 hoil1mscarlet 001...18...3	20191205 cl120 hoil1mscarlet 001...18...MyD88...51	32	MyD88 HOIL1Goff	20191205 cl120 hoil1mscarlet 001	18	16.9414964350597	1.74570001800068	144	12	4
20191205 cl120 hoil1mscarlet 001...18...4	20191205 cl120 hoil1mscarlet 001...18...MyD88...73	32	MyD88 HOIL1Goff	20191205 cl120 hoil1mscarlet 001	18	27.2466646611892	3.0996190833492	168	92	6
20191205 cl120 hoil1mscarlet 001...18...5	20191205 cl120 hoil1mscarlet 001...18...MyD88...93	32	MyD88 HOIL1Goff	20191205 cl120 hoil1mscarlet 001	18	19.4784700961519	2.0015123027459	172	8	4
20191205 cl120 hoil1mscarlet 001...18...6	20191205 cl120 hoil1mscarlet 001...18...MyD88...74	32	MyD88 HOIL1Goff	20191205 cl120 hoil1mscarlet 001	18	41.9903207839551	1.82866662776783	1108	8	9
20191205 cl120 hoil1mscarlet 001...18...7	20191205 cl120 hoil1mscarlet 001...18...MyD88...88	32	MyD88 HOIL1Goff	20191205 cl120 hoil1mscarlet 001	18	38.5009485089923	3.17469398197051	512	44	9
20191205 cl120 hoil1mscarlet 001...18...8	20191205 cl120 hoil1mscarlet 001...18...MyD88...110	32	MyD88 HOIL1Goff	20191205 cl120 hoil1mscarlet 001	18	36.9678713822652	2.53539032225031	780	124	8
20191205 cl120 hoil1mscarlet 001...18...9	20191205 cl120 hoil1mscarlet 001...18...MyD88...133	32	MyD88 HOIL1Goff	20191205 cl120 hoil1mscarlet 001	18	25.508530813327	4.53922163507936	248	184	6
20191205 cl120 hoil1mscarlet 001...19...12	20191205 cl120 hoil1mscarlet 001...19...MyD88...225	32	MyD88 HOIL1Goff	20191205 cl120 hoil1mscarlet 001	19	120.515580869528	2.18737923996844	576	40	27
20191205 cl120 hoil1mscarlet 001...19...13	20191205 cl120 hoil1mscarlet 001...19...MyD88...202	32	MyD88 HOIL1Goff	20191205 cl120 hoil1mscarlet 001	19	24.0391936720364	1.15293409856076	580	12	5
20191205 cl120 hoil1mscarlet 001...19...3	20191205 cl120 hoil1mscarlet 001...19...MyD88...27	32	MyD88 HOIL1Goff	20191205 cl120 hoil1mscarlet 001	19	39.2302201310028	1.78213580170682	348	144	9
20191205 cl120 hoil1mscarlet 001...19...4	20191205 cl120 hoil1mscarlet 001...19...MyD88...23	32	MyD88 HOIL1Goff	20191205 cl120 hoil1mscarlet 001	19	53.501174113043	2.51383813634333	232	40	12
20191205 cl120 hoil1mscarlet 001...19...6	20191205 cl120 hoil1mscarlet 001...19...MyD88...24	32	MyD88 HOIL1Goff	20191205 cl120 hoil1mscarlet 001	19	78.5938024340913	3.8278284084987	460	120	17
20191205 cl120 hoil1mscarlet 001...2...1	20191205 cl120 hoil1mscarlet 001...2...MyD88...126	32	MyD88 HOIL1Goff	20191205 cl120 hoil1mscarlet 001	2	151.314888206972	2.49348387420242	272	24	34
20191205 cl120 hoil1mscarlet 001...2...2	20191205 cl120 hoil1mscarlet 001...2...MyD88...137	32	MyD88 HOIL1Goff	20191205 cl120 hoil1mscarlet 001	2	90.6227603671859	1.92496334666594	328	12	20
20191205 cl120 hoil1mscarlet 001...3...1	20191205 cl120 hoil1mscarlet 001...3...MyD88...49	32	MyD88 HOIL1Goff	20191205 cl120 hoil1mscarlet 001	3	82.3080374400846	7.31263746683261	152	136	18
20191205 cl120 hoil1mscarlet 001...3...10	20191205 cl120 hoil1mscarlet 001...3...MyD88...110	32	MyD88 HOIL1Goff	20191205 cl120 hoil1mscarlet 001	3	230.560121882062	5.33980136433243	1228	128	51
20191205 cl120 hoil1mscarlet 001...3...11	20191205 cl120 hoil1mscarlet 001...3...MyD88...56	32	MyD88 HOIL1Goff	20191205 cl120 hoil1mscarlet 001	3	40.7323140470243	3.63620096239202	460	60	9
20191205 cl120 hoil1mscarlet 001...3...12	20191205 cl120 hoil1mscarlet 001...3...MyD88...149	32	MyD88 HOIL1Goff	20191205 cl120 hoil1mscarlet 001	3	137.301987546619	16.8950480574275	316	136	31
20191205 cl120 hoil1mscarlet 001...3...13	20191205 cl120 hoil1mscarlet 001...3...MyD88...167	32	MyD88 HOIL1Goff	20191205 cl120 hoil1mscarlet 001	3	54.5675913286917	1.23079066520508	184	12	12
20191205 cl120 hoil1mscarlet 001...3...14	20191205 cl120 hoil1mscarlet 001...3...MyD88...128	32	MyD88 HOIL1Goff	20191205 cl120 hoil1mscarlet 001	3	43.7104376261954	1.13635417702279	308	24	10
20191205 cl120 hoil1mscarlet 001...3...15	20191205 cl120 hoil1mscarlet 001...3...MyD88...189	32	MyD88 HOIL1Goff	20191205 cl120 hoil1mscarlet 001	3	51.4639501666506	4.66673551309686	8	80	11
20191205 cl120 hoil1mscarlet 001...3...16	20191205 cl120 hoil1mscarlet 001...3...MyD88...180	32	MyD88 HOIL1Goff	20191205 cl120 hoil1mscarlet 001	3	71.5464723759183	6.7272376838026	60	72	16
20191205 cl120 hoil1mscarlet 001...3...17	20191205 cl120 hoil1mscarlet 001...3...MyD88...191	32	MyD88 HOIL1Goff	20191205 cl120 hoil1mscarlet 001	3	63.4129600451451	5.64286345987227	948	440	14
20191205 cl120 hoil1mscarlet 001...3...18	20191205 cl120 hoil1mscarlet 001...3...MyD88...217	32	MyD88 HOIL1Goff	20191205 cl120 hoil1mscarlet 001	3	161.566405348699	6.08049273669394	336	132	36
20191205 cl120 hoil1mscarlet 001...3...19	20191205 cl120 hoil1mscarlet 001...3...MyD88...220	32	MyD88 HOIL1Goff	20191205 cl120 hoil1mscarlet 001	3	41.7563885336053	2.09051709550255	372	40	9
20191205 cl120 hoil1mscarlet 001...3...20	20191205 cl120 hoil1mscarlet 001...3...MyD88...302	32	MyD88 HOIL1Goff	20191205 cl120 hoil1mscarlet 001	3	72.1293998848242	11.3726065728686	28	148	16
20191205 cl120 hoil1mscarlet 001...3...21	20191205 cl120 hoil1mscarlet 001...3...MyD88...286	32	MyD88 HOIL1Goff	20191205 cl120 hoil1mscarlet 001	3	28.1088204661306	2.15781381492888	56	8	6
20191205 cl120 hoil1mscarlet 001...3...22	20191205 cl120 hoil1mscarlet 001...3...MyD88...295	32	MyD88 HOIL1Goff	20191205 cl120 hoil1mscarlet 001	3	76.1853387610901	3.96139415683775	80	8	17
20191205 cl120 hoil1mscarlet 001...3...23	20191205 cl120 hoil1mscarlet 001...3...MyD88...313	32	MyD88 HOIL1Goff	20191205 cl120 hoil1mscarlet 001	3	79.8303238276609	3.10673180421557	332	8	18
20191205 cl120 hoil1mscarlet 001...3...24	20191205 cl120 hoil1mscarlet 001...3...MyD88...156	32	MyD88 HOIL1Goff	20191205 cl120 hoil1mscarlet 001	3	46.9422380424517	2.4687118845408	384	48	10
20191205 cl120 hoil1mscarlet 001...3...25	20191205 cl120 hoil1mscarlet 001...3...MyD88...197	32	MyD88 HOIL1Goff	20191205 cl120 hoil1mscarlet 001	3	49.0257849611956	1.97357035520636	412	48	11
20191205 cl120 hoil1mscarlet 001...3...26	20191205 cl120 hoil1mscarlet 001...3...MyD88...238	32	MyD88 HOIL1Goff	20191205 cl120 hoil1mscarlet 001	3	208.30941473026	11.9341143299874	360	216	46
20191205 cl120 hoil1mscarlet 001...3...28	20191205 cl120 hoil1mscarlet 001...3...MyD88...193	32	MyD88 HOIL1Goff	20191205 cl120 hoil1mscarlet 001	3	29.1363161063531	1.68298759057811	488	16	6
20191205 cl120 hoil1mscarlet 001...3...29	20191205 cl120 hoil1mscarlet 001...3...MyD88...391	32	MyD88 HOIL1Goff	20191205 cl120 hoil1mscarlet 001	3	9.69069898783427	1.21323084122686	36	8	2
20191205 cl120 hoil1mscarlet 001...3...3	20191205 cl120 hoil1mscarlet 001...3...MyD88...61	32	MyD88 HOIL1Goff	20191205 cl120 hoil1mscarlet 001	3	184.591187106262	13.6495773450531	104	304	41
20191205 cl120 hoil1mscarlet 001...3...30	20191205 cl120 hoil1mscarlet 001...3...MyD88...367	32	MyD88 HOIL1Goff	20191205 cl120 hoil1mscarlet 001	3	42.5223802944611	3.23749903406184	176	76	9
20191205 cl120 hoil1mscarlet 001...3...31	20191205 cl120 hoil1mscarlet 001...3...MyD88...421	32	MyD88 HOIL1Goff	20191205 cl120 hoil1mscarlet 001	3	80.6768883350461	2.84413670563798	176	36	18
20191205 cl120 hoil1mscarlet 001...3...32	20191205 cl120 hoil1mscarlet 001...3...MyD88...398	32	MyD88 HOIL1Goff	20191205 cl120 hoil1mscarlet 001	3	108.898408755298	9.91101917913616	580	204	24
20191205 cl120 hoil1mscarlet 001...3...33	20191205 cl120 hoil1mscarlet 001...3...MyD88...431	32	MyD88 HOIL1Goff	20191205 cl120 hoil1mscarlet 001	3	46.3489989876337	3.79774627491595	16	76	10
20191205 cl120 hoil1mscarlet 001...3...34	20191205 cl120 hoil1mscarlet 001...3...MyD88...411	32	MyD88 HOIL1Goff	20191205 cl120 hoil1mscarlet 001	3	36.1358680175824	1.38199249383528	532	28	8
20191205 cl120 hoil1mscarlet 001...3...35	20191205 cl120 hoil1mscarlet 001...3...MyD88...382	32	MyD88 HOIL1Goff	20191205 cl120 hoil1mscarlet 001	3	60.5354821359959	1.74506644974465	612	44	13
20191205 cl120 hoil1mscarlet 001...3...36	20191205 cl120 hoil1mscarlet 001...3...MyD88...282	32	MyD88 HOIL1Goff	20191205 cl120 hoil1mscarlet 001	3	28.8801238601157	1.36016773717524	612	40	6
20191205 cl120 hoil1mscarlet 001...3...37	20191205 cl120 hoil1mscarlet 001...3...MyD88...423	32	MyD88 HOIL1Goff	20191205 cl120 hoil1mscarlet 001	3	38.0316172973076	2.08732934644476	508	20	8
20191205 cl120 hoil1mscarlet 001...3...38	20191205 cl120 hoil1mscarlet 001...3...MyD88...501	32	MyD88 HOIL1Goff	20191205 cl120 hoil1mscarlet 001	3	37.125807117952	1.2920894169989	296	28	8
20191205 cl120 hoil1mscarlet 001...3...39	20191205 cl120 hoil1mscarlet 001...3...MyD88...539	32	MyD88 HOIL1Goff	20191205 cl120 hoil1mscarlet 001	3	23.1559310475541	1.65911858854674	44	20	5
20191205 cl120 hoil1mscarlet 001...3...4	20191205 cl120 hoil1mscarlet 001...3...MyD88...100	32	MyD88 HOIL1Goff	20191205 cl120 hoil1mscarlet 001	3	42.0897650925438	2.76997195580259	44	16	9
20191205 cl120 hoil1mscarlet 001...3...5	20191205 cl120 hoil1mscarlet 001...3...MyD88...40	32	MyD88 HOIL1Goff	20191205 cl120 hoil1mscarlet 001	3	47.9486968947948	4.70472215148288	248	156	11
20191205 cl120 hoil1mscarlet 001...3...6	20191205 cl120 hoil1mscarlet 001...3...MyD88...111	32	MyD88 HOIL1Goff	20191205 cl120 hoil1mscarlet 001	3	239.756067031098	10.4092443209197	252	252	53
20191205 cl120 hoil1mscarlet 001...3...7	20191205 cl120 hoil1mscarlet 001...3...MyD88...103	32	MyD88 HOIL1Goff	20191205 cl120 hoil1mscarlet 001	3	180.209959883765	4.67051685023121	564	140	40
20191205 cl120 hoil1mscarlet 001...3...8	20191205 cl120 hoil1mscarlet 001...3...MyD88...144	32	MyD88 HOIL1Goff	20191205 cl120 hoil1mscarlet 001	3	160.125224226053	13.3904528905798	200	340	36
20191205 cl120 hoil1mscarlet 001...3...9	20191205 cl120 hoil1mscarlet 001...3...MyD88...10	32	MyD88 HOIL1Goff	20191205 cl120 hoil1mscarlet 001	3	49.3961143763048	3.55630894601586	336	144	11
20191205 cl120 hoil1mscarlet 001...4...10	20191205 cl120 hoil1mscarlet 001...4...MyD88...95	32	MyD88 HOIL1Goff	20191205 cl120 hoil1mscarlet 001	4	62.7138345321405	2.03141003363022	536	8	14
20191205 cl120 hoil1mscarlet 001...4...11	20191205 cl120 hoil1mscarlet 001...4...MyD88...115	32	MyD88 HOIL1Goff	20191205 cl120 hoil1mscarlet 001	4	44.2684748916503	2.5416644706109	148	36	10
20191205 cl120 hoil1mscarlet 001...4...12	20191205 cl120 hoil1mscarlet 001...4...MyD88...142	32	MyD88 HOIL1Goff	20191205 cl120 hoil1mscarlet 001	4	13.5142181324741	1.23819562942459	184	8	3
20191205 cl120 hoil1mscarlet 001...4...13	20191205 cl120 hoil1mscarlet 001...4...MyD88...197	32	MyD88 HOIL1Goff	20191205 cl120 hoil1mscarlet 001	4	58.5920851005979	6.54643074392527	920	192	13
20191205 cl120 hoil1mscarlet 001...4...14	20191205 cl120 hoil1mscarlet 001...4...MyD88...247	32	MyD88 HOIL1Goff	20191205 cl120 hoil1mscarlet 001	4	87.790429306379	6.5897980442137	96	96	20
20191205 cl120 hoil1mscarlet 001...4...15	20191205 cl120 hoil1mscarlet 001...4...MyD88...229	32	MyD88 HOIL1Goff	20191205 cl120 hoil1mscarlet 001	4	15.914821142491	1.3781758683131	108	8	4
20191205 cl120 hoil1mscarlet 001...4...17	20191205 cl120 hoil1mscarlet 001...4...MyD88...278	32	MyD88 HOIL1Goff	20191205 cl120 hoil1mscarlet 001	4	54.1795306401423	4.75144990344559	832	264	12
20191205 cl120 hoil1mscarlet 001...4...18	20191205 cl120 hoil1mscarlet 001...4...MyD88...313	32	MyD88 HOIL1Goff	20191205 cl120 hoil1mscarlet 001	4	13.728147841339	2.35000427603368	48	32	3
20191205 cl120 hoil1mscarlet 001...4...19	20191205 cl120 hoil1mscarlet 001...4...MyD88...183	32	MyD88 HOIL1Goff	20191205 cl120 hoil1mscarlet 001	4	33.2840224597704	2.62475132664728	424	72	7
20191205 cl120 hoil1mscarlet 001...4...20	20191205 cl120 hoil1mscarlet 001...4...MyD88...327	32	MyD88 HOIL1Goff	20191205 cl120 hoil1mscarlet 001	4	53.9802854333062	4.36588836653587	180	464	12
20191205 cl120 hoil1mscarlet 001...4...21	20191205 cl120 hoil1mscarlet 001...4...MyD88...330	32	MyD88 HOIL1Goff	20191205 cl120 hoil1mscarlet 001	4	28.7727479685038	1.48429287166204	52	8	6
20191205 cl120 hoil1mscarlet 001...4...22	20191205 cl120 hoil1mscarlet 001...4...MyD88...296	32	MyD88 HOIL1Goff	20191205 cl120 hoil1mscarlet 001	4	14.3270813323327	1.2565792214833	188	8	3
20191205 cl120 hoil1mscarlet 001...4...23	20191205 cl120 hoil1mscarlet 001...4...MyD88...265	32	MyD88 HOIL1Goff	20191205 cl120 hoil1mscarlet 001	4	25.8868715902469	3.70291783986821	656	196	6
20191205 cl120 hoil1mscarlet 001...4...24	20191205 cl120 hoil1mscarlet 001...4...MyD88...366	32	MyD88 HOIL1Goff	20191205 cl120 hoil1mscarlet 001	4	8.78565086106179	1.27404776130466	68	12	2
20191205 cl120 hoil1mscarlet 001...4...25	20191205 cl120 hoil1mscarlet 001...4...MyD88...358	32	MyD88 HOIL1Goff	20191205 cl120 hoil1mscarlet 001	4	28.4106876197074	2.41216877509645	192	32	6
20191205 cl120 hoil1mscarlet 001...4...26	20191205 cl120 hoil1mscarlet 001...4...MyD88...460	32	MyD88 HOIL1Goff	20191205 cl120 hoil1mscarlet 001	4	16.3791155424527	1.54816012656897	136	8	4
20191205 cl120 hoil1mscarlet 001...4...27	20191205 cl120 hoil1mscarlet 001...4...MyD88...602	32	MyD88 HOIL1Goff	20191205 cl120 hoil1mscarlet 001	4	20.2127488255502	1.35952799550913	36	8	4
20191205 cl120 hoil1mscarlet 001...4...3	20191205 cl120 hoil1mscarlet 001...4...MyD88...25	32	MyD88 HOIL1Goff	20191205 cl120 hoil1mscarlet 001	4	129.643496571967	11.7996170905019	128	140	29
20191205 cl120 hoil1mscarlet 001...4...4	20191205 cl120 hoil1mscarlet 001...4...MyD88...42	32	MyD88 HOIL1Goff	20191205 cl120 hoil1mscarlet 001	4	84.1786316898626	10.2888431167331	12	40	19
20191205 cl120 hoil1mscarlet 001...4...5	20191205 cl120 hoil1mscarlet 001...4...MyD88...50	32	MyD88 HOIL1Goff	20191205 cl120 hoil1mscarlet 001	4	133.321952005494	13.198517408949	44	160	30
20191205 cl120 hoil1mscarlet 001...4...6	20191205 cl120 hoil1mscarlet 001...4...MyD88...77	32	MyD88 HOIL1Goff	20191205 cl120 hoil1mscarlet 001	4	145.897595230633	11.4711819973729	36	288	32
20191205 cl120 hoil1mscarlet 001...4...7	20191205 cl120 hoil1mscarlet 001...4...MyD88...23	32	MyD88 HOIL1Goff	20191205 cl120 hoil1mscarlet 001	4	40.1676732976421	2.5575567683384	992	32	9
20191205 cl120 hoil1mscarlet 001...4...8	20191205 cl120 hoil1mscarlet 001...4...MyD88...181	32	MyD88 HOIL1Goff	20191205 cl120 hoil1mscarlet 001	4	115.764654867219	6.75388980019876	56	444	26
20191205 cl120 hoil1mscarlet 001...4...9	20191205 cl120 hoil1mscarlet 001...4...MyD88...103	32	MyD88 HOIL1Goff	20191205 cl120 hoil1mscarlet 001	4	19.8413549341922	2.7525713117331	256	48	4
20191205 cl120 hoil1mscarlet 001...5...10	20191205 cl120 hoil1mscarlet 001...5...MyD88...173	32	MyD88 HOIL1Goff	20191205 cl120 hoil1mscarlet 001	5	222.969878244189	21.3919151910435	248	112	50
20191205 cl120 hoil1mscarlet 001...5...11	20191205 cl120 hoil1mscarlet 001...5...MyD88...111	32	MyD88 HOIL1Goff	20191205 cl120 hoil1mscarlet 001	5	91.8940516360717	2.59561691146029	500	56	20
20191205 cl120 hoil1mscarlet 001...5...12	20191205 cl120 hoil1mscarlet 001...5...MyD88...206	32	MyD88 HOIL1Goff	20191205 cl120 hoil1mscarlet 001	5	97.075762557758	11.7293061712733	124	172	22
20191205 cl120 hoil1mscarlet 001...5...13	20191205 cl120 hoil1mscarlet 001...5...MyD88...213	32	MyD88 HOIL1Goff	20191205 cl120 hoil1mscarlet 001	5	163.044681605525	3.84228344229155	436	248	36
20191205 cl120 hoil1mscarlet 001...5...14	20191205 cl120 hoil1mscarlet 001...5...MyD88...167	32	MyD88 HOIL1Goff	20191205 cl120 hoil1mscarlet 001	5	86.8564274856984	1.97638904017202	284	36	19
20191205 cl120 hoil1mscarlet 001...5...16	20191205 cl120 hoil1mscarlet 001...5...MyD88...222	32	MyD88 HOIL1Goff	20191205 cl120 hoil1mscarlet 001	5	54.8822472371071	3.91787516704481	272	88	12
20191205 cl120 hoil1mscarlet 001...5...17	20191205 cl120 hoil1mscarlet 001...5...MyD88...294	32	MyD88 HOIL1Goff	20191205 cl120 hoil1mscarlet 001	5	103.083737313417	9.14953798409603	100	188	23
20191205 cl120 hoil1mscarlet 001...5...19	20191205 cl120 hoil1mscarlet 001...5...MyD88...314	32	MyD88 HOIL1Goff	20191205 cl120 hoil1mscarlet 001	5	21.8532521560762	2.53034541154341	16	56	5
20191205 cl120 hoil1mscarlet 001...5...2	20191205 cl120 hoil1mscarlet 001...5...MyD88...71	32	MyD88 HOIL1Goff	20191205 cl120 hoil1mscarlet 001	5	104.854008561833	1.76873188210919	152	12	23
20191205 cl120 hoil1mscarlet 001...5...20	20191205 cl120 hoil1mscarlet 001...5...MyD88...339	32	MyD88 HOIL1Goff	20191205 cl120 hoil1mscarlet 001	5	83.1165181243858	1.98142444970686	116	48	18
20191205 cl120 hoil1mscarlet 001...5...21	20191205 cl120 hoil1mscarlet 001...5...MyD88...330	32	MyD88 HOIL1Goff	20191205 cl120 hoil1mscarlet 001	5	26.8719648549965	2.23254195604643	296	16	6
20191205 cl120 hoil1mscarlet 001...5...22	20191205 cl120 hoil1mscarlet 001...5...MyD88...311	32	MyD88 HOIL1Goff	20191205 cl120 hoil1mscarlet 001	5	15.4835556860469	1.36282427899535	236	8	3
20191205 cl120 hoil1mscarlet 001...5...23	20191205 cl120 hoil1mscarlet 001...5...MyD88...197	32	MyD88 HOIL1Goff	20191205 cl120 hoil1mscarlet 001	5	87.4431203006217	7.38624557498083	24	448	19
20191205 cl120 hoil1mscarlet 001...5...24	20191205 cl120 hoil1mscarlet 001...5...MyD88...404	32	MyD88 HOIL1Goff	20191205 cl120 hoil1mscarlet 001	5	15.6517422952273	2.28855970241463	48	60	3
20191205 cl120 hoil1mscarlet 001...5...25	20191205 cl120 hoil1mscarlet 001...5...MyD88...412	32	MyD88 HOIL1Goff	20191205 cl120 hoil1mscarlet 001	5	11.3130148068513	1.72563931620706	188	12	3
20191205 cl120 hoil1mscarlet 001...5...26	20191205 cl120 hoil1mscarlet 001...5...MyD88...388	32	MyD88 HOIL1Goff	20191205 cl120 hoil1mscarlet 001	5	62.0870775884353	1.77827014167039	248	72	14
20191205 cl120 hoil1mscarlet 001...5...3	20191205 cl120 hoil1mscarlet 001...5...MyD88...109	32	MyD88 HOIL1Goff	20191205 cl120 hoil1mscarlet 001	5	15.6864355573823	1.68970212061571	40	8	3
20191205 cl120 hoil1mscarlet 001...5...4	20191205 cl120 hoil1mscarlet 001...5...MyD88...96	32	MyD88 HOIL1Goff	20191205 cl120 hoil1mscarlet 001	5	98.279413376711	5.72168606524165	76	36	22
20191205 cl120 hoil1mscarlet 001...5...5	20191205 cl120 hoil1mscarlet 001...5...MyD88...108	32	MyD88 HOIL1Goff	20191205 cl120 hoil1mscarlet 001	5	27.2086405470722	4.34916198819335	144	144	6
20191205 cl120 hoil1mscarlet 001...5...6	20191205 cl120 hoil1mscarlet 001...5...MyD88...118	32	MyD88 HOIL1Goff	20191205 cl120 hoil1mscarlet 001	5	122.061476743213	6.38670675199542	264	20	27
20191205 cl120 hoil1mscarlet 001...5...7	20191205 cl120 hoil1mscarlet 001...5...MyD88...127	32	MyD88 HOIL1Goff	20191205 cl120 hoil1mscarlet 001	5	83.3043202303158	4.46438905162235	232	32	19
20191205 cl120 hoil1mscarlet 001...5...8	20191205 cl120 hoil1mscarlet 001...5...MyD88...112	32	MyD88 HOIL1Goff	20191205 cl120 hoil1mscarlet 001	5	59.8914112560016	4.87626801203159	316	172	13
20191205 cl120 hoil1mscarlet 001...5...9	20191205 cl120 hoil1mscarlet 001...5...MyD88...120	32	MyD88 HOIL1Goff	20191205 cl120 hoil1mscarlet 001	5	37.3531337072242	5.84956376289244	196	136	8
20191205 cl120 hoil1mscarlet 001...6...1	20191205 cl120 hoil1mscarlet 001...6...MyD88...23	32	MyD88 HOIL1Goff	20191205 cl120 hoil1mscarlet 001	6	75.4149356937438	5.1178116882091	476	240	17
20191205 cl120 hoil1mscarlet 001...6...2	20191205 cl120 hoil1mscarlet 001...6...MyD88...84	32	MyD88 HOIL1Goff	20191205 cl120 hoil1mscarlet 001	6	93.1944740991601	5.28655873629313	448	268	21
20191205 cl120 hoil1mscarlet 001...6...3	20191205 cl120 hoil1mscarlet 001...6...MyD88...79	32	MyD88 HOIL1Goff	20191205 cl120 hoil1mscarlet 001	6	19.1238766840061	1.76005956971783	208	12	4
20191205 cl120 hoil1mscarlet 001...6...4	20191205 cl120 hoil1mscarlet 001...6...MyD88...80	32	MyD88 HOIL1Goff	20191205 cl120 hoil1mscarlet 001	6	20.9298440850047	1.46589656825803	400	16	5
20191205 cl120 hoil1mscarlet 001...6...5	20191205 cl120 hoil1mscarlet 001...6...MyD88...82	32	MyD88 HOIL1Goff	20191205 cl120 hoil1mscarlet 001	6	32.2565203506594	2.19796139377481	540	88	7
20191205 cl120 hoil1mscarlet 001...6...6	20191205 cl120 hoil1mscarlet 001...6...MyD88...169	32	MyD88 HOIL1Goff	20191205 cl120 hoil1mscarlet 001	6	40.8230963387326	2.09166804255773	384	84	9
20191205 cl120 hoil1mscarlet 001...7...1	20191205 cl120 hoil1mscarlet 001...7...MyD88...44	32	MyD88 HOIL1Goff	20191205 cl120 hoil1mscarlet 001	7	163.163819838317	2.90447451030018	296	40	36
20191205 cl120 hoil1mscarlet 001...7...11	20191205 cl120 hoil1mscarlet 001...7...MyD88...255	32	MyD88 HOIL1Goff	20191205 cl120 hoil1mscarlet 001	7	61.1013183534911	1.95323763532686	172	16	14
20191205 cl120 hoil1mscarlet 001...7...12	20191205 cl120 hoil1mscarlet 001...7...MyD88...314	32	MyD88 HOIL1Goff	20191205 cl120 hoil1mscarlet 001	7	75.1578729753511	2.51401891730785	360	100	17
20191205 cl120 hoil1mscarlet 001...7...13	20191205 cl120 hoil1mscarlet 001...7...MyD88...325	32	MyD88 HOIL1Goff	20191205 cl120 hoil1mscarlet 001	7	111.521727813838	1.43410043734535	228	8	25
20191205 cl120 hoil1mscarlet 001...7...14	20191205 cl120 hoil1mscarlet 001...7...MyD88...295	32	MyD88 HOIL1Goff	20191205 cl120 hoil1mscarlet 001	7	24.7215093465858	1.76359439376904	276	40	5
20191205 cl120 hoil1mscarlet 001...7...15	20191205 cl120 hoil1mscarlet 001...7...MyD88...406	32	MyD88 HOIL1Goff	20191205 cl120 hoil1mscarlet 001	7	121.40750115659	8.34390153822424	832	232	27
20191205 cl120 hoil1mscarlet 001...7...16	20191205 cl120 hoil1mscarlet 001...7...MyD88...436	32	MyD88 HOIL1Goff	20191205 cl120 hoil1mscarlet 001	7	63.368842275594	2.39861204890106	488	40	14
20191205 cl120 hoil1mscarlet 001...7...17	20191205 cl120 hoil1mscarlet 001...7...MyD88...483	32	MyD88 HOIL1Goff	20191205 cl120 hoil1mscarlet 001	7	12.7971501124206	1.6972012381579	160	44	3
20191205 cl120 hoil1mscarlet 001...7...18	20191205 cl120 hoil1mscarlet 001...7...MyD88...316	32	MyD88 HOIL1Goff	20191205 cl120 hoil1mscarlet 001	7	29.0604269477121	2.74488760335046	452	16	6
20191205 cl120 hoil1mscarlet 001...7...19	20191205 cl120 hoil1mscarlet 001...7...MyD88...511	32	MyD88 HOIL1Goff	20191205 cl120 hoil1mscarlet 001	7	57.7780809614777	2.17623455327788	204	52	13
20191205 cl120 hoil1mscarlet 001...7...2	20191205 cl120 hoil1mscarlet 001...7...MyD88...59	32	MyD88 HOIL1Goff	20191205 cl120 hoil1mscarlet 001	7	60.4688352172484	2.48201867582004	168	12	13
20191205 cl120 hoil1mscarlet 001...7...20	20191205 cl120 hoil1mscarlet 001...7...MyD88...395	32	MyD88 HOIL1Goff	20191205 cl120 hoil1mscarlet 001	7	22.1834977354414	2.30171934311562	236	24	5
20191205 cl120 hoil1mscarlet 001...7...21	20191205 cl120 hoil1mscarlet 001...7...MyD88...514	32	MyD88 HOIL1Goff	20191205 cl120 hoil1mscarlet 001	7	69.0045706479967	2.26742512124123	300	84	15
20191205 cl120 hoil1mscarlet 001...7...22	20191205 cl120 hoil1mscarlet 001...7...MyD88...565	32	MyD88 HOIL1Goff	20191205 cl120 hoil1mscarlet 001	7	29.049020132641	1.80886886620756	160	40	6
20191205 cl120 hoil1mscarlet 001...7...23	20191205 cl120 hoil1mscarlet 001...7...MyD88...489	32	MyD88 HOIL1Goff	20191205 cl120 hoil1mscarlet 001	7	65.2511707763102	3.49843675429898	452	32	15
20191205 cl120 hoil1mscarlet 001...7...25	20191205 cl120 hoil1mscarlet 001...7...MyD88...512	32	MyD88 HOIL1Goff	20191205 cl120 hoil1mscarlet 001	7	60.412211434587	2.8327468816528	684	52	13
20191205 cl120 hoil1mscarlet 001...7...26	20191205 cl120 hoil1mscarlet 001...7...MyD88...458	32	MyD88 HOIL1Goff	20191205 cl120 hoil1mscarlet 001	7	114.584226331984	1.71694095790466	556	12	25
20191205 cl120 hoil1mscarlet 001...7...27	20191205 cl120 hoil1mscarlet 001...7...MyD88...627	32	MyD88 HOIL1Goff	20191205 cl120 hoil1mscarlet 001	7	86.9905789326459	2.78226888302473	232	80	19
20191205 cl120 hoil1mscarlet 001...7...28	20191205 cl120 hoil1mscarlet 001...7...MyD88...448	32	MyD88 HOIL1Goff	20191205 cl120 hoil1mscarlet 001	7	38.1478828681334	2.13421877119798	492	20	8
20191205 cl120 hoil1mscarlet 001...7...29	20191205 cl120 hoil1mscarlet 001...7...MyD88...751	32	MyD88 HOIL1Goff	20191205 cl120 hoil1mscarlet 001	7	27.1026730338378	1.25997957102493	60	8	6
20191205 cl120 hoil1mscarlet 001...7...3	20191205 cl120 hoil1mscarlet 001...7...MyD88...60	32	MyD88 HOIL1Goff	20191205 cl120 hoil1mscarlet 001	7	327.882630937289	1.82322151546431	668	24	73
20191205 cl120 hoil1mscarlet 001...7...30	20191205 cl120 hoil1mscarlet 001...7...MyD88...769	32	MyD88 HOIL1Goff	20191205 cl120 hoil1mscarlet 001	7	47.8534237805681	1.92894556068444	24	48	11
20191205 cl120 hoil1mscarlet 001...7...31	20191205 cl120 hoil1mscarlet 001...7...MyD88...672	32	MyD88 HOIL1Goff	20191205 cl120 hoil1mscarlet 001	7	31.0016794026787	1.60304531676456	184	56	7
20191205 cl120 hoil1mscarlet 001...7...32	20191205 cl120 hoil1mscarlet 001...7...MyD88...753	32	MyD88 HOIL1Goff	20191205 cl120 hoil1mscarlet 001	7	46.7034423515958	2.84467107601339	80	16	10
20191205 cl120 hoil1mscarlet 001...7...34	20191205 cl120 hoil1mscarlet 001...7...MyD88...853	32	MyD88 HOIL1Goff	20191205 cl120 hoil1mscarlet 001	7	18.9327054883515	2.4639304902522	12	24	4
20191205 cl120 hoil1mscarlet 001...7...35	20191205 cl120 hoil1mscarlet 001...7...MyD88...864	32	MyD88 HOIL1Goff	20191205 cl120 hoil1mscarlet 001	7	45.2333000901897	3.09196447818545	120	96	10
20191205 cl120 hoil1mscarlet 001...7...36	20191205 cl120 hoil1mscarlet 001...7...MyD88...787	32	MyD88 HOIL1Goff	20191205 cl120 hoil1mscarlet 001	7	62.6965607104677	1.33542661456396	184	16	14
20191205 cl120 hoil1mscarlet 001...7...37	20191205 cl120 hoil1mscarlet 001...7...MyD88...720	32	MyD88 HOIL1Goff	20191205 cl120 hoil1mscarlet 001	7	52.0893850422161	1.24570821088017	372	8	12
20191205 cl120 hoil1mscarlet 001...7...38	20191205 cl120 hoil1mscarlet 001...7...MyD88...893	32	MyD88 HOIL1Goff	20191205 cl120 hoil1mscarlet 001	7	15.8784850078783	1.0349632306905	100	12	4
20191205 cl120 hoil1mscarlet 001...7...39	20191205 cl120 hoil1mscarlet 001...7...MyD88...977	32	MyD88 HOIL1Goff	20191205 cl120 hoil1mscarlet 001	7	58.9334884115459	4.92547408828493	60	160	13
20191205 cl120 hoil1mscarlet 001...7...4	20191205 cl120 hoil1mscarlet 001...7...MyD88...22	32	MyD88 HOIL1Goff	20191205 cl120 hoil1mscarlet 001	7	82.7285266792193	6.0728541118431	172	88	18
20191205 cl120 hoil1mscarlet 001...7...40	20191205 cl120 hoil1mscarlet 001...7...MyD88...915	32	MyD88 HOIL1Goff	20191205 cl120 hoil1mscarlet 001	7	30.2860667574151	4.47537686314395	216	172	7
20191205 cl120 hoil1mscarlet 001...7...41	20191205 cl120 hoil1mscarlet 001...7...MyD88...892	32	MyD88 HOIL1Goff	20191205 cl120 hoil1mscarlet 001	7	44.1209827072406	1.53377429376325	108	8	10
20191205 cl120 hoil1mscarlet 001...7...42	20191205 cl120 hoil1mscarlet 001...7...MyD88...938	32	MyD88 HOIL1Goff	20191205 cl120 hoil1mscarlet 001	7	39.5599634643631	1.12253967274075	64	12	9
20191205 cl120 hoil1mscarlet 001...7...43	20191205 cl120 hoil1mscarlet 001...7...MyD88...667	32	MyD88 HOIL1Goff	20191205 cl120 hoil1mscarlet 001	7	26.7446849942471	1.36715626078993	412	8	6
20191205 cl120 hoil1mscarlet 001...7...44	20191205 cl120 hoil1mscarlet 001...7...MyD88...855	32	MyD88 HOIL1Goff	20191205 cl120 hoil1mscarlet 001	7	95.3662027788964	3.04192082893083	272	60	21
20191205 cl120 hoil1mscarlet 001...7...45	20191205 cl120 hoil1mscarlet 001...7...MyD88...936	32	MyD88 HOIL1Goff	20191205 cl120 hoil1mscarlet 001	7	76.4043460219119	1.61986074507744	200	40	17
20191205 cl120 hoil1mscarlet 001...7...46	20191205 cl120 hoil1mscarlet 001...7...MyD88...911	32	MyD88 HOIL1Goff	20191205 cl120 hoil1mscarlet 001	7	20.9050448439252	2.2116542172047	140	12	5
20191205 cl120 hoil1mscarlet 001...7...48	20191205 cl120 hoil1mscarlet 001...7...MyD88...1085	32	MyD88 HOIL1Goff	20191205 cl120 hoil1mscarlet 001	7	61.6203024760872	2.46087880315229	60	12	14
20191205 cl120 hoil1mscarlet 001...7...49	20191205 cl120 hoil1mscarlet 001...7...MyD88...1020	32	MyD88 HOIL1Goff	20191205 cl120 hoil1mscarlet 001	7	32.821576372654	1.99530135834551	128	28	7
20191205 cl120 hoil1mscarlet 001...7...5	20191205 cl120 hoil1mscarlet 001...7...MyD88...153	32	MyD88 HOIL1Goff	20191205 cl120 hoil1mscarlet 001	7	77.9210798459222	5.47228277965065	272	284	17
20191205 cl120 hoil1mscarlet 001...7...50	20191205 cl120 hoil1mscarlet 001...7...MyD88...1073	32	MyD88 HOIL1Goff	20191205 cl120 hoil1mscarlet 001	7	45.72999062122	2.03026232026604	72	28	10
20191205 cl120 hoil1mscarlet 001...7...6	20191205 cl120 hoil1mscarlet 001...7...MyD88...173	32	MyD88 HOIL1Goff	20191205 cl120 hoil1mscarlet 001	7	24.1305061873796	2.26443221676403	108	36	5
20191205 cl120 hoil1mscarlet 001...7...7	20191205 cl120 hoil1mscarlet 001...7...MyD88...134	32	MyD88 HOIL1Goff	20191205 cl120 hoil1mscarlet 001	7	64.5008189860789	8.36037005616798	204	108	14
20191205 cl120 hoil1mscarlet 001...7...8	20191205 cl120 hoil1mscarlet 001...7...MyD88...212	32	MyD88 HOIL1Goff	20191205 cl120 hoil1mscarlet 001	7	201.680286139378	9.78061795607418	316	248	45
20191205 cl120 hoil1mscarlet 001...7...9	20191205 cl120 hoil1mscarlet 001...7...MyD88...209	32	MyD88 HOIL1Goff	20191205 cl120 hoil1mscarlet 001	7	26.5964272037449	1.61573925892783	180	20	6
20191205 cl120 hoil1mscarlet 001...8...1	20191205 cl120 hoil1mscarlet 001...8...MyD88...7	32	MyD88 HOIL1Goff	20191205 cl120 hoil1mscarlet 001	8	45.6760025039726	1.41121786393059	84	12	10
20191205 cl120 hoil1mscarlet 001...8...10	20191205 cl120 hoil1mscarlet 001...8...MyD88...166	32	MyD88 HOIL1Goff	20191205 cl120 hoil1mscarlet 001	8	220.894587416444	16.692182206386	120	64	49
20191205 cl120 hoil1mscarlet 001...8...11	20191205 cl120 hoil1mscarlet 001...8...MyD88...137	32	MyD88 HOIL1Goff	20191205 cl120 hoil1mscarlet 001	8	115.816978878539	4.90153582647204	168	60	26
20191205 cl120 hoil1mscarlet 001...8...12	20191205 cl120 hoil1mscarlet 001...8...MyD88...143	32	MyD88 HOIL1Goff	20191205 cl120 hoil1mscarlet 001	8	43.424855317604	5.0008849144849	292	188	10
20191205 cl120 hoil1mscarlet 001...8...14	20191205 cl120 hoil1mscarlet 001...8...MyD88...133	32	MyD88 HOIL1Goff	20191205 cl120 hoil1mscarlet 001	8	53.1645412757895	1.69923544144885	204	8	12
20191205 cl120 hoil1mscarlet 001...8...16	20191205 cl120 hoil1mscarlet 001...8...MyD88...181	32	MyD88 HOIL1Goff	20191205 cl120 hoil1mscarlet 001	8	35.5255167381806	2.69417755505712	144	36	8
20191205 cl120 hoil1mscarlet 001...8...17	20191205 cl120 hoil1mscarlet 001...8...MyD88...184	32	MyD88 HOIL1Goff	20191205 cl120 hoil1mscarlet 001	8	37.66152509146	2.28010611688168	56	12	8
20191205 cl120 hoil1mscarlet 001...8...18	20191205 cl120 hoil1mscarlet 001...8...MyD88...175	32	MyD88 HOIL1Goff	20191205 cl120 hoil1mscarlet 001	8	31.4875449432326	1.12774114112695	184	20	7
20191205 cl120 hoil1mscarlet 001...8...19	20191205 cl120 hoil1mscarlet 001...8...MyD88...202	32	MyD88 HOIL1Goff	20191205 cl120 hoil1mscarlet 001	8	39.3850567560893	6.4715521597441	24	112	9
20191205 cl120 hoil1mscarlet 001...8...20	20191205 cl120 hoil1mscarlet 001...8...MyD88...203	32	MyD88 HOIL1Goff	20191205 cl120 hoil1mscarlet 001	8	79.7635773606022	5.79958489328745	400	32	18
20191205 cl120 hoil1mscarlet 001...8...21	20191205 cl120 hoil1mscarlet 001...8...MyD88...231	32	MyD88 HOIL1Goff	20191205 cl120 hoil1mscarlet 001	8	27.8977819500318	2.85080167201189	80	28	6
20191205 cl120 hoil1mscarlet 001...8...22	20191205 cl120 hoil1mscarlet 001...8...MyD88...178	32	MyD88 HOIL1Goff	20191205 cl120 hoil1mscarlet 001	8	25.5275748081765	2.52085905566228	392	68	6
20191205 cl120 hoil1mscarlet 001...8...23	20191205 cl120 hoil1mscarlet 001...8...MyD88...274	32	MyD88 HOIL1Goff	20191205 cl120 hoil1mscarlet 001	8	19.9677326039614	4.10317478552049	100	136	4
20191205 cl120 hoil1mscarlet 001...8...24	20191205 cl120 hoil1mscarlet 001...8...MyD88...173	32	MyD88 HOIL1Goff	20191205 cl120 hoil1mscarlet 001	8	32.5420384458353	3.14922518481602	508	24	7
20191205 cl120 hoil1mscarlet 001...8...25	20191205 cl120 hoil1mscarlet 001...8...MyD88...275	32	MyD88 HOIL1Goff	20191205 cl120 hoil1mscarlet 001	8	44.2865486282981	2.41647180653754	668	32	10
20191205 cl120 hoil1mscarlet 001...8...26	20191205 cl120 hoil1mscarlet 001...8...MyD88...317	32	MyD88 HOIL1Goff	20191205 cl120 hoil1mscarlet 001	8	50.670424576608	3.18510285697545	32	68	11
20191205 cl120 hoil1mscarlet 001...8...27	20191205 cl120 hoil1mscarlet 001...8...MyD88...271	32	MyD88 HOIL1Goff	20191205 cl120 hoil1mscarlet 001	8	16.7799955159914	2.09706796549955	216	32	4
20191205 cl120 hoil1mscarlet 001...8...28	20191205 cl120 hoil1mscarlet 001...8...MyD88...332	32	MyD88 HOIL1Goff	20191205 cl120 hoil1mscarlet 001	8	10.9889491681333	1.51671790255685	32	8	2
20191205 cl120 hoil1mscarlet 001...8...29	20191205 cl120 hoil1mscarlet 001...8...MyD88...282	32	MyD88 HOIL1Goff	20191205 cl120 hoil1mscarlet 001	8	91.4376026089943	4.2336985948681	920	172	20
20191205 cl120 hoil1mscarlet 001...8...3	20191205 cl120 hoil1mscarlet 001...8...MyD88...34	32	MyD88 HOIL1Goff	20191205 cl120 hoil1mscarlet 001	8	148.184846347295	7.52771150085667	200	72	33
20191205 cl120 hoil1mscarlet 001...8...30	20191205 cl120 hoil1mscarlet 001...8...MyD88...348	32	MyD88 HOIL1Goff	20191205 cl120 hoil1mscarlet 001	8	20.6760178503783	1.86792658783486	88	20	5
20191205 cl120 hoil1mscarlet 001...8...31	20191205 cl120 hoil1mscarlet 001...8...MyD88...364	32	MyD88 HOIL1Goff	20191205 cl120 hoil1mscarlet 001	8	18.4540758187538	4.03688698944116	276	28	4
20191205 cl120 hoil1mscarlet 001...8...32	20191205 cl120 hoil1mscarlet 001...8...MyD88...365	32	MyD88 HOIL1Goff	20191205 cl120 hoil1mscarlet 001	8	23.402899359476	3.44435443666066	208	184	5
20191205 cl120 hoil1mscarlet 001...8...33	20191205 cl120 hoil1mscarlet 001...8...MyD88...396	32	MyD88 HOIL1Goff	20191205 cl120 hoil1mscarlet 001	8	17.7607510343966	2.61982277002155	392	56	4
20191205 cl120 hoil1mscarlet 001...8...34	20191205 cl120 hoil1mscarlet 001...8...MyD88...472	32	MyD88 HOIL1Goff	20191205 cl120 hoil1mscarlet 001	8	10.6691147830903	2.41378527958282	72	12	2
20191205 cl120 hoil1mscarlet 001...8...4	20191205 cl120 hoil1mscarlet 001...8...MyD88...56	32	MyD88 HOIL1Goff	20191205 cl120 hoil1mscarlet 001	8	158.95930246733	2.24967991857785	172	8	35
20191205 cl120 hoil1mscarlet 001...8...5	20191205 cl120 hoil1mscarlet 001...8...MyD88...71	32	MyD88 HOIL1Goff	20191205 cl120 hoil1mscarlet 001	8	94.9139509843957	2.57384217706011	104	12	21
20191205 cl120 hoil1mscarlet 001...8...6	20191205 cl120 hoil1mscarlet 001...8...MyD88...89	32	MyD88 HOIL1Goff	20191205 cl120 hoil1mscarlet 001	8	270.827633381897	13.9959714172169	1404	108	60
20191205 cl120 hoil1mscarlet 001...8...7	20191205 cl120 hoil1mscarlet 001...8...MyD88...35	32	MyD88 HOIL1Goff	20191205 cl120 hoil1mscarlet 001	8	82.2084627902743	22.8129141891745	128	568	18
20191205 cl120 hoil1mscarlet 001...8...8	20191205 cl120 hoil1mscarlet 001...8...MyD88...161	32	MyD88 HOIL1Goff	20191205 cl120 hoil1mscarlet 001	8	90.7846778226146	2.17857822667578	12	16	20
20191205 cl120 hoil1mscarlet 001...8...9	20191205 cl120 hoil1mscarlet 001...8...MyD88...105	32	MyD88 HOIL1Goff	20191205 cl120 hoil1mscarlet 001	8	131.580651117446	4.13599650210791	1104	44	29
20191205 cl120 hoil1mscarlet 001...9...1	20191205 cl120 hoil1mscarlet 001...9...MyD88...43	32	MyD88 HOIL1Goff	20191205 cl120 hoil1mscarlet 001	9	25.2971192162834	6.77644487714919	228	164	6
20191205 cl120 hoil1mscarlet 001...9...10	20191205 cl120 hoil1mscarlet 001...9...MyD88...164	32	MyD88 HOIL1Goff	20191205 cl120 hoil1mscarlet 001	9	26.2698007985811	6.99827613769075	96	60	6
20191205 cl120 hoil1mscarlet 001...9...11	20191205 cl120 hoil1mscarlet 001...9...MyD88...139	32	MyD88 HOIL1Goff	20191205 cl120 hoil1mscarlet 001	9	20.9665048276918	5.13487047822627	332	224	5
20191205 cl120 hoil1mscarlet 001...9...12	20191205 cl120 hoil1mscarlet 001...9...MyD88...204	32	MyD88 HOIL1Goff	20191205 cl120 hoil1mscarlet 001	9	48.3329130741078	13.5915685269523	128	112	11
20191205 cl120 hoil1mscarlet 001...9...13	20191205 cl120 hoil1mscarlet 001...9...MyD88...186	32	MyD88 HOIL1Goff	20191205 cl120 hoil1mscarlet 001	9	23.9316518790847	4.65661282562376	104	168	5
20191205 cl120 hoil1mscarlet 001...9...14	20191205 cl120 hoil1mscarlet 001...9...MyD88...190	32	MyD88 HOIL1Goff	20191205 cl120 hoil1mscarlet 001	9	27.0151497606507	4.58489508619136	96	12	6
20191205 cl120 hoil1mscarlet 001...9...15	20191205 cl120 hoil1mscarlet 001...9...MyD88...234	32	MyD88 HOIL1Goff	20191205 cl120 hoil1mscarlet 001	9	32.3374162413175	10.8990283063026	308	324	7
20191205 cl120 hoil1mscarlet 001...9...16	20191205 cl120 hoil1mscarlet 001...9...MyD88...165	32	MyD88 HOIL1Goff	20191205 cl120 hoil1mscarlet 001	9	32.6927183533567	6.05331271730433	340	140	7
20191205 cl120 hoil1mscarlet 001...9...17	20191205 cl120 hoil1mscarlet 001...9...MyD88...217	32	MyD88 HOIL1Goff	20191205 cl120 hoil1mscarlet 001	9	61.5081245796413	5.86478105408376	152	12	14
20191205 cl120 hoil1mscarlet 001...9...18	20191205 cl120 hoil1mscarlet 001...9...MyD88...173	32	MyD88 HOIL1Goff	20191205 cl120 hoil1mscarlet 001	9	24.3597337039578	1.97355007114471	300	44	5
20191205 cl120 hoil1mscarlet 001...9...19	20191205 cl120 hoil1mscarlet 001...9...MyD88...233	32	MyD88 HOIL1Goff	20191205 cl120 hoil1mscarlet 001	9	71.9835415264383	13.2348824512552	360	380	16
20191205 cl120 hoil1mscarlet 001...9...2	20191205 cl120 hoil1mscarlet 001...9...MyD88...73	32	MyD88 HOIL1Goff	20191205 cl120 hoil1mscarlet 001	9	97.2819923498872	14.3973556510652	844	484	22
20191205 cl120 hoil1mscarlet 001...9...20	20191205 cl120 hoil1mscarlet 001...9...MyD88...259	32	MyD88 HOIL1Goff	20191205 cl120 hoil1mscarlet 001	9	49.8708208464537	10.8365919890548	64	24	11
20191205 cl120 hoil1mscarlet 001...9...21	20191205 cl120 hoil1mscarlet 001...9...MyD88...255	32	MyD88 HOIL1Goff	20191205 cl120 hoil1mscarlet 001	9	22.4655493697316	3.54802981517196	120	172	5
20191205 cl120 hoil1mscarlet 001...9...22	20191205 cl120 hoil1mscarlet 001...9...MyD88...260	32	MyD88 HOIL1Goff	20191205 cl120 hoil1mscarlet 001	9	63.0846931824085	12.6353322716412	216	664	14
20191205 cl120 hoil1mscarlet 001...9...23	20191205 cl120 hoil1mscarlet 001...9...MyD88...216	32	MyD88 HOIL1Goff	20191205 cl120 hoil1mscarlet 001	9	33.6696335791897	5.47756249159987	224	80	7
20191205 cl120 hoil1mscarlet 001...9...24	20191205 cl120 hoil1mscarlet 001...9...MyD88...215	32	MyD88 HOIL1Goff	20191205 cl120 hoil1mscarlet 001	9	43.3130773661333	8.78025298971527	312	88	10
20191205 cl120 hoil1mscarlet 001...9...25	20191205 cl120 hoil1mscarlet 001...9...MyD88...291	32	MyD88 HOIL1Goff	20191205 cl120 hoil1mscarlet 001	9	35.1585784845934	5.83944787204985	88	52	8
20191205 cl120 hoil1mscarlet 001...9...26	20191205 cl120 hoil1mscarlet 001...9...MyD88...189	32	MyD88 HOIL1Goff	20191205 cl120 hoil1mscarlet 001	9	27.7011564053053	10.1122206905824	272	280	6
20191205 cl120 hoil1mscarlet 001...9...27	20191205 cl120 hoil1mscarlet 001...9...MyD88...280	32	MyD88 HOIL1Goff	20191205 cl120 hoil1mscarlet 001	9	62.1715874606667	7.83486492102836	752	208	14
20191205 cl120 hoil1mscarlet 001...9...28	20191205 cl120 hoil1mscarlet 001...9...MyD88...363	32	MyD88 HOIL1Goff	20191205 cl120 hoil1mscarlet 001	9	53.6851887035221	7.31790914746931	44	248	12
20191205 cl120 hoil1mscarlet 001...9...29	20191205 cl120 hoil1mscarlet 001...9...MyD88...316	32	MyD88 HOIL1Goff	20191205 cl120 hoil1mscarlet 001	9	44.2653263697527	2.52167295804554	228	40	10
20191205 cl120 hoil1mscarlet 001...9...30	20191205 cl120 hoil1mscarlet 001...9...MyD88...312	32	MyD88 HOIL1Goff	20191205 cl120 hoil1mscarlet 001	9	29.1930028386819	2.15701825639268	328	80	6
20191205 cl120 hoil1mscarlet 001...9...31	20191205 cl120 hoil1mscarlet 001...9...MyD88...393	32	MyD88 HOIL1Goff	20191205 cl120 hoil1mscarlet 001	9	42.2461723812765	5.91579981991597	92	144	9
20191205 cl120 hoil1mscarlet 001...9...32	20191205 cl120 hoil1mscarlet 001...9...MyD88...374	32	MyD88 HOIL1Goff	20191205 cl120 hoil1mscarlet 001	9	27.8484262201085	1.66637305090825	320	20	6
20191205 cl120 hoil1mscarlet 001...9...33	20191205 cl120 hoil1mscarlet 001...9...MyD88...426	32	MyD88 HOIL1Goff	20191205 cl120 hoil1mscarlet 001	9	17.0441223982671	3.10239604782169	44	56	4
20191205 cl120 hoil1mscarlet 001...9...34	20191205 cl120 hoil1mscarlet 001...9...MyD88...416	32	MyD88 HOIL1Goff	20191205 cl120 hoil1mscarlet 001	9	17.1956457012035	1.70367649858017	188	8	4
20191205 cl120 hoil1mscarlet 001...9...35	20191205 cl120 hoil1mscarlet 001...9...MyD88...412	32	MyD88 HOIL1Goff	20191205 cl120 hoil1mscarlet 001	9	7.33554327287302	2.47635069753366	104	68	2
20191205 cl120 hoil1mscarlet 001...9...36	20191205 cl120 hoil1mscarlet 001...9...MyD88...377	32	MyD88 HOIL1Goff	20191205 cl120 hoil1mscarlet 001	9	46.6640840448652	11.2924586480671	316	304	10
20191205 cl120 hoil1mscarlet 001...9...37	20191205 cl120 hoil1mscarlet 001...9...MyD88...308	32	MyD88 HOIL1Goff	20191205 cl120 hoil1mscarlet 001	9	65.8672973967873	11.7312070524246	808	324	15
20191205 cl120 hoil1mscarlet 001...9...38	20191205 cl120 hoil1mscarlet 001...9...MyD88...357	32	MyD88 HOIL1Goff	20191205 cl120 hoil1mscarlet 001	9	25.9257209943986	3.96321411340218	520	100	6
20191205 cl120 hoil1mscarlet 001...9...39	20191205 cl120 hoil1mscarlet 001...9...MyD88...440	32	MyD88 HOIL1Goff	20191205 cl120 hoil1mscarlet 001	9	24.5774444468726	13.6872601575928	144	136	5
20191205 cl120 hoil1mscarlet 001...9...4	20191205 cl120 hoil1mscarlet 001...9...MyD88...119	32	MyD88 HOIL1Goff	20191205 cl120 hoil1mscarlet 001	9	31.9466372056999	2.97919587830497	440	40	7
20191205 cl120 hoil1mscarlet 001...9...40	20191205 cl120 hoil1mscarlet 001...9...MyD88...462	32	MyD88 HOIL1Goff	20191205 cl120 hoil1mscarlet 001	9	63.2299371965842	6.29620733550544	276	84	14
20191205 cl120 hoil1mscarlet 001...9...41	20191205 cl120 hoil1mscarlet 001...9...MyD88...486	32	MyD88 HOIL1Goff	20191205 cl120 hoil1mscarlet 001	9	30.1292752142028	5.80182179608839	228	40	7
20191205 cl120 hoil1mscarlet 001...9...42	20191205 cl120 hoil1mscarlet 001...9...MyD88...401	32	MyD88 HOIL1Goff	20191205 cl120 hoil1mscarlet 001	9	16.3348915930411	2.35121834473693	444	84	4
20191205 cl120 hoil1mscarlet 001...9...43	20191205 cl120 hoil1mscarlet 001...9...MyD88...396	32	MyD88 HOIL1Goff	20191205 cl120 hoil1mscarlet 001	9	25.1629415058988	5.13239610491809	692	280	6
20191205 cl120 hoil1mscarlet 001...9...44	20191205 cl120 hoil1mscarlet 001...9...MyD88...509	32	MyD88 HOIL1Goff	20191205 cl120 hoil1mscarlet 001	9	17.3107650900901	3.56575779108154	440	84	4
20191205 cl120 hoil1mscarlet 001...9...45	20191205 cl120 hoil1mscarlet 001...9...MyD88...467	32	MyD88 HOIL1Goff	20191205 cl120 hoil1mscarlet 001	9	14.2013986364013	2.1546513356963	252	28	3
20191205 cl120 hoil1mscarlet 001...9...47	20191205 cl120 hoil1mscarlet 001...9...MyD88...599	32	MyD88 HOIL1Goff	20191205 cl120 hoil1mscarlet 001	9	11.6722431463297	2.78681558190089	188	84	3
20191205 cl120 hoil1mscarlet 001...9...48	20191205 cl120 hoil1mscarlet 001...9...MyD88...576	32	MyD88 HOIL1Goff	20191205 cl120 hoil1mscarlet 001	9	15.5711511680456	1.04365465125587	272	12	3
20191205 cl120 hoil1mscarlet 001...9...6	20191205 cl120 hoil1mscarlet 001...9...MyD88...129	32	MyD88 HOIL1Goff	20191205 cl120 hoil1mscarlet 001	9	56.3458454983305	1.73532291547956	1248	16	13
20191205 cl120 hoil1mscarlet 001...9...7	20191205 cl120 hoil1mscarlet 001...9...MyD88...64	32	MyD88 HOIL1Goff	20191205 cl120 hoil1mscarlet 001	9	94.5987950196378	26.175058130382	640	428	21
20191205 cl120 hoil1mscarlet 001...9...8	20191205 cl120 hoil1mscarlet 001...9...MyD88...157	32	MyD88 HOIL1Goff	20191205 cl120 hoil1mscarlet 001	9	68.4718085060904	15.1267813966932	160	108	15
20191205 cl120 hoil1mscarlet 001...9...9	20191205 cl120 hoil1mscarlet 001...9...MyD88...182	32	MyD88 HOIL1Goff	20191205 cl120 hoil1mscarlet 001	9	19.6623011553804	6.26427281437737	104	120	4
20191205 well2 cl120 hoil1mscarlet...1...1	20191205 well2 cl120 hoil1mscarlet...1...MyD88...7	32	MyD88 HOIL1Goff	20191205 well2 cl120 hoil1mscarlet	1	105.993580842394	7.4959378563636	400	80	24
20191205 well2 cl120 hoil1mscarlet...1...10	20191205 well2 cl120 hoil1mscarlet...1...MyD88...124	32	MyD88 HOIL1Goff	20191205 well2 cl120 hoil1mscarlet	1	21.5133024996101	2.07944809238806	164	36	5
20191205 well2 cl120 hoil1mscarlet...1...11	20191205 well2 cl120 hoil1mscarlet...1...MyD88...133	32	MyD88 HOIL1Goff	20191205 well2 cl120 hoil1mscarlet	1	9.43713126489823	1.62276105185172	92	8	2
20191205 well2 cl120 hoil1mscarlet...1...12	20191205 well2 cl120 hoil1mscarlet...1...MyD88...123	32	MyD88 HOIL1Goff	20191205 well2 cl120 hoil1mscarlet	1	8.25012826189129	1.85812922488208	188	8	2
20191205 well2 cl120 hoil1mscarlet...1...13	20191205 well2 cl120 hoil1mscarlet...1...MyD88...157	32	MyD88 HOIL1Goff	20191205 well2 cl120 hoil1mscarlet	1	5.42295911135141	1.71034632481809	96	16	1
20191205 well2 cl120 hoil1mscarlet...1...14	20191205 well2 cl120 hoil1mscarlet...1...MyD88...207	32	MyD88 HOIL1Goff	20191205 well2 cl120 hoil1mscarlet	1	11.9665089869404	2.44275696712852	64	12	3
20191205 well2 cl120 hoil1mscarlet...1...2	20191205 well2 cl120 hoil1mscarlet...1...MyD88...33	32	MyD88 HOIL1Goff	20191205 well2 cl120 hoil1mscarlet	1	47.9240594073499	8.01802931915473	292	60	11
20191205 well2 cl120 hoil1mscarlet...1...3	20191205 well2 cl120 hoil1mscarlet...1...MyD88...0	32	MyD88 HOIL1Goff	20191205 well2 cl120 hoil1mscarlet	1	12.2483823952192	1.31854477556573	336	8	3
20191205 well2 cl120 hoil1mscarlet...1...4	20191205 well2 cl120 hoil1mscarlet...1...MyD88...14	32	MyD88 HOIL1Goff	20191205 well2 cl120 hoil1mscarlet	1	33.5970989022377	4.88680402745538	128	48	7
20191205 well2 cl120 hoil1mscarlet...1...5	20191205 well2 cl120 hoil1mscarlet...1...MyD88...38	32	MyD88 HOIL1Goff	20191205 well2 cl120 hoil1mscarlet	1	75.0140528988097	7.13166592965266	184	76	17
20191205 well2 cl120 hoil1mscarlet...1...6	20191205 well2 cl120 hoil1mscarlet...1...MyD88...88	32	MyD88 HOIL1Goff	20191205 well2 cl120 hoil1mscarlet	1	66.7906843158606	9.16788706730084	492	208	15
20191205 well2 cl120 hoil1mscarlet...1...7	20191205 well2 cl120 hoil1mscarlet...1...MyD88...56	32	MyD88 HOIL1Goff	20191205 well2 cl120 hoil1mscarlet	1	12.9493399049557	2.51630375273674	312	12	3
20191205 well2 cl120 hoil1mscarlet...1...8	20191205 well2 cl120 hoil1mscarlet...1...MyD88...109	32	MyD88 HOIL1Goff	20191205 well2 cl120 hoil1mscarlet	1	14.1867554065229	3.10374729902416	36	16	3
20191205 well2 cl120 hoil1mscarlet...1...9	20191205 well2 cl120 hoil1mscarlet...1...MyD88...94	32	MyD88 HOIL1Goff	20191205 well2 cl120 hoil1mscarlet	1	29.1917926248975	4.06149533426914	220	80	6
20191205 well2 cl120 hoil1mscarlet...10...11	20191205 well2 cl120 hoil1mscarlet...10...MyD88...206	32	MyD88 HOIL1Goff	20191205 well2 cl120 hoil1mscarlet	10	24.4361247146056	3.94290716066879	12	32	5
20191205 well2 cl120 hoil1mscarlet...10...12	20191205 well2 cl120 hoil1mscarlet...10...MyD88...126	32	MyD88 HOIL1Goff	20191205 well2 cl120 hoil1mscarlet	10	34.8337199442175	6.80993165571151	164	236	8
20191205 well2 cl120 hoil1mscarlet...10...13	20191205 well2 cl120 hoil1mscarlet...10...MyD88...193	32	MyD88 HOIL1Goff	20191205 well2 cl120 hoil1mscarlet	10	66.1904856754385	8.76311791155664	200	184	15
20191205 well2 cl120 hoil1mscarlet...10...14	20191205 well2 cl120 hoil1mscarlet...10...MyD88...178	32	MyD88 HOIL1Goff	20191205 well2 cl120 hoil1mscarlet	10	127.661529427133	12.5914765463552	396	432	28
20191205 well2 cl120 hoil1mscarlet...10...16	20191205 well2 cl120 hoil1mscarlet...10...MyD88...118	32	MyD88 HOIL1Goff	20191205 well2 cl120 hoil1mscarlet	10	53.9658928259359	6.85149455642888	236	160	12
20191205 well2 cl120 hoil1mscarlet...10...17	20191205 well2 cl120 hoil1mscarlet...10...MyD88...211	32	MyD88 HOIL1Goff	20191205 well2 cl120 hoil1mscarlet	10	37.1000685180774	1.37600204357283	268	8	8
20191205 well2 cl120 hoil1mscarlet...10...18	20191205 well2 cl120 hoil1mscarlet...10...MyD88...187	32	MyD88 HOIL1Goff	20191205 well2 cl120 hoil1mscarlet	10	55.4094815262421	7.77293360393108	900	248	12
20191205 well2 cl120 hoil1mscarlet...10...19	20191205 well2 cl120 hoil1mscarlet...10...MyD88...284	32	MyD88 HOIL1Goff	20191205 well2 cl120 hoil1mscarlet	10	38.9179184914926	3.95724005501332	312	116	9
20191205 well2 cl120 hoil1mscarlet...10...2	20191205 well2 cl120 hoil1mscarlet...10...MyD88...32	32	MyD88 HOIL1Goff	20191205 well2 cl120 hoil1mscarlet	10	18.3280033943279	3.85824779010235	380	48	4
20191205 well2 cl120 hoil1mscarlet...10...20	20191205 well2 cl120 hoil1mscarlet...10...MyD88...103	32	MyD88 HOIL1Goff	20191205 well2 cl120 hoil1mscarlet	10	109.62827016616	14.2245291465036	184	236	24
20191205 well2 cl120 hoil1mscarlet...10...22	20191205 well2 cl120 hoil1mscarlet...10...MyD88...341	32	MyD88 HOIL1Goff	20191205 well2 cl120 hoil1mscarlet	10	88.0552869792552	4.13325609942999	12	8	20
20191205 well2 cl120 hoil1mscarlet...10...23	20191205 well2 cl120 hoil1mscarlet...10...MyD88...315	32	MyD88 HOIL1Goff	20191205 well2 cl120 hoil1mscarlet	10	45.4142648876643	4.0054872419384	88	84	10
20191205 well2 cl120 hoil1mscarlet...10...24	20191205 well2 cl120 hoil1mscarlet...10...MyD88...302	32	MyD88 HOIL1Goff	20191205 well2 cl120 hoil1mscarlet	10	137.491595454803	9.0013061335823	752	276	31
20191205 well2 cl120 hoil1mscarlet...10...25	20191205 well2 cl120 hoil1mscarlet...10...MyD88...352	32	MyD88 HOIL1Goff	20191205 well2 cl120 hoil1mscarlet	10	44.7745719812419	2.642618107781	76	16	10
20191205 well2 cl120 hoil1mscarlet...10...26	20191205 well2 cl120 hoil1mscarlet...10...MyD88...310	32	MyD88 HOIL1Goff	20191205 well2 cl120 hoil1mscarlet	10	59.1817748941496	6.9022231367113	144	68	13
20191205 well2 cl120 hoil1mscarlet...10...28	20191205 well2 cl120 hoil1mscarlet...10...MyD88...350	32	MyD88 HOIL1Goff	20191205 well2 cl120 hoil1mscarlet	10	53.7336119814713	3.17815120088611	96	24	12
20191205 well2 cl120 hoil1mscarlet...10...29	20191205 well2 cl120 hoil1mscarlet...10...MyD88...395	32	MyD88 HOIL1Goff	20191205 well2 cl120 hoil1mscarlet	10	51.57791029207	2.63364353347388	40	8	11
20191205 well2 cl120 hoil1mscarlet...10...3	20191205 well2 cl120 hoil1mscarlet...10...MyD88...71	32	MyD88 HOIL1Goff	20191205 well2 cl120 hoil1mscarlet	10	36.9078149034542	6.29250983084846	92	80	8
20191205 well2 cl120 hoil1mscarlet...10...30	20191205 well2 cl120 hoil1mscarlet...10...MyD88...399	32	MyD88 HOIL1Goff	20191205 well2 cl120 hoil1mscarlet	10	113.79580614029	11.8809614021047	68	312	25
20191205 well2 cl120 hoil1mscarlet...10...31	20191205 well2 cl120 hoil1mscarlet...10...MyD88...321	32	MyD88 HOIL1Goff	20191205 well2 cl120 hoil1mscarlet	10	69.8297889182895	6.92807007581044	276	32	16
20191205 well2 cl120 hoil1mscarlet...10...32	20191205 well2 cl120 hoil1mscarlet...10...MyD88...378	32	MyD88 HOIL1Goff	20191205 well2 cl120 hoil1mscarlet	10	26.2035971364733	2.94827017814211	228	128	6
20191205 well2 cl120 hoil1mscarlet...10...34	20191205 well2 cl120 hoil1mscarlet...10...MyD88...426	32	MyD88 HOIL1Goff	20191205 well2 cl120 hoil1mscarlet	10	92.7393039164268	6.47685873241492	592	84	21
20191205 well2 cl120 hoil1mscarlet...10...35	20191205 well2 cl120 hoil1mscarlet...10...MyD88...337	32	MyD88 HOIL1Goff	20191205 well2 cl120 hoil1mscarlet	10	53.2558038982508	2.16777048227533	304	12	12
20191205 well2 cl120 hoil1mscarlet...10...36	20191205 well2 cl120 hoil1mscarlet...10...MyD88...367	32	MyD88 HOIL1Goff	20191205 well2 cl120 hoil1mscarlet	10	45.5481251970921	2.04728770676367	220	40	10
20191205 well2 cl120 hoil1mscarlet...10...37	20191205 well2 cl120 hoil1mscarlet...10...MyD88...382	32	MyD88 HOIL1Goff	20191205 well2 cl120 hoil1mscarlet	10	45.5102927472577	4.35614528255617	636	132	10
20191205 well2 cl120 hoil1mscarlet...10...39	20191205 well2 cl120 hoil1mscarlet...10...MyD88...432	32	MyD88 HOIL1Goff	20191205 well2 cl120 hoil1mscarlet	10	79.1353825282668	2.79317149317662	260	28	18
20191205 well2 cl120 hoil1mscarlet...10...4	20191205 well2 cl120 hoil1mscarlet...10...MyD88...74	32	MyD88 HOIL1Goff	20191205 well2 cl120 hoil1mscarlet	10	59.5646064185137	6.42396461395195	156	140	13
20191205 well2 cl120 hoil1mscarlet...10...40	20191205 well2 cl120 hoil1mscarlet...10...MyD88...222	32	MyD88 HOIL1Goff	20191205 well2 cl120 hoil1mscarlet	10	31.9748225972437	10.9112420899584	12	96	7
20191205 well2 cl120 hoil1mscarlet...10...41	20191205 well2 cl120 hoil1mscarlet...10...MyD88...460	32	MyD88 HOIL1Goff	20191205 well2 cl120 hoil1mscarlet	10	44.5312774599591	1.75122524697665	220	8	10
20191205 well2 cl120 hoil1mscarlet...10...42	20191205 well2 cl120 hoil1mscarlet...10...MyD88...514	32	MyD88 HOIL1Goff	20191205 well2 cl120 hoil1mscarlet	10	21.3155311983645	2.4569829380107	156	48	5
20191205 well2 cl120 hoil1mscarlet...10...43	20191205 well2 cl120 hoil1mscarlet...10...MyD88...511	32	MyD88 HOIL1Goff	20191205 well2 cl120 hoil1mscarlet	10	95.1014033012742	5.66937548446407	36	20	21
20191205 well2 cl120 hoil1mscarlet...10...44	20191205 well2 cl120 hoil1mscarlet...10...MyD88...523	32	MyD88 HOIL1Goff	20191205 well2 cl120 hoil1mscarlet	10	42.8262442889566	3.21332405775789	28	88	10
20191205 well2 cl120 hoil1mscarlet...10...45	20191205 well2 cl120 hoil1mscarlet...10...MyD88...461	32	MyD88 HOIL1Goff	20191205 well2 cl120 hoil1mscarlet	10	32.2293889628039	1.19573356615987	444	20	7
20191205 well2 cl120 hoil1mscarlet...10...46	20191205 well2 cl120 hoil1mscarlet...10...MyD88...481	32	MyD88 HOIL1Goff	20191205 well2 cl120 hoil1mscarlet	10	103.953402691007	15.5635350287202	80	428	23
20191205 well2 cl120 hoil1mscarlet...10...47	20191205 well2 cl120 hoil1mscarlet...10...MyD88...587	32	MyD88 HOIL1Goff	20191205 well2 cl120 hoil1mscarlet	10	31.8518678954077	3.30131891590418	244	32	7
20191205 well2 cl120 hoil1mscarlet...10...48	20191205 well2 cl120 hoil1mscarlet...10...MyD88...607	32	MyD88 HOIL1Goff	20191205 well2 cl120 hoil1mscarlet	10	36.5862869959329	1.35461104834243	80	28	8
20191205 well2 cl120 hoil1mscarlet...10...49	20191205 well2 cl120 hoil1mscarlet...10...MyD88...387	32	MyD88 HOIL1Goff	20191205 well2 cl120 hoil1mscarlet	10	18.9186791426917	2.22549066699804	492	104	4
20191205 well2 cl120 hoil1mscarlet...10...50	20191205 well2 cl120 hoil1mscarlet...10...MyD88...620	32	MyD88 HOIL1Goff	20191205 well2 cl120 hoil1mscarlet	10	33.9355169149836	2.15200248762939	136	8	8
20191205 well2 cl120 hoil1mscarlet...10...51	20191205 well2 cl120 hoil1mscarlet...10...MyD88...97	32	MyD88 HOIL1Goff	20191205 well2 cl120 hoil1mscarlet	10	44.2409014422264	19.1357481439775	76	528	10
20191205 well2 cl120 hoil1mscarlet...10...52	20191205 well2 cl120 hoil1mscarlet...10...MyD88...612	32	MyD88 HOIL1Goff	20191205 well2 cl120 hoil1mscarlet	10	17.7594807863239	4.06182881600153	180	156	4
20191205 well2 cl120 hoil1mscarlet...10...53	20191205 well2 cl120 hoil1mscarlet...10...MyD88...632	32	MyD88 HOIL1Goff	20191205 well2 cl120 hoil1mscarlet	10	34.5724224686897	4.1911397442924	140	52	8
20191205 well2 cl120 hoil1mscarlet...10...54	20191205 well2 cl120 hoil1mscarlet...10...MyD88...627	32	MyD88 HOIL1Goff	20191205 well2 cl120 hoil1mscarlet	10	35.0042160967422	1.38260375895103	64	28	8
20191205 well2 cl120 hoil1mscarlet...10...55	20191205 well2 cl120 hoil1mscarlet...10...MyD88...639	32	MyD88 HOIL1Goff	20191205 well2 cl120 hoil1mscarlet	10	14.7726537868835	2.50764325801609	88	20	3
20191205 well2 cl120 hoil1mscarlet...10...56	20191205 well2 cl120 hoil1mscarlet...10...MyD88...647	32	MyD88 HOIL1Goff	20191205 well2 cl120 hoil1mscarlet	10	24.0244344150726	2.96342882781723	96	32	5
20191205 well2 cl120 hoil1mscarlet...10...57	20191205 well2 cl120 hoil1mscarlet...10...MyD88...553	32	MyD88 HOIL1Goff	20191205 well2 cl120 hoil1mscarlet	10	24.5027105104897	2.75229694532005	344	28	5
20191205 well2 cl120 hoil1mscarlet...10...58	20191205 well2 cl120 hoil1mscarlet...10...MyD88...675	32	MyD88 HOIL1Goff	20191205 well2 cl120 hoil1mscarlet	10	16.9761064589017	2.31106628920721	52	12	4
20191205 well2 cl120 hoil1mscarlet...10...59	20191205 well2 cl120 hoil1mscarlet...10...MyD88...453	32	MyD88 HOIL1Goff	20191205 well2 cl120 hoil1mscarlet	10	52.0783798551732	1.41379691820385	540	8	12
20191205 well2 cl120 hoil1mscarlet...10...60	20191205 well2 cl120 hoil1mscarlet...10...MyD88...513	32	MyD88 HOIL1Goff	20191205 well2 cl120 hoil1mscarlet	10	64.0062167863207	3.04775435212611	424	24	14
20191205 well2 cl120 hoil1mscarlet...10...7	20191205 well2 cl120 hoil1mscarlet...10...MyD88...57	32	MyD88 HOIL1Goff	20191205 well2 cl120 hoil1mscarlet	10	34.976842100402	5.27934570390098	184	12	8
20191205 well2 cl120 hoil1mscarlet...10...8	20191205 well2 cl120 hoil1mscarlet...10...MyD88...102	32	MyD88 HOIL1Goff	20191205 well2 cl120 hoil1mscarlet	10	37.4122306261811	4.20017191357573	60	36	8
20191205 well2 cl120 hoil1mscarlet...10...9	20191205 well2 cl120 hoil1mscarlet...10...MyD88...191	32	MyD88 HOIL1Goff	20191205 well2 cl120 hoil1mscarlet	10	26.8886591357209	1.09726577065046	328	20	6
20191205 well2 cl120 hoil1mscarlet...11...1	20191205 well2 cl120 hoil1mscarlet...11...MyD88...12	32	MyD88 HOIL1Goff	20191205 well2 cl120 hoil1mscarlet	11	13.7278187602381	16.7175335593319	60	500	3
20191205 well2 cl120 hoil1mscarlet...11...10	20191205 well2 cl120 hoil1mscarlet...11...MyD88...241	32	MyD88 HOIL1Goff	20191205 well2 cl120 hoil1mscarlet	11	81.6391639971212	5.07418282692393	64	48	18
20191205 well2 cl120 hoil1mscarlet...11...11	20191205 well2 cl120 hoil1mscarlet...11...MyD88...161	32	MyD88 HOIL1Goff	20191205 well2 cl120 hoil1mscarlet	11	107.087935535863	6.37192041531039	324	292	24
20191205 well2 cl120 hoil1mscarlet...11...12	20191205 well2 cl120 hoil1mscarlet...11...MyD88...245	32	MyD88 HOIL1Goff	20191205 well2 cl120 hoil1mscarlet	11	37.0346489614405	1.77530572063973	332	64	8
20191205 well2 cl120 hoil1mscarlet...11...13	20191205 well2 cl120 hoil1mscarlet...11...MyD88...226	32	MyD88 HOIL1Goff	20191205 well2 cl120 hoil1mscarlet	11	48.1209663299578	3.30251995577247	252	100	11
20191205 well2 cl120 hoil1mscarlet...11...14	20191205 well2 cl120 hoil1mscarlet...11...MyD88...342	32	MyD88 HOIL1Goff	20191205 well2 cl120 hoil1mscarlet	11	65.5016015265363	1.87587924868475	36	20	15
20191205 well2 cl120 hoil1mscarlet...11...16	20191205 well2 cl120 hoil1mscarlet...11...MyD88...136	32	MyD88 HOIL1Goff	20191205 well2 cl120 hoil1mscarlet	11	102.756311149824	22.4133968097375	40	452	23
20191205 well2 cl120 hoil1mscarlet...11...17	20191205 well2 cl120 hoil1mscarlet...11...MyD88...383	32	MyD88 HOIL1Goff	20191205 well2 cl120 hoil1mscarlet	11	90.448905829399	0.975996820185899	40	8	20
20191205 well2 cl120 hoil1mscarlet...11...18	20191205 well2 cl120 hoil1mscarlet...11...MyD88...270	32	MyD88 HOIL1Goff	20191205 well2 cl120 hoil1mscarlet	11	46.4671164812608	1.50859601485517	256	40	10
20191205 well2 cl120 hoil1mscarlet...11...19	20191205 well2 cl120 hoil1mscarlet...11...MyD88...408	32	MyD88 HOIL1Goff	20191205 well2 cl120 hoil1mscarlet	11	27.9833904636436	2.11860134065251	256	16	6
20191205 well2 cl120 hoil1mscarlet...11...2	20191205 well2 cl120 hoil1mscarlet...11...MyD88...17	32	MyD88 HOIL1Goff	20191205 well2 cl120 hoil1mscarlet	11	262.763198138734	1.16938615752575	508	8	58
20191205 well2 cl120 hoil1mscarlet...11...20	20191205 well2 cl120 hoil1mscarlet...11...MyD88...298	32	MyD88 HOIL1Goff	20191205 well2 cl120 hoil1mscarlet	11	99.5817013510203	1.65644737509708	732	20	22
20191205 well2 cl120 hoil1mscarlet...11...21	20191205 well2 cl120 hoil1mscarlet...11...MyD88...448	32	MyD88 HOIL1Goff	20191205 well2 cl120 hoil1mscarlet	11	39.9738201597627	2.18680628040904	444	72	9
20191205 well2 cl120 hoil1mscarlet...11...22	20191205 well2 cl120 hoil1mscarlet...11...MyD88...344	32	MyD88 HOIL1Goff	20191205 well2 cl120 hoil1mscarlet	11	28.3782916576967	1.70380657871809	656	52	6
20191205 well2 cl120 hoil1mscarlet...11...23	20191205 well2 cl120 hoil1mscarlet...11...MyD88...441	32	MyD88 HOIL1Goff	20191205 well2 cl120 hoil1mscarlet	11	40.4440900109231	1.62258517433863	452	48	9
20191205 well2 cl120 hoil1mscarlet...11...24	20191205 well2 cl120 hoil1mscarlet...11...MyD88...489	32	MyD88 HOIL1Goff	20191205 well2 cl120 hoil1mscarlet	11	19.7026167138586	1.30340490481609	332	16	4
20191205 well2 cl120 hoil1mscarlet...11...3	20191205 well2 cl120 hoil1mscarlet...11...MyD88...80	32	MyD88 HOIL1Goff	20191205 well2 cl120 hoil1mscarlet	11	69.3814212471471	8.09143832600913	128	92	15
20191205 well2 cl120 hoil1mscarlet...11...6	20191205 well2 cl120 hoil1mscarlet...11...MyD88...82	32	MyD88 HOIL1Goff	20191205 well2 cl120 hoil1mscarlet	11	177.611228526284	1.99604107742617	204	12	39
20191205 well2 cl120 hoil1mscarlet...11...7	20191205 well2 cl120 hoil1mscarlet...11...MyD88...210	32	MyD88 HOIL1Goff	20191205 well2 cl120 hoil1mscarlet	11	122.860453473049	9.02136400148673	916	216	27
20191205 well2 cl120 hoil1mscarlet...11...8	20191205 well2 cl120 hoil1mscarlet...11...MyD88...203	32	MyD88 HOIL1Goff	20191205 well2 cl120 hoil1mscarlet	11	107.161317155624	4.14253047804773	104	48	24
20191205 well2 cl120 hoil1mscarlet...11...9	20191205 well2 cl120 hoil1mscarlet...11...MyD88...234	32	MyD88 HOIL1Goff	20191205 well2 cl120 hoil1mscarlet	11	61.2636591083501	3.00875525097132	36	12	14
20191205 well2 cl120 hoil1mscarlet...12...1	20191205 well2 cl120 hoil1mscarlet...12...MyD88...37	32	MyD88 HOIL1Goff	20191205 well2 cl120 hoil1mscarlet	12	132.246517978971	2.82502410197225	264	24	29
20191205 well2 cl120 hoil1mscarlet...12...3	20191205 well2 cl120 hoil1mscarlet...12...MyD88...99	32	MyD88 HOIL1Goff	20191205 well2 cl120 hoil1mscarlet	12	235.419779170926	6.31294011412477	1260	136	52
20191205 well2 cl120 hoil1mscarlet...12...4	20191205 well2 cl120 hoil1mscarlet...12...MyD88...112	32	MyD88 HOIL1Goff	20191205 well2 cl120 hoil1mscarlet	12	109.450022908847	3.57286090839404	160	32	24
20191205 well2 cl120 hoil1mscarlet...13...1	20191205 well2 cl120 hoil1mscarlet...13...MyD88...7	32	MyD88 HOIL1Goff	20191205 well2 cl120 hoil1mscarlet	13	80.6239362973947	4.23045465358847	580	272	18
20191205 well2 cl120 hoil1mscarlet...13...10	20191205 well2 cl120 hoil1mscarlet...13...MyD88...99	32	MyD88 HOIL1Goff	20191205 well2 cl120 hoil1mscarlet	13	51.1846390076729	1.49139749411071	336	12	11
20191205 well2 cl120 hoil1mscarlet...13...11	20191205 well2 cl120 hoil1mscarlet...13...MyD88...82	32	MyD88 HOIL1Goff	20191205 well2 cl120 hoil1mscarlet	13	52.2575089833981	2.33653677963989	188	8	12
20191205 well2 cl120 hoil1mscarlet...13...12	20191205 well2 cl120 hoil1mscarlet...13...MyD88...282	32	MyD88 HOIL1Goff	20191205 well2 cl120 hoil1mscarlet	13	41.6920771402524	1.98719267586194	64	48	9
20191205 well2 cl120 hoil1mscarlet...13...13	20191205 well2 cl120 hoil1mscarlet...13...MyD88...218	32	MyD88 HOIL1Goff	20191205 well2 cl120 hoil1mscarlet	13	132.757872666937	3.10578280755038	844	168	30
20191205 well2 cl120 hoil1mscarlet...13...14	20191205 well2 cl120 hoil1mscarlet...13...MyD88...260	32	MyD88 HOIL1Goff	20191205 well2 cl120 hoil1mscarlet	13	65.0109032508	1.71091742992313	400	12	14
20191205 well2 cl120 hoil1mscarlet...13...15	20191205 well2 cl120 hoil1mscarlet...13...MyD88...351	32	MyD88 HOIL1Goff	20191205 well2 cl120 hoil1mscarlet	13	56.5915930735759	1.94268022564436	568	16	13
20191205 well2 cl120 hoil1mscarlet...13...2	20191205 well2 cl120 hoil1mscarlet...13...MyD88...26	32	MyD88 HOIL1Goff	20191205 well2 cl120 hoil1mscarlet	13	51.2056996816417	4.74619446526518	172	184	11
20191205 well2 cl120 hoil1mscarlet...13...3	20191205 well2 cl120 hoil1mscarlet...13...MyD88...24	32	MyD88 HOIL1Goff	20191205 well2 cl120 hoil1mscarlet	13	62.5705692284783	2.88682887349068	460	36	14
20191205 well2 cl120 hoil1mscarlet...13...4	20191205 well2 cl120 hoil1mscarlet...13...MyD88...22	32	MyD88 HOIL1Goff	20191205 well2 cl120 hoil1mscarlet	13	53.8122262438532	3.29908275391246	400	76	12
20191205 well2 cl120 hoil1mscarlet...13...5	20191205 well2 cl120 hoil1mscarlet...13...MyD88...51	32	MyD88 HOIL1Goff	20191205 well2 cl120 hoil1mscarlet	13	59.9586654433626	3.9350446232951	252	88	13
20191205 well2 cl120 hoil1mscarlet...13...6	20191205 well2 cl120 hoil1mscarlet...13...MyD88...68	32	MyD88 HOIL1Goff	20191205 well2 cl120 hoil1mscarlet	13	30.1155499283618	1.33659880159786	100	8	7
20191205 well2 cl120 hoil1mscarlet...13...7	20191205 well2 cl120 hoil1mscarlet...13...MyD88...15	32	MyD88 HOIL1Goff	20191205 well2 cl120 hoil1mscarlet	13	14.7493615841154	1.3821248081597	432	44	3
20191205 well2 cl120 hoil1mscarlet...13...8	20191205 well2 cl120 hoil1mscarlet...13...MyD88...109	32	MyD88 HOIL1Goff	20191205 well2 cl120 hoil1mscarlet	13	35.0457825967265	2.25391983181896	16	104	8
20191205 well2 cl120 hoil1mscarlet...13...9	20191205 well2 cl120 hoil1mscarlet...13...MyD88...107	32	MyD88 HOIL1Goff	20191205 well2 cl120 hoil1mscarlet	13	66.2189332570234	1.43494853798904	96	16	15
20191205 well2 cl120 hoil1mscarlet...14...1	20191205 well2 cl120 hoil1mscarlet...14...MyD88...103	32	MyD88 HOIL1Goff	20191205 well2 cl120 hoil1mscarlet	14	239.125202274516	14.2364320337803	356	200	53
20191205 well2 cl120 hoil1mscarlet...14...11	20191205 well2 cl120 hoil1mscarlet...14...MyD88...223	32	MyD88 HOIL1Goff	20191205 well2 cl120 hoil1mscarlet	14	152.42668554523	8.39514919403208	660	284	34
20191205 well2 cl120 hoil1mscarlet...14...13	20191205 well2 cl120 hoil1mscarlet...14...MyD88...97	32	MyD88 HOIL1Goff	20191205 well2 cl120 hoil1mscarlet	14	20.2532856525474	1.34244482103057	556	48	5
20191205 well2 cl120 hoil1mscarlet...14...14	20191205 well2 cl120 hoil1mscarlet...14...MyD88...271	32	MyD88 HOIL1Goff	20191205 well2 cl120 hoil1mscarlet	14	126.668650348318	8.50605079008398	568	460	28
20191205 well2 cl120 hoil1mscarlet...14...15	20191205 well2 cl120 hoil1mscarlet...14...MyD88...226	32	MyD88 HOIL1Goff	20191205 well2 cl120 hoil1mscarlet	14	55.4506151362156	2.57170085385399	280	20	12
20191205 well2 cl120 hoil1mscarlet...14...16	20191205 well2 cl120 hoil1mscarlet...14...MyD88...316	32	MyD88 HOIL1Goff	20191205 well2 cl120 hoil1mscarlet	14	98.8099775918936	7.70433838706954	316	216	22
20191205 well2 cl120 hoil1mscarlet...14...17	20191205 well2 cl120 hoil1mscarlet...14...MyD88...242	32	MyD88 HOIL1Goff	20191205 well2 cl120 hoil1mscarlet	14	19.6246046712131	1.1763357239832	256	32	4
20191205 well2 cl120 hoil1mscarlet...14...18	20191205 well2 cl120 hoil1mscarlet...14...MyD88...317	32	MyD88 HOIL1Goff	20191205 well2 cl120 hoil1mscarlet	14	61.6365070356758	3.11306841917526	204	68	14
20191205 well2 cl120 hoil1mscarlet...14...19	20191205 well2 cl120 hoil1mscarlet...14...MyD88...329	32	MyD88 HOIL1Goff	20191205 well2 cl120 hoil1mscarlet	14	31.2007859164362	1.31865208707101	68	52	7
20191205 well2 cl120 hoil1mscarlet...14...2	20191205 well2 cl120 hoil1mscarlet...14...MyD88...129	32	MyD88 HOIL1Goff	20191205 well2 cl120 hoil1mscarlet	14	13.017195542402	0.979300617594078	64	8	3
20191205 well2 cl120 hoil1mscarlet...14...20	20191205 well2 cl120 hoil1mscarlet...14...MyD88...341	32	MyD88 HOIL1Goff	20191205 well2 cl120 hoil1mscarlet	14	74.3028935264815	1.24855756644336	364	8	17
20191205 well2 cl120 hoil1mscarlet...14...22	20191205 well2 cl120 hoil1mscarlet...14...MyD88...285	32	MyD88 HOIL1Goff	20191205 well2 cl120 hoil1mscarlet	14	72.259319521438	5.72820119170273	548	180	16
20191205 well2 cl120 hoil1mscarlet...14...24	20191205 well2 cl120 hoil1mscarlet...14...MyD88...365	32	MyD88 HOIL1Goff	20191205 well2 cl120 hoil1mscarlet	14	94.8468657141348	5.70428801157303	96	200	21
20191205 well2 cl120 hoil1mscarlet...14...25	20191205 well2 cl120 hoil1mscarlet...14...MyD88...306	32	MyD88 HOIL1Goff	20191205 well2 cl120 hoil1mscarlet	14	67.2480158519807	2.15379789166007	280	36	15
20191205 well2 cl120 hoil1mscarlet...14...26	20191205 well2 cl120 hoil1mscarlet...14...MyD88...396	32	MyD88 HOIL1Goff	20191205 well2 cl120 hoil1mscarlet	14	94.1025020376074	2.96947740565341	104	68	21
20191205 well2 cl120 hoil1mscarlet...14...27	20191205 well2 cl120 hoil1mscarlet...14...MyD88...335	32	MyD88 HOIL1Goff	20191205 well2 cl120 hoil1mscarlet	14	105.390160407713	3.75574691167548	304	64	23
20191205 well2 cl120 hoil1mscarlet...14...28	20191205 well2 cl120 hoil1mscarlet...14...MyD88...432	32	MyD88 HOIL1Goff	20191205 well2 cl120 hoil1mscarlet	14	54.7625421258725	3.50405182109002	120	156	12
20191205 well2 cl120 hoil1mscarlet...14...29	20191205 well2 cl120 hoil1mscarlet...14...MyD88...428	32	MyD88 HOIL1Goff	20191205 well2 cl120 hoil1mscarlet	14	63.5461749986273	3.67641735763026	164	8	14
20191205 well2 cl120 hoil1mscarlet...14...3	20191205 well2 cl120 hoil1mscarlet...14...MyD88...124	32	MyD88 HOIL1Goff	20191205 well2 cl120 hoil1mscarlet	14	26.0444133432376	2.14592264294108	100	36	6
20191205 well2 cl120 hoil1mscarlet...14...30	20191205 well2 cl120 hoil1mscarlet...14...MyD88...454	32	MyD88 HOIL1Goff	20191205 well2 cl120 hoil1mscarlet	14	94.5412277866406	3.0103595379852	64	24	21
20191205 well2 cl120 hoil1mscarlet...14...31	20191205 well2 cl120 hoil1mscarlet...14...MyD88...404	32	MyD88 HOIL1Goff	20191205 well2 cl120 hoil1mscarlet	14	29.1297221632389	1.19900540294222	232	12	6
20191205 well2 cl120 hoil1mscarlet...14...4	20191205 well2 cl120 hoil1mscarlet...14...MyD88...110	32	MyD88 HOIL1Goff	20191205 well2 cl120 hoil1mscarlet	14	108.160359245868	4.84035607795466	216	224	24
20191205 well2 cl120 hoil1mscarlet...14...5	20191205 well2 cl120 hoil1mscarlet...14...MyD88...183	32	MyD88 HOIL1Goff	20191205 well2 cl120 hoil1mscarlet	14	77.100956807829	2.52863482773571	64	40	17
20191205 well2 cl120 hoil1mscarlet...14...6	20191205 well2 cl120 hoil1mscarlet...14...MyD88...218	32	MyD88 HOIL1Goff	20191205 well2 cl120 hoil1mscarlet	14	158.908924484247	4.78617509158515	296	20	35
20191205 well2 cl120 hoil1mscarlet...14...7	20191205 well2 cl120 hoil1mscarlet...14...MyD88...159	32	MyD88 HOIL1Goff	20191205 well2 cl120 hoil1mscarlet	14	98.6264418618244	1.67000106750237	364	48	22
20191205 well2 cl120 hoil1mscarlet...14...8	20191205 well2 cl120 hoil1mscarlet...14...MyD88...200	32	MyD88 HOIL1Goff	20191205 well2 cl120 hoil1mscarlet	14	52.6241172986468	8.91209850020915	200	556	12
20191205 well2 cl120 hoil1mscarlet...14...9	20191205 well2 cl120 hoil1mscarlet...14...MyD88...283	32	MyD88 HOIL1Goff	20191205 well2 cl120 hoil1mscarlet	14	52.6890842082613	3.85156358620678	76	52	12
20191205 well2 cl120 hoil1mscarlet...15...1	20191205 well2 cl120 hoil1mscarlet...15...MyD88...22	32	MyD88 HOIL1Goff	20191205 well2 cl120 hoil1mscarlet	15	90.2715212115068	15.6884609544431	288	108	20
20191205 well2 cl120 hoil1mscarlet...15...12	20191205 well2 cl120 hoil1mscarlet...15...MyD88...141	32	MyD88 HOIL1Goff	20191205 well2 cl120 hoil1mscarlet	15	52.9900774237599	2.33880961756685	360	40	12
20191205 well2 cl120 hoil1mscarlet...15...13	20191205 well2 cl120 hoil1mscarlet...15...MyD88...227	32	MyD88 HOIL1Goff	20191205 well2 cl120 hoil1mscarlet	15	64.7078270281783	6.14181330465142	172	128	14
20191205 well2 cl120 hoil1mscarlet...15...14	20191205 well2 cl120 hoil1mscarlet...15...MyD88...188	32	MyD88 HOIL1Goff	20191205 well2 cl120 hoil1mscarlet	15	71.9644854260247	6.03052387734079	128	36	16
20191205 well2 cl120 hoil1mscarlet...15...15	20191205 well2 cl120 hoil1mscarlet...15...MyD88...153	32	MyD88 HOIL1Goff	20191205 well2 cl120 hoil1mscarlet	15	198.09249824062	5.34437159616819	576	252	44
20191205 well2 cl120 hoil1mscarlet...15...16	20191205 well2 cl120 hoil1mscarlet...15...MyD88...219	32	MyD88 HOIL1Goff	20191205 well2 cl120 hoil1mscarlet	15	51.5311314820452	2.07292643143984	88	16	11
20191205 well2 cl120 hoil1mscarlet...15...18	20191205 well2 cl120 hoil1mscarlet...15...MyD88...289	32	MyD88 HOIL1Goff	20191205 well2 cl120 hoil1mscarlet	15	30.9304775044441	4.22623717973147	448	56	7
20191205 well2 cl120 hoil1mscarlet...15...19	20191205 well2 cl120 hoil1mscarlet...15...MyD88...268	32	MyD88 HOIL1Goff	20191205 well2 cl120 hoil1mscarlet	15	134.98814558843	17.4510058517908	128	196	30
20191205 well2 cl120 hoil1mscarlet...15...2	20191205 well2 cl120 hoil1mscarlet...15...MyD88...18	32	MyD88 HOIL1Goff	20191205 well2 cl120 hoil1mscarlet	15	129.46104839733	24.4674888759547	144	344	29
20191205 well2 cl120 hoil1mscarlet...15...20	20191205 well2 cl120 hoil1mscarlet...15...MyD88...211	32	MyD88 HOIL1Goff	20191205 well2 cl120 hoil1mscarlet	15	147.041112819978	7.3857449795463	1232	396	33
20191205 well2 cl120 hoil1mscarlet...15...21	20191205 well2 cl120 hoil1mscarlet...15...MyD88...260	32	MyD88 HOIL1Goff	20191205 well2 cl120 hoil1mscarlet	15	63.2553610484039	4.09174400881719	604	168	14
20191205 well2 cl120 hoil1mscarlet...15...22	20191205 well2 cl120 hoil1mscarlet...15...MyD88...246	32	MyD88 HOIL1Goff	20191205 well2 cl120 hoil1mscarlet	15	2.77770410194206	1.36778150720963	88	24	1
20191205 well2 cl120 hoil1mscarlet...15...23	20191205 well2 cl120 hoil1mscarlet...15...MyD88...277	32	MyD88 HOIL1Goff	20191205 well2 cl120 hoil1mscarlet	15	42.7000158290431	1.57304714500682	772	20	9
20191205 well2 cl120 hoil1mscarlet...15...24	20191205 well2 cl120 hoil1mscarlet...15...MyD88...270	32	MyD88 HOIL1Goff	20191205 well2 cl120 hoil1mscarlet	15	52.6900518889173	4.08717817824926	284	32	12
20191205 well2 cl120 hoil1mscarlet...15...25	20191205 well2 cl120 hoil1mscarlet...15...MyD88...291	32	MyD88 HOIL1Goff	20191205 well2 cl120 hoil1mscarlet	15	57.7344005677584	6.71633759694642	212	252	13
20191205 well2 cl120 hoil1mscarlet...15...26	20191205 well2 cl120 hoil1mscarlet...15...MyD88...328	32	MyD88 HOIL1Goff	20191205 well2 cl120 hoil1mscarlet	15	61.4746509533577	2.60520837162604	64	8	14
20191205 well2 cl120 hoil1mscarlet...15...27	20191205 well2 cl120 hoil1mscarlet...15...MyD88...231	32	MyD88 HOIL1Goff	20191205 well2 cl120 hoil1mscarlet	15	47.674194121953	1.12643383974147	436	8	11
20191205 well2 cl120 hoil1mscarlet...15...28	20191205 well2 cl120 hoil1mscarlet...15...MyD88...346	32	MyD88 HOIL1Goff	20191205 well2 cl120 hoil1mscarlet	15	57.0515091496198	2.76425913261003	160	20	13
20191205 well2 cl120 hoil1mscarlet...15...29	20191205 well2 cl120 hoil1mscarlet...15...MyD88...378	32	MyD88 HOIL1Goff	20191205 well2 cl120 hoil1mscarlet	15	86.306939757433	4.73101576670594	64	24	19
20191205 well2 cl120 hoil1mscarlet...15...3	20191205 well2 cl120 hoil1mscarlet...15...MyD88...64	32	MyD88 HOIL1Goff	20191205 well2 cl120 hoil1mscarlet	15	170.950340733348	4.43400413042249	344	44	38
20191205 well2 cl120 hoil1mscarlet...15...30	20191205 well2 cl120 hoil1mscarlet...15...MyD88...293	32	MyD88 HOIL1Goff	20191205 well2 cl120 hoil1mscarlet	15	101.449099331747	1.48622947972764	248	24	23
20191205 well2 cl120 hoil1mscarlet...15...31	20191205 well2 cl120 hoil1mscarlet...15...MyD88...199	32	MyD88 HOIL1Goff	20191205 well2 cl120 hoil1mscarlet	15	39.0812247309479	4.19606867720217	612	212	9
20191205 well2 cl120 hoil1mscarlet...15...32	20191205 well2 cl120 hoil1mscarlet...15...MyD88...355	32	MyD88 HOIL1Goff	20191205 well2 cl120 hoil1mscarlet	15	22.7272394643907	1.37358317216087	324	36	5
20191205 well2 cl120 hoil1mscarlet...15...33	20191205 well2 cl120 hoil1mscarlet...15...MyD88...462	32	MyD88 HOIL1Goff	20191205 well2 cl120 hoil1mscarlet	15	119.875790360606	4.04722919506547	836	56	27
20191205 well2 cl120 hoil1mscarlet...15...34	20191205 well2 cl120 hoil1mscarlet...15...MyD88...548	32	MyD88 HOIL1Goff	20191205 well2 cl120 hoil1mscarlet	15	11.0471174574999	2.14980596480974	12	52	2
20191205 well2 cl120 hoil1mscarlet...15...35	20191205 well2 cl120 hoil1mscarlet...15...MyD88...543	32	MyD88 HOIL1Goff	20191205 well2 cl120 hoil1mscarlet	15	15.3230879061708	1.17230503987652	148	24	3
20191205 well2 cl120 hoil1mscarlet...15...36	20191205 well2 cl120 hoil1mscarlet...15...MyD88...447	32	MyD88 HOIL1Goff	20191205 well2 cl120 hoil1mscarlet	15	45.9784988978617	3.7174225583616	128	136	10
20191205 well2 cl120 hoil1mscarlet...15...37	20191205 well2 cl120 hoil1mscarlet...15...MyD88...183	32	MyD88 HOIL1Goff	20191205 well2 cl120 hoil1mscarlet	15	35.196293274621	9.61587030517504	116	436	8
20191205 well2 cl120 hoil1mscarlet...15...38	20191205 well2 cl120 hoil1mscarlet...15...MyD88...556	32	MyD88 HOIL1Goff	20191205 well2 cl120 hoil1mscarlet	15	22.662271040781	2.67518591495207	88	52	5
20191205 well2 cl120 hoil1mscarlet...15...39	20191205 well2 cl120 hoil1mscarlet...15...MyD88...575	32	MyD88 HOIL1Goff	20191205 well2 cl120 hoil1mscarlet	15	184.47997180434	3.09587018064383	872	64	41
20191205 well2 cl120 hoil1mscarlet...15...40	20191205 well2 cl120 hoil1mscarlet...15...MyD88...480	32	MyD88 HOIL1Goff	20191205 well2 cl120 hoil1mscarlet	15	27.0617932684456	2.595215549183	196	12	6
20191205 well2 cl120 hoil1mscarlet...15...41	20191205 well2 cl120 hoil1mscarlet...15...MyD88...286	32	MyD88 HOIL1Goff	20191205 well2 cl120 hoil1mscarlet	15	69.400586148901	7.49221434938299	112	440	15
20191205 well2 cl120 hoil1mscarlet...15...43	20191205 well2 cl120 hoil1mscarlet...15...MyD88...711	32	MyD88 HOIL1Goff	20191205 well2 cl120 hoil1mscarlet	15	175.748982233228	2.64501196806303	220	52	39
20191205 well2 cl120 hoil1mscarlet...15...44	20191205 well2 cl120 hoil1mscarlet...15...MyD88...523	32	MyD88 HOIL1Goff	20191205 well2 cl120 hoil1mscarlet	15	102.500042803432	2.34387429494484	928	12	23
20191205 well2 cl120 hoil1mscarlet...15...45	20191205 well2 cl120 hoil1mscarlet...15...MyD88...719	32	MyD88 HOIL1Goff	20191205 well2 cl120 hoil1mscarlet	15	95.6952488050053	1.37201744250244	176	16	21
20191205 well2 cl120 hoil1mscarlet...15...46	20191205 well2 cl120 hoil1mscarlet...15...MyD88...381	32	MyD88 HOIL1Goff	20191205 well2 cl120 hoil1mscarlet	15	54.4265385100216	1.62577275877215	564	8	12
20191205 well2 cl120 hoil1mscarlet...15...47	20191205 well2 cl120 hoil1mscarlet...15...MyD88...730	32	MyD88 HOIL1Goff	20191205 well2 cl120 hoil1mscarlet	15	24.30695247249	1.99816140272728	680	20	5
20191205 well2 cl120 hoil1mscarlet...15...48	20191205 well2 cl120 hoil1mscarlet...15...MyD88...705	32	MyD88 HOIL1Goff	20191205 well2 cl120 hoil1mscarlet	15	20.4307539030331	1.89346187312415	420	16	5
20191205 well2 cl120 hoil1mscarlet...15...49	20191205 well2 cl120 hoil1mscarlet...15...MyD88...791	32	MyD88 HOIL1Goff	20191205 well2 cl120 hoil1mscarlet	15	8.37108859414021	3.80580186121025	268	20	2
20191205 well2 cl120 hoil1mscarlet...15...5	20191205 well2 cl120 hoil1mscarlet...15...MyD88...51	32	MyD88 HOIL1Goff	20191205 well2 cl120 hoil1mscarlet	15	271.317615006279	29.7045948768537	296	216	60
20191205 well2 cl120 hoil1mscarlet...15...50	20191205 well2 cl120 hoil1mscarlet...15...MyD88...788	32	MyD88 HOIL1Goff	20191205 well2 cl120 hoil1mscarlet	15	80.7120731014888	1.58860537305812	76	20	18
20191205 well2 cl120 hoil1mscarlet...15...51	20191205 well2 cl120 hoil1mscarlet...15...MyD88...623	32	MyD88 HOIL1Goff	20191205 well2 cl120 hoil1mscarlet	15	38.0775718997577	1.47487961240419	416	20	8
20191205 well2 cl120 hoil1mscarlet...15...52	20191205 well2 cl120 hoil1mscarlet...15...MyD88...837	32	MyD88 HOIL1Goff	20191205 well2 cl120 hoil1mscarlet	15	60.5720892696311	2.88453515179938	92	56	13
20191205 well2 cl120 hoil1mscarlet...15...53	20191205 well2 cl120 hoil1mscarlet...15...MyD88...786	32	MyD88 HOIL1Goff	20191205 well2 cl120 hoil1mscarlet	15	34.9968761480015	1.31233383116534	344	16	8
20191205 well2 cl120 hoil1mscarlet...15...54	20191205 well2 cl120 hoil1mscarlet...15...MyD88...790	32	MyD88 HOIL1Goff	20191205 well2 cl120 hoil1mscarlet	15	19.9769691070804	4.53724748781786	220	172	4
20191205 well2 cl120 hoil1mscarlet...15...55	20191205 well2 cl120 hoil1mscarlet...15...MyD88...892	32	MyD88 HOIL1Goff	20191205 well2 cl120 hoil1mscarlet	15	20.3463661639171	1.87480909686876	288	32	5
20191205 well2 cl120 hoil1mscarlet...15...56	20191205 well2 cl120 hoil1mscarlet...15...MyD88...901	32	MyD88 HOIL1Goff	20191205 well2 cl120 hoil1mscarlet	15	29.7504537314415	1.02280359179747	108	16	7
20191205 well2 cl120 hoil1mscarlet...15...58	20191205 well2 cl120 hoil1mscarlet...15...MyD88...886	32	MyD88 HOIL1Goff	20191205 well2 cl120 hoil1mscarlet	15	67.080073534056	1.60502611468737	180	24	15
20191205 well2 cl120 hoil1mscarlet...15...59	20191205 well2 cl120 hoil1mscarlet...15...MyD88...919	32	MyD88 HOIL1Goff	20191205 well2 cl120 hoil1mscarlet	15	53.1545913183637	2.17708121933865	404	32	12
20191205 well2 cl120 hoil1mscarlet...15...6	20191205 well2 cl120 hoil1mscarlet...15...MyD88...114	32	MyD88 HOIL1Goff	20191205 well2 cl120 hoil1mscarlet	15	60.1452789880007	5.36083096570615	16	8	13
20191205 well2 cl120 hoil1mscarlet...15...60	20191205 well2 cl120 hoil1mscarlet...15...MyD88...907	32	MyD88 HOIL1Goff	20191205 well2 cl120 hoil1mscarlet	15	91.3147653295126	3.28803751203892	168	72	20
20191205 well2 cl120 hoil1mscarlet...15...61	20191205 well2 cl120 hoil1mscarlet...15...MyD88...931	32	MyD88 HOIL1Goff	20191205 well2 cl120 hoil1mscarlet	15	17.243092402211	2.57306962233408	260	48	4
20191205 well2 cl120 hoil1mscarlet...15...62	20191205 well2 cl120 hoil1mscarlet...15...MyD88...1069	32	MyD88 HOIL1Goff	20191205 well2 cl120 hoil1mscarlet	15	7.51510457178932	3.282791712689	112	8	2
20191205 well2 cl120 hoil1mscarlet...15...63	20191205 well2 cl120 hoil1mscarlet...15...MyD88...1020	32	MyD88 HOIL1Goff	20191205 well2 cl120 hoil1mscarlet	15	43.2599402081619	1.95168500850475	188	28	10
20191205 well2 cl120 hoil1mscarlet...15...64	20191205 well2 cl120 hoil1mscarlet...15...MyD88...1081	32	MyD88 HOIL1Goff	20191205 well2 cl120 hoil1mscarlet	15	81.2816262397174	2.23442392061378	176	24	18
20191205 well2 cl120 hoil1mscarlet...15...65	20191205 well2 cl120 hoil1mscarlet...15...MyD88...1126	32	MyD88 HOIL1Goff	20191205 well2 cl120 hoil1mscarlet	15	6.83708231230394	2.11974447981381	28	40	2
20191205 well2 cl120 hoil1mscarlet...15...66	20191205 well2 cl120 hoil1mscarlet...15...MyD88...1135	32	MyD88 HOIL1Goff	20191205 well2 cl120 hoil1mscarlet	15	25.029002199847	1.9572165015137	76	20	6
20191205 well2 cl120 hoil1mscarlet...15...67	20191205 well2 cl120 hoil1mscarlet...15...MyD88...935	32	MyD88 HOIL1Goff	20191205 well2 cl120 hoil1mscarlet	15	18.6351529021191	2.36051154100487	384	20	4
20191205 well2 cl120 hoil1mscarlet...15...7	20191205 well2 cl120 hoil1mscarlet...15...MyD88...59	32	MyD88 HOIL1Goff	20191205 well2 cl120 hoil1mscarlet	15	90.6347681696674	4.89469262249899	140	52	20
20191205 well2 cl120 hoil1mscarlet...15...8	20191205 well2 cl120 hoil1mscarlet...15...MyD88...163	32	MyD88 HOIL1Goff	20191205 well2 cl120 hoil1mscarlet	15	49.619327409528	2.47513826676231	24	12	11
20191205 well2 cl120 hoil1mscarlet...16...1	20191205 well2 cl120 hoil1mscarlet...16...MyD88...0	32	MyD88 HOIL1Goff	20191205 well2 cl120 hoil1mscarlet	16	18.7577685315961	1.59656610880794	264	36	4
20191205 well2 cl120 hoil1mscarlet...16...10	20191205 well2 cl120 hoil1mscarlet...16...MyD88...89	32	MyD88 HOIL1Goff	20191205 well2 cl120 hoil1mscarlet	16	21.1451653870614	3.56153708698164	280	200	5
20191205 well2 cl120 hoil1mscarlet...16...11	20191205 well2 cl120 hoil1mscarlet...16...MyD88...78	32	MyD88 HOIL1Goff	20191205 well2 cl120 hoil1mscarlet	16	10.0717978074156	1.09941389393518	196	16	2
20191205 well2 cl120 hoil1mscarlet...16...12	20191205 well2 cl120 hoil1mscarlet...16...MyD88...81	32	MyD88 HOIL1Goff	20191205 well2 cl120 hoil1mscarlet	16	21.8901052451105	4.20494672289359	432	208	5
20191205 well2 cl120 hoil1mscarlet...16...13	20191205 well2 cl120 hoil1mscarlet...16...MyD88...127	32	MyD88 HOIL1Goff	20191205 well2 cl120 hoil1mscarlet	16	10.8685998456926	2.35359651036717	12	48	2
20191205 well2 cl120 hoil1mscarlet...16...14	20191205 well2 cl120 hoil1mscarlet...16...MyD88...124	32	MyD88 HOIL1Goff	20191205 well2 cl120 hoil1mscarlet	16	10.2941343186178	1.34380679288016	156	24	2
20191205 well2 cl120 hoil1mscarlet...16...15	20191205 well2 cl120 hoil1mscarlet...16...MyD88...111	32	MyD88 HOIL1Goff	20191205 well2 cl120 hoil1mscarlet	16	20.8402605210194	2.59013344515031	136	12	5
20191205 well2 cl120 hoil1mscarlet...16...16	20191205 well2 cl120 hoil1mscarlet...16...MyD88...120	32	MyD88 HOIL1Goff	20191205 well2 cl120 hoil1mscarlet	16	16.3920540766003	2.12356652617797	312	68	4
20191205 well2 cl120 hoil1mscarlet...16...17	20191205 well2 cl120 hoil1mscarlet...16...MyD88...132	32	MyD88 HOIL1Goff	20191205 well2 cl120 hoil1mscarlet	16	18.1595221066308	2.26712423856209	176	84	4
20191205 well2 cl120 hoil1mscarlet...16...18	20191205 well2 cl120 hoil1mscarlet...16...MyD88...128	32	MyD88 HOIL1Goff	20191205 well2 cl120 hoil1mscarlet	16	16.4177979255498	3.99997963120725	180	212	4
20191205 well2 cl120 hoil1mscarlet...16...19	20191205 well2 cl120 hoil1mscarlet...16...MyD88...166	32	MyD88 HOIL1Goff	20191205 well2 cl120 hoil1mscarlet	16	8.82012591411018	1.84737816657627	168	36	2
20191205 well2 cl120 hoil1mscarlet...16...2	20191205 well2 cl120 hoil1mscarlet...16...MyD88...10	32	MyD88 HOIL1Goff	20191205 well2 cl120 hoil1mscarlet	16	32.80258238358	4.22109180118531	284	80	7
20191205 well2 cl120 hoil1mscarlet...16...20	20191205 well2 cl120 hoil1mscarlet...16...MyD88...173	32	MyD88 HOIL1Goff	20191205 well2 cl120 hoil1mscarlet	16	18.2550789135249	1.59403994940845	60	8	4
20191205 well2 cl120 hoil1mscarlet...16...21	20191205 well2 cl120 hoil1mscarlet...16...MyD88...205	32	MyD88 HOIL1Goff	20191205 well2 cl120 hoil1mscarlet	16	12.8320966811255	1.85355185885648	448	16	3
20191205 well2 cl120 hoil1mscarlet...16...22	20191205 well2 cl120 hoil1mscarlet...16...MyD88...334	32	MyD88 HOIL1Goff	20191205 well2 cl120 hoil1mscarlet	16	15.2112064274593	1.19105440354199	76	8	3
20191205 well2 cl120 hoil1mscarlet...16...3	20191205 well2 cl120 hoil1mscarlet...16...MyD88...43	32	MyD88 HOIL1Goff	20191205 well2 cl120 hoil1mscarlet	16	24.0316284947569	3.62199737209958	336	204	5
20191205 well2 cl120 hoil1mscarlet...16...5	20191205 well2 cl120 hoil1mscarlet...16...MyD88...51	32	MyD88 HOIL1Goff	20191205 well2 cl120 hoil1mscarlet	16	9.79550194487455	1.10365949502433	252	8	2
20191205 well2 cl120 hoil1mscarlet...16...6	20191205 well2 cl120 hoil1mscarlet...16...MyD88...63	32	MyD88 HOIL1Goff	20191205 well2 cl120 hoil1mscarlet	16	20.4077332684586	2.46971784809906	328	132	5
20191205 well2 cl120 hoil1mscarlet...16...7	20191205 well2 cl120 hoil1mscarlet...16...MyD88...87	32	MyD88 HOIL1Goff	20191205 well2 cl120 hoil1mscarlet	16	13.0023155473095	2.56381938468942	48	44	3
20191205 well2 cl120 hoil1mscarlet...16...8	20191205 well2 cl120 hoil1mscarlet...16...MyD88...66	32	MyD88 HOIL1Goff	20191205 well2 cl120 hoil1mscarlet	16	16.2441181164294	2.17356337510484	224	32	4
20191205 well2 cl120 hoil1mscarlet...16...9	20191205 well2 cl120 hoil1mscarlet...16...MyD88...77	32	MyD88 HOIL1Goff	20191205 well2 cl120 hoil1mscarlet	16	23.8717670572976	1.38643286064098	464	20	5
20191205 well2 cl120 hoil1mscarlet...17...10	20191205 well2 cl120 hoil1mscarlet...17...MyD88...116	32	MyD88 HOIL1Goff	20191205 well2 cl120 hoil1mscarlet	17	64.079377625545	2.9693879323635	232	56	14
20191205 well2 cl120 hoil1mscarlet...17...11	20191205 well2 cl120 hoil1mscarlet...17...MyD88...95	32	MyD88 HOIL1Goff	20191205 well2 cl120 hoil1mscarlet	17	137.449343828205	4.28418454594465	192	72	31
20191205 well2 cl120 hoil1mscarlet...17...12	20191205 well2 cl120 hoil1mscarlet...17...MyD88...187	32	MyD88 HOIL1Goff	20191205 well2 cl120 hoil1mscarlet	17	48.6410325462012	2.41188768260614	36	48	11
20191205 well2 cl120 hoil1mscarlet...17...14	20191205 well2 cl120 hoil1mscarlet...17...MyD88...199	32	MyD88 HOIL1Goff	20191205 well2 cl120 hoil1mscarlet	17	287.964919960159	4.58214858065664	80	28	64
20191205 well2 cl120 hoil1mscarlet...17...16	20191205 well2 cl120 hoil1mscarlet...17...MyD88...216	32	MyD88 HOIL1Goff	20191205 well2 cl120 hoil1mscarlet	17	126.28162612085	2.50309412505253	68	56	28
20191205 well2 cl120 hoil1mscarlet...17...17	20191205 well2 cl120 hoil1mscarlet...17...MyD88...282	32	MyD88 HOIL1Goff	20191205 well2 cl120 hoil1mscarlet	17	46.1266813014136	2.68560095160821	188	64	10
20191205 well2 cl120 hoil1mscarlet...17...18	20191205 well2 cl120 hoil1mscarlet...17...MyD88...19	32	MyD88 HOIL1Goff	20191205 well2 cl120 hoil1mscarlet	17	240.473311506805	17.2315039658535	648	268	53
20191205 well2 cl120 hoil1mscarlet...17...19	20191205 well2 cl120 hoil1mscarlet...17...MyD88...248	32	MyD88 HOIL1Goff	20191205 well2 cl120 hoil1mscarlet	17	167.470948977383	3.95428100434105	264	136	37
20191205 well2 cl120 hoil1mscarlet...17...2	20191205 well2 cl120 hoil1mscarlet...17...MyD88...9	32	MyD88 HOIL1Goff	20191205 well2 cl120 hoil1mscarlet	17	69.2146311421176	7.31410974039015	188	108	15
20191205 well2 cl120 hoil1mscarlet...17...20	20191205 well2 cl120 hoil1mscarlet...17...MyD88...407	32	MyD88 HOIL1Goff	20191205 well2 cl120 hoil1mscarlet	17	37.858320760588	1.78070074013013	56	8	8
20191205 well2 cl120 hoil1mscarlet...17...21	20191205 well2 cl120 hoil1mscarlet...17...MyD88...358	32	MyD88 HOIL1Goff	20191205 well2 cl120 hoil1mscarlet	17	100.475179326415	2.27653356204445	464	72	22
20191205 well2 cl120 hoil1mscarlet...17...22	20191205 well2 cl120 hoil1mscarlet...17...MyD88...311	32	MyD88 HOIL1Goff	20191205 well2 cl120 hoil1mscarlet	17	197.903467784103	5.32049048249422	384	288	44
20191205 well2 cl120 hoil1mscarlet...17...24	20191205 well2 cl120 hoil1mscarlet...17...MyD88...548	32	MyD88 HOIL1Goff	20191205 well2 cl120 hoil1mscarlet	17	157.821844487578	4.25249867801522	144	252	35
20191205 well2 cl120 hoil1mscarlet...17...25	20191205 well2 cl120 hoil1mscarlet...17...MyD88...481	32	MyD88 HOIL1Goff	20191205 well2 cl120 hoil1mscarlet	17	115.597122935973	1.82177488315332	96	12	26
20191205 well2 cl120 hoil1mscarlet...17...26	20191205 well2 cl120 hoil1mscarlet...17...MyD88...540	32	MyD88 HOIL1Goff	20191205 well2 cl120 hoil1mscarlet	17	103.320059342741	1.05434789461491	312	16	23
20191205 well2 cl120 hoil1mscarlet...17...3	20191205 well2 cl120 hoil1mscarlet...17...MyD88...3	32	MyD88 HOIL1Goff	20191205 well2 cl120 hoil1mscarlet	17	131.01247375679	12.7938301807442	352	136	29
20191205 well2 cl120 hoil1mscarlet...17...5	20191205 well2 cl120 hoil1mscarlet...17...MyD88...22	32	MyD88 HOIL1Goff	20191205 well2 cl120 hoil1mscarlet	17	83.7666640853615	4.16768711231259	196	12	19
20191205 well2 cl120 hoil1mscarlet...17...7	20191205 well2 cl120 hoil1mscarlet...17...MyD88...77	32	MyD88 HOIL1Goff	20191205 well2 cl120 hoil1mscarlet	17	131.574084251072	1.60479675780478	36	20	29
20191205 well2 cl120 hoil1mscarlet...17...8	20191205 well2 cl120 hoil1mscarlet...17...MyD88...72	32	MyD88 HOIL1Goff	20191205 well2 cl120 hoil1mscarlet	17	102.745437135933	11.1650467347142	120	156	23
20191205 well2 cl120 hoil1mscarlet...17...9	20191205 well2 cl120 hoil1mscarlet...17...MyD88...136	32	MyD88 HOIL1Goff	20191205 well2 cl120 hoil1mscarlet	17	158.897036644128	8.49018069311496	16	44	35
20191205 well2 cl120 hoil1mscarlet...18...10	20191205 well2 cl120 hoil1mscarlet...18...MyD88...149	32	MyD88 HOIL1Goff	20191205 well2 cl120 hoil1mscarlet	18	116.55630887783	1.9395284117126	836	36	26
20191205 well2 cl120 hoil1mscarlet...18...12	20191205 well2 cl120 hoil1mscarlet...18...MyD88...117	32	MyD88 HOIL1Goff	20191205 well2 cl120 hoil1mscarlet	18	161.143918142816	1.64238592265348	404	12	36
20191205 well2 cl120 hoil1mscarlet...18...13	20191205 well2 cl120 hoil1mscarlet...18...MyD88...244	32	MyD88 HOIL1Goff	20191205 well2 cl120 hoil1mscarlet	18	86.5588274025593	2.36379995780282	264	24	19
20191205 well2 cl120 hoil1mscarlet...18...14	20191205 well2 cl120 hoil1mscarlet...18...MyD88...237	32	MyD88 HOIL1Goff	20191205 well2 cl120 hoil1mscarlet	18	83.3401683268459	1.19581578422309	288	8	19
20191205 well2 cl120 hoil1mscarlet...18...15	20191205 well2 cl120 hoil1mscarlet...18...MyD88...425	32	MyD88 HOIL1Goff	20191205 well2 cl120 hoil1mscarlet	18	110.963233553458	1.92729034942532	52	28	25
20191205 well2 cl120 hoil1mscarlet...18...16	20191205 well2 cl120 hoil1mscarlet...18...MyD88...423	32	MyD88 HOIL1Goff	20191205 well2 cl120 hoil1mscarlet	18	149.996696264103	3.90126549899784	108	80	33
20191205 well2 cl120 hoil1mscarlet...18...17	20191205 well2 cl120 hoil1mscarlet...18...MyD88...339	32	MyD88 HOIL1Goff	20191205 well2 cl120 hoil1mscarlet	18	82.1174787557211	1.98616617299485	796	60	18
20191205 well2 cl120 hoil1mscarlet...18...18	20191205 well2 cl120 hoil1mscarlet...18...MyD88...433	32	MyD88 HOIL1Goff	20191205 well2 cl120 hoil1mscarlet	18	144.463426089227	1.3737384246049	660	24	32
20191205 well2 cl120 hoil1mscarlet...18...3	20191205 well2 cl120 hoil1mscarlet...18...MyD88...16	32	MyD88 HOIL1Goff	20191205 well2 cl120 hoil1mscarlet	18	121.606529242895	1.64309724059973	668	52	27
20191205 well2 cl120 hoil1mscarlet...18...4	20191205 well2 cl120 hoil1mscarlet...18...MyD88...100	32	MyD88 HOIL1Goff	20191205 well2 cl120 hoil1mscarlet	18	67.5253996013903	1.72988164001781	144	16	15
20191205 well2 cl120 hoil1mscarlet...18...5	20191205 well2 cl120 hoil1mscarlet...18...MyD88...124	32	MyD88 HOIL1Goff	20191205 well2 cl120 hoil1mscarlet	18	146.929235683054	1.54813066227301	348	32	33
20191205 well2 cl120 hoil1mscarlet...18...6	20191205 well2 cl120 hoil1mscarlet...18...MyD88...147	32	MyD88 HOIL1Goff	20191205 well2 cl120 hoil1mscarlet	18	83.319894555001	1.90432030172962	148	16	19
20191205 well2 cl120 hoil1mscarlet...18...7	20191205 well2 cl120 hoil1mscarlet...18...MyD88...114	32	MyD88 HOIL1Goff	20191205 well2 cl120 hoil1mscarlet	18	56.7083451373493	2.72493630959019	140	136	13
20191205 well2 cl120 hoil1mscarlet...18...8	20191205 well2 cl120 hoil1mscarlet...18...MyD88...179	32	MyD88 HOIL1Goff	20191205 well2 cl120 hoil1mscarlet	18	87.6178289446835	1.69056490809591	88	24	19
20191205 well2 cl120 hoil1mscarlet...18...9	20191205 well2 cl120 hoil1mscarlet...18...MyD88...102	32	MyD88 HOIL1Goff	20191205 well2 cl120 hoil1mscarlet	18	150.499418264154	3.48420637728628	408	188	33
20191205 well2 cl120 hoil1mscarlet...19...1	20191205 well2 cl120 hoil1mscarlet...19...MyD88...11	32	MyD88 HOIL1Goff	20191205 well2 cl120 hoil1mscarlet	19	177.776582650676	2.93008194805456	260	12	40
20191205 well2 cl120 hoil1mscarlet...19...10	20191205 well2 cl120 hoil1mscarlet...19...MyD88...164	32	MyD88 HOIL1Goff	20191205 well2 cl120 hoil1mscarlet	19	95.5352429999724	7.05948760679375	72	216	21
20191205 well2 cl120 hoil1mscarlet...19...11	20191205 well2 cl120 hoil1mscarlet...19...MyD88...107	32	MyD88 HOIL1Goff	20191205 well2 cl120 hoil1mscarlet	19	19.5035055644141	1.8105690032704	172	56	4
20191205 well2 cl120 hoil1mscarlet...19...12	20191205 well2 cl120 hoil1mscarlet...19...MyD88...124	32	MyD88 HOIL1Goff	20191205 well2 cl120 hoil1mscarlet	19	95.2845948664552	7.37435325062315	704	360	21
20191205 well2 cl120 hoil1mscarlet...19...13	20191205 well2 cl120 hoil1mscarlet...19...MyD88...183	32	MyD88 HOIL1Goff	20191205 well2 cl120 hoil1mscarlet	19	62.660058280517	6.62231933671815	76	128	14
20191205 well2 cl120 hoil1mscarlet...19...14	20191205 well2 cl120 hoil1mscarlet...19...MyD88...194	32	MyD88 HOIL1Goff	20191205 well2 cl120 hoil1mscarlet	19	60.5921254193065	3.47585333014585	32	216	13
20191205 well2 cl120 hoil1mscarlet...19...15	20191205 well2 cl120 hoil1mscarlet...19...MyD88...170	32	MyD88 HOIL1Goff	20191205 well2 cl120 hoil1mscarlet	19	19.3855417664638	1.78927784089994	92	32	4
20191205 well2 cl120 hoil1mscarlet...19...16	20191205 well2 cl120 hoil1mscarlet...19...MyD88...208	32	MyD88 HOIL1Goff	20191205 well2 cl120 hoil1mscarlet	19	101.182401047522	4.32801941443214	332	92	22
20191205 well2 cl120 hoil1mscarlet...19...17	20191205 well2 cl120 hoil1mscarlet...19...MyD88...169	32	MyD88 HOIL1Goff	20191205 well2 cl120 hoil1mscarlet	19	54.3289263608254	4.52490733496638	188	168	12
20191205 well2 cl120 hoil1mscarlet...19...18	20191205 well2 cl120 hoil1mscarlet...19...MyD88...226	32	MyD88 HOIL1Goff	20191205 well2 cl120 hoil1mscarlet	19	39.0200614777245	3.8907365070713	236	112	9
20191205 well2 cl120 hoil1mscarlet...19...19	20191205 well2 cl120 hoil1mscarlet...19...MyD88...143	32	MyD88 HOIL1Goff	20191205 well2 cl120 hoil1mscarlet	19	92.1021865034942	5.98406862557788	448	184	20
20191205 well2 cl120 hoil1mscarlet...19...2	20191205 well2 cl120 hoil1mscarlet...19...MyD88...55	32	MyD88 HOIL1Goff	20191205 well2 cl120 hoil1mscarlet	19	103.499317460853	9.65630106128047	144	124	23
20191205 well2 cl120 hoil1mscarlet...19...20	20191205 well2 cl120 hoil1mscarlet...19...MyD88...245	32	MyD88 HOIL1Goff	20191205 well2 cl120 hoil1mscarlet	19	89.1058964711108	2.61779642510807	280	76	20
20191205 well2 cl120 hoil1mscarlet...19...21	20191205 well2 cl120 hoil1mscarlet...19...MyD88...101	32	MyD88 HOIL1Goff	20191205 well2 cl120 hoil1mscarlet	19	158.141370705784	16.0817302819142	176	492	35
20191205 well2 cl120 hoil1mscarlet...19...22	20191205 well2 cl120 hoil1mscarlet...19...MyD88...260	32	MyD88 HOIL1Goff	20191205 well2 cl120 hoil1mscarlet	19	20.6223601658486	1.63603395404941	112	40	5
20191205 well2 cl120 hoil1mscarlet...19...23	20191205 well2 cl120 hoil1mscarlet...19...MyD88...319	32	MyD88 HOIL1Goff	20191205 well2 cl120 hoil1mscarlet	19	38.7264267292548	1.72315448094705	108	92	9
20191205 well2 cl120 hoil1mscarlet...19...24	20191205 well2 cl120 hoil1mscarlet...19...MyD88...263	32	MyD88 HOIL1Goff	20191205 well2 cl120 hoil1mscarlet	19	70.5560912579146	1.96739288001607	328	24	16
20191205 well2 cl120 hoil1mscarlet...19...25	20191205 well2 cl120 hoil1mscarlet...19...MyD88...323	32	MyD88 HOIL1Goff	20191205 well2 cl120 hoil1mscarlet	19	39.1431193314306	1.77333942485951	148	24	9
20191205 well2 cl120 hoil1mscarlet...19...26	20191205 well2 cl120 hoil1mscarlet...19...MyD88...344	32	MyD88 HOIL1Goff	20191205 well2 cl120 hoil1mscarlet	19	77.9294155093956	4.19280610641436	220	180	17
20191205 well2 cl120 hoil1mscarlet...19...27	20191205 well2 cl120 hoil1mscarlet...19...MyD88...331	32	MyD88 HOIL1Goff	20191205 well2 cl120 hoil1mscarlet	19	109.647402047804	1.65041450711966	184	32	24
20191205 well2 cl120 hoil1mscarlet...19...28	20191205 well2 cl120 hoil1mscarlet...19...MyD88...416	32	MyD88 HOIL1Goff	20191205 well2 cl120 hoil1mscarlet	19	56.9576924862457	1.16187154178457	416	16	13
20191205 well2 cl120 hoil1mscarlet...19...29	20191205 well2 cl120 hoil1mscarlet...19...MyD88...413	32	MyD88 HOIL1Goff	20191205 well2 cl120 hoil1mscarlet	19	26.5516176949413	2.1098505495206	320	8	6
20191205 well2 cl120 hoil1mscarlet...19...3	20191205 well2 cl120 hoil1mscarlet...19...MyD88...67	32	MyD88 HOIL1Goff	20191205 well2 cl120 hoil1mscarlet	19	34.0029943539311	1.26718322672996	112	8	8
20191205 well2 cl120 hoil1mscarlet...19...30	20191205 well2 cl120 hoil1mscarlet...19...MyD88...435	32	MyD88 HOIL1Goff	20191205 well2 cl120 hoil1mscarlet	19	55.3207420644791	1.82006945804423	308	20	12
20191205 well2 cl120 hoil1mscarlet...19...31	20191205 well2 cl120 hoil1mscarlet...19...MyD88...472	32	MyD88 HOIL1Goff	20191205 well2 cl120 hoil1mscarlet	19	17.7701689291532	1.58648648233992	108	8	4
20191205 well2 cl120 hoil1mscarlet...19...4	20191205 well2 cl120 hoil1mscarlet...19...MyD88...74	32	MyD88 HOIL1Goff	20191205 well2 cl120 hoil1mscarlet	19	89.788763715376	15.0379009222251	176	48	20
20191205 well2 cl120 hoil1mscarlet...19...5	20191205 well2 cl120 hoil1mscarlet...19...MyD88...72	32	MyD88 HOIL1Goff	20191205 well2 cl120 hoil1mscarlet	19	77.2120799501274	8.17780249846421	232	92	17
20191205 well2 cl120 hoil1mscarlet...19...6	20191205 well2 cl120 hoil1mscarlet...19...MyD88...102	32	MyD88 HOIL1Goff	20191205 well2 cl120 hoil1mscarlet	19	33.1583054488415	5.80582751954873	172	324	7
20191205 well2 cl120 hoil1mscarlet...19...7	20191205 well2 cl120 hoil1mscarlet...19...MyD88...70	32	MyD88 HOIL1Goff	20191205 well2 cl120 hoil1mscarlet	19	27.5597265267607	3.3726830071313	368	208	6
20191205 well2 cl120 hoil1mscarlet...19...8	20191205 well2 cl120 hoil1mscarlet...19...MyD88...89	32	MyD88 HOIL1Goff	20191205 well2 cl120 hoil1mscarlet	19	138.339496669785	26.8363263632497	144	216	31
20191205 well2 cl120 hoil1mscarlet...19...9	20191205 well2 cl120 hoil1mscarlet...19...MyD88...96	32	MyD88 HOIL1Goff	20191205 well2 cl120 hoil1mscarlet	19	62.4056731439337	3.34963457476606	416	56	14
20191205 well2 cl120 hoil1mscarlet...2...1	20191205 well2 cl120 hoil1mscarlet...2...MyD88...11	32	MyD88 HOIL1Goff	20191205 well2 cl120 hoil1mscarlet	2	11.7336200043945	2.56209782640202	144	44	3
20191205 well2 cl120 hoil1mscarlet...2...2	20191205 well2 cl120 hoil1mscarlet...2...MyD88...23	32	MyD88 HOIL1Goff	20191205 well2 cl120 hoil1mscarlet	2	11.4241537086043	1.85994324321397	176	64	3
20191205 well2 cl120 hoil1mscarlet...2...3	20191205 well2 cl120 hoil1mscarlet...2...MyD88...27	32	MyD88 HOIL1Goff	20191205 well2 cl120 hoil1mscarlet	2	10.5009118516815	1.58083034524199	196	24	2
20191205 well2 cl120 hoil1mscarlet...2...4	20191205 well2 cl120 hoil1mscarlet...2...MyD88...37	32	MyD88 HOIL1Goff	20191205 well2 cl120 hoil1mscarlet	2	59.8243977816444	1.4189237294843	852	8	13
20191205 well2 cl120 hoil1mscarlet...2...5	20191205 well2 cl120 hoil1mscarlet...2...MyD88...51	32	MyD88 HOIL1Goff	20191205 well2 cl120 hoil1mscarlet	2	9.6975528879571	2.12328207895982	36	8	2
20191205 well2 cl120 hoil1mscarlet...2...7	20191205 well2 cl120 hoil1mscarlet...2...MyD88...69	32	MyD88 HOIL1Goff	20191205 well2 cl120 hoil1mscarlet	2	6.08285620840216	1.30127545462695	136	12	1
20191205 well2 cl120 hoil1mscarlet...20...1	20191205 well2 cl120 hoil1mscarlet...20...MyD88...40	32	MyD88 HOIL1Goff	20191205 well2 cl120 hoil1mscarlet	20	659.553424800842	19.7801592833855	428	264	147
20191205 well2 cl120 hoil1mscarlet...20...10	20191205 well2 cl120 hoil1mscarlet...20...MyD88...346	32	MyD88 HOIL1Goff	20191205 well2 cl120 hoil1mscarlet	20	93.3018918259784	1.90431379907101	28	12	21
20191205 well2 cl120 hoil1mscarlet...20...11	20191205 well2 cl120 hoil1mscarlet...20...MyD88...358	32	MyD88 HOIL1Goff	20191205 well2 cl120 hoil1mscarlet	20	64.7267658441558	1.52848571906937	560	24	14
20191205 well2 cl120 hoil1mscarlet...20...12	20191205 well2 cl120 hoil1mscarlet...20...MyD88...463	32	MyD88 HOIL1Goff	20191205 well2 cl120 hoil1mscarlet	20	59.6534731935079	8.4133108255414	104	208	13
20191205 well2 cl120 hoil1mscarlet...20...3	20191205 well2 cl120 hoil1mscarlet...20...MyD88...129	32	MyD88 HOIL1Goff	20191205 well2 cl120 hoil1mscarlet	20	20.8268924190328	1.21237960785939	128	28	5
20191205 well2 cl120 hoil1mscarlet...20...4	20191205 well2 cl120 hoil1mscarlet...20...MyD88...122	32	MyD88 HOIL1Goff	20191205 well2 cl120 hoil1mscarlet	20	109.442725489608	1.31248589695389	80	12	24
20191205 well2 cl120 hoil1mscarlet...20...5	20191205 well2 cl120 hoil1mscarlet...20...MyD88...165	32	MyD88 HOIL1Goff	20191205 well2 cl120 hoil1mscarlet	20	85.7924406766464	3.5657709174356	116	56	19
20191205 well2 cl120 hoil1mscarlet...20...6	20191205 well2 cl120 hoil1mscarlet...20...MyD88...198	32	MyD88 HOIL1Goff	20191205 well2 cl120 hoil1mscarlet	20	11.3416723897189	2.68010063138037	28	48	3
20191205 well2 cl120 hoil1mscarlet...20...7	20191205 well2 cl120 hoil1mscarlet...20...MyD88...205	32	MyD88 HOIL1Goff	20191205 well2 cl120 hoil1mscarlet	20	380.3921202995	15.8229115464663	140	36	85
20191205 well2 cl120 hoil1mscarlet...20...8	20191205 well2 cl120 hoil1mscarlet...20...MyD88...278	32	MyD88 HOIL1Goff	20191205 well2 cl120 hoil1mscarlet	20	52.4048942246935	1.55974505727811	272	12	12
20191205 well2 cl120 hoil1mscarlet...20...9	20191205 well2 cl120 hoil1mscarlet...20...MyD88...265	32	MyD88 HOIL1Goff	20191205 well2 cl120 hoil1mscarlet	20	128.604991040056	5.44000617274082	844	348	29
20191205 well2 cl120 hoil1mscarlet...21...1	20191205 well2 cl120 hoil1mscarlet...21...MyD88...23	32	MyD88 HOIL1Goff	20191205 well2 cl120 hoil1mscarlet	21	74.9941387696385	3.42656364828189	108	16	17
20191205 well2 cl120 hoil1mscarlet...21...10	20191205 well2 cl120 hoil1mscarlet...21...MyD88...148	32	MyD88 HOIL1Goff	20191205 well2 cl120 hoil1mscarlet	21	154.041684575879	7.27299913309149	660	316	34
20191205 well2 cl120 hoil1mscarlet...21...11	20191205 well2 cl120 hoil1mscarlet...21...MyD88...172	32	MyD88 HOIL1Goff	20191205 well2 cl120 hoil1mscarlet	21	38.9701567681433	3.32378945829275	20	8	9
20191205 well2 cl120 hoil1mscarlet...21...12	20191205 well2 cl120 hoil1mscarlet...21...MyD88...187	32	MyD88 HOIL1Goff	20191205 well2 cl120 hoil1mscarlet	21	46.4418063356254	1.74276359485454	156	20	10
20191205 well2 cl120 hoil1mscarlet...21...13	20191205 well2 cl120 hoil1mscarlet...21...MyD88...212	32	MyD88 HOIL1Goff	20191205 well2 cl120 hoil1mscarlet	21	23.145581770771	1.16827704855252	60	12	5
20191205 well2 cl120 hoil1mscarlet...21...14	20191205 well2 cl120 hoil1mscarlet...21...MyD88...179	32	MyD88 HOIL1Goff	20191205 well2 cl120 hoil1mscarlet	21	51.3820790067332	2.85706224231843	244	48	11
20191205 well2 cl120 hoil1mscarlet...21...16	20191205 well2 cl120 hoil1mscarlet...21...MyD88...228	32	MyD88 HOIL1Goff	20191205 well2 cl120 hoil1mscarlet	21	25.2642792658013	2.92173232274713	184	80	6
20191205 well2 cl120 hoil1mscarlet...21...17	20191205 well2 cl120 hoil1mscarlet...21...MyD88...336	32	MyD88 HOIL1Goff	20191205 well2 cl120 hoil1mscarlet	21	24.5185356514836	1.49252107826069	16	12	5
20191205 well2 cl120 hoil1mscarlet...21...18	20191205 well2 cl120 hoil1mscarlet...21...MyD88...270	32	MyD88 HOIL1Goff	20191205 well2 cl120 hoil1mscarlet	21	118.451094480854	3.36274663905346	308	84	26
20191205 well2 cl120 hoil1mscarlet...21...19	20191205 well2 cl120 hoil1mscarlet...21...MyD88...296	32	MyD88 HOIL1Goff	20191205 well2 cl120 hoil1mscarlet	21	69.2752362191007	3.2048963064762	252	116	15
20191205 well2 cl120 hoil1mscarlet...21...20	20191205 well2 cl120 hoil1mscarlet...21...MyD88...363	32	MyD88 HOIL1Goff	20191205 well2 cl120 hoil1mscarlet	21	57.1460306340566	2.61075061224795	68	32	13
20191205 well2 cl120 hoil1mscarlet...21...3	20191205 well2 cl120 hoil1mscarlet...21...MyD88...40	32	MyD88 HOIL1Goff	20191205 well2 cl120 hoil1mscarlet	21	91.2395745605829	10.2376829538612	116	168	20
20191205 well2 cl120 hoil1mscarlet...21...4	20191205 well2 cl120 hoil1mscarlet...21...MyD88...42	32	MyD88 HOIL1Goff	20191205 well2 cl120 hoil1mscarlet	21	147.059848134983	18.0258322178595	216	500	33
20191205 well2 cl120 hoil1mscarlet...21...5	20191205 well2 cl120 hoil1mscarlet...21...MyD88...48	32	MyD88 HOIL1Goff	20191205 well2 cl120 hoil1mscarlet	21	73.6234695326801	4.44091653883078	92	52	16
20191205 well2 cl120 hoil1mscarlet...21...6	20191205 well2 cl120 hoil1mscarlet...21...MyD88...88	32	MyD88 HOIL1Goff	20191205 well2 cl120 hoil1mscarlet	21	84.2455205038904	3.2584432659935	172	72	19
20191205 well2 cl120 hoil1mscarlet...21...7	20191205 well2 cl120 hoil1mscarlet...21...MyD88...99	32	MyD88 HOIL1Goff	20191205 well2 cl120 hoil1mscarlet	21	32.5855516121872	5.24863566984058	104	112	7
20191205 well2 cl120 hoil1mscarlet...21...8	20191205 well2 cl120 hoil1mscarlet...21...MyD88...105	32	MyD88 HOIL1Goff	20191205 well2 cl120 hoil1mscarlet	21	94.7991063482387	10.3534179419528	104	156	21
20191205 well2 cl120 hoil1mscarlet...21...9	20191205 well2 cl120 hoil1mscarlet...21...MyD88...139	32	MyD88 HOIL1Goff	20191205 well2 cl120 hoil1mscarlet	21	65.9722095241413	8.53787715306767	36	16	15
20191205 well2 cl120 hoil1mscarlet...22...11	20191205 well2 cl120 hoil1mscarlet...22...MyD88...99	32	MyD88 HOIL1Goff	20191205 well2 cl120 hoil1mscarlet	22	23.469411551562	2.37214130486132	716	84	5
20191205 well2 cl120 hoil1mscarlet...22...13	20191205 well2 cl120 hoil1mscarlet...22...MyD88...154	32	MyD88 HOIL1Goff	20191205 well2 cl120 hoil1mscarlet	22	25.140773394645	3.15696247008726	716	28	6
20191205 well2 cl120 hoil1mscarlet...22...14	20191205 well2 cl120 hoil1mscarlet...22...MyD88...253	32	MyD88 HOIL1Goff	20191205 well2 cl120 hoil1mscarlet	22	25.9288670577592	2.85879386620396	276	16	6
20191205 well2 cl120 hoil1mscarlet...22...15	20191205 well2 cl120 hoil1mscarlet...22...MyD88...261	32	MyD88 HOIL1Goff	20191205 well2 cl120 hoil1mscarlet	22	43.1858234749217	3.33370520130152	300	72	10
20191205 well2 cl120 hoil1mscarlet...22...16	20191205 well2 cl120 hoil1mscarlet...22...MyD88...218	32	MyD88 HOIL1Goff	20191205 well2 cl120 hoil1mscarlet	22	43.1811782248947	3.15667580044149	500	72	10
20191205 well2 cl120 hoil1mscarlet...22...17	20191205 well2 cl120 hoil1mscarlet...22...MyD88...291	32	MyD88 HOIL1Goff	20191205 well2 cl120 hoil1mscarlet	22	58.6035637429947	5.46556639515868	628	264	13
20191205 well2 cl120 hoil1mscarlet...22...18	20191205 well2 cl120 hoil1mscarlet...22...MyD88...310	32	MyD88 HOIL1Goff	20191205 well2 cl120 hoil1mscarlet	22	62.4356807286367	7.43653511754624	564	412	14
20191205 well2 cl120 hoil1mscarlet...22...19	20191205 well2 cl120 hoil1mscarlet...22...MyD88...258	32	MyD88 HOIL1Goff	20191205 well2 cl120 hoil1mscarlet	22	46.2455018579762	4.67218149900532	428	220	10
20191205 well2 cl120 hoil1mscarlet...22...2	20191205 well2 cl120 hoil1mscarlet...22...MyD88...77	32	MyD88 HOIL1Goff	20191205 well2 cl120 hoil1mscarlet	22	18.4344255190246	1.82467569211119	48	16	4
20191205 well2 cl120 hoil1mscarlet...22...20	20191205 well2 cl120 hoil1mscarlet...22...MyD88...364	32	MyD88 HOIL1Goff	20191205 well2 cl120 hoil1mscarlet	22	19.6903842959438	3.06027991893938	28	108	4
20191205 well2 cl120 hoil1mscarlet...22...22	20191205 well2 cl120 hoil1mscarlet...22...MyD88...446	32	MyD88 HOIL1Goff	20191205 well2 cl120 hoil1mscarlet	22	9.48462673267545	1.00928770417954	64	20	2
20191205 well2 cl120 hoil1mscarlet...22...23	20191205 well2 cl120 hoil1mscarlet...22...MyD88...450	32	MyD88 HOIL1Goff	20191205 well2 cl120 hoil1mscarlet	22	15.7881047696184	3.83876867057256	84	116	4
20191205 well2 cl120 hoil1mscarlet...22...24	20191205 well2 cl120 hoil1mscarlet...22...MyD88...324	32	MyD88 HOIL1Goff	20191205 well2 cl120 hoil1mscarlet	22	34.6223046435162	3.41070981383882	548	136	8
20191205 well2 cl120 hoil1mscarlet...22...25	20191205 well2 cl120 hoil1mscarlet...22...MyD88...374	32	MyD88 HOIL1Goff	20191205 well2 cl120 hoil1mscarlet	22	41.2520451762356	2.78422537535018	420	124	9
20191205 well2 cl120 hoil1mscarlet...22...26	20191205 well2 cl120 hoil1mscarlet...22...MyD88...459	32	MyD88 HOIL1Goff	20191205 well2 cl120 hoil1mscarlet	22	19.9518490992201	3.43615449353798	136	156	4
20191205 well2 cl120 hoil1mscarlet...22...27	20191205 well2 cl120 hoil1mscarlet...22...MyD88...453	32	MyD88 HOIL1Goff	20191205 well2 cl120 hoil1mscarlet	22	27.4355041605127	1.00629409416977	500	8	6
20191205 well2 cl120 hoil1mscarlet...22...28	20191205 well2 cl120 hoil1mscarlet...22...MyD88...436	32	MyD88 HOIL1Goff	20191205 well2 cl120 hoil1mscarlet	22	15.2214335650119	1.70567355902892	348	20	3
20191205 well2 cl120 hoil1mscarlet...22...29	20191205 well2 cl120 hoil1mscarlet...22...MyD88...496	32	MyD88 HOIL1Goff	20191205 well2 cl120 hoil1mscarlet	22	17.408398679351	1.14274437718186	364	8	4
20191205 well2 cl120 hoil1mscarlet...22...3	20191205 well2 cl120 hoil1mscarlet...22...MyD88...10	32	MyD88 HOIL1Goff	20191205 well2 cl120 hoil1mscarlet	22	21.5923227504356	2.0484282001778	836	80	5
20191205 well2 cl120 hoil1mscarlet...22...30	20191205 well2 cl120 hoil1mscarlet...22...MyD88...537	32	MyD88 HOIL1Goff	20191205 well2 cl120 hoil1mscarlet	22	73.824318348198	3.07519156165855	248	108	16
20191205 well2 cl120 hoil1mscarlet...22...31	20191205 well2 cl120 hoil1mscarlet...22...MyD88...566	32	MyD88 HOIL1Goff	20191205 well2 cl120 hoil1mscarlet	22	41.8945724067621	2.48953461200346	168	92	9
20191205 well2 cl120 hoil1mscarlet...22...4	20191205 well2 cl120 hoil1mscarlet...22...MyD88...61	32	MyD88 HOIL1Goff	20191205 well2 cl120 hoil1mscarlet	22	45.5933025255358	2.58086855594576	568	108	10
20191205 well2 cl120 hoil1mscarlet...22...5	20191205 well2 cl120 hoil1mscarlet...22...MyD88...53	32	MyD88 HOIL1Goff	20191205 well2 cl120 hoil1mscarlet	22	15.2969259693287	2.30439443213177	492	80	3
20191205 well2 cl120 hoil1mscarlet...22...7	20191205 well2 cl120 hoil1mscarlet...22...MyD88...164	32	MyD88 HOIL1Goff	20191205 well2 cl120 hoil1mscarlet	22	30.605952324395	1.38626352106312	136	36	7
20191205 well2 cl120 hoil1mscarlet...22...8	20191205 well2 cl120 hoil1mscarlet...22...MyD88...175	32	MyD88 HOIL1Goff	20191205 well2 cl120 hoil1mscarlet	22	17.287204453615	1.50929787866487	52	8	4
20191205 well2 cl120 hoil1mscarlet...22...9	20191205 well2 cl120 hoil1mscarlet...22...MyD88...102	32	MyD88 HOIL1Goff	20191205 well2 cl120 hoil1mscarlet	22	15.0770706334702	3.05507872100733	312	60	3
20191205 well2 cl120 hoil1mscarlet...23...1	20191205 well2 cl120 hoil1mscarlet...23...MyD88...55	32	MyD88 HOIL1Goff	20191205 well2 cl120 hoil1mscarlet	23	43.1128691896846	12.6059982764945	124	312	10
20191205 well2 cl120 hoil1mscarlet...23...10	20191205 well2 cl120 hoil1mscarlet...23...MyD88...108	32	MyD88 HOIL1Goff	20191205 well2 cl120 hoil1mscarlet	23	28.7513381060767	4.1778009100752	12	8	6
20191205 well2 cl120 hoil1mscarlet...23...11	20191205 well2 cl120 hoil1mscarlet...23...MyD88...112	32	MyD88 HOIL1Goff	20191205 well2 cl120 hoil1mscarlet	23	32.6173113647852	3.33972271218647	76	20	7
20191205 well2 cl120 hoil1mscarlet...23...12	20191205 well2 cl120 hoil1mscarlet...23...MyD88...115	32	MyD88 HOIL1Goff	20191205 well2 cl120 hoil1mscarlet	23	38.2962266624616	5.43259866860402	20	20	9
20191205 well2 cl120 hoil1mscarlet...23...13	20191205 well2 cl120 hoil1mscarlet...23...MyD88...152	32	MyD88 HOIL1Goff	20191205 well2 cl120 hoil1mscarlet	23	37.6239146047216	10.2311954877253	320	152	8
20191205 well2 cl120 hoil1mscarlet...23...14	20191205 well2 cl120 hoil1mscarlet...23...MyD88...111	32	MyD88 HOIL1Goff	20191205 well2 cl120 hoil1mscarlet	23	27.7503872808166	5.51013534677698	480	108	6
20191205 well2 cl120 hoil1mscarlet...23...15	20191205 well2 cl120 hoil1mscarlet...23...MyD88...176	32	MyD88 HOIL1Goff	20191205 well2 cl120 hoil1mscarlet	23	15.4786042275074	2.21867341141693	128	92	3
20191205 well2 cl120 hoil1mscarlet...23...16	20191205 well2 cl120 hoil1mscarlet...23...MyD88...159	32	MyD88 HOIL1Goff	20191205 well2 cl120 hoil1mscarlet	23	18.4104050220123	2.33841822336859	340	96	4
20191205 well2 cl120 hoil1mscarlet...23...17	20191205 well2 cl120 hoil1mscarlet...23...MyD88...191	32	MyD88 HOIL1Goff	20191205 well2 cl120 hoil1mscarlet	23	94.0026951459411	7.84929392411713	156	208	21
20191205 well2 cl120 hoil1mscarlet...23...18	20191205 well2 cl120 hoil1mscarlet...23...MyD88...184	32	MyD88 HOIL1Goff	20191205 well2 cl120 hoil1mscarlet	23	13.8613342416227	3.61836639571671	160	228	3
20191205 well2 cl120 hoil1mscarlet...23...19	20191205 well2 cl120 hoil1mscarlet...23...MyD88...192	32	MyD88 HOIL1Goff	20191205 well2 cl120 hoil1mscarlet	23	30.4646903427701	3.07184571450866	128	56	7
20191205 well2 cl120 hoil1mscarlet...23...21	20191205 well2 cl120 hoil1mscarlet...23...MyD88...226	32	MyD88 HOIL1Goff	20191205 well2 cl120 hoil1mscarlet	23	21.382637658443	4.66852783975004	76	44	5
20191205 well2 cl120 hoil1mscarlet...23...22	20191205 well2 cl120 hoil1mscarlet...23...MyD88...224	32	MyD88 HOIL1Goff	20191205 well2 cl120 hoil1mscarlet	23	9.33538261810556	0.994727828245434	80	8	2
20191205 well2 cl120 hoil1mscarlet...23...5	20191205 well2 cl120 hoil1mscarlet...23...MyD88...89	32	MyD88 HOIL1Goff	20191205 well2 cl120 hoil1mscarlet	23	54.9256593036154	5.32528095463534	132	52	12
20191205 well2 cl120 hoil1mscarlet...23...6	20191205 well2 cl120 hoil1mscarlet...23...MyD88...94	32	MyD88 HOIL1Goff	20191205 well2 cl120 hoil1mscarlet	23	76.0271982045185	7.73563375447531	184	72	17
20191205 well2 cl120 hoil1mscarlet...23...7	20191205 well2 cl120 hoil1mscarlet...23...MyD88...97	32	MyD88 HOIL1Goff	20191205 well2 cl120 hoil1mscarlet	23	51.7781634067895	2.65632752298538	156	32	12
20191205 well2 cl120 hoil1mscarlet...24...1	20191205 well2 cl120 hoil1mscarlet...24...MyD88...4	32	MyD88 HOIL1Goff	20191205 well2 cl120 hoil1mscarlet	24	112.412442191367	7.04891776453089	380	120	25
20191205 well2 cl120 hoil1mscarlet...24...11	20191205 well2 cl120 hoil1mscarlet...24...MyD88...59	32	MyD88 HOIL1Goff	20191205 well2 cl120 hoil1mscarlet	24	50.167627571375	3.30959209675666	272	172	11
20191205 well2 cl120 hoil1mscarlet...24...12	20191205 well2 cl120 hoil1mscarlet...24...MyD88...90	32	MyD88 HOIL1Goff	20191205 well2 cl120 hoil1mscarlet	24	56.1761431110985	5.21297193867689	112	152	12
20191205 well2 cl120 hoil1mscarlet...24...13	20191205 well2 cl120 hoil1mscarlet...24...MyD88...48	32	MyD88 HOIL1Goff	20191205 well2 cl120 hoil1mscarlet	24	126.935580611639	3.75518821218497	564	164	28
20191205 well2 cl120 hoil1mscarlet...24...14	20191205 well2 cl120 hoil1mscarlet...24...MyD88...112	32	MyD88 HOIL1Goff	20191205 well2 cl120 hoil1mscarlet	24	82.2711996664573	4.37564474494199	104	96	18
20191205 well2 cl120 hoil1mscarlet...24...15	20191205 well2 cl120 hoil1mscarlet...24...MyD88...113	32	MyD88 HOIL1Goff	20191205 well2 cl120 hoil1mscarlet	24	33.6196834061009	1.66214507982279	376	16	7
20191205 well2 cl120 hoil1mscarlet...24...16	20191205 well2 cl120 hoil1mscarlet...24...MyD88...118	32	MyD88 HOIL1Goff	20191205 well2 cl120 hoil1mscarlet	24	30.4783074281462	5.54077843755449	376	96	7
20191205 well2 cl120 hoil1mscarlet...24...17	20191205 well2 cl120 hoil1mscarlet...24...MyD88...44	32	MyD88 HOIL1Goff	20191205 well2 cl120 hoil1mscarlet	24	43.6526832083393	15.9319850252936	36	240	10
20191205 well2 cl120 hoil1mscarlet...24...18	20191205 well2 cl120 hoil1mscarlet...24...MyD88...125	32	MyD88 HOIL1Goff	20191205 well2 cl120 hoil1mscarlet	24	34.4141953702608	1.57932106994876	360	20	8
20191205 well2 cl120 hoil1mscarlet...24...19	20191205 well2 cl120 hoil1mscarlet...24...MyD88...184	32	MyD88 HOIL1Goff	20191205 well2 cl120 hoil1mscarlet	24	35.2129854593845	1.21271025570259	308	20	8
20191205 well2 cl120 hoil1mscarlet...24...2	20191205 well2 cl120 hoil1mscarlet...24...MyD88...10	32	MyD88 HOIL1Goff	20191205 well2 cl120 hoil1mscarlet	24	38.2011658328817	5.28777758254825	116	56	8
20191205 well2 cl120 hoil1mscarlet...24...20	20191205 well2 cl120 hoil1mscarlet...24...MyD88...186	32	MyD88 HOIL1Goff	20191205 well2 cl120 hoil1mscarlet	24	39.6269069198535	1.45652058463811	96	8	9
20191205 well2 cl120 hoil1mscarlet...24...21	20191205 well2 cl120 hoil1mscarlet...24...MyD88...173	32	MyD88 HOIL1Goff	20191205 well2 cl120 hoil1mscarlet	24	77.7097341828842	2.42655136590039	124	72	17
20191205 well2 cl120 hoil1mscarlet...24...22	20191205 well2 cl120 hoil1mscarlet...24...MyD88...228	32	MyD88 HOIL1Goff	20191205 well2 cl120 hoil1mscarlet	24	90.9676105760909	2.11755786972689	200	20	20
20191205 well2 cl120 hoil1mscarlet...24...23	20191205 well2 cl120 hoil1mscarlet...24...MyD88...337	32	MyD88 HOIL1Goff	20191205 well2 cl120 hoil1mscarlet	24	203.529322880918	1.86639538568539	300	24	45
20191205 well2 cl120 hoil1mscarlet...24...24	20191205 well2 cl120 hoil1mscarlet...24...MyD88...404	32	MyD88 HOIL1Goff	20191205 well2 cl120 hoil1mscarlet	24	42.0813889018287	3.05778830711851	120	32	9
20191205 well2 cl120 hoil1mscarlet...24...25	20191205 well2 cl120 hoil1mscarlet...24...MyD88...450	32	MyD88 HOIL1Goff	20191205 well2 cl120 hoil1mscarlet	24	57.4080566540758	4.6733171477624	136	48	13
20191205 well2 cl120 hoil1mscarlet...24...26	20191205 well2 cl120 hoil1mscarlet...24...MyD88...600	32	MyD88 HOIL1Goff	20191205 well2 cl120 hoil1mscarlet	24	65.5390969935753	1.53736509351382	68	8	15
20191205 well2 cl120 hoil1mscarlet...24...27	20191205 well2 cl120 hoil1mscarlet...24...MyD88...769	32	MyD88 HOIL1Goff	20191205 well2 cl120 hoil1mscarlet	24	76.8081131280981	1.40293986538691	504	8	17
20191205 well2 cl120 hoil1mscarlet...24...28	20191205 well2 cl120 hoil1mscarlet...24...MyD88...698	32	MyD88 HOIL1Goff	20191205 well2 cl120 hoil1mscarlet	24	44.8952166767763	1.18253689675736	488	28	10
20191205 well2 cl120 hoil1mscarlet...24...29	20191205 well2 cl120 hoil1mscarlet...24...MyD88...863	32	MyD88 HOIL1Goff	20191205 well2 cl120 hoil1mscarlet	24	32.7134248964861	1.9674745454121	352	16	7
20191205 well2 cl120 hoil1mscarlet...24...3	20191205 well2 cl120 hoil1mscarlet...24...MyD88...27	32	MyD88 HOIL1Goff	20191205 well2 cl120 hoil1mscarlet	24	60.4820340834932	1.86296329893658	708	28	13
20191205 well2 cl120 hoil1mscarlet...24...4	20191205 well2 cl120 hoil1mscarlet...24...MyD88...8	32	MyD88 HOIL1Goff	20191205 well2 cl120 hoil1mscarlet	24	52.7154311778369	5.81111267585769	168	72	12
20191205 well2 cl120 hoil1mscarlet...24...6	20191205 well2 cl120 hoil1mscarlet...24...MyD88...36	32	MyD88 HOIL1Goff	20191205 well2 cl120 hoil1mscarlet	24	87.3064534384071	7.67351446829199	808	300	19
20191205 well2 cl120 hoil1mscarlet...24...7	20191205 well2 cl120 hoil1mscarlet...24...MyD88...34	32	MyD88 HOIL1Goff	20191205 well2 cl120 hoil1mscarlet	24	36.1857655890051	4.35994755049036	208	76	8
20191205 well2 cl120 hoil1mscarlet...24...8	20191205 well2 cl120 hoil1mscarlet...24...MyD88...57	32	MyD88 HOIL1Goff	20191205 well2 cl120 hoil1mscarlet	24	59.5297160617132	4.82187253544724	268	36	13
20191205 well2 cl120 hoil1mscarlet...25...10	20191205 well2 cl120 hoil1mscarlet...25...MyD88...104	32	MyD88 HOIL1Goff	20191205 well2 cl120 hoil1mscarlet	25	12.6093825094558	1.60713884375438	332	8	3
20191205 well2 cl120 hoil1mscarlet...25...11	20191205 well2 cl120 hoil1mscarlet...25...MyD88...125	32	MyD88 HOIL1Goff	20191205 well2 cl120 hoil1mscarlet	25	12.2691793837792	1.48341311126061	476	16	3
20191205 well2 cl120 hoil1mscarlet...25...2	20191205 well2 cl120 hoil1mscarlet...25...MyD88...36	32	MyD88 HOIL1Goff	20191205 well2 cl120 hoil1mscarlet	25	54.0191944026739	4.36237117248835	992	244	12
20191205 well2 cl120 hoil1mscarlet...25...3	20191205 well2 cl120 hoil1mscarlet...25...MyD88...41	32	MyD88 HOIL1Goff	20191205 well2 cl120 hoil1mscarlet	25	25.5531072547414	2.27290330295305	216	56	6
20191205 well2 cl120 hoil1mscarlet...25...4	20191205 well2 cl120 hoil1mscarlet...25...MyD88...32	32	MyD88 HOIL1Goff	20191205 well2 cl120 hoil1mscarlet	25	25.2350559180902	1.28467479043115	332	8	6
20191205 well2 cl120 hoil1mscarlet...25...5	20191205 well2 cl120 hoil1mscarlet...25...MyD88...61	32	MyD88 HOIL1Goff	20191205 well2 cl120 hoil1mscarlet	25	25.6799073541912	4.75210104291094	128	240	6
20191205 well2 cl120 hoil1mscarlet...25...6	20191205 well2 cl120 hoil1mscarlet...25...MyD88...55	32	MyD88 HOIL1Goff	20191205 well2 cl120 hoil1mscarlet	25	42.1912585311906	5.46914209306398	604	320	9
20191205 well2 cl120 hoil1mscarlet...25...7	20191205 well2 cl120 hoil1mscarlet...25...MyD88...50	32	MyD88 HOIL1Goff	20191205 well2 cl120 hoil1mscarlet	25	15.1082192074843	2.03408120694056	224	24	3
20191205 well2 cl120 hoil1mscarlet...25...9	20191205 well2 cl120 hoil1mscarlet...25...MyD88...119	32	MyD88 HOIL1Goff	20191205 well2 cl120 hoil1mscarlet	25	22.5933282296705	1.77440718962361	532	16	5
20191205 well2 cl120 hoil1mscarlet...26...10	20191205 well2 cl120 hoil1mscarlet...26...MyD88...121	32	MyD88 HOIL1Goff	20191205 well2 cl120 hoil1mscarlet	26	34.1914683859376	3.0690734065512	52	12	8
20191205 well2 cl120 hoil1mscarlet...26...11	20191205 well2 cl120 hoil1mscarlet...26...MyD88...133	32	MyD88 HOIL1Goff	20191205 well2 cl120 hoil1mscarlet	26	15.4806995593021	3.47751754039344	36	52	3
20191205 well2 cl120 hoil1mscarlet...26...12	20191205 well2 cl120 hoil1mscarlet...26...MyD88...147	32	MyD88 HOIL1Goff	20191205 well2 cl120 hoil1mscarlet	26	49.8210816317018	8.00553722986234	584	384	11
20191205 well2 cl120 hoil1mscarlet...26...13	20191205 well2 cl120 hoil1mscarlet...26...MyD88...94	32	MyD88 HOIL1Goff	20191205 well2 cl120 hoil1mscarlet	26	31.3859891933308	5.3186626239649	340	28	7
20191205 well2 cl120 hoil1mscarlet...26...14	20191205 well2 cl120 hoil1mscarlet...26...MyD88...189	32	MyD88 HOIL1Goff	20191205 well2 cl120 hoil1mscarlet	26	75.7813701311663	8.09902377722125	480	208	17
20191205 well2 cl120 hoil1mscarlet...26...15	20191205 well2 cl120 hoil1mscarlet...26...MyD88...139	32	MyD88 HOIL1Goff	20191205 well2 cl120 hoil1mscarlet	26	41.1994826043193	3.99807590440792	344	176	9
20191205 well2 cl120 hoil1mscarlet...26...16	20191205 well2 cl120 hoil1mscarlet...26...MyD88...166	32	MyD88 HOIL1Goff	20191205 well2 cl120 hoil1mscarlet	26	29.8693687437862	2.38193730723255	328	136	7
20191205 well2 cl120 hoil1mscarlet...26...17	20191205 well2 cl120 hoil1mscarlet...26...MyD88...215	32	MyD88 HOIL1Goff	20191205 well2 cl120 hoil1mscarlet	26	30.69426936899	1.99612443610039	192	24	7
20191205 well2 cl120 hoil1mscarlet...26...18	20191205 well2 cl120 hoil1mscarlet...26...MyD88...225	32	MyD88 HOIL1Goff	20191205 well2 cl120 hoil1mscarlet	26	26.7871024034579	2.04327192115329	336	68	6
20191205 well2 cl120 hoil1mscarlet...26...19	20191205 well2 cl120 hoil1mscarlet...26...MyD88...258	32	MyD88 HOIL1Goff	20191205 well2 cl120 hoil1mscarlet	26	15.2893247000147	1.96177245462552	32	8	3
20191205 well2 cl120 hoil1mscarlet...26...2	20191205 well2 cl120 hoil1mscarlet...26...MyD88...17	32	MyD88 HOIL1Goff	20191205 well2 cl120 hoil1mscarlet	26	53.7428447995601	13.1564425889992	392	296	12
20191205 well2 cl120 hoil1mscarlet...26...20	20191205 well2 cl120 hoil1mscarlet...26...MyD88...261	32	MyD88 HOIL1Goff	20191205 well2 cl120 hoil1mscarlet	26	27.5559676395824	4.20052375091405	188	152	6
20191205 well2 cl120 hoil1mscarlet...26...21	20191205 well2 cl120 hoil1mscarlet...26...MyD88...188	32	MyD88 HOIL1Goff	20191205 well2 cl120 hoil1mscarlet	26	20.1877434497885	1.58238562125937	508	24	4
20191205 well2 cl120 hoil1mscarlet...26...23	20191205 well2 cl120 hoil1mscarlet...26...MyD88...231	32	MyD88 HOIL1Goff	20191205 well2 cl120 hoil1mscarlet	26	23.1297159771297	5.73393922937422	160	344	5
20191205 well2 cl120 hoil1mscarlet...26...24	20191205 well2 cl120 hoil1mscarlet...26...MyD88...264	32	MyD88 HOIL1Goff	20191205 well2 cl120 hoil1mscarlet	26	18.0396029901592	1.3500780367983	568	28	4
20191205 well2 cl120 hoil1mscarlet...26...25	20191205 well2 cl120 hoil1mscarlet...26...MyD88...287	32	MyD88 HOIL1Goff	20191205 well2 cl120 hoil1mscarlet	26	23.2446290747885	2.54624473276817	480	28	5
20191205 well2 cl120 hoil1mscarlet...26...26	20191205 well2 cl120 hoil1mscarlet...26...MyD88...346	32	MyD88 HOIL1Goff	20191205 well2 cl120 hoil1mscarlet	26	16.426988089014	0.93171350343226	28	12	4
20191205 well2 cl120 hoil1mscarlet...26...27	20191205 well2 cl120 hoil1mscarlet...26...MyD88...303	32	MyD88 HOIL1Goff	20191205 well2 cl120 hoil1mscarlet	26	29.4546712118895	1.53884394859401	220	12	7
20191205 well2 cl120 hoil1mscarlet...26...28	20191205 well2 cl120 hoil1mscarlet...26...MyD88...281	32	MyD88 HOIL1Goff	20191205 well2 cl120 hoil1mscarlet	26	36.8225223332508	4.90811529750434	72	248	8
20191205 well2 cl120 hoil1mscarlet...26...29	20191205 well2 cl120 hoil1mscarlet...26...MyD88...285	32	MyD88 HOIL1Goff	20191205 well2 cl120 hoil1mscarlet	26	16.2173457642572	2.96260124986081	408	152	4
20191205 well2 cl120 hoil1mscarlet...26...3	20191205 well2 cl120 hoil1mscarlet...26...MyD88...5	32	MyD88 HOIL1Goff	20191205 well2 cl120 hoil1mscarlet	26	35.7774897990522	9.64165478112317	244	376	8
20191205 well2 cl120 hoil1mscarlet...26...30	20191205 well2 cl120 hoil1mscarlet...26...MyD88...334	32	MyD88 HOIL1Goff	20191205 well2 cl120 hoil1mscarlet	26	22.6660711561752	3.72902631158364	272	88	5
20191205 well2 cl120 hoil1mscarlet...26...31	20191205 well2 cl120 hoil1mscarlet...26...MyD88...275	32	MyD88 HOIL1Goff	20191205 well2 cl120 hoil1mscarlet	26	27.8463174439275	2.71598099632248	404	124	6
20191205 well2 cl120 hoil1mscarlet...26...32	20191205 well2 cl120 hoil1mscarlet...26...MyD88...337	32	MyD88 HOIL1Goff	20191205 well2 cl120 hoil1mscarlet	26	29.3358438736294	1.34197261983425	404	20	7
20191205 well2 cl120 hoil1mscarlet...26...33	20191205 well2 cl120 hoil1mscarlet...26...MyD88...355	32	MyD88 HOIL1Goff	20191205 well2 cl120 hoil1mscarlet	26	15.1752161093659	3.06415151720835	348	128	3
20191205 well2 cl120 hoil1mscarlet...26...34	20191205 well2 cl120 hoil1mscarlet...26...MyD88...372	32	MyD88 HOIL1Goff	20191205 well2 cl120 hoil1mscarlet	26	16.6323515756026	1.84014717493189	232	16	4
20191205 well2 cl120 hoil1mscarlet...26...35	20191205 well2 cl120 hoil1mscarlet...26...MyD88...391	32	MyD88 HOIL1Goff	20191205 well2 cl120 hoil1mscarlet	26	16.7005916552139	3.52826019605082	124	152	4
20191205 well2 cl120 hoil1mscarlet...26...36	20191205 well2 cl120 hoil1mscarlet...26...MyD88...409	32	MyD88 HOIL1Goff	20191205 well2 cl120 hoil1mscarlet	26	14.8809231108257	2.10956656089864	204	80	3
20191205 well2 cl120 hoil1mscarlet...26...37	20191205 well2 cl120 hoil1mscarlet...26...MyD88...460	32	MyD88 HOIL1Goff	20191205 well2 cl120 hoil1mscarlet	26	14.3420978186113	1.44685213079832	60	48	3
20191205 well2 cl120 hoil1mscarlet...26...5	20191205 well2 cl120 hoil1mscarlet...26...MyD88...41	32	MyD88 HOIL1Goff	20191205 well2 cl120 hoil1mscarlet	26	31.7338907092355	4.93763319316582	88	196	7
20191205 well2 cl120 hoil1mscarlet...26...6	20191205 well2 cl120 hoil1mscarlet...26...MyD88...43	32	MyD88 HOIL1Goff	20191205 well2 cl120 hoil1mscarlet	26	35.4098135040948	12.1634606918321	128	284	8
20191205 well2 cl120 hoil1mscarlet...26...7	20191205 well2 cl120 hoil1mscarlet...26...MyD88...59	32	MyD88 HOIL1Goff	20191205 well2 cl120 hoil1mscarlet	26	24.8587962589276	3.70826848480748	220	196	6
20191205 well2 cl120 hoil1mscarlet...26...8	20191205 well2 cl120 hoil1mscarlet...26...MyD88...62	32	MyD88 HOIL1Goff	20191205 well2 cl120 hoil1mscarlet	26	34.634330657592	5.49852330354713	432	180	8
20191205 well2 cl120 hoil1mscarlet...26...9	20191205 well2 cl120 hoil1mscarlet...26...MyD88...85	32	MyD88 HOIL1Goff	20191205 well2 cl120 hoil1mscarlet	26	29.5531507552013	3.26393968227439	304	200	7
20191205 well2 cl120 hoil1mscarlet...27...10	20191205 well2 cl120 hoil1mscarlet...27...MyD88...168	32	MyD88 HOIL1Goff	20191205 well2 cl120 hoil1mscarlet	27	26.1425771747609	2.07869388981988	364	48	6
20191205 well2 cl120 hoil1mscarlet...27...11	20191205 well2 cl120 hoil1mscarlet...27...MyD88...342	32	MyD88 HOIL1Goff	20191205 well2 cl120 hoil1mscarlet	27	91.6185187709378	9.58792716998899	64	176	20
20191205 well2 cl120 hoil1mscarlet...27...12	20191205 well2 cl120 hoil1mscarlet...27...MyD88...199	32	MyD88 HOIL1Goff	20191205 well2 cl120 hoil1mscarlet	27	18.9081016466343	2.77175936724547	460	204	4
20191205 well2 cl120 hoil1mscarlet...27...13	20191205 well2 cl120 hoil1mscarlet...27...MyD88...310	32	MyD88 HOIL1Goff	20191205 well2 cl120 hoil1mscarlet	27	72.1482387334676	7.6309134586966	192	316	16
20191205 well2 cl120 hoil1mscarlet...27...15	20191205 well2 cl120 hoil1mscarlet...27...MyD88...228	32	MyD88 HOIL1Goff	20191205 well2 cl120 hoil1mscarlet	27	35.1734711736132	2.7431689059181	296	12	8
20191205 well2 cl120 hoil1mscarlet...27...16	20191205 well2 cl120 hoil1mscarlet...27...MyD88...203	32	MyD88 HOIL1Goff	20191205 well2 cl120 hoil1mscarlet	27	24.6615127143777	1.42715661266764	440	8	5
20191205 well2 cl120 hoil1mscarlet...27...17	20191205 well2 cl120 hoil1mscarlet...27...MyD88...331	32	MyD88 HOIL1Goff	20191205 well2 cl120 hoil1mscarlet	27	17.7469689674801	1.53221455282096	92	52	4
20191205 well2 cl120 hoil1mscarlet...27...2	20191205 well2 cl120 hoil1mscarlet...27...MyD88...88	32	MyD88 HOIL1Goff	20191205 well2 cl120 hoil1mscarlet	27	116.42580557119	7.41185732824282	280	32	26
20191205 well2 cl120 hoil1mscarlet...27...3	20191205 well2 cl120 hoil1mscarlet...27...MyD88...81	32	MyD88 HOIL1Goff	20191205 well2 cl120 hoil1mscarlet	27	165.494969201626	8.45657455364722	64	20	37
20191205 well2 cl120 hoil1mscarlet...27...8	20191205 well2 cl120 hoil1mscarlet...27...MyD88...206	32	MyD88 HOIL1Goff	20191205 well2 cl120 hoil1mscarlet	27	96.4228710981819	7.27816116220652	44	24	21
20191205 well2 cl120 hoil1mscarlet...27...9	20191205 well2 cl120 hoil1mscarlet...27...MyD88...267	32	MyD88 HOIL1Goff	20191205 well2 cl120 hoil1mscarlet	27	12.9035764101295	2.46740278404724	96	28	3
20191205 well2 cl120 hoil1mscarlet...28...1	20191205 well2 cl120 hoil1mscarlet...28...MyD88...23	32	MyD88 HOIL1Goff	20191205 well2 cl120 hoil1mscarlet	28	11.2132438070219	3.32291369246118	36	16	2
20191205 well2 cl120 hoil1mscarlet...28...10	20191205 well2 cl120 hoil1mscarlet...28...MyD88...55	32	MyD88 HOIL1Goff	20191205 well2 cl120 hoil1mscarlet	28	94.2312787015603	6.03640039929868	348	204	21
20191205 well2 cl120 hoil1mscarlet...28...11	20191205 well2 cl120 hoil1mscarlet...28...MyD88...84	32	MyD88 HOIL1Goff	20191205 well2 cl120 hoil1mscarlet	28	130.030269570219	2.1023415074868	596	16	29
20191205 well2 cl120 hoil1mscarlet...28...12	20191205 well2 cl120 hoil1mscarlet...28...MyD88...87	32	MyD88 HOIL1Goff	20191205 well2 cl120 hoil1mscarlet	28	22.8637887543851	3.59472656242592	160	92	5
20191205 well2 cl120 hoil1mscarlet...28...14	20191205 well2 cl120 hoil1mscarlet...28...MyD88...166	32	MyD88 HOIL1Goff	20191205 well2 cl120 hoil1mscarlet	28	50.313473379867	0.801304037397975	308	8	11
20191205 well2 cl120 hoil1mscarlet...28...16	20191205 well2 cl120 hoil1mscarlet...28...MyD88...56	32	MyD88 HOIL1Goff	20191205 well2 cl120 hoil1mscarlet	28	134.052843658796	8.82679901169257	676	632	30
20191205 well2 cl120 hoil1mscarlet...28...17	20191205 well2 cl120 hoil1mscarlet...28...MyD88...96	32	MyD88 HOIL1Goff	20191205 well2 cl120 hoil1mscarlet	28	37.6181289159272	1.37209119417471	216	28	8
20191205 well2 cl120 hoil1mscarlet...28...19	20191205 well2 cl120 hoil1mscarlet...28...MyD88...218	32	MyD88 HOIL1Goff	20191205 well2 cl120 hoil1mscarlet	28	15.5246386774218	3.38943260925455	36	24	3
20191205 well2 cl120 hoil1mscarlet...28...2	20191205 well2 cl120 hoil1mscarlet...28...MyD88...9	32	MyD88 HOIL1Goff	20191205 well2 cl120 hoil1mscarlet	28	159.579733595216	16.2486230845504	532	328	35
20191205 well2 cl120 hoil1mscarlet...28...20	20191205 well2 cl120 hoil1mscarlet...28...MyD88...214	32	MyD88 HOIL1Goff	20191205 well2 cl120 hoil1mscarlet	28	62.1502008211739	1.31202543111614	104	8	14
20191205 well2 cl120 hoil1mscarlet...28...21	20191205 well2 cl120 hoil1mscarlet...28...MyD88...160	32	MyD88 HOIL1Goff	20191205 well2 cl120 hoil1mscarlet	28	8.06699205137711	3.49105473509526	128	12	2
20191205 well2 cl120 hoil1mscarlet...28...22	20191205 well2 cl120 hoil1mscarlet...28...MyD88...248	32	MyD88 HOIL1Goff	20191205 well2 cl120 hoil1mscarlet	28	12.8002957003116	2.73355273204241	52	48	3
20191205 well2 cl120 hoil1mscarlet...28...23	20191205 well2 cl120 hoil1mscarlet...28...MyD88...234	32	MyD88 HOIL1Goff	20191205 well2 cl120 hoil1mscarlet	28	32.6970325953798	2.69388991287271	16	12	7
20191205 well2 cl120 hoil1mscarlet...28...27	20191205 well2 cl120 hoil1mscarlet...28...MyD88...239	32	MyD88 HOIL1Goff	20191205 well2 cl120 hoil1mscarlet	28	43.0138650532984	3.06466639136682	72	180	10
20191205 well2 cl120 hoil1mscarlet...28...28	20191205 well2 cl120 hoil1mscarlet...28...MyD88...264	32	MyD88 HOIL1Goff	20191205 well2 cl120 hoil1mscarlet	28	65.3164209220323	2.7424032384455	256	132	15
20191205 well2 cl120 hoil1mscarlet...28...30	20191205 well2 cl120 hoil1mscarlet...28...MyD88...373	32	MyD88 HOIL1Goff	20191205 well2 cl120 hoil1mscarlet	28	61.8696899710217	5.10886582076716	16	44	14
20191205 well2 cl120 hoil1mscarlet...28...31	20191205 well2 cl120 hoil1mscarlet...28...MyD88...382	32	MyD88 HOIL1Goff	20191205 well2 cl120 hoil1mscarlet	28	118.751371413971	4.95498992959115	144	144	26
20191205 well2 cl120 hoil1mscarlet...28...33	20191205 well2 cl120 hoil1mscarlet...28...MyD88...359	32	MyD88 HOIL1Goff	20191205 well2 cl120 hoil1mscarlet	28	115.648989157692	2.6948898524382	208	52	26
20191205 well2 cl120 hoil1mscarlet...28...35	20191205 well2 cl120 hoil1mscarlet...28...MyD88...178	32	MyD88 HOIL1Goff	20191205 well2 cl120 hoil1mscarlet	28	29.6513122719385	8.05894817445726	124	456	7
20191205 well2 cl120 hoil1mscarlet...28...36	20191205 well2 cl120 hoil1mscarlet...28...MyD88...394	32	MyD88 HOIL1Goff	20191205 well2 cl120 hoil1mscarlet	28	38.8560188735547	3.64196319152019	52	168	9
20191205 well2 cl120 hoil1mscarlet...28...37	20191205 well2 cl120 hoil1mscarlet...28...MyD88...374	32	MyD88 HOIL1Goff	20191205 well2 cl120 hoil1mscarlet	28	103.665963273383	6.71569764362055	168	132	23
20191205 well2 cl120 hoil1mscarlet...28...39	20191205 well2 cl120 hoil1mscarlet...28...MyD88...295	32	MyD88 HOIL1Goff	20191205 well2 cl120 hoil1mscarlet	28	27.7177920906624	2.07334607045902	272	52	6
20191205 well2 cl120 hoil1mscarlet...28...4	20191205 well2 cl120 hoil1mscarlet...28...MyD88...49	32	MyD88 HOIL1Goff	20191205 well2 cl120 hoil1mscarlet	28	86.6338953877309	4.9633694342033	260	284	19
20191205 well2 cl120 hoil1mscarlet...28...40	20191205 well2 cl120 hoil1mscarlet...28...MyD88...91	32	MyD88 HOIL1Goff	20191205 well2 cl120 hoil1mscarlet	28	124.203156065884	6.79759000948274	124	448	28
20191205 well2 cl120 hoil1mscarlet...28...41	20191205 well2 cl120 hoil1mscarlet...28...MyD88...490	32	MyD88 HOIL1Goff	20191205 well2 cl120 hoil1mscarlet	28	148.929619947543	8.73224308860351	84	168	33
20191205 well2 cl120 hoil1mscarlet...28...42	20191205 well2 cl120 hoil1mscarlet...28...MyD88...497	32	MyD88 HOIL1Goff	20191205 well2 cl120 hoil1mscarlet	28	133.919276126007	6.55418765476108	128	152	30
20191205 well2 cl120 hoil1mscarlet...28...43	20191205 well2 cl120 hoil1mscarlet...28...MyD88...520	32	MyD88 HOIL1Goff	20191205 well2 cl120 hoil1mscarlet	28	126.766878856214	4.88875911702646	52	36	28
20191205 well2 cl120 hoil1mscarlet...28...44	20191205 well2 cl120 hoil1mscarlet...28...MyD88...584	32	MyD88 HOIL1Goff	20191205 well2 cl120 hoil1mscarlet	28	63.2928468308787	1.26030507192839	96	24	14
20191205 well2 cl120 hoil1mscarlet...28...45	20191205 well2 cl120 hoil1mscarlet...28...MyD88...609	32	MyD88 HOIL1Goff	20191205 well2 cl120 hoil1mscarlet	28	107.227274055427	7.76027179877678	8	64	24
20191205 well2 cl120 hoil1mscarlet...28...48	20191205 well2 cl120 hoil1mscarlet...28...MyD88...480	32	MyD88 HOIL1Goff	20191205 well2 cl120 hoil1mscarlet	28	86.8354517895425	9.11444507927243	92	192	19
20191205 well2 cl120 hoil1mscarlet...28...49	20191205 well2 cl120 hoil1mscarlet...28...MyD88...579	32	MyD88 HOIL1Goff	20191205 well2 cl120 hoil1mscarlet	28	125.243197233239	7.70283550860503	212	80	28
20191205 well2 cl120 hoil1mscarlet...28...5	20191205 well2 cl120 hoil1mscarlet...28...MyD88...60	32	MyD88 HOIL1Goff	20191205 well2 cl120 hoil1mscarlet	28	89.606370976595	3.98914733082496	184	148	20
20191205 well2 cl120 hoil1mscarlet...28...51	20191205 well2 cl120 hoil1mscarlet...28...MyD88...570	32	MyD88 HOIL1Goff	20191205 well2 cl120 hoil1mscarlet	28	108.409351006094	2.09055118793309	268	28	24
20191205 well2 cl120 hoil1mscarlet...28...52	20191205 well2 cl120 hoil1mscarlet...28...MyD88...503	32	MyD88 HOIL1Goff	20191205 well2 cl120 hoil1mscarlet	28	242.793700274342	8.18877485882233	428	200	54
20191205 well2 cl120 hoil1mscarlet...28...53	20191205 well2 cl120 hoil1mscarlet...28...MyD88...655	32	MyD88 HOIL1Goff	20191205 well2 cl120 hoil1mscarlet	28	32.0957019620312	1.1711242252755	32	8	7
20191205 well2 cl120 hoil1mscarlet...28...56	20191205 well2 cl120 hoil1mscarlet...28...MyD88...604	32	MyD88 HOIL1Goff	20191205 well2 cl120 hoil1mscarlet	28	165.797888481756	5.25779524654882	16	280	37
20191205 well2 cl120 hoil1mscarlet...28...58	20191205 well2 cl120 hoil1mscarlet...28...MyD88...732	32	MyD88 HOIL1Goff	20191205 well2 cl120 hoil1mscarlet	28	130.09131235447	1.73498189975554	64	56	29
20191205 well2 cl120 hoil1mscarlet...28...6	20191205 well2 cl120 hoil1mscarlet...28...MyD88...35	32	MyD88 HOIL1Goff	20191205 well2 cl120 hoil1mscarlet	28	148.373283023801	9.3883731476682	308	328	33
20191205 well2 cl120 hoil1mscarlet...28...7	20191205 well2 cl120 hoil1mscarlet...28...MyD88...104	32	MyD88 HOIL1Goff	20191205 well2 cl120 hoil1mscarlet	28	121.800459012845	4.47409315006436	196	64	27
20191205 well2 cl120 hoil1mscarlet...28...8	20191205 well2 cl120 hoil1mscarlet...28...MyD88...34	32	MyD88 HOIL1Goff	20191205 well2 cl120 hoil1mscarlet	28	45.5390868335415	5.90645078764058	308	176	10
20191205 well2 cl120 hoil1mscarlet...28...9	20191205 well2 cl120 hoil1mscarlet...28...MyD88...132	32	MyD88 HOIL1Goff	20191205 well2 cl120 hoil1mscarlet	28	14.729381952756	2.79993087156849	28	40	3
20191205 well2 cl120 hoil1mscarlet...3...1	20191205 well2 cl120 hoil1mscarlet...3...MyD88...20	32	MyD88 HOIL1Goff	20191205 well2 cl120 hoil1mscarlet	3	212.230618589651	27.6587621630505	376	272	47
20191205 well2 cl120 hoil1mscarlet...3...10	20191205 well2 cl120 hoil1mscarlet...3...MyD88...173	32	MyD88 HOIL1Goff	20191205 well2 cl120 hoil1mscarlet	3	40.6108901383505	1.95688993400058	24	12	9
20191205 well2 cl120 hoil1mscarlet...3...14	20191205 well2 cl120 hoil1mscarlet...3...MyD88...272	32	MyD88 HOIL1Goff	20191205 well2 cl120 hoil1mscarlet	3	117.738728617026	7.77039358081641	268	176	26
20191205 well2 cl120 hoil1mscarlet...3...16	20191205 well2 cl120 hoil1mscarlet...3...MyD88...266	32	MyD88 HOIL1Goff	20191205 well2 cl120 hoil1mscarlet	3	71.3633666143657	8.70784085680773	152	84	16
20191205 well2 cl120 hoil1mscarlet...3...17	20191205 well2 cl120 hoil1mscarlet...3...MyD88...318	32	MyD88 HOIL1Goff	20191205 well2 cl120 hoil1mscarlet	3	7.48276036700171	1.61167272545535	164	44	2
20191205 well2 cl120 hoil1mscarlet...3...2	20191205 well2 cl120 hoil1mscarlet...3...MyD88...26	32	MyD88 HOIL1Goff	20191205 well2 cl120 hoil1mscarlet	3	49.1470210721873	5.05853012806029	92	28	11
20191205 well2 cl120 hoil1mscarlet...3...22	20191205 well2 cl120 hoil1mscarlet...3...MyD88...253	32	MyD88 HOIL1Goff	20191205 well2 cl120 hoil1mscarlet	3	305.611102692013	35.7940000725189	1044	300	68
20191205 well2 cl120 hoil1mscarlet...3...23	20191205 well2 cl120 hoil1mscarlet...3...MyD88...320	32	MyD88 HOIL1Goff	20191205 well2 cl120 hoil1mscarlet	3	210.841433617038	22.8939519703895	148	324	47
20191205 well2 cl120 hoil1mscarlet...3...24	20191205 well2 cl120 hoil1mscarlet...3...MyD88...332	32	MyD88 HOIL1Goff	20191205 well2 cl120 hoil1mscarlet	3	28.5580431380402	3.70143671877299	232	212	6
20191205 well2 cl120 hoil1mscarlet...3...25	20191205 well2 cl120 hoil1mscarlet...3...MyD88...450	32	MyD88 HOIL1Goff	20191205 well2 cl120 hoil1mscarlet	3	70.7352254661564	3.49654901126067	56	24	16
20191205 well2 cl120 hoil1mscarlet...3...27	20191205 well2 cl120 hoil1mscarlet...3...MyD88...499	32	MyD88 HOIL1Goff	20191205 well2 cl120 hoil1mscarlet	3	102.340175610289	3.26566811950444	740	124	23
20191205 well2 cl120 hoil1mscarlet...3...28	20191205 well2 cl120 hoil1mscarlet...3...MyD88...516	32	MyD88 HOIL1Goff	20191205 well2 cl120 hoil1mscarlet	3	52.8216062460472	5.69935887876237	128	128	12
20191205 well2 cl120 hoil1mscarlet...3...29	20191205 well2 cl120 hoil1mscarlet...3...MyD88...622	32	MyD88 HOIL1Goff	20191205 well2 cl120 hoil1mscarlet	3	27.8466162264973	2.73947340858087	32	80	6
20191205 well2 cl120 hoil1mscarlet...3...3	20191205 well2 cl120 hoil1mscarlet...3...MyD88...42	32	MyD88 HOIL1Goff	20191205 well2 cl120 hoil1mscarlet	3	68.8131335336188	3.92633327143436	88	40	15
20191205 well2 cl120 hoil1mscarlet...3...30	20191205 well2 cl120 hoil1mscarlet...3...MyD88...490	32	MyD88 HOIL1Goff	20191205 well2 cl120 hoil1mscarlet	3	26.8399906219742	3.5906708201538	128	52	6
20191205 well2 cl120 hoil1mscarlet...3...31	20191205 well2 cl120 hoil1mscarlet...3...MyD88...531	32	MyD88 HOIL1Goff	20191205 well2 cl120 hoil1mscarlet	3	22.2439027712602	3.01942357382335	68	76	5
20191205 well2 cl120 hoil1mscarlet...3...32	20191205 well2 cl120 hoil1mscarlet...3...MyD88...482	32	MyD88 HOIL1Goff	20191205 well2 cl120 hoil1mscarlet	3	15.8564689217605	4.29534788221306	392	184	4
20191205 well2 cl120 hoil1mscarlet...3...34	20191205 well2 cl120 hoil1mscarlet...3...MyD88...509	32	MyD88 HOIL1Goff	20191205 well2 cl120 hoil1mscarlet	3	25.3745469507724	2.01459658425665	144	24	6
20191205 well2 cl120 hoil1mscarlet...3...36	20191205 well2 cl120 hoil1mscarlet...3...MyD88...609	32	MyD88 HOIL1Goff	20191205 well2 cl120 hoil1mscarlet	3	39.1009808165394	2.57433289017584	116	76	9
20191205 well2 cl120 hoil1mscarlet...3...37	20191205 well2 cl120 hoil1mscarlet...3...MyD88...618	32	MyD88 HOIL1Goff	20191205 well2 cl120 hoil1mscarlet	3	10.723198939074	1.89733817494364	48	36	2
20191205 well2 cl120 hoil1mscarlet...3...38	20191205 well2 cl120 hoil1mscarlet...3...MyD88...665	32	MyD88 HOIL1Goff	20191205 well2 cl120 hoil1mscarlet	3	24.7701031554468	1.7520975439397	472	8	6
20191205 well2 cl120 hoil1mscarlet...3...4	20191205 well2 cl120 hoil1mscarlet...3...MyD88...53	32	MyD88 HOIL1Goff	20191205 well2 cl120 hoil1mscarlet	3	56.5470570409591	3.87773783362824	88	28	13
20191205 well2 cl120 hoil1mscarlet...3...41	20191205 well2 cl120 hoil1mscarlet...3...MyD88...688	32	MyD88 HOIL1Goff	20191205 well2 cl120 hoil1mscarlet	3	8.85922636619027	1.94472261311323	112	40	2
20191205 well2 cl120 hoil1mscarlet...3...42	20191205 well2 cl120 hoil1mscarlet...3...MyD88...655	32	MyD88 HOIL1Goff	20191205 well2 cl120 hoil1mscarlet	3	11.5075954885158	2.2539106246188	232	108	3
20191205 well2 cl120 hoil1mscarlet...3...43	20191205 well2 cl120 hoil1mscarlet...3...MyD88...716	32	MyD88 HOIL1Goff	20191205 well2 cl120 hoil1mscarlet	3	17.5995813112997	3.35543418191395	224	136	4
20191205 well2 cl120 hoil1mscarlet...3...44	20191205 well2 cl120 hoil1mscarlet...3...MyD88...750	32	MyD88 HOIL1Goff	20191205 well2 cl120 hoil1mscarlet	3	14.9960261585742	2.33954661689899	68	64	3
20191205 well2 cl120 hoil1mscarlet...3...46	20191205 well2 cl120 hoil1mscarlet...3...MyD88...392	32	MyD88 HOIL1Goff	20191205 well2 cl120 hoil1mscarlet	3	22.4907304442908	2.9787624848486	560	44	5
20191205 well2 cl120 hoil1mscarlet...3...47	20191205 well2 cl120 hoil1mscarlet...3...MyD88...681	32	MyD88 HOIL1Goff	20191205 well2 cl120 hoil1mscarlet	3	15.2778087897039	3.35779385914252	472	164	3
20191205 well2 cl120 hoil1mscarlet...3...48	20191205 well2 cl120 hoil1mscarlet...3...MyD88...751	32	MyD88 HOIL1Goff	20191205 well2 cl120 hoil1mscarlet	3	16.1829678385201	2.3393889068498	44	64	4
20191205 well2 cl120 hoil1mscarlet...3...49	20191205 well2 cl120 hoil1mscarlet...3...MyD88...653	32	MyD88 HOIL1Goff	20191205 well2 cl120 hoil1mscarlet	3	14.9916395765009	2.26170106832178	148	16	3
20191205 well2 cl120 hoil1mscarlet...3...5	20191205 well2 cl120 hoil1mscarlet...3...MyD88...83	32	MyD88 HOIL1Goff	20191205 well2 cl120 hoil1mscarlet	3	180.066246862949	19.4056152726778	236	132	40
20191205 well2 cl120 hoil1mscarlet...3...51	20191205 well2 cl120 hoil1mscarlet...3...MyD88...765	32	MyD88 HOIL1Goff	20191205 well2 cl120 hoil1mscarlet	3	13.1445879518015	1.72438881019419	84	8	3
20191205 well2 cl120 hoil1mscarlet...3...52	20191205 well2 cl120 hoil1mscarlet...3...MyD88...694	32	MyD88 HOIL1Goff	20191205 well2 cl120 hoil1mscarlet	3	9.41403336652011	1.83963813317606	300	84	2
20191205 well2 cl120 hoil1mscarlet...3...53	20191205 well2 cl120 hoil1mscarlet...3...MyD88...769	32	MyD88 HOIL1Goff	20191205 well2 cl120 hoil1mscarlet	3	20.0467910864344	3.29708660234527	380	336	4
20191205 well2 cl120 hoil1mscarlet...3...54	20191205 well2 cl120 hoil1mscarlet...3...MyD88...711	32	MyD88 HOIL1Goff	20191205 well2 cl120 hoil1mscarlet	3	15.5364655072885	3.02651289452585	300	172	3
20191205 well2 cl120 hoil1mscarlet...3...55	20191205 well2 cl120 hoil1mscarlet...3...MyD88...781	32	MyD88 HOIL1Goff	20191205 well2 cl120 hoil1mscarlet	3	12.6763673118883	2.24435784284534	348	20	3
20191205 well2 cl120 hoil1mscarlet...3...56	20191205 well2 cl120 hoil1mscarlet...3...MyD88...828	32	MyD88 HOIL1Goff	20191205 well2 cl120 hoil1mscarlet	3	13.2483250873735	2.53981935349924	156	128	3
20191205 well2 cl120 hoil1mscarlet...3...57	20191205 well2 cl120 hoil1mscarlet...3...MyD88...875	32	MyD88 HOIL1Goff	20191205 well2 cl120 hoil1mscarlet	3	9.67743339347248	2.02608995690669	136	96	2
20191205 well2 cl120 hoil1mscarlet...3...58	20191205 well2 cl120 hoil1mscarlet...3...MyD88...767	32	MyD88 HOIL1Goff	20191205 well2 cl120 hoil1mscarlet	3	18.8147070250576	5.39182621131166	196	180	4
20191205 well2 cl120 hoil1mscarlet...3...59	20191205 well2 cl120 hoil1mscarlet...3...MyD88...760	32	MyD88 HOIL1Goff	20191205 well2 cl120 hoil1mscarlet	3	20.25921706025	0.911566856011625	392	8	5
20191205 well2 cl120 hoil1mscarlet...3...60	20191205 well2 cl120 hoil1mscarlet...3...MyD88...817	32	MyD88 HOIL1Goff	20191205 well2 cl120 hoil1mscarlet	3	15.6331039448727	2.3436772396955	200	48	3
20191205 well2 cl120 hoil1mscarlet...3...61	20191205 well2 cl120 hoil1mscarlet...3...MyD88...889	32	MyD88 HOIL1Goff	20191205 well2 cl120 hoil1mscarlet	3	13.8770976966972	2.0074987030922	232	16	3
20191205 well2 cl120 hoil1mscarlet...3...62	20191205 well2 cl120 hoil1mscarlet...3...MyD88...919	32	MyD88 HOIL1Goff	20191205 well2 cl120 hoil1mscarlet	3	8.90547308823899	2.01643706006026	88	56	2
20191205 well2 cl120 hoil1mscarlet...3...64	20191205 well2 cl120 hoil1mscarlet...3...MyD88...887	32	MyD88 HOIL1Goff	20191205 well2 cl120 hoil1mscarlet	3	19.1004907075206	5.4588349793747	148	104	4
20191205 well2 cl120 hoil1mscarlet...3...65	20191205 well2 cl120 hoil1mscarlet...3...MyD88...970	32	MyD88 HOIL1Goff	20191205 well2 cl120 hoil1mscarlet	3	7.39938574090956	1.64508598407484	84	40	2
20191205 well2 cl120 hoil1mscarlet...3...66	20191205 well2 cl120 hoil1mscarlet...3...MyD88...992	32	MyD88 HOIL1Goff	20191205 well2 cl120 hoil1mscarlet	3	6.77397664079928	1.51248460470042	48	24	2
20191205 well2 cl120 hoil1mscarlet...3...67	20191205 well2 cl120 hoil1mscarlet...3...MyD88...952	32	MyD88 HOIL1Goff	20191205 well2 cl120 hoil1mscarlet	3	12.4300158216232	1.38094289998319	112	44	3
20191205 well2 cl120 hoil1mscarlet...3...7	20191205 well2 cl120 hoil1mscarlet...3...MyD88...6	32	MyD88 HOIL1Goff	20191205 well2 cl120 hoil1mscarlet	3	46.3427514991691	1.322300925187	476	16	10
20191205 well2 cl120 hoil1mscarlet...3...8	20191205 well2 cl120 hoil1mscarlet...3...MyD88...139	32	MyD88 HOIL1Goff	20191205 well2 cl120 hoil1mscarlet	3	82.7453299175474	1.86446534252087	100	16	18
20191205 well2 cl120 hoil1mscarlet...3...9	20191205 well2 cl120 hoil1mscarlet...3...MyD88...176	32	MyD88 HOIL1Goff	20191205 well2 cl120 hoil1mscarlet	3	366.571727454812	10.7419329440686	368	36	81
20191205 well2 cl120 hoil1mscarlet...30...1	20191205 well2 cl120 hoil1mscarlet...30...MyD88...18	32	MyD88 HOIL1Goff	20191205 well2 cl120 hoil1mscarlet	30	35.9357445873269	1.48276511486333	188	8	8
20191205 well2 cl120 hoil1mscarlet...30...10	20191205 well2 cl120 hoil1mscarlet...30...MyD88...174	32	MyD88 HOIL1Goff	20191205 well2 cl120 hoil1mscarlet	30	94.6150896681959	3.9394675129625	72	20	21
20191205 well2 cl120 hoil1mscarlet...30...11	20191205 well2 cl120 hoil1mscarlet...30...MyD88...145	32	MyD88 HOIL1Goff	20191205 well2 cl120 hoil1mscarlet	30	26.6036634814939	1.68132432448871	344	8	6
20191205 well2 cl120 hoil1mscarlet...30...12	20191205 well2 cl120 hoil1mscarlet...30...MyD88...158	32	MyD88 HOIL1Goff	20191205 well2 cl120 hoil1mscarlet	30	126.617029969386	9.74814251832468	660	292	28
20191205 well2 cl120 hoil1mscarlet...30...13	20191205 well2 cl120 hoil1mscarlet...30...MyD88...190	32	MyD88 HOIL1Goff	20191205 well2 cl120 hoil1mscarlet	30	22.6798875508839	1.87142794957216	80	8	5
20191205 well2 cl120 hoil1mscarlet...30...14	20191205 well2 cl120 hoil1mscarlet...30...MyD88...202	32	MyD88 HOIL1Goff	20191205 well2 cl120 hoil1mscarlet	30	21.4772281985774	3.17645147883203	28	20	5
20191205 well2 cl120 hoil1mscarlet...30...15	20191205 well2 cl120 hoil1mscarlet...30...MyD88...201	32	MyD88 HOIL1Goff	20191205 well2 cl120 hoil1mscarlet	30	30.6275980886837	3.80383453064892	92	32	7
20191205 well2 cl120 hoil1mscarlet...30...17	20191205 well2 cl120 hoil1mscarlet...30...MyD88...224	32	MyD88 HOIL1Goff	20191205 well2 cl120 hoil1mscarlet	30	20.9918620261864	3.19952063033734	72	24	5
20191205 well2 cl120 hoil1mscarlet...30...18	20191205 well2 cl120 hoil1mscarlet...30...MyD88...163	32	MyD88 HOIL1Goff	20191205 well2 cl120 hoil1mscarlet	30	15.4468300731867	2.45664582278552	428	56	3
20191205 well2 cl120 hoil1mscarlet...30...19	20191205 well2 cl120 hoil1mscarlet...30...MyD88...169	32	MyD88 HOIL1Goff	20191205 well2 cl120 hoil1mscarlet	30	18.9664970914427	4.13999111343013	164	140	4
20191205 well2 cl120 hoil1mscarlet...30...20	20191205 well2 cl120 hoil1mscarlet...30...MyD88...247	32	MyD88 HOIL1Goff	20191205 well2 cl120 hoil1mscarlet	30	27.3454351231957	4.04316545675746	128	80	6
20191205 well2 cl120 hoil1mscarlet...30...22	20191205 well2 cl120 hoil1mscarlet...30...MyD88...197	32	MyD88 HOIL1Goff	20191205 well2 cl120 hoil1mscarlet	30	13.3668309581607	1.67249399631739	280	20	3
20191205 well2 cl120 hoil1mscarlet...30...23	20191205 well2 cl120 hoil1mscarlet...30...MyD88...285	32	MyD88 HOIL1Goff	20191205 well2 cl120 hoil1mscarlet	30	22.6198227324459	2.26730332624842	228	40	5
20191205 well2 cl120 hoil1mscarlet...30...4	20191205 well2 cl120 hoil1mscarlet...30...MyD88...65	32	MyD88 HOIL1Goff	20191205 well2 cl120 hoil1mscarlet	30	11.2410385814115	4.77913484067353	112	92	2
20191205 well2 cl120 hoil1mscarlet...30...5	20191205 well2 cl120 hoil1mscarlet...30...MyD88...53	32	MyD88 HOIL1Goff	20191205 well2 cl120 hoil1mscarlet	30	33.1554571984842	2.42457844987281	200	28	7
20191205 well2 cl120 hoil1mscarlet...30...7	20191205 well2 cl120 hoil1mscarlet...30...MyD88...103	32	MyD88 HOIL1Goff	20191205 well2 cl120 hoil1mscarlet	30	14.3920385512679	0.852349213666393	80	8	3
20191205 well2 cl120 hoil1mscarlet...30...8	20191205 well2 cl120 hoil1mscarlet...30...MyD88...49	32	MyD88 HOIL1Goff	20191205 well2 cl120 hoil1mscarlet	30	69.2249222053015	2.44984274840925	268	24	15
20191205 well2 cl120 hoil1mscarlet...30...9	20191205 well2 cl120 hoil1mscarlet...30...MyD88...123	32	MyD88 HOIL1Goff	20191205 well2 cl120 hoil1mscarlet	30	39.7405218855111	1.14174872960623	464	8	9
20191205 well2 cl120 hoil1mscarlet...32...1	20191205 well2 cl120 hoil1mscarlet...32...MyD88...67	32	MyD88 HOIL1Goff	20191205 well2 cl120 hoil1mscarlet	32	68.2793970669949	4.9374815624557	1096	336	15
20191205 well2 cl120 hoil1mscarlet...32...2	20191205 well2 cl120 hoil1mscarlet...32...MyD88...83	32	MyD88 HOIL1Goff	20191205 well2 cl120 hoil1mscarlet	32	29.2100708885309	1.79829398283485	448	16	6
20191205 well2 cl120 hoil1mscarlet...32...4	20191205 well2 cl120 hoil1mscarlet...32...MyD88...35	32	MyD88 HOIL1Goff	20191205 well2 cl120 hoil1mscarlet	32	50.6744158121384	1.49042448237199	732	8	11
20191205 well2 cl120 hoil1mscarlet...33...1	20191205 well2 cl120 hoil1mscarlet...33...MyD88...35	32	MyD88 HOIL1Goff	20191205 well2 cl120 hoil1mscarlet	33	36.9564377596106	1.86397522079704	160	28	8
20191205 well2 cl120 hoil1mscarlet...33...10	20191205 well2 cl120 hoil1mscarlet...33...MyD88...189	32	MyD88 HOIL1Goff	20191205 well2 cl120 hoil1mscarlet	33	10.4980356111819	1.59845420806064	192	16	2
20191205 well2 cl120 hoil1mscarlet...33...12	20191205 well2 cl120 hoil1mscarlet...33...MyD88...271	32	MyD88 HOIL1Goff	20191205 well2 cl120 hoil1mscarlet	33	12.9059298593341	1.66107415192097	8	16	3
20191205 well2 cl120 hoil1mscarlet...33...13	20191205 well2 cl120 hoil1mscarlet...33...MyD88...282	32	MyD88 HOIL1Goff	20191205 well2 cl120 hoil1mscarlet	33	71.8131519855914	1.20222192597036	188	36	16
20191205 well2 cl120 hoil1mscarlet...33...14	20191205 well2 cl120 hoil1mscarlet...33...MyD88...258	32	MyD88 HOIL1Goff	20191205 well2 cl120 hoil1mscarlet	33	18.5101763160233	1.20495642914046	116	12	4
20191205 well2 cl120 hoil1mscarlet...33...15	20191205 well2 cl120 hoil1mscarlet...33...MyD88...308	32	MyD88 HOIL1Goff	20191205 well2 cl120 hoil1mscarlet	33	99.6954606592269	7.22373442708083	104	48	22
20191205 well2 cl120 hoil1mscarlet...33...16	20191205 well2 cl120 hoil1mscarlet...33...MyD88...142	32	MyD88 HOIL1Goff	20191205 well2 cl120 hoil1mscarlet	33	27.0911870219449	1.30096947690627	576	24	6
20191205 well2 cl120 hoil1mscarlet...33...17	20191205 well2 cl120 hoil1mscarlet...33...MyD88...339	32	MyD88 HOIL1Goff	20191205 well2 cl120 hoil1mscarlet	33	20.2773873672682	1.73055775188837	40	32	5
20191205 well2 cl120 hoil1mscarlet...33...18	20191205 well2 cl120 hoil1mscarlet...33...MyD88...340	32	MyD88 HOIL1Goff	20191205 well2 cl120 hoil1mscarlet	33	76.1270051212095	7.50879449433962	192	68	17
20191205 well2 cl120 hoil1mscarlet...33...19	20191205 well2 cl120 hoil1mscarlet...33...MyD88...296	32	MyD88 HOIL1Goff	20191205 well2 cl120 hoil1mscarlet	33	46.6924521793812	6.14307299779478	160	76	10
20191205 well2 cl120 hoil1mscarlet...33...2	20191205 well2 cl120 hoil1mscarlet...33...MyD88...96	32	MyD88 HOIL1Goff	20191205 well2 cl120 hoil1mscarlet	33	67.0293854883727	2.21078860273149	556	16	15
20191205 well2 cl120 hoil1mscarlet...33...22	20191205 well2 cl120 hoil1mscarlet...33...MyD88...324	32	MyD88 HOIL1Goff	20191205 well2 cl120 hoil1mscarlet	33	65.5498547301335	1.09528133092408	160	8	15
20191205 well2 cl120 hoil1mscarlet...33...23	20191205 well2 cl120 hoil1mscarlet...33...MyD88...318	32	MyD88 HOIL1Goff	20191205 well2 cl120 hoil1mscarlet	33	95.3173272295778	3.37923795745838	360	40	21
20191205 well2 cl120 hoil1mscarlet...33...24	20191205 well2 cl120 hoil1mscarlet...33...MyD88...272	32	MyD88 HOIL1Goff	20191205 well2 cl120 hoil1mscarlet	33	31.8281643238827	2.96563012474067	260	80	7
20191205 well2 cl120 hoil1mscarlet...33...25	20191205 well2 cl120 hoil1mscarlet...33...MyD88...393	32	MyD88 HOIL1Goff	20191205 well2 cl120 hoil1mscarlet	33	132.489105001546	7.96937702718161	212	160	29
20191205 well2 cl120 hoil1mscarlet...33...26	20191205 well2 cl120 hoil1mscarlet...33...MyD88...405	32	MyD88 HOIL1Goff	20191205 well2 cl120 hoil1mscarlet	33	90.7406489347316	7.87399941733317	220	208	20
20191205 well2 cl120 hoil1mscarlet...33...27	20191205 well2 cl120 hoil1mscarlet...33...MyD88...298	32	MyD88 HOIL1Goff	20191205 well2 cl120 hoil1mscarlet	33	20.9963197535209	1.54518823865184	224	8	5
20191205 well2 cl120 hoil1mscarlet...33...28	20191205 well2 cl120 hoil1mscarlet...33...MyD88...335	32	MyD88 HOIL1Goff	20191205 well2 cl120 hoil1mscarlet	33	17.9720859245776	1.56442193867399	328	12	4
20191205 well2 cl120 hoil1mscarlet...33...29	20191205 well2 cl120 hoil1mscarlet...33...MyD88...341	32	MyD88 HOIL1Goff	20191205 well2 cl120 hoil1mscarlet	33	14.8125451200169	1.11829041808916	340	12	3
20191205 well2 cl120 hoil1mscarlet...33...3	20191205 well2 cl120 hoil1mscarlet...33...MyD88...102	32	MyD88 HOIL1Goff	20191205 well2 cl120 hoil1mscarlet	33	13.6257342192251	1.63632793771625	128	36	3
20191205 well2 cl120 hoil1mscarlet...33...30	20191205 well2 cl120 hoil1mscarlet...33...MyD88...414	32	MyD88 HOIL1Goff	20191205 well2 cl120 hoil1mscarlet	33	29.7642553991062	2.31534222819726	264	24	7
20191205 well2 cl120 hoil1mscarlet...33...31	20191205 well2 cl120 hoil1mscarlet...33...MyD88...411	32	MyD88 HOIL1Goff	20191205 well2 cl120 hoil1mscarlet	33	43.5611823695128	2.23326076784499	268	56	10
20191205 well2 cl120 hoil1mscarlet...33...32	20191205 well2 cl120 hoil1mscarlet...33...MyD88...462	32	MyD88 HOIL1Goff	20191205 well2 cl120 hoil1mscarlet	33	22.7205840041329	1.27106982932511	168	32	5
20191205 well2 cl120 hoil1mscarlet...33...33	20191205 well2 cl120 hoil1mscarlet...33...MyD88...425	32	MyD88 HOIL1Goff	20191205 well2 cl120 hoil1mscarlet	33	90.0057301482297	3.96392061365723	236	128	20
20191205 well2 cl120 hoil1mscarlet...33...34	20191205 well2 cl120 hoil1mscarlet...33...MyD88...492	32	MyD88 HOIL1Goff	20191205 well2 cl120 hoil1mscarlet	33	46.7741545790264	5.21922553252168	16	28	10
20191205 well2 cl120 hoil1mscarlet...33...35	20191205 well2 cl120 hoil1mscarlet...33...MyD88...251	32	MyD88 HOIL1Goff	20191205 well2 cl120 hoil1mscarlet	33	22.7809077282593	2.19975496686888	464	16	5
20191205 well2 cl120 hoil1mscarlet...33...36	20191205 well2 cl120 hoil1mscarlet...33...MyD88...491	32	MyD88 HOIL1Goff	20191205 well2 cl120 hoil1mscarlet	33	22.651772272473	1.09867879954101	84	8	5
20191205 well2 cl120 hoil1mscarlet...33...37	20191205 well2 cl120 hoil1mscarlet...33...MyD88...421	32	MyD88 HOIL1Goff	20191205 well2 cl120 hoil1mscarlet	33	15.6946168308842	1.73827318571931	244	8	3
20191205 well2 cl120 hoil1mscarlet...33...38	20191205 well2 cl120 hoil1mscarlet...33...MyD88...501	32	MyD88 HOIL1Goff	20191205 well2 cl120 hoil1mscarlet	33	22.5624894365879	1.68511187030975	56	8	5
20191205 well2 cl120 hoil1mscarlet...33...4	20191205 well2 cl120 hoil1mscarlet...33...MyD88...53	32	MyD88 HOIL1Goff	20191205 well2 cl120 hoil1mscarlet	33	22.6185132142001	1.9123163611439	572	68	5
20191205 well2 cl120 hoil1mscarlet...33...5	20191205 well2 cl120 hoil1mscarlet...33...MyD88...178	32	MyD88 HOIL1Goff	20191205 well2 cl120 hoil1mscarlet	33	81.776049781929	3.44761051999683	160	108	18
20191205 well2 cl120 hoil1mscarlet...33...7	20191205 well2 cl120 hoil1mscarlet...33...MyD88...216	32	MyD88 HOIL1Goff	20191205 well2 cl120 hoil1mscarlet	33	17.7188232214801	1.92165650715689	156	8	4
20191205 well2 cl120 hoil1mscarlet...33...8	20191205 well2 cl120 hoil1mscarlet...33...MyD88...201	32	MyD88 HOIL1Goff	20191205 well2 cl120 hoil1mscarlet	33	23.7804246624462	1.83100548347453	336	8	5
20191205 well2 cl120 hoil1mscarlet...34...1	20191205 well2 cl120 hoil1mscarlet...34...MyD88...35	32	MyD88 HOIL1Goff	20191205 well2 cl120 hoil1mscarlet	34	34.048981457087	2.69243790330715	372	120	8
20191205 well2 cl120 hoil1mscarlet...34...11	20191205 well2 cl120 hoil1mscarlet...34...MyD88...151	32	MyD88 HOIL1Goff	20191205 well2 cl120 hoil1mscarlet	34	6.83435391781316	1.68653263654093	576	80	2
20191205 well2 cl120 hoil1mscarlet...34...12	20191205 well2 cl120 hoil1mscarlet...34...MyD88...149	32	MyD88 HOIL1Goff	20191205 well2 cl120 hoil1mscarlet	34	24.5367931821416	3.00518136393299	188	88	5
20191205 well2 cl120 hoil1mscarlet...34...13	20191205 well2 cl120 hoil1mscarlet...34...MyD88...199	32	MyD88 HOIL1Goff	20191205 well2 cl120 hoil1mscarlet	34	19.2371188378756	2.1411572760009	40	20	4
20191205 well2 cl120 hoil1mscarlet...34...15	20191205 well2 cl120 hoil1mscarlet...34...MyD88...218	32	MyD88 HOIL1Goff	20191205 well2 cl120 hoil1mscarlet	34	25.0474684366177	4.01262288085471	32	76	6
20191205 well2 cl120 hoil1mscarlet...34...16	20191205 well2 cl120 hoil1mscarlet...34...MyD88...257	32	MyD88 HOIL1Goff	20191205 well2 cl120 hoil1mscarlet	34	7.31975067040435	1.94752811637854	140	48	2
20191205 well2 cl120 hoil1mscarlet...34...17	20191205 well2 cl120 hoil1mscarlet...34...MyD88...182	32	MyD88 HOIL1Goff	20191205 well2 cl120 hoil1mscarlet	34	29.2359106446958	2.42828227249447	328	56	6
20191205 well2 cl120 hoil1mscarlet...34...18	20191205 well2 cl120 hoil1mscarlet...34...MyD88...252	32	MyD88 HOIL1Goff	20191205 well2 cl120 hoil1mscarlet	34	9.03362848864836	1.7440636091848	168	52	2
20191205 well2 cl120 hoil1mscarlet...34...19	20191205 well2 cl120 hoil1mscarlet...34...MyD88...107	32	MyD88 HOIL1Goff	20191205 well2 cl120 hoil1mscarlet	34	12.5790603766133	1.44653966217791	772	8	3
20191205 well2 cl120 hoil1mscarlet...34...2	20191205 well2 cl120 hoil1mscarlet...34...MyD88...17	32	MyD88 HOIL1Goff	20191205 well2 cl120 hoil1mscarlet	34	24.3033036565152	5.28163919041475	276	932	5
20191205 well2 cl120 hoil1mscarlet...34...20	20191205 well2 cl120 hoil1mscarlet...34...MyD88...301	32	MyD88 HOIL1Goff	20191205 well2 cl120 hoil1mscarlet	34	36.3842960274547	4.57482482323698	52	144	8
20191205 well2 cl120 hoil1mscarlet...34...21	20191205 well2 cl120 hoil1mscarlet...34...MyD88...297	32	MyD88 HOIL1Goff	20191205 well2 cl120 hoil1mscarlet	34	45.0708499025397	4.74617615669476	20	116	10
20191205 well2 cl120 hoil1mscarlet...34...22	20191205 well2 cl120 hoil1mscarlet...34...MyD88...242	32	MyD88 HOIL1Goff	20191205 well2 cl120 hoil1mscarlet	34	35.2843137012839	1.94248679212892	272	12	8
20191205 well2 cl120 hoil1mscarlet...34...3	20191205 well2 cl120 hoil1mscarlet...34...MyD88...23	32	MyD88 HOIL1Goff	20191205 well2 cl120 hoil1mscarlet	34	30.0380299967122	4.46380790788503	696	760	7
20191205 well2 cl120 hoil1mscarlet...34...4	20191205 well2 cl120 hoil1mscarlet...34...MyD88...63	32	MyD88 HOIL1Goff	20191205 well2 cl120 hoil1mscarlet	34	6.88982545004226	1.60027344733361	84	8	2
20191205 well2 cl120 hoil1mscarlet...34...5	20191205 well2 cl120 hoil1mscarlet...34...MyD88...38	32	MyD88 HOIL1Goff	20191205 well2 cl120 hoil1mscarlet	34	30.1275213510246	1.61046524172284	304	12	7
20191205 well2 cl120 hoil1mscarlet...34...7	20191205 well2 cl120 hoil1mscarlet...34...MyD88...49	32	MyD88 HOIL1Goff	20191205 well2 cl120 hoil1mscarlet	34	26.3221599885337	2.08249669866238	528	84	6
20191205 well2 cl120 hoil1mscarlet...34...8	20191205 well2 cl120 hoil1mscarlet...34...MyD88...99	32	MyD88 HOIL1Goff	20191205 well2 cl120 hoil1mscarlet	34	15.3885254680892	2.33461087559983	68	60	3
20191205 well2 cl120 hoil1mscarlet...34...9	20191205 well2 cl120 hoil1mscarlet...34...MyD88...108	32	MyD88 HOIL1Goff	20191205 well2 cl120 hoil1mscarlet	34	29.2243669444404	1.74648453840011	80	20	6
20191205 well2 cl120 hoil1mscarlet...4...1	20191205 well2 cl120 hoil1mscarlet...4...MyD88...26	32	MyD88 HOIL1Goff	20191205 well2 cl120 hoil1mscarlet	4	156.987213703125	16.0995965069326	444	344	35
20191205 well2 cl120 hoil1mscarlet...4...11	20191205 well2 cl120 hoil1mscarlet...4...MyD88...133	32	MyD88 HOIL1Goff	20191205 well2 cl120 hoil1mscarlet	4	72.2404019139053	3.73109160534358	72	68	16
20191205 well2 cl120 hoil1mscarlet...4...12	20191205 well2 cl120 hoil1mscarlet...4...MyD88...135	32	MyD88 HOIL1Goff	20191205 well2 cl120 hoil1mscarlet	4	42.9266927266969	2.01074992656436	216	52	10
20191205 well2 cl120 hoil1mscarlet...4...14	20191205 well2 cl120 hoil1mscarlet...4...MyD88...188	32	MyD88 HOIL1Goff	20191205 well2 cl120 hoil1mscarlet	4	38.5754118033782	6.55304900749054	24	68	9
20191205 well2 cl120 hoil1mscarlet...4...15	20191205 well2 cl120 hoil1mscarlet...4...MyD88...125	32	MyD88 HOIL1Goff	20191205 well2 cl120 hoil1mscarlet	4	67.431109220185	1.30285730570481	552	24	15
20191205 well2 cl120 hoil1mscarlet...4...16	20191205 well2 cl120 hoil1mscarlet...4...MyD88...211	32	MyD88 HOIL1Goff	20191205 well2 cl120 hoil1mscarlet	4	66.5717883399408	7.62230985341957	72	192	15
20191205 well2 cl120 hoil1mscarlet...4...17	20191205 well2 cl120 hoil1mscarlet...4...MyD88...213	32	MyD88 HOIL1Goff	20191205 well2 cl120 hoil1mscarlet	4	61.900232421444	6.33825749222891	196	92	14
20191205 well2 cl120 hoil1mscarlet...4...18	20191205 well2 cl120 hoil1mscarlet...4...MyD88...216	32	MyD88 HOIL1Goff	20191205 well2 cl120 hoil1mscarlet	4	50.7142559447075	1.33362070154595	228	8	11
20191205 well2 cl120 hoil1mscarlet...4...19	20191205 well2 cl120 hoil1mscarlet...4...MyD88...245	32	MyD88 HOIL1Goff	20191205 well2 cl120 hoil1mscarlet	4	21.5070681176982	1.67929767039635	60	12	5
20191205 well2 cl120 hoil1mscarlet...4...2	20191205 well2 cl120 hoil1mscarlet...4...MyD88...63	32	MyD88 HOIL1Goff	20191205 well2 cl120 hoil1mscarlet	4	47.0767347993092	1.84858450969778	40	20	10
20191205 well2 cl120 hoil1mscarlet...4...20	20191205 well2 cl120 hoil1mscarlet...4...MyD88...248	32	MyD88 HOIL1Goff	20191205 well2 cl120 hoil1mscarlet	4	157.784543287392	9.55809243140511	16	88	35
20191205 well2 cl120 hoil1mscarlet...4...21	20191205 well2 cl120 hoil1mscarlet...4...MyD88...256	32	MyD88 HOIL1Goff	20191205 well2 cl120 hoil1mscarlet	4	9.22097334300872	2.9962936171686	44	44	2
20191205 well2 cl120 hoil1mscarlet...4...22	20191205 well2 cl120 hoil1mscarlet...4...MyD88...260	32	MyD88 HOIL1Goff	20191205 well2 cl120 hoil1mscarlet	4	109.003060725728	4.39809519141093	112	48	24
20191205 well2 cl120 hoil1mscarlet...4...23	20191205 well2 cl120 hoil1mscarlet...4...MyD88...230	32	MyD88 HOIL1Goff	20191205 well2 cl120 hoil1mscarlet	4	22.5690628157847	3.10546315425654	200	92	5
20191205 well2 cl120 hoil1mscarlet...4...24	20191205 well2 cl120 hoil1mscarlet...4...MyD88...254	32	MyD88 HOIL1Goff	20191205 well2 cl120 hoil1mscarlet	4	52.4741852672083	3.49700043452253	140	64	12
20191205 well2 cl120 hoil1mscarlet...4...25	20191205 well2 cl120 hoil1mscarlet...4...MyD88...278	32	MyD88 HOIL1Goff	20191205 well2 cl120 hoil1mscarlet	4	182.981681206877	9.01479971461186	344	84	41
20191205 well2 cl120 hoil1mscarlet...4...27	20191205 well2 cl120 hoil1mscarlet...4...MyD88...229	32	MyD88 HOIL1Goff	20191205 well2 cl120 hoil1mscarlet	4	46.4011901741705	1.74288602827476	456	60	10
20191205 well2 cl120 hoil1mscarlet...4...28	20191205 well2 cl120 hoil1mscarlet...4...MyD88...292	32	MyD88 HOIL1Goff	20191205 well2 cl120 hoil1mscarlet	4	31.705234071192	2.26949660361821	212	76	7
20191205 well2 cl120 hoil1mscarlet...4...3	20191205 well2 cl120 hoil1mscarlet...4...MyD88...51	32	MyD88 HOIL1Goff	20191205 well2 cl120 hoil1mscarlet	4	118.827490074261	4.99715937666678	216	116	26
20191205 well2 cl120 hoil1mscarlet...4...30	20191205 well2 cl120 hoil1mscarlet...4...MyD88...392	32	MyD88 HOIL1Goff	20191205 well2 cl120 hoil1mscarlet	4	23.4468964537424	2.28703631991792	256	36	5
20191205 well2 cl120 hoil1mscarlet...4...31	20191205 well2 cl120 hoil1mscarlet...4...MyD88...280	32	MyD88 HOIL1Goff	20191205 well2 cl120 hoil1mscarlet	4	46.869711823853	3.80540918529447	364	340	10
20191205 well2 cl120 hoil1mscarlet...4...32	20191205 well2 cl120 hoil1mscarlet...4...MyD88...420	32	MyD88 HOIL1Goff	20191205 well2 cl120 hoil1mscarlet	4	25.5024118893293	1.42273861469278	72	8	6
20191205 well2 cl120 hoil1mscarlet...4...33	20191205 well2 cl120 hoil1mscarlet...4...MyD88...371	32	MyD88 HOIL1Goff	20191205 well2 cl120 hoil1mscarlet	4	15.2862311574132	2.3132929853035	572	16	3
20191205 well2 cl120 hoil1mscarlet...4...5	20191205 well2 cl120 hoil1mscarlet...4...MyD88...101	32	MyD88 HOIL1Goff	20191205 well2 cl120 hoil1mscarlet	4	46.2662766496151	2.48698973247287	36	8	10
20191205 well2 cl120 hoil1mscarlet...4...8	20191205 well2 cl120 hoil1mscarlet...4...MyD88...154	32	MyD88 HOIL1Goff	20191205 well2 cl120 hoil1mscarlet	4	21.7218996546848	1.8707932994995	40	32	5
20191205 well2 cl120 hoil1mscarlet...4...9	20191205 well2 cl120 hoil1mscarlet...4...MyD88...79	32	MyD88 HOIL1Goff	20191205 well2 cl120 hoil1mscarlet	4	55.9620431215689	1.11346986674242	188	12	12
20191205 well2 cl120 hoil1mscarlet...5...1	20191205 well2 cl120 hoil1mscarlet...5...MyD88...37	32	MyD88 HOIL1Goff	20191205 well2 cl120 hoil1mscarlet	5	103.567221195799	4.07666714212686	300	156	23
20191205 well2 cl120 hoil1mscarlet...5...2	20191205 well2 cl120 hoil1mscarlet...5...MyD88...70	32	MyD88 HOIL1Goff	20191205 well2 cl120 hoil1mscarlet	5	87.9939852642906	3.81342634013287	104	188	20
20191205 well2 cl120 hoil1mscarlet...5...6	20191205 well2 cl120 hoil1mscarlet...5...MyD88...143	32	MyD88 HOIL1Goff	20191205 well2 cl120 hoil1mscarlet	5	53.8532538741639	1.72163316456447	216	52	12
20191205 well2 cl120 hoil1mscarlet...5...7	20191205 well2 cl120 hoil1mscarlet...5...MyD88...177	32	MyD88 HOIL1Goff	20191205 well2 cl120 hoil1mscarlet	5	89.5021682186866	3.04998232993992	144	116	20
20191205 well2 cl120 hoil1mscarlet...6...10	20191205 well2 cl120 hoil1mscarlet...6...MyD88...271	32	MyD88 HOIL1Goff	20191205 well2 cl120 hoil1mscarlet	6	27.3176074663323	1.70709672407087	140	16	6
20191205 well2 cl120 hoil1mscarlet...6...11	20191205 well2 cl120 hoil1mscarlet...6...MyD88...276	32	MyD88 HOIL1Goff	20191205 well2 cl120 hoil1mscarlet	6	10.1706842275484	1.21576148420632	180	8	2
20191205 well2 cl120 hoil1mscarlet...6...5	20191205 well2 cl120 hoil1mscarlet...6...MyD88...87	32	MyD88 HOIL1Goff	20191205 well2 cl120 hoil1mscarlet	6	21.0425296141663	3.15517061723722	208	192	5
20191205 well2 cl120 hoil1mscarlet...6...6	20191205 well2 cl120 hoil1mscarlet...6...MyD88...83	32	MyD88 HOIL1Goff	20191205 well2 cl120 hoil1mscarlet	6	41.5060973464901	3.74353929311899	280	220	9
20191205 well2 cl120 hoil1mscarlet...6...7	20191205 well2 cl120 hoil1mscarlet...6...MyD88...124	32	MyD88 HOIL1Goff	20191205 well2 cl120 hoil1mscarlet	6	9.74510389808649	2.05030051901848	96	52	2
20191205 well2 cl120 hoil1mscarlet...6...8	20191205 well2 cl120 hoil1mscarlet...6...MyD88...125	32	MyD88 HOIL1Goff	20191205 well2 cl120 hoil1mscarlet	6	39.2555509159121	4.38784817733851	332	296	9
20191205 well2 cl120 hoil1mscarlet...6...9	20191205 well2 cl120 hoil1mscarlet...6...MyD88...161	32	MyD88 HOIL1Goff	20191205 well2 cl120 hoil1mscarlet	6	31.2590893578845	3.42240954300937	168	36	7
20191205 well2 cl120 hoil1mscarlet...7...1	20191205 well2 cl120 hoil1mscarlet...7...MyD88...103	32	MyD88 HOIL1Goff	20191205 well2 cl120 hoil1mscarlet	7	68.333377776927	3.13855082134965	132	188	15
20191205 well2 cl120 hoil1mscarlet...8...1	20191205 well2 cl120 hoil1mscarlet...8...MyD88...60	32	MyD88 HOIL1Goff	20191205 well2 cl120 hoil1mscarlet	8	48.1913859870627	2.45005873544946	20	144	11
20191205 well2 cl120 hoil1mscarlet...8...2	20191205 well2 cl120 hoil1mscarlet...8...MyD88...73	32	MyD88 HOIL1Goff	20191205 well2 cl120 hoil1mscarlet	8	35.546958857746	3.77457220240534	256	92	8
20191205 well2 cl120 hoil1mscarlet...8...3	20191205 well2 cl120 hoil1mscarlet...8...MyD88...41	32	MyD88 HOIL1Goff	20191205 well2 cl120 hoil1mscarlet	8	34.0751719971769	1.3605732807498	432	8	8
20191205 well2 cl120 hoil1mscarlet...8...4	20191205 well2 cl120 hoil1mscarlet...8...MyD88...40	32	MyD88 HOIL1Goff	20191205 well2 cl120 hoil1mscarlet	8	39.1673325312511	2.25625175809942	700	108	9
20191205 well2 cl120 hoil1mscarlet...8...5	20191205 well2 cl120 hoil1mscarlet...8...MyD88...98	32	MyD88 HOIL1Goff	20191205 well2 cl120 hoil1mscarlet	8	17.1209753275936	1.59127180409321	336	12	4
20191205 well2 cl120 hoil1mscarlet...8...6	20191205 well2 cl120 hoil1mscarlet...8...MyD88...91	32	MyD88 HOIL1Goff	20191205 well2 cl120 hoil1mscarlet	8	26.7748770925618	3.52295770715817	484	276	6
20191205 well2 cl120 hoil1mscarlet...8...7	20191205 well2 cl120 hoil1mscarlet...8...MyD88...114	32	MyD88 HOIL1Goff	20191205 well2 cl120 hoil1mscarlet	8	17.9498196599992	1.21534977066978	292	20	4
20191205 well2 cl120 hoil1mscarlet...8...8	20191205 well2 cl120 hoil1mscarlet...8...MyD88...152	32	MyD88 HOIL1Goff	20191205 well2 cl120 hoil1mscarlet	8	14.3245952585424	1.37019232379131	84	8	3
20191205 well2 cl120 hoil1mscarlet...9...1	20191205 well2 cl120 hoil1mscarlet...9...MyD88...35	32	MyD88 HOIL1Goff	20191205 well2 cl120 hoil1mscarlet	9	25.6500248304952	1.54513303072753	36	8	6
20191205 well2 cl120 hoil1mscarlet...9...2	20191205 well2 cl120 hoil1mscarlet...9...MyD88...38	32	MyD88 HOIL1Goff	20191205 well2 cl120 hoil1mscarlet	9	64.9772140427224	2.61769466379241	400	192	14
20191205 well3 cl120 hoil1mscarlet 001...1...1	20191205 well3 cl120 hoil1mscarlet 001...1...MyD88...6	32	MyD88 HOIL1Goff	20191205 well3 cl120 hoil1mscarlet 001	1	77.7722828818996	5.28666224319649	1104	160	17
20191205 well3 cl120 hoil1mscarlet 001...1...11	20191205 well3 cl120 hoil1mscarlet 001...1...MyD88...162	32	MyD88 HOIL1Goff	20191205 well3 cl120 hoil1mscarlet 001	1	43.7966742001252	3.86906846278187	72	72	10
20191205 well3 cl120 hoil1mscarlet 001...1...13	20191205 well3 cl120 hoil1mscarlet 001...1...MyD88...187	32	MyD88 HOIL1Goff	20191205 well3 cl120 hoil1mscarlet 001	1	20.7773141969442	2.46055456917069	128	32	5
20191205 well3 cl120 hoil1mscarlet 001...1...14	20191205 well3 cl120 hoil1mscarlet 001...1...MyD88...174	32	MyD88 HOIL1Goff	20191205 well3 cl120 hoil1mscarlet 001	1	29.3034562410157	3.36876625660318	112	76	7
20191205 well3 cl120 hoil1mscarlet 001...1...17	20191205 well3 cl120 hoil1mscarlet 001...1...MyD88...157	32	MyD88 HOIL1Goff	20191205 well3 cl120 hoil1mscarlet 001	1	30.4487340498162	1.95042106047407	240	24	7
20191205 well3 cl120 hoil1mscarlet 001...1...18	20191205 well3 cl120 hoil1mscarlet 001...1...MyD88...170	32	MyD88 HOIL1Goff	20191205 well3 cl120 hoil1mscarlet 001	1	47.6572202740885	1.26314931075821	292	8	11
20191205 well3 cl120 hoil1mscarlet 001...1...19	20191205 well3 cl120 hoil1mscarlet 001...1...MyD88...213	32	MyD88 HOIL1Goff	20191205 well3 cl120 hoil1mscarlet 001	1	22.4321403723359	1.70968063313787	108	36	5
20191205 well3 cl120 hoil1mscarlet 001...1...22	20191205 well3 cl120 hoil1mscarlet 001...1...MyD88...197	32	MyD88 HOIL1Goff	20191205 well3 cl120 hoil1mscarlet 001	1	24.5842043567352	3.98629856847959	200	96	5
20191205 well3 cl120 hoil1mscarlet 001...1...23	20191205 well3 cl120 hoil1mscarlet 001...1...MyD88...259	32	MyD88 HOIL1Goff	20191205 well3 cl120 hoil1mscarlet 001	1	23.3301771749086	1.96783733209019	228	16	5
20191205 well3 cl120 hoil1mscarlet 001...1...24	20191205 well3 cl120 hoil1mscarlet 001...1...MyD88...270	32	MyD88 HOIL1Goff	20191205 well3 cl120 hoil1mscarlet 001	1	33.5009396279247	3.30674455733443	164	132	7
20191205 well3 cl120 hoil1mscarlet 001...1...26	20191205 well3 cl120 hoil1mscarlet 001...1...MyD88...310	32	MyD88 HOIL1Goff	20191205 well3 cl120 hoil1mscarlet 001	1	38.7660844467377	1.52737378979174	160	48	9
20191205 well3 cl120 hoil1mscarlet 001...1...27	20191205 well3 cl120 hoil1mscarlet 001...1...MyD88...319	32	MyD88 HOIL1Goff	20191205 well3 cl120 hoil1mscarlet 001	1	11.5913507055317	1.32182897275299	8	8	3
20191205 well3 cl120 hoil1mscarlet 001...1...28	20191205 well3 cl120 hoil1mscarlet 001...1...MyD88...299	32	MyD88 HOIL1Goff	20191205 well3 cl120 hoil1mscarlet 001	1	15.5428347124104	1.58204351033767	224	64	3
20191205 well3 cl120 hoil1mscarlet 001...1...3	20191205 well3 cl120 hoil1mscarlet 001...1...MyD88...55	32	MyD88 HOIL1Goff	20191205 well3 cl120 hoil1mscarlet 001	1	33.0465478575401	3.16935472834561	180	56	7
20191205 well3 cl120 hoil1mscarlet 001...1...30	20191205 well3 cl120 hoil1mscarlet 001...1...MyD88...325	32	MyD88 HOIL1Goff	20191205 well3 cl120 hoil1mscarlet 001	1	34.7346140724221	2.13381610551133	100	52	8
20191205 well3 cl120 hoil1mscarlet 001...1...31	20191205 well3 cl120 hoil1mscarlet 001...1...MyD88...314	32	MyD88 HOIL1Goff	20191205 well3 cl120 hoil1mscarlet 001	1	25.5919386937133	4.30305037134709	12	240	6
20191205 well3 cl120 hoil1mscarlet 001...1...4	20191205 well3 cl120 hoil1mscarlet 001...1...MyD88...94	32	MyD88 HOIL1Goff	20191205 well3 cl120 hoil1mscarlet 001	1	105.820153935596	7.11328045799966	300	72	24
20191205 well3 cl120 hoil1mscarlet 001...1...5	20191205 well3 cl120 hoil1mscarlet 001...1...MyD88...86	32	MyD88 HOIL1Goff	20191205 well3 cl120 hoil1mscarlet 001	1	20.4318053815077	2.84384008149797	336	36	5
20191205 well3 cl120 hoil1mscarlet 001...1...6	20191205 well3 cl120 hoil1mscarlet 001...1...MyD88...88	32	MyD88 HOIL1Goff	20191205 well3 cl120 hoil1mscarlet 001	1	13.79244995337	1.71836596260531	364	40	3
20191205 well3 cl120 hoil1mscarlet 001...1...7	20191205 well3 cl120 hoil1mscarlet 001...1...MyD88...148	32	MyD88 HOIL1Goff	20191205 well3 cl120 hoil1mscarlet 001	1	47.2396408210822	4.6184409549331	24	68	10
20191205 well3 cl120 hoil1mscarlet 001...1...8	20191205 well3 cl120 hoil1mscarlet 001...1...MyD88...102	32	MyD88 HOIL1Goff	20191205 well3 cl120 hoil1mscarlet 001	1	39.5628866727	3.28878717750676	476	208	9
20191205 well3 cl120 hoil1mscarlet 001...10...10	20191205 well3 cl120 hoil1mscarlet 001...10...MyD88...173	32	MyD88 HOIL1Goff	20191205 well3 cl120 hoil1mscarlet 001	10	79.8909494213589	4.16127628059958	204	40	18
20191205 well3 cl120 hoil1mscarlet 001...10...11	20191205 well3 cl120 hoil1mscarlet 001...10...MyD88...191	32	MyD88 HOIL1Goff	20191205 well3 cl120 hoil1mscarlet 001	10	10.4965805642779	1.46777892269421	20	8	2
20191205 well3 cl120 hoil1mscarlet 001...10...12	20191205 well3 cl120 hoil1mscarlet 001...10...MyD88...190	32	MyD88 HOIL1Goff	20191205 well3 cl120 hoil1mscarlet 001	10	33.9750417762612	3.86886593965504	44	32	8
20191205 well3 cl120 hoil1mscarlet 001...10...13	20191205 well3 cl120 hoil1mscarlet 001...10...MyD88...208	32	MyD88 HOIL1Goff	20191205 well3 cl120 hoil1mscarlet 001	10	15.0926180027061	3.3011363376575	72	24	3
20191205 well3 cl120 hoil1mscarlet 001...10...14	20191205 well3 cl120 hoil1mscarlet 001...10...MyD88...209	32	MyD88 HOIL1Goff	20191205 well3 cl120 hoil1mscarlet 001	10	6.46944458299507	3.38449629359637	12	48	1
20191205 well3 cl120 hoil1mscarlet 001...10...15	20191205 well3 cl120 hoil1mscarlet 001...10...MyD88...148	32	MyD88 HOIL1Goff	20191205 well3 cl120 hoil1mscarlet 001	10	12.9508000119812	1.99625096343549	356	60	3
20191205 well3 cl120 hoil1mscarlet 001...10...16	20191205 well3 cl120 hoil1mscarlet 001...10...MyD88...181	32	MyD88 HOIL1Goff	20191205 well3 cl120 hoil1mscarlet 001	10	21.5299761561378	6.53783660981768	196	256	5
20191205 well3 cl120 hoil1mscarlet 001...10...17	20191205 well3 cl120 hoil1mscarlet 001...10...MyD88...38	32	MyD88 HOIL1Goff	20191205 well3 cl120 hoil1mscarlet 001	10	25.0023085529641	3.84218156866113	1084	288	6
20191205 well3 cl120 hoil1mscarlet 001...10...18	20191205 well3 cl120 hoil1mscarlet 001...10...MyD88...183	32	MyD88 HOIL1Goff	20191205 well3 cl120 hoil1mscarlet 001	10	16.402487282723	2.60055987798351	644	264	4
20191205 well3 cl120 hoil1mscarlet 001...10...19	20191205 well3 cl120 hoil1mscarlet 001...10...MyD88...241	32	MyD88 HOIL1Goff	20191205 well3 cl120 hoil1mscarlet 001	10	16.9243876227989	1.6944887881549	444	20	4
20191205 well3 cl120 hoil1mscarlet 001...10...2	20191205 well3 cl120 hoil1mscarlet 001...10...MyD88...24	32	MyD88 HOIL1Goff	20191205 well3 cl120 hoil1mscarlet 001	10	40.686349274875	2.9287658023719	400	52	9
20191205 well3 cl120 hoil1mscarlet 001...10...20	20191205 well3 cl120 hoil1mscarlet 001...10...MyD88...245	32	MyD88 HOIL1Goff	20191205 well3 cl120 hoil1mscarlet 001	10	24.5865719699278	2.99399997961534	280	28	5
20191205 well3 cl120 hoil1mscarlet 001...10...3	20191205 well3 cl120 hoil1mscarlet 001...10...MyD88...73	32	MyD88 HOIL1Goff	20191205 well3 cl120 hoil1mscarlet 001	10	58.4403418268771	6.72445927826233	112	44	13
20191205 well3 cl120 hoil1mscarlet 001...10...4	20191205 well3 cl120 hoil1mscarlet 001...10...MyD88...102	32	MyD88 HOIL1Goff	20191205 well3 cl120 hoil1mscarlet 001	10	42.6426623282934	3.76097897848378	60	64	9
20191205 well3 cl120 hoil1mscarlet 001...10...5	20191205 well3 cl120 hoil1mscarlet 001...10...MyD88...92	32	MyD88 HOIL1Goff	20191205 well3 cl120 hoil1mscarlet 001	10	82.6385519064487	9.65964993228749	288	104	18
20191205 well3 cl120 hoil1mscarlet 001...10...6	20191205 well3 cl120 hoil1mscarlet 001...10...MyD88...94	32	MyD88 HOIL1Goff	20191205 well3 cl120 hoil1mscarlet 001	10	40.335346508757	4.71634475945766	316	160	9
20191205 well3 cl120 hoil1mscarlet 001...10...8	20191205 well3 cl120 hoil1mscarlet 001...10...MyD88...114	32	MyD88 HOIL1Goff	20191205 well3 cl120 hoil1mscarlet 001	10	19.8986746005431	5.33695025365988	392	224	4
20191205 well3 cl120 hoil1mscarlet 001...10...9	20191205 well3 cl120 hoil1mscarlet 001...10...MyD88...127	32	MyD88 HOIL1Goff	20191205 well3 cl120 hoil1mscarlet 001	10	30.1275961899957	4.88216851561229	176	64	7
20191205 well3 cl120 hoil1mscarlet 001...11...1	20191205 well3 cl120 hoil1mscarlet 001...11...MyD88...6	32	MyD88 HOIL1Goff	20191205 well3 cl120 hoil1mscarlet 001	11	124.646183152867	26.7343103991904	220	676	28
20191205 well3 cl120 hoil1mscarlet 001...11...13	20191205 well3 cl120 hoil1mscarlet 001...11...MyD88...345	32	MyD88 HOIL1Goff	20191205 well3 cl120 hoil1mscarlet 001	11	31.1526045113073	1.4391270565147	344	12	7
20191205 well3 cl120 hoil1mscarlet 001...11...14	20191205 well3 cl120 hoil1mscarlet 001...11...MyD88...361	32	MyD88 HOIL1Goff	20191205 well3 cl120 hoil1mscarlet 001	11	33.9729423779506	3.24142597487677	220	132	8
20191205 well3 cl120 hoil1mscarlet 001...11...15	20191205 well3 cl120 hoil1mscarlet 001...11...MyD88...370	32	MyD88 HOIL1Goff	20191205 well3 cl120 hoil1mscarlet 001	11	18.1316629712421	3.66422294611779	148	52	4
20191205 well3 cl120 hoil1mscarlet 001...11...16	20191205 well3 cl120 hoil1mscarlet 001...11...MyD88...329	32	MyD88 HOIL1Goff	20191205 well3 cl120 hoil1mscarlet 001	11	19.835764972646	2.13501636929378	192	52	4
20191205 well3 cl120 hoil1mscarlet 001...11...17	20191205 well3 cl120 hoil1mscarlet 001...11...MyD88...475	32	MyD88 HOIL1Goff	20191205 well3 cl120 hoil1mscarlet 001	11	172.092109754524	2.3265262619139	848	32	38
20191205 well3 cl120 hoil1mscarlet 001...11...18	20191205 well3 cl120 hoil1mscarlet 001...11...MyD88...391	32	MyD88 HOIL1Goff	20191205 well3 cl120 hoil1mscarlet 001	11	19.260286357572	1.41921035392048	200	52	4
20191205 well3 cl120 hoil1mscarlet 001...11...19	20191205 well3 cl120 hoil1mscarlet 001...11...MyD88...358	32	MyD88 HOIL1Goff	20191205 well3 cl120 hoil1mscarlet 001	11	35.4952634572876	2.43309130196833	492	44	8
20191205 well3 cl120 hoil1mscarlet 001...11...2	20191205 well3 cl120 hoil1mscarlet 001...11...MyD88...52	32	MyD88 HOIL1Goff	20191205 well3 cl120 hoil1mscarlet 001	11	103.80234511307	1.56406735158452	384	16	23
20191205 well3 cl120 hoil1mscarlet 001...11...20	20191205 well3 cl120 hoil1mscarlet 001...11...MyD88...520	32	MyD88 HOIL1Goff	20191205 well3 cl120 hoil1mscarlet 001	11	44.793698372526	1.8739373073633	124	88	10
20191205 well3 cl120 hoil1mscarlet 001...11...21	20191205 well3 cl120 hoil1mscarlet 001...11...MyD88...577	32	MyD88 HOIL1Goff	20191205 well3 cl120 hoil1mscarlet 001	11	14.5617379695209	1.53779277743031	156	8	3
20191205 well3 cl120 hoil1mscarlet 001...11...22	20191205 well3 cl120 hoil1mscarlet 001...11...MyD88...576	32	MyD88 HOIL1Goff	20191205 well3 cl120 hoil1mscarlet 001	11	31.3530572857054	2.52386926272054	648	152	7
20191205 well3 cl120 hoil1mscarlet 001...11...23	20191205 well3 cl120 hoil1mscarlet 001...11...MyD88...685	32	MyD88 HOIL1Goff	20191205 well3 cl120 hoil1mscarlet 001	11	21.6773167908809	3.39229716742264	372	96	5
20191205 well3 cl120 hoil1mscarlet 001...11...4	20191205 well3 cl120 hoil1mscarlet 001...11...MyD88...107	32	MyD88 HOIL1Goff	20191205 well3 cl120 hoil1mscarlet 001	11	86.2570260039824	2.02778318988695	564	20	19
20191205 well3 cl120 hoil1mscarlet 001...11...5	20191205 well3 cl120 hoil1mscarlet 001...11...MyD88...170	32	MyD88 HOIL1Goff	20191205 well3 cl120 hoil1mscarlet 001	11	55.7160309564746	1.77832427305209	44	20	12
20191205 well3 cl120 hoil1mscarlet 001...11...9	20191205 well3 cl120 hoil1mscarlet 001...11...MyD88...269	32	MyD88 HOIL1Goff	20191205 well3 cl120 hoil1mscarlet 001	11	69.2103636051723	1.60939697315298	104	20	15
20191205 well3 cl120 hoil1mscarlet 001...12...1	20191205 well3 cl120 hoil1mscarlet 001...12...MyD88...53	32	MyD88 HOIL1Goff	20191205 well3 cl120 hoil1mscarlet 001	12	232.1407647299	4.50210554685783	292	88	52
20191205 well3 cl120 hoil1mscarlet 001...13...1	20191205 well3 cl120 hoil1mscarlet 001...13...MyD88...38	32	MyD88 HOIL1Goff	20191205 well3 cl120 hoil1mscarlet 001	13	66.9246196519448	6.59232632548493	92	540	15
20191205 well3 cl120 hoil1mscarlet 001...13...10	20191205 well3 cl120 hoil1mscarlet 001...13...MyD88...240	32	MyD88 HOIL1Goff	20191205 well3 cl120 hoil1mscarlet 001	13	9.97468079977031	3.05287565031948	148	64	2
20191205 well3 cl120 hoil1mscarlet 001...13...11	20191205 well3 cl120 hoil1mscarlet 001...13...MyD88...350	32	MyD88 HOIL1Goff	20191205 well3 cl120 hoil1mscarlet 001	13	45.8661988958897	1.11798240790879	540	16	10
20191205 well3 cl120 hoil1mscarlet 001...13...12	20191205 well3 cl120 hoil1mscarlet 001...13...MyD88...355	32	MyD88 HOIL1Goff	20191205 well3 cl120 hoil1mscarlet 001	13	27.1362812834159	5.78876581515615	84	132	6
20191205 well3 cl120 hoil1mscarlet 001...13...13	20191205 well3 cl120 hoil1mscarlet 001...13...MyD88...382	32	MyD88 HOIL1Goff	20191205 well3 cl120 hoil1mscarlet 001	13	36.0830129532614	2.08234478756514	28	32	8
20191205 well3 cl120 hoil1mscarlet 001...13...14	20191205 well3 cl120 hoil1mscarlet 001...13...MyD88...234	32	MyD88 HOIL1Goff	20191205 well3 cl120 hoil1mscarlet 001	13	26.9750892318771	6.97323167662109	472	428	6
20191205 well3 cl120 hoil1mscarlet 001...13...15	20191205 well3 cl120 hoil1mscarlet 001...13...MyD88...335	32	MyD88 HOIL1Goff	20191205 well3 cl120 hoil1mscarlet 001	13	39.389385264764	1.98153177824502	368	48	9
20191205 well3 cl120 hoil1mscarlet 001...13...16	20191205 well3 cl120 hoil1mscarlet 001...13...MyD88...370	32	MyD88 HOIL1Goff	20191205 well3 cl120 hoil1mscarlet 001	13	18.6492244638862	2.29761466567427	284	28	4
20191205 well3 cl120 hoil1mscarlet 001...13...17	20191205 well3 cl120 hoil1mscarlet 001...13...MyD88...333	32	MyD88 HOIL1Goff	20191205 well3 cl120 hoil1mscarlet 001	13	44.2691891685044	1.62828289264913	432	32	10
20191205 well3 cl120 hoil1mscarlet 001...13...18	20191205 well3 cl120 hoil1mscarlet 001...13...MyD88...506	32	MyD88 HOIL1Goff	20191205 well3 cl120 hoil1mscarlet 001	13	7.31575948137294	1.55312839819402	44	24	2
20191205 well3 cl120 hoil1mscarlet 001...13...2	20191205 well3 cl120 hoil1mscarlet 001...13...MyD88...66	32	MyD88 HOIL1Goff	20191205 well3 cl120 hoil1mscarlet 001	13	102.286879666676	1.24557504687987	740	20	23
20191205 well3 cl120 hoil1mscarlet 001...13...3	20191205 well3 cl120 hoil1mscarlet 001...13...MyD88...22	32	MyD88 HOIL1Goff	20191205 well3 cl120 hoil1mscarlet 001	13	57.346744531395	2.08366308694807	540	20	13
20191205 well3 cl120 hoil1mscarlet 001...13...4	20191205 well3 cl120 hoil1mscarlet 001...13...MyD88...98	32	MyD88 HOIL1Goff	20191205 well3 cl120 hoil1mscarlet 001	13	53.5430691589436	5.68576213893679	264	172	12
20191205 well3 cl120 hoil1mscarlet 001...13...5	20191205 well3 cl120 hoil1mscarlet 001...13...MyD88...122	32	MyD88 HOIL1Goff	20191205 well3 cl120 hoil1mscarlet 001	13	90.5588866836658	4.73237242536934	260	68	20
20191205 well3 cl120 hoil1mscarlet 001...13...6	20191205 well3 cl120 hoil1mscarlet 001...13...MyD88...184	32	MyD88 HOIL1Goff	20191205 well3 cl120 hoil1mscarlet 001	13	18.3793106040435	1.45224570577284	432	40	4
20191205 well3 cl120 hoil1mscarlet 001...13...7	20191205 well3 cl120 hoil1mscarlet 001...13...MyD88...216	32	MyD88 HOIL1Goff	20191205 well3 cl120 hoil1mscarlet 001	13	27.4611849997975	2.03670842394904	208	80	6
20191205 well3 cl120 hoil1mscarlet 001...13...8	20191205 well3 cl120 hoil1mscarlet 001...13...MyD88...247	32	MyD88 HOIL1Goff	20191205 well3 cl120 hoil1mscarlet 001	13	143.863269655549	9.66715015516405	448	468	32
20191205 well3 cl120 hoil1mscarlet 001...13...9	20191205 well3 cl120 hoil1mscarlet 001...13...MyD88...226	32	MyD88 HOIL1Goff	20191205 well3 cl120 hoil1mscarlet 001	13	34.218440850798	6.25394350520361	104	228	8
20191205 well3 cl120 hoil1mscarlet 001...14...3	20191205 well3 cl120 hoil1mscarlet 001...14...MyD88...41	32	MyD88 HOIL1Goff	20191205 well3 cl120 hoil1mscarlet 001	14	179.515993699931	3.41657410839125	1284	112	40
20191205 well3 cl120 hoil1mscarlet 001...14...5	20191205 well3 cl120 hoil1mscarlet 001...14...MyD88...74	32	MyD88 HOIL1Goff	20191205 well3 cl120 hoil1mscarlet 001	14	86.692421226375	2.00079158297259	316	36	19
20191205 well3 cl120 hoil1mscarlet 001...14...6	20191205 well3 cl120 hoil1mscarlet 001...14...MyD88...182	32	MyD88 HOIL1Goff	20191205 well3 cl120 hoil1mscarlet 001	14	61.0339018086341	1.47232952551731	156	24	14
20191205 well3 cl120 hoil1mscarlet 001...15...1	20191205 well3 cl120 hoil1mscarlet 001...15...MyD88...39	32	MyD88 HOIL1Goff	20191205 well3 cl120 hoil1mscarlet 001	15	43.3212886343193	4.32104235754777	60	172	10
20191205 well3 cl120 hoil1mscarlet 001...15...10	20191205 well3 cl120 hoil1mscarlet 001...15...MyD88...63	32	MyD88 HOIL1Goff	20191205 well3 cl120 hoil1mscarlet 001	15	54.5699484154418	1.80869192391072	328	32	12
20191205 well3 cl120 hoil1mscarlet 001...15...11	20191205 well3 cl120 hoil1mscarlet 001...15...MyD88...81	32	MyD88 HOIL1Goff	20191205 well3 cl120 hoil1mscarlet 001	15	48.8103588459722	5.22216307803508	484	260	11
20191205 well3 cl120 hoil1mscarlet 001...15...12	20191205 well3 cl120 hoil1mscarlet 001...15...MyD88...84	32	MyD88 HOIL1Goff	20191205 well3 cl120 hoil1mscarlet 001	15	20.9790295056881	1.76696791482891	168	24	5
20191205 well3 cl120 hoil1mscarlet 001...15...13	20191205 well3 cl120 hoil1mscarlet 001...15...MyD88...149	32	MyD88 HOIL1Goff	20191205 well3 cl120 hoil1mscarlet 001	15	21.7147671633857	2.30009308403591	120	16	5
20191205 well3 cl120 hoil1mscarlet 001...15...2	20191205 well3 cl120 hoil1mscarlet 001...15...MyD88...21	32	MyD88 HOIL1Goff	20191205 well3 cl120 hoil1mscarlet 001	15	17.4511706348736	1.4692191969012	200	12	4
20191205 well3 cl120 hoil1mscarlet 001...15...3	20191205 well3 cl120 hoil1mscarlet 001...15...MyD88...20	32	MyD88 HOIL1Goff	20191205 well3 cl120 hoil1mscarlet 001	15	39.4572585196088	2.92309433169925	224	24	9
20191205 well3 cl120 hoil1mscarlet 001...15...4	20191205 well3 cl120 hoil1mscarlet 001...15...MyD88...38	32	MyD88 HOIL1Goff	20191205 well3 cl120 hoil1mscarlet 001	15	138.145243045066	9.09759595184593	572	568	31
20191205 well3 cl120 hoil1mscarlet 001...15...5	20191205 well3 cl120 hoil1mscarlet 001...15...MyD88...40	32	MyD88 HOIL1Goff	20191205 well3 cl120 hoil1mscarlet 001	15	40.2143236897979	2.8630149518619	152	68	9
20191205 well3 cl120 hoil1mscarlet 001...15...6	20191205 well3 cl120 hoil1mscarlet 001...15...MyD88...6	32	MyD88 HOIL1Goff	20191205 well3 cl120 hoil1mscarlet 001	15	29.4961754529506	2.56511373306721	380	32	7
20191205 well3 cl120 hoil1mscarlet 001...15...8	20191205 well3 cl120 hoil1mscarlet 001...15...MyD88...51	32	MyD88 HOIL1Goff	20191205 well3 cl120 hoil1mscarlet 001	15	57.7835675513429	5.2612947370026	356	216	13
20191205 well3 cl120 hoil1mscarlet 001...15...9	20191205 well3 cl120 hoil1mscarlet 001...15...MyD88...89	32	MyD88 HOIL1Goff	20191205 well3 cl120 hoil1mscarlet 001	15	16.6155028137698	2.49519274993627	36	16	4
20191205 well3 cl120 hoil1mscarlet 001...16...1	20191205 well3 cl120 hoil1mscarlet 001...16...MyD88...14	32	MyD88 HOIL1Goff	20191205 well3 cl120 hoil1mscarlet 001	16	19.4707260197584	1.49036413764464	440	44	4
20191205 well3 cl120 hoil1mscarlet 001...16...10	20191205 well3 cl120 hoil1mscarlet 001...16...MyD88...185	32	MyD88 HOIL1Goff	20191205 well3 cl120 hoil1mscarlet 001	16	40.592936585455	0.914721540935122	260	16	9
20191205 well3 cl120 hoil1mscarlet 001...16...12	20191205 well3 cl120 hoil1mscarlet 001...16...MyD88...401	32	MyD88 HOIL1Goff	20191205 well3 cl120 hoil1mscarlet 001	16	17.3810434040613	1.41710338670286	208	32	4
20191205 well3 cl120 hoil1mscarlet 001...16...13	20191205 well3 cl120 hoil1mscarlet 001...16...MyD88...410	32	MyD88 HOIL1Goff	20191205 well3 cl120 hoil1mscarlet 001	16	17.8487594831835	1.04777869435565	164	8	4
20191205 well3 cl120 hoil1mscarlet 001...16...2	20191205 well3 cl120 hoil1mscarlet 001...16...MyD88...51	32	MyD88 HOIL1Goff	20191205 well3 cl120 hoil1mscarlet 001	16	70.472035011234	1.67823097751592	384	24	16
20191205 well3 cl120 hoil1mscarlet 001...16...4	20191205 well3 cl120 hoil1mscarlet 001...16...MyD88...47	32	MyD88 HOIL1Goff	20191205 well3 cl120 hoil1mscarlet 001	16	13.790780567228	1.01771852635386	240	8	3
20191205 well3 cl120 hoil1mscarlet 001...16...5	20191205 well3 cl120 hoil1mscarlet 001...16...MyD88...59	32	MyD88 HOIL1Goff	20191205 well3 cl120 hoil1mscarlet 001	16	28.1640482916344	1.30563458949287	1512	24	6
20191205 well3 cl120 hoil1mscarlet 001...16...6	20191205 well3 cl120 hoil1mscarlet 001...16...MyD88...121	32	MyD88 HOIL1Goff	20191205 well3 cl120 hoil1mscarlet 001	16	35.3336159059091	2.02010290333732	76	24	8
20191205 well3 cl120 hoil1mscarlet 001...16...7	20191205 well3 cl120 hoil1mscarlet 001...16...MyD88...89	32	MyD88 HOIL1Goff	20191205 well3 cl120 hoil1mscarlet 001	16	56.6361907321149	4.15647179187789	772	336	13
20191205 well3 cl120 hoil1mscarlet 001...16...8	20191205 well3 cl120 hoil1mscarlet 001...16...MyD88...108	32	MyD88 HOIL1Goff	20191205 well3 cl120 hoil1mscarlet 001	16	23.3839330753248	1.75566989239116	160	40	5
20191205 well3 cl120 hoil1mscarlet 001...16...9	20191205 well3 cl120 hoil1mscarlet 001...16...MyD88...103	32	MyD88 HOIL1Goff	20191205 well3 cl120 hoil1mscarlet 001	16	24.3932902274526	1.59954192946376	176	28	5
20191205 well3 cl120 hoil1mscarlet 001...17...1	20191205 well3 cl120 hoil1mscarlet 001...17...MyD88...13	32	MyD88 HOIL1Goff	20191205 well3 cl120 hoil1mscarlet 001	17	164.80644972793	5.01966466836078	256	72	37
20191205 well3 cl120 hoil1mscarlet 001...17...10	20191205 well3 cl120 hoil1mscarlet 001...17...MyD88...195	32	MyD88 HOIL1Goff	20191205 well3 cl120 hoil1mscarlet 001	17	46.9855163919667	2.6668292714214	92	68	10
20191205 well3 cl120 hoil1mscarlet 001...17...12	20191205 well3 cl120 hoil1mscarlet 001...17...MyD88...216	32	MyD88 HOIL1Goff	20191205 well3 cl120 hoil1mscarlet 001	17	158.579157054652	13.3802025657782	320	236	35
20191205 well3 cl120 hoil1mscarlet 001...17...13	20191205 well3 cl120 hoil1mscarlet 001...17...MyD88...186	32	MyD88 HOIL1Goff	20191205 well3 cl120 hoil1mscarlet 001	17	57.4496831533759	3.03605296677991	176	124	13
20191205 well3 cl120 hoil1mscarlet 001...17...16	20191205 well3 cl120 hoil1mscarlet 001...17...MyD88...173	32	MyD88 HOIL1Goff	20191205 well3 cl120 hoil1mscarlet 001	17	200.445258129589	15.0718089256327	284	336	45
20191205 well3 cl120 hoil1mscarlet 001...17...17	20191205 well3 cl120 hoil1mscarlet 001...17...MyD88...169	32	MyD88 HOIL1Goff	20191205 well3 cl120 hoil1mscarlet 001	17	18.5089590914864	1.98720161443386	380	80	4
20191205 well3 cl120 hoil1mscarlet 001...17...18	20191205 well3 cl120 hoil1mscarlet 001...17...MyD88...456	32	MyD88 HOIL1Goff	20191205 well3 cl120 hoil1mscarlet 001	17	71.5757551913112	4.3917700231119	24	100	16
20191205 well3 cl120 hoil1mscarlet 001...17...19	20191205 well3 cl120 hoil1mscarlet 001...17...MyD88...487	32	MyD88 HOIL1Goff	20191205 well3 cl120 hoil1mscarlet 001	17	19.5957079861676	1.32578691645077	116	20	4
20191205 well3 cl120 hoil1mscarlet 001...17...2	20191205 well3 cl120 hoil1mscarlet 001...17...MyD88...33	32	MyD88 HOIL1Goff	20191205 well3 cl120 hoil1mscarlet 001	17	70.6369751768118	6.83034444360577	188	76	16
20191205 well3 cl120 hoil1mscarlet 001...17...20	20191205 well3 cl120 hoil1mscarlet 001...17...MyD88...486	32	MyD88 HOIL1Goff	20191205 well3 cl120 hoil1mscarlet 001	17	25.8121809116464	2.03362244796578	20	20	6
20191205 well3 cl120 hoil1mscarlet 001...17...21	20191205 well3 cl120 hoil1mscarlet 001...17...MyD88...89	32	MyD88 HOIL1Goff	20191205 well3 cl120 hoil1mscarlet 001	17	82.0460995285321	8.7393802344819	96	544	18
20191205 well3 cl120 hoil1mscarlet 001...17...22	20191205 well3 cl120 hoil1mscarlet 001...17...MyD88...475	32	MyD88 HOIL1Goff	20191205 well3 cl120 hoil1mscarlet 001	17	80.8608659229356	2.51361498166256	340	40	18
20191205 well3 cl120 hoil1mscarlet 001...17...23	20191205 well3 cl120 hoil1mscarlet 001...17...MyD88...442	32	MyD88 HOIL1Goff	20191205 well3 cl120 hoil1mscarlet 001	17	75.1188200291396	2.86502794213998	328	24	17
20191205 well3 cl120 hoil1mscarlet 001...17...24	20191205 well3 cl120 hoil1mscarlet 001...17...MyD88...482	32	MyD88 HOIL1Goff	20191205 well3 cl120 hoil1mscarlet 001	17	31.6735330291372	2.77915587865882	276	84	7
20191205 well3 cl120 hoil1mscarlet 001...17...25	20191205 well3 cl120 hoil1mscarlet 001...17...MyD88...502	32	MyD88 HOIL1Goff	20191205 well3 cl120 hoil1mscarlet 001	17	76.1810782249495	3.15810866838231	208	8	17
20191205 well3 cl120 hoil1mscarlet 001...17...26	20191205 well3 cl120 hoil1mscarlet 001...17...MyD88...535	32	MyD88 HOIL1Goff	20191205 well3 cl120 hoil1mscarlet 001	17	81.5500275959133	5.39912548857673	316	396	18
20191205 well3 cl120 hoil1mscarlet 001...17...27	20191205 well3 cl120 hoil1mscarlet 001...17...MyD88...341	32	MyD88 HOIL1Goff	20191205 well3 cl120 hoil1mscarlet 001	17	97.2982252775535	3.56908032565369	660	28	22
20191205 well3 cl120 hoil1mscarlet 001...17...28	20191205 well3 cl120 hoil1mscarlet 001...17...MyD88...625	32	MyD88 HOIL1Goff	20191205 well3 cl120 hoil1mscarlet 001	17	52.4132523940643	3.568272549645	12	72	12
20191205 well3 cl120 hoil1mscarlet 001...17...29	20191205 well3 cl120 hoil1mscarlet 001...17...MyD88...564	32	MyD88 HOIL1Goff	20191205 well3 cl120 hoil1mscarlet 001	17	21.7848496750346	1.14760850875015	316	32	5
20191205 well3 cl120 hoil1mscarlet 001...17...30	20191205 well3 cl120 hoil1mscarlet 001...17...MyD88...559	32	MyD88 HOIL1Goff	20191205 well3 cl120 hoil1mscarlet 001	17	16.9494542529449	2.02592344128505	292	16	4
20191205 well3 cl120 hoil1mscarlet 001...17...32	20191205 well3 cl120 hoil1mscarlet 001...17...MyD88...424	32	MyD88 HOIL1Goff	20191205 well3 cl120 hoil1mscarlet 001	17	31.7737071084283	1.63980129994685	388	20	7
20191205 well3 cl120 hoil1mscarlet 001...17...33	20191205 well3 cl120 hoil1mscarlet 001...17...MyD88...693	32	MyD88 HOIL1Goff	20191205 well3 cl120 hoil1mscarlet 001	17	118.916951001087	9.41971960921749	712	168	26
20191205 well3 cl120 hoil1mscarlet 001...17...34	20191205 well3 cl120 hoil1mscarlet 001...17...MyD88...694	32	MyD88 HOIL1Goff	20191205 well3 cl120 hoil1mscarlet 001	17	113.462647736858	6.27346714383914	116	256	25
20191205 well3 cl120 hoil1mscarlet 001...17...35	20191205 well3 cl120 hoil1mscarlet 001...17...MyD88...643	32	MyD88 HOIL1Goff	20191205 well3 cl120 hoil1mscarlet 001	17	16.5260484209596	1.92564464947496	420	52	4
20191205 well3 cl120 hoil1mscarlet 001...17...36	20191205 well3 cl120 hoil1mscarlet 001...17...MyD88...676	32	MyD88 HOIL1Goff	20191205 well3 cl120 hoil1mscarlet 001	17	57.6474884131581	1.23186347980112	956	8	13
20191205 well3 cl120 hoil1mscarlet 001...17...37	20191205 well3 cl120 hoil1mscarlet 001...17...MyD88...795	32	MyD88 HOIL1Goff	20191205 well3 cl120 hoil1mscarlet 001	17	22.5500793457701	1.60854155017744	160	56	5
20191205 well3 cl120 hoil1mscarlet 001...17...38	20191205 well3 cl120 hoil1mscarlet 001...17...MyD88...782	32	MyD88 HOIL1Goff	20191205 well3 cl120 hoil1mscarlet 001	17	15.9136422246758	2.54652557183719	164	72	4
20191205 well3 cl120 hoil1mscarlet 001...17...39	20191205 well3 cl120 hoil1mscarlet 001...17...MyD88...763	32	MyD88 HOIL1Goff	20191205 well3 cl120 hoil1mscarlet 001	17	17.5881472844171	1.6518430948295	184	8	4
20191205 well3 cl120 hoil1mscarlet 001...17...4	20191205 well3 cl120 hoil1mscarlet 001...17...MyD88...106	32	MyD88 HOIL1Goff	20191205 well3 cl120 hoil1mscarlet 001	17	183.317073534097	17.7295580178125	108	300	41
20191205 well3 cl120 hoil1mscarlet 001...17...40	20191205 well3 cl120 hoil1mscarlet 001...17...MyD88...798	32	MyD88 HOIL1Goff	20191205 well3 cl120 hoil1mscarlet 001	17	38.9686090046749	2.02553725626901	764	60	9
20191205 well3 cl120 hoil1mscarlet 001...17...41	20191205 well3 cl120 hoil1mscarlet 001...17...MyD88...855	32	MyD88 HOIL1Goff	20191205 well3 cl120 hoil1mscarlet 001	17	39.5062917185089	3.3831937511077	244	24	9
20191205 well3 cl120 hoil1mscarlet 001...17...42	20191205 well3 cl120 hoil1mscarlet 001...17...MyD88...723	32	MyD88 HOIL1Goff	20191205 well3 cl120 hoil1mscarlet 001	17	33.501575956346	1.11855521805089	888	28	7
20191205 well3 cl120 hoil1mscarlet 001...17...43	20191205 well3 cl120 hoil1mscarlet 001...17...MyD88...893	32	MyD88 HOIL1Goff	20191205 well3 cl120 hoil1mscarlet 001	17	8.59150024446238	1.90485162838198	536	20	2
20191205 well3 cl120 hoil1mscarlet 001...17...44	20191205 well3 cl120 hoil1mscarlet 001...17...MyD88...912	32	MyD88 HOIL1Goff	20191205 well3 cl120 hoil1mscarlet 001	17	21.051296662335	1.76343396093455	136	8	5
20191205 well3 cl120 hoil1mscarlet 001...17...45	20191205 well3 cl120 hoil1mscarlet 001...17...MyD88...799	32	MyD88 HOIL1Goff	20191205 well3 cl120 hoil1mscarlet 001	17	19.694318358683	5.91887010307334	636	348	4
20191205 well3 cl120 hoil1mscarlet 001...17...46	20191205 well3 cl120 hoil1mscarlet 001...17...MyD88...922	32	MyD88 HOIL1Goff	20191205 well3 cl120 hoil1mscarlet 001	17	48.9216427970811	3.03252068264599	428	172	11
20191205 well3 cl120 hoil1mscarlet 001...17...47	20191205 well3 cl120 hoil1mscarlet 001...17...MyD88...928	32	MyD88 HOIL1Goff	20191205 well3 cl120 hoil1mscarlet 001	17	5.20800912244691	1.56927708646077	212	8	1
20191205 well3 cl120 hoil1mscarlet 001...17...48	20191205 well3 cl120 hoil1mscarlet 001...17...MyD88...900	32	MyD88 HOIL1Goff	20191205 well3 cl120 hoil1mscarlet 001	17	18.593970759278	2.75117850162494	344	24	4
20191205 well3 cl120 hoil1mscarlet 001...17...49	20191205 well3 cl120 hoil1mscarlet 001...17...MyD88...1118	32	MyD88 HOIL1Goff	20191205 well3 cl120 hoil1mscarlet 001	17	16.5250184037416	3.58441901548412	260	52	4
20191205 well3 cl120 hoil1mscarlet 001...17...5	20191205 well3 cl120 hoil1mscarlet 001...17...MyD88...78	32	MyD88 HOIL1Goff	20191205 well3 cl120 hoil1mscarlet 001	17	141.794777517011	7.98741458085392	748	392	32
20191205 well3 cl120 hoil1mscarlet 001...17...50	20191205 well3 cl120 hoil1mscarlet 001...17...MyD88...816	32	MyD88 HOIL1Goff	20191205 well3 cl120 hoil1mscarlet 001	17	56.0496136815173	2.3946942787988	748	40	12
20191205 well3 cl120 hoil1mscarlet 001...17...51	20191205 well3 cl120 hoil1mscarlet 001...17...MyD88...1051	32	MyD88 HOIL1Goff	20191205 well3 cl120 hoil1mscarlet 001	17	46.7151411264519	2.80295268118959	364	60	10
20191205 well3 cl120 hoil1mscarlet 001...17...52	20191205 well3 cl120 hoil1mscarlet 001...17...MyD88...1198	32	MyD88 HOIL1Goff	20191205 well3 cl120 hoil1mscarlet 001	17	16.0744343437518	1.34178201027505	148	8	4
20191205 well3 cl120 hoil1mscarlet 001...17...53	20191205 well3 cl120 hoil1mscarlet 001...17...MyD88...1161	32	MyD88 HOIL1Goff	20191205 well3 cl120 hoil1mscarlet 001	17	29.4226362150296	3.41676072175842	124	88	7
20191205 well3 cl120 hoil1mscarlet 001...17...54	20191205 well3 cl120 hoil1mscarlet 001...17...MyD88...1207	32	MyD88 HOIL1Goff	20191205 well3 cl120 hoil1mscarlet 001	17	8.12269047273808	1.50884435239005	136	8	2
20191205 well3 cl120 hoil1mscarlet 001...17...6	20191205 well3 cl120 hoil1mscarlet 001...17...MyD88...49	32	MyD88 HOIL1Goff	20191205 well3 cl120 hoil1mscarlet 001	17	109.986440801139	2.55689300856199	344	32	24
20191205 well3 cl120 hoil1mscarlet 001...17...7	20191205 well3 cl120 hoil1mscarlet 001...17...MyD88...81	32	MyD88 HOIL1Goff	20191205 well3 cl120 hoil1mscarlet 001	17	58.4719365289755	4.03778018720144	216	80	13
20191205 well3 cl120 hoil1mscarlet 001...17...8	20191205 well3 cl120 hoil1mscarlet 001...17...MyD88...134	32	MyD88 HOIL1Goff	20191205 well3 cl120 hoil1mscarlet 001	17	41.477522078868	1.81282313465105	180	44	9
20191205 well3 cl120 hoil1mscarlet 001...18...1	20191205 well3 cl120 hoil1mscarlet 001...18...MyD88...62	32	MyD88 HOIL1Goff	20191205 well3 cl120 hoil1mscarlet 001	18	33.5785628240556	1.30876106304617	528	28	7
20191205 well3 cl120 hoil1mscarlet 001...18...10	20191205 well3 cl120 hoil1mscarlet 001...18...MyD88...405	32	MyD88 HOIL1Goff	20191205 well3 cl120 hoil1mscarlet 001	18	20.0995051855571	1.14519104840335	696	8	4
20191205 well3 cl120 hoil1mscarlet 001...18...2	20191205 well3 cl120 hoil1mscarlet 001...18...MyD88...109	32	MyD88 HOIL1Goff	20191205 well3 cl120 hoil1mscarlet 001	18	35.1085907269493	2.92107463886167	224	64	8
20191205 well3 cl120 hoil1mscarlet 001...18...3	20191205 well3 cl120 hoil1mscarlet 001...18...MyD88...226	32	MyD88 HOIL1Goff	20191205 well3 cl120 hoil1mscarlet 001	18	21.3169611130729	2.96089814307627	104	72	5
20191205 well3 cl120 hoil1mscarlet 001...18...4	20191205 well3 cl120 hoil1mscarlet 001...18...MyD88...110	32	MyD88 HOIL1Goff	20191205 well3 cl120 hoil1mscarlet 001	18	28.842873419011	1.17177939641324	792	8	6
20191205 well3 cl120 hoil1mscarlet 001...18...5	20191205 well3 cl120 hoil1mscarlet 001...18...MyD88...277	32	MyD88 HOIL1Goff	20191205 well3 cl120 hoil1mscarlet 001	18	18.3444791178821	1.83826558016371	1060	36	4
20191205 well3 cl120 hoil1mscarlet 001...18...6	20191205 well3 cl120 hoil1mscarlet 001...18...MyD88...163	32	MyD88 HOIL1Goff	20191205 well3 cl120 hoil1mscarlet 001	18	16.1224143900861	1.83958051650802	452	16	4
20191205 well3 cl120 hoil1mscarlet 001...18...7	20191205 well3 cl120 hoil1mscarlet 001...18...MyD88...497	32	MyD88 HOIL1Goff	20191205 well3 cl120 hoil1mscarlet 001	18	9.51062014314742	1.57123762039159	520	48	2
20191205 well3 cl120 hoil1mscarlet 001...18...8	20191205 well3 cl120 hoil1mscarlet 001...18...MyD88...445	32	MyD88 HOIL1Goff	20191205 well3 cl120 hoil1mscarlet 001	18	6.49077850181328	1.05114591914269	648	8	1
20191205 well3 cl120 hoil1mscarlet 001...18...9	20191205 well3 cl120 hoil1mscarlet 001...18...MyD88...567	32	MyD88 HOIL1Goff	20191205 well3 cl120 hoil1mscarlet 001	18	7.2977531362792	1.89950507897976	468	36	2
20191205 well3 cl120 hoil1mscarlet 001...19...1	20191205 well3 cl120 hoil1mscarlet 001...19...MyD88...19	32	MyD88 HOIL1Goff	20191205 well3 cl120 hoil1mscarlet 001	19	60.3194624846118	11.8309070893752	140	960	13
20191205 well3 cl120 hoil1mscarlet 001...19...11	20191205 well3 cl120 hoil1mscarlet 001...19...MyD88...173	32	MyD88 HOIL1Goff	20191205 well3 cl120 hoil1mscarlet 001	19	38.2247436077353	1.35772342482893	188	8	8
20191205 well3 cl120 hoil1mscarlet 001...19...13	20191205 well3 cl120 hoil1mscarlet 001...19...MyD88...156	32	MyD88 HOIL1Goff	20191205 well3 cl120 hoil1mscarlet 001	19	35.3497788930509	2.03552671567342	212	68	8
20191205 well3 cl120 hoil1mscarlet 001...19...14	20191205 well3 cl120 hoil1mscarlet 001...19...MyD88...102	32	MyD88 HOIL1Goff	20191205 well3 cl120 hoil1mscarlet 001	19	56.8772525234121	4.28019302072203	540	148	13
20191205 well3 cl120 hoil1mscarlet 001...19...15	20191205 well3 cl120 hoil1mscarlet 001...19...MyD88...146	32	MyD88 HOIL1Goff	20191205 well3 cl120 hoil1mscarlet 001	19	31.7634915573182	5.11743421003553	536	224	7
20191205 well3 cl120 hoil1mscarlet 001...19...16	20191205 well3 cl120 hoil1mscarlet 001...19...MyD88...319	32	MyD88 HOIL1Goff	20191205 well3 cl120 hoil1mscarlet 001	19	20.9944981070728	1.2296016481824	464	8	5
20191205 well3 cl120 hoil1mscarlet 001...19...17	20191205 well3 cl120 hoil1mscarlet 001...19...MyD88...317	32	MyD88 HOIL1Goff	20191205 well3 cl120 hoil1mscarlet 001	19	42.534837468292	1.41052426012607	152	16	9
20191205 well3 cl120 hoil1mscarlet 001...19...18	20191205 well3 cl120 hoil1mscarlet 001...19...MyD88...246	32	MyD88 HOIL1Goff	20191205 well3 cl120 hoil1mscarlet 001	19	28.3462307727705	3.02158736175725	136	16	6
20191205 well3 cl120 hoil1mscarlet 001...19...2	20191205 well3 cl120 hoil1mscarlet 001...19...MyD88...87	32	MyD88 HOIL1Goff	20191205 well3 cl120 hoil1mscarlet 001	19	56.8578168292307	6.52000594364121	200	160	13
20191205 well3 cl120 hoil1mscarlet 001...19...20	20191205 well3 cl120 hoil1mscarlet 001...19...MyD88...331	32	MyD88 HOIL1Goff	20191205 well3 cl120 hoil1mscarlet 001	19	27.4391334722878	2.28515655953445	544	40	6
20191205 well3 cl120 hoil1mscarlet 001...19...21	20191205 well3 cl120 hoil1mscarlet 001...19...MyD88...388	32	MyD88 HOIL1Goff	20191205 well3 cl120 hoil1mscarlet 001	19	29.5539095696487	2.90339098215695	32	56	7
20191205 well3 cl120 hoil1mscarlet 001...19...23	20191205 well3 cl120 hoil1mscarlet 001...19...MyD88...302	32	MyD88 HOIL1Goff	20191205 well3 cl120 hoil1mscarlet 001	19	55.4111718606341	1.69348412152113	364	8	12
20191205 well3 cl120 hoil1mscarlet 001...19...24	20191205 well3 cl120 hoil1mscarlet 001...19...MyD88...431	32	MyD88 HOIL1Goff	20191205 well3 cl120 hoil1mscarlet 001	19	24.6012928704027	1.73561944433768	72	16	5
20191205 well3 cl120 hoil1mscarlet 001...19...25	20191205 well3 cl120 hoil1mscarlet 001...19...MyD88...444	32	MyD88 HOIL1Goff	20191205 well3 cl120 hoil1mscarlet 001	19	51.9880630757548	5.39311208153962	92	100	12
20191205 well3 cl120 hoil1mscarlet 001...19...26	20191205 well3 cl120 hoil1mscarlet 001...19...MyD88...455	32	MyD88 HOIL1Goff	20191205 well3 cl120 hoil1mscarlet 001	19	49.6158313094335	5.03869382272937	144	120	11
20191205 well3 cl120 hoil1mscarlet 001...19...27	20191205 well3 cl120 hoil1mscarlet 001...19...MyD88...476	32	MyD88 HOIL1Goff	20191205 well3 cl120 hoil1mscarlet 001	19	19.2476841244374	2.8351509421546	228	156	4
20191205 well3 cl120 hoil1mscarlet 001...19...28	20191205 well3 cl120 hoil1mscarlet 001...19...MyD88...340	32	MyD88 HOIL1Goff	20191205 well3 cl120 hoil1mscarlet 001	19	35.988020829033	7.49766436696385	152	272	8
20191205 well3 cl120 hoil1mscarlet 001...19...29	20191205 well3 cl120 hoil1mscarlet 001...19...MyD88...478	32	MyD88 HOIL1Goff	20191205 well3 cl120 hoil1mscarlet 001	19	16.4576021251946	2.17972128879894	180	36	4
20191205 well3 cl120 hoil1mscarlet 001...19...3	20191205 well3 cl120 hoil1mscarlet 001...19...MyD88...61	32	MyD88 HOIL1Goff	20191205 well3 cl120 hoil1mscarlet 001	19	90.6839484413749	6.15355836611609	152	124	20
20191205 well3 cl120 hoil1mscarlet 001...19...30	20191205 well3 cl120 hoil1mscarlet 001...19...MyD88...491	32	MyD88 HOIL1Goff	20191205 well3 cl120 hoil1mscarlet 001	19	12.246595595685	2.47792721535567	76	40	3
20191205 well3 cl120 hoil1mscarlet 001...19...31	20191205 well3 cl120 hoil1mscarlet 001...19...MyD88...376	32	MyD88 HOIL1Goff	20191205 well3 cl120 hoil1mscarlet 001	19	25.8433598031012	4.91538329615841	308	140	6
20191205 well3 cl120 hoil1mscarlet 001...19...33	20191205 well3 cl120 hoil1mscarlet 001...19...MyD88...498	32	MyD88 HOIL1Goff	20191205 well3 cl120 hoil1mscarlet 001	19	60.2098158504741	2.70503456611256	124	56	13
20191205 well3 cl120 hoil1mscarlet 001...19...34	20191205 well3 cl120 hoil1mscarlet 001...19...MyD88...506	32	MyD88 HOIL1Goff	20191205 well3 cl120 hoil1mscarlet 001	19	26.843720545611	2.09895320086043	128	28	6
20191205 well3 cl120 hoil1mscarlet 001...19...35	20191205 well3 cl120 hoil1mscarlet 001...19...MyD88...453	32	MyD88 HOIL1Goff	20191205 well3 cl120 hoil1mscarlet 001	19	31.8262967570848	5.60754704415352	400	220	7
20191205 well3 cl120 hoil1mscarlet 001...19...36	20191205 well3 cl120 hoil1mscarlet 001...19...MyD88...379	32	MyD88 HOIL1Goff	20191205 well3 cl120 hoil1mscarlet 001	19	12.0262691946149	2.00528564911835	324	20	3
20191205 well3 cl120 hoil1mscarlet 001...19...37	20191205 well3 cl120 hoil1mscarlet 001...19...MyD88...569	32	MyD88 HOIL1Goff	20191205 well3 cl120 hoil1mscarlet 001	19	35.7898669124265	2.71990542904866	696	68	8
20191205 well3 cl120 hoil1mscarlet 001...19...38	20191205 well3 cl120 hoil1mscarlet 001...19...MyD88...555	32	MyD88 HOIL1Goff	20191205 well3 cl120 hoil1mscarlet 001	19	15.9823347135747	3.97183592669375	156	256	4
20191205 well3 cl120 hoil1mscarlet 001...19...39	20191205 well3 cl120 hoil1mscarlet 001...19...MyD88...620	32	MyD88 HOIL1Goff	20191205 well3 cl120 hoil1mscarlet 001	19	10.8245898226112	1.33999670711912	32	12	2
20191205 well3 cl120 hoil1mscarlet 001...19...4	20191205 well3 cl120 hoil1mscarlet 001...19...MyD88...59	32	MyD88 HOIL1Goff	20191205 well3 cl120 hoil1mscarlet 001	19	32.165190940084	3.84813974425618	232	172	7
20191205 well3 cl120 hoil1mscarlet 001...19...40	20191205 well3 cl120 hoil1mscarlet 001...19...MyD88...586	32	MyD88 HOIL1Goff	20191205 well3 cl120 hoil1mscarlet 001	19	23.4564541577421	1.31153306527284	472	8	5
20191205 well3 cl120 hoil1mscarlet 001...19...41	20191205 well3 cl120 hoil1mscarlet 001...19...MyD88...601	32	MyD88 HOIL1Goff	20191205 well3 cl120 hoil1mscarlet 001	19	28.8806799557543	2.78915575642765	272	32	6
20191205 well3 cl120 hoil1mscarlet 001...19...42	20191205 well3 cl120 hoil1mscarlet 001...19...MyD88...411	32	MyD88 HOIL1Goff	20191205 well3 cl120 hoil1mscarlet 001	19	41.983054041464	3.21685268670719	832	64	9
20191205 well3 cl120 hoil1mscarlet 001...19...43	20191205 well3 cl120 hoil1mscarlet 001...19...MyD88...605	32	MyD88 HOIL1Goff	20191205 well3 cl120 hoil1mscarlet 001	19	31.1302928018487	1.55491637061487	360	20	7
20191205 well3 cl120 hoil1mscarlet 001...19...44	20191205 well3 cl120 hoil1mscarlet 001...19...MyD88...577	32	MyD88 HOIL1Goff	20191205 well3 cl120 hoil1mscarlet 001	19	11.9670768628218	1.39193846243019	164	32	3
20191205 well3 cl120 hoil1mscarlet 001...19...45	20191205 well3 cl120 hoil1mscarlet 001...19...MyD88...390	32	MyD88 HOIL1Goff	20191205 well3 cl120 hoil1mscarlet 001	19	17.9582086723296	2.90950954882497	1000	84	4
20191205 well3 cl120 hoil1mscarlet 001...19...46	20191205 well3 cl120 hoil1mscarlet 001...19...MyD88...627	32	MyD88 HOIL1Goff	20191205 well3 cl120 hoil1mscarlet 001	19	39.4140242350642	4.57498968450888	88	256	9
20191205 well3 cl120 hoil1mscarlet 001...19...47	20191205 well3 cl120 hoil1mscarlet 001...19...MyD88...691	32	MyD88 HOIL1Goff	20191205 well3 cl120 hoil1mscarlet 001	19	35.3908942349833	2.9995986040492	144	152	8
20191205 well3 cl120 hoil1mscarlet 001...19...48	20191205 well3 cl120 hoil1mscarlet 001...19...MyD88...749	32	MyD88 HOIL1Goff	20191205 well3 cl120 hoil1mscarlet 001	19	17.381908696101	3.0508860014109	140	56	4
20191205 well3 cl120 hoil1mscarlet 001...19...49	20191205 well3 cl120 hoil1mscarlet 001...19...MyD88...705	32	MyD88 HOIL1Goff	20191205 well3 cl120 hoil1mscarlet 001	19	43.3478862514277	3.72055632424413	176	92	10
20191205 well3 cl120 hoil1mscarlet 001...19...5	20191205 well3 cl120 hoil1mscarlet 001...19...MyD88...60	32	MyD88 HOIL1Goff	20191205 well3 cl120 hoil1mscarlet 001	19	21.8545632848657	3.17208161176386	268	116	5
20191205 well3 cl120 hoil1mscarlet 001...19...51	20191205 well3 cl120 hoil1mscarlet 001...19...MyD88...783	32	MyD88 HOIL1Goff	20191205 well3 cl120 hoil1mscarlet 001	19	24.723004920028	1.76440911278877	388	72	5
20191205 well3 cl120 hoil1mscarlet 001...19...52	20191205 well3 cl120 hoil1mscarlet 001...19...MyD88...790	32	MyD88 HOIL1Goff	20191205 well3 cl120 hoil1mscarlet 001	19	14.3388211852563	2.80612216871246	148	68	3
20191205 well3 cl120 hoil1mscarlet 001...19...53	20191205 well3 cl120 hoil1mscarlet 001...19...MyD88...759	32	MyD88 HOIL1Goff	20191205 well3 cl120 hoil1mscarlet 001	19	68.7289506243495	2.48416750991135	148	52	15
20191205 well3 cl120 hoil1mscarlet 001...19...54	20191205 well3 cl120 hoil1mscarlet 001...19...MyD88...841	32	MyD88 HOIL1Goff	20191205 well3 cl120 hoil1mscarlet 001	19	19.6332200445918	2.46495229484277	272	96	4
20191205 well3 cl120 hoil1mscarlet 001...19...55	20191205 well3 cl120 hoil1mscarlet 001...19...MyD88...751	32	MyD88 HOIL1Goff	20191205 well3 cl120 hoil1mscarlet 001	19	83.7614682191225	13.0195870969351	368	152	19
20191205 well3 cl120 hoil1mscarlet 001...19...56	20191205 well3 cl120 hoil1mscarlet 001...19...MyD88...882	32	MyD88 HOIL1Goff	20191205 well3 cl120 hoil1mscarlet 001	19	11.4208692425139	1.55245273316077	172	24	3
20191205 well3 cl120 hoil1mscarlet 001...19...57	20191205 well3 cl120 hoil1mscarlet 001...19...MyD88...888	32	MyD88 HOIL1Goff	20191205 well3 cl120 hoil1mscarlet 001	19	35.4493917430868	1.72581655126494	12	36	8
20191205 well3 cl120 hoil1mscarlet 001...19...58	20191205 well3 cl120 hoil1mscarlet 001...19...MyD88...791	32	MyD88 HOIL1Goff	20191205 well3 cl120 hoil1mscarlet 001	19	20.1236402582213	2.09140928199947	232	36	4
20191205 well3 cl120 hoil1mscarlet 001...19...59	20191205 well3 cl120 hoil1mscarlet 001...19...MyD88...869	32	MyD88 HOIL1Goff	20191205 well3 cl120 hoil1mscarlet 001	19	10.3941451517534	1.01339905600368	204	24	2
20191205 well3 cl120 hoil1mscarlet 001...19...6	20191205 well3 cl120 hoil1mscarlet 001...19...MyD88...73	32	MyD88 HOIL1Goff	20191205 well3 cl120 hoil1mscarlet 001	19	31.6658724137145	1.19207905033253	324	16	7
20191205 well3 cl120 hoil1mscarlet 001...19...60	20191205 well3 cl120 hoil1mscarlet 001...19...MyD88...900	32	MyD88 HOIL1Goff	20191205 well3 cl120 hoil1mscarlet 001	19	9.81120476763222	1.55517283170738	12	60	2
20191205 well3 cl120 hoil1mscarlet 001...19...61	20191205 well3 cl120 hoil1mscarlet 001...19...MyD88...932	32	MyD88 HOIL1Goff	20191205 well3 cl120 hoil1mscarlet 001	19	7.11894437443973	1.24694205152851	88	20	2
20191205 well3 cl120 hoil1mscarlet 001...19...62	20191205 well3 cl120 hoil1mscarlet 001...19...MyD88...935	32	MyD88 HOIL1Goff	20191205 well3 cl120 hoil1mscarlet 001	19	40.4969879040559	3.33944960235101	44	36	9
20191205 well3 cl120 hoil1mscarlet 001...19...8	20191205 well3 cl120 hoil1mscarlet 001...19...MyD88...155	32	MyD88 HOIL1Goff	20191205 well3 cl120 hoil1mscarlet 001	19	20.4644571525397	1.49794035813885	164	28	5
20191205 well3 cl120 hoil1mscarlet 001...19...9	20191205 well3 cl120 hoil1mscarlet 001...19...MyD88...133	32	MyD88 HOIL1Goff	20191205 well3 cl120 hoil1mscarlet 001	19	28.1423796547574	2.52207664554355	188	200	6
20191205 well3 cl120 hoil1mscarlet 001...2...1	20191205 well3 cl120 hoil1mscarlet 001...2...MyD88...53	32	MyD88 HOIL1Goff	20191205 well3 cl120 hoil1mscarlet 001	2	31.6616607168532	2.04359751450558	616	132	7
20191205 well3 cl120 hoil1mscarlet 001...2...15	20191205 well3 cl120 hoil1mscarlet 001...2...MyD88...245	32	MyD88 HOIL1Goff	20191205 well3 cl120 hoil1mscarlet 001	2	22.1849271185157	1.9921624844517	816	112	5
20191205 well3 cl120 hoil1mscarlet 001...2...2	20191205 well3 cl120 hoil1mscarlet 001...2...MyD88...74	32	MyD88 HOIL1Goff	20191205 well3 cl120 hoil1mscarlet 001	2	19.0761669260546	2.87168559449282	312	64	4
20191205 well3 cl120 hoil1mscarlet 001...2...20	20191205 well3 cl120 hoil1mscarlet 001...2...MyD88...433	32	MyD88 HOIL1Goff	20191205 well3 cl120 hoil1mscarlet 001	2	18.1991356429815	1.31965301620802	404	8	4
20191205 well3 cl120 hoil1mscarlet 001...2...21	20191205 well3 cl120 hoil1mscarlet 001...2...MyD88...397	32	MyD88 HOIL1Goff	20191205 well3 cl120 hoil1mscarlet 001	2	14.8448929059033	2.77236368124314	716	88	3
20191205 well3 cl120 hoil1mscarlet 001...2...24	20191205 well3 cl120 hoil1mscarlet 001...2...MyD88...393	32	MyD88 HOIL1Goff	20191205 well3 cl120 hoil1mscarlet 001	2	15.4825882771124	1.38963145320865	656	24	3
20191205 well3 cl120 hoil1mscarlet 001...2...25	20191205 well3 cl120 hoil1mscarlet 001...2...MyD88...518	32	MyD88 HOIL1Goff	20191205 well3 cl120 hoil1mscarlet 001	2	45.3524481416307	2.3271901915886	420	240	10
20191205 well3 cl120 hoil1mscarlet 001...2...26	20191205 well3 cl120 hoil1mscarlet 001...2...MyD88...312	32	MyD88 HOIL1Goff	20191205 well3 cl120 hoil1mscarlet 001	2	13.3152255715977	1.77463360861303	840	60	3
20191205 well3 cl120 hoil1mscarlet 001...2...29	20191205 well3 cl120 hoil1mscarlet 001...2...MyD88...673	32	MyD88 HOIL1Goff	20191205 well3 cl120 hoil1mscarlet 001	2	16.6326127485923	1.69116048524847	372	12	4
20191205 well3 cl120 hoil1mscarlet 001...2...3	20191205 well3 cl120 hoil1mscarlet 001...2...MyD88...95	32	MyD88 HOIL1Goff	20191205 well3 cl120 hoil1mscarlet 001	2	20.4547352639577	1.70082396508359	372	8	5
20191205 well3 cl120 hoil1mscarlet 001...2...30	20191205 well3 cl120 hoil1mscarlet 001...2...MyD88...783	32	MyD88 HOIL1Goff	20191205 well3 cl120 hoil1mscarlet 001	2	24.7178875912884	0.993019065441381	84	8	5
20191205 well3 cl120 hoil1mscarlet 001...2...4	20191205 well3 cl120 hoil1mscarlet 001...2...MyD88...31	32	MyD88 HOIL1Goff	20191205 well3 cl120 hoil1mscarlet 001	2	11.1935366973598	1.62556274706702	276	60	2
20191205 well3 cl120 hoil1mscarlet 001...2...5	20191205 well3 cl120 hoil1mscarlet 001...2...MyD88...135	32	MyD88 HOIL1Goff	20191205 well3 cl120 hoil1mscarlet 001	2	24.1736773935827	1.89148337345623	528	8	5
20191205 well3 cl120 hoil1mscarlet 001...2...6	20191205 well3 cl120 hoil1mscarlet 001...2...MyD88...189	32	MyD88 HOIL1Goff	20191205 well3 cl120 hoil1mscarlet 001	2	16.8742018856823	1.20770070576269	140	32	4
20191205 well3 cl120 hoil1mscarlet 001...2...7	20191205 well3 cl120 hoil1mscarlet 001...2...MyD88...195	32	MyD88 HOIL1Goff	20191205 well3 cl120 hoil1mscarlet 001	2	18.7086375011422	1.88756886704757	468	28	4
20191205 well3 cl120 hoil1mscarlet 001...2...9	20191205 well3 cl120 hoil1mscarlet 001...2...MyD88...227	32	MyD88 HOIL1Goff	20191205 well3 cl120 hoil1mscarlet 001	2	15.7620266806444	1.38456741080999	340	28	4
20191205 well3 cl120 hoil1mscarlet 001...20...11	20191205 well3 cl120 hoil1mscarlet 001...20...MyD88...225	32	MyD88 HOIL1Goff	20191205 well3 cl120 hoil1mscarlet 001	20	23.7205768358658	5.85240832266001	144	292	5
20191205 well3 cl120 hoil1mscarlet 001...20...13	20191205 well3 cl120 hoil1mscarlet 001...20...MyD88...49	32	MyD88 HOIL1Goff	20191205 well3 cl120 hoil1mscarlet 001	20	19.8039570724988	1.22561482468439	1324	12	4
20191205 well3 cl120 hoil1mscarlet 001...20...14	20191205 well3 cl120 hoil1mscarlet 001...20...MyD88...267	32	MyD88 HOIL1Goff	20191205 well3 cl120 hoil1mscarlet 001	20	31.2333206619589	4.83686797374498	196	116	7
20191205 well3 cl120 hoil1mscarlet 001...20...15	20191205 well3 cl120 hoil1mscarlet 001...20...MyD88...284	32	MyD88 HOIL1Goff	20191205 well3 cl120 hoil1mscarlet 001	20	23.3431111231364	1.23491765978281	224	48	5
20191205 well3 cl120 hoil1mscarlet 001...20...16	20191205 well3 cl120 hoil1mscarlet 001...20...MyD88...296	32	MyD88 HOIL1Goff	20191205 well3 cl120 hoil1mscarlet 001	20	28.3344619501902	1.94016378090263	620	100	6
20191205 well3 cl120 hoil1mscarlet 001...20...17	20191205 well3 cl120 hoil1mscarlet 001...20...MyD88...224	32	MyD88 HOIL1Goff	20191205 well3 cl120 hoil1mscarlet 001	20	28.2311993582651	1.37047368025089	500	56	6
20191205 well3 cl120 hoil1mscarlet 001...20...19	20191205 well3 cl120 hoil1mscarlet 001...20...MyD88...346	32	MyD88 HOIL1Goff	20191205 well3 cl120 hoil1mscarlet 001	20	34.6203734513836	1.54931073789073	668	76	8
20191205 well3 cl120 hoil1mscarlet 001...20...2	20191205 well3 cl120 hoil1mscarlet 001...20...MyD88...80	32	MyD88 HOIL1Goff	20191205 well3 cl120 hoil1mscarlet 001	20	87.3494851129214	8.48301629381309	268	44	19
20191205 well3 cl120 hoil1mscarlet 001...20...20	20191205 well3 cl120 hoil1mscarlet 001...20...MyD88...330	32	MyD88 HOIL1Goff	20191205 well3 cl120 hoil1mscarlet 001	20	20.3083425278343	2.0760132088526	272	68	5
20191205 well3 cl120 hoil1mscarlet 001...20...21	20191205 well3 cl120 hoil1mscarlet 001...20...MyD88...342	32	MyD88 HOIL1Goff	20191205 well3 cl120 hoil1mscarlet 001	20	33.9352303720635	3.20230088912111	404	116	8
20191205 well3 cl120 hoil1mscarlet 001...20...23	20191205 well3 cl120 hoil1mscarlet 001...20...MyD88...371	32	MyD88 HOIL1Goff	20191205 well3 cl120 hoil1mscarlet 001	20	9.46586669581762	1.02790148982697	576	12	2
20191205 well3 cl120 hoil1mscarlet 001...20...24	20191205 well3 cl120 hoil1mscarlet 001...20...MyD88...384	32	MyD88 HOIL1Goff	20191205 well3 cl120 hoil1mscarlet 001	20	14.3827538094628	1.63887211354017	24	44	3
20191205 well3 cl120 hoil1mscarlet 001...20...26	20191205 well3 cl120 hoil1mscarlet 001...20...MyD88...197	32	MyD88 HOIL1Goff	20191205 well3 cl120 hoil1mscarlet 001	20	57.2158464223586	4.70364646651015	524	640	13
20191205 well3 cl120 hoil1mscarlet 001...20...27	20191205 well3 cl120 hoil1mscarlet 001...20...MyD88...361	32	MyD88 HOIL1Goff	20191205 well3 cl120 hoil1mscarlet 001	20	20.2933554144546	1.9770073506806	284	8	5
20191205 well3 cl120 hoil1mscarlet 001...20...28	20191205 well3 cl120 hoil1mscarlet 001...20...MyD88...405	32	MyD88 HOIL1Goff	20191205 well3 cl120 hoil1mscarlet 001	20	20.5858940554373	1.55430941269594	420	20	5
20191205 well3 cl120 hoil1mscarlet 001...20...29	20191205 well3 cl120 hoil1mscarlet 001...20...MyD88...467	32	MyD88 HOIL1Goff	20191205 well3 cl120 hoil1mscarlet 001	20	20.4962409163505	1.67402904889341	20	48	5
20191205 well3 cl120 hoil1mscarlet 001...20...3	20191205 well3 cl120 hoil1mscarlet 001...20...MyD88...57	32	MyD88 HOIL1Goff	20191205 well3 cl120 hoil1mscarlet 001	20	49.6896454938844	4.09128699015611	720	268	11
20191205 well3 cl120 hoil1mscarlet 001...20...30	20191205 well3 cl120 hoil1mscarlet 001...20...MyD88...470	32	MyD88 HOIL1Goff	20191205 well3 cl120 hoil1mscarlet 001	20	11.5548504338214	1.5072518242525	348	32	3
20191205 well3 cl120 hoil1mscarlet 001...20...31	20191205 well3 cl120 hoil1mscarlet 001...20...MyD88...385	32	MyD88 HOIL1Goff	20191205 well3 cl120 hoil1mscarlet 001	20	29.4554942772893	1.46442504423179	492	28	7
20191205 well3 cl120 hoil1mscarlet 001...20...32	20191205 well3 cl120 hoil1mscarlet 001...20...MyD88...390	32	MyD88 HOIL1Goff	20191205 well3 cl120 hoil1mscarlet 001	20	33.8660245887485	1.64906742383341	516	20	8
20191205 well3 cl120 hoil1mscarlet 001...20...33	20191205 well3 cl120 hoil1mscarlet 001...20...MyD88...526	32	MyD88 HOIL1Goff	20191205 well3 cl120 hoil1mscarlet 001	20	31.794739066538	2.28386067256977	200	28	7
20191205 well3 cl120 hoil1mscarlet 001...20...4	20191205 well3 cl120 hoil1mscarlet 001...20...MyD88...82	32	MyD88 HOIL1Goff	20191205 well3 cl120 hoil1mscarlet 001	20	49.4245753175363	5.33449685818705	80	32	11
20191205 well3 cl120 hoil1mscarlet 001...20...5	20191205 well3 cl120 hoil1mscarlet 001...20...MyD88...43	32	MyD88 HOIL1Goff	20191205 well3 cl120 hoil1mscarlet 001	20	27.3626238884312	1.33407644214133	388	8	6
20191205 well3 cl120 hoil1mscarlet 001...20...6	20191205 well3 cl120 hoil1mscarlet 001...20...MyD88...154	32	MyD88 HOIL1Goff	20191205 well3 cl120 hoil1mscarlet 001	20	21.2780158392428	2.05159417362256	40	36	5
20191205 well3 cl120 hoil1mscarlet 001...20...8	20191205 well3 cl120 hoil1mscarlet 001...20...MyD88...137	32	MyD88 HOIL1Goff	20191205 well3 cl120 hoil1mscarlet 001	20	100.762103287549	9.61382126400808	672	212	22
20191205 well3 cl120 hoil1mscarlet 001...20...9	20191205 well3 cl120 hoil1mscarlet 001...20...MyD88...185	32	MyD88 HOIL1Goff	20191205 well3 cl120 hoil1mscarlet 001	20	27.8077003592705	4.69227468064124	76	136	6
20191205 well3 cl120 hoil1mscarlet 001...21...10	20191205 well3 cl120 hoil1mscarlet 001...21...MyD88...90	32	MyD88 HOIL1Goff	20191205 well3 cl120 hoil1mscarlet 001	21	64.4611204022527	3.42410236442896	172	104	14
20191205 well3 cl120 hoil1mscarlet 001...21...11	20191205 well3 cl120 hoil1mscarlet 001...21...MyD88...181	32	MyD88 HOIL1Goff	20191205 well3 cl120 hoil1mscarlet 001	21	36.317792202585	4.2520999716218	100	56	8
20191205 well3 cl120 hoil1mscarlet 001...21...13	20191205 well3 cl120 hoil1mscarlet 001...21...MyD88...216	32	MyD88 HOIL1Goff	20191205 well3 cl120 hoil1mscarlet 001	21	67.7777897578457	7.48886269517411	84	20	15
20191205 well3 cl120 hoil1mscarlet 001...21...14	20191205 well3 cl120 hoil1mscarlet 001...21...MyD88...243	32	MyD88 HOIL1Goff	20191205 well3 cl120 hoil1mscarlet 001	21	43.1779202224391	2.68645306040653	112	8	10
20191205 well3 cl120 hoil1mscarlet 001...21...15	20191205 well3 cl120 hoil1mscarlet 001...21...MyD88...307	32	MyD88 HOIL1Goff	20191205 well3 cl120 hoil1mscarlet 001	21	42.259510024636	6.38207273697773	300	128	9
20191205 well3 cl120 hoil1mscarlet 001...21...16	20191205 well3 cl120 hoil1mscarlet 001...21...MyD88...344	32	MyD88 HOIL1Goff	20191205 well3 cl120 hoil1mscarlet 001	21	70.1570562840112	3.46386442851479	292	24	16
20191205 well3 cl120 hoil1mscarlet 001...21...17	20191205 well3 cl120 hoil1mscarlet 001...21...MyD88...308	32	MyD88 HOIL1Goff	20191205 well3 cl120 hoil1mscarlet 001	21	40.6223522105542	1.39932275454514	156	20	9
20191205 well3 cl120 hoil1mscarlet 001...21...18	20191205 well3 cl120 hoil1mscarlet 001...21...MyD88...329	32	MyD88 HOIL1Goff	20191205 well3 cl120 hoil1mscarlet 001	21	119.165643415687	1.25935874290595	264	12	26
20191205 well3 cl120 hoil1mscarlet 001...21...19	20191205 well3 cl120 hoil1mscarlet 001...21...MyD88...225	32	MyD88 HOIL1Goff	20191205 well3 cl120 hoil1mscarlet 001	21	28.0286210847799	1.33294561452354	768	12	6
20191205 well3 cl120 hoil1mscarlet 001...21...2	20191205 well3 cl120 hoil1mscarlet 001...21...MyD88...21	32	MyD88 HOIL1Goff	20191205 well3 cl120 hoil1mscarlet 001	21	77.9030389756855	4.27406061385657	192	64	17
20191205 well3 cl120 hoil1mscarlet 001...21...20	20191205 well3 cl120 hoil1mscarlet 001...21...MyD88...326	32	MyD88 HOIL1Goff	20191205 well3 cl120 hoil1mscarlet 001	21	15.433220973259	1.93545411575957	124	28	3
20191205 well3 cl120 hoil1mscarlet 001...21...21	20191205 well3 cl120 hoil1mscarlet 001...21...MyD88...331	32	MyD88 HOIL1Goff	20191205 well3 cl120 hoil1mscarlet 001	21	34.0244908608791	7.70333299321135	852	432	8
20191205 well3 cl120 hoil1mscarlet 001...21...22	20191205 well3 cl120 hoil1mscarlet 001...21...MyD88...351	32	MyD88 HOIL1Goff	20191205 well3 cl120 hoil1mscarlet 001	21	48.2685019598352	3.63666741877183	172	336	11
20191205 well3 cl120 hoil1mscarlet 001...21...23	20191205 well3 cl120 hoil1mscarlet 001...21...MyD88...353	32	MyD88 HOIL1Goff	20191205 well3 cl120 hoil1mscarlet 001	21	40.5806986996403	1.15816248828886	316	8	9
20191205 well3 cl120 hoil1mscarlet 001...21...24	20191205 well3 cl120 hoil1mscarlet 001...21...MyD88...406	32	MyD88 HOIL1Goff	20191205 well3 cl120 hoil1mscarlet 001	21	37.0192248815862	1.53939895762328	932	24	8
20191205 well3 cl120 hoil1mscarlet 001...21...25	20191205 well3 cl120 hoil1mscarlet 001...21...MyD88...198	32	MyD88 HOIL1Goff	20191205 well3 cl120 hoil1mscarlet 001	21	51.5779376966962	3.03302496205691	760	68	11
20191205 well3 cl120 hoil1mscarlet 001...21...26	20191205 well3 cl120 hoil1mscarlet 001...21...MyD88...516	32	MyD88 HOIL1Goff	20191205 well3 cl120 hoil1mscarlet 001	21	20.6585764721841	0.906487705282803	308	8	5
20191205 well3 cl120 hoil1mscarlet 001...21...28	20191205 well3 cl120 hoil1mscarlet 001...21...MyD88...602	32	MyD88 HOIL1Goff	20191205 well3 cl120 hoil1mscarlet 001	21	20.1589373041573	3.48190666039397	104	132	4
20191205 well3 cl120 hoil1mscarlet 001...21...29	20191205 well3 cl120 hoil1mscarlet 001...21...MyD88...443	32	MyD88 HOIL1Goff	20191205 well3 cl120 hoil1mscarlet 001	21	188.544997419493	2.50612094395494	612	80	42
20191205 well3 cl120 hoil1mscarlet 001...21...3	20191205 well3 cl120 hoil1mscarlet 001...21...MyD88...89	32	MyD88 HOIL1Goff	20191205 well3 cl120 hoil1mscarlet 001	21	49.4525696014563	5.56910631324071	80	40	11
20191205 well3 cl120 hoil1mscarlet 001...21...30	20191205 well3 cl120 hoil1mscarlet 001...21...MyD88...441	32	MyD88 HOIL1Goff	20191205 well3 cl120 hoil1mscarlet 001	21	29.6331260893041	1.61492687871363	904	8	7
20191205 well3 cl120 hoil1mscarlet 001...21...31	20191205 well3 cl120 hoil1mscarlet 001...21...MyD88...689	32	MyD88 HOIL1Goff	20191205 well3 cl120 hoil1mscarlet 001	21	4.33697429881977	2.39855097857147	172	48	1
20191205 well3 cl120 hoil1mscarlet 001...21...32	20191205 well3 cl120 hoil1mscarlet 001...21...MyD88...590	32	MyD88 HOIL1Goff	20191205 well3 cl120 hoil1mscarlet 001	21	33.7960739698535	2.03650371367121	236	8	8
20191205 well3 cl120 hoil1mscarlet 001...21...33	20191205 well3 cl120 hoil1mscarlet 001...21...MyD88...781	32	MyD88 HOIL1Goff	20191205 well3 cl120 hoil1mscarlet 001	21	14.1892151883009	1.87265446099246	52	40	3
20191205 well3 cl120 hoil1mscarlet 001...21...34	20191205 well3 cl120 hoil1mscarlet 001...21...MyD88...812	32	MyD88 HOIL1Goff	20191205 well3 cl120 hoil1mscarlet 001	21	11.1532143385567	4.57173152329969	60	140	2
20191205 well3 cl120 hoil1mscarlet 001...21...36	20191205 well3 cl120 hoil1mscarlet 001...21...MyD88...836	32	MyD88 HOIL1Goff	20191205 well3 cl120 hoil1mscarlet 001	21	12.3150917657045	1.5595593629292	188	8	3
20191205 well3 cl120 hoil1mscarlet 001...21...37	20191205 well3 cl120 hoil1mscarlet 001...21...MyD88...833	32	MyD88 HOIL1Goff	20191205 well3 cl120 hoil1mscarlet 001	21	23.2169675971013	1.30262556359624	372	24	5
20191205 well3 cl120 hoil1mscarlet 001...21...5	20191205 well3 cl120 hoil1mscarlet 001...21...MyD88...97	32	MyD88 HOIL1Goff	20191205 well3 cl120 hoil1mscarlet 001	21	66.7202041765873	2.82771882668967	588	28	15
20191205 well3 cl120 hoil1mscarlet 001...21...6	20191205 well3 cl120 hoil1mscarlet 001...21...MyD88...144	32	MyD88 HOIL1Goff	20191205 well3 cl120 hoil1mscarlet 001	21	79.2664924490451	13.9603739643541	72	220	18
20191205 well3 cl120 hoil1mscarlet 001...21...7	20191205 well3 cl120 hoil1mscarlet 001...21...MyD88...118	32	MyD88 HOIL1Goff	20191205 well3 cl120 hoil1mscarlet 001	21	48.8002370124151	5.07807112462318	160	216	11
20191205 well3 cl120 hoil1mscarlet 001...21...8	20191205 well3 cl120 hoil1mscarlet 001...21...MyD88...132	32	MyD88 HOIL1Goff	20191205 well3 cl120 hoil1mscarlet 001	21	75.0234119316069	3.17625464882725	176	64	17
20191205 well3 cl120 hoil1mscarlet 001...21...9	20191205 well3 cl120 hoil1mscarlet 001...21...MyD88...154	32	MyD88 HOIL1Goff	20191205 well3 cl120 hoil1mscarlet 001	21	28.0081651955807	2.74929692854859	124	36	6
20191205 well3 cl120 hoil1mscarlet 001...22...1	20191205 well3 cl120 hoil1mscarlet 001...22...MyD88...23	32	MyD88 HOIL1Goff	20191205 well3 cl120 hoil1mscarlet 001	22	106.404442200849	10.2275823984193	364	188	24
20191205 well3 cl120 hoil1mscarlet 001...22...12	20191205 well3 cl120 hoil1mscarlet 001...22...MyD88...148	32	MyD88 HOIL1Goff	20191205 well3 cl120 hoil1mscarlet 001	22	19.4164775829262	4.46212062854801	88	92	4
20191205 well3 cl120 hoil1mscarlet 001...22...13	20191205 well3 cl120 hoil1mscarlet 001...22...MyD88...129	32	MyD88 HOIL1Goff	20191205 well3 cl120 hoil1mscarlet 001	22	29.3457001224641	1.58656221132932	208	8	7
20191205 well3 cl120 hoil1mscarlet 001...22...14	20191205 well3 cl120 hoil1mscarlet 001...22...MyD88...160	32	MyD88 HOIL1Goff	20191205 well3 cl120 hoil1mscarlet 001	22	40.1724495860322	1.84827032610734	192	48	9
20191205 well3 cl120 hoil1mscarlet 001...22...15	20191205 well3 cl120 hoil1mscarlet 001...22...MyD88...176	32	MyD88 HOIL1Goff	20191205 well3 cl120 hoil1mscarlet 001	22	142.235417318812	8.88471710012963	1240	248	32
20191205 well3 cl120 hoil1mscarlet 001...22...16	20191205 well3 cl120 hoil1mscarlet 001...22...MyD88...161	32	MyD88 HOIL1Goff	20191205 well3 cl120 hoil1mscarlet 001	22	41.4746922967494	1.77696720465393	164	68	9
20191205 well3 cl120 hoil1mscarlet 001...22...17	20191205 well3 cl120 hoil1mscarlet 001...22...MyD88...193	32	MyD88 HOIL1Goff	20191205 well3 cl120 hoil1mscarlet 001	22	39.7254887167104	2.63218382367025	56	92	9
20191205 well3 cl120 hoil1mscarlet 001...22...19	20191205 well3 cl120 hoil1mscarlet 001...22...MyD88...255	32	MyD88 HOIL1Goff	20191205 well3 cl120 hoil1mscarlet 001	22	18.2734407372421	2.0648963436634	48	20	4
20191205 well3 cl120 hoil1mscarlet 001...22...2	20191205 well3 cl120 hoil1mscarlet 001...22...MyD88...31	32	MyD88 HOIL1Goff	20191205 well3 cl120 hoil1mscarlet 001	22	48.0898121654849	3.61283229406313	464	260	11
20191205 well3 cl120 hoil1mscarlet 001...22...22	20191205 well3 cl120 hoil1mscarlet 001...22...MyD88...257	32	MyD88 HOIL1Goff	20191205 well3 cl120 hoil1mscarlet 001	22	29.7075279165957	1.61913836730258	256	16	7
20191205 well3 cl120 hoil1mscarlet 001...22...23	20191205 well3 cl120 hoil1mscarlet 001...22...MyD88...282	32	MyD88 HOIL1Goff	20191205 well3 cl120 hoil1mscarlet 001	22	43.2531184737581	1.80740350383251	632	20	10
20191205 well3 cl120 hoil1mscarlet 001...22...24	20191205 well3 cl120 hoil1mscarlet 001...22...MyD88...301	32	MyD88 HOIL1Goff	20191205 well3 cl120 hoil1mscarlet 001	22	52.2490767334916	1.84290115262708	284	12	12
20191205 well3 cl120 hoil1mscarlet 001...22...25	20191205 well3 cl120 hoil1mscarlet 001...22...MyD88...333	32	MyD88 HOIL1Goff	20191205 well3 cl120 hoil1mscarlet 001	22	17.4629640567475	2.47010766843381	224	44	4
20191205 well3 cl120 hoil1mscarlet 001...22...26	20191205 well3 cl120 hoil1mscarlet 001...22...MyD88...375	32	MyD88 HOIL1Goff	20191205 well3 cl120 hoil1mscarlet 001	22	28.9453494466459	1.62101186203089	568	8	6
20191205 well3 cl120 hoil1mscarlet 001...22...27	20191205 well3 cl120 hoil1mscarlet 001...22...MyD88...471	32	MyD88 HOIL1Goff	20191205 well3 cl120 hoil1mscarlet 001	22	16.9031258502305	1.52046737841038	48	12	4
20191205 well3 cl120 hoil1mscarlet 001...22...3	20191205 well3 cl120 hoil1mscarlet 001...22...MyD88...63	32	MyD88 HOIL1Goff	20191205 well3 cl120 hoil1mscarlet 001	22	40.848461259916	3.10877694853551	36	8	9
20191205 well3 cl120 hoil1mscarlet 001...22...9	20191205 well3 cl120 hoil1mscarlet 001...22...MyD88...162	32	MyD88 HOIL1Goff	20191205 well3 cl120 hoil1mscarlet 001	22	21.5408222924973	2.82830199640181	76	148	5
20191205 well3 cl120 hoil1mscarlet 001...23...1	20191205 well3 cl120 hoil1mscarlet 001...23...MyD88...70	32	MyD88 HOIL1Goff	20191205 well3 cl120 hoil1mscarlet 001	23	42.0010318583841	2.23127667095194	116	80	9
20191205 well3 cl120 hoil1mscarlet 001...23...2	20191205 well3 cl120 hoil1mscarlet 001...23...MyD88...93	32	MyD88 HOIL1Goff	20191205 well3 cl120 hoil1mscarlet 001	23	23.7698471689534	3.02786359143895	260	56	5
20191205 well3 cl120 hoil1mscarlet 001...23...3	20191205 well3 cl120 hoil1mscarlet 001...23...MyD88...76	32	MyD88 HOIL1Goff	20191205 well3 cl120 hoil1mscarlet 001	23	21.0470289851891	2.22234622770764	588	12	5
20191205 well3 cl120 hoil1mscarlet 001...23...4	20191205 well3 cl120 hoil1mscarlet 001...23...MyD88...193	32	MyD88 HOIL1Goff	20191205 well3 cl120 hoil1mscarlet 001	23	31.3609280962113	2.6643875760305	188	64	7
20191205 well3 cl120 hoil1mscarlet 001...23...5	20191205 well3 cl120 hoil1mscarlet 001...23...MyD88...173	32	MyD88 HOIL1Goff	20191205 well3 cl120 hoil1mscarlet 001	23	16.4120405172466	1.66849239373775	240	16	4
20191205 well3 cl120 hoil1mscarlet 001...24...1	20191205 well3 cl120 hoil1mscarlet 001...24...MyD88...25	32	MyD88 HOIL1Goff	20191205 well3 cl120 hoil1mscarlet 001	24	50.7676015174569	3.88212842348831	336	120	11
20191205 well3 cl120 hoil1mscarlet 001...24...10	20191205 well3 cl120 hoil1mscarlet 001...24...MyD88...218	32	MyD88 HOIL1Goff	20191205 well3 cl120 hoil1mscarlet 001	24	95.0317554839802	8.73191412410554	196	112	21
20191205 well3 cl120 hoil1mscarlet 001...24...11	20191205 well3 cl120 hoil1mscarlet 001...24...MyD88...182	32	MyD88 HOIL1Goff	20191205 well3 cl120 hoil1mscarlet 001	24	16.4860907848471	1.25347255515173	808	16	4
20191205 well3 cl120 hoil1mscarlet 001...24...12	20191205 well3 cl120 hoil1mscarlet 001...24...MyD88...216	32	MyD88 HOIL1Goff	20191205 well3 cl120 hoil1mscarlet 001	24	23.4809540907328	2.32213054700967	216	12	5
20191205 well3 cl120 hoil1mscarlet 001...24...13	20191205 well3 cl120 hoil1mscarlet 001...24...MyD88...221	32	MyD88 HOIL1Goff	20191205 well3 cl120 hoil1mscarlet 001	24	14.690799402204	2.08612213844041	236	20	3
20191205 well3 cl120 hoil1mscarlet 001...24...14	20191205 well3 cl120 hoil1mscarlet 001...24...MyD88...292	32	MyD88 HOIL1Goff	20191205 well3 cl120 hoil1mscarlet 001	24	11.8079654035213	1.42502015601413	384	8	3
20191205 well3 cl120 hoil1mscarlet 001...24...15	20191205 well3 cl120 hoil1mscarlet 001...24...MyD88...198	32	MyD88 HOIL1Goff	20191205 well3 cl120 hoil1mscarlet 001	24	21.0539456784338	3.70801709361658	728	176	5
20191205 well3 cl120 hoil1mscarlet 001...24...16	20191205 well3 cl120 hoil1mscarlet 001...24...MyD88...295	32	MyD88 HOIL1Goff	20191205 well3 cl120 hoil1mscarlet 001	24	38.9435672490944	2.806578471908	260	20	9
20191205 well3 cl120 hoil1mscarlet 001...24...17	20191205 well3 cl120 hoil1mscarlet 001...24...MyD88...255	32	MyD88 HOIL1Goff	20191205 well3 cl120 hoil1mscarlet 001	24	19.1065106802497	1.85260043824059	412	52	4
20191205 well3 cl120 hoil1mscarlet 001...24...18	20191205 well3 cl120 hoil1mscarlet 001...24...MyD88...366	32	MyD88 HOIL1Goff	20191205 well3 cl120 hoil1mscarlet 001	24	36.7859293350285	2.28333724970821	396	20	8
20191205 well3 cl120 hoil1mscarlet 001...24...19	20191205 well3 cl120 hoil1mscarlet 001...24...MyD88...411	32	MyD88 HOIL1Goff	20191205 well3 cl120 hoil1mscarlet 001	24	18.5031710378566	1.2706116818119	160	12	4
20191205 well3 cl120 hoil1mscarlet 001...24...20	20191205 well3 cl120 hoil1mscarlet 001...24...MyD88...121	32	MyD88 HOIL1Goff	20191205 well3 cl120 hoil1mscarlet 001	24	22.2345150152208	1.4921771799898	864	36	5
20191205 well3 cl120 hoil1mscarlet 001...24...21	20191205 well3 cl120 hoil1mscarlet 001...24...MyD88...421	32	MyD88 HOIL1Goff	20191205 well3 cl120 hoil1mscarlet 001	24	4.12514363791962	1.65939203473065	64	64	1
20191205 well3 cl120 hoil1mscarlet 001...24...22	20191205 well3 cl120 hoil1mscarlet 001...24...MyD88...438	32	MyD88 HOIL1Goff	20191205 well3 cl120 hoil1mscarlet 001	24	6.96776711324498	2.07789350021142	104	44	2
20191205 well3 cl120 hoil1mscarlet 001...24...23	20191205 well3 cl120 hoil1mscarlet 001...24...MyD88...355	32	MyD88 HOIL1Goff	20191205 well3 cl120 hoil1mscarlet 001	24	12.3652875001942	2.2927044058601	288	12	3
20191205 well3 cl120 hoil1mscarlet 001...24...24	20191205 well3 cl120 hoil1mscarlet 001...24...MyD88...413	32	MyD88 HOIL1Goff	20191205 well3 cl120 hoil1mscarlet 001	24	18.0416094367353	3.06652217905331	664	180	4
20191205 well3 cl120 hoil1mscarlet 001...24...25	20191205 well3 cl120 hoil1mscarlet 001...24...MyD88...384	32	MyD88 HOIL1Goff	20191205 well3 cl120 hoil1mscarlet 001	24	9.98726092357034	1.49072118416517	388	16	2
20191205 well3 cl120 hoil1mscarlet 001...24...26	20191205 well3 cl120 hoil1mscarlet 001...24...MyD88...521	32	MyD88 HOIL1Goff	20191205 well3 cl120 hoil1mscarlet 001	24	16.1407432912277	1.78168651207557	96	64	4
20191205 well3 cl120 hoil1mscarlet 001...24...27	20191205 well3 cl120 hoil1mscarlet 001...24...MyD88...493	32	MyD88 HOIL1Goff	20191205 well3 cl120 hoil1mscarlet 001	24	11.1501796165449	1.50442735391969	480	16	2
20191205 well3 cl120 hoil1mscarlet 001...24...3	20191205 well3 cl120 hoil1mscarlet 001...24...MyD88...71	32	MyD88 HOIL1Goff	20191205 well3 cl120 hoil1mscarlet 001	24	29.7550339823391	1.4499576636188	192	8	7
20191205 well3 cl120 hoil1mscarlet 001...24...4	20191205 well3 cl120 hoil1mscarlet 001...24...MyD88...64	32	MyD88 HOIL1Goff	20191205 well3 cl120 hoil1mscarlet 001	24	14.147103224631	2.01252804687276	288	68	3
20191205 well3 cl120 hoil1mscarlet 001...24...5	20191205 well3 cl120 hoil1mscarlet 001...24...MyD88...75	32	MyD88 HOIL1Goff	20191205 well3 cl120 hoil1mscarlet 001	24	38.1212614489717	7.83077972804507	344	648	8
20191205 well3 cl120 hoil1mscarlet 001...24...6	20191205 well3 cl120 hoil1mscarlet 001...24...MyD88...103	32	MyD88 HOIL1Goff	20191205 well3 cl120 hoil1mscarlet 001	24	27.3412443120227	1.67577246693189	312	8	6
20191205 well3 cl120 hoil1mscarlet 001...24...7	20191205 well3 cl120 hoil1mscarlet 001...24...MyD88...114	32	MyD88 HOIL1Goff	20191205 well3 cl120 hoil1mscarlet 001	24	18.8363504771248	1.46346781290509	516	32	4
20191205 well3 cl120 hoil1mscarlet 001...24...8	20191205 well3 cl120 hoil1mscarlet 001...24...MyD88...113	32	MyD88 HOIL1Goff	20191205 well3 cl120 hoil1mscarlet 001	24	35.718952766978	0.999022841958788	900	8	8
20191205 well3 cl120 hoil1mscarlet 001...24...9	20191205 well3 cl120 hoil1mscarlet 001...24...MyD88...235	32	MyD88 HOIL1Goff	20191205 well3 cl120 hoil1mscarlet 001	24	72.2952218301777	8.90707099446512	364	60	16
20191205 well3 cl120 hoil1mscarlet 001...25...1	20191205 well3 cl120 hoil1mscarlet 001...25...MyD88...75	32	MyD88 HOIL1Goff	20191205 well3 cl120 hoil1mscarlet 001	25	63.0318776070858	1.95061805692903	48	44	14
20191205 well3 cl120 hoil1mscarlet 001...25...10	20191205 well3 cl120 hoil1mscarlet 001...25...MyD88...312	32	MyD88 HOIL1Goff	20191205 well3 cl120 hoil1mscarlet 001	25	23.8368341735607	3.55006669300184	260	132	5
20191205 well3 cl120 hoil1mscarlet 001...25...3	20191205 well3 cl120 hoil1mscarlet 001...25...MyD88...202	32	MyD88 HOIL1Goff	20191205 well3 cl120 hoil1mscarlet 001	25	19.1613362995922	2.22481213462488	60	64	4
20191205 well3 cl120 hoil1mscarlet 001...25...4	20191205 well3 cl120 hoil1mscarlet 001...25...MyD88...279	32	MyD88 HOIL1Goff	20191205 well3 cl120 hoil1mscarlet 001	25	141.911512188608	8.93437332968619	368	140	32
20191205 well3 cl120 hoil1mscarlet 001...25...5	20191205 well3 cl120 hoil1mscarlet 001...25...MyD88...328	32	MyD88 HOIL1Goff	20191205 well3 cl120 hoil1mscarlet 001	25	66.9321939696422	3.69571599199335	524	24	15
20191205 well3 cl120 hoil1mscarlet 001...25...6	20191205 well3 cl120 hoil1mscarlet 001...25...MyD88...327	32	MyD88 HOIL1Goff	20191205 well3 cl120 hoil1mscarlet 001	25	33.2930114460104	3.55049879642992	52	80	7
20191205 well3 cl120 hoil1mscarlet 001...25...7	20191205 well3 cl120 hoil1mscarlet 001...25...MyD88...274	32	MyD88 HOIL1Goff	20191205 well3 cl120 hoil1mscarlet 001	25	80.6105898943996	1.8620895339399	528	20	18
20191205 well3 cl120 hoil1mscarlet 001...25...8	20191205 well3 cl120 hoil1mscarlet 001...25...MyD88...337	32	MyD88 HOIL1Goff	20191205 well3 cl120 hoil1mscarlet 001	25	37.818809555421	4.10253887076319	60	120	8
20191205 well3 cl120 hoil1mscarlet 001...25...9	20191205 well3 cl120 hoil1mscarlet 001...25...MyD88...276	32	MyD88 HOIL1Goff	20191205 well3 cl120 hoil1mscarlet 001	25	88.5359974438535	7.46941608893734	464	356	20
20191205 well3 cl120 hoil1mscarlet 001...26...1	20191205 well3 cl120 hoil1mscarlet 001...26...MyD88...20	32	MyD88 HOIL1Goff	20191205 well3 cl120 hoil1mscarlet 001	26	41.4542865695889	2.22967116101493	132	40	9
20191205 well3 cl120 hoil1mscarlet 001...26...10	20191205 well3 cl120 hoil1mscarlet 001...26...MyD88...250	32	MyD88 HOIL1Goff	20191205 well3 cl120 hoil1mscarlet 001	26	58.5740466702707	2.57818787497849	864	48	13
20191205 well3 cl120 hoil1mscarlet 001...26...11	20191205 well3 cl120 hoil1mscarlet 001...26...MyD88...322	32	MyD88 HOIL1Goff	20191205 well3 cl120 hoil1mscarlet 001	26	27.7088247247894	2.28795117408028	116	40	6
20191205 well3 cl120 hoil1mscarlet 001...26...12	20191205 well3 cl120 hoil1mscarlet 001...26...MyD88...284	32	MyD88 HOIL1Goff	20191205 well3 cl120 hoil1mscarlet 001	26	48.6787428779971	1.76388781828382	408	40	11
20191205 well3 cl120 hoil1mscarlet 001...26...2	20191205 well3 cl120 hoil1mscarlet 001...26...MyD88...25	32	MyD88 HOIL1Goff	20191205 well3 cl120 hoil1mscarlet 001	26	85.7526432388036	4.99090914768652	328	180	19
20191205 well3 cl120 hoil1mscarlet 001...26...3	20191205 well3 cl120 hoil1mscarlet 001...26...MyD88...42	32	MyD88 HOIL1Goff	20191205 well3 cl120 hoil1mscarlet 001	26	43.9140049979412	2.96446274060232	96	16	10
20191205 well3 cl120 hoil1mscarlet 001...26...4	20191205 well3 cl120 hoil1mscarlet 001...26...MyD88...4	32	MyD88 HOIL1Goff	20191205 well3 cl120 hoil1mscarlet 001	26	58.3534506279099	3.96928142840234	364	136	13
20191205 well3 cl120 hoil1mscarlet 001...26...6	20191205 well3 cl120 hoil1mscarlet 001...26...MyD88...99	32	MyD88 HOIL1Goff	20191205 well3 cl120 hoil1mscarlet 001	26	80.224800899315	4.63744445143356	364	56	18
20191205 well3 cl120 hoil1mscarlet 001...26...7	20191205 well3 cl120 hoil1mscarlet 001...26...MyD88...109	32	MyD88 HOIL1Goff	20191205 well3 cl120 hoil1mscarlet 001	26	65.2665682038585	6.67729734155043	660	204	15
20191205 well3 cl120 hoil1mscarlet 001...26...8	20191205 well3 cl120 hoil1mscarlet 001...26...MyD88...110	32	MyD88 HOIL1Goff	20191205 well3 cl120 hoil1mscarlet 001	26	46.0337716113047	2.38892323396148	376	24	10
20191205 well3 cl120 hoil1mscarlet 001...26...9	20191205 well3 cl120 hoil1mscarlet 001...26...MyD88...112	32	MyD88 HOIL1Goff	20191205 well3 cl120 hoil1mscarlet 001	26	22.8025251045748	1.21939160401712	224	16	5
20191205 well3 cl120 hoil1mscarlet 001...27...1	20191205 well3 cl120 hoil1mscarlet 001...27...MyD88...21	32	MyD88 HOIL1Goff	20191205 well3 cl120 hoil1mscarlet 001	27	25.6365003766617	3.54820947255836	148	96	6
20191205 well3 cl120 hoil1mscarlet 001...27...10	20191205 well3 cl120 hoil1mscarlet 001...27...MyD88...137	32	MyD88 HOIL1Goff	20191205 well3 cl120 hoil1mscarlet 001	27	23.6292621183478	1.93667790905353	324	8	5
20191205 well3 cl120 hoil1mscarlet 001...27...11	20191205 well3 cl120 hoil1mscarlet 001...27...MyD88...78	32	MyD88 HOIL1Goff	20191205 well3 cl120 hoil1mscarlet 001	27	20.4368094483928	1.67653187868228	228	36	5
20191205 well3 cl120 hoil1mscarlet 001...27...13	20191205 well3 cl120 hoil1mscarlet 001...27...MyD88...176	32	MyD88 HOIL1Goff	20191205 well3 cl120 hoil1mscarlet 001	27	19.8344943928547	3.95074782835844	188	28	4
20191205 well3 cl120 hoil1mscarlet 001...27...14	20191205 well3 cl120 hoil1mscarlet 001...27...MyD88...93	32	MyD88 HOIL1Goff	20191205 well3 cl120 hoil1mscarlet 001	27	13.4885402576321	1.52088678225203	220	20	3
20191205 well3 cl120 hoil1mscarlet 001...27...16	20191205 well3 cl120 hoil1mscarlet 001...27...MyD88...197	32	MyD88 HOIL1Goff	20191205 well3 cl120 hoil1mscarlet 001	27	43.7155809645744	1.83357576400388	444	88	10
20191205 well3 cl120 hoil1mscarlet 001...27...18	20191205 well3 cl120 hoil1mscarlet 001...27...MyD88...229	32	MyD88 HOIL1Goff	20191205 well3 cl120 hoil1mscarlet 001	27	14.8353143588817	2.56087661012789	88	32	3
20191205 well3 cl120 hoil1mscarlet 001...27...2	20191205 well3 cl120 hoil1mscarlet 001...27...MyD88...8	32	MyD88 HOIL1Goff	20191205 well3 cl120 hoil1mscarlet 001	27	42.8955927407293	4.78370902186956	352	296	10
20191205 well3 cl120 hoil1mscarlet 001...27...20	20191205 well3 cl120 hoil1mscarlet 001...27...MyD88...196	32	MyD88 HOIL1Goff	20191205 well3 cl120 hoil1mscarlet 001	27	8.96749681880929	1.68857697780918	252	36	2
20191205 well3 cl120 hoil1mscarlet 001...27...21	20191205 well3 cl120 hoil1mscarlet 001...27...MyD88...49	32	MyD88 HOIL1Goff	20191205 well3 cl120 hoil1mscarlet 001	27	37.1971976428134	3.20372071464218	1464	124	8
20191205 well3 cl120 hoil1mscarlet 001...27...22	20191205 well3 cl120 hoil1mscarlet 001...27...MyD88...252	32	MyD88 HOIL1Goff	20191205 well3 cl120 hoil1mscarlet 001	27	36.0183308999634	4.92576032812628	164	540	8
20191205 well3 cl120 hoil1mscarlet 001...27...23	20191205 well3 cl120 hoil1mscarlet 001...27...MyD88...288	32	MyD88 HOIL1Goff	20191205 well3 cl120 hoil1mscarlet 001	27	8.23626312160482	3.91785629932232	232	316	2
20191205 well3 cl120 hoil1mscarlet 001...27...24	20191205 well3 cl120 hoil1mscarlet 001...27...MyD88...118	32	MyD88 HOIL1Goff	20191205 well3 cl120 hoil1mscarlet 001	27	31.1275383441186	5.48251555899785	248	324	7
20191205 well3 cl120 hoil1mscarlet 001...27...25	20191205 well3 cl120 hoil1mscarlet 001...27...MyD88...322	32	MyD88 HOIL1Goff	20191205 well3 cl120 hoil1mscarlet 001	27	7.097654824439	1.49042658903677	36	20	2
20191205 well3 cl120 hoil1mscarlet 001...27...26	20191205 well3 cl120 hoil1mscarlet 001...27...MyD88...337	32	MyD88 HOIL1Goff	20191205 well3 cl120 hoil1mscarlet 001	27	57.2461344590285	6.13062251323272	360	240	13
20191205 well3 cl120 hoil1mscarlet 001...27...27	20191205 well3 cl120 hoil1mscarlet 001...27...MyD88...277	32	MyD88 HOIL1Goff	20191205 well3 cl120 hoil1mscarlet 001	27	29.9444231431028	3.00390125920625	868	104	7
20191205 well3 cl120 hoil1mscarlet 001...27...28	20191205 well3 cl120 hoil1mscarlet 001...27...MyD88...326	32	MyD88 HOIL1Goff	20191205 well3 cl120 hoil1mscarlet 001	27	21.430344199733	1.5637920292544	956	8	5
20191205 well3 cl120 hoil1mscarlet 001...27...29	20191205 well3 cl120 hoil1mscarlet 001...27...MyD88...390	32	MyD88 HOIL1Goff	20191205 well3 cl120 hoil1mscarlet 001	27	20.2227141259724	3.06016754118432	124	332	4
20191205 well3 cl120 hoil1mscarlet 001...27...3	20191205 well3 cl120 hoil1mscarlet 001...27...MyD88...38	32	MyD88 HOIL1Goff	20191205 well3 cl120 hoil1mscarlet 001	27	35.563851905939	3.77314940371448	276	152	8
20191205 well3 cl120 hoil1mscarlet 001...27...30	20191205 well3 cl120 hoil1mscarlet 001...27...MyD88...415	32	MyD88 HOIL1Goff	20191205 well3 cl120 hoil1mscarlet 001	27	33.1768241524892	1.31262499452777	68	16	7
20191205 well3 cl120 hoil1mscarlet 001...27...32	20191205 well3 cl120 hoil1mscarlet 001...27...MyD88...398	32	MyD88 HOIL1Goff	20191205 well3 cl120 hoil1mscarlet 001	27	13.3555854049096	1.28139179630109	300	8	3
20191205 well3 cl120 hoil1mscarlet 001...27...33	20191205 well3 cl120 hoil1mscarlet 001...27...MyD88...425	32	MyD88 HOIL1Goff	20191205 well3 cl120 hoil1mscarlet 001	27	19.2027841198715	4.34273887190268	56	224	4
20191205 well3 cl120 hoil1mscarlet 001...27...34	20191205 well3 cl120 hoil1mscarlet 001...27...MyD88...429	32	MyD88 HOIL1Goff	20191205 well3 cl120 hoil1mscarlet 001	27	22.707782701965	1.81156607549598	224	32	5
20191205 well3 cl120 hoil1mscarlet 001...27...35	20191205 well3 cl120 hoil1mscarlet 001...27...MyD88...421	32	MyD88 HOIL1Goff	20191205 well3 cl120 hoil1mscarlet 001	27	27.9473114104799	3.76514882889168	336	332	6
20191205 well3 cl120 hoil1mscarlet 001...27...36	20191205 well3 cl120 hoil1mscarlet 001...27...MyD88...368	32	MyD88 HOIL1Goff	20191205 well3 cl120 hoil1mscarlet 001	27	23.7597852070239	2.84768016597841	564	108	5
20191205 well3 cl120 hoil1mscarlet 001...27...37	20191205 well3 cl120 hoil1mscarlet 001...27...MyD88...496	32	MyD88 HOIL1Goff	20191205 well3 cl120 hoil1mscarlet 001	27	16.4528619939654	1.1614815487185	84	8	4
20191205 well3 cl120 hoil1mscarlet 001...27...38	20191205 well3 cl120 hoil1mscarlet 001...27...MyD88...522	32	MyD88 HOIL1Goff	20191205 well3 cl120 hoil1mscarlet 001	27	16.31032237558	2.33998408420057	132	80	4
20191205 well3 cl120 hoil1mscarlet 001...27...39	20191205 well3 cl120 hoil1mscarlet 001...27...MyD88...493	32	MyD88 HOIL1Goff	20191205 well3 cl120 hoil1mscarlet 001	27	15.1128979931923	3.32199857149649	224	100	3
20191205 well3 cl120 hoil1mscarlet 001...27...4	20191205 well3 cl120 hoil1mscarlet 001...27...MyD88...5	32	MyD88 HOIL1Goff	20191205 well3 cl120 hoil1mscarlet 001	27	76.8364004414683	2.83937655315401	992	84	17
20191205 well3 cl120 hoil1mscarlet 001...27...40	20191205 well3 cl120 hoil1mscarlet 001...27...MyD88...463	32	MyD88 HOIL1Goff	20191205 well3 cl120 hoil1mscarlet 001	27	24.9591607162933	1.64361356292591	652	44	6
20191205 well3 cl120 hoil1mscarlet 001...27...42	20191205 well3 cl120 hoil1mscarlet 001...27...MyD88...228	32	MyD88 HOIL1Goff	20191205 well3 cl120 hoil1mscarlet 001	27	12.5783254784093	1.15022206011844	1172	8	3
20191205 well3 cl120 hoil1mscarlet 001...27...43	20191205 well3 cl120 hoil1mscarlet 001...27...MyD88...609	32	MyD88 HOIL1Goff	20191205 well3 cl120 hoil1mscarlet 001	27	10.9268776894234	1.52927616432029	220	40	2
20191205 well3 cl120 hoil1mscarlet 001...27...45	20191205 well3 cl120 hoil1mscarlet 001...27...MyD88...567	32	MyD88 HOIL1Goff	20191205 well3 cl120 hoil1mscarlet 001	27	17.4018408931155	1.62572285592697	200	28	4
20191205 well3 cl120 hoil1mscarlet 001...27...46	20191205 well3 cl120 hoil1mscarlet 001...27...MyD88...683	32	MyD88 HOIL1Goff	20191205 well3 cl120 hoil1mscarlet 001	27	11.1029248114398	1.26402445336933	40	12	2
20191205 well3 cl120 hoil1mscarlet 001...27...47	20191205 well3 cl120 hoil1mscarlet 001...27...MyD88...720	32	MyD88 HOIL1Goff	20191205 well3 cl120 hoil1mscarlet 001	27	15.7981915586286	2.78664534216355	20	76	4
20191205 well3 cl120 hoil1mscarlet 001...27...48	20191205 well3 cl120 hoil1mscarlet 001...27...MyD88...716	32	MyD88 HOIL1Goff	20191205 well3 cl120 hoil1mscarlet 001	27	35.6112572472097	3.56106923839547	180	76	8
20191205 well3 cl120 hoil1mscarlet 001...27...5	20191205 well3 cl120 hoil1mscarlet 001...27...MyD88...10	32	MyD88 HOIL1Goff	20191205 well3 cl120 hoil1mscarlet 001	27	23.6828732382825	2.99213924326784	636	72	5
20191205 well3 cl120 hoil1mscarlet 001...27...6	20191205 well3 cl120 hoil1mscarlet 001...27...MyD88...113	32	MyD88 HOIL1Goff	20191205 well3 cl120 hoil1mscarlet 001	27	14.3847954632464	1.09861885461545	188	8	3
20191205 well3 cl120 hoil1mscarlet 001...27...7	20191205 well3 cl120 hoil1mscarlet 001...27...MyD88...129	32	MyD88 HOIL1Goff	20191205 well3 cl120 hoil1mscarlet 001	27	41.3912331747113	6.88965017169351	516	280	9
20191205 well3 cl120 hoil1mscarlet 001...27...8	20191205 well3 cl120 hoil1mscarlet 001...27...MyD88...135	32	MyD88 HOIL1Goff	20191205 well3 cl120 hoil1mscarlet 001	27	39.2624585777997	2.25634759476732	116	40	9
20191205 well3 cl120 hoil1mscarlet 001...28...1	20191205 well3 cl120 hoil1mscarlet 001...28...MyD88...46	32	MyD88 HOIL1Goff	20191205 well3 cl120 hoil1mscarlet 001	28	64.3550239116436	3.99132012605811	284	88	14
20191205 well3 cl120 hoil1mscarlet 001...28...10	20191205 well3 cl120 hoil1mscarlet 001...28...MyD88...159	32	MyD88 HOIL1Goff	20191205 well3 cl120 hoil1mscarlet 001	28	55.9782351399434	4.25816896286727	1316	228	12
20191205 well3 cl120 hoil1mscarlet 001...28...11	20191205 well3 cl120 hoil1mscarlet 001...28...MyD88...135	32	MyD88 HOIL1Goff	20191205 well3 cl120 hoil1mscarlet 001	28	21.9247170418746	0.9718773231123	328	12	5
20191205 well3 cl120 hoil1mscarlet 001...28...12	20191205 well3 cl120 hoil1mscarlet 001...28...MyD88...191	32	MyD88 HOIL1Goff	20191205 well3 cl120 hoil1mscarlet 001	28	25.7145722784225	1.22426127219025	524	48	6
20191205 well3 cl120 hoil1mscarlet 001...28...13	20191205 well3 cl120 hoil1mscarlet 001...28...MyD88...282	32	MyD88 HOIL1Goff	20191205 well3 cl120 hoil1mscarlet 001	28	16.3220781102349	6.61273079802772	96	436	4
20191205 well3 cl120 hoil1mscarlet 001...28...14	20191205 well3 cl120 hoil1mscarlet 001...28...MyD88...180	32	MyD88 HOIL1Goff	20191205 well3 cl120 hoil1mscarlet 001	28	34.7487080287434	4.13150507522445	412	76	8
20191205 well3 cl120 hoil1mscarlet 001...28...15	20191205 well3 cl120 hoil1mscarlet 001...28...MyD88...391	32	MyD88 HOIL1Goff	20191205 well3 cl120 hoil1mscarlet 001	28	41.3239492268506	3.03339415549668	16	200	9
20191205 well3 cl120 hoil1mscarlet 001...28...16	20191205 well3 cl120 hoil1mscarlet 001...28...MyD88...183	32	MyD88 HOIL1Goff	20191205 well3 cl120 hoil1mscarlet 001	28	17.7780281182442	1.24645924382576	736	16	4
20191205 well3 cl120 hoil1mscarlet 001...28...17	20191205 well3 cl120 hoil1mscarlet 001...28...MyD88...402	32	MyD88 HOIL1Goff	20191205 well3 cl120 hoil1mscarlet 001	28	33.861116291443	2.67242228687125	344	120	8
20191205 well3 cl120 hoil1mscarlet 001...28...18	20191205 well3 cl120 hoil1mscarlet 001...28...MyD88...439	32	MyD88 HOIL1Goff	20191205 well3 cl120 hoil1mscarlet 001	28	16.7335882818783	1.83295329612708	116	8	4
20191205 well3 cl120 hoil1mscarlet 001...28...19	20191205 well3 cl120 hoil1mscarlet 001...28...MyD88...523	32	MyD88 HOIL1Goff	20191205 well3 cl120 hoil1mscarlet 001	28	23.6797568606298	7.2674663249143	196	284	5
20191205 well3 cl120 hoil1mscarlet 001...28...2	20191205 well3 cl120 hoil1mscarlet 001...28...MyD88...73	32	MyD88 HOIL1Goff	20191205 well3 cl120 hoil1mscarlet 001	28	16.7002557635582	1.20287445136094	112	12	4
20191205 well3 cl120 hoil1mscarlet 001...28...20	20191205 well3 cl120 hoil1mscarlet 001...28...MyD88...519	32	MyD88 HOIL1Goff	20191205 well3 cl120 hoil1mscarlet 001	28	27.0383916351689	4.02132887249376	324	164	6
20191205 well3 cl120 hoil1mscarlet 001...28...21	20191205 well3 cl120 hoil1mscarlet 001...28...MyD88...355	32	MyD88 HOIL1Goff	20191205 well3 cl120 hoil1mscarlet 001	28	19.061882719347	2.87940562604441	384	72	4
20191205 well3 cl120 hoil1mscarlet 001...28...22	20191205 well3 cl120 hoil1mscarlet 001...28...MyD88...414	32	MyD88 HOIL1Goff	20191205 well3 cl120 hoil1mscarlet 001	28	31.4682365837567	1.45858963130551	588	40	7
20191205 well3 cl120 hoil1mscarlet 001...28...23	20191205 well3 cl120 hoil1mscarlet 001...28...MyD88...516	32	MyD88 HOIL1Goff	20191205 well3 cl120 hoil1mscarlet 001	28	34.8088545153347	1.48007978913991	480	32	8
20191205 well3 cl120 hoil1mscarlet 001...28...24	20191205 well3 cl120 hoil1mscarlet 001...28...MyD88...663	32	MyD88 HOIL1Goff	20191205 well3 cl120 hoil1mscarlet 001	28	12.3343818035395	1.90352938977548	80	28	3
20191205 well3 cl120 hoil1mscarlet 001...28...25	20191205 well3 cl120 hoil1mscarlet 001...28...MyD88...603	32	MyD88 HOIL1Goff	20191205 well3 cl120 hoil1mscarlet 001	28	18.6716237223059	1.11787864758415	148	16	4
20191205 well3 cl120 hoil1mscarlet 001...28...26	20191205 well3 cl120 hoil1mscarlet 001...28...MyD88...631	32	MyD88 HOIL1Goff	20191205 well3 cl120 hoil1mscarlet 001	28	30.5881688895037	1.26179314779353	212	12	7
20191205 well3 cl120 hoil1mscarlet 001...28...27	20191205 well3 cl120 hoil1mscarlet 001...28...MyD88...634	32	MyD88 HOIL1Goff	20191205 well3 cl120 hoil1mscarlet 001	28	42.7365439683367	1.37065075716937	188	8	9
20191205 well3 cl120 hoil1mscarlet 001...28...28	20191205 well3 cl120 hoil1mscarlet 001...28...MyD88...563	32	MyD88 HOIL1Goff	20191205 well3 cl120 hoil1mscarlet 001	28	22.6568421444075	1.76354664624631	296	28	5
20191205 well3 cl120 hoil1mscarlet 001...28...30	20191205 well3 cl120 hoil1mscarlet 001...28...MyD88...968	32	MyD88 HOIL1Goff	20191205 well3 cl120 hoil1mscarlet 001	28	20.7233009173472	2.21701838667765	680	44	5
20191205 well3 cl120 hoil1mscarlet 001...28...31	20191205 well3 cl120 hoil1mscarlet 001...28...MyD88...979	32	MyD88 HOIL1Goff	20191205 well3 cl120 hoil1mscarlet 001	28	8.95863999704461	2.18636655905503	168	44	2
20191205 well3 cl120 hoil1mscarlet 001...28...32	20191205 well3 cl120 hoil1mscarlet 001...28...MyD88...726	32	MyD88 HOIL1Goff	20191205 well3 cl120 hoil1mscarlet 001	28	17.4139450468601	2.98139845046106	316	40	4
20191205 well3 cl120 hoil1mscarlet 001...28...33	20191205 well3 cl120 hoil1mscarlet 001...28...MyD88...989	32	MyD88 HOIL1Goff	20191205 well3 cl120 hoil1mscarlet 001	28	22.0038340757804	2.42617581273445	148	20	5
20191205 well3 cl120 hoil1mscarlet 001...28...34	20191205 well3 cl120 hoil1mscarlet 001...28...MyD88...724	32	MyD88 HOIL1Goff	20191205 well3 cl120 hoil1mscarlet 001	28	15.3623578156647	1.27209535803138	664	24	3
20191205 well3 cl120 hoil1mscarlet 001...28...35	20191205 well3 cl120 hoil1mscarlet 001...28...MyD88...703	32	MyD88 HOIL1Goff	20191205 well3 cl120 hoil1mscarlet 001	28	14.2259909946219	2.4165133441627	636	16	3
20191205 well3 cl120 hoil1mscarlet 001...28...36	20191205 well3 cl120 hoil1mscarlet 001...28...MyD88...758	32	MyD88 HOIL1Goff	20191205 well3 cl120 hoil1mscarlet 001	28	22.5786132250803	1.57700249181884	696	20	5
20191205 well3 cl120 hoil1mscarlet 001...28...37	20191205 well3 cl120 hoil1mscarlet 001...28...MyD88...1014	32	MyD88 HOIL1Goff	20191205 well3 cl120 hoil1mscarlet 001	28	29.9232305013061	2.07830118045338	612	52	7
20191205 well3 cl120 hoil1mscarlet 001...28...38	20191205 well3 cl120 hoil1mscarlet 001...28...MyD88...1012	32	MyD88 HOIL1Goff	20191205 well3 cl120 hoil1mscarlet 001	28	34.1954214048975	2.79555438425295	136	80	8
20191205 well3 cl120 hoil1mscarlet 001...28...39	20191205 well3 cl120 hoil1mscarlet 001...28...MyD88...1145	32	MyD88 HOIL1Goff	20191205 well3 cl120 hoil1mscarlet 001	28	9.51430702171191	1.13216839861147	100	8	2
20191205 well3 cl120 hoil1mscarlet 001...28...4	20191205 well3 cl120 hoil1mscarlet 001...28...MyD88...174	32	MyD88 HOIL1Goff	20191205 well3 cl120 hoil1mscarlet 001	28	20.6297322113493	1.17427909834101	108	12	5
20191205 well3 cl120 hoil1mscarlet 001...28...40	20191205 well3 cl120 hoil1mscarlet 001...28...MyD88...998	32	MyD88 HOIL1Goff	20191205 well3 cl120 hoil1mscarlet 001	28	19.7719287922099	1.58174355316167	664	8	4
20191205 well3 cl120 hoil1mscarlet 001...28...41	20191205 well3 cl120 hoil1mscarlet 001...28...MyD88...1252	32	MyD88 HOIL1Goff	20191205 well3 cl120 hoil1mscarlet 001	28	15.2280851114667	2.38335638201144	20	124	3
20191205 well3 cl120 hoil1mscarlet 001...28...42	20191205 well3 cl120 hoil1mscarlet 001...28...MyD88...1218	32	MyD88 HOIL1Goff	20191205 well3 cl120 hoil1mscarlet 001	28	13.647934846544	2.04780074836336	528	56	3
20191205 well3 cl120 hoil1mscarlet 001...28...43	20191205 well3 cl120 hoil1mscarlet 001...28...MyD88...1104	32	MyD88 HOIL1Goff	20191205 well3 cl120 hoil1mscarlet 001	28	39.2567021554081	2.04018534729325	192	32	9
20191205 well3 cl120 hoil1mscarlet 001...28...44	20191205 well3 cl120 hoil1mscarlet 001...28...MyD88...1234	32	MyD88 HOIL1Goff	20191205 well3 cl120 hoil1mscarlet 001	28	25.5655857932806	1.69388919129255	152	12	6
20191205 well3 cl120 hoil1mscarlet 001...28...45	20191205 well3 cl120 hoil1mscarlet 001...28...MyD88...1274	32	MyD88 HOIL1Goff	20191205 well3 cl120 hoil1mscarlet 001	28	24.4146923386158	13.4664341804206	68	480	5
20191205 well3 cl120 hoil1mscarlet 001...28...46	20191205 well3 cl120 hoil1mscarlet 001...28...MyD88...1199	32	MyD88 HOIL1Goff	20191205 well3 cl120 hoil1mscarlet 001	28	23.0571714616326	1.40538908828456	152	8	5
20191205 well3 cl120 hoil1mscarlet 001...28...47	20191205 well3 cl120 hoil1mscarlet 001...28...MyD88...1149	32	MyD88 HOIL1Goff	20191205 well3 cl120 hoil1mscarlet 001	28	36.918989091351	7.36983028298532	444	312	8
20191205 well3 cl120 hoil1mscarlet 001...28...48	20191205 well3 cl120 hoil1mscarlet 001...28...MyD88...1324	32	MyD88 HOIL1Goff	20191205 well3 cl120 hoil1mscarlet 001	28	6.88471847158651	1.72634963992283	12	32	2
20191205 well3 cl120 hoil1mscarlet 001...28...49	20191205 well3 cl120 hoil1mscarlet 001...28...MyD88...1311	32	MyD88 HOIL1Goff	20191205 well3 cl120 hoil1mscarlet 001	28	16.1331405079185	2.03041406208005	96	56	4
20191205 well3 cl120 hoil1mscarlet 001...28...5	20191205 well3 cl120 hoil1mscarlet 001...28...MyD88...47	32	MyD88 HOIL1Goff	20191205 well3 cl120 hoil1mscarlet 001	28	39.3829296894072	2.76465904206065	1216	52	9
20191205 well3 cl120 hoil1mscarlet 001...28...50	20191205 well3 cl120 hoil1mscarlet 001...28...MyD88...1302	32	MyD88 HOIL1Goff	20191205 well3 cl120 hoil1mscarlet 001	28	19.4775669256575	2.3786936347849	268	16	4
20191205 well3 cl120 hoil1mscarlet 001...28...51	20191205 well3 cl120 hoil1mscarlet 001...28...MyD88...1340	32	MyD88 HOIL1Goff	20191205 well3 cl120 hoil1mscarlet 001	28	20.281603408482	1.56804148725499	92	8	5
20191205 well3 cl120 hoil1mscarlet 001...28...52	20191205 well3 cl120 hoil1mscarlet 001...28...MyD88...1108	32	MyD88 HOIL1Goff	20191205 well3 cl120 hoil1mscarlet 001	28	21.5091347361985	1.33732106888388	336	8	5
20191205 well3 cl120 hoil1mscarlet 001...28...54	20191205 well3 cl120 hoil1mscarlet 001...28...MyD88...856	32	MyD88 HOIL1Goff	20191205 well3 cl120 hoil1mscarlet 001	28	34.7748662744402	3.64663182001081	756	184	8
20191205 well3 cl120 hoil1mscarlet 001...28...55	20191205 well3 cl120 hoil1mscarlet 001...28...MyD88...1113	32	MyD88 HOIL1Goff	20191205 well3 cl120 hoil1mscarlet 001	28	19.859413076893	1.56684235232466	596	12	4
20191205 well3 cl120 hoil1mscarlet 001...28...56	20191205 well3 cl120 hoil1mscarlet 001...28...MyD88...1372	32	MyD88 HOIL1Goff	20191205 well3 cl120 hoil1mscarlet 001	28	25.9899973935362	2.02162302031451	360	56	6
20191205 well3 cl120 hoil1mscarlet 001...28...57	20191205 well3 cl120 hoil1mscarlet 001...28...MyD88...1597	32	MyD88 HOIL1Goff	20191205 well3 cl120 hoil1mscarlet 001	28	34.0209473989492	2.07269615919081	268	88	8
20191205 well3 cl120 hoil1mscarlet 001...28...58	20191205 well3 cl120 hoil1mscarlet 001...28...MyD88...839	32	MyD88 HOIL1Goff	20191205 well3 cl120 hoil1mscarlet 001	28	16.990149379884	1.35055123932502	764	40	4
20191205 well3 cl120 hoil1mscarlet 001...28...59	20191205 well3 cl120 hoil1mscarlet 001...28...MyD88...807	32	MyD88 HOIL1Goff	20191205 well3 cl120 hoil1mscarlet 001	28	32.9925748677321	2.27697309890827	780	12	7
20191205 well3 cl120 hoil1mscarlet 001...28...60	20191205 well3 cl120 hoil1mscarlet 001...28...MyD88...1544	32	MyD88 HOIL1Goff	20191205 well3 cl120 hoil1mscarlet 001	28	18.3511186248849	2.15590807087683	312	64	4
20191205 well3 cl120 hoil1mscarlet 001...28...61	20191205 well3 cl120 hoil1mscarlet 001...28...MyD88...1720	32	MyD88 HOIL1Goff	20191205 well3 cl120 hoil1mscarlet 001	28	11.7615093747667	1.41616246493761	100	28	3
20191205 well3 cl120 hoil1mscarlet 001...28...62	20191205 well3 cl120 hoil1mscarlet 001...28...MyD88...1727	32	MyD88 HOIL1Goff	20191205 well3 cl120 hoil1mscarlet 001	28	9.45508715022135	2.10927657707566	32	12	2
20191205 well3 cl120 hoil1mscarlet 001...28...63	20191205 well3 cl120 hoil1mscarlet 001...28...MyD88...1784	32	MyD88 HOIL1Goff	20191205 well3 cl120 hoil1mscarlet 001	28	17.8823796480758	2.41096036768671	140	116	4
20191205 well3 cl120 hoil1mscarlet 001...28...64	20191205 well3 cl120 hoil1mscarlet 001...28...MyD88...1594	32	MyD88 HOIL1Goff	20191205 well3 cl120 hoil1mscarlet 001	28	10.8587187149093	1.7287182068619	272	12	2
20191205 well3 cl120 hoil1mscarlet 001...28...65	20191205 well3 cl120 hoil1mscarlet 001...28...MyD88...1655	32	MyD88 HOIL1Goff	20191205 well3 cl120 hoil1mscarlet 001	28	14.8416753157957	1.32836513239572	188	8	3
20191205 well3 cl120 hoil1mscarlet 001...28...66	20191205 well3 cl120 hoil1mscarlet 001...28...MyD88...1902	32	MyD88 HOIL1Goff	20191205 well3 cl120 hoil1mscarlet 001	28	34.7599257695898	7.12401694705771	60	64	8
20191205 well3 cl120 hoil1mscarlet 001...28...67	20191205 well3 cl120 hoil1mscarlet 001...28...MyD88...1734	32	MyD88 HOIL1Goff	20191205 well3 cl120 hoil1mscarlet 001	28	17.681601064417	1.93421995113669	176	20	4
20191205 well3 cl120 hoil1mscarlet 001...28...8	20191205 well3 cl120 hoil1mscarlet 001...28...MyD88...201	32	MyD88 HOIL1Goff	20191205 well3 cl120 hoil1mscarlet 001	28	15.9575042166277	1.72794835322933	864	8	4
20191205 well3 cl120 hoil1mscarlet 001...28...9	20191205 well3 cl120 hoil1mscarlet 001...28...MyD88...9	32	MyD88 HOIL1Goff	20191205 well3 cl120 hoil1mscarlet 001	28	17.5420432157491	2.8709420337077	716	36	4
20191205 well3 cl120 hoil1mscarlet 001...29...1	20191205 well3 cl120 hoil1mscarlet 001...29...MyD88...105	32	MyD88 HOIL1Goff	20191205 well3 cl120 hoil1mscarlet 001	29	61.8099790421379	8.7643596859984	132	304	14
20191205 well3 cl120 hoil1mscarlet 001...29...10	20191205 well3 cl120 hoil1mscarlet 001...29...MyD88...113	32	MyD88 HOIL1Goff	20191205 well3 cl120 hoil1mscarlet 001	29	16.7882143541534	5.07773231611982	200	196	4
20191205 well3 cl120 hoil1mscarlet 001...29...11	20191205 well3 cl120 hoil1mscarlet 001...29...MyD88...162	32	MyD88 HOIL1Goff	20191205 well3 cl120 hoil1mscarlet 001	29	60.9107894260768	9.00183040490887	168	104	14
20191205 well3 cl120 hoil1mscarlet 001...29...12	20191205 well3 cl120 hoil1mscarlet 001...29...MyD88...132	32	MyD88 HOIL1Goff	20191205 well3 cl120 hoil1mscarlet 001	29	25.5035030194629	2.93094289952788	148	28	6
20191205 well3 cl120 hoil1mscarlet 001...29...13	20191205 well3 cl120 hoil1mscarlet 001...29...MyD88...161	32	MyD88 HOIL1Goff	20191205 well3 cl120 hoil1mscarlet 001	29	35.4859133108284	3.57195486528187	80	88	8
20191205 well3 cl120 hoil1mscarlet 001...29...14	20191205 well3 cl120 hoil1mscarlet 001...29...MyD88...150	32	MyD88 HOIL1Goff	20191205 well3 cl120 hoil1mscarlet 001	29	40.4859739269413	1.29932036688178	428	8	9
20191205 well3 cl120 hoil1mscarlet 001...29...15	20191205 well3 cl120 hoil1mscarlet 001...29...MyD88...217	32	MyD88 HOIL1Goff	20191205 well3 cl120 hoil1mscarlet 001	29	33.0210596986034	3.13096486633176	68	24	7
20191205 well3 cl120 hoil1mscarlet 001...29...16	20191205 well3 cl120 hoil1mscarlet 001...29...MyD88...194	32	MyD88 HOIL1Goff	20191205 well3 cl120 hoil1mscarlet 001	29	29.2148586693797	1.80590404720101	160	40	6
20191205 well3 cl120 hoil1mscarlet 001...29...17	20191205 well3 cl120 hoil1mscarlet 001...29...MyD88...233	32	MyD88 HOIL1Goff	20191205 well3 cl120 hoil1mscarlet 001	29	142.084757168302	12.6752591886881	308	408	32
20191205 well3 cl120 hoil1mscarlet 001...29...18	20191205 well3 cl120 hoil1mscarlet 001...29...MyD88...214	32	MyD88 HOIL1Goff	20191205 well3 cl120 hoil1mscarlet 001	29	68.9440081219889	11.0236554912878	56	240	15
20191205 well3 cl120 hoil1mscarlet 001...29...2	20191205 well3 cl120 hoil1mscarlet 001...29...MyD88...23	32	MyD88 HOIL1Goff	20191205 well3 cl120 hoil1mscarlet 001	29	100.946045006062	1.99910615971212	692	16	22
20191205 well3 cl120 hoil1mscarlet 001...29...20	20191205 well3 cl120 hoil1mscarlet 001...29...MyD88...235	32	MyD88 HOIL1Goff	20191205 well3 cl120 hoil1mscarlet 001	29	24.3155734514046	2.84467384462333	244	16	5
20191205 well3 cl120 hoil1mscarlet 001...29...21	20191205 well3 cl120 hoil1mscarlet 001...29...MyD88...255	32	MyD88 HOIL1Goff	20191205 well3 cl120 hoil1mscarlet 001	29	13.2844069484344	1.71971057835345	92	44	3
20191205 well3 cl120 hoil1mscarlet 001...29...22	20191205 well3 cl120 hoil1mscarlet 001...29...MyD88...224	32	MyD88 HOIL1Goff	20191205 well3 cl120 hoil1mscarlet 001	29	26.6019300721865	2.58590823577861	152	136	6
20191205 well3 cl120 hoil1mscarlet 001...29...24	20191205 well3 cl120 hoil1mscarlet 001...29...MyD88...229	32	MyD88 HOIL1Goff	20191205 well3 cl120 hoil1mscarlet 001	29	25.966486299597	5.84063732294009	188	348	6
20191205 well3 cl120 hoil1mscarlet 001...29...27	20191205 well3 cl120 hoil1mscarlet 001...29...MyD88...275	32	MyD88 HOIL1Goff	20191205 well3 cl120 hoil1mscarlet 001	29	60.9632755850296	3.7167999512042	64	8	14
20191205 well3 cl120 hoil1mscarlet 001...29...28	20191205 well3 cl120 hoil1mscarlet 001...29...MyD88...249	32	MyD88 HOIL1Goff	20191205 well3 cl120 hoil1mscarlet 001	29	23.7145125844703	3.39701320587666	424	196	5
20191205 well3 cl120 hoil1mscarlet 001...29...29	20191205 well3 cl120 hoil1mscarlet 001...29...MyD88...142	32	MyD88 HOIL1Goff	20191205 well3 cl120 hoil1mscarlet 001	29	101.285746248592	15.8388773389967	324	600	23
20191205 well3 cl120 hoil1mscarlet 001...29...3	20191205 well3 cl120 hoil1mscarlet 001...29...MyD88...35	32	MyD88 HOIL1Goff	20191205 well3 cl120 hoil1mscarlet 001	29	104.981206638267	15.3171944971576	240	156	23
20191205 well3 cl120 hoil1mscarlet 001...29...30	20191205 well3 cl120 hoil1mscarlet 001...29...MyD88...329	32	MyD88 HOIL1Goff	20191205 well3 cl120 hoil1mscarlet 001	29	77.164599499743	6.61452990610444	132	472	17
20191205 well3 cl120 hoil1mscarlet 001...29...31	20191205 well3 cl120 hoil1mscarlet 001...29...MyD88...347	32	MyD88 HOIL1Goff	20191205 well3 cl120 hoil1mscarlet 001	29	6.19923752109367	1.60002711245953	24	8	1
20191205 well3 cl120 hoil1mscarlet 001...29...32	20191205 well3 cl120 hoil1mscarlet 001...29...MyD88...228	32	MyD88 HOIL1Goff	20191205 well3 cl120 hoil1mscarlet 001	29	19.4367726132654	1.02119016996261	356	8	4
20191205 well3 cl120 hoil1mscarlet 001...29...33	20191205 well3 cl120 hoil1mscarlet 001...29...MyD88...386	32	MyD88 HOIL1Goff	20191205 well3 cl120 hoil1mscarlet 001	29	2.79430822730252	1.58955763220605	24	20	1
20191205 well3 cl120 hoil1mscarlet 001...29...34	20191205 well3 cl120 hoil1mscarlet 001...29...MyD88...289	32	MyD88 HOIL1Goff	20191205 well3 cl120 hoil1mscarlet 001	29	30.6215564872187	1.1288706570246	960	20	7
20191205 well3 cl120 hoil1mscarlet 001...29...35	20191205 well3 cl120 hoil1mscarlet 001...29...MyD88...346	32	MyD88 HOIL1Goff	20191205 well3 cl120 hoil1mscarlet 001	29	40.8010059317797	2.26092545466573	572	60	9
20191205 well3 cl120 hoil1mscarlet 001...29...36	20191205 well3 cl120 hoil1mscarlet 001...29...MyD88...404	32	MyD88 HOIL1Goff	20191205 well3 cl120 hoil1mscarlet 001	29	75.8968642426812	3.8548442792489	52	24	17
20191205 well3 cl120 hoil1mscarlet 001...29...38	20191205 well3 cl120 hoil1mscarlet 001...29...MyD88...372	32	MyD88 HOIL1Goff	20191205 well3 cl120 hoil1mscarlet 001	29	32.4060487174024	1.36035992952379	672	20	7
20191205 well3 cl120 hoil1mscarlet 001...29...39	20191205 well3 cl120 hoil1mscarlet 001...29...MyD88...226	32	MyD88 HOIL1Goff	20191205 well3 cl120 hoil1mscarlet 001	29	20.4809319476148	3.29769073995979	564	168	5
20191205 well3 cl120 hoil1mscarlet 001...29...4	20191205 well3 cl120 hoil1mscarlet 001...29...MyD88...25	32	MyD88 HOIL1Goff	20191205 well3 cl120 hoil1mscarlet 001	29	90.5590602175434	4.18338564910203	444	68	20
20191205 well3 cl120 hoil1mscarlet 001...29...40	20191205 well3 cl120 hoil1mscarlet 001...29...MyD88...452	32	MyD88 HOIL1Goff	20191205 well3 cl120 hoil1mscarlet 001	29	29.1906095716072	1.31797912840522	272	36	6
20191205 well3 cl120 hoil1mscarlet 001...29...41	20191205 well3 cl120 hoil1mscarlet 001...29...MyD88...315	32	MyD88 HOIL1Goff	20191205 well3 cl120 hoil1mscarlet 001	29	31.0489768213209	0.980020109785286	832	12	7
20191205 well3 cl120 hoil1mscarlet 001...29...42	20191205 well3 cl120 hoil1mscarlet 001...29...MyD88...534	32	MyD88 HOIL1Goff	20191205 well3 cl120 hoil1mscarlet 001	29	7.50969949894337	1.66223266175953	20	20	2
20191205 well3 cl120 hoil1mscarlet 001...29...43	20191205 well3 cl120 hoil1mscarlet 001...29...MyD88...250	32	MyD88 HOIL1Goff	20191205 well3 cl120 hoil1mscarlet 001	29	39.84212746858	2.43845367881807	856	180	9
20191205 well3 cl120 hoil1mscarlet 001...29...44	20191205 well3 cl120 hoil1mscarlet 001...29...MyD88...477	32	MyD88 HOIL1Goff	20191205 well3 cl120 hoil1mscarlet 001	29	35.3623933007088	1.86616601886984	588	36	8
20191205 well3 cl120 hoil1mscarlet 001...29...45	20191205 well3 cl120 hoil1mscarlet 001...29...MyD88...588	32	MyD88 HOIL1Goff	20191205 well3 cl120 hoil1mscarlet 001	29	20.6231673280429	2.16549458886644	52	108	5
20191205 well3 cl120 hoil1mscarlet 001...29...46	20191205 well3 cl120 hoil1mscarlet 001...29...MyD88...606	32	MyD88 HOIL1Goff	20191205 well3 cl120 hoil1mscarlet 001	29	16.3512563008501	0.856932954828869	256	16	4
20191205 well3 cl120 hoil1mscarlet 001...29...47	20191205 well3 cl120 hoil1mscarlet 001...29...MyD88...515	32	MyD88 HOIL1Goff	20191205 well3 cl120 hoil1mscarlet 001	29	35.5748246548378	2.57151501839856	820	52	8
20191205 well3 cl120 hoil1mscarlet 001...29...48	20191205 well3 cl120 hoil1mscarlet 001...29...MyD88...540	32	MyD88 HOIL1Goff	20191205 well3 cl120 hoil1mscarlet 001	29	24.5552804046994	2.27118694391489	372	52	5
20191205 well3 cl120 hoil1mscarlet 001...29...49	20191205 well3 cl120 hoil1mscarlet 001...29...MyD88...695	32	MyD88 HOIL1Goff	20191205 well3 cl120 hoil1mscarlet 001	29	29.4020995585668	0.996921648349447	268	16	7
20191205 well3 cl120 hoil1mscarlet 001...29...5	20191205 well3 cl120 hoil1mscarlet 001...29...MyD88...17	32	MyD88 HOIL1Goff	20191205 well3 cl120 hoil1mscarlet 001	29	59.6455466430169	4.58851235699844	228	68	13
20191205 well3 cl120 hoil1mscarlet 001...29...50	20191205 well3 cl120 hoil1mscarlet 001...29...MyD88...701	32	MyD88 HOIL1Goff	20191205 well3 cl120 hoil1mscarlet 001	29	20.8283179919533	1.90355414221013	400	28	5
20191205 well3 cl120 hoil1mscarlet 001...29...51	20191205 well3 cl120 hoil1mscarlet 001...29...MyD88...705	32	MyD88 HOIL1Goff	20191205 well3 cl120 hoil1mscarlet 001	29	16.2209881514453	1.00329714646503	320	8	4
20191205 well3 cl120 hoil1mscarlet 001...29...53	20191205 well3 cl120 hoil1mscarlet 001...29...MyD88...669	32	MyD88 HOIL1Goff	20191205 well3 cl120 hoil1mscarlet 001	29	25.9870829277864	2.61856506940229	508	20	6
20191205 well3 cl120 hoil1mscarlet 001...29...7	20191205 well3 cl120 hoil1mscarlet 001...29...MyD88...112	32	MyD88 HOIL1Goff	20191205 well3 cl120 hoil1mscarlet 001	29	50.4903696680598	4.76147838407564	16	12	11
20191205 well3 cl120 hoil1mscarlet 001...29...8	20191205 well3 cl120 hoil1mscarlet 001...29...MyD88...47	32	MyD88 HOIL1Goff	20191205 well3 cl120 hoil1mscarlet 001	29	70.1666860941589	3.00605525017026	500	188	16
20191205 well3 cl120 hoil1mscarlet 001...29...9	20191205 well3 cl120 hoil1mscarlet 001...29...MyD88...126	32	MyD88 HOIL1Goff	20191205 well3 cl120 hoil1mscarlet 001	29	31.7202408440491	5.75934374257778	420	352	7
20191205 well3 cl120 hoil1mscarlet 001...3...1	20191205 well3 cl120 hoil1mscarlet 001...3...MyD88...89	32	MyD88 HOIL1Goff	20191205 well3 cl120 hoil1mscarlet 001	3	47.9430903418633	4.15561299410485	108	116	11
20191205 well3 cl120 hoil1mscarlet 001...3...11	20191205 well3 cl120 hoil1mscarlet 001...3...MyD88...174	32	MyD88 HOIL1Goff	20191205 well3 cl120 hoil1mscarlet 001	3	52.9889449704408	3.45444162936016	196	8	12
20191205 well3 cl120 hoil1mscarlet 001...3...12	20191205 well3 cl120 hoil1mscarlet 001...3...MyD88...118	32	MyD88 HOIL1Goff	20191205 well3 cl120 hoil1mscarlet 001	3	21.73565623038	1.13604550003456	468	8	5
20191205 well3 cl120 hoil1mscarlet 001...3...13	20191205 well3 cl120 hoil1mscarlet 001...3...MyD88...239	32	MyD88 HOIL1Goff	20191205 well3 cl120 hoil1mscarlet 001	3	72.0104463934318	7.0389667349602	132	244	16
20191205 well3 cl120 hoil1mscarlet 001...3...14	20191205 well3 cl120 hoil1mscarlet 001...3...MyD88...208	32	MyD88 HOIL1Goff	20191205 well3 cl120 hoil1mscarlet 001	3	54.3036056948624	4.19160377489559	280	164	12
20191205 well3 cl120 hoil1mscarlet 001...3...15	20191205 well3 cl120 hoil1mscarlet 001...3...MyD88...217	32	MyD88 HOIL1Goff	20191205 well3 cl120 hoil1mscarlet 001	3	56.0504319145828	5.24198842591919	800	236	12
20191205 well3 cl120 hoil1mscarlet 001...3...17	20191205 well3 cl120 hoil1mscarlet 001...3...MyD88...266	32	MyD88 HOIL1Goff	20191205 well3 cl120 hoil1mscarlet 001	3	35.8681895493067	3.32358818343272	596	152	8
20191205 well3 cl120 hoil1mscarlet 001...3...18	20191205 well3 cl120 hoil1mscarlet 001...3...MyD88...264	32	MyD88 HOIL1Goff	20191205 well3 cl120 hoil1mscarlet 001	3	36.5638447976691	2.71073137716367	232	72	8
20191205 well3 cl120 hoil1mscarlet 001...3...19	20191205 well3 cl120 hoil1mscarlet 001...3...MyD88...276	32	MyD88 HOIL1Goff	20191205 well3 cl120 hoil1mscarlet 001	3	51.678409044562	1.797597165409	184	24	11
20191205 well3 cl120 hoil1mscarlet 001...3...2	20191205 well3 cl120 hoil1mscarlet 001...3...MyD88...46	32	MyD88 HOIL1Goff	20191205 well3 cl120 hoil1mscarlet 001	3	74.6961108226233	5.83566183663898	276	524	17
20191205 well3 cl120 hoil1mscarlet 001...3...20	20191205 well3 cl120 hoil1mscarlet 001...3...MyD88...293	32	MyD88 HOIL1Goff	20191205 well3 cl120 hoil1mscarlet 001	3	23.3455317887222	1.54272903612003	128	40	5
20191205 well3 cl120 hoil1mscarlet 001...3...21	20191205 well3 cl120 hoil1mscarlet 001...3...MyD88...302	32	MyD88 HOIL1Goff	20191205 well3 cl120 hoil1mscarlet 001	3	84.8172367809402	1.92104957458162	448	12	19
20191205 well3 cl120 hoil1mscarlet 001...3...22	20191205 well3 cl120 hoil1mscarlet 001...3...MyD88...162	32	MyD88 HOIL1Goff	20191205 well3 cl120 hoil1mscarlet 001	3	23.461783583443	1.85089055651737	996	32	5
20191205 well3 cl120 hoil1mscarlet 001...3...25	20191205 well3 cl120 hoil1mscarlet 001...3...MyD88...332	32	MyD88 HOIL1Goff	20191205 well3 cl120 hoil1mscarlet 001	3	11.7940127867832	1.64854378931208	296	16	3
20191205 well3 cl120 hoil1mscarlet 001...3...26	20191205 well3 cl120 hoil1mscarlet 001...3...MyD88...337	32	MyD88 HOIL1Goff	20191205 well3 cl120 hoil1mscarlet 001	3	23.3561293921371	1.81325978876426	272	16	5
20191205 well3 cl120 hoil1mscarlet 001...3...3	20191205 well3 cl120 hoil1mscarlet 001...3...MyD88...39	32	MyD88 HOIL1Goff	20191205 well3 cl120 hoil1mscarlet 001	3	42.8651834718335	1.37750956861939	284	24	10
20191205 well3 cl120 hoil1mscarlet 001...3...4	20191205 well3 cl120 hoil1mscarlet 001...3...MyD88...79	32	MyD88 HOIL1Goff	20191205 well3 cl120 hoil1mscarlet 001	3	29.8442561833428	10.774613085611	232	412	7
20191205 well3 cl120 hoil1mscarlet 001...3...5	20191205 well3 cl120 hoil1mscarlet 001...3...MyD88...99	32	MyD88 HOIL1Goff	20191205 well3 cl120 hoil1mscarlet 001	3	37.7508435714994	1.63536967343434	132	8	8
20191205 well3 cl120 hoil1mscarlet 001...3...6	20191205 well3 cl120 hoil1mscarlet 001...3...MyD88...125	32	MyD88 HOIL1Goff	20191205 well3 cl120 hoil1mscarlet 001	3	29.6533994357288	3.87062751339855	8	16	7
20191205 well3 cl120 hoil1mscarlet 001...3...7	20191205 well3 cl120 hoil1mscarlet 001...3...MyD88...95	32	MyD88 HOIL1Goff	20191205 well3 cl120 hoil1mscarlet 001	3	63.8357134667801	2.58138707718181	372	60	14
20191205 well3 cl120 hoil1mscarlet 001...3...8	20191205 well3 cl120 hoil1mscarlet 001...3...MyD88...115	32	MyD88 HOIL1Goff	20191205 well3 cl120 hoil1mscarlet 001	3	29.7264771929035	4.53138511361409	128	168	7
20191205 well3 cl120 hoil1mscarlet 001...3...9	20191205 well3 cl120 hoil1mscarlet 001...3...MyD88...87	32	MyD88 HOIL1Goff	20191205 well3 cl120 hoil1mscarlet 001	3	48.1911812999812	1.75336905657968	252	12	11
20191205 well3 cl120 hoil1mscarlet 001...30...1	20191205 well3 cl120 hoil1mscarlet 001...30...MyD88...19	32	MyD88 HOIL1Goff	20191205 well3 cl120 hoil1mscarlet 001	30	66.9404685038549	3.73238247309398	72	32	15
20191205 well3 cl120 hoil1mscarlet 001...30...2	20191205 well3 cl120 hoil1mscarlet 001...30...MyD88...50	32	MyD88 HOIL1Goff	20191205 well3 cl120 hoil1mscarlet 001	30	118.353957165653	7.49012134177748	272	352	26
20191205 well3 cl120 hoil1mscarlet 001...30...3	20191205 well3 cl120 hoil1mscarlet 001...30...MyD88...44	32	MyD88 HOIL1Goff	20191205 well3 cl120 hoil1mscarlet 001	30	40.5562812230814	2.91314626353948	188	8	9
20191205 well3 cl120 hoil1mscarlet 001...30...4	20191205 well3 cl120 hoil1mscarlet 001...30...MyD88...123	32	MyD88 HOIL1Goff	20191205 well3 cl120 hoil1mscarlet 001	30	49.8386187659774	3.83691546173181	8	8	11
20191205 well3 cl120 hoil1mscarlet 001...30...6	20191205 well3 cl120 hoil1mscarlet 001...30...MyD88...151	32	MyD88 HOIL1Goff	20191205 well3 cl120 hoil1mscarlet 001	30	30.9571299782897	1.56384009954079	280	8	7
20191205 well3 cl120 hoil1mscarlet 001...30...7	20191205 well3 cl120 hoil1mscarlet 001...30...MyD88...181	32	MyD88 HOIL1Goff	20191205 well3 cl120 hoil1mscarlet 001	30	26.1953597039633	1.05071020573958	448	8	6
20191205 well3 cl120 hoil1mscarlet 001...30...8	20191205 well3 cl120 hoil1mscarlet 001...30...MyD88...252	32	MyD88 HOIL1Goff	20191205 well3 cl120 hoil1mscarlet 001	30	14.8587661317369	1.98083652292381	144	24	3
20191205 well3 cl120 hoil1mscarlet 001...30...9	20191205 well3 cl120 hoil1mscarlet 001...30...MyD88...203	32	MyD88 HOIL1Goff	20191205 well3 cl120 hoil1mscarlet 001	30	17.0030338042032	2.07333817032004	1084	44	4
20191205 well3 cl120 hoil1mscarlet 001...31...1	20191205 well3 cl120 hoil1mscarlet 001...31...MyD88...55	32	MyD88 HOIL1Goff	20191205 well3 cl120 hoil1mscarlet 001	31	92.4877364150282	1.89090021550296	1664	8	21
20191205 well3 cl120 hoil1mscarlet 001...31...10	20191205 well3 cl120 hoil1mscarlet 001...31...MyD88...8	32	MyD88 HOIL1Goff	20191205 well3 cl120 hoil1mscarlet 001	31	101.835164452088	5.37102259729702	648	232	23
20191205 well3 cl120 hoil1mscarlet 001...31...11	20191205 well3 cl120 hoil1mscarlet 001...31...MyD88...94	32	MyD88 HOIL1Goff	20191205 well3 cl120 hoil1mscarlet 001	31	57.7958296110312	2.44846332821312	132	104	13
20191205 well3 cl120 hoil1mscarlet 001...31...12	20191205 well3 cl120 hoil1mscarlet 001...31...MyD88...118	32	MyD88 HOIL1Goff	20191205 well3 cl120 hoil1mscarlet 001	31	19.9050181527688	1.95792344698388	64	88	4
20191205 well3 cl120 hoil1mscarlet 001...31...13	20191205 well3 cl120 hoil1mscarlet 001...31...MyD88...86	32	MyD88 HOIL1Goff	20191205 well3 cl120 hoil1mscarlet 001	31	80.8489196751349	2.69055368630955	284	80	18
20191205 well3 cl120 hoil1mscarlet 001...31...14	20191205 well3 cl120 hoil1mscarlet 001...31...MyD88...70	32	MyD88 HOIL1Goff	20191205 well3 cl120 hoil1mscarlet 001	31	51.6751085350655	1.92673211035689	1640	56	11
20191205 well3 cl120 hoil1mscarlet 001...31...15	20191205 well3 cl120 hoil1mscarlet 001...31...MyD88...140	32	MyD88 HOIL1Goff	20191205 well3 cl120 hoil1mscarlet 001	31	69.9949423470425	2.65115459521792	156	144	16
20191205 well3 cl120 hoil1mscarlet 001...31...16	20191205 well3 cl120 hoil1mscarlet 001...31...MyD88...177	32	MyD88 HOIL1Goff	20191205 well3 cl120 hoil1mscarlet 001	31	22.2810726568256	1.96439000583767	144	68	5
20191205 well3 cl120 hoil1mscarlet 001...31...17	20191205 well3 cl120 hoil1mscarlet 001...31...MyD88...214	32	MyD88 HOIL1Goff	20191205 well3 cl120 hoil1mscarlet 001	31	32.7639665751834	1.82080234359557	216	52	7
20191205 well3 cl120 hoil1mscarlet 001...31...19	20191205 well3 cl120 hoil1mscarlet 001...31...MyD88...83	32	MyD88 HOIL1Goff	20191205 well3 cl120 hoil1mscarlet 001	31	58.5360850428639	1.85029308801163	316	44	13
20191205 well3 cl120 hoil1mscarlet 001...31...20	20191205 well3 cl120 hoil1mscarlet 001...31...MyD88...208	32	MyD88 HOIL1Goff	20191205 well3 cl120 hoil1mscarlet 001	31	49.9233535728483	1.20509265754852	100	20	11
20191205 well3 cl120 hoil1mscarlet 001...31...21	20191205 well3 cl120 hoil1mscarlet 001...31...MyD88...261	32	MyD88 HOIL1Goff	20191205 well3 cl120 hoil1mscarlet 001	31	83.2172907162053	2.28530442740415	104	64	18
20191205 well3 cl120 hoil1mscarlet 001...31...22	20191205 well3 cl120 hoil1mscarlet 001...31...MyD88...78	32	MyD88 HOIL1Goff	20191205 well3 cl120 hoil1mscarlet 001	31	51.1948392837599	1.99571085472843	368	72	11
20191205 well3 cl120 hoil1mscarlet 001...31...23	20191205 well3 cl120 hoil1mscarlet 001...31...MyD88...142	32	MyD88 HOIL1Goff	20191205 well3 cl120 hoil1mscarlet 001	31	52.7155952299125	1.69352500713409	368	40	12
20191205 well3 cl120 hoil1mscarlet 001...31...24	20191205 well3 cl120 hoil1mscarlet 001...31...MyD88...226	32	MyD88 HOIL1Goff	20191205 well3 cl120 hoil1mscarlet 001	31	25.4350707125129	2.15454009024145	160	12	6
20191205 well3 cl120 hoil1mscarlet 001...31...25	20191205 well3 cl120 hoil1mscarlet 001...31...MyD88...301	32	MyD88 HOIL1Goff	20191205 well3 cl120 hoil1mscarlet 001	31	75.6230168231582	1.18496737600616	236	48	17
20191205 well3 cl120 hoil1mscarlet 001...31...26	20191205 well3 cl120 hoil1mscarlet 001...31...MyD88...403	32	MyD88 HOIL1Goff	20191205 well3 cl120 hoil1mscarlet 001	31	67.0540259251834	1.38412675867883	364	20	15
20191205 well3 cl120 hoil1mscarlet 001...31...27	20191205 well3 cl120 hoil1mscarlet 001...31...MyD88...381	32	MyD88 HOIL1Goff	20191205 well3 cl120 hoil1mscarlet 001	31	72.8886347441945	0.82381063432725	152	8	16
20191205 well3 cl120 hoil1mscarlet 001...31...28	20191205 well3 cl120 hoil1mscarlet 001...31...MyD88...883	32	MyD88 HOIL1Goff	20191205 well3 cl120 hoil1mscarlet 001	31	40.4286238895498	1.03835731802505	116	12	9
20191205 well3 cl120 hoil1mscarlet 001...31...3	20191205 well3 cl120 hoil1mscarlet 001...31...MyD88...13	32	MyD88 HOIL1Goff	20191205 well3 cl120 hoil1mscarlet 001	31	44.7995642029661	3.2012053263734	244	80	10
20191205 well3 cl120 hoil1mscarlet 001...31...4	20191205 well3 cl120 hoil1mscarlet 001...31...MyD88...96	32	MyD88 HOIL1Goff	20191205 well3 cl120 hoil1mscarlet 001	31	82.2296516497888	3.97572164737318	256	104	18
20191205 well3 cl120 hoil1mscarlet 001...31...5	20191205 well3 cl120 hoil1mscarlet 001...31...MyD88...23	32	MyD88 HOIL1Goff	20191205 well3 cl120 hoil1mscarlet 001	31	127.723041414819	3.25983727084808	700	68	28
20191205 well3 cl120 hoil1mscarlet 001...31...6	20191205 well3 cl120 hoil1mscarlet 001...31...MyD88...10	32	MyD88 HOIL1Goff	20191205 well3 cl120 hoil1mscarlet 001	31	91.3471028302415	3.16191001912415	340	252	20
20191205 well3 cl120 hoil1mscarlet 001...31...7	20191205 well3 cl120 hoil1mscarlet 001...31...MyD88...6	32	MyD88 HOIL1Goff	20191205 well3 cl120 hoil1mscarlet 001	31	136.247158884474	5.04535305077164	1736	228	30
20191205 well3 cl120 hoil1mscarlet 001...31...8	20191205 well3 cl120 hoil1mscarlet 001...31...MyD88...105	32	MyD88 HOIL1Goff	20191205 well3 cl120 hoil1mscarlet 001	31	56.1538951796876	4.13378483912956	36	44	12
20191205 well3 cl120 hoil1mscarlet 001...31...9	20191205 well3 cl120 hoil1mscarlet 001...31...MyD88...85	32	MyD88 HOIL1Goff	20191205 well3 cl120 hoil1mscarlet 001	31	43.2434138146916	1.33758158678871	360	16	10
20191205 well3 cl120 hoil1mscarlet 001...32...1	20191205 well3 cl120 hoil1mscarlet 001...32...MyD88...29	32	MyD88 HOIL1Goff	20191205 well3 cl120 hoil1mscarlet 001	32	47.8852191147586	10.1551982129127	132	124	11
20191205 well3 cl120 hoil1mscarlet 001...32...10	20191205 well3 cl120 hoil1mscarlet 001...32...MyD88...145	32	MyD88 HOIL1Goff	20191205 well3 cl120 hoil1mscarlet 001	32	30.784833798105	4.61165874080342	140	96	7
20191205 well3 cl120 hoil1mscarlet 001...32...11	20191205 well3 cl120 hoil1mscarlet 001...32...MyD88...146	32	MyD88 HOIL1Goff	20191205 well3 cl120 hoil1mscarlet 001	32	21.7797078971497	3.32003739082747	304	128	5
20191205 well3 cl120 hoil1mscarlet 001...32...13	20191205 well3 cl120 hoil1mscarlet 001...32...MyD88...138	32	MyD88 HOIL1Goff	20191205 well3 cl120 hoil1mscarlet 001	32	23.9665341618646	4.48679287942069	244	128	5
20191205 well3 cl120 hoil1mscarlet 001...32...14	20191205 well3 cl120 hoil1mscarlet 001...32...MyD88...166	32	MyD88 HOIL1Goff	20191205 well3 cl120 hoil1mscarlet 001	32	29.6051139627632	1.91749234987103	944	44	7
20191205 well3 cl120 hoil1mscarlet 001...32...15	20191205 well3 cl120 hoil1mscarlet 001...32...MyD88...172	32	MyD88 HOIL1Goff	20191205 well3 cl120 hoil1mscarlet 001	32	16.0655755325224	1.84125213484769	472	56	4
20191205 well3 cl120 hoil1mscarlet 001...32...16	20191205 well3 cl120 hoil1mscarlet 001...32...MyD88...213	32	MyD88 HOIL1Goff	20191205 well3 cl120 hoil1mscarlet 001	32	10.0015247101115	1.54877127592187	140	16	2
20191205 well3 cl120 hoil1mscarlet 001...32...17	20191205 well3 cl120 hoil1mscarlet 001...32...MyD88...144	32	MyD88 HOIL1Goff	20191205 well3 cl120 hoil1mscarlet 001	32	20.9673247463751	2.18477941648282	508	20	5
20191205 well3 cl120 hoil1mscarlet 001...32...18	20191205 well3 cl120 hoil1mscarlet 001...32...MyD88...250	32	MyD88 HOIL1Goff	20191205 well3 cl120 hoil1mscarlet 001	32	16.8550581923733	3.11564748358522	1012	88	4
20191205 well3 cl120 hoil1mscarlet 001...32...19	20191205 well3 cl120 hoil1mscarlet 001...32...MyD88...221	32	MyD88 HOIL1Goff	20191205 well3 cl120 hoil1mscarlet 001	32	17.5443716527523	2.29577968126591	212	32	4
20191205 well3 cl120 hoil1mscarlet 001...32...2	20191205 well3 cl120 hoil1mscarlet 001...32...MyD88...20	32	MyD88 HOIL1Goff	20191205 well3 cl120 hoil1mscarlet 001	32	55.3539353853936	2.0841128404495	192	48	12
20191205 well3 cl120 hoil1mscarlet 001...32...20	20191205 well3 cl120 hoil1mscarlet 001...32...MyD88...268	32	MyD88 HOIL1Goff	20191205 well3 cl120 hoil1mscarlet 001	32	18.9105103279468	1.7596311285743	20	8	4
20191205 well3 cl120 hoil1mscarlet 001...32...21	20191205 well3 cl120 hoil1mscarlet 001...32...MyD88...190	32	MyD88 HOIL1Goff	20191205 well3 cl120 hoil1mscarlet 001	32	15.5531877492979	2.15392748806189	292	28	3
20191205 well3 cl120 hoil1mscarlet 001...32...22	20191205 well3 cl120 hoil1mscarlet 001...32...MyD88...285	32	MyD88 HOIL1Goff	20191205 well3 cl120 hoil1mscarlet 001	32	16.5632031389838	2.4392629246863	152	40	4
20191205 well3 cl120 hoil1mscarlet 001...32...23	20191205 well3 cl120 hoil1mscarlet 001...32...MyD88...261	32	MyD88 HOIL1Goff	20191205 well3 cl120 hoil1mscarlet 001	32	14.5988314270459	1.52084356838156	204	24	3
20191205 well3 cl120 hoil1mscarlet 001...32...24	20191205 well3 cl120 hoil1mscarlet 001...32...MyD88...295	32	MyD88 HOIL1Goff	20191205 well3 cl120 hoil1mscarlet 001	32	17.042340334801	2.60183726823573	108	36	4
20191205 well3 cl120 hoil1mscarlet 001...32...25	20191205 well3 cl120 hoil1mscarlet 001...32...MyD88...251	32	MyD88 HOIL1Goff	20191205 well3 cl120 hoil1mscarlet 001	32	27.1015767226027	1.33760810305481	1008	8	6
20191205 well3 cl120 hoil1mscarlet 001...32...26	20191205 well3 cl120 hoil1mscarlet 001...32...MyD88...300	32	MyD88 HOIL1Goff	20191205 well3 cl120 hoil1mscarlet 001	32	13.962440118695	2.22433328966344	156	8	3
20191205 well3 cl120 hoil1mscarlet 001...32...27	20191205 well3 cl120 hoil1mscarlet 001...32...MyD88...353	32	MyD88 HOIL1Goff	20191205 well3 cl120 hoil1mscarlet 001	32	33.1522972428571	8.35260673370779	92	220	7
20191205 well3 cl120 hoil1mscarlet 001...32...28	20191205 well3 cl120 hoil1mscarlet 001...32...MyD88...350	32	MyD88 HOIL1Goff	20191205 well3 cl120 hoil1mscarlet 001	32	8.33810802595893	1.6130091000571	104	8	2
20191205 well3 cl120 hoil1mscarlet 001...32...29	20191205 well3 cl120 hoil1mscarlet 001...32...MyD88...370	32	MyD88 HOIL1Goff	20191205 well3 cl120 hoil1mscarlet 001	32	12.5192098473638	1.06904001269801	116	28	3
20191205 well3 cl120 hoil1mscarlet 001...32...3	20191205 well3 cl120 hoil1mscarlet 001...32...MyD88...56	32	MyD88 HOIL1Goff	20191205 well3 cl120 hoil1mscarlet 001	32	58.9657649709818	8.64301290353149	424	544	13
20191205 well3 cl120 hoil1mscarlet 001...32...30	20191205 well3 cl120 hoil1mscarlet 001...32...MyD88...332	32	MyD88 HOIL1Goff	20191205 well3 cl120 hoil1mscarlet 001	32	16.0677072252261	1.43322972134573	172	24	4
20191205 well3 cl120 hoil1mscarlet 001...32...31	20191205 well3 cl120 hoil1mscarlet 001...32...MyD88...397	32	MyD88 HOIL1Goff	20191205 well3 cl120 hoil1mscarlet 001	32	21.5934716501209	2.22570212869679	616	76	5
20191205 well3 cl120 hoil1mscarlet 001...32...32	20191205 well3 cl120 hoil1mscarlet 001...32...MyD88...157	32	MyD88 HOIL1Goff	20191205 well3 cl120 hoil1mscarlet 001	32	39.7598515775697	11.3815535073315	144	360	9
20191205 well3 cl120 hoil1mscarlet 001...32...33	20191205 well3 cl120 hoil1mscarlet 001...32...MyD88...490	32	MyD88 HOIL1Goff	20191205 well3 cl120 hoil1mscarlet 001	32	6.57805857231981	1.35532362631436	436	8	1
20191205 well3 cl120 hoil1mscarlet 001...32...4	20191205 well3 cl120 hoil1mscarlet 001...32...MyD88...61	32	MyD88 HOIL1Goff	20191205 well3 cl120 hoil1mscarlet 001	32	38.0180975294929	4.08068946749839	92	8	8
20191205 well3 cl120 hoil1mscarlet 001...32...5	20191205 well3 cl120 hoil1mscarlet 001...32...MyD88...23	32	MyD88 HOIL1Goff	20191205 well3 cl120 hoil1mscarlet 001	32	47.4756150380245	5.22417575082349	1652	152	11
20191205 well3 cl120 hoil1mscarlet 001...32...6	20191205 well3 cl120 hoil1mscarlet 001...32...MyD88...64	32	MyD88 HOIL1Goff	20191205 well3 cl120 hoil1mscarlet 001	32	18.4172825166076	4.28791292292597	256	68	4
20191205 well3 cl120 hoil1mscarlet 001...32...7	20191205 well3 cl120 hoil1mscarlet 001...32...MyD88...71	32	MyD88 HOIL1Goff	20191205 well3 cl120 hoil1mscarlet 001	32	39.3073683294916	3.92922033609173	160	24	9
20191205 well3 cl120 hoil1mscarlet 001...32...8	20191205 well3 cl120 hoil1mscarlet 001...32...MyD88...109	32	MyD88 HOIL1Goff	20191205 well3 cl120 hoil1mscarlet 001	32	33.4355231243029	3.38231560998311	156	20	7
20191205 well3 cl120 hoil1mscarlet 001...32...9	20191205 well3 cl120 hoil1mscarlet 001...32...MyD88...141	32	MyD88 HOIL1Goff	20191205 well3 cl120 hoil1mscarlet 001	32	43.2770835034924	5.53732850265734	436	288	10
20191205 well3 cl120 hoil1mscarlet 001...33...1	20191205 well3 cl120 hoil1mscarlet 001...33...MyD88...30	32	MyD88 HOIL1Goff	20191205 well3 cl120 hoil1mscarlet 001	33	55.4620467658551	6.95935213399414	284	356	12
20191205 well3 cl120 hoil1mscarlet 001...33...10	20191205 well3 cl120 hoil1mscarlet 001...33...MyD88...58	32	MyD88 HOIL1Goff	20191205 well3 cl120 hoil1mscarlet 001	33	14.0454952542667	3.00346521655461	200	60	3
20191205 well3 cl120 hoil1mscarlet 001...33...11	20191205 well3 cl120 hoil1mscarlet 001...33...MyD88...151	32	MyD88 HOIL1Goff	20191205 well3 cl120 hoil1mscarlet 001	33	34.3704434270522	4.11294711078881	88	80	8
20191205 well3 cl120 hoil1mscarlet 001...33...12	20191205 well3 cl120 hoil1mscarlet 001...33...MyD88...160	32	MyD88 HOIL1Goff	20191205 well3 cl120 hoil1mscarlet 001	33	48.5555413824342	1.70255510685519	72	20	11
20191205 well3 cl120 hoil1mscarlet 001...33...13	20191205 well3 cl120 hoil1mscarlet 001...33...MyD88...146	32	MyD88 HOIL1Goff	20191205 well3 cl120 hoil1mscarlet 001	33	68.2441818669499	1.61083844676535	88	12	15
20191205 well3 cl120 hoil1mscarlet 001...33...14	20191205 well3 cl120 hoil1mscarlet 001...33...MyD88...142	32	MyD88 HOIL1Goff	20191205 well3 cl120 hoil1mscarlet 001	33	51.678341728082	2.18285243062614	172	44	11
20191205 well3 cl120 hoil1mscarlet 001...33...15	20191205 well3 cl120 hoil1mscarlet 001...33...MyD88...203	32	MyD88 HOIL1Goff	20191205 well3 cl120 hoil1mscarlet 001	33	44.2292673177326	3.3055260084993	500	368	10
20191205 well3 cl120 hoil1mscarlet 001...33...17	20191205 well3 cl120 hoil1mscarlet 001...33...MyD88...47	32	MyD88 HOIL1Goff	20191205 well3 cl120 hoil1mscarlet 001	33	121.178229893262	5.34914663073062	1344	512	27
20191205 well3 cl120 hoil1mscarlet 001...33...18	20191205 well3 cl120 hoil1mscarlet 001...33...MyD88...235	32	MyD88 HOIL1Goff	20191205 well3 cl120 hoil1mscarlet 001	33	56.6729909250194	2.99607694993947	192	220	13
20191205 well3 cl120 hoil1mscarlet 001...33...19	20191205 well3 cl120 hoil1mscarlet 001...33...MyD88...237	32	MyD88 HOIL1Goff	20191205 well3 cl120 hoil1mscarlet 001	33	72.7929048663801	6.47328749294967	196	52	16
20191205 well3 cl120 hoil1mscarlet 001...33...2	20191205 well3 cl120 hoil1mscarlet 001...33...MyD88...54	32	MyD88 HOIL1Goff	20191205 well3 cl120 hoil1mscarlet 001	33	93.5160196580666	6.74741994237473	288	264	21
20191205 well3 cl120 hoil1mscarlet 001...33...20	20191205 well3 cl120 hoil1mscarlet 001...33...MyD88...295	32	MyD88 HOIL1Goff	20191205 well3 cl120 hoil1mscarlet 001	33	94.2981869059087	4.1298886060147	48	8	21
20191205 well3 cl120 hoil1mscarlet 001...33...22	20191205 well3 cl120 hoil1mscarlet 001...33...MyD88...290	32	MyD88 HOIL1Goff	20191205 well3 cl120 hoil1mscarlet 001	33	62.3515919623406	2.00443461220368	124	28	14
20191205 well3 cl120 hoil1mscarlet 001...33...23	20191205 well3 cl120 hoil1mscarlet 001...33...MyD88...337	32	MyD88 HOIL1Goff	20191205 well3 cl120 hoil1mscarlet 001	33	74.2340699857214	6.49084996267506	96	56	16
20191205 well3 cl120 hoil1mscarlet 001...33...24	20191205 well3 cl120 hoil1mscarlet 001...33...MyD88...332	32	MyD88 HOIL1Goff	20191205 well3 cl120 hoil1mscarlet 001	33	138.615838680463	3.00984745250632	348	48	31
20191205 well3 cl120 hoil1mscarlet 001...33...25	20191205 well3 cl120 hoil1mscarlet 001...33...MyD88...410	32	MyD88 HOIL1Goff	20191205 well3 cl120 hoil1mscarlet 001	33	61.1661570078972	3.68792618326969	156	288	14
20191205 well3 cl120 hoil1mscarlet 001...33...26	20191205 well3 cl120 hoil1mscarlet 001...33...MyD88...312	32	MyD88 HOIL1Goff	20191205 well3 cl120 hoil1mscarlet 001	33	92.7416243105493	1.76203804120904	516	8	21
20191205 well3 cl120 hoil1mscarlet 001...33...27	20191205 well3 cl120 hoil1mscarlet 001...33...MyD88...411	32	MyD88 HOIL1Goff	20191205 well3 cl120 hoil1mscarlet 001	33	82.7585792172701	3.60579440668565	24	108	18
20191205 well3 cl120 hoil1mscarlet 001...33...28	20191205 well3 cl120 hoil1mscarlet 001...33...MyD88...38	32	MyD88 HOIL1Goff	20191205 well3 cl120 hoil1mscarlet 001	33	84.5581411799259	2.49958877057129	1364	84	19
20191205 well3 cl120 hoil1mscarlet 001...33...29	20191205 well3 cl120 hoil1mscarlet 001...33...MyD88...440	32	MyD88 HOIL1Goff	20191205 well3 cl120 hoil1mscarlet 001	33	68.1727027010019	2.1230396362738	160	36	15
20191205 well3 cl120 hoil1mscarlet 001...33...3	20191205 well3 cl120 hoil1mscarlet 001...33...MyD88...32	32	MyD88 HOIL1Goff	20191205 well3 cl120 hoil1mscarlet 001	33	203.539487809597	16.0318166288632	980	600	45
20191205 well3 cl120 hoil1mscarlet 001...33...30	20191205 well3 cl120 hoil1mscarlet 001...33...MyD88...415	32	MyD88 HOIL1Goff	20191205 well3 cl120 hoil1mscarlet 001	33	93.2539693890998	2.81097985459062	164	12	21
20191205 well3 cl120 hoil1mscarlet 001...33...32	20191205 well3 cl120 hoil1mscarlet 001...33...MyD88...74	32	MyD88 HOIL1Goff	20191205 well3 cl120 hoil1mscarlet 001	33	74.8627621030533	10.1007482657651	264	1156	17
20191205 well3 cl120 hoil1mscarlet 001...33...33	20191205 well3 cl120 hoil1mscarlet 001...33...MyD88...336	32	MyD88 HOIL1Goff	20191205 well3 cl120 hoil1mscarlet 001	33	43.7830229810395	1.40263133781598	500	24	10
20191205 well3 cl120 hoil1mscarlet 001...33...34	20191205 well3 cl120 hoil1mscarlet 001...33...MyD88...439	32	MyD88 HOIL1Goff	20191205 well3 cl120 hoil1mscarlet 001	33	68.3447344450365	1.42666651628748	448	20	15
20191205 well3 cl120 hoil1mscarlet 001...33...35	20191205 well3 cl120 hoil1mscarlet 001...33...MyD88...482	32	MyD88 HOIL1Goff	20191205 well3 cl120 hoil1mscarlet 001	33	27.3197009363504	1.66180362739817	532	44	6
20191205 well3 cl120 hoil1mscarlet 001...33...36	20191205 well3 cl120 hoil1mscarlet 001...33...MyD88...513	32	MyD88 HOIL1Goff	20191205 well3 cl120 hoil1mscarlet 001	33	36.4706569678145	1.49418300911219	384	44	8
20191205 well3 cl120 hoil1mscarlet 001...33...37	20191205 well3 cl120 hoil1mscarlet 001...33...MyD88...501	32	MyD88 HOIL1Goff	20191205 well3 cl120 hoil1mscarlet 001	33	117.195677291354	2.89475231191074	372	48	26
20191205 well3 cl120 hoil1mscarlet 001...33...38	20191205 well3 cl120 hoil1mscarlet 001...33...MyD88...563	32	MyD88 HOIL1Goff	20191205 well3 cl120 hoil1mscarlet 001	33	41.1319611870021	2.18152026752803	292	28	9
20191205 well3 cl120 hoil1mscarlet 001...33...39	20191205 well3 cl120 hoil1mscarlet 001...33...MyD88...568	32	MyD88 HOIL1Goff	20191205 well3 cl120 hoil1mscarlet 001	33	33.0479256807421	4.57629273262923	92	332	7
20191205 well3 cl120 hoil1mscarlet 001...33...4	20191205 well3 cl120 hoil1mscarlet 001...33...MyD88...33	32	MyD88 HOIL1Goff	20191205 well3 cl120 hoil1mscarlet 001	33	47.4712413937282	1.90788611224583	300	12	11
20191205 well3 cl120 hoil1mscarlet 001...33...40	20191205 well3 cl120 hoil1mscarlet 001...33...MyD88...609	32	MyD88 HOIL1Goff	20191205 well3 cl120 hoil1mscarlet 001	33	72.4768448713256	3.51746650188539	140	84	16
20191205 well3 cl120 hoil1mscarlet 001...33...5	20191205 well3 cl120 hoil1mscarlet 001...33...MyD88...31	32	MyD88 HOIL1Goff	20191205 well3 cl120 hoil1mscarlet 001	33	67.0622607076384	3.97387190557503	212	76	15
20191205 well3 cl120 hoil1mscarlet 001...33...7	20191205 well3 cl120 hoil1mscarlet 001...33...MyD88...147	32	MyD88 HOIL1Goff	20191205 well3 cl120 hoil1mscarlet 001	33	84.2088928839766	7.07887515002069	688	380	19
20191205 well3 cl120 hoil1mscarlet 001...34...1	20191205 well3 cl120 hoil1mscarlet 001...34...MyD88...21	32	MyD88 HOIL1Goff	20191205 well3 cl120 hoil1mscarlet 001	34	50.6867267977067	3.11504513514581	496	156	11
20191205 well3 cl120 hoil1mscarlet 001...34...10	20191205 well3 cl120 hoil1mscarlet 001...34...MyD88...259	32	MyD88 HOIL1Goff	20191205 well3 cl120 hoil1mscarlet 001	34	49.1325668126021	2.08718612860521	64	12	11
20191205 well3 cl120 hoil1mscarlet 001...34...11	20191205 well3 cl120 hoil1mscarlet 001...34...MyD88...223	32	MyD88 HOIL1Goff	20191205 well3 cl120 hoil1mscarlet 001	34	47.8310625436505	1.58425875328843	176	8	11
20191205 well3 cl120 hoil1mscarlet 001...34...13	20191205 well3 cl120 hoil1mscarlet 001...34...MyD88...237	32	MyD88 HOIL1Goff	20191205 well3 cl120 hoil1mscarlet 001	34	56.7890496415613	2.3073462646799	244	52	13
20191205 well3 cl120 hoil1mscarlet 001...34...14	20191205 well3 cl120 hoil1mscarlet 001...34...MyD88...277	32	MyD88 HOIL1Goff	20191205 well3 cl120 hoil1mscarlet 001	34	70.4219563548676	3.83500458553568	320	124	16
20191205 well3 cl120 hoil1mscarlet 001...34...15	20191205 well3 cl120 hoil1mscarlet 001...34...MyD88...281	32	MyD88 HOIL1Goff	20191205 well3 cl120 hoil1mscarlet 001	34	47.7288064332001	3.98530977632884	884	160	11
20191205 well3 cl120 hoil1mscarlet 001...34...17	20191205 well3 cl120 hoil1mscarlet 001...34...MyD88...300	32	MyD88 HOIL1Goff	20191205 well3 cl120 hoil1mscarlet 001	34	67.3914441130285	2.08855890686213	836	24	15
20191205 well3 cl120 hoil1mscarlet 001...34...18	20191205 well3 cl120 hoil1mscarlet 001...34...MyD88...205	32	MyD88 HOIL1Goff	20191205 well3 cl120 hoil1mscarlet 001	34	69.626552347249	2.06639636472096	892	32	15
20191205 well3 cl120 hoil1mscarlet 001...34...19	20191205 well3 cl120 hoil1mscarlet 001...34...MyD88...389	32	MyD88 HOIL1Goff	20191205 well3 cl120 hoil1mscarlet 001	34	4.40420914819209	1.82603739533253	244	20	1
20191205 well3 cl120 hoil1mscarlet 001...34...2	20191205 well3 cl120 hoil1mscarlet 001...34...MyD88...17	32	MyD88 HOIL1Goff	20191205 well3 cl120 hoil1mscarlet 001	34	32.7126266106821	2.50059969292726	464	164	7
20191205 well3 cl120 hoil1mscarlet 001...34...20	20191205 well3 cl120 hoil1mscarlet 001...34...MyD88...444	32	MyD88 HOIL1Goff	20191205 well3 cl120 hoil1mscarlet 001	34	20.0782390461761	1.54415900955136	204	16	4
20191205 well3 cl120 hoil1mscarlet 001...34...21	20191205 well3 cl120 hoil1mscarlet 001...34...MyD88...512	32	MyD88 HOIL1Goff	20191205 well3 cl120 hoil1mscarlet 001	34	28.4969888449852	1.6331237868519	384	8	6
20191205 well3 cl120 hoil1mscarlet 001...34...22	20191205 well3 cl120 hoil1mscarlet 001...34...MyD88...569	32	MyD88 HOIL1Goff	20191205 well3 cl120 hoil1mscarlet 001	34	22.2768396514205	1.27584720390392	160	8	5
20191205 well3 cl120 hoil1mscarlet 001...34...3	20191205 well3 cl120 hoil1mscarlet 001...34...MyD88...58	32	MyD88 HOIL1Goff	20191205 well3 cl120 hoil1mscarlet 001	34	71.7963678500819	1.34102934811966	428	12	16
20191205 well3 cl120 hoil1mscarlet 001...34...4	20191205 well3 cl120 hoil1mscarlet 001...34...MyD88...23	32	MyD88 HOIL1Goff	20191205 well3 cl120 hoil1mscarlet 001	34	56.2454729695089	2.5886703487903	276	56	12
20191205 well3 cl120 hoil1mscarlet 001...34...5	20191205 well3 cl120 hoil1mscarlet 001...34...MyD88...49	32	MyD88 HOIL1Goff	20191205 well3 cl120 hoil1mscarlet 001	34	60.7656167448476	4.13537987190777	544	176	14
20191205 well3 cl120 hoil1mscarlet 001...34...7	20191205 well3 cl120 hoil1mscarlet 001...34...MyD88...177	32	MyD88 HOIL1Goff	20191205 well3 cl120 hoil1mscarlet 001	34	31.4756305733668	1.5756881669361	72	8	7
20191205 well3 cl120 hoil1mscarlet 001...34...8	20191205 well3 cl120 hoil1mscarlet 001...34...MyD88...152	32	MyD88 HOIL1Goff	20191205 well3 cl120 hoil1mscarlet 001	34	66.4898537635661	2.17604653411955	244	20	15
20191205 well3 cl120 hoil1mscarlet 001...34...9	20191205 well3 cl120 hoil1mscarlet 001...34...MyD88...182	32	MyD88 HOIL1Goff	20191205 well3 cl120 hoil1mscarlet 001	34	49.4979447002127	2.63709855185743	460	64	11
20191205 well3 cl120 hoil1mscarlet 001...35...1	20191205 well3 cl120 hoil1mscarlet 001...35...MyD88...25	32	MyD88 HOIL1Goff	20191205 well3 cl120 hoil1mscarlet 001	35	56.0358474613597	6.0616477316025	184	156	12
20191205 well3 cl120 hoil1mscarlet 001...35...10	20191205 well3 cl120 hoil1mscarlet 001...35...MyD88...149	32	MyD88 HOIL1Goff	20191205 well3 cl120 hoil1mscarlet 001	35	21.0311603762675	2.46135964063783	292	44	5
20191205 well3 cl120 hoil1mscarlet 001...35...11	20191205 well3 cl120 hoil1mscarlet 001...35...MyD88...128	32	MyD88 HOIL1Goff	20191205 well3 cl120 hoil1mscarlet 001	35	21.4833683900314	1.78143501322887	596	36	5
20191205 well3 cl120 hoil1mscarlet 001...35...12	20191205 well3 cl120 hoil1mscarlet 001...35...MyD88...226	32	MyD88 HOIL1Goff	20191205 well3 cl120 hoil1mscarlet 001	35	21.2073428569606	2.66798242914532	352	48	5
20191205 well3 cl120 hoil1mscarlet 001...35...14	20191205 well3 cl120 hoil1mscarlet 001...35...MyD88...218	32	MyD88 HOIL1Goff	20191205 well3 cl120 hoil1mscarlet 001	35	56.9906177424265	2.17638533086404	404	16	13
20191205 well3 cl120 hoil1mscarlet 001...35...15	20191205 well3 cl120 hoil1mscarlet 001...35...MyD88...301	32	MyD88 HOIL1Goff	20191205 well3 cl120 hoil1mscarlet 001	35	12.3559120787741	1.69098487818954	80	8	3
20191205 well3 cl120 hoil1mscarlet 001...35...16	20191205 well3 cl120 hoil1mscarlet 001...35...MyD88...300	32	MyD88 HOIL1Goff	20191205 well3 cl120 hoil1mscarlet 001	35	19.3659719173566	2.56177877463679	288	72	4
20191205 well3 cl120 hoil1mscarlet 001...35...17	20191205 well3 cl120 hoil1mscarlet 001...35...MyD88...389	32	MyD88 HOIL1Goff	20191205 well3 cl120 hoil1mscarlet 001	35	17.552178049645	3.52855695663838	64	68	4
20191205 well3 cl120 hoil1mscarlet 001...35...18	20191205 well3 cl120 hoil1mscarlet 001...35...MyD88...232	32	MyD88 HOIL1Goff	20191205 well3 cl120 hoil1mscarlet 001	35	26.1198256710351	1.48827986505832	588	12	6
20191205 well3 cl120 hoil1mscarlet 001...35...2	20191205 well3 cl120 hoil1mscarlet 001...35...MyD88...54	32	MyD88 HOIL1Goff	20191205 well3 cl120 hoil1mscarlet 001	35	75.2262865227277	10.1159848767902	284	352	17
20191205 well3 cl120 hoil1mscarlet 001...35...20	20191205 well3 cl120 hoil1mscarlet 001...35...MyD88...349	32	MyD88 HOIL1Goff	20191205 well3 cl120 hoil1mscarlet 001	35	14.9059944606949	2.37478300880543	200	136	3
20191205 well3 cl120 hoil1mscarlet 001...35...21	20191205 well3 cl120 hoil1mscarlet 001...35...MyD88...283	32	MyD88 HOIL1Goff	20191205 well3 cl120 hoil1mscarlet 001	35	23.1651801782058	2.90864022685763	764	152	5
20191205 well3 cl120 hoil1mscarlet 001...35...22	20191205 well3 cl120 hoil1mscarlet 001...35...MyD88...522	32	MyD88 HOIL1Goff	20191205 well3 cl120 hoil1mscarlet 001	35	16.5216793186488	2.00714199940499	40	12	4
20191205 well3 cl120 hoil1mscarlet 001...35...23	20191205 well3 cl120 hoil1mscarlet 001...35...MyD88...366	32	MyD88 HOIL1Goff	20191205 well3 cl120 hoil1mscarlet 001	35	18.3092822834123	2.49720331788583	348	104	4
20191205 well3 cl120 hoil1mscarlet 001...35...25	20191205 well3 cl120 hoil1mscarlet 001...35...MyD88...587	32	MyD88 HOIL1Goff	20191205 well3 cl120 hoil1mscarlet 001	35	97.0089822662482	3.69639861828139	160	68	22
20191205 well3 cl120 hoil1mscarlet 001...35...26	20191205 well3 cl120 hoil1mscarlet 001...35...MyD88...681	32	MyD88 HOIL1Goff	20191205 well3 cl120 hoil1mscarlet 001	35	68.1925529671036	4.06339928631303	260	20	15
20191205 well3 cl120 hoil1mscarlet 001...35...27	20191205 well3 cl120 hoil1mscarlet 001...35...MyD88...647	32	MyD88 HOIL1Goff	20191205 well3 cl120 hoil1mscarlet 001	35	42.2876947216029	2.90148457433382	184	52	9
20191205 well3 cl120 hoil1mscarlet 001...35...28	20191205 well3 cl120 hoil1mscarlet 001...35...MyD88...406	32	MyD88 HOIL1Goff	20191205 well3 cl120 hoil1mscarlet 001	35	95.6266289654151	3.77476804831634	544	60	21
20191205 well3 cl120 hoil1mscarlet 001...35...3	20191205 well3 cl120 hoil1mscarlet 001...35...MyD88...89	32	MyD88 HOIL1Goff	20191205 well3 cl120 hoil1mscarlet 001	35	23.5422363239577	2.59712229983945	280	16	5
20191205 well3 cl120 hoil1mscarlet 001...35...30	20191205 well3 cl120 hoil1mscarlet 001...35...MyD88...621	32	MyD88 HOIL1Goff	20191205 well3 cl120 hoil1mscarlet 001	35	41.9979205857729	2.4853064511538	388	56	9
20191205 well3 cl120 hoil1mscarlet 001...35...31	20191205 well3 cl120 hoil1mscarlet 001...35...MyD88...686	32	MyD88 HOIL1Goff	20191205 well3 cl120 hoil1mscarlet 001	35	61.8243688406252	2.24626117166879	236	68	14
20191205 well3 cl120 hoil1mscarlet 001...35...32	20191205 well3 cl120 hoil1mscarlet 001...35...MyD88...798	32	MyD88 HOIL1Goff	20191205 well3 cl120 hoil1mscarlet 001	35	72.0137629312575	2.69859866264932	228	16	16
20191205 well3 cl120 hoil1mscarlet 001...35...33	20191205 well3 cl120 hoil1mscarlet 001...35...MyD88...759	32	MyD88 HOIL1Goff	20191205 well3 cl120 hoil1mscarlet 001	35	74.7354951550562	1.93461188624326	420	12	17
20191205 well3 cl120 hoil1mscarlet 001...35...4	20191205 well3 cl120 hoil1mscarlet 001...35...MyD88...74	32	MyD88 HOIL1Goff	20191205 well3 cl120 hoil1mscarlet 001	35	23.2084001611265	3.98386190588776	304	116	5
20191205 well3 cl120 hoil1mscarlet 001...35...5	20191205 well3 cl120 hoil1mscarlet 001...35...MyD88...120	32	MyD88 HOIL1Goff	20191205 well3 cl120 hoil1mscarlet 001	35	44.9668698421236	1.40100124006858	1016	28	10
20191205 well3 cl120 hoil1mscarlet 001...35...6	20191205 well3 cl120 hoil1mscarlet 001...35...MyD88...206	32	MyD88 HOIL1Goff	20191205 well3 cl120 hoil1mscarlet 001	35	21.8627822016521	2.14236795997369	44	8	5
20191205 well3 cl120 hoil1mscarlet 001...35...7	20191205 well3 cl120 hoil1mscarlet 001...35...MyD88...192	32	MyD88 HOIL1Goff	20191205 well3 cl120 hoil1mscarlet 001	35	19.1495851444599	2.24077916001138	104	16	4
20191205 well3 cl120 hoil1mscarlet 001...35...8	20191205 well3 cl120 hoil1mscarlet 001...35...MyD88...199	32	MyD88 HOIL1Goff	20191205 well3 cl120 hoil1mscarlet 001	35	16.2271804668134	1.71745961193644	396	60	4
20191205 well3 cl120 hoil1mscarlet 001...35...9	20191205 well3 cl120 hoil1mscarlet 001...35...MyD88...238	32	MyD88 HOIL1Goff	20191205 well3 cl120 hoil1mscarlet 001	35	18.3686593476423	4.01498089014876	104	264	4
20191205 well3 cl120 hoil1mscarlet 001...36...1	20191205 well3 cl120 hoil1mscarlet 001...36...MyD88...78	32	MyD88 HOIL1Goff	20191205 well3 cl120 hoil1mscarlet 001	36	77.7671296927452	6.05603149237192	64	196	17
20191205 well3 cl120 hoil1mscarlet 001...36...10	20191205 well3 cl120 hoil1mscarlet 001...36...MyD88...155	32	MyD88 HOIL1Goff	20191205 well3 cl120 hoil1mscarlet 001	36	62.9371469035297	2.14693914083034	112	36	14
20191205 well3 cl120 hoil1mscarlet 001...36...11	20191205 well3 cl120 hoil1mscarlet 001...36...MyD88...158	32	MyD88 HOIL1Goff	20191205 well3 cl120 hoil1mscarlet 001	36	106.195410729355	1.88694277743687	68	44	24
20191205 well3 cl120 hoil1mscarlet 001...36...13	20191205 well3 cl120 hoil1mscarlet 001...36...MyD88...211	32	MyD88 HOIL1Goff	20191205 well3 cl120 hoil1mscarlet 001	36	56.0349807804484	1.68145018156786	16	44	12
20191205 well3 cl120 hoil1mscarlet 001...36...14	20191205 well3 cl120 hoil1mscarlet 001...36...MyD88...55	32	MyD88 HOIL1Goff	20191205 well3 cl120 hoil1mscarlet 001	36	39.0508812170522	2.09899752006528	172	8	9
20191205 well3 cl120 hoil1mscarlet 001...36...16	20191205 well3 cl120 hoil1mscarlet 001...36...MyD88...228	32	MyD88 HOIL1Goff	20191205 well3 cl120 hoil1mscarlet 001	36	120.744846920614	3.68593667546762	100	124	27
20191205 well3 cl120 hoil1mscarlet 001...36...17	20191205 well3 cl120 hoil1mscarlet 001...36...MyD88...283	32	MyD88 HOIL1Goff	20191205 well3 cl120 hoil1mscarlet 001	36	104.889610142472	3.91937758042826	52	60	23
20191205 well3 cl120 hoil1mscarlet 001...36...18	20191205 well3 cl120 hoil1mscarlet 001...36...MyD88...122	32	MyD88 HOIL1Goff	20191205 well3 cl120 hoil1mscarlet 001	36	75.5379349610446	1.93939486798016	296	36	17
20191205 well3 cl120 hoil1mscarlet 001...36...19	20191205 well3 cl120 hoil1mscarlet 001...36...MyD88...310	32	MyD88 HOIL1Goff	20191205 well3 cl120 hoil1mscarlet 001	36	94.424339590989	4.78602291003374	84	136	21
20191205 well3 cl120 hoil1mscarlet 001...36...2	20191205 well3 cl120 hoil1mscarlet 001...36...MyD88...9	32	MyD88 HOIL1Goff	20191205 well3 cl120 hoil1mscarlet 001	36	148.450743799592	8.04050366148626	376	304	33
20191205 well3 cl120 hoil1mscarlet 001...36...20	20191205 well3 cl120 hoil1mscarlet 001...36...MyD88...328	32	MyD88 HOIL1Goff	20191205 well3 cl120 hoil1mscarlet 001	36	40.7996658958954	1.38164594150642	12	12	9
20191205 well3 cl120 hoil1mscarlet 001...36...21	20191205 well3 cl120 hoil1mscarlet 001...36...MyD88...104	32	MyD88 HOIL1Goff	20191205 well3 cl120 hoil1mscarlet 001	36	69.3161939204135	1.60328505025007	316	8	15
20191205 well3 cl120 hoil1mscarlet 001...36...22	20191205 well3 cl120 hoil1mscarlet 001...36...MyD88...338	32	MyD88 HOIL1Goff	20191205 well3 cl120 hoil1mscarlet 001	36	132.185433043154	5.50052346671706	32	12	29
20191205 well3 cl120 hoil1mscarlet 001...36...23	20191205 well3 cl120 hoil1mscarlet 001...36...MyD88...322	32	MyD88 HOIL1Goff	20191205 well3 cl120 hoil1mscarlet 001	36	127.729472741228	3.12569827728851	444	124	28
20191205 well3 cl120 hoil1mscarlet 001...36...24	20191205 well3 cl120 hoil1mscarlet 001...36...MyD88...46	32	MyD88 HOIL1Goff	20191205 well3 cl120 hoil1mscarlet 001	36	96.9000411663777	8.30542936935017	224	356	22
20191205 well3 cl120 hoil1mscarlet 001...36...25	20191205 well3 cl120 hoil1mscarlet 001...36...MyD88...202	32	MyD88 HOIL1Goff	20191205 well3 cl120 hoil1mscarlet 001	36	51.2593639316084	1.24580312204494	584	8	11
20191205 well3 cl120 hoil1mscarlet 001...36...26	20191205 well3 cl120 hoil1mscarlet 001...36...MyD88...335	32	MyD88 HOIL1Goff	20191205 well3 cl120 hoil1mscarlet 001	36	231.640812390093	4.86881073784534	616	180	51
20191205 well3 cl120 hoil1mscarlet 001...36...27	20191205 well3 cl120 hoil1mscarlet 001...36...MyD88...432	32	MyD88 HOIL1Goff	20191205 well3 cl120 hoil1mscarlet 001	36	127.48943284663	2.47571927466711	452	32	28
20191205 well3 cl120 hoil1mscarlet 001...36...28	20191205 well3 cl120 hoil1mscarlet 001...36...MyD88...5	32	MyD88 HOIL1Goff	20191205 well3 cl120 hoil1mscarlet 001	36	221.229531269655	1.69597100627371	1896	20	49
20191205 well3 cl120 hoil1mscarlet 001...36...29	20191205 well3 cl120 hoil1mscarlet 001...36...MyD88...509	32	MyD88 HOIL1Goff	20191205 well3 cl120 hoil1mscarlet 001	36	98.7131210164442	2.38684084279538	720	28	22
20191205 well3 cl120 hoil1mscarlet 001...36...3	20191205 well3 cl120 hoil1mscarlet 001...36...MyD88...102	32	MyD88 HOIL1Goff	20191205 well3 cl120 hoil1mscarlet 001	36	34.137220614825	1.92176592532694	84	32	8
20191205 well3 cl120 hoil1mscarlet 001...36...30	20191205 well3 cl120 hoil1mscarlet 001...36...MyD88...565	32	MyD88 HOIL1Goff	20191205 well3 cl120 hoil1mscarlet 001	36	71.9314168584375	2.47769162626863	980	40	16
20191205 well3 cl120 hoil1mscarlet 001...36...31	20191205 well3 cl120 hoil1mscarlet 001...36...MyD88...503	32	MyD88 HOIL1Goff	20191205 well3 cl120 hoil1mscarlet 001	36	71.4534479413817	1.89800087176223	700	24	16
20191205 well3 cl120 hoil1mscarlet 001...36...7	20191205 well3 cl120 hoil1mscarlet 001...36...MyD88...23	32	MyD88 HOIL1Goff	20191205 well3 cl120 hoil1mscarlet 001	36	58.6479550477442	1.64423524295799	204	16	13
20191205 well3 cl120 hoil1mscarlet 001...36...8	20191205 well3 cl120 hoil1mscarlet 001...36...MyD88...4	32	MyD88 HOIL1Goff	20191205 well3 cl120 hoil1mscarlet 001	36	178.669861957433	5.03069659918633	504	216	40
20191205 well3 cl120 hoil1mscarlet 001...36...9	20191205 well3 cl120 hoil1mscarlet 001...36...MyD88...124	32	MyD88 HOIL1Goff	20191205 well3 cl120 hoil1mscarlet 001	36	59.9483998829267	3.91235293354552	52	28	13
20191205 well3 cl120 hoil1mscarlet 001...37...10	20191205 well3 cl120 hoil1mscarlet 001...37...MyD88...81	32	MyD88 HOIL1Goff	20191205 well3 cl120 hoil1mscarlet 001	37	62.9129458156706	6.36825593971481	108	320	14
20191205 well3 cl120 hoil1mscarlet 001...37...11	20191205 well3 cl120 hoil1mscarlet 001...37...MyD88...113	32	MyD88 HOIL1Goff	20191205 well3 cl120 hoil1mscarlet 001	37	99.5147636601761	2.16029182700385	1572	48	22
20191205 well3 cl120 hoil1mscarlet 001...37...12	20191205 well3 cl120 hoil1mscarlet 001...37...MyD88...154	32	MyD88 HOIL1Goff	20191205 well3 cl120 hoil1mscarlet 001	37	39.5452969640655	3.03472039212113	364	44	9
20191205 well3 cl120 hoil1mscarlet 001...37...13	20191205 well3 cl120 hoil1mscarlet 001...37...MyD88...216	32	MyD88 HOIL1Goff	20191205 well3 cl120 hoil1mscarlet 001	37	59.9516010693344	1.87784084274035	112	40	13
20191205 well3 cl120 hoil1mscarlet 001...37...15	20191205 well3 cl120 hoil1mscarlet 001...37...MyD88...277	32	MyD88 HOIL1Goff	20191205 well3 cl120 hoil1mscarlet 001	37	71.4367799179794	2.66399912155132	492	48	16
20191205 well3 cl120 hoil1mscarlet 001...37...16	20191205 well3 cl120 hoil1mscarlet 001...37...MyD88...267	32	MyD88 HOIL1Goff	20191205 well3 cl120 hoil1mscarlet 001	37	64.3046851233777	2.05654800007349	116	36	14
20191205 well3 cl120 hoil1mscarlet 001...37...17	20191205 well3 cl120 hoil1mscarlet 001...37...MyD88...316	32	MyD88 HOIL1Goff	20191205 well3 cl120 hoil1mscarlet 001	37	93.640818155787	2.81361694722929	28	44	21
20191205 well3 cl120 hoil1mscarlet 001...37...18	20191205 well3 cl120 hoil1mscarlet 001...37...MyD88...308	32	MyD88 HOIL1Goff	20191205 well3 cl120 hoil1mscarlet 001	37	85.4071753888235	1.11661796669518	372	8	19
20191205 well3 cl120 hoil1mscarlet 001...37...19	20191205 well3 cl120 hoil1mscarlet 001...37...MyD88...326	32	MyD88 HOIL1Goff	20191205 well3 cl120 hoil1mscarlet 001	37	50.8303901508631	1.66906876681938	280	20	11
20191205 well3 cl120 hoil1mscarlet 001...37...2	20191205 well3 cl120 hoil1mscarlet 001...37...MyD88...70	32	MyD88 HOIL1Goff	20191205 well3 cl120 hoil1mscarlet 001	37	35.4135019367561	2.43719230415539	212	104	8
20191205 well3 cl120 hoil1mscarlet 001...37...20	20191205 well3 cl120 hoil1mscarlet 001...37...MyD88...146	32	MyD88 HOIL1Goff	20191205 well3 cl120 hoil1mscarlet 001	37	31.5532587118786	1.46710590340813	1092	8	7
20191205 well3 cl120 hoil1mscarlet 001...37...21	20191205 well3 cl120 hoil1mscarlet 001...37...MyD88...391	32	MyD88 HOIL1Goff	20191205 well3 cl120 hoil1mscarlet 001	37	17.6221245644869	1.11970192015171	572	12	4
20191205 well3 cl120 hoil1mscarlet 001...37...22	20191205 well3 cl120 hoil1mscarlet 001...37...MyD88...627	32	MyD88 HOIL1Goff	20191205 well3 cl120 hoil1mscarlet 001	37	14.6679845959001	1.99078293308203	376	32	3
20191205 well3 cl120 hoil1mscarlet 001...37...23	20191205 well3 cl120 hoil1mscarlet 001...37...MyD88...685	32	MyD88 HOIL1Goff	20191205 well3 cl120 hoil1mscarlet 001	37	34.7493810934445	0.978913246757432	432	12	8
20191205 well3 cl120 hoil1mscarlet 001...37...24	20191205 well3 cl120 hoil1mscarlet 001...37...MyD88...779	32	MyD88 HOIL1Goff	20191205 well3 cl120 hoil1mscarlet 001	37	32.3473148633899	1.31284553225313	224	12	7
20191205 well3 cl120 hoil1mscarlet 001...37...4	20191205 well3 cl120 hoil1mscarlet 001...37...MyD88...71	32	MyD88 HOIL1Goff	20191205 well3 cl120 hoil1mscarlet 001	37	25.819347339022	1.75575018199866	28	12	6
20191205 well3 cl120 hoil1mscarlet 001...37...6	20191205 well3 cl120 hoil1mscarlet 001...37...MyD88...32	32	MyD88 HOIL1Goff	20191205 well3 cl120 hoil1mscarlet 001	37	12.0292651908821	1.55776017254035	160	32	3
20191205 well3 cl120 hoil1mscarlet 001...37...7	20191205 well3 cl120 hoil1mscarlet 001...37...MyD88...97	32	MyD88 HOIL1Goff	20191205 well3 cl120 hoil1mscarlet 001	37	34.7255460796105	1.44612666874976	24	12	8
20191205 well3 cl120 hoil1mscarlet 001...37...8	20191205 well3 cl120 hoil1mscarlet 001...37...MyD88...111	32	MyD88 HOIL1Goff	20191205 well3 cl120 hoil1mscarlet 001	37	27.4937194549714	1.38542526787292	52	8	6
20191205 well3 cl120 hoil1mscarlet 001...37...9	20191205 well3 cl120 hoil1mscarlet 001...37...MyD88...112	32	MyD88 HOIL1Goff	20191205 well3 cl120 hoil1mscarlet 001	37	70.595651416551	4.79890522939564	60	20	16
20191205 well3 cl120 hoil1mscarlet 001...38...10	20191205 well3 cl120 hoil1mscarlet 001...38...MyD88...222	32	MyD88 HOIL1Goff	20191205 well3 cl120 hoil1mscarlet 001	38	167.316380794966	4.64659964208094	368	68	37
20191205 well3 cl120 hoil1mscarlet 001...38...11	20191205 well3 cl120 hoil1mscarlet 001...38...MyD88...300	32	MyD88 HOIL1Goff	20191205 well3 cl120 hoil1mscarlet 001	38	124.931092859715	1.79186928740666	152	20	28
20191205 well3 cl120 hoil1mscarlet 001...38...12	20191205 well3 cl120 hoil1mscarlet 001...38...MyD88...202	32	MyD88 HOIL1Goff	20191205 well3 cl120 hoil1mscarlet 001	38	208.667424800561	2.84456812056635	880	28	46
20191205 well3 cl120 hoil1mscarlet 001...38...2	20191205 well3 cl120 hoil1mscarlet 001...38...MyD88...1	32	MyD88 HOIL1Goff	20191205 well3 cl120 hoil1mscarlet 001	38	129.551134804363	2.54348626683404	304	20	29
20191205 well3 cl120 hoil1mscarlet 001...38...3	20191205 well3 cl120 hoil1mscarlet 001...38...MyD88...121	32	MyD88 HOIL1Goff	20191205 well3 cl120 hoil1mscarlet 001	38	97.2581895017723	4.18299726517611	292	244	22
20191205 well3 cl120 hoil1mscarlet 001...38...4	20191205 well3 cl120 hoil1mscarlet 001...38...MyD88...74	32	MyD88 HOIL1Goff	20191205 well3 cl120 hoil1mscarlet 001	38	92.091267610344	3.14897952364598	212	16	20
20191205 well3 cl120 hoil1mscarlet 001...38...5	20191205 well3 cl120 hoil1mscarlet 001...38...MyD88...201	32	MyD88 HOIL1Goff	20191205 well3 cl120 hoil1mscarlet 001	38	70.7657457097099	4.79166802906456	52	60	16
20191205 well3 cl120 hoil1mscarlet 001...38...7	20191205 well3 cl120 hoil1mscarlet 001...38...MyD88...185	32	MyD88 HOIL1Goff	20191205 well3 cl120 hoil1mscarlet 001	38	127.455451937976	5.58089245839333	268	188	28
20191205 well3 cl120 hoil1mscarlet 001...38...8	20191205 well3 cl120 hoil1mscarlet 001...38...MyD88...70	32	MyD88 HOIL1Goff	20191205 well3 cl120 hoil1mscarlet 001	38	67.2322593688537	4.95327195958694	388	156	15
20191205 well3 cl120 hoil1mscarlet 001...39...1	20191205 well3 cl120 hoil1mscarlet 001...39...MyD88...17	32	MyD88 HOIL1Goff	20191205 well3 cl120 hoil1mscarlet 001	39	63.1686606529313	4.62183542503657	160	40	14
20191205 well3 cl120 hoil1mscarlet 001...39...10	20191205 well3 cl120 hoil1mscarlet 001...39...MyD88...116	32	MyD88 HOIL1Goff	20191205 well3 cl120 hoil1mscarlet 001	39	22.2349884327556	11.27679316082	36	472	5
20191205 well3 cl120 hoil1mscarlet 001...39...11	20191205 well3 cl120 hoil1mscarlet 001...39...MyD88...176	32	MyD88 HOIL1Goff	20191205 well3 cl120 hoil1mscarlet 001	39	37.0589076587553	5.88840201965207	124	168	8
20191205 well3 cl120 hoil1mscarlet 001...39...12	20191205 well3 cl120 hoil1mscarlet 001...39...MyD88...146	32	MyD88 HOIL1Goff	20191205 well3 cl120 hoil1mscarlet 001	39	23.3738079009684	1.82749851802723	320	32	5
20191205 well3 cl120 hoil1mscarlet 001...39...14	20191205 well3 cl120 hoil1mscarlet 001...39...MyD88...174	32	MyD88 HOIL1Goff	20191205 well3 cl120 hoil1mscarlet 001	39	52.4545022813702	3.09782504862218	428	56	12
20191205 well3 cl120 hoil1mscarlet 001...39...16	20191205 well3 cl120 hoil1mscarlet 001...39...MyD88...122	32	MyD88 HOIL1Goff	20191205 well3 cl120 hoil1mscarlet 001	39	13.7265736706824	2.00382412662186	208	96	3
20191205 well3 cl120 hoil1mscarlet 001...39...17	20191205 well3 cl120 hoil1mscarlet 001...39...MyD88...145	32	MyD88 HOIL1Goff	20191205 well3 cl120 hoil1mscarlet 001	39	17.8256537145329	4.20700706799251	156	72	4
20191205 well3 cl120 hoil1mscarlet 001...39...18	20191205 well3 cl120 hoil1mscarlet 001...39...MyD88...136	32	MyD88 HOIL1Goff	20191205 well3 cl120 hoil1mscarlet 001	39	25.321477405745	2.24846204527268	172	56	6
20191205 well3 cl120 hoil1mscarlet 001...39...19	20191205 well3 cl120 hoil1mscarlet 001...39...MyD88...153	32	MyD88 HOIL1Goff	20191205 well3 cl120 hoil1mscarlet 001	39	23.567046638473	1.51703591488201	176	24	5
20191205 well3 cl120 hoil1mscarlet 001...39...2	20191205 well3 cl120 hoil1mscarlet 001...39...MyD88...31	32	MyD88 HOIL1Goff	20191205 well3 cl120 hoil1mscarlet 001	39	92.4117471325075	11.4734558518372	304	148	21
20191205 well3 cl120 hoil1mscarlet 001...39...20	20191205 well3 cl120 hoil1mscarlet 001...39...MyD88...127	32	MyD88 HOIL1Goff	20191205 well3 cl120 hoil1mscarlet 001	39	23.4363604387126	2.89549796577584	352	136	5
20191205 well3 cl120 hoil1mscarlet 001...39...21	20191205 well3 cl120 hoil1mscarlet 001...39...MyD88...263	32	MyD88 HOIL1Goff	20191205 well3 cl120 hoil1mscarlet 001	39	17.6217638332382	4.06821973182988	24	40	4
20191205 well3 cl120 hoil1mscarlet 001...39...22	20191205 well3 cl120 hoil1mscarlet 001...39...MyD88...277	32	MyD88 HOIL1Goff	20191205 well3 cl120 hoil1mscarlet 001	39	98.1904554831836	11.5530704998388	556	304	22
20191205 well3 cl120 hoil1mscarlet 001...39...23	20191205 well3 cl120 hoil1mscarlet 001...39...MyD88...292	32	MyD88 HOIL1Goff	20191205 well3 cl120 hoil1mscarlet 001	39	24.7376512343435	2.92177624397609	504	36	5
20191205 well3 cl120 hoil1mscarlet 001...39...24	20191205 well3 cl120 hoil1mscarlet 001...39...MyD88...309	32	MyD88 HOIL1Goff	20191205 well3 cl120 hoil1mscarlet 001	39	23.1436103013617	5.04510293947235	28	108	5
20191205 well3 cl120 hoil1mscarlet 001...39...25	20191205 well3 cl120 hoil1mscarlet 001...39...MyD88...313	32	MyD88 HOIL1Goff	20191205 well3 cl120 hoil1mscarlet 001	39	14.4167471679112	2.61663205124205	8	32	3
20191205 well3 cl120 hoil1mscarlet 001...39...26	20191205 well3 cl120 hoil1mscarlet 001...39...MyD88...286	32	MyD88 HOIL1Goff	20191205 well3 cl120 hoil1mscarlet 001	39	22.7478520734244	2.1325230289181	108	56	5
20191205 well3 cl120 hoil1mscarlet 001...39...27	20191205 well3 cl120 hoil1mscarlet 001...39...MyD88...324	32	MyD88 HOIL1Goff	20191205 well3 cl120 hoil1mscarlet 001	39	28.586573829264	6.90321385914367	100	20	6
20191205 well3 cl120 hoil1mscarlet 001...39...28	20191205 well3 cl120 hoil1mscarlet 001...39...MyD88...202	32	MyD88 HOIL1Goff	20191205 well3 cl120 hoil1mscarlet 001	39	19.7941314439659	4.11185722757836	408	284	4
20191205 well3 cl120 hoil1mscarlet 001...39...29	20191205 well3 cl120 hoil1mscarlet 001...39...MyD88...296	32	MyD88 HOIL1Goff	20191205 well3 cl120 hoil1mscarlet 001	39	13.6071157221482	1.63807275688692	120	80	3
20191205 well3 cl120 hoil1mscarlet 001...39...3	20191205 well3 cl120 hoil1mscarlet 001...39...MyD88...45	32	MyD88 HOIL1Goff	20191205 well3 cl120 hoil1mscarlet 001	39	24.3992011774516	1.41631643566413	116	8	5
20191205 well3 cl120 hoil1mscarlet 001...39...30	20191205 well3 cl120 hoil1mscarlet 001...39...MyD88...267	32	MyD88 HOIL1Goff	20191205 well3 cl120 hoil1mscarlet 001	39	28.2823568675784	2.5222041352806	656	92	6
20191205 well3 cl120 hoil1mscarlet 001...39...31	20191205 well3 cl120 hoil1mscarlet 001...39...MyD88...378	32	MyD88 HOIL1Goff	20191205 well3 cl120 hoil1mscarlet 001	39	28.6824581846364	6.44805189783032	88	380	6
20191205 well3 cl120 hoil1mscarlet 001...39...32	20191205 well3 cl120 hoil1mscarlet 001...39...MyD88...427	32	MyD88 HOIL1Goff	20191205 well3 cl120 hoil1mscarlet 001	39	25.5774986956503	2.66013898818677	160	160	6
20191205 well3 cl120 hoil1mscarlet 001...39...33	20191205 well3 cl120 hoil1mscarlet 001...39...MyD88...26	32	MyD88 HOIL1Goff	20191205 well3 cl120 hoil1mscarlet 001	39	10.3917924282654	1.23564037208022	804	8	2
20191205 well3 cl120 hoil1mscarlet 001...39...34	20191205 well3 cl120 hoil1mscarlet 001...39...MyD88...293	32	MyD88 HOIL1Goff	20191205 well3 cl120 hoil1mscarlet 001	39	30.9459898891301	5.39100706629547	288	88	7
20191205 well3 cl120 hoil1mscarlet 001...39...35	20191205 well3 cl120 hoil1mscarlet 001...39...MyD88...317	32	MyD88 HOIL1Goff	20191205 well3 cl120 hoil1mscarlet 001	39	18.3769587564205	2.07516654623992	248	76	4
20191205 well3 cl120 hoil1mscarlet 001...39...36	20191205 well3 cl120 hoil1mscarlet 001...39...MyD88...460	32	MyD88 HOIL1Goff	20191205 well3 cl120 hoil1mscarlet 001	39	12.7958921039976	1.49402246517382	24	44	3
20191205 well3 cl120 hoil1mscarlet 001...39...37	20191205 well3 cl120 hoil1mscarlet 001...39...MyD88...238	32	MyD88 HOIL1Goff	20191205 well3 cl120 hoil1mscarlet 001	39	64.4122931942838	3.5741919679837	1420	156	14
20191205 well3 cl120 hoil1mscarlet 001...39...38	20191205 well3 cl120 hoil1mscarlet 001...39...MyD88...449	32	MyD88 HOIL1Goff	20191205 well3 cl120 hoil1mscarlet 001	39	29.9006456345846	2.46404774328198	60	16	7
20191205 well3 cl120 hoil1mscarlet 001...39...39	20191205 well3 cl120 hoil1mscarlet 001...39...MyD88...382	32	MyD88 HOIL1Goff	20191205 well3 cl120 hoil1mscarlet 001	39	23.8943510632312	4.66777320392934	36	284	5
20191205 well3 cl120 hoil1mscarlet 001...39...4	20191205 well3 cl120 hoil1mscarlet 001...39...MyD88...72	32	MyD88 HOIL1Goff	20191205 well3 cl120 hoil1mscarlet 001	39	16.7872558951044	1.6258874449188	52	28	4
20191205 well3 cl120 hoil1mscarlet 001...39...40	20191205 well3 cl120 hoil1mscarlet 001...39...MyD88...504	32	MyD88 HOIL1Goff	20191205 well3 cl120 hoil1mscarlet 001	39	17.9058410179088	2.42636156770365	24	24	4
20191205 well3 cl120 hoil1mscarlet 001...39...41	20191205 well3 cl120 hoil1mscarlet 001...39...MyD88...506	32	MyD88 HOIL1Goff	20191205 well3 cl120 hoil1mscarlet 001	39	27.6004098195749	4.68294808085378	224	52	6
20191205 well3 cl120 hoil1mscarlet 001...39...42	20191205 well3 cl120 hoil1mscarlet 001...39...MyD88...528	32	MyD88 HOIL1Goff	20191205 well3 cl120 hoil1mscarlet 001	39	18.7356372403759	1.53414500937207	236	20	4
20191205 well3 cl120 hoil1mscarlet 001...39...43	20191205 well3 cl120 hoil1mscarlet 001...39...MyD88...599	32	MyD88 HOIL1Goff	20191205 well3 cl120 hoil1mscarlet 001	39	37.855712249553	2.84275456083064	144	92	8
20191205 well3 cl120 hoil1mscarlet 001...39...44	20191205 well3 cl120 hoil1mscarlet 001...39...MyD88...560	32	MyD88 HOIL1Goff	20191205 well3 cl120 hoil1mscarlet 001	39	43.3668381928676	2.07110898134198	1032	44	10
20191205 well3 cl120 hoil1mscarlet 001...39...45	20191205 well3 cl120 hoil1mscarlet 001...39...MyD88...488	32	MyD88 HOIL1Goff	20191205 well3 cl120 hoil1mscarlet 001	39	20.5713504175222	3.55792799569352	44	136	5
20191205 well3 cl120 hoil1mscarlet 001...39...46	20191205 well3 cl120 hoil1mscarlet 001...39...MyD88...672	32	MyD88 HOIL1Goff	20191205 well3 cl120 hoil1mscarlet 001	39	13.6779000769189	1.85952367657396	400	28	3
20191205 well3 cl120 hoil1mscarlet 001...39...47	20191205 well3 cl120 hoil1mscarlet 001...39...MyD88...699	32	MyD88 HOIL1Goff	20191205 well3 cl120 hoil1mscarlet 001	39	18.8288125203366	2.50535124318776	420	204	4
20191205 well3 cl120 hoil1mscarlet 001...39...48	20191205 well3 cl120 hoil1mscarlet 001...39...MyD88...679	32	MyD88 HOIL1Goff	20191205 well3 cl120 hoil1mscarlet 001	39	22.336355853059	1.89118622665166	244	20	5
20191205 well3 cl120 hoil1mscarlet 001...39...49	20191205 well3 cl120 hoil1mscarlet 001...39...MyD88...789	32	MyD88 HOIL1Goff	20191205 well3 cl120 hoil1mscarlet 001	39	33.0113395742637	2.16986673898253	300	48	7
20191205 well3 cl120 hoil1mscarlet 001...39...5	20191205 well3 cl120 hoil1mscarlet 001...39...MyD88...86	32	MyD88 HOIL1Goff	20191205 well3 cl120 hoil1mscarlet 001	39	113.873118682189	15.1134525745538	68	304	25
20191205 well3 cl120 hoil1mscarlet 001...39...50	20191205 well3 cl120 hoil1mscarlet 001...39...MyD88...722	32	MyD88 HOIL1Goff	20191205 well3 cl120 hoil1mscarlet 001	39	17.6986577216239	1.95304691162698	76	24	4
20191205 well3 cl120 hoil1mscarlet 001...39...51	20191205 well3 cl120 hoil1mscarlet 001...39...MyD88...707	32	MyD88 HOIL1Goff	20191205 well3 cl120 hoil1mscarlet 001	39	23.0845745617149	2.69437864887504	188	80	5
20191205 well3 cl120 hoil1mscarlet 001...39...52	20191205 well3 cl120 hoil1mscarlet 001...39...MyD88...764	32	MyD88 HOIL1Goff	20191205 well3 cl120 hoil1mscarlet 001	39	25.6320771458951	1.511094754381	116	40	6
20191205 well3 cl120 hoil1mscarlet 001...39...53	20191205 well3 cl120 hoil1mscarlet 001...39...MyD88...721	32	MyD88 HOIL1Goff	20191205 well3 cl120 hoil1mscarlet 001	39	35.8773713169795	1.8452931314889	196	16	8
20191205 well3 cl120 hoil1mscarlet 001...39...55	20191205 well3 cl120 hoil1mscarlet 001...39...MyD88...946	32	MyD88 HOIL1Goff	20191205 well3 cl120 hoil1mscarlet 001	39	14.7288139193432	2.51182243503883	240	100	3
20191205 well3 cl120 hoil1mscarlet 001...39...56	20191205 well3 cl120 hoil1mscarlet 001...39...MyD88...477	32	MyD88 HOIL1Goff	20191205 well3 cl120 hoil1mscarlet 001	39	24.9313108249717	1.65692743304869	1116	28	6
20191205 well3 cl120 hoil1mscarlet 001...39...57	20191205 well3 cl120 hoil1mscarlet 001...39...MyD88...945	32	MyD88 HOIL1Goff	20191205 well3 cl120 hoil1mscarlet 001	39	18.3297599190877	1.90358880737751	312	12	4
20191205 well3 cl120 hoil1mscarlet 001...39...58	20191205 well3 cl120 hoil1mscarlet 001...39...MyD88...787	32	MyD88 HOIL1Goff	20191205 well3 cl120 hoil1mscarlet 001	39	8.43224629444175	2.84400124865679	340	16	2
20191205 well3 cl120 hoil1mscarlet 001...39...59	20191205 well3 cl120 hoil1mscarlet 001...39...MyD88...628	32	MyD88 HOIL1Goff	20191205 well3 cl120 hoil1mscarlet 001	39	10.2978631161424	1.40893388386288	680	16	2
20191205 well3 cl120 hoil1mscarlet 001...39...6	20191205 well3 cl120 hoil1mscarlet 001...39...MyD88...10	32	MyD88 HOIL1Goff	20191205 well3 cl120 hoil1mscarlet 001	39	26.2286181366183	3.92281049029842	488	140	6
20191205 well3 cl120 hoil1mscarlet 001...39...60	20191205 well3 cl120 hoil1mscarlet 001...39...MyD88...1006	32	MyD88 HOIL1Goff	20191205 well3 cl120 hoil1mscarlet 001	39	10.7659603842168	1.3226861478011	268	16	2
20191205 well3 cl120 hoil1mscarlet 001...39...61	20191205 well3 cl120 hoil1mscarlet 001...39...MyD88...1125	32	MyD88 HOIL1Goff	20191205 well3 cl120 hoil1mscarlet 001	39	4.11129122013544	2.25007592752963	28	28	1
20191205 well3 cl120 hoil1mscarlet 001...39...62	20191205 well3 cl120 hoil1mscarlet 001...39...MyD88...284	32	MyD88 HOIL1Goff	20191205 well3 cl120 hoil1mscarlet 001	39	31.4933344197207	3.07350840968712	1272	52	7
20191205 well3 cl120 hoil1mscarlet 001...39...63	20191205 well3 cl120 hoil1mscarlet 001...39...MyD88...1127	32	MyD88 HOIL1Goff	20191205 well3 cl120 hoil1mscarlet 001	39	21.2567242372155	2.3892100799904	276	84	5
20191205 well3 cl120 hoil1mscarlet 001...39...64	20191205 well3 cl120 hoil1mscarlet 001...39...MyD88...1238	32	MyD88 HOIL1Goff	20191205 well3 cl120 hoil1mscarlet 001	39	5.74747761236651	1.1419972200065	304	8	1
20191205 well3 cl120 hoil1mscarlet 001...39...65	20191205 well3 cl120 hoil1mscarlet 001...39...MyD88...1173	32	MyD88 HOIL1Goff	20191205 well3 cl120 hoil1mscarlet 001	39	14.3863572306069	1.05639401147349	172	12	3
20191205 well3 cl120 hoil1mscarlet 001...39...66	20191205 well3 cl120 hoil1mscarlet 001...39...MyD88...751	32	MyD88 HOIL1Goff	20191205 well3 cl120 hoil1mscarlet 001	39	40.4420167034412	1.49051627398645	740	20	9
20191205 well3 cl120 hoil1mscarlet 001...39...67	20191205 well3 cl120 hoil1mscarlet 001...39...MyD88...1040	32	MyD88 HOIL1Goff	20191205 well3 cl120 hoil1mscarlet 001	39	19.7834628329257	1.55516688171596	540	8	4
20191205 well3 cl120 hoil1mscarlet 001...39...68	20191205 well3 cl120 hoil1mscarlet 001...39...MyD88...1204	32	MyD88 HOIL1Goff	20191205 well3 cl120 hoil1mscarlet 001	39	12.2565488252332	1.37159941627524	344	24	3
20191205 well3 cl120 hoil1mscarlet 001...39...7	20191205 well3 cl120 hoil1mscarlet 001...39...MyD88...78	32	MyD88 HOIL1Goff	20191205 well3 cl120 hoil1mscarlet 001	39	16.0399973346656	3.5997246628721	176	68	4
20191205 well3 cl120 hoil1mscarlet 001...39...8	20191205 well3 cl120 hoil1mscarlet 001...39...MyD88...80	32	MyD88 HOIL1Goff	20191205 well3 cl120 hoil1mscarlet 001	39	58.2527669453479	4.52981649127209	216	56	13
20191205 well3 cl120 hoil1mscarlet 001...39...9	20191205 well3 cl120 hoil1mscarlet 001...39...MyD88...167	32	MyD88 HOIL1Goff	20191205 well3 cl120 hoil1mscarlet 001	39	12.8549429961085	5.07895010062799	32	416	3
20191205 well3 cl120 hoil1mscarlet 001...4...12	20191205 well3 cl120 hoil1mscarlet 001...4...MyD88...136	32	MyD88 HOIL1Goff	20191205 well3 cl120 hoil1mscarlet 001	4	50.7287735094355	1.77932893968586	224	32	11
20191205 well3 cl120 hoil1mscarlet 001...40...10	20191205 well3 cl120 hoil1mscarlet 001...40...MyD88...152	32	MyD88 HOIL1Goff	20191205 well3 cl120 hoil1mscarlet 001	40	79.0318558906392	8.1181358805293	44	272	18
20191205 well3 cl120 hoil1mscarlet 001...40...11	20191205 well3 cl120 hoil1mscarlet 001...40...MyD88...153	32	MyD88 HOIL1Goff	20191205 well3 cl120 hoil1mscarlet 001	40	44.4816492259801	3.89804246337812	44	56	10
20191205 well3 cl120 hoil1mscarlet 001...40...12	20191205 well3 cl120 hoil1mscarlet 001...40...MyD88...131	32	MyD88 HOIL1Goff	20191205 well3 cl120 hoil1mscarlet 001	40	23.7881268339707	4.79247648708808	192	56	5
20191205 well3 cl120 hoil1mscarlet 001...40...13	20191205 well3 cl120 hoil1mscarlet 001...40...MyD88...193	32	MyD88 HOIL1Goff	20191205 well3 cl120 hoil1mscarlet 001	40	22.2685496519347	2.9657990898604	80	56	5
20191205 well3 cl120 hoil1mscarlet 001...40...14	20191205 well3 cl120 hoil1mscarlet 001...40...MyD88...137	32	MyD88 HOIL1Goff	20191205 well3 cl120 hoil1mscarlet 001	40	46.9870013835054	3.99167278651778	468	296	10
20191205 well3 cl120 hoil1mscarlet 001...40...15	20191205 well3 cl120 hoil1mscarlet 001...40...MyD88...179	32	MyD88 HOIL1Goff	20191205 well3 cl120 hoil1mscarlet 001	40	21.0970560531082	2.20111357750574	596	64	5
20191205 well3 cl120 hoil1mscarlet 001...40...16	20191205 well3 cl120 hoil1mscarlet 001...40...MyD88...165	32	MyD88 HOIL1Goff	20191205 well3 cl120 hoil1mscarlet 001	40	52.5923515802192	8.81528019466009	608	336	12
20191205 well3 cl120 hoil1mscarlet 001...40...17	20191205 well3 cl120 hoil1mscarlet 001...40...MyD88...219	32	MyD88 HOIL1Goff	20191205 well3 cl120 hoil1mscarlet 001	40	9.84964310332354	2.03003949483381	100	16	2
20191205 well3 cl120 hoil1mscarlet 001...40...18	20191205 well3 cl120 hoil1mscarlet 001...40...MyD88...227	32	MyD88 HOIL1Goff	20191205 well3 cl120 hoil1mscarlet 001	40	39.2048904250032	5.74847137970388	36	72	9
20191205 well3 cl120 hoil1mscarlet 001...40...19	20191205 well3 cl120 hoil1mscarlet 001...40...MyD88...240	32	MyD88 HOIL1Goff	20191205 well3 cl120 hoil1mscarlet 001	40	36.6636157163093	1.92134448719969	452	36	8
20191205 well3 cl120 hoil1mscarlet 001...40...2	20191205 well3 cl120 hoil1mscarlet 001...40...MyD88...70	32	MyD88 HOIL1Goff	20191205 well3 cl120 hoil1mscarlet 001	40	41.6770175328416	6.12230176772553	76	60	9
20191205 well3 cl120 hoil1mscarlet 001...40...20	20191205 well3 cl120 hoil1mscarlet 001...40...MyD88...226	32	MyD88 HOIL1Goff	20191205 well3 cl120 hoil1mscarlet 001	40	35.6668976712319	3.20934129289812	396	96	8
20191205 well3 cl120 hoil1mscarlet 001...40...21	20191205 well3 cl120 hoil1mscarlet 001...40...MyD88...243	32	MyD88 HOIL1Goff	20191205 well3 cl120 hoil1mscarlet 001	40	33.0821510558241	2.76042445903861	88	20	7
20191205 well3 cl120 hoil1mscarlet 001...40...22	20191205 well3 cl120 hoil1mscarlet 001...40...MyD88...238	32	MyD88 HOIL1Goff	20191205 well3 cl120 hoil1mscarlet 001	40	47.8331552603626	8.01078220791683	820	308	11
20191205 well3 cl120 hoil1mscarlet 001...40...23	20191205 well3 cl120 hoil1mscarlet 001...40...MyD88...266	32	MyD88 HOIL1Goff	20191205 well3 cl120 hoil1mscarlet 001	40	33.2341395181398	3.24896388495194	40	68	7
20191205 well3 cl120 hoil1mscarlet 001...40...24	20191205 well3 cl120 hoil1mscarlet 001...40...MyD88...278	32	MyD88 HOIL1Goff	20191205 well3 cl120 hoil1mscarlet 001	40	15.3242251443395	2.72869053258166	40	60	3
20191205 well3 cl120 hoil1mscarlet 001...40...25	20191205 well3 cl120 hoil1mscarlet 001...40...MyD88...247	32	MyD88 HOIL1Goff	20191205 well3 cl120 hoil1mscarlet 001	40	21.0669566402181	2.58595821100296	576	68	5
20191205 well3 cl120 hoil1mscarlet 001...40...26	20191205 well3 cl120 hoil1mscarlet 001...40...MyD88...296	32	MyD88 HOIL1Goff	20191205 well3 cl120 hoil1mscarlet 001	40	5.72346664977014	2.06232293709887	56	20	1
20191205 well3 cl120 hoil1mscarlet 001...40...27	20191205 well3 cl120 hoil1mscarlet 001...40...MyD88...277	32	MyD88 HOIL1Goff	20191205 well3 cl120 hoil1mscarlet 001	40	18.1931254574801	3.70776150268092	304	152	4
20191205 well3 cl120 hoil1mscarlet 001...40...28	20191205 well3 cl120 hoil1mscarlet 001...40...MyD88...288	32	MyD88 HOIL1Goff	20191205 well3 cl120 hoil1mscarlet 001	40	49.1446053140101	1.53954760157882	464	28	11
20191205 well3 cl120 hoil1mscarlet 001...40...3	20191205 well3 cl120 hoil1mscarlet 001...40...MyD88...81	32	MyD88 HOIL1Goff	20191205 well3 cl120 hoil1mscarlet 001	40	106.03662569242	12.9724914802857	116	104	24
20191205 well3 cl120 hoil1mscarlet 001...40...4	20191205 well3 cl120 hoil1mscarlet 001...40...MyD88...111	32	MyD88 HOIL1Goff	20191205 well3 cl120 hoil1mscarlet 001	40	30.3306520476304	3.86457507865094	20	24	7
20191205 well3 cl120 hoil1mscarlet 001...40...6	20191205 well3 cl120 hoil1mscarlet 001...40...MyD88...64	32	MyD88 HOIL1Goff	20191205 well3 cl120 hoil1mscarlet 001	40	60.7269943148496	1.88681025490077	664	20	13
20191205 well3 cl120 hoil1mscarlet 001...40...7	20191205 well3 cl120 hoil1mscarlet 001...40...MyD88...92	32	MyD88 HOIL1Goff	20191205 well3 cl120 hoil1mscarlet 001	40	40.5572828247369	6.73900353840869	172	128	9
20191205 well3 cl120 hoil1mscarlet 001...40...8	20191205 well3 cl120 hoil1mscarlet 001...40...MyD88...93	32	MyD88 HOIL1Goff	20191205 well3 cl120 hoil1mscarlet 001	40	70.0027562012999	14.7649086152738	28	376	16
20191205 well3 cl120 hoil1mscarlet 001...40...9	20191205 well3 cl120 hoil1mscarlet 001...40...MyD88...109	32	MyD88 HOIL1Goff	20191205 well3 cl120 hoil1mscarlet 001	40	21.8945446193821	2.91538247256671	300	76	5
20191205 well3 cl120 hoil1mscarlet 001...41...1	20191205 well3 cl120 hoil1mscarlet 001...41...MyD88...93	32	MyD88 HOIL1Goff	20191205 well3 cl120 hoil1mscarlet 001	41	41.8824186315749	1.93016780708073	676	96	9
20191205 well3 cl120 hoil1mscarlet 001...41...2	20191205 well3 cl120 hoil1mscarlet 001...41...MyD88...88	32	MyD88 HOIL1Goff	20191205 well3 cl120 hoil1mscarlet 001	41	12.4163730634555	2.08451319491151	336	8	3
20191205 well3 cl120 hoil1mscarlet 001...41...3	20191205 well3 cl120 hoil1mscarlet 001...41...MyD88...105	32	MyD88 HOIL1Goff	20191205 well3 cl120 hoil1mscarlet 001	41	16.5419536285251	1.58334260747558	576	28	4
20191205 well3 cl120 hoil1mscarlet 001...41...4	20191205 well3 cl120 hoil1mscarlet 001...41...MyD88...238	32	MyD88 HOIL1Goff	20191205 well3 cl120 hoil1mscarlet 001	41	17.2262091312979	1.66049660477762	276	52	4
20191205 well3 cl120 hoil1mscarlet 001...41...5	20191205 well3 cl120 hoil1mscarlet 001...41...MyD88...204	32	MyD88 HOIL1Goff	20191205 well3 cl120 hoil1mscarlet 001	41	22.5284837810573	1.58499903334705	752	24	5
20191205 well3 cl120 hoil1mscarlet 001...41...6	20191205 well3 cl120 hoil1mscarlet 001...41...MyD88...150	32	MyD88 HOIL1Goff	20191205 well3 cl120 hoil1mscarlet 001	41	28.6715462833292	1.71476223153888	892	28	6
20191205 well3 cl120 hoil1mscarlet 001...41...7	20191205 well3 cl120 hoil1mscarlet 001...41...MyD88...205	32	MyD88 HOIL1Goff	20191205 well3 cl120 hoil1mscarlet 001	41	18.068859160347	1.6688263458252	364	32	4
20191205 well3 cl120 hoil1mscarlet 001...41...8	20191205 well3 cl120 hoil1mscarlet 001...41...MyD88...157	32	MyD88 HOIL1Goff	20191205 well3 cl120 hoil1mscarlet 001	41	19.1732698974002	1.70594046382951	876	24	4
20191205 well3 cl120 hoil1mscarlet 001...42...1	20191205 well3 cl120 hoil1mscarlet 001...42...MyD88...50	32	MyD88 HOIL1Goff	20191205 well3 cl120 hoil1mscarlet 001	42	53.5351867745077	3.59186276047773	680	272	12
20191205 well3 cl120 hoil1mscarlet 001...42...10	20191205 well3 cl120 hoil1mscarlet 001...42...MyD88...113	32	MyD88 HOIL1Goff	20191205 well3 cl120 hoil1mscarlet 001	42	11.9431407991937	2.26715772966775	240	116	3
20191205 well3 cl120 hoil1mscarlet 001...42...11	20191205 well3 cl120 hoil1mscarlet 001...42...MyD88...169	32	MyD88 HOIL1Goff	20191205 well3 cl120 hoil1mscarlet 001	42	26.6178166238278	3.52411828655895	188	116	6
20191205 well3 cl120 hoil1mscarlet 001...42...12	20191205 well3 cl120 hoil1mscarlet 001...42...MyD88...114	32	MyD88 HOIL1Goff	20191205 well3 cl120 hoil1mscarlet 001	42	18.2891135778281	2.17719969184347	228	20	4
20191205 well3 cl120 hoil1mscarlet 001...42...13	20191205 well3 cl120 hoil1mscarlet 001...42...MyD88...142	32	MyD88 HOIL1Goff	20191205 well3 cl120 hoil1mscarlet 001	42	15.9300906937521	3.22146128430829	524	16	4
20191205 well3 cl120 hoil1mscarlet 001...42...14	20191205 well3 cl120 hoil1mscarlet 001...42...MyD88...221	32	MyD88 HOIL1Goff	20191205 well3 cl120 hoil1mscarlet 001	42	30.8889801002591	6.96628507340048	44	204	7
20191205 well3 cl120 hoil1mscarlet 001...42...15	20191205 well3 cl120 hoil1mscarlet 001...42...MyD88...230	32	MyD88 HOIL1Goff	20191205 well3 cl120 hoil1mscarlet 001	42	12.3549729262918	1.94418412895702	32	12	3
20191205 well3 cl120 hoil1mscarlet 001...42...16	20191205 well3 cl120 hoil1mscarlet 001...42...MyD88...206	32	MyD88 HOIL1Goff	20191205 well3 cl120 hoil1mscarlet 001	42	21.0094470077147	2.15003956847259	684	144	5
20191205 well3 cl120 hoil1mscarlet 001...42...17	20191205 well3 cl120 hoil1mscarlet 001...42...MyD88...219	32	MyD88 HOIL1Goff	20191205 well3 cl120 hoil1mscarlet 001	42	14.7177912086034	1.66517903636313	84	8	3
20191205 well3 cl120 hoil1mscarlet 001...42...18	20191205 well3 cl120 hoil1mscarlet 001...42...MyD88...188	32	MyD88 HOIL1Goff	20191205 well3 cl120 hoil1mscarlet 001	42	10.4049197049193	1.04080299967502	300	8	2
20191205 well3 cl120 hoil1mscarlet 001...42...19	20191205 well3 cl120 hoil1mscarlet 001...42...MyD88...270	32	MyD88 HOIL1Goff	20191205 well3 cl120 hoil1mscarlet 001	42	15.5692303175171	1.8666118331477	296	28	3
20191205 well3 cl120 hoil1mscarlet 001...42...2	20191205 well3 cl120 hoil1mscarlet 001...42...MyD88...71	32	MyD88 HOIL1Goff	20191205 well3 cl120 hoil1mscarlet 001	42	116.861462879975	17.7335010042196	204	192	26
20191205 well3 cl120 hoil1mscarlet 001...42...20	20191205 well3 cl120 hoil1mscarlet 001...42...MyD88...265	32	MyD88 HOIL1Goff	20191205 well3 cl120 hoil1mscarlet 001	42	15.8859370387615	1.31744651010237	160	16	4
20191205 well3 cl120 hoil1mscarlet 001...42...22	20191205 well3 cl120 hoil1mscarlet 001...42...MyD88...149	32	MyD88 HOIL1Goff	20191205 well3 cl120 hoil1mscarlet 001	42	16.3156201700427	1.98482888485257	288	32	4
20191205 well3 cl120 hoil1mscarlet 001...42...23	20191205 well3 cl120 hoil1mscarlet 001...42...MyD88...245	32	MyD88 HOIL1Goff	20191205 well3 cl120 hoil1mscarlet 001	42	20.9070193903885	3.61242547221914	340	116	5
20191205 well3 cl120 hoil1mscarlet 001...42...24	20191205 well3 cl120 hoil1mscarlet 001...42...MyD88...203	32	MyD88 HOIL1Goff	20191205 well3 cl120 hoil1mscarlet 001	42	24.7999272490009	1.97068599043159	512	28	6
20191205 well3 cl120 hoil1mscarlet 001...42...25	20191205 well3 cl120 hoil1mscarlet 001...42...MyD88...280	32	MyD88 HOIL1Goff	20191205 well3 cl120 hoil1mscarlet 001	42	25.0918026725074	4.7718078513888	88	12	6
20191205 well3 cl120 hoil1mscarlet 001...42...26	20191205 well3 cl120 hoil1mscarlet 001...42...MyD88...237	32	MyD88 HOIL1Goff	20191205 well3 cl120 hoil1mscarlet 001	42	16.7694018003691	3.31517545999497	364	204	4
20191205 well3 cl120 hoil1mscarlet 001...42...27	20191205 well3 cl120 hoil1mscarlet 001...42...MyD88...261	32	MyD88 HOIL1Goff	20191205 well3 cl120 hoil1mscarlet 001	42	34.1326466852322	5.61779249429539	172	56	8
20191205 well3 cl120 hoil1mscarlet 001...42...28	20191205 well3 cl120 hoil1mscarlet 001...42...MyD88...269	32	MyD88 HOIL1Goff	20191205 well3 cl120 hoil1mscarlet 001	42	8.55450951338737	2.47564204236746	156	60	2
20191205 well3 cl120 hoil1mscarlet 001...42...29	20191205 well3 cl120 hoil1mscarlet 001...42...MyD88...288	32	MyD88 HOIL1Goff	20191205 well3 cl120 hoil1mscarlet 001	42	29.7197242613856	4.33007206922595	432	20	7
20191205 well3 cl120 hoil1mscarlet 001...42...3	20191205 well3 cl120 hoil1mscarlet 001...42...MyD88...85	32	MyD88 HOIL1Goff	20191205 well3 cl120 hoil1mscarlet 001	42	20.8783165442111	5.10821399280211	140	124	5
20191205 well3 cl120 hoil1mscarlet 001...42...31	20191205 well3 cl120 hoil1mscarlet 001...42...MyD88...316	32	MyD88 HOIL1Goff	20191205 well3 cl120 hoil1mscarlet 001	42	15.5234863419676	2.41383242619198	320	60	3
20191205 well3 cl120 hoil1mscarlet 001...42...32	20191205 well3 cl120 hoil1mscarlet 001...42...MyD88...307	32	MyD88 HOIL1Goff	20191205 well3 cl120 hoil1mscarlet 001	42	14.3900193972666	2.41725133124044	120	28	3
20191205 well3 cl120 hoil1mscarlet 001...42...33	20191205 well3 cl120 hoil1mscarlet 001...42...MyD88...257	32	MyD88 HOIL1Goff	20191205 well3 cl120 hoil1mscarlet 001	42	10.8209907307425	2.02669109600775	296	12	2
20191205 well3 cl120 hoil1mscarlet 001...42...34	20191205 well3 cl120 hoil1mscarlet 001...42...MyD88...328	32	MyD88 HOIL1Goff	20191205 well3 cl120 hoil1mscarlet 001	42	13.6185755896125	1.90245856770354	120	20	3
20191205 well3 cl120 hoil1mscarlet 001...42...35	20191205 well3 cl120 hoil1mscarlet 001...42...MyD88...357	32	MyD88 HOIL1Goff	20191205 well3 cl120 hoil1mscarlet 001	42	18.2870994011801	3.67964745222759	44	48	4
20191205 well3 cl120 hoil1mscarlet 001...42...36	20191205 well3 cl120 hoil1mscarlet 001...42...MyD88...172	32	MyD88 HOIL1Goff	20191205 well3 cl120 hoil1mscarlet 001	42	14.8555808735596	1.28921692868921	636	20	3
20191205 well3 cl120 hoil1mscarlet 001...42...37	20191205 well3 cl120 hoil1mscarlet 001...42...MyD88...313	32	MyD88 HOIL1Goff	20191205 well3 cl120 hoil1mscarlet 001	42	16.4677404750628	4.35377926911917	404	304	4
20191205 well3 cl120 hoil1mscarlet 001...42...38	20191205 well3 cl120 hoil1mscarlet 001...42...MyD88...342	32	MyD88 HOIL1Goff	20191205 well3 cl120 hoil1mscarlet 001	42	22.6549138776019	1.90574058767277	132	16	5
20191205 well3 cl120 hoil1mscarlet 001...42...39	20191205 well3 cl120 hoil1mscarlet 001...42...MyD88...349	32	MyD88 HOIL1Goff	20191205 well3 cl120 hoil1mscarlet 001	42	20.3834035060861	2.60865892163659	112	44	5
20191205 well3 cl120 hoil1mscarlet 001...42...40	20191205 well3 cl120 hoil1mscarlet 001...42...MyD88...285	32	MyD88 HOIL1Goff	20191205 well3 cl120 hoil1mscarlet 001	42	22.8357394812213	1.83613350774516	324	36	5
20191205 well3 cl120 hoil1mscarlet 001...42...42	20191205 well3 cl120 hoil1mscarlet 001...42...MyD88...355	32	MyD88 HOIL1Goff	20191205 well3 cl120 hoil1mscarlet 001	42	20.1273553146135	3.61012261388094	456	100	4
20191205 well3 cl120 hoil1mscarlet 001...42...43	20191205 well3 cl120 hoil1mscarlet 001...42...MyD88...422	32	MyD88 HOIL1Goff	20191205 well3 cl120 hoil1mscarlet 001	42	10.6011735450601	1.66609306557824	124	8	2
20191205 well3 cl120 hoil1mscarlet 001...42...44	20191205 well3 cl120 hoil1mscarlet 001...42...MyD88...399	32	MyD88 HOIL1Goff	20191205 well3 cl120 hoil1mscarlet 001	42	23.6557179829652	2.54493290259312	476	28	5
20191205 well3 cl120 hoil1mscarlet 001...42...45	20191205 well3 cl120 hoil1mscarlet 001...42...MyD88...395	32	MyD88 HOIL1Goff	20191205 well3 cl120 hoil1mscarlet 001	42	23.769058915495	4.63841011387459	208	216	5
20191205 well3 cl120 hoil1mscarlet 001...42...46	20191205 well3 cl120 hoil1mscarlet 001...42...MyD88...475	32	MyD88 HOIL1Goff	20191205 well3 cl120 hoil1mscarlet 001	42	18.9215384440248	1.71721961327078	624	8	4
20191205 well3 cl120 hoil1mscarlet 001...42...47	20191205 well3 cl120 hoil1mscarlet 001...42...MyD88...516	32	MyD88 HOIL1Goff	20191205 well3 cl120 hoil1mscarlet 001	42	5.22952314412999	0.972601905071041	64	8	1
20191205 well3 cl120 hoil1mscarlet 001...42...48	20191205 well3 cl120 hoil1mscarlet 001...42...MyD88...376	32	MyD88 HOIL1Goff	20191205 well3 cl120 hoil1mscarlet 001	42	27.5052716886542	1.70651850667157	848	12	6
20191205 well3 cl120 hoil1mscarlet 001...42...49	20191205 well3 cl120 hoil1mscarlet 001...42...MyD88...546	32	MyD88 HOIL1Goff	20191205 well3 cl120 hoil1mscarlet 001	42	19.7438180057351	1.89837284029681	104	16	4
20191205 well3 cl120 hoil1mscarlet 001...42...50	20191205 well3 cl120 hoil1mscarlet 001...42...MyD88...536	32	MyD88 HOIL1Goff	20191205 well3 cl120 hoil1mscarlet 001	42	14.5543194682037	2.79785259783501	288	124	3
20191205 well3 cl120 hoil1mscarlet 001...42...51	20191205 well3 cl120 hoil1mscarlet 001...42...MyD88...600	32	MyD88 HOIL1Goff	20191205 well3 cl120 hoil1mscarlet 001	42	4.62007991149132	1.70598378352987	28	24	1
20191205 well3 cl120 hoil1mscarlet 001...42...52	20191205 well3 cl120 hoil1mscarlet 001...42...MyD88...582	32	MyD88 HOIL1Goff	20191205 well3 cl120 hoil1mscarlet 001	42	5.42128003069754	1.87888947581267	248	20	1
20191205 well3 cl120 hoil1mscarlet 001...42...53	20191205 well3 cl120 hoil1mscarlet 001...42...MyD88...603	32	MyD88 HOIL1Goff	20191205 well3 cl120 hoil1mscarlet 001	42	11.1267759912389	1.57896594195098	264	16	2
20191205 well3 cl120 hoil1mscarlet 001...42...6	20191205 well3 cl120 hoil1mscarlet 001...42...MyD88...112	32	MyD88 HOIL1Goff	20191205 well3 cl120 hoil1mscarlet 001	42	45.51599335459	7.54057196574149	168	496	10
20191205 well3 cl120 hoil1mscarlet 001...42...7	20191205 well3 cl120 hoil1mscarlet 001...42...MyD88...154	32	MyD88 HOIL1Goff	20191205 well3 cl120 hoil1mscarlet 001	42	48.2042960517658	7.46733707256873	96	52	11
20191205 well3 cl120 hoil1mscarlet 001...42...8	20191205 well3 cl120 hoil1mscarlet 001...42...MyD88...120	32	MyD88 HOIL1Goff	20191205 well3 cl120 hoil1mscarlet 001	42	16.4715144896806	1.89579436565658	304	16	4
20191205 well3 cl120 hoil1mscarlet 001...42...9	20191205 well3 cl120 hoil1mscarlet 001...42...MyD88...116	32	MyD88 HOIL1Goff	20191205 well3 cl120 hoil1mscarlet 001	42	76.9466509469735	3.29239273119902	372	32	17
20191205 well3 cl120 hoil1mscarlet 001...43...1	20191205 well3 cl120 hoil1mscarlet 001...43...MyD88...32	32	MyD88 HOIL1Goff	20191205 well3 cl120 hoil1mscarlet 001	43	35.7776958676222	2.59250150828361	96	28	8
20191205 well3 cl120 hoil1mscarlet 001...43...10	20191205 well3 cl120 hoil1mscarlet 001...43...MyD88...298	32	MyD88 HOIL1Goff	20191205 well3 cl120 hoil1mscarlet 001	43	12.0384992351819	2.27276370339931	192	32	3
20191205 well3 cl120 hoil1mscarlet 001...43...3	20191205 well3 cl120 hoil1mscarlet 001...43...MyD88...152	32	MyD88 HOIL1Goff	20191205 well3 cl120 hoil1mscarlet 001	43	70.5777302931199	7.83872053249953	1112	28	16
20191205 well3 cl120 hoil1mscarlet 001...43...4	20191205 well3 cl120 hoil1mscarlet 001...43...MyD88...159	32	MyD88 HOIL1Goff	20191205 well3 cl120 hoil1mscarlet 001	43	7.99251855586999	1.01421366391951	488	12	2
20191205 well3 cl120 hoil1mscarlet 001...43...5	20191205 well3 cl120 hoil1mscarlet 001...43...MyD88...216	32	MyD88 HOIL1Goff	20191205 well3 cl120 hoil1mscarlet 001	43	40.8825886757561	9.93186512044658	96	136	9
20191205 well3 cl120 hoil1mscarlet 001...43...6	20191205 well3 cl120 hoil1mscarlet 001...43...MyD88...200	32	MyD88 HOIL1Goff	20191205 well3 cl120 hoil1mscarlet 001	43	14.897751582745	1.68297401434996	308	8	3
20191205 well3 cl120 hoil1mscarlet 001...43...7	20191205 well3 cl120 hoil1mscarlet 001...43...MyD88...165	32	MyD88 HOIL1Goff	20191205 well3 cl120 hoil1mscarlet 001	43	11.5615711835575	1.30652684126904	280	12	3
20191205 well3 cl120 hoil1mscarlet 001...43...9	20191205 well3 cl120 hoil1mscarlet 001...43...MyD88...304	32	MyD88 HOIL1Goff	20191205 well3 cl120 hoil1mscarlet 001	43	5.19666650827891	1.62023173114042	168	28	1
20191205 well3 cl120 hoil1mscarlet 001...44...1	20191205 well3 cl120 hoil1mscarlet 001...44...MyD88...6	32	MyD88 HOIL1Goff	20191205 well3 cl120 hoil1mscarlet 001	44	38.7768016307473	1.53561569203321	272	28	9
20191205 well3 cl120 hoil1mscarlet 001...44...10	20191205 well3 cl120 hoil1mscarlet 001...44...MyD88...232	32	MyD88 HOIL1Goff	20191205 well3 cl120 hoil1mscarlet 001	44	73.7717761739881	1.68126255693732	344	28	16
20191205 well3 cl120 hoil1mscarlet 001...44...11	20191205 well3 cl120 hoil1mscarlet 001...44...MyD88...144	32	MyD88 HOIL1Goff	20191205 well3 cl120 hoil1mscarlet 001	44	36.9931246932253	1.2860207485171	1376	12	8
20191205 well3 cl120 hoil1mscarlet 001...44...12	20191205 well3 cl120 hoil1mscarlet 001...44...MyD88...169	32	MyD88 HOIL1Goff	20191205 well3 cl120 hoil1mscarlet 001	44	21.7688108605224	1.22786208705535	516	8	5
20191205 well3 cl120 hoil1mscarlet 001...44...13	20191205 well3 cl120 hoil1mscarlet 001...44...MyD88...271	32	MyD88 HOIL1Goff	20191205 well3 cl120 hoil1mscarlet 001	44	35.9102439060856	1.02016092727733	452	8	8
20191205 well3 cl120 hoil1mscarlet 001...44...2	20191205 well3 cl120 hoil1mscarlet 001...44...MyD88...94	32	MyD88 HOIL1Goff	20191205 well3 cl120 hoil1mscarlet 001	44	14.3338065704544	1.28118320559408	28	20	3
20191205 well3 cl120 hoil1mscarlet 001...44...3	20191205 well3 cl120 hoil1mscarlet 001...44...MyD88...46	32	MyD88 HOIL1Goff	20191205 well3 cl120 hoil1mscarlet 001	44	42.2154222096673	2.011051908093	292	16	9
20191205 well3 cl120 hoil1mscarlet 001...44...4	20191205 well3 cl120 hoil1mscarlet 001...44...MyD88...108	32	MyD88 HOIL1Goff	20191205 well3 cl120 hoil1mscarlet 001	44	24.9905052087913	1.96808194023537	124	32	6
20191205 well3 cl120 hoil1mscarlet 001...44...5	20191205 well3 cl120 hoil1mscarlet 001...44...MyD88...42	32	MyD88 HOIL1Goff	20191205 well3 cl120 hoil1mscarlet 001	44	34.8383119442182	1.279331841071	460	12	8
20191205 well3 cl120 hoil1mscarlet 001...44...6	20191205 well3 cl120 hoil1mscarlet 001...44...MyD88...75	32	MyD88 HOIL1Goff	20191205 well3 cl120 hoil1mscarlet 001	44	45.4155111585108	1.96393728909941	324	68	10
20191205 well3 cl120 hoil1mscarlet 001...44...7	20191205 well3 cl120 hoil1mscarlet 001...44...MyD88...149	32	MyD88 HOIL1Goff	20191205 well3 cl120 hoil1mscarlet 001	44	27.6150988635892	1.87614634162735	508	64	6
20191205 well3 cl120 hoil1mscarlet 001...44...9	20191205 well3 cl120 hoil1mscarlet 001...44...MyD88...147	32	MyD88 HOIL1Goff	20191205 well3 cl120 hoil1mscarlet 001	44	71.8804109988896	2.06679568440186	308	196	16
20191205 well3 cl120 hoil1mscarlet 001...45...1	20191205 well3 cl120 hoil1mscarlet 001...45...MyD88...26	32	MyD88 HOIL1Goff	20191205 well3 cl120 hoil1mscarlet 001	45	23.9693083015321	1.82600371791076	220	56	5
20191205 well3 cl120 hoil1mscarlet 001...45...10	20191205 well3 cl120 hoil1mscarlet 001...45...MyD88...116	32	MyD88 HOIL1Goff	20191205 well3 cl120 hoil1mscarlet 001	45	31.3096322627927	4.64051118989516	240	196	7
20191205 well3 cl120 hoil1mscarlet 001...45...12	20191205 well3 cl120 hoil1mscarlet 001...45...MyD88...115	32	MyD88 HOIL1Goff	20191205 well3 cl120 hoil1mscarlet 001	45	22.8721336231205	2.25590777751638	248	12	5
20191205 well3 cl120 hoil1mscarlet 001...45...13	20191205 well3 cl120 hoil1mscarlet 001...45...MyD88...131	32	MyD88 HOIL1Goff	20191205 well3 cl120 hoil1mscarlet 001	45	14.5868540109641	1.97991159323036	192	72	3
20191205 well3 cl120 hoil1mscarlet 001...45...14	20191205 well3 cl120 hoil1mscarlet 001...45...MyD88...134	32	MyD88 HOIL1Goff	20191205 well3 cl120 hoil1mscarlet 001	45	14.0239408051586	3.50533690347327	184	60	3
20191205 well3 cl120 hoil1mscarlet 001...45...2	20191205 well3 cl120 hoil1mscarlet 001...45...MyD88...24	32	MyD88 HOIL1Goff	20191205 well3 cl120 hoil1mscarlet 001	45	18.729111783506	1.39491188244933	240	8	4
20191205 well3 cl120 hoil1mscarlet 001...45...3	20191205 well3 cl120 hoil1mscarlet 001...45...MyD88...48	32	MyD88 HOIL1Goff	20191205 well3 cl120 hoil1mscarlet 001	45	32.0491325989128	2.9391870594736	96	56	7
20191205 well3 cl120 hoil1mscarlet 001...45...4	20191205 well3 cl120 hoil1mscarlet 001...45...MyD88...10	32	MyD88 HOIL1Goff	20191205 well3 cl120 hoil1mscarlet 001	45	9.02663667377764	1.86577602397786	544	8	2
20191205 well3 cl120 hoil1mscarlet 001...45...5	20191205 well3 cl120 hoil1mscarlet 001...45...MyD88...53	32	MyD88 HOIL1Goff	20191205 well3 cl120 hoil1mscarlet 001	45	16.2051139495001	2.14164943383625	640	20	4
20191205 well3 cl120 hoil1mscarlet 001...45...6	20191205 well3 cl120 hoil1mscarlet 001...45...MyD88...82	32	MyD88 HOIL1Goff	20191205 well3 cl120 hoil1mscarlet 001	45	11.4992880994185	1.47663579064939	96	8	3
20191205 well3 cl120 hoil1mscarlet 001...45...7	20191205 well3 cl120 hoil1mscarlet 001...45...MyD88...91	32	MyD88 HOIL1Goff	20191205 well3 cl120 hoil1mscarlet 001	45	20.2122206003419	2.38498368114627	260	40	4
20191205 well3 cl120 hoil1mscarlet 001...45...8	20191205 well3 cl120 hoil1mscarlet 001...45...MyD88...88	32	MyD88 HOIL1Goff	20191205 well3 cl120 hoil1mscarlet 001	45	13.3011779985833	1.67631269322771	292	16	3
20191205 well3 cl120 hoil1mscarlet 001...45...9	20191205 well3 cl120 hoil1mscarlet 001...45...MyD88...96	32	MyD88 HOIL1Goff	20191205 well3 cl120 hoil1mscarlet 001	45	11.0656093346545	2.05414669642276	340	8	2
20191205 well3 cl120 hoil1mscarlet 001...46...5	20191205 well3 cl120 hoil1mscarlet 001...46...MyD88...204	32	MyD88 HOIL1Goff	20191205 well3 cl120 hoil1mscarlet 001	46	95.637409899883	2.87624378179114	284	76	21
20191205 well3 cl120 hoil1mscarlet 001...5...1	20191205 well3 cl120 hoil1mscarlet 001...5...MyD88...3	32	MyD88 HOIL1Goff	20191205 well3 cl120 hoil1mscarlet 001	5	19.3971210043773	5.88200811889505	180	208	4
20191205 well3 cl120 hoil1mscarlet 001...5...2	20191205 well3 cl120 hoil1mscarlet 001...5...MyD88...7	32	MyD88 HOIL1Goff	20191205 well3 cl120 hoil1mscarlet 001	5	18.1215754715922	2.21677259088597	184	116	4
20191205 well3 cl120 hoil1mscarlet 001...5...3	20191205 well3 cl120 hoil1mscarlet 001...5...MyD88...13	32	MyD88 HOIL1Goff	20191205 well3 cl120 hoil1mscarlet 001	5	17.1362116146129	3.74246091191549	160	144	4
20191205 well3 cl120 hoil1mscarlet 001...5...4	20191205 well3 cl120 hoil1mscarlet 001...5...MyD88...12	32	MyD88 HOIL1Goff	20191205 well3 cl120 hoil1mscarlet 001	5	20.415037421911	4.21110150872659	376	204	5
20191205 well3 cl120 hoil1mscarlet 001...5...5	20191205 well3 cl120 hoil1mscarlet 001...5...MyD88...36	32	MyD88 HOIL1Goff	20191205 well3 cl120 hoil1mscarlet 001	5	20.5270599524215	3.93474131666525	56	124	5
20191205 well3 cl120 hoil1mscarlet 001...5...6	20191205 well3 cl120 hoil1mscarlet 001...5...MyD88...32	32	MyD88 HOIL1Goff	20191205 well3 cl120 hoil1mscarlet 001	5	23.7856871746272	1.94233332886	164	36	5
20191205 well3 cl120 hoil1mscarlet 001...5...7	20191205 well3 cl120 hoil1mscarlet 001...5...MyD88...49	32	MyD88 HOIL1Goff	20191205 well3 cl120 hoil1mscarlet 001	5	29.4294968654278	1.53368831813361	96	12	7
20191205 well3 cl120 hoil1mscarlet 001...5...8	20191205 well3 cl120 hoil1mscarlet 001...5...MyD88...54	32	MyD88 HOIL1Goff	20191205 well3 cl120 hoil1mscarlet 001	5	15.5529171946051	3.89863848554208	136	116	3
20191205 well3 cl120 hoil1mscarlet 001...6...10	20191205 well3 cl120 hoil1mscarlet 001...6...MyD88...119	32	MyD88 HOIL1Goff	20191205 well3 cl120 hoil1mscarlet 001	6	106.426635443312	12.297625791923	404	300	24
20191205 well3 cl120 hoil1mscarlet 001...6...11	20191205 well3 cl120 hoil1mscarlet 001...6...MyD88...214	32	MyD88 HOIL1Goff	20191205 well3 cl120 hoil1mscarlet 001	6	64.3716567127614	2.93286900346883	80	92	14
20191205 well3 cl120 hoil1mscarlet 001...6...12	20191205 well3 cl120 hoil1mscarlet 001...6...MyD88...228	32	MyD88 HOIL1Goff	20191205 well3 cl120 hoil1mscarlet 001	6	35.1209951021846	3.60850347540627	52	36	8
20191205 well3 cl120 hoil1mscarlet 001...6...13	20191205 well3 cl120 hoil1mscarlet 001...6...MyD88...105	32	MyD88 HOIL1Goff	20191205 well3 cl120 hoil1mscarlet 001	6	69.1053366833412	4.28626966699598	272	96	15
20191205 well3 cl120 hoil1mscarlet 001...6...14	20191205 well3 cl120 hoil1mscarlet 001...6...MyD88...264	32	MyD88 HOIL1Goff	20191205 well3 cl120 hoil1mscarlet 001	6	15.8319199428955	3.18740316891149	108	80	4
20191205 well3 cl120 hoil1mscarlet 001...6...15	20191205 well3 cl120 hoil1mscarlet 001...6...MyD88...257	32	MyD88 HOIL1Goff	20191205 well3 cl120 hoil1mscarlet 001	6	108.557166312172	2.69251594879519	92	28	24
[truncated: 5,798 more rows]
