# Supplementary material for: Myddosome clustering in IL‐1 receptor signaling regulates the formation of an NF‐kB activating signalosome
Source: EMBO Rep. 2023 Aug 21;24(10):e57233. doi: 10.15252/embr.202357233 (PMC10561168; doi:10.15252/embr.202357233)
Supplement: Supplementary file 19 — Source Data for Figure 7 [file EMBR-24-e57233-s020.zip › Figure 7/7A/Table for Fig 7A_ColocalizedTable_TRAF6.csv]

UNIVERSAL_GROUP_ID	UNIVERSAL_TRACK_ID	LIGAND_DENSITY_CAT	GROUP	IMAGE	CELL	MYD88_MAX_INT	QUERY_MAX_INT	MYD88_LIFETIME	QUERY_LIFETIME	MAX_MyddosomeCluster
20211203 0.5nM 069-1R_TRAF6_MyD88 NC_10 IL1 001...1...1	20211203 0.5nM 069-1R_TRAF6_MyD88 NC_10 IL1 001...1...MyD88...12	10	MyD88 TRAF6Goff	20211203 0.5nM 069-1R_TRAF6_MyD88 NC_10 IL1 001	1	9.03344485134589	10.7408330943108	308	108	2
20211203 0.5nM 069-1R_TRAF6_MyD88 NC_10 IL1 001...1...11	20211203 0.5nM 069-1R_TRAF6_MyD88 NC_10 IL1 001...1...MyD88...59	10	MyD88 TRAF6Goff	20211203 0.5nM 069-1R_TRAF6_MyD88 NC_10 IL1 001	1	3.34332242197138	11.5342016049582	56	100	1
20211203 0.5nM 069-1R_TRAF6_MyD88 NC_10 IL1 001...1...12	20211203 0.5nM 069-1R_TRAF6_MyD88 NC_10 IL1 001...1...MyD88...72	10	MyD88 TRAF6Goff	20211203 0.5nM 069-1R_TRAF6_MyD88 NC_10 IL1 001	1	9.80507458820828	10.5272097958584	248	144	2
20211203 0.5nM 069-1R_TRAF6_MyD88 NC_10 IL1 001...1...15	20211203 0.5nM 069-1R_TRAF6_MyD88 NC_10 IL1 001...1...MyD88...114	10	MyD88 TRAF6Goff	20211203 0.5nM 069-1R_TRAF6_MyD88 NC_10 IL1 001	1	16.0275295606339	7.7214390883897	724	244	4
20211203 0.5nM 069-1R_TRAF6_MyD88 NC_10 IL1 001...1...17	20211203 0.5nM 069-1R_TRAF6_MyD88 NC_10 IL1 001...1...MyD88...131	10	MyD88 TRAF6Goff	20211203 0.5nM 069-1R_TRAF6_MyD88 NC_10 IL1 001	1	8.02786204196251	8.48767137426394	468	148	2
20211203 0.5nM 069-1R_TRAF6_MyD88 NC_10 IL1 001...1...18	20211203 0.5nM 069-1R_TRAF6_MyD88 NC_10 IL1 001...1...MyD88...70	10	MyD88 TRAF6Goff	20211203 0.5nM 069-1R_TRAF6_MyD88 NC_10 IL1 001	1	4.26674117067604	2.12771502973313	232	24	1
20211203 0.5nM 069-1R_TRAF6_MyD88 NC_10 IL1 001...1...21	20211203 0.5nM 069-1R_TRAF6_MyD88 NC_10 IL1 001...1...MyD88...129	10	MyD88 TRAF6Goff	20211203 0.5nM 069-1R_TRAF6_MyD88 NC_10 IL1 001	1	10.7744899956255	5.55195530151383	292	212	2
20211203 0.5nM 069-1R_TRAF6_MyD88 NC_10 IL1 001...1...22	20211203 0.5nM 069-1R_TRAF6_MyD88 NC_10 IL1 001...1...MyD88...145	10	MyD88 TRAF6Goff	20211203 0.5nM 069-1R_TRAF6_MyD88 NC_10 IL1 001	1	7.24810107904027	6.00119760255542	44	40	2
20211203 0.5nM 069-1R_TRAF6_MyD88 NC_10 IL1 001...1...25	20211203 0.5nM 069-1R_TRAF6_MyD88 NC_10 IL1 001...1...MyD88...165	10	MyD88 TRAF6Goff	20211203 0.5nM 069-1R_TRAF6_MyD88 NC_10 IL1 001	1	1.46639761743914	5.29576849138362	44	120	0
20211203 0.5nM 069-1R_TRAF6_MyD88 NC_10 IL1 001...1...3	20211203 0.5nM 069-1R_TRAF6_MyD88 NC_10 IL1 001...1...MyD88...9	10	MyD88 TRAF6Goff	20211203 0.5nM 069-1R_TRAF6_MyD88 NC_10 IL1 001	1	10.4617277652837	19.1289636844031	512	416	2
20211203 0.5nM 069-1R_TRAF6_MyD88 NC_10 IL1 001...1...32	20211203 0.5nM 069-1R_TRAF6_MyD88 NC_10 IL1 001...1...MyD88...213	10	MyD88 TRAF6Goff	20211203 0.5nM 069-1R_TRAF6_MyD88 NC_10 IL1 001	1	4.03189703379822	5.76884462389742	96	80	1
20211203 0.5nM 069-1R_TRAF6_MyD88 NC_10 IL1 001...1...33	20211203 0.5nM 069-1R_TRAF6_MyD88 NC_10 IL1 001...1...MyD88...201	10	MyD88 TRAF6Goff	20211203 0.5nM 069-1R_TRAF6_MyD88 NC_10 IL1 001	1	5.16556322821385	5.25654209656668	300	144	1
20211203 0.5nM 069-1R_TRAF6_MyD88 NC_10 IL1 001...1...38	20211203 0.5nM 069-1R_TRAF6_MyD88 NC_10 IL1 001...1...MyD88...267	10	MyD88 TRAF6Goff	20211203 0.5nM 069-1R_TRAF6_MyD88 NC_10 IL1 001	1	6.83234942340944	15.8098119190725	76	188	2
20211203 0.5nM 069-1R_TRAF6_MyD88 NC_10 IL1 001...1...39	20211203 0.5nM 069-1R_TRAF6_MyD88 NC_10 IL1 001...1...MyD88...264	10	MyD88 TRAF6Goff	20211203 0.5nM 069-1R_TRAF6_MyD88 NC_10 IL1 001	1	4.57289543122852	10.6028125071993	80	252	1
20211203 0.5nM 069-1R_TRAF6_MyD88 NC_10 IL1 001...1...40	20211203 0.5nM 069-1R_TRAF6_MyD88 NC_10 IL1 001...1...MyD88...295	10	MyD88 TRAF6Goff	20211203 0.5nM 069-1R_TRAF6_MyD88 NC_10 IL1 001	1	3.33539021452567	2.48180884974649	52	88	1
20211203 0.5nM 069-1R_TRAF6_MyD88 NC_10 IL1 001...1...41	20211203 0.5nM 069-1R_TRAF6_MyD88 NC_10 IL1 001...1...MyD88...107	10	MyD88 TRAF6Goff	20211203 0.5nM 069-1R_TRAF6_MyD88 NC_10 IL1 001	1	4.97555600232688	13.4164856567491	420	308	1
20211203 0.5nM 069-1R_TRAF6_MyD88 NC_10 IL1 001...1...42	20211203 0.5nM 069-1R_TRAF6_MyD88 NC_10 IL1 001...1...MyD88...326	10	MyD88 TRAF6Goff	20211203 0.5nM 069-1R_TRAF6_MyD88 NC_10 IL1 001	1	1.39576264577939	1.97325304400294	12	8	0
20211203 0.5nM 069-1R_TRAF6_MyD88 NC_10 IL1 001...1...43	20211203 0.5nM 069-1R_TRAF6_MyD88 NC_10 IL1 001...1...MyD88...306	10	MyD88 TRAF6Goff	20211203 0.5nM 069-1R_TRAF6_MyD88 NC_10 IL1 001	1	5.25898905345709	7.78816854184261	364	192	1
20211203 0.5nM 069-1R_TRAF6_MyD88 NC_10 IL1 001...1...44	20211203 0.5nM 069-1R_TRAF6_MyD88 NC_10 IL1 001...1...MyD88...349	10	MyD88 TRAF6Goff	20211203 0.5nM 069-1R_TRAF6_MyD88 NC_10 IL1 001	1	5.37405877067416	7.31583525522137	180	32	1
20211203 0.5nM 069-1R_TRAF6_MyD88 NC_10 IL1 001...1...46	20211203 0.5nM 069-1R_TRAF6_MyD88 NC_10 IL1 001...1...MyD88...368	10	MyD88 TRAF6Goff	20211203 0.5nM 069-1R_TRAF6_MyD88 NC_10 IL1 001	1	3.54232988686434	7.49236319996747	120	112	1
20211203 0.5nM 069-1R_TRAF6_MyD88 NC_10 IL1 001...1...47	20211203 0.5nM 069-1R_TRAF6_MyD88 NC_10 IL1 001...1...MyD88...357	10	MyD88 TRAF6Goff	20211203 0.5nM 069-1R_TRAF6_MyD88 NC_10 IL1 001	1	5.39203550893216	14.071315008807	252	240	1
20211203 0.5nM 069-1R_TRAF6_MyD88 NC_10 IL1 001...1...48	20211203 0.5nM 069-1R_TRAF6_MyD88 NC_10 IL1 001...1...MyD88...390	10	MyD88 TRAF6Goff	20211203 0.5nM 069-1R_TRAF6_MyD88 NC_10 IL1 001	1	1.4226808810502	2.462270814356	24	92	0
20211203 0.5nM 069-1R_TRAF6_MyD88 NC_10 IL1 001...1...51	20211203 0.5nM 069-1R_TRAF6_MyD88 NC_10 IL1 001...1...MyD88...396	10	MyD88 TRAF6Goff	20211203 0.5nM 069-1R_TRAF6_MyD88 NC_10 IL1 001	1	2.1131952963835	4.03170401244819	48	92	0
20211203 0.5nM 069-1R_TRAF6_MyD88 NC_10 IL1 001...1...53	20211203 0.5nM 069-1R_TRAF6_MyD88 NC_10 IL1 001...1...MyD88...445	10	MyD88 TRAF6Goff	20211203 0.5nM 069-1R_TRAF6_MyD88 NC_10 IL1 001	1	4.53149511214498	3.83740716689205	220	40	1
20211203 0.5nM 069-1R_TRAF6_MyD88 NC_10 IL1 001...1...54	20211203 0.5nM 069-1R_TRAF6_MyD88 NC_10 IL1 001...1...MyD88...435	10	MyD88 TRAF6Goff	20211203 0.5nM 069-1R_TRAF6_MyD88 NC_10 IL1 001	1	3.12734876435022	8.3695201856683	236	148	1
20211203 0.5nM 069-1R_TRAF6_MyD88 NC_10 IL1 001...1...55	20211203 0.5nM 069-1R_TRAF6_MyD88 NC_10 IL1 001...1...MyD88...488	10	MyD88 TRAF6Goff	20211203 0.5nM 069-1R_TRAF6_MyD88 NC_10 IL1 001	1	3.02386175134675	2.28194317919597	64	44	1
20211203 0.5nM 069-1R_TRAF6_MyD88 NC_10 IL1 001...1...56	20211203 0.5nM 069-1R_TRAF6_MyD88 NC_10 IL1 001...1...MyD88...451	10	MyD88 TRAF6Goff	20211203 0.5nM 069-1R_TRAF6_MyD88 NC_10 IL1 001	1	4.25064292023727	5.2275318294529	188	132	1
20211203 0.5nM 069-1R_TRAF6_MyD88 NC_10 IL1 001...1...6	20211203 0.5nM 069-1R_TRAF6_MyD88 NC_10 IL1 001...1...MyD88...39	10	MyD88 TRAF6Goff	20211203 0.5nM 069-1R_TRAF6_MyD88 NC_10 IL1 001	1	5.26143939550651	4.53457621057775	100	76	1
20211203 0.5nM 069-1R_TRAF6_MyD88 NC_10 IL1 001...1...8	20211203 0.5nM 069-1R_TRAF6_MyD88 NC_10 IL1 001...1...MyD88...58	10	MyD88 TRAF6Goff	20211203 0.5nM 069-1R_TRAF6_MyD88 NC_10 IL1 001	1	1.86808494098199	2.64160680361207	72	52	0
20211203 0.5nM 069-1R_TRAF6_MyD88 NC_10 IL1 001...1...9	20211203 0.5nM 069-1R_TRAF6_MyD88 NC_10 IL1 001...1...MyD88...53	10	MyD88 TRAF6Goff	20211203 0.5nM 069-1R_TRAF6_MyD88 NC_10 IL1 001	1	15.6541089439215	3.17189477187071	112	12	3
20211203 0.5nM 069-1R_TRAF6_MyD88 NC_10 IL1 001...10...1	20211203 0.5nM 069-1R_TRAF6_MyD88 NC_10 IL1 001...10...MyD88...16	10	MyD88 TRAF6Goff	20211203 0.5nM 069-1R_TRAF6_MyD88 NC_10 IL1 001	10	21.3085987643657	6.91386273500704	32	96	5
20211203 0.5nM 069-1R_TRAF6_MyD88 NC_10 IL1 001...10...10	20211203 0.5nM 069-1R_TRAF6_MyD88 NC_10 IL1 001...10...MyD88...116	10	MyD88 TRAF6Goff	20211203 0.5nM 069-1R_TRAF6_MyD88 NC_10 IL1 001	10	2.47247183767122	7.54854059875083	32	252	1
20211203 0.5nM 069-1R_TRAF6_MyD88 NC_10 IL1 001...10...11	20211203 0.5nM 069-1R_TRAF6_MyD88 NC_10 IL1 001...10...MyD88...117	10	MyD88 TRAF6Goff	20211203 0.5nM 069-1R_TRAF6_MyD88 NC_10 IL1 001	10	5.74725095659672	2.16300967556104	252	40	1
20211203 0.5nM 069-1R_TRAF6_MyD88 NC_10 IL1 001...10...12	20211203 0.5nM 069-1R_TRAF6_MyD88 NC_10 IL1 001...10...MyD88...129	10	MyD88 TRAF6Goff	20211203 0.5nM 069-1R_TRAF6_MyD88 NC_10 IL1 001	10	3.31331913051729	3.61802185767279	28	48	1
20211203 0.5nM 069-1R_TRAF6_MyD88 NC_10 IL1 001...10...13	20211203 0.5nM 069-1R_TRAF6_MyD88 NC_10 IL1 001...10...MyD88...137	10	MyD88 TRAF6Goff	20211203 0.5nM 069-1R_TRAF6_MyD88 NC_10 IL1 001	10	3.15413067619416	1.75831021998376	44	52	1
20211203 0.5nM 069-1R_TRAF6_MyD88 NC_10 IL1 001...10...14	20211203 0.5nM 069-1R_TRAF6_MyD88 NC_10 IL1 001...10...MyD88...169	10	MyD88 TRAF6Goff	20211203 0.5nM 069-1R_TRAF6_MyD88 NC_10 IL1 001	10	2.82714153865812	6.34394557257857	104	224	1
20211203 0.5nM 069-1R_TRAF6_MyD88 NC_10 IL1 001...10...15	20211203 0.5nM 069-1R_TRAF6_MyD88 NC_10 IL1 001...10...MyD88...188	10	MyD88 TRAF6Goff	20211203 0.5nM 069-1R_TRAF6_MyD88 NC_10 IL1 001	10	4.19954022752431	5.52875081563272	88	60	1
20211203 0.5nM 069-1R_TRAF6_MyD88 NC_10 IL1 001...10...16	20211203 0.5nM 069-1R_TRAF6_MyD88 NC_10 IL1 001...10...MyD88...187	10	MyD88 TRAF6Goff	20211203 0.5nM 069-1R_TRAF6_MyD88 NC_10 IL1 001	10	9.55106448111159	4.21774945373845	52	100	2
20211203 0.5nM 069-1R_TRAF6_MyD88 NC_10 IL1 001...10...17	20211203 0.5nM 069-1R_TRAF6_MyD88 NC_10 IL1 001...10...MyD88...191	10	MyD88 TRAF6Goff	20211203 0.5nM 069-1R_TRAF6_MyD88 NC_10 IL1 001	10	1.53725550188867	1.66416876258025	28	44	0
20211203 0.5nM 069-1R_TRAF6_MyD88 NC_10 IL1 001...10...18	20211203 0.5nM 069-1R_TRAF6_MyD88 NC_10 IL1 001...10...MyD88...201	10	MyD88 TRAF6Goff	20211203 0.5nM 069-1R_TRAF6_MyD88 NC_10 IL1 001	10	1.9930787504242	5.77503160701437	24	60	0
20211203 0.5nM 069-1R_TRAF6_MyD88 NC_10 IL1 001...10...19	20211203 0.5nM 069-1R_TRAF6_MyD88 NC_10 IL1 001...10...MyD88...208	10	MyD88 TRAF6Goff	20211203 0.5nM 069-1R_TRAF6_MyD88 NC_10 IL1 001	10	10.8167912826407	12.9094134022281	60	160	2
20211203 0.5nM 069-1R_TRAF6_MyD88 NC_10 IL1 001...10...2	20211203 0.5nM 069-1R_TRAF6_MyD88 NC_10 IL1 001...10...MyD88...12	10	MyD88 TRAF6Goff	20211203 0.5nM 069-1R_TRAF6_MyD88 NC_10 IL1 001	10	12.8308876800741	2.2656789929064	120	8	3
20211203 0.5nM 069-1R_TRAF6_MyD88 NC_10 IL1 001...10...20	20211203 0.5nM 069-1R_TRAF6_MyD88 NC_10 IL1 001...10...MyD88...186	10	MyD88 TRAF6Goff	20211203 0.5nM 069-1R_TRAF6_MyD88 NC_10 IL1 001	10	7.22037428174935	2.677359650995	248	104	2
20211203 0.5nM 069-1R_TRAF6_MyD88 NC_10 IL1 001...10...21	20211203 0.5nM 069-1R_TRAF6_MyD88 NC_10 IL1 001...10...MyD88...224	10	MyD88 TRAF6Goff	20211203 0.5nM 069-1R_TRAF6_MyD88 NC_10 IL1 001	10	1.97762510739926	3.87432268305111	12	68	0
20211203 0.5nM 069-1R_TRAF6_MyD88 NC_10 IL1 001...10...22	20211203 0.5nM 069-1R_TRAF6_MyD88 NC_10 IL1 001...10...MyD88...220	10	MyD88 TRAF6Goff	20211203 0.5nM 069-1R_TRAF6_MyD88 NC_10 IL1 001	10	6.3032773183495	5.50395703271845	44	12	1
20211203 0.5nM 069-1R_TRAF6_MyD88 NC_10 IL1 001...10...24	20211203 0.5nM 069-1R_TRAF6_MyD88 NC_10 IL1 001...10...MyD88...255	10	MyD88 TRAF6Goff	20211203 0.5nM 069-1R_TRAF6_MyD88 NC_10 IL1 001	10	10.0785059142058	9.69079025030973	80	92	2
20211203 0.5nM 069-1R_TRAF6_MyD88 NC_10 IL1 001...10...25	20211203 0.5nM 069-1R_TRAF6_MyD88 NC_10 IL1 001...10...MyD88...262	10	MyD88 TRAF6Goff	20211203 0.5nM 069-1R_TRAF6_MyD88 NC_10 IL1 001	10	11.7743654634236	6.61309348910188	224	148	3
20211203 0.5nM 069-1R_TRAF6_MyD88 NC_10 IL1 001...10...26	20211203 0.5nM 069-1R_TRAF6_MyD88 NC_10 IL1 001...10...MyD88...266	10	MyD88 TRAF6Goff	20211203 0.5nM 069-1R_TRAF6_MyD88 NC_10 IL1 001	10	3.70962722758289	4.21089310054904	76	28	1
20211203 0.5nM 069-1R_TRAF6_MyD88 NC_10 IL1 001...10...27	20211203 0.5nM 069-1R_TRAF6_MyD88 NC_10 IL1 001...10...MyD88...280	10	MyD88 TRAF6Goff	20211203 0.5nM 069-1R_TRAF6_MyD88 NC_10 IL1 001	10	3.71034051144897	5.37590331893392	32	24	1
20211203 0.5nM 069-1R_TRAF6_MyD88 NC_10 IL1 001...10...28	20211203 0.5nM 069-1R_TRAF6_MyD88 NC_10 IL1 001...10...MyD88...285	10	MyD88 TRAF6Goff	20211203 0.5nM 069-1R_TRAF6_MyD88 NC_10 IL1 001	10	6.31311355495427	6.82157066308659	104	136	1
20211203 0.5nM 069-1R_TRAF6_MyD88 NC_10 IL1 001...10...29	20211203 0.5nM 069-1R_TRAF6_MyD88 NC_10 IL1 001...10...MyD88...288	10	MyD88 TRAF6Goff	20211203 0.5nM 069-1R_TRAF6_MyD88 NC_10 IL1 001	10	3.82221127107851	2.47164383302332	32	8	1
20211203 0.5nM 069-1R_TRAF6_MyD88 NC_10 IL1 001...10...3	20211203 0.5nM 069-1R_TRAF6_MyD88 NC_10 IL1 001...10...MyD88...31	10	MyD88 TRAF6Goff	20211203 0.5nM 069-1R_TRAF6_MyD88 NC_10 IL1 001	10	2.74468715499485	1.78036359814604	180	16	1
20211203 0.5nM 069-1R_TRAF6_MyD88 NC_10 IL1 001...10...31	20211203 0.5nM 069-1R_TRAF6_MyD88 NC_10 IL1 001...10...MyD88...295	10	MyD88 TRAF6Goff	20211203 0.5nM 069-1R_TRAF6_MyD88 NC_10 IL1 001	10	2.3832406601832	6.55922232435949	108	40	1
20211203 0.5nM 069-1R_TRAF6_MyD88 NC_10 IL1 001...10...33	20211203 0.5nM 069-1R_TRAF6_MyD88 NC_10 IL1 001...10...MyD88...299	10	MyD88 TRAF6Goff	20211203 0.5nM 069-1R_TRAF6_MyD88 NC_10 IL1 001	10	4.78325735485121	7.08224999911558	228	116	1
20211203 0.5nM 069-1R_TRAF6_MyD88 NC_10 IL1 001...10...34	20211203 0.5nM 069-1R_TRAF6_MyD88 NC_10 IL1 001...10...MyD88...317	10	MyD88 TRAF6Goff	20211203 0.5nM 069-1R_TRAF6_MyD88 NC_10 IL1 001	10	7.44270334741449	2.441988347845	52	36	2
20211203 0.5nM 069-1R_TRAF6_MyD88 NC_10 IL1 001...10...35	20211203 0.5nM 069-1R_TRAF6_MyD88 NC_10 IL1 001...10...MyD88...341	10	MyD88 TRAF6Goff	20211203 0.5nM 069-1R_TRAF6_MyD88 NC_10 IL1 001	10	4.05627545511937	7.08675582275451	64	160	1
20211203 0.5nM 069-1R_TRAF6_MyD88 NC_10 IL1 001...10...36	20211203 0.5nM 069-1R_TRAF6_MyD88 NC_10 IL1 001...10...MyD88...350	10	MyD88 TRAF6Goff	20211203 0.5nM 069-1R_TRAF6_MyD88 NC_10 IL1 001	10	6.69067384531681	2.81555861158985	184	12	1
20211203 0.5nM 069-1R_TRAF6_MyD88 NC_10 IL1 001...10...37	20211203 0.5nM 069-1R_TRAF6_MyD88 NC_10 IL1 001...10...MyD88...371	10	MyD88 TRAF6Goff	20211203 0.5nM 069-1R_TRAF6_MyD88 NC_10 IL1 001	10	12.6588994216172	2.24604805508074	188	24	3
20211203 0.5nM 069-1R_TRAF6_MyD88 NC_10 IL1 001...10...38	20211203 0.5nM 069-1R_TRAF6_MyD88 NC_10 IL1 001...10...MyD88...342	10	MyD88 TRAF6Goff	20211203 0.5nM 069-1R_TRAF6_MyD88 NC_10 IL1 001	10	6.39477203917219	6.97274964174295	108	164	1
20211203 0.5nM 069-1R_TRAF6_MyD88 NC_10 IL1 001...10...39	20211203 0.5nM 069-1R_TRAF6_MyD88 NC_10 IL1 001...10...MyD88...391	10	MyD88 TRAF6Goff	20211203 0.5nM 069-1R_TRAF6_MyD88 NC_10 IL1 001	10	2.23808192691035	1.27392060844019	124	8	0
20211203 0.5nM 069-1R_TRAF6_MyD88 NC_10 IL1 001...10...4	20211203 0.5nM 069-1R_TRAF6_MyD88 NC_10 IL1 001...10...MyD88...23	10	MyD88 TRAF6Goff	20211203 0.5nM 069-1R_TRAF6_MyD88 NC_10 IL1 001	10	11.505929636414	6.92824759822849	84	8	3
20211203 0.5nM 069-1R_TRAF6_MyD88 NC_10 IL1 001...10...40	20211203 0.5nM 069-1R_TRAF6_MyD88 NC_10 IL1 001...10...MyD88...354	10	MyD88 TRAF6Goff	20211203 0.5nM 069-1R_TRAF6_MyD88 NC_10 IL1 001	10	6.17813152712577	2.50641326355181	152	32	1
20211203 0.5nM 069-1R_TRAF6_MyD88 NC_10 IL1 001...10...41	20211203 0.5nM 069-1R_TRAF6_MyD88 NC_10 IL1 001...10...MyD88...414	10	MyD88 TRAF6Goff	20211203 0.5nM 069-1R_TRAF6_MyD88 NC_10 IL1 001	10	2.3676462669776	3.04657394057818	36	68	1
20211203 0.5nM 069-1R_TRAF6_MyD88 NC_10 IL1 001...10...44	20211203 0.5nM 069-1R_TRAF6_MyD88 NC_10 IL1 001...10...MyD88...429	10	MyD88 TRAF6Goff	20211203 0.5nM 069-1R_TRAF6_MyD88 NC_10 IL1 001	10	6.89194819934671	4.36306251347017	40	28	2
20211203 0.5nM 069-1R_TRAF6_MyD88 NC_10 IL1 001...10...45	20211203 0.5nM 069-1R_TRAF6_MyD88 NC_10 IL1 001...10...MyD88...439	10	MyD88 TRAF6Goff	20211203 0.5nM 069-1R_TRAF6_MyD88 NC_10 IL1 001	10	4.76491847724966	2.42492620627355	76	36	1
20211203 0.5nM 069-1R_TRAF6_MyD88 NC_10 IL1 001...10...46	20211203 0.5nM 069-1R_TRAF6_MyD88 NC_10 IL1 001...10...MyD88...447	10	MyD88 TRAF6Goff	20211203 0.5nM 069-1R_TRAF6_MyD88 NC_10 IL1 001	10	3.98674429966209	2.13394402643912	24	32	1
20211203 0.5nM 069-1R_TRAF6_MyD88 NC_10 IL1 001...10...47	20211203 0.5nM 069-1R_TRAF6_MyD88 NC_10 IL1 001...10...MyD88...459	10	MyD88 TRAF6Goff	20211203 0.5nM 069-1R_TRAF6_MyD88 NC_10 IL1 001	10	2.94015477137489	2.48517193607403	24	16	1
20211203 0.5nM 069-1R_TRAF6_MyD88 NC_10 IL1 001...10...48	20211203 0.5nM 069-1R_TRAF6_MyD88 NC_10 IL1 001...10...MyD88...466	10	MyD88 TRAF6Goff	20211203 0.5nM 069-1R_TRAF6_MyD88 NC_10 IL1 001	10	9.82768637445398	5.53331210205573	64	12	2
20211203 0.5nM 069-1R_TRAF6_MyD88 NC_10 IL1 001...10...8	20211203 0.5nM 069-1R_TRAF6_MyD88 NC_10 IL1 001...10...MyD88...87	10	MyD88 TRAF6Goff	20211203 0.5nM 069-1R_TRAF6_MyD88 NC_10 IL1 001	10	6.42136585515957	5.19481902519452	68	20	1
20211203 0.5nM 069-1R_TRAF6_MyD88 NC_10 IL1 001...10...9	20211203 0.5nM 069-1R_TRAF6_MyD88 NC_10 IL1 001...10...MyD88...92	10	MyD88 TRAF6Goff	20211203 0.5nM 069-1R_TRAF6_MyD88 NC_10 IL1 001	10	3.44734112928296	0.927945932177735	56	8	1
20211203 0.5nM 069-1R_TRAF6_MyD88 NC_10 IL1 001...11...1	20211203 0.5nM 069-1R_TRAF6_MyD88 NC_10 IL1 001...11...MyD88...18	10	MyD88 TRAF6Goff	20211203 0.5nM 069-1R_TRAF6_MyD88 NC_10 IL1 001	11	7.38053354376603	3.82811776142608	64	48	2
20211203 0.5nM 069-1R_TRAF6_MyD88 NC_10 IL1 001...11...10	20211203 0.5nM 069-1R_TRAF6_MyD88 NC_10 IL1 001...11...MyD88...200	10	MyD88 TRAF6Goff	20211203 0.5nM 069-1R_TRAF6_MyD88 NC_10 IL1 001	11	7.25911442035952	15.1481488007991	192	84	2
20211203 0.5nM 069-1R_TRAF6_MyD88 NC_10 IL1 001...11...101	20211203 0.5nM 069-1R_TRAF6_MyD88 NC_10 IL1 001...11...MyD88...1482	10	MyD88 TRAF6Goff	20211203 0.5nM 069-1R_TRAF6_MyD88 NC_10 IL1 001	11	3.67569091981676	4.95345408625188	16	8	1
20211203 0.5nM 069-1R_TRAF6_MyD88 NC_10 IL1 001...11...102	20211203 0.5nM 069-1R_TRAF6_MyD88 NC_10 IL1 001...11...MyD88...1451	10	MyD88 TRAF6Goff	20211203 0.5nM 069-1R_TRAF6_MyD88 NC_10 IL1 001	11	4.03906272308995	4.65521749946198	84	56	1
20211203 0.5nM 069-1R_TRAF6_MyD88 NC_10 IL1 001...11...103	20211203 0.5nM 069-1R_TRAF6_MyD88 NC_10 IL1 001...11...MyD88...1474	10	MyD88 TRAF6Goff	20211203 0.5nM 069-1R_TRAF6_MyD88 NC_10 IL1 001	11	5.82399692801791	10.2560753463923	76	72	1
20211203 0.5nM 069-1R_TRAF6_MyD88 NC_10 IL1 001...11...104	20211203 0.5nM 069-1R_TRAF6_MyD88 NC_10 IL1 001...11...MyD88...1465	10	MyD88 TRAF6Goff	20211203 0.5nM 069-1R_TRAF6_MyD88 NC_10 IL1 001	11	3.35354248901322	12.6155288921604	68	20	1
20211203 0.5nM 069-1R_TRAF6_MyD88 NC_10 IL1 001...11...105	20211203 0.5nM 069-1R_TRAF6_MyD88 NC_10 IL1 001...11...MyD88...1419	10	MyD88 TRAF6Goff	20211203 0.5nM 069-1R_TRAF6_MyD88 NC_10 IL1 001	11	9.03867137540727	4.62304878178346	100	60	2
20211203 0.5nM 069-1R_TRAF6_MyD88 NC_10 IL1 001...11...106	20211203 0.5nM 069-1R_TRAF6_MyD88 NC_10 IL1 001...11...MyD88...1473	10	MyD88 TRAF6Goff	20211203 0.5nM 069-1R_TRAF6_MyD88 NC_10 IL1 001	11	4.52439845962267	0.383672820467597	92	12	1
20211203 0.5nM 069-1R_TRAF6_MyD88 NC_10 IL1 001...11...107	20211203 0.5nM 069-1R_TRAF6_MyD88 NC_10 IL1 001...11...MyD88...1467	10	MyD88 TRAF6Goff	20211203 0.5nM 069-1R_TRAF6_MyD88 NC_10 IL1 001	11	3.34502064825877	5.3449553075489	72	56	1
20211203 0.5nM 069-1R_TRAF6_MyD88 NC_10 IL1 001...11...108	20211203 0.5nM 069-1R_TRAF6_MyD88 NC_10 IL1 001...11...MyD88...1460	10	MyD88 TRAF6Goff	20211203 0.5nM 069-1R_TRAF6_MyD88 NC_10 IL1 001	11	5.33658048337641	5.11507531477589	48	48	1
20211203 0.5nM 069-1R_TRAF6_MyD88 NC_10 IL1 001...11...109	20211203 0.5nM 069-1R_TRAF6_MyD88 NC_10 IL1 001...11...MyD88...1528	10	MyD88 TRAF6Goff	20211203 0.5nM 069-1R_TRAF6_MyD88 NC_10 IL1 001	11	4.0256397040874	3.84051510219941	60	36	1
20211203 0.5nM 069-1R_TRAF6_MyD88 NC_10 IL1 001...11...11	20211203 0.5nM 069-1R_TRAF6_MyD88 NC_10 IL1 001...11...MyD88...202	10	MyD88 TRAF6Goff	20211203 0.5nM 069-1R_TRAF6_MyD88 NC_10 IL1 001	11	6.55715546700445	12.3816649489431	68	248	1
20211203 0.5nM 069-1R_TRAF6_MyD88 NC_10 IL1 001...11...110	20211203 0.5nM 069-1R_TRAF6_MyD88 NC_10 IL1 001...11...MyD88...1547	10	MyD88 TRAF6Goff	20211203 0.5nM 069-1R_TRAF6_MyD88 NC_10 IL1 001	11	4.45688798343395	2.15774833430298	32	8	1
20211203 0.5nM 069-1R_TRAF6_MyD88 NC_10 IL1 001...11...111	20211203 0.5nM 069-1R_TRAF6_MyD88 NC_10 IL1 001...11...MyD88...1478	10	MyD88 TRAF6Goff	20211203 0.5nM 069-1R_TRAF6_MyD88 NC_10 IL1 001	11	2.45671637239668	1.4839293549475	88	24	1
20211203 0.5nM 069-1R_TRAF6_MyD88 NC_10 IL1 001...11...12	20211203 0.5nM 069-1R_TRAF6_MyD88 NC_10 IL1 001...11...MyD88...246	10	MyD88 TRAF6Goff	20211203 0.5nM 069-1R_TRAF6_MyD88 NC_10 IL1 001	11	13.2516863394583	22.4902789791196	172	352	3
20211203 0.5nM 069-1R_TRAF6_MyD88 NC_10 IL1 001...11...13	20211203 0.5nM 069-1R_TRAF6_MyD88 NC_10 IL1 001...11...MyD88...250	10	MyD88 TRAF6Goff	20211203 0.5nM 069-1R_TRAF6_MyD88 NC_10 IL1 001	11	25.5722952824235	13.7853928462817	136	132	6
20211203 0.5nM 069-1R_TRAF6_MyD88 NC_10 IL1 001...11...14	20211203 0.5nM 069-1R_TRAF6_MyD88 NC_10 IL1 001...11...MyD88...303	10	MyD88 TRAF6Goff	20211203 0.5nM 069-1R_TRAF6_MyD88 NC_10 IL1 001	11	5.67093070505708	3.6697410906255	280	24	1
20211203 0.5nM 069-1R_TRAF6_MyD88 NC_10 IL1 001...11...15	20211203 0.5nM 069-1R_TRAF6_MyD88 NC_10 IL1 001...11...MyD88...316	10	MyD88 TRAF6Goff	20211203 0.5nM 069-1R_TRAF6_MyD88 NC_10 IL1 001	11	10.572664603403	12.8690938665307	308	328	2
20211203 0.5nM 069-1R_TRAF6_MyD88 NC_10 IL1 001...11...18	20211203 0.5nM 069-1R_TRAF6_MyD88 NC_10 IL1 001...11...MyD88...342	10	MyD88 TRAF6Goff	20211203 0.5nM 069-1R_TRAF6_MyD88 NC_10 IL1 001	11	6.51024304676682	8.59284426128693	108	140	1
20211203 0.5nM 069-1R_TRAF6_MyD88 NC_10 IL1 001...11...20	20211203 0.5nM 069-1R_TRAF6_MyD88 NC_10 IL1 001...11...MyD88...256	10	MyD88 TRAF6Goff	20211203 0.5nM 069-1R_TRAF6_MyD88 NC_10 IL1 001	11	6.0926510042836	1.97856548614398	208	20	1
20211203 0.5nM 069-1R_TRAF6_MyD88 NC_10 IL1 001...11...22	20211203 0.5nM 069-1R_TRAF6_MyD88 NC_10 IL1 001...11...MyD88...324	10	MyD88 TRAF6Goff	20211203 0.5nM 069-1R_TRAF6_MyD88 NC_10 IL1 001	11	10.6898378728373	12.7836190825327	396	56	2
20211203 0.5nM 069-1R_TRAF6_MyD88 NC_10 IL1 001...11...23	20211203 0.5nM 069-1R_TRAF6_MyD88 NC_10 IL1 001...11...MyD88...425	10	MyD88 TRAF6Goff	20211203 0.5nM 069-1R_TRAF6_MyD88 NC_10 IL1 001	11	6.44186962125515	11.4757717588171	108	52	1
20211203 0.5nM 069-1R_TRAF6_MyD88 NC_10 IL1 001...11...24	20211203 0.5nM 069-1R_TRAF6_MyD88 NC_10 IL1 001...11...MyD88...448	10	MyD88 TRAF6Goff	20211203 0.5nM 069-1R_TRAF6_MyD88 NC_10 IL1 001	11	10.597748865467	19.2679990698242	172	92	2
20211203 0.5nM 069-1R_TRAF6_MyD88 NC_10 IL1 001...11...25	20211203 0.5nM 069-1R_TRAF6_MyD88 NC_10 IL1 001...11...MyD88...479	10	MyD88 TRAF6Goff	20211203 0.5nM 069-1R_TRAF6_MyD88 NC_10 IL1 001	11	11.2401458672994	7.28281800642163	32	36	2
20211203 0.5nM 069-1R_TRAF6_MyD88 NC_10 IL1 001...11...26	20211203 0.5nM 069-1R_TRAF6_MyD88 NC_10 IL1 001...11...MyD88...446	10	MyD88 TRAF6Goff	20211203 0.5nM 069-1R_TRAF6_MyD88 NC_10 IL1 001	11	5.62745961232383	5.38259107252956	128	52	1
20211203 0.5nM 069-1R_TRAF6_MyD88 NC_10 IL1 001...11...27	20211203 0.5nM 069-1R_TRAF6_MyD88 NC_10 IL1 001...11...MyD88...564	10	MyD88 TRAF6Goff	20211203 0.5nM 069-1R_TRAF6_MyD88 NC_10 IL1 001	11	6.17193873536716	5.56879780319047	112	116	1
20211203 0.5nM 069-1R_TRAF6_MyD88 NC_10 IL1 001...11...28	20211203 0.5nM 069-1R_TRAF6_MyD88 NC_10 IL1 001...11...MyD88...529	10	MyD88 TRAF6Goff	20211203 0.5nM 069-1R_TRAF6_MyD88 NC_10 IL1 001	11	9.7303685061081	8.56294657953081	456	192	2
20211203 0.5nM 069-1R_TRAF6_MyD88 NC_10 IL1 001...11...29	20211203 0.5nM 069-1R_TRAF6_MyD88 NC_10 IL1 001...11...MyD88...597	10	MyD88 TRAF6Goff	20211203 0.5nM 069-1R_TRAF6_MyD88 NC_10 IL1 001	11	3.87419854243928	14.6751824831842	68	28	1
20211203 0.5nM 069-1R_TRAF6_MyD88 NC_10 IL1 001...11...3	20211203 0.5nM 069-1R_TRAF6_MyD88 NC_10 IL1 001...11...MyD88...28	10	MyD88 TRAF6Goff	20211203 0.5nM 069-1R_TRAF6_MyD88 NC_10 IL1 001	11	5.78982588905889	2.01350845369596	36	8	1
20211203 0.5nM 069-1R_TRAF6_MyD88 NC_10 IL1 001...11...30	20211203 0.5nM 069-1R_TRAF6_MyD88 NC_10 IL1 001...11...MyD88...655	10	MyD88 TRAF6Goff	20211203 0.5nM 069-1R_TRAF6_MyD88 NC_10 IL1 001	11	3.77545395193961	16.3532795330468	44	116	1
20211203 0.5nM 069-1R_TRAF6_MyD88 NC_10 IL1 001...11...31	20211203 0.5nM 069-1R_TRAF6_MyD88 NC_10 IL1 001...11...MyD88...518	10	MyD88 TRAF6Goff	20211203 0.5nM 069-1R_TRAF6_MyD88 NC_10 IL1 001	11	8.77127286034573	3.16636455777862	156	12	2
20211203 0.5nM 069-1R_TRAF6_MyD88 NC_10 IL1 001...11...32	20211203 0.5nM 069-1R_TRAF6_MyD88 NC_10 IL1 001...11...MyD88...574	10	MyD88 TRAF6Goff	20211203 0.5nM 069-1R_TRAF6_MyD88 NC_10 IL1 001	11	5.54196598423152	11.9548285322932	192	188	1
20211203 0.5nM 069-1R_TRAF6_MyD88 NC_10 IL1 001...11...33	20211203 0.5nM 069-1R_TRAF6_MyD88 NC_10 IL1 001...11...MyD88...627	10	MyD88 TRAF6Goff	20211203 0.5nM 069-1R_TRAF6_MyD88 NC_10 IL1 001	11	5.17354130918245	5.85467173237895	120	36	1
20211203 0.5nM 069-1R_TRAF6_MyD88 NC_10 IL1 001...11...34	20211203 0.5nM 069-1R_TRAF6_MyD88 NC_10 IL1 001...11...MyD88...610	10	MyD88 TRAF6Goff	20211203 0.5nM 069-1R_TRAF6_MyD88 NC_10 IL1 001	11	8.09893480927635	1.96337873991027	132	8	2
20211203 0.5nM 069-1R_TRAF6_MyD88 NC_10 IL1 001...11...36	20211203 0.5nM 069-1R_TRAF6_MyD88 NC_10 IL1 001...11...MyD88...716	10	MyD88 TRAF6Goff	20211203 0.5nM 069-1R_TRAF6_MyD88 NC_10 IL1 001	11	10.0548964200162	11.494385131757	100	172	2
20211203 0.5nM 069-1R_TRAF6_MyD88 NC_10 IL1 001...11...37	20211203 0.5nM 069-1R_TRAF6_MyD88 NC_10 IL1 001...11...MyD88...880	10	MyD88 TRAF6Goff	20211203 0.5nM 069-1R_TRAF6_MyD88 NC_10 IL1 001	11	0.677519580095437	8.23964912416041	8	68	0
20211203 0.5nM 069-1R_TRAF6_MyD88 NC_10 IL1 001...11...38	20211203 0.5nM 069-1R_TRAF6_MyD88 NC_10 IL1 001...11...MyD88...680	10	MyD88 TRAF6Goff	20211203 0.5nM 069-1R_TRAF6_MyD88 NC_10 IL1 001	11	4.91752529582109	15.3449708336955	276	168	1
20211203 0.5nM 069-1R_TRAF6_MyD88 NC_10 IL1 001...11...39	20211203 0.5nM 069-1R_TRAF6_MyD88 NC_10 IL1 001...11...MyD88...726	10	MyD88 TRAF6Goff	20211203 0.5nM 069-1R_TRAF6_MyD88 NC_10 IL1 001	11	8.41880414133833	4.8914604659448	260	148	2
20211203 0.5nM 069-1R_TRAF6_MyD88 NC_10 IL1 001...11...4	20211203 0.5nM 069-1R_TRAF6_MyD88 NC_10 IL1 001...11...MyD88...53	10	MyD88 TRAF6Goff	20211203 0.5nM 069-1R_TRAF6_MyD88 NC_10 IL1 001	11	2.94538121307806	2.25793873882831	20	24	1
20211203 0.5nM 069-1R_TRAF6_MyD88 NC_10 IL1 001...11...40	20211203 0.5nM 069-1R_TRAF6_MyD88 NC_10 IL1 001...11...MyD88...747	10	MyD88 TRAF6Goff	20211203 0.5nM 069-1R_TRAF6_MyD88 NC_10 IL1 001	11	7.88633900156932	9.95260345849001	612	64	2
20211203 0.5nM 069-1R_TRAF6_MyD88 NC_10 IL1 001...11...41	20211203 0.5nM 069-1R_TRAF6_MyD88 NC_10 IL1 001...11...MyD88...727	10	MyD88 TRAF6Goff	20211203 0.5nM 069-1R_TRAF6_MyD88 NC_10 IL1 001	11	7.68994651278729	10.9229457971067	136	684	2
20211203 0.5nM 069-1R_TRAF6_MyD88 NC_10 IL1 001...11...42	20211203 0.5nM 069-1R_TRAF6_MyD88 NC_10 IL1 001...11...MyD88...795	10	MyD88 TRAF6Goff	20211203 0.5nM 069-1R_TRAF6_MyD88 NC_10 IL1 001	11	4.56896953890163	6.32603051779082	92	112	1
20211203 0.5nM 069-1R_TRAF6_MyD88 NC_10 IL1 001...11...44	20211203 0.5nM 069-1R_TRAF6_MyD88 NC_10 IL1 001...11...MyD88...862	10	MyD88 TRAF6Goff	20211203 0.5nM 069-1R_TRAF6_MyD88 NC_10 IL1 001	11	2.85069605874257	2.01430344046182	8	16	1
20211203 0.5nM 069-1R_TRAF6_MyD88 NC_10 IL1 001...11...46	20211203 0.5nM 069-1R_TRAF6_MyD88 NC_10 IL1 001...11...MyD88...833	10	MyD88 TRAF6Goff	20211203 0.5nM 069-1R_TRAF6_MyD88 NC_10 IL1 001	11	3.69467392097765	6.17519025287101	76	104	1
20211203 0.5nM 069-1R_TRAF6_MyD88 NC_10 IL1 001...11...47	20211203 0.5nM 069-1R_TRAF6_MyD88 NC_10 IL1 001...11...MyD88...810	10	MyD88 TRAF6Goff	20211203 0.5nM 069-1R_TRAF6_MyD88 NC_10 IL1 001	11	1.72530279798163	7.08177467305996	52	40	0
20211203 0.5nM 069-1R_TRAF6_MyD88 NC_10 IL1 001...11...48	20211203 0.5nM 069-1R_TRAF6_MyD88 NC_10 IL1 001...11...MyD88...822	10	MyD88 TRAF6Goff	20211203 0.5nM 069-1R_TRAF6_MyD88 NC_10 IL1 001	11	8.06937542857342	8.97244272283242	60	28	2
20211203 0.5nM 069-1R_TRAF6_MyD88 NC_10 IL1 001...11...49	20211203 0.5nM 069-1R_TRAF6_MyD88 NC_10 IL1 001...11...MyD88...894	10	MyD88 TRAF6Goff	20211203 0.5nM 069-1R_TRAF6_MyD88 NC_10 IL1 001	11	2.41934866129045	11.2956116832605	28	84	1
20211203 0.5nM 069-1R_TRAF6_MyD88 NC_10 IL1 001...11...5	20211203 0.5nM 069-1R_TRAF6_MyD88 NC_10 IL1 001...11...MyD88...82	10	MyD88 TRAF6Goff	20211203 0.5nM 069-1R_TRAF6_MyD88 NC_10 IL1 001	11	9.38964698124894	9.69851025991629	28	40	2
20211203 0.5nM 069-1R_TRAF6_MyD88 NC_10 IL1 001...11...50	20211203 0.5nM 069-1R_TRAF6_MyD88 NC_10 IL1 001...11...MyD88...600	10	MyD88 TRAF6Goff	20211203 0.5nM 069-1R_TRAF6_MyD88 NC_10 IL1 001	11	8.39973677448621	17.4937802291692	108	492	2
20211203 0.5nM 069-1R_TRAF6_MyD88 NC_10 IL1 001...11...53	20211203 0.5nM 069-1R_TRAF6_MyD88 NC_10 IL1 001...11...MyD88...897	10	MyD88 TRAF6Goff	20211203 0.5nM 069-1R_TRAF6_MyD88 NC_10 IL1 001	11	3.08765041885262	1.51084726253195	72	44	1
20211203 0.5nM 069-1R_TRAF6_MyD88 NC_10 IL1 001...11...54	20211203 0.5nM 069-1R_TRAF6_MyD88 NC_10 IL1 001...11...MyD88...965	10	MyD88 TRAF6Goff	20211203 0.5nM 069-1R_TRAF6_MyD88 NC_10 IL1 001	11	3.8279977280192	3.33888553093576	12	20	1
20211203 0.5nM 069-1R_TRAF6_MyD88 NC_10 IL1 001...11...56	20211203 0.5nM 069-1R_TRAF6_MyD88 NC_10 IL1 001...11...MyD88...905	10	MyD88 TRAF6Goff	20211203 0.5nM 069-1R_TRAF6_MyD88 NC_10 IL1 001	11	2.59800964367913	4.28282551444486	80	44	1
20211203 0.5nM 069-1R_TRAF6_MyD88 NC_10 IL1 001...11...57	20211203 0.5nM 069-1R_TRAF6_MyD88 NC_10 IL1 001...11...MyD88...901	10	MyD88 TRAF6Goff	20211203 0.5nM 069-1R_TRAF6_MyD88 NC_10 IL1 001	11	2.87135021092935	15.194376410368	32	104	1
20211203 0.5nM 069-1R_TRAF6_MyD88 NC_10 IL1 001...11...58	20211203 0.5nM 069-1R_TRAF6_MyD88 NC_10 IL1 001...11...MyD88...895	10	MyD88 TRAF6Goff	20211203 0.5nM 069-1R_TRAF6_MyD88 NC_10 IL1 001	11	9.56158252015671	8.50086958835022	112	172	2
20211203 0.5nM 069-1R_TRAF6_MyD88 NC_10 IL1 001...11...60	20211203 0.5nM 069-1R_TRAF6_MyD88 NC_10 IL1 001...11...MyD88...932	10	MyD88 TRAF6Goff	20211203 0.5nM 069-1R_TRAF6_MyD88 NC_10 IL1 001	11	12.3753568546574	11.4445152136084	64	328	3
20211203 0.5nM 069-1R_TRAF6_MyD88 NC_10 IL1 001...11...61	20211203 0.5nM 069-1R_TRAF6_MyD88 NC_10 IL1 001...11...MyD88...976	10	MyD88 TRAF6Goff	20211203 0.5nM 069-1R_TRAF6_MyD88 NC_10 IL1 001	11	3.53479958748277	4.65642264628883	68	20	1
20211203 0.5nM 069-1R_TRAF6_MyD88 NC_10 IL1 001...11...62	20211203 0.5nM 069-1R_TRAF6_MyD88 NC_10 IL1 001...11...MyD88...1012	10	MyD88 TRAF6Goff	20211203 0.5nM 069-1R_TRAF6_MyD88 NC_10 IL1 001	11	18.4698683068807	4.82695342129465	348	20	4
20211203 0.5nM 069-1R_TRAF6_MyD88 NC_10 IL1 001...11...63	20211203 0.5nM 069-1R_TRAF6_MyD88 NC_10 IL1 001...11...MyD88...884	10	MyD88 TRAF6Goff	20211203 0.5nM 069-1R_TRAF6_MyD88 NC_10 IL1 001	11	7.68328730589667	4.92525031647629	176	40	2
20211203 0.5nM 069-1R_TRAF6_MyD88 NC_10 IL1 001...11...64	20211203 0.5nM 069-1R_TRAF6_MyD88 NC_10 IL1 001...11...MyD88...1007	10	MyD88 TRAF6Goff	20211203 0.5nM 069-1R_TRAF6_MyD88 NC_10 IL1 001	11	4.16903254350868	2.06969487919131	32	16	1
20211203 0.5nM 069-1R_TRAF6_MyD88 NC_10 IL1 001...11...65	20211203 0.5nM 069-1R_TRAF6_MyD88 NC_10 IL1 001...11...MyD88...987	10	MyD88 TRAF6Goff	20211203 0.5nM 069-1R_TRAF6_MyD88 NC_10 IL1 001	11	6.48946241295924	7.56990252471635	220	132	1
20211203 0.5nM 069-1R_TRAF6_MyD88 NC_10 IL1 001...11...66	20211203 0.5nM 069-1R_TRAF6_MyD88 NC_10 IL1 001...11...MyD88...1117	10	MyD88 TRAF6Goff	20211203 0.5nM 069-1R_TRAF6_MyD88 NC_10 IL1 001	11	5.97995590074198	13.9679803601865	388	208	1
20211203 0.5nM 069-1R_TRAF6_MyD88 NC_10 IL1 001...11...67	20211203 0.5nM 069-1R_TRAF6_MyD88 NC_10 IL1 001...11...MyD88...953	10	MyD88 TRAF6Goff	20211203 0.5nM 069-1R_TRAF6_MyD88 NC_10 IL1 001	11	5.32134534697702	11.8578535859566	156	80	1
20211203 0.5nM 069-1R_TRAF6_MyD88 NC_10 IL1 001...11...68	20211203 0.5nM 069-1R_TRAF6_MyD88 NC_10 IL1 001...11...MyD88...1050	10	MyD88 TRAF6Goff	20211203 0.5nM 069-1R_TRAF6_MyD88 NC_10 IL1 001	11	5.92944632097214	2.40417052397852	336	32	1
20211203 0.5nM 069-1R_TRAF6_MyD88 NC_10 IL1 001...11...69	20211203 0.5nM 069-1R_TRAF6_MyD88 NC_10 IL1 001...11...MyD88...1068	10	MyD88 TRAF6Goff	20211203 0.5nM 069-1R_TRAF6_MyD88 NC_10 IL1 001	11	4.66579223880548	2.4949428671495	68	8	1
20211203 0.5nM 069-1R_TRAF6_MyD88 NC_10 IL1 001...11...7	20211203 0.5nM 069-1R_TRAF6_MyD88 NC_10 IL1 001...11...MyD88...133	10	MyD88 TRAF6Goff	20211203 0.5nM 069-1R_TRAF6_MyD88 NC_10 IL1 001	11	3.6049283855847	10.3386218205934	40	24	1
20211203 0.5nM 069-1R_TRAF6_MyD88 NC_10 IL1 001...11...71	20211203 0.5nM 069-1R_TRAF6_MyD88 NC_10 IL1 001...11...MyD88...1051	10	MyD88 TRAF6Goff	20211203 0.5nM 069-1R_TRAF6_MyD88 NC_10 IL1 001	11	2.22481774601031	1.64086317550544	36	8	0
20211203 0.5nM 069-1R_TRAF6_MyD88 NC_10 IL1 001...11...72	20211203 0.5nM 069-1R_TRAF6_MyD88 NC_10 IL1 001...11...MyD88...1021	10	MyD88 TRAF6Goff	20211203 0.5nM 069-1R_TRAF6_MyD88 NC_10 IL1 001	11	11.3569084472254	4.43948328320655	448	64	3
20211203 0.5nM 069-1R_TRAF6_MyD88 NC_10 IL1 001...11...73	20211203 0.5nM 069-1R_TRAF6_MyD88 NC_10 IL1 001...11...MyD88...1073	10	MyD88 TRAF6Goff	20211203 0.5nM 069-1R_TRAF6_MyD88 NC_10 IL1 001	11	7.03241045570209	7.81600445795904	56	56	2
20211203 0.5nM 069-1R_TRAF6_MyD88 NC_10 IL1 001...11...74	20211203 0.5nM 069-1R_TRAF6_MyD88 NC_10 IL1 001...11...MyD88...1132	10	MyD88 TRAF6Goff	20211203 0.5nM 069-1R_TRAF6_MyD88 NC_10 IL1 001	11	2.69308406409354	3.3095299769428	104	36	1
20211203 0.5nM 069-1R_TRAF6_MyD88 NC_10 IL1 001...11...75	20211203 0.5nM 069-1R_TRAF6_MyD88 NC_10 IL1 001...11...MyD88...1090	10	MyD88 TRAF6Goff	20211203 0.5nM 069-1R_TRAF6_MyD88 NC_10 IL1 001	11	3.87036312060593	2.12003479218309	88	8	1
20211203 0.5nM 069-1R_TRAF6_MyD88 NC_10 IL1 001...11...76	20211203 0.5nM 069-1R_TRAF6_MyD88 NC_10 IL1 001...11...MyD88...1177	10	MyD88 TRAF6Goff	20211203 0.5nM 069-1R_TRAF6_MyD88 NC_10 IL1 001	11	12.9454815933232	11.733679278348	48	44	3
20211203 0.5nM 069-1R_TRAF6_MyD88 NC_10 IL1 001...11...77	20211203 0.5nM 069-1R_TRAF6_MyD88 NC_10 IL1 001...11...MyD88...1078	10	MyD88 TRAF6Goff	20211203 0.5nM 069-1R_TRAF6_MyD88 NC_10 IL1 001	11	6.20884427278918	11.0017943484892	160	104	1
20211203 0.5nM 069-1R_TRAF6_MyD88 NC_10 IL1 001...11...79	20211203 0.5nM 069-1R_TRAF6_MyD88 NC_10 IL1 001...11...MyD88...1205	10	MyD88 TRAF6Goff	20211203 0.5nM 069-1R_TRAF6_MyD88 NC_10 IL1 001	11	5.36716145590405	2.33089415988922	20	28	1
20211203 0.5nM 069-1R_TRAF6_MyD88 NC_10 IL1 001...11...81	20211203 0.5nM 069-1R_TRAF6_MyD88 NC_10 IL1 001...11...MyD88...1126	10	MyD88 TRAF6Goff	20211203 0.5nM 069-1R_TRAF6_MyD88 NC_10 IL1 001	11	6.28764092245687	2.23239300253353	164	8	1
20211203 0.5nM 069-1R_TRAF6_MyD88 NC_10 IL1 001...11...83	20211203 0.5nM 069-1R_TRAF6_MyD88 NC_10 IL1 001...11...MyD88...1124	10	MyD88 TRAF6Goff	20211203 0.5nM 069-1R_TRAF6_MyD88 NC_10 IL1 001	11	6.57839620524621	3.632749614786	384	32	1
20211203 0.5nM 069-1R_TRAF6_MyD88 NC_10 IL1 001...11...84	20211203 0.5nM 069-1R_TRAF6_MyD88 NC_10 IL1 001...11...MyD88...1202	10	MyD88 TRAF6Goff	20211203 0.5nM 069-1R_TRAF6_MyD88 NC_10 IL1 001	11	6.28377951660831	4.01733081125398	88	44	1
20211203 0.5nM 069-1R_TRAF6_MyD88 NC_10 IL1 001...11...85	20211203 0.5nM 069-1R_TRAF6_MyD88 NC_10 IL1 001...11...MyD88...1299	10	MyD88 TRAF6Goff	20211203 0.5nM 069-1R_TRAF6_MyD88 NC_10 IL1 001	11	2.31666473348613	9.18576648388225	128	96	1
20211203 0.5nM 069-1R_TRAF6_MyD88 NC_10 IL1 001...11...86	20211203 0.5nM 069-1R_TRAF6_MyD88 NC_10 IL1 001...11...MyD88...1113	10	MyD88 TRAF6Goff	20211203 0.5nM 069-1R_TRAF6_MyD88 NC_10 IL1 001	11	7.56030741205504	6.46620243087248	312	112	2
20211203 0.5nM 069-1R_TRAF6_MyD88 NC_10 IL1 001...11...87	20211203 0.5nM 069-1R_TRAF6_MyD88 NC_10 IL1 001...11...MyD88...1307	10	MyD88 TRAF6Goff	20211203 0.5nM 069-1R_TRAF6_MyD88 NC_10 IL1 001	11	4.26014164260324	3.23295992316078	92	28	1
20211203 0.5nM 069-1R_TRAF6_MyD88 NC_10 IL1 001...11...88	20211203 0.5nM 069-1R_TRAF6_MyD88 NC_10 IL1 001...11...MyD88...1297	10	MyD88 TRAF6Goff	20211203 0.5nM 069-1R_TRAF6_MyD88 NC_10 IL1 001	11	5.01630534153011	5.29332574599351	132	96	1
20211203 0.5nM 069-1R_TRAF6_MyD88 NC_10 IL1 001...11...89	20211203 0.5nM 069-1R_TRAF6_MyD88 NC_10 IL1 001...11...MyD88...1308	10	MyD88 TRAF6Goff	20211203 0.5nM 069-1R_TRAF6_MyD88 NC_10 IL1 001	11	1.89427288541639	9.18817103234678	20	28	0
20211203 0.5nM 069-1R_TRAF6_MyD88 NC_10 IL1 001...11...9	20211203 0.5nM 069-1R_TRAF6_MyD88 NC_10 IL1 001...11...MyD88...208	10	MyD88 TRAF6Goff	20211203 0.5nM 069-1R_TRAF6_MyD88 NC_10 IL1 001	11	6.25940341161181	11.873168523617	20	76	1
20211203 0.5nM 069-1R_TRAF6_MyD88 NC_10 IL1 001...11...90	20211203 0.5nM 069-1R_TRAF6_MyD88 NC_10 IL1 001...11...MyD88...1086	10	MyD88 TRAF6Goff	20211203 0.5nM 069-1R_TRAF6_MyD88 NC_10 IL1 001	11	8.67319570077879	28.2975455905734	60	428	2
20211203 0.5nM 069-1R_TRAF6_MyD88 NC_10 IL1 001...11...92	20211203 0.5nM 069-1R_TRAF6_MyD88 NC_10 IL1 001...11...MyD88...1341	10	MyD88 TRAF6Goff	20211203 0.5nM 069-1R_TRAF6_MyD88 NC_10 IL1 001	11	5.14665255815077	5.30084744055507	164	76	1
20211203 0.5nM 069-1R_TRAF6_MyD88 NC_10 IL1 001...11...93	20211203 0.5nM 069-1R_TRAF6_MyD88 NC_10 IL1 001...11...MyD88...1345	10	MyD88 TRAF6Goff	20211203 0.5nM 069-1R_TRAF6_MyD88 NC_10 IL1 001	11	8.60737640925051	2.41216582810685	68	20	2
20211203 0.5nM 069-1R_TRAF6_MyD88 NC_10 IL1 001...11...94	20211203 0.5nM 069-1R_TRAF6_MyD88 NC_10 IL1 001...11...MyD88...1322	10	MyD88 TRAF6Goff	20211203 0.5nM 069-1R_TRAF6_MyD88 NC_10 IL1 001	11	8.22004324663092	3.92868234032835	76	96	2
20211203 0.5nM 069-1R_TRAF6_MyD88 NC_10 IL1 001...11...95	20211203 0.5nM 069-1R_TRAF6_MyD88 NC_10 IL1 001...11...MyD88...1293	10	MyD88 TRAF6Goff	20211203 0.5nM 069-1R_TRAF6_MyD88 NC_10 IL1 001	11	3.41009156102879	0.978370185354382	240	12	1
20211203 0.5nM 069-1R_TRAF6_MyD88 NC_10 IL1 001...11...96	20211203 0.5nM 069-1R_TRAF6_MyD88 NC_10 IL1 001...11...MyD88...1455	10	MyD88 TRAF6Goff	20211203 0.5nM 069-1R_TRAF6_MyD88 NC_10 IL1 001	11	5.50959284558338	2.21178587730063	104	48	1
20211203 0.5nM 069-1R_TRAF6_MyD88 NC_10 IL1 001...11...97	20211203 0.5nM 069-1R_TRAF6_MyD88 NC_10 IL1 001...11...MyD88...1502	10	MyD88 TRAF6Goff	20211203 0.5nM 069-1R_TRAF6_MyD88 NC_10 IL1 001	11	2.26918228119371	1.53986739440817	20	8	1
20211203 0.5nM 069-1R_TRAF6_MyD88 NC_10 IL1 001...11...98	20211203 0.5nM 069-1R_TRAF6_MyD88 NC_10 IL1 001...11...MyD88...1430	10	MyD88 TRAF6Goff	20211203 0.5nM 069-1R_TRAF6_MyD88 NC_10 IL1 001	11	3.14544501466551	1.55644273973963	44	8	1
20211203 0.5nM 069-1R_TRAF6_MyD88 NC_10 IL1 001...12...1	20211203 0.5nM 069-1R_TRAF6_MyD88 NC_10 IL1 001...12...MyD88...9	10	MyD88 TRAF6Goff	20211203 0.5nM 069-1R_TRAF6_MyD88 NC_10 IL1 001	12	16.907392995041	18.4983784349452	248	680	4
20211203 0.5nM 069-1R_TRAF6_MyD88 NC_10 IL1 001...12...10	20211203 0.5nM 069-1R_TRAF6_MyD88 NC_10 IL1 001...12...MyD88...91	10	MyD88 TRAF6Goff	20211203 0.5nM 069-1R_TRAF6_MyD88 NC_10 IL1 001	12	15.9638397023903	8.59392841584332	152	8	4
20211203 0.5nM 069-1R_TRAF6_MyD88 NC_10 IL1 001...12...12	20211203 0.5nM 069-1R_TRAF6_MyD88 NC_10 IL1 001...12...MyD88...111	10	MyD88 TRAF6Goff	20211203 0.5nM 069-1R_TRAF6_MyD88 NC_10 IL1 001	12	12.2659841533651	3.91342107828424	36	12	3
20211203 0.5nM 069-1R_TRAF6_MyD88 NC_10 IL1 001...12...13	20211203 0.5nM 069-1R_TRAF6_MyD88 NC_10 IL1 001...12...MyD88...127	10	MyD88 TRAF6Goff	20211203 0.5nM 069-1R_TRAF6_MyD88 NC_10 IL1 001	12	21.1579974505626	10.4635938007681	416	92	5
20211203 0.5nM 069-1R_TRAF6_MyD88 NC_10 IL1 001...12...14	20211203 0.5nM 069-1R_TRAF6_MyD88 NC_10 IL1 001...12...MyD88...110	10	MyD88 TRAF6Goff	20211203 0.5nM 069-1R_TRAF6_MyD88 NC_10 IL1 001	12	11.735954520873	8.46904818704652	56	80	3
20211203 0.5nM 069-1R_TRAF6_MyD88 NC_10 IL1 001...12...15	20211203 0.5nM 069-1R_TRAF6_MyD88 NC_10 IL1 001...12...MyD88...122	10	MyD88 TRAF6Goff	20211203 0.5nM 069-1R_TRAF6_MyD88 NC_10 IL1 001	12	20.0274484629165	12.1333865280231	176	164	4
20211203 0.5nM 069-1R_TRAF6_MyD88 NC_10 IL1 001...12...17	20211203 0.5nM 069-1R_TRAF6_MyD88 NC_10 IL1 001...12...MyD88...75	10	MyD88 TRAF6Goff	20211203 0.5nM 069-1R_TRAF6_MyD88 NC_10 IL1 001	12	12.1986507679172	7.24589356452052	164	20	3
20211203 0.5nM 069-1R_TRAF6_MyD88 NC_10 IL1 001...12...18	20211203 0.5nM 069-1R_TRAF6_MyD88 NC_10 IL1 001...12...MyD88...144	10	MyD88 TRAF6Goff	20211203 0.5nM 069-1R_TRAF6_MyD88 NC_10 IL1 001	12	20.0010519154313	11.5338940202519	208	120	4
20211203 0.5nM 069-1R_TRAF6_MyD88 NC_10 IL1 001...12...19	20211203 0.5nM 069-1R_TRAF6_MyD88 NC_10 IL1 001...12...MyD88...126	10	MyD88 TRAF6Goff	20211203 0.5nM 069-1R_TRAF6_MyD88 NC_10 IL1 001	12	4.46604889301261	7.37470813723362	60	96	1
20211203 0.5nM 069-1R_TRAF6_MyD88 NC_10 IL1 001...12...2	20211203 0.5nM 069-1R_TRAF6_MyD88 NC_10 IL1 001...12...MyD88...32	10	MyD88 TRAF6Goff	20211203 0.5nM 069-1R_TRAF6_MyD88 NC_10 IL1 001	12	9.8530076531512	11.8170957296841	596	144	2
20211203 0.5nM 069-1R_TRAF6_MyD88 NC_10 IL1 001...12...20	20211203 0.5nM 069-1R_TRAF6_MyD88 NC_10 IL1 001...12...MyD88...120	10	MyD88 TRAF6Goff	20211203 0.5nM 069-1R_TRAF6_MyD88 NC_10 IL1 001	12	8.22004069352642	12.3683873724897	260	164	2
20211203 0.5nM 069-1R_TRAF6_MyD88 NC_10 IL1 001...12...21	20211203 0.5nM 069-1R_TRAF6_MyD88 NC_10 IL1 001...12...MyD88...185	10	MyD88 TRAF6Goff	20211203 0.5nM 069-1R_TRAF6_MyD88 NC_10 IL1 001	12	5.87819272742916	10.0960037236209	84	76	1
20211203 0.5nM 069-1R_TRAF6_MyD88 NC_10 IL1 001...12...22	20211203 0.5nM 069-1R_TRAF6_MyD88 NC_10 IL1 001...12...MyD88...141	10	MyD88 TRAF6Goff	20211203 0.5nM 069-1R_TRAF6_MyD88 NC_10 IL1 001	12	3.47208285325738	1.61509864746329	108	12	1
20211203 0.5nM 069-1R_TRAF6_MyD88 NC_10 IL1 001...12...23	20211203 0.5nM 069-1R_TRAF6_MyD88 NC_10 IL1 001...12...MyD88...183	10	MyD88 TRAF6Goff	20211203 0.5nM 069-1R_TRAF6_MyD88 NC_10 IL1 001	12	7.38460204962807	9.00383223534558	192	124	2
20211203 0.5nM 069-1R_TRAF6_MyD88 NC_10 IL1 001...12...24	20211203 0.5nM 069-1R_TRAF6_MyD88 NC_10 IL1 001...12...MyD88...128	10	MyD88 TRAF6Goff	20211203 0.5nM 069-1R_TRAF6_MyD88 NC_10 IL1 001	12	5.8328196644921	9.53812341911168	212	84	1
20211203 0.5nM 069-1R_TRAF6_MyD88 NC_10 IL1 001...12...25	20211203 0.5nM 069-1R_TRAF6_MyD88 NC_10 IL1 001...12...MyD88...236	10	MyD88 TRAF6Goff	20211203 0.5nM 069-1R_TRAF6_MyD88 NC_10 IL1 001	12	4.86910306429069	6.5234955676072	12	56	1
20211203 0.5nM 069-1R_TRAF6_MyD88 NC_10 IL1 001...12...26	20211203 0.5nM 069-1R_TRAF6_MyD88 NC_10 IL1 001...12...MyD88...221	10	MyD88 TRAF6Goff	20211203 0.5nM 069-1R_TRAF6_MyD88 NC_10 IL1 001	12	4.94118328870146	4.6399567826555	40	20	1
20211203 0.5nM 069-1R_TRAF6_MyD88 NC_10 IL1 001...12...28	20211203 0.5nM 069-1R_TRAF6_MyD88 NC_10 IL1 001...12...MyD88...255	10	MyD88 TRAF6Goff	20211203 0.5nM 069-1R_TRAF6_MyD88 NC_10 IL1 001	12	11.2737827206145	6.47665728178774	188	44	3
20211203 0.5nM 069-1R_TRAF6_MyD88 NC_10 IL1 001...12...3	20211203 0.5nM 069-1R_TRAF6_MyD88 NC_10 IL1 001...12...MyD88...26	10	MyD88 TRAF6Goff	20211203 0.5nM 069-1R_TRAF6_MyD88 NC_10 IL1 001	12	6.06219440294764	9.21565402825712	56	36	1
20211203 0.5nM 069-1R_TRAF6_MyD88 NC_10 IL1 001...12...30	20211203 0.5nM 069-1R_TRAF6_MyD88 NC_10 IL1 001...12...MyD88...253	10	MyD88 TRAF6Goff	20211203 0.5nM 069-1R_TRAF6_MyD88 NC_10 IL1 001	12	5.12979986533055	5.00501671483883	132	24	1
20211203 0.5nM 069-1R_TRAF6_MyD88 NC_10 IL1 001...12...31	20211203 0.5nM 069-1R_TRAF6_MyD88 NC_10 IL1 001...12...MyD88...215	10	MyD88 TRAF6Goff	20211203 0.5nM 069-1R_TRAF6_MyD88 NC_10 IL1 001	12	6.5034214088968	6.93736813148187	108	24	1
20211203 0.5nM 069-1R_TRAF6_MyD88 NC_10 IL1 001...12...32	20211203 0.5nM 069-1R_TRAF6_MyD88 NC_10 IL1 001...12...MyD88...276	10	MyD88 TRAF6Goff	20211203 0.5nM 069-1R_TRAF6_MyD88 NC_10 IL1 001	12	6.52438479557207	3.53656028520556	120	20	1
20211203 0.5nM 069-1R_TRAF6_MyD88 NC_10 IL1 001...12...33	20211203 0.5nM 069-1R_TRAF6_MyD88 NC_10 IL1 001...12...MyD88...223	10	MyD88 TRAF6Goff	20211203 0.5nM 069-1R_TRAF6_MyD88 NC_10 IL1 001	12	8.76503720113888	5.23311049901574	232	48	2
20211203 0.5nM 069-1R_TRAF6_MyD88 NC_10 IL1 001...12...34	20211203 0.5nM 069-1R_TRAF6_MyD88 NC_10 IL1 001...12...MyD88...294	10	MyD88 TRAF6Goff	20211203 0.5nM 069-1R_TRAF6_MyD88 NC_10 IL1 001	12	17.6886747331927	3.96396285036567	244	8	4
20211203 0.5nM 069-1R_TRAF6_MyD88 NC_10 IL1 001...12...35	20211203 0.5nM 069-1R_TRAF6_MyD88 NC_10 IL1 001...12...MyD88...155	10	MyD88 TRAF6Goff	20211203 0.5nM 069-1R_TRAF6_MyD88 NC_10 IL1 001	12	7.17932701172194	0.951288423762986	436	16	2
20211203 0.5nM 069-1R_TRAF6_MyD88 NC_10 IL1 001...12...37	20211203 0.5nM 069-1R_TRAF6_MyD88 NC_10 IL1 001...12...MyD88...287	10	MyD88 TRAF6Goff	20211203 0.5nM 069-1R_TRAF6_MyD88 NC_10 IL1 001	12	2.94698505685695	6.42135220264176	156	40	1
20211203 0.5nM 069-1R_TRAF6_MyD88 NC_10 IL1 001...12...38	20211203 0.5nM 069-1R_TRAF6_MyD88 NC_10 IL1 001...12...MyD88...275	10	MyD88 TRAF6Goff	20211203 0.5nM 069-1R_TRAF6_MyD88 NC_10 IL1 001	12	4.78279209273414	3.15717333547529	216	20	1
20211203 0.5nM 069-1R_TRAF6_MyD88 NC_10 IL1 001...12...39	20211203 0.5nM 069-1R_TRAF6_MyD88 NC_10 IL1 001...12...MyD88...344	10	MyD88 TRAF6Goff	20211203 0.5nM 069-1R_TRAF6_MyD88 NC_10 IL1 001	12	2.85229883186473	2.4158032194508	24	20	1
20211203 0.5nM 069-1R_TRAF6_MyD88 NC_10 IL1 001...12...4	20211203 0.5nM 069-1R_TRAF6_MyD88 NC_10 IL1 001...12...MyD88...39	10	MyD88 TRAF6Goff	20211203 0.5nM 069-1R_TRAF6_MyD88 NC_10 IL1 001	12	7.15078201650035	2.23294529796893	56	28	2
20211203 0.5nM 069-1R_TRAF6_MyD88 NC_10 IL1 001...12...40	20211203 0.5nM 069-1R_TRAF6_MyD88 NC_10 IL1 001...12...MyD88...228	10	MyD88 TRAF6Goff	20211203 0.5nM 069-1R_TRAF6_MyD88 NC_10 IL1 001	12	16.001080550969	2.28867190639033	552	8	4
20211203 0.5nM 069-1R_TRAF6_MyD88 NC_10 IL1 001...12...41	20211203 0.5nM 069-1R_TRAF6_MyD88 NC_10 IL1 001...12...MyD88...320	10	MyD88 TRAF6Goff	20211203 0.5nM 069-1R_TRAF6_MyD88 NC_10 IL1 001	12	8.26413387899787	4.83557230563093	236	68	2
20211203 0.5nM 069-1R_TRAF6_MyD88 NC_10 IL1 001...12...42	20211203 0.5nM 069-1R_TRAF6_MyD88 NC_10 IL1 001...12...MyD88...363	10	MyD88 TRAF6Goff	20211203 0.5nM 069-1R_TRAF6_MyD88 NC_10 IL1 001	12	1.72411589264018	6.57156242527793	76	76	0
20211203 0.5nM 069-1R_TRAF6_MyD88 NC_10 IL1 001...12...43	20211203 0.5nM 069-1R_TRAF6_MyD88 NC_10 IL1 001...12...MyD88...364	10	MyD88 TRAF6Goff	20211203 0.5nM 069-1R_TRAF6_MyD88 NC_10 IL1 001	12	4.06800980138687	4.35474952764228	60	56	1
20211203 0.5nM 069-1R_TRAF6_MyD88 NC_10 IL1 001...12...44	20211203 0.5nM 069-1R_TRAF6_MyD88 NC_10 IL1 001...12...MyD88...252	10	MyD88 TRAF6Goff	20211203 0.5nM 069-1R_TRAF6_MyD88 NC_10 IL1 001	12	9.41063072069683	5.78945390988689	384	244	2
20211203 0.5nM 069-1R_TRAF6_MyD88 NC_10 IL1 001...12...45	20211203 0.5nM 069-1R_TRAF6_MyD88 NC_10 IL1 001...12...MyD88...345	10	MyD88 TRAF6Goff	20211203 0.5nM 069-1R_TRAF6_MyD88 NC_10 IL1 001	12	6.65826686773918	5.80564012719436	108	84	1
20211203 0.5nM 069-1R_TRAF6_MyD88 NC_10 IL1 001...12...47	20211203 0.5nM 069-1R_TRAF6_MyD88 NC_10 IL1 001...12...MyD88...310	10	MyD88 TRAF6Goff	20211203 0.5nM 069-1R_TRAF6_MyD88 NC_10 IL1 001	12	8.30325245358237	8.06781342384014	316	268	2
20211203 0.5nM 069-1R_TRAF6_MyD88 NC_10 IL1 001...12...49	20211203 0.5nM 069-1R_TRAF6_MyD88 NC_10 IL1 001...12...MyD88...381	10	MyD88 TRAF6Goff	20211203 0.5nM 069-1R_TRAF6_MyD88 NC_10 IL1 001	12	9.90059148839997	10.7161130497385	284	76	2
20211203 0.5nM 069-1R_TRAF6_MyD88 NC_10 IL1 001...12...5	20211203 0.5nM 069-1R_TRAF6_MyD88 NC_10 IL1 001...12...MyD88...62	10	MyD88 TRAF6Goff	20211203 0.5nM 069-1R_TRAF6_MyD88 NC_10 IL1 001	12	18.9797663191433	12.1567269497247	48	20	4
20211203 0.5nM 069-1R_TRAF6_MyD88 NC_10 IL1 001...12...50	20211203 0.5nM 069-1R_TRAF6_MyD88 NC_10 IL1 001...12...MyD88...398	10	MyD88 TRAF6Goff	20211203 0.5nM 069-1R_TRAF6_MyD88 NC_10 IL1 001	12	7.10529181959931	7.89049756022348	340	196	2
20211203 0.5nM 069-1R_TRAF6_MyD88 NC_10 IL1 001...12...51	20211203 0.5nM 069-1R_TRAF6_MyD88 NC_10 IL1 001...12...MyD88...435	10	MyD88 TRAF6Goff	20211203 0.5nM 069-1R_TRAF6_MyD88 NC_10 IL1 001	12	7.59541224898705	3.94027620276448	72	56	2
20211203 0.5nM 069-1R_TRAF6_MyD88 NC_10 IL1 001...12...52	20211203 0.5nM 069-1R_TRAF6_MyD88 NC_10 IL1 001...12...MyD88...464	10	MyD88 TRAF6Goff	20211203 0.5nM 069-1R_TRAF6_MyD88 NC_10 IL1 001	12	2.84032605857967	6.26294823966835	28	28	1
20211203 0.5nM 069-1R_TRAF6_MyD88 NC_10 IL1 001...12...53	20211203 0.5nM 069-1R_TRAF6_MyD88 NC_10 IL1 001...12...MyD88...465	10	MyD88 TRAF6Goff	20211203 0.5nM 069-1R_TRAF6_MyD88 NC_10 IL1 001	12	3.46030308643714	3.59846948455183	224	28	1
20211203 0.5nM 069-1R_TRAF6_MyD88 NC_10 IL1 001...12...54	20211203 0.5nM 069-1R_TRAF6_MyD88 NC_10 IL1 001...12...MyD88...379	10	MyD88 TRAF6Goff	20211203 0.5nM 069-1R_TRAF6_MyD88 NC_10 IL1 001	12	11.7462825183489	8.09910430892295	232	64	3
20211203 0.5nM 069-1R_TRAF6_MyD88 NC_10 IL1 001...12...55	20211203 0.5nM 069-1R_TRAF6_MyD88 NC_10 IL1 001...12...MyD88...513	10	MyD88 TRAF6Goff	20211203 0.5nM 069-1R_TRAF6_MyD88 NC_10 IL1 001	12	5.09757943939304	4.09994328950017	92	12	1
20211203 0.5nM 069-1R_TRAF6_MyD88 NC_10 IL1 001...12...56	20211203 0.5nM 069-1R_TRAF6_MyD88 NC_10 IL1 001...12...MyD88...437	10	MyD88 TRAF6Goff	20211203 0.5nM 069-1R_TRAF6_MyD88 NC_10 IL1 001	12	5.10096461918784	5.58055917474511	284	16	1
20211203 0.5nM 069-1R_TRAF6_MyD88 NC_10 IL1 001...12...57	20211203 0.5nM 069-1R_TRAF6_MyD88 NC_10 IL1 001...12...MyD88...514	10	MyD88 TRAF6Goff	20211203 0.5nM 069-1R_TRAF6_MyD88 NC_10 IL1 001	12	6.46032603431694	4.98997643558963	56	28	1
20211203 0.5nM 069-1R_TRAF6_MyD88 NC_10 IL1 001...12...58	20211203 0.5nM 069-1R_TRAF6_MyD88 NC_10 IL1 001...12...MyD88...510	10	MyD88 TRAF6Goff	20211203 0.5nM 069-1R_TRAF6_MyD88 NC_10 IL1 001	12	4.36820988250427	4.41490395033254	64	80	1
20211203 0.5nM 069-1R_TRAF6_MyD88 NC_10 IL1 001...12...59	20211203 0.5nM 069-1R_TRAF6_MyD88 NC_10 IL1 001...12...MyD88...518	10	MyD88 TRAF6Goff	20211203 0.5nM 069-1R_TRAF6_MyD88 NC_10 IL1 001	12	4.0736145349375	5.70655469722556	24	64	1
20211203 0.5nM 069-1R_TRAF6_MyD88 NC_10 IL1 001...12...6	20211203 0.5nM 069-1R_TRAF6_MyD88 NC_10 IL1 001...12...MyD88...61	10	MyD88 TRAF6Goff	20211203 0.5nM 069-1R_TRAF6_MyD88 NC_10 IL1 001	12	5.86680615929236	8.95272341612158	24	20	1
20211203 0.5nM 069-1R_TRAF6_MyD88 NC_10 IL1 001...12...62	20211203 0.5nM 069-1R_TRAF6_MyD88 NC_10 IL1 001...12...MyD88...512	10	MyD88 TRAF6Goff	20211203 0.5nM 069-1R_TRAF6_MyD88 NC_10 IL1 001	12	7.19085773761033	2.23452027746562	136	8	2
20211203 0.5nM 069-1R_TRAF6_MyD88 NC_10 IL1 001...12...63	20211203 0.5nM 069-1R_TRAF6_MyD88 NC_10 IL1 001...12...MyD88...552	10	MyD88 TRAF6Goff	20211203 0.5nM 069-1R_TRAF6_MyD88 NC_10 IL1 001	12	5.5555844701504	3.11905885184927	156	48	1
20211203 0.5nM 069-1R_TRAF6_MyD88 NC_10 IL1 001...12...65	20211203 0.5nM 069-1R_TRAF6_MyD88 NC_10 IL1 001...12...MyD88...553	10	MyD88 TRAF6Goff	20211203 0.5nM 069-1R_TRAF6_MyD88 NC_10 IL1 001	12	5.73823947569507	7.34214886785505	236	108	1
20211203 0.5nM 069-1R_TRAF6_MyD88 NC_10 IL1 001...12...67	20211203 0.5nM 069-1R_TRAF6_MyD88 NC_10 IL1 001...12...MyD88...620	10	MyD88 TRAF6Goff	20211203 0.5nM 069-1R_TRAF6_MyD88 NC_10 IL1 001	12	2.08716270012246	1.85661543508786	28	8	0
20211203 0.5nM 069-1R_TRAF6_MyD88 NC_10 IL1 001...12...71	20211203 0.5nM 069-1R_TRAF6_MyD88 NC_10 IL1 001...12...MyD88...356	10	MyD88 TRAF6Goff	20211203 0.5nM 069-1R_TRAF6_MyD88 NC_10 IL1 001	12	9.59536178111141	21.6817628884754	156	776	2
20211203 0.5nM 069-1R_TRAF6_MyD88 NC_10 IL1 001...12...73	20211203 0.5nM 069-1R_TRAF6_MyD88 NC_10 IL1 001...12...MyD88...681	10	MyD88 TRAF6Goff	20211203 0.5nM 069-1R_TRAF6_MyD88 NC_10 IL1 001	12	2.88408968767436	2.88869955480528	44	32	1
20211203 0.5nM 069-1R_TRAF6_MyD88 NC_10 IL1 001...12...75	20211203 0.5nM 069-1R_TRAF6_MyD88 NC_10 IL1 001...12...MyD88...710	10	MyD88 TRAF6Goff	20211203 0.5nM 069-1R_TRAF6_MyD88 NC_10 IL1 001	12	4.6498369313347	7.336873996626	108	256	1
20211203 0.5nM 069-1R_TRAF6_MyD88 NC_10 IL1 001...12...77	20211203 0.5nM 069-1R_TRAF6_MyD88 NC_10 IL1 001...12...MyD88...741	10	MyD88 TRAF6Goff	20211203 0.5nM 069-1R_TRAF6_MyD88 NC_10 IL1 001	12	3.64737443774321	2.33668000965716	8	24	1
20211203 0.5nM 069-1R_TRAF6_MyD88 NC_10 IL1 001...12...8	20211203 0.5nM 069-1R_TRAF6_MyD88 NC_10 IL1 001...12...MyD88...49	10	MyD88 TRAF6Goff	20211203 0.5nM 069-1R_TRAF6_MyD88 NC_10 IL1 001	12	12.5239054930274	18.8133465978436	448	476	3
20211203 0.5nM 069-1R_TRAF6_MyD88 NC_10 IL1 001...12...9	20211203 0.5nM 069-1R_TRAF6_MyD88 NC_10 IL1 001...12...MyD88...96	10	MyD88 TRAF6Goff	20211203 0.5nM 069-1R_TRAF6_MyD88 NC_10 IL1 001	12	3.7774123272224	17.2348318106011	12	20	1
20211203 0.5nM 069-1R_TRAF6_MyD88 NC_10 IL1 001...13...1	20211203 0.5nM 069-1R_TRAF6_MyD88 NC_10 IL1 001...13...MyD88...52	10	MyD88 TRAF6Goff	20211203 0.5nM 069-1R_TRAF6_MyD88 NC_10 IL1 001	13	10.1773650752701	20.8321076689954	36	96	2
20211203 0.5nM 069-1R_TRAF6_MyD88 NC_10 IL1 001...13...10	20211203 0.5nM 069-1R_TRAF6_MyD88 NC_10 IL1 001...13...MyD88...173	10	MyD88 TRAF6Goff	20211203 0.5nM 069-1R_TRAF6_MyD88 NC_10 IL1 001	13	6.92027137302481	5.27670588301868	40	8	2
20211203 0.5nM 069-1R_TRAF6_MyD88 NC_10 IL1 001...13...11	20211203 0.5nM 069-1R_TRAF6_MyD88 NC_10 IL1 001...13...MyD88...210	10	MyD88 TRAF6Goff	20211203 0.5nM 069-1R_TRAF6_MyD88 NC_10 IL1 001	13	7.66381449987217	7.5818533259619	80	24	2
20211203 0.5nM 069-1R_TRAF6_MyD88 NC_10 IL1 001...13...13	20211203 0.5nM 069-1R_TRAF6_MyD88 NC_10 IL1 001...13...MyD88...238	10	MyD88 TRAF6Goff	20211203 0.5nM 069-1R_TRAF6_MyD88 NC_10 IL1 001	13	5.94580029365253	13.1440611952276	24	16	1
20211203 0.5nM 069-1R_TRAF6_MyD88 NC_10 IL1 001...13...14	20211203 0.5nM 069-1R_TRAF6_MyD88 NC_10 IL1 001...13...MyD88...246	10	MyD88 TRAF6Goff	20211203 0.5nM 069-1R_TRAF6_MyD88 NC_10 IL1 001	13	6.61655611997311	9.11864137974768	24	12	1
20211203 0.5nM 069-1R_TRAF6_MyD88 NC_10 IL1 001...13...15	20211203 0.5nM 069-1R_TRAF6_MyD88 NC_10 IL1 001...13...MyD88...248	10	MyD88 TRAF6Goff	20211203 0.5nM 069-1R_TRAF6_MyD88 NC_10 IL1 001	13	9.61384819315115	9.85266902284131	208	180	2
20211203 0.5nM 069-1R_TRAF6_MyD88 NC_10 IL1 001...13...17	20211203 0.5nM 069-1R_TRAF6_MyD88 NC_10 IL1 001...13...MyD88...251	10	MyD88 TRAF6Goff	20211203 0.5nM 069-1R_TRAF6_MyD88 NC_10 IL1 001	13	16.2363096815936	4.44296658433606	244	16	4
20211203 0.5nM 069-1R_TRAF6_MyD88 NC_10 IL1 001...13...19	20211203 0.5nM 069-1R_TRAF6_MyD88 NC_10 IL1 001...13...MyD88...261	10	MyD88 TRAF6Goff	20211203 0.5nM 069-1R_TRAF6_MyD88 NC_10 IL1 001	13	16.139686412095	6.51957285542715	364	32	4
20211203 0.5nM 069-1R_TRAF6_MyD88 NC_10 IL1 001...13...2	20211203 0.5nM 069-1R_TRAF6_MyD88 NC_10 IL1 001...13...MyD88...155	10	MyD88 TRAF6Goff	20211203 0.5nM 069-1R_TRAF6_MyD88 NC_10 IL1 001	13	3.57709725073666	2.01307804916344	28	24	1
20211203 0.5nM 069-1R_TRAF6_MyD88 NC_10 IL1 001...13...20	20211203 0.5nM 069-1R_TRAF6_MyD88 NC_10 IL1 001...13...MyD88...264	10	MyD88 TRAF6Goff	20211203 0.5nM 069-1R_TRAF6_MyD88 NC_10 IL1 001	13	6.15489492002617	3.90044108041672	100	8	1
20211203 0.5nM 069-1R_TRAF6_MyD88 NC_10 IL1 001...13...21	20211203 0.5nM 069-1R_TRAF6_MyD88 NC_10 IL1 001...13...MyD88...275	10	MyD88 TRAF6Goff	20211203 0.5nM 069-1R_TRAF6_MyD88 NC_10 IL1 001	13	4.39038232887944	5.49795837872015	96	20	1
20211203 0.5nM 069-1R_TRAF6_MyD88 NC_10 IL1 001...13...22	20211203 0.5nM 069-1R_TRAF6_MyD88 NC_10 IL1 001...13...MyD88...322	10	MyD88 TRAF6Goff	20211203 0.5nM 069-1R_TRAF6_MyD88 NC_10 IL1 001	13	9.54152902698402	18.8573602699871	68	36	2
20211203 0.5nM 069-1R_TRAF6_MyD88 NC_10 IL1 001...13...23	20211203 0.5nM 069-1R_TRAF6_MyD88 NC_10 IL1 001...13...MyD88...327	10	MyD88 TRAF6Goff	20211203 0.5nM 069-1R_TRAF6_MyD88 NC_10 IL1 001	13	5.28743288191264	16.5166801849874	24	192	1
20211203 0.5nM 069-1R_TRAF6_MyD88 NC_10 IL1 001...13...24	20211203 0.5nM 069-1R_TRAF6_MyD88 NC_10 IL1 001...13...MyD88...347	10	MyD88 TRAF6Goff	20211203 0.5nM 069-1R_TRAF6_MyD88 NC_10 IL1 001	13	4.79400105539136	8.31388845869275	88	60	1
20211203 0.5nM 069-1R_TRAF6_MyD88 NC_10 IL1 001...13...25	20211203 0.5nM 069-1R_TRAF6_MyD88 NC_10 IL1 001...13...MyD88...361	10	MyD88 TRAF6Goff	20211203 0.5nM 069-1R_TRAF6_MyD88 NC_10 IL1 001	13	4.99384497085325	1.4724931873524	12	8	1
20211203 0.5nM 069-1R_TRAF6_MyD88 NC_10 IL1 001...13...26	20211203 0.5nM 069-1R_TRAF6_MyD88 NC_10 IL1 001...13...MyD88...336	10	MyD88 TRAF6Goff	20211203 0.5nM 069-1R_TRAF6_MyD88 NC_10 IL1 001	13	9.03897284763448	7.01462358936168	172	96	2
20211203 0.5nM 069-1R_TRAF6_MyD88 NC_10 IL1 001...13...27	20211203 0.5nM 069-1R_TRAF6_MyD88 NC_10 IL1 001...13...MyD88...372	10	MyD88 TRAF6Goff	20211203 0.5nM 069-1R_TRAF6_MyD88 NC_10 IL1 001	13	1.75478217797845	13.2658314188334	12	316	0
20211203 0.5nM 069-1R_TRAF6_MyD88 NC_10 IL1 001...13...28	20211203 0.5nM 069-1R_TRAF6_MyD88 NC_10 IL1 001...13...MyD88...379	10	MyD88 TRAF6Goff	20211203 0.5nM 069-1R_TRAF6_MyD88 NC_10 IL1 001	13	6.93824264475663	8.52515568434541	12	20	2
20211203 0.5nM 069-1R_TRAF6_MyD88 NC_10 IL1 001...13...29	20211203 0.5nM 069-1R_TRAF6_MyD88 NC_10 IL1 001...13...MyD88...389	10	MyD88 TRAF6Goff	20211203 0.5nM 069-1R_TRAF6_MyD88 NC_10 IL1 001	13	10.5547209216715	15.0482416876142	124	112	2
20211203 0.5nM 069-1R_TRAF6_MyD88 NC_10 IL1 001...13...3	20211203 0.5nM 069-1R_TRAF6_MyD88 NC_10 IL1 001...13...MyD88...110	10	MyD88 TRAF6Goff	20211203 0.5nM 069-1R_TRAF6_MyD88 NC_10 IL1 001	13	9.04400370917878	8.4910139838891	56	72	2
20211203 0.5nM 069-1R_TRAF6_MyD88 NC_10 IL1 001...13...31	20211203 0.5nM 069-1R_TRAF6_MyD88 NC_10 IL1 001...13...MyD88...438	10	MyD88 TRAF6Goff	20211203 0.5nM 069-1R_TRAF6_MyD88 NC_10 IL1 001	13	12.1916184680411	26.1574738402708	448	336	3
20211203 0.5nM 069-1R_TRAF6_MyD88 NC_10 IL1 001...13...33	20211203 0.5nM 069-1R_TRAF6_MyD88 NC_10 IL1 001...13...MyD88...492	10	MyD88 TRAF6Goff	20211203 0.5nM 069-1R_TRAF6_MyD88 NC_10 IL1 001	13	5.45778839915373	13.1145629505256	32	92	1
20211203 0.5nM 069-1R_TRAF6_MyD88 NC_10 IL1 001...13...34	20211203 0.5nM 069-1R_TRAF6_MyD88 NC_10 IL1 001...13...MyD88...505	10	MyD88 TRAF6Goff	20211203 0.5nM 069-1R_TRAF6_MyD88 NC_10 IL1 001	13	2.81766649427748	10.3360640300619	68	240	1
20211203 0.5nM 069-1R_TRAF6_MyD88 NC_10 IL1 001...13...35	20211203 0.5nM 069-1R_TRAF6_MyD88 NC_10 IL1 001...13...MyD88...507	10	MyD88 TRAF6Goff	20211203 0.5nM 069-1R_TRAF6_MyD88 NC_10 IL1 001	13	2.88207198359613	2.96348924615031	304	8	1
20211203 0.5nM 069-1R_TRAF6_MyD88 NC_10 IL1 001...13...37	20211203 0.5nM 069-1R_TRAF6_MyD88 NC_10 IL1 001...13...MyD88...498	10	MyD88 TRAF6Goff	20211203 0.5nM 069-1R_TRAF6_MyD88 NC_10 IL1 001	13	10.1357824459943	11.7774315595295	248	136	2
20211203 0.5nM 069-1R_TRAF6_MyD88 NC_10 IL1 001...13...38	20211203 0.5nM 069-1R_TRAF6_MyD88 NC_10 IL1 001...13...MyD88...384	10	MyD88 TRAF6Goff	20211203 0.5nM 069-1R_TRAF6_MyD88 NC_10 IL1 001	13	3.78870834250745	6.69612969776802	40	288	1
20211203 0.5nM 069-1R_TRAF6_MyD88 NC_10 IL1 001...13...39	20211203 0.5nM 069-1R_TRAF6_MyD88 NC_10 IL1 001...13...MyD88...578	10	MyD88 TRAF6Goff	20211203 0.5nM 069-1R_TRAF6_MyD88 NC_10 IL1 001	13	1.61390807909987	5.69863913915015	8	72	0
20211203 0.5nM 069-1R_TRAF6_MyD88 NC_10 IL1 001...13...4	20211203 0.5nM 069-1R_TRAF6_MyD88 NC_10 IL1 001...13...MyD88...93	10	MyD88 TRAF6Goff	20211203 0.5nM 069-1R_TRAF6_MyD88 NC_10 IL1 001	13	12.1889684073328	6.23365017795512	88	16	3
20211203 0.5nM 069-1R_TRAF6_MyD88 NC_10 IL1 001...13...40	20211203 0.5nM 069-1R_TRAF6_MyD88 NC_10 IL1 001...13...MyD88...612	10	MyD88 TRAF6Goff	20211203 0.5nM 069-1R_TRAF6_MyD88 NC_10 IL1 001	13	2.20410832116992	2.93035561940603	24	48	0
20211203 0.5nM 069-1R_TRAF6_MyD88 NC_10 IL1 001...13...41	20211203 0.5nM 069-1R_TRAF6_MyD88 NC_10 IL1 001...13...MyD88...556	10	MyD88 TRAF6Goff	20211203 0.5nM 069-1R_TRAF6_MyD88 NC_10 IL1 001	13	36.2722898648181	12.9262529252917	300	220	8
20211203 0.5nM 069-1R_TRAF6_MyD88 NC_10 IL1 001...13...42	20211203 0.5nM 069-1R_TRAF6_MyD88 NC_10 IL1 001...13...MyD88...677	10	MyD88 TRAF6Goff	20211203 0.5nM 069-1R_TRAF6_MyD88 NC_10 IL1 001	13	4.45528190568862	4.64147695567268	8	12	1
20211203 0.5nM 069-1R_TRAF6_MyD88 NC_10 IL1 001...13...43	20211203 0.5nM 069-1R_TRAF6_MyD88 NC_10 IL1 001...13...MyD88...656	10	MyD88 TRAF6Goff	20211203 0.5nM 069-1R_TRAF6_MyD88 NC_10 IL1 001	13	39.4822839363201	4.09662980970062	232	12	9
20211203 0.5nM 069-1R_TRAF6_MyD88 NC_10 IL1 001...13...44	20211203 0.5nM 069-1R_TRAF6_MyD88 NC_10 IL1 001...13...MyD88...723	10	MyD88 TRAF6Goff	20211203 0.5nM 069-1R_TRAF6_MyD88 NC_10 IL1 001	13	4.44350997319309	9.606818908611	56	92	1
20211203 0.5nM 069-1R_TRAF6_MyD88 NC_10 IL1 001...13...45	20211203 0.5nM 069-1R_TRAF6_MyD88 NC_10 IL1 001...13...MyD88...662	10	MyD88 TRAF6Goff	20211203 0.5nM 069-1R_TRAF6_MyD88 NC_10 IL1 001	13	2.43896766343224	7.62482945127002	64	32	1
20211203 0.5nM 069-1R_TRAF6_MyD88 NC_10 IL1 001...13...46	20211203 0.5nM 069-1R_TRAF6_MyD88 NC_10 IL1 001...13...MyD88...473	10	MyD88 TRAF6Goff	20211203 0.5nM 069-1R_TRAF6_MyD88 NC_10 IL1 001	13	4.59577674501077	2.97893756509191	320	40	1
20211203 0.5nM 069-1R_TRAF6_MyD88 NC_10 IL1 001...13...47	20211203 0.5nM 069-1R_TRAF6_MyD88 NC_10 IL1 001...13...MyD88...570	10	MyD88 TRAF6Goff	20211203 0.5nM 069-1R_TRAF6_MyD88 NC_10 IL1 001	13	24.3660292141772	10.9130683730431	104	128	5
20211203 0.5nM 069-1R_TRAF6_MyD88 NC_10 IL1 001...13...49	20211203 0.5nM 069-1R_TRAF6_MyD88 NC_10 IL1 001...13...MyD88...620	10	MyD88 TRAF6Goff	20211203 0.5nM 069-1R_TRAF6_MyD88 NC_10 IL1 001	13	5.03591202082474	10.2555981221019	224	188	1
20211203 0.5nM 069-1R_TRAF6_MyD88 NC_10 IL1 001...13...5	20211203 0.5nM 069-1R_TRAF6_MyD88 NC_10 IL1 001...13...MyD88...140	10	MyD88 TRAF6Goff	20211203 0.5nM 069-1R_TRAF6_MyD88 NC_10 IL1 001	13	6.10602223026692	8.36269254832777	12	56	1
20211203 0.5nM 069-1R_TRAF6_MyD88 NC_10 IL1 001...13...50	20211203 0.5nM 069-1R_TRAF6_MyD88 NC_10 IL1 001...13...MyD88...734	10	MyD88 TRAF6Goff	20211203 0.5nM 069-1R_TRAF6_MyD88 NC_10 IL1 001	13	18.0280113121	6.30735374583007	340	84	4
20211203 0.5nM 069-1R_TRAF6_MyD88 NC_10 IL1 001...13...53	20211203 0.5nM 069-1R_TRAF6_MyD88 NC_10 IL1 001...13...MyD88...713	10	MyD88 TRAF6Goff	20211203 0.5nM 069-1R_TRAF6_MyD88 NC_10 IL1 001	13	25.5394386907887	1.11249348451499	472	16	6
20211203 0.5nM 069-1R_TRAF6_MyD88 NC_10 IL1 001...13...54	20211203 0.5nM 069-1R_TRAF6_MyD88 NC_10 IL1 001...13...MyD88...707	10	MyD88 TRAF6Goff	20211203 0.5nM 069-1R_TRAF6_MyD88 NC_10 IL1 001	13	27.8070591171642	5.69660473636225	200	80	6
20211203 0.5nM 069-1R_TRAF6_MyD88 NC_10 IL1 001...13...55	20211203 0.5nM 069-1R_TRAF6_MyD88 NC_10 IL1 001...13...MyD88...781	10	MyD88 TRAF6Goff	20211203 0.5nM 069-1R_TRAF6_MyD88 NC_10 IL1 001	13	1.71433868628233	3.491135911646	8	16	0
20211203 0.5nM 069-1R_TRAF6_MyD88 NC_10 IL1 001...13...56	20211203 0.5nM 069-1R_TRAF6_MyD88 NC_10 IL1 001...13...MyD88...749	10	MyD88 TRAF6Goff	20211203 0.5nM 069-1R_TRAF6_MyD88 NC_10 IL1 001	13	8.9273616501981	1.15602559066105	96	20	2
20211203 0.5nM 069-1R_TRAF6_MyD88 NC_10 IL1 001...13...57	20211203 0.5nM 069-1R_TRAF6_MyD88 NC_10 IL1 001...13...MyD88...731	10	MyD88 TRAF6Goff	20211203 0.5nM 069-1R_TRAF6_MyD88 NC_10 IL1 001	13	2.51805111527101	2.16463508953916	84	8	1
20211203 0.5nM 069-1R_TRAF6_MyD88 NC_10 IL1 001...13...58	20211203 0.5nM 069-1R_TRAF6_MyD88 NC_10 IL1 001...13...MyD88...765	10	MyD88 TRAF6Goff	20211203 0.5nM 069-1R_TRAF6_MyD88 NC_10 IL1 001	13	19.19017728708	2.1273541934843	244	32	4
20211203 0.5nM 069-1R_TRAF6_MyD88 NC_10 IL1 001...13...59	20211203 0.5nM 069-1R_TRAF6_MyD88 NC_10 IL1 001...13...MyD88...799	10	MyD88 TRAF6Goff	20211203 0.5nM 069-1R_TRAF6_MyD88 NC_10 IL1 001	13	4.85029956284819	5.6470357994863	56	236	1
20211203 0.5nM 069-1R_TRAF6_MyD88 NC_10 IL1 001...13...60	20211203 0.5nM 069-1R_TRAF6_MyD88 NC_10 IL1 001...13...MyD88...706	10	MyD88 TRAF6Goff	20211203 0.5nM 069-1R_TRAF6_MyD88 NC_10 IL1 001	13	6.6941315826945	15.8454967329147	212	164	1
20211203 0.5nM 069-1R_TRAF6_MyD88 NC_10 IL1 001...13...61	20211203 0.5nM 069-1R_TRAF6_MyD88 NC_10 IL1 001...13...MyD88...747	10	MyD88 TRAF6Goff	20211203 0.5nM 069-1R_TRAF6_MyD88 NC_10 IL1 001	13	4.30550251652524	3.51304285311475	124	28	1
20211203 0.5nM 069-1R_TRAF6_MyD88 NC_10 IL1 001...13...63	20211203 0.5nM 069-1R_TRAF6_MyD88 NC_10 IL1 001...13...MyD88...817	10	MyD88 TRAF6Goff	20211203 0.5nM 069-1R_TRAF6_MyD88 NC_10 IL1 001	13	10.7188068790076	5.82604055687784	92	44	2
20211203 0.5nM 069-1R_TRAF6_MyD88 NC_10 IL1 001...13...64	20211203 0.5nM 069-1R_TRAF6_MyD88 NC_10 IL1 001...13...MyD88...847	10	MyD88 TRAF6Goff	20211203 0.5nM 069-1R_TRAF6_MyD88 NC_10 IL1 001	13	11.878859336427	15.4776950126913	76	108	3
20211203 0.5nM 069-1R_TRAF6_MyD88 NC_10 IL1 001...13...65	20211203 0.5nM 069-1R_TRAF6_MyD88 NC_10 IL1 001...13...MyD88...888	10	MyD88 TRAF6Goff	20211203 0.5nM 069-1R_TRAF6_MyD88 NC_10 IL1 001	13	1.11767108047676	1.65071108605768	16	36	0
20211203 0.5nM 069-1R_TRAF6_MyD88 NC_10 IL1 001...13...66	20211203 0.5nM 069-1R_TRAF6_MyD88 NC_10 IL1 001...13...MyD88...848	10	MyD88 TRAF6Goff	20211203 0.5nM 069-1R_TRAF6_MyD88 NC_10 IL1 001	13	8.50456955152319	10.6730386201038	64	60	2
20211203 0.5nM 069-1R_TRAF6_MyD88 NC_10 IL1 001...13...67	20211203 0.5nM 069-1R_TRAF6_MyD88 NC_10 IL1 001...13...MyD88...874	10	MyD88 TRAF6Goff	20211203 0.5nM 069-1R_TRAF6_MyD88 NC_10 IL1 001	13	10.5284575474116	2.98801550922764	76	20	2
20211203 0.5nM 069-1R_TRAF6_MyD88 NC_10 IL1 001...13...69	20211203 0.5nM 069-1R_TRAF6_MyD88 NC_10 IL1 001...13...MyD88...903	10	MyD88 TRAF6Goff	20211203 0.5nM 069-1R_TRAF6_MyD88 NC_10 IL1 001	13	4.76516206195011	1.68113949607154	24	8	1
20211203 0.5nM 069-1R_TRAF6_MyD88 NC_10 IL1 001...13...7	20211203 0.5nM 069-1R_TRAF6_MyD88 NC_10 IL1 001...13...MyD88...153	10	MyD88 TRAF6Goff	20211203 0.5nM 069-1R_TRAF6_MyD88 NC_10 IL1 001	13	5.72871849602289	16.6194476552044	68	80	1
20211203 0.5nM 069-1R_TRAF6_MyD88 NC_10 IL1 001...13...70	20211203 0.5nM 069-1R_TRAF6_MyD88 NC_10 IL1 001...13...MyD88...896	10	MyD88 TRAF6Goff	20211203 0.5nM 069-1R_TRAF6_MyD88 NC_10 IL1 001	13	10.4837265078995	4.90518721724128	76	84	2
20211203 0.5nM 069-1R_TRAF6_MyD88 NC_10 IL1 001...13...71	20211203 0.5nM 069-1R_TRAF6_MyD88 NC_10 IL1 001...13...MyD88...954	10	MyD88 TRAF6Goff	20211203 0.5nM 069-1R_TRAF6_MyD88 NC_10 IL1 001	13	7.01974666615195	5.64703075098966	100	120	2
20211203 0.5nM 069-1R_TRAF6_MyD88 NC_10 IL1 001...13...72	20211203 0.5nM 069-1R_TRAF6_MyD88 NC_10 IL1 001...13...MyD88...956	10	MyD88 TRAF6Goff	20211203 0.5nM 069-1R_TRAF6_MyD88 NC_10 IL1 001	13	7.95295913403553	9.22683081419185	92	124	2
20211203 0.5nM 069-1R_TRAF6_MyD88 NC_10 IL1 001...13...73	20211203 0.5nM 069-1R_TRAF6_MyD88 NC_10 IL1 001...13...MyD88...566	10	MyD88 TRAF6Goff	20211203 0.5nM 069-1R_TRAF6_MyD88 NC_10 IL1 001	13	13.9650557757154	2.34011481492796	596	8	3
20211203 0.5nM 069-1R_TRAF6_MyD88 NC_10 IL1 001...13...74	20211203 0.5nM 069-1R_TRAF6_MyD88 NC_10 IL1 001...13...MyD88...970	10	MyD88 TRAF6Goff	20211203 0.5nM 069-1R_TRAF6_MyD88 NC_10 IL1 001	13	3.14924228405814	5.61759926760724	160	264	1
20211203 0.5nM 069-1R_TRAF6_MyD88 NC_10 IL1 001...13...76	20211203 0.5nM 069-1R_TRAF6_MyD88 NC_10 IL1 001...13...MyD88...1053	10	MyD88 TRAF6Goff	20211203 0.5nM 069-1R_TRAF6_MyD88 NC_10 IL1 001	13	5.93346959158741	10.5982995146951	108	96	1
20211203 0.5nM 069-1R_TRAF6_MyD88 NC_10 IL1 001...13...77	20211203 0.5nM 069-1R_TRAF6_MyD88 NC_10 IL1 001...13...MyD88...1056	10	MyD88 TRAF6Goff	20211203 0.5nM 069-1R_TRAF6_MyD88 NC_10 IL1 001	13	6.27765434094	4.25183890225453	100	28	1
20211203 0.5nM 069-1R_TRAF6_MyD88 NC_10 IL1 001...13...78	20211203 0.5nM 069-1R_TRAF6_MyD88 NC_10 IL1 001...13...MyD88...1070	10	MyD88 TRAF6Goff	20211203 0.5nM 069-1R_TRAF6_MyD88 NC_10 IL1 001	13	3.8183718445772	1.43076426284815	72	12	1
20211203 0.5nM 069-1R_TRAF6_MyD88 NC_10 IL1 001...13...79	20211203 0.5nM 069-1R_TRAF6_MyD88 NC_10 IL1 001...13...MyD88...1128	10	MyD88 TRAF6Goff	20211203 0.5nM 069-1R_TRAF6_MyD88 NC_10 IL1 001	13	2.17028706782297	3.42291957496275	24	16	0
20211203 0.5nM 069-1R_TRAF6_MyD88 NC_10 IL1 001...14...1	20211203 0.5nM 069-1R_TRAF6_MyD88 NC_10 IL1 001...14...MyD88...105	10	MyD88 TRAF6Goff	20211203 0.5nM 069-1R_TRAF6_MyD88 NC_10 IL1 001	14	5.86542047211663	14.3108970408704	60	36	1
20211203 0.5nM 069-1R_TRAF6_MyD88 NC_10 IL1 001...14...10	20211203 0.5nM 069-1R_TRAF6_MyD88 NC_10 IL1 001...14...MyD88...180	10	MyD88 TRAF6Goff	20211203 0.5nM 069-1R_TRAF6_MyD88 NC_10 IL1 001	14	6.70859447704434	10.9287633110456	240	88	1
20211203 0.5nM 069-1R_TRAF6_MyD88 NC_10 IL1 001...14...100	20211203 0.5nM 069-1R_TRAF6_MyD88 NC_10 IL1 001...14...MyD88...1134	10	MyD88 TRAF6Goff	20211203 0.5nM 069-1R_TRAF6_MyD88 NC_10 IL1 001	14	5.200756713464	3.82767651272277	80	64	1
20211203 0.5nM 069-1R_TRAF6_MyD88 NC_10 IL1 001...14...101	20211203 0.5nM 069-1R_TRAF6_MyD88 NC_10 IL1 001...14...MyD88...1170	10	MyD88 TRAF6Goff	20211203 0.5nM 069-1R_TRAF6_MyD88 NC_10 IL1 001	14	5.25706693637619	7.49326422535675	44	8	1
20211203 0.5nM 069-1R_TRAF6_MyD88 NC_10 IL1 001...14...11	20211203 0.5nM 069-1R_TRAF6_MyD88 NC_10 IL1 001...14...MyD88...198	10	MyD88 TRAF6Goff	20211203 0.5nM 069-1R_TRAF6_MyD88 NC_10 IL1 001	14	9.25775395250302	11.5980140673437	124	124	2
20211203 0.5nM 069-1R_TRAF6_MyD88 NC_10 IL1 001...14...12	20211203 0.5nM 069-1R_TRAF6_MyD88 NC_10 IL1 001...14...MyD88...191	10	MyD88 TRAF6Goff	20211203 0.5nM 069-1R_TRAF6_MyD88 NC_10 IL1 001	14	5.46738257468493	7.71103622689284	72	104	1
20211203 0.5nM 069-1R_TRAF6_MyD88 NC_10 IL1 001...14...13	20211203 0.5nM 069-1R_TRAF6_MyD88 NC_10 IL1 001...14...MyD88...183	10	MyD88 TRAF6Goff	20211203 0.5nM 069-1R_TRAF6_MyD88 NC_10 IL1 001	14	6.41193193840999	10.4283765584907	120	288	1
20211203 0.5nM 069-1R_TRAF6_MyD88 NC_10 IL1 001...14...14	20211203 0.5nM 069-1R_TRAF6_MyD88 NC_10 IL1 001...14...MyD88...211	10	MyD88 TRAF6Goff	20211203 0.5nM 069-1R_TRAF6_MyD88 NC_10 IL1 001	14	11.4952693235613	12.321991092648	128	120	3
20211203 0.5nM 069-1R_TRAF6_MyD88 NC_10 IL1 001...14...15	20211203 0.5nM 069-1R_TRAF6_MyD88 NC_10 IL1 001...14...MyD88...266	10	MyD88 TRAF6Goff	20211203 0.5nM 069-1R_TRAF6_MyD88 NC_10 IL1 001	14	8.54773506441352	5.49644571786597	168	120	2
20211203 0.5nM 069-1R_TRAF6_MyD88 NC_10 IL1 001...14...16	20211203 0.5nM 069-1R_TRAF6_MyD88 NC_10 IL1 001...14...MyD88...275	10	MyD88 TRAF6Goff	20211203 0.5nM 069-1R_TRAF6_MyD88 NC_10 IL1 001	14	3.10319997830773	12.5293025081766	92	176	1
20211203 0.5nM 069-1R_TRAF6_MyD88 NC_10 IL1 001...14...17	20211203 0.5nM 069-1R_TRAF6_MyD88 NC_10 IL1 001...14...MyD88...318	10	MyD88 TRAF6Goff	20211203 0.5nM 069-1R_TRAF6_MyD88 NC_10 IL1 001	14	3.98520980149591	3.83507558939795	44	8	1
20211203 0.5nM 069-1R_TRAF6_MyD88 NC_10 IL1 001...14...18	20211203 0.5nM 069-1R_TRAF6_MyD88 NC_10 IL1 001...14...MyD88...325	10	MyD88 TRAF6Goff	20211203 0.5nM 069-1R_TRAF6_MyD88 NC_10 IL1 001	14	3.65733304835306	2.28239224297207	24	12	1
20211203 0.5nM 069-1R_TRAF6_MyD88 NC_10 IL1 001...14...19	20211203 0.5nM 069-1R_TRAF6_MyD88 NC_10 IL1 001...14...MyD88...312	10	MyD88 TRAF6Goff	20211203 0.5nM 069-1R_TRAF6_MyD88 NC_10 IL1 001	14	23.6328297328656	2.80288240195913	72	40	5
20211203 0.5nM 069-1R_TRAF6_MyD88 NC_10 IL1 001...14...2	20211203 0.5nM 069-1R_TRAF6_MyD88 NC_10 IL1 001...14...MyD88...110	10	MyD88 TRAF6Goff	20211203 0.5nM 069-1R_TRAF6_MyD88 NC_10 IL1 001	14	4.49363757558559	7.0457410686819	36	36	1
20211203 0.5nM 069-1R_TRAF6_MyD88 NC_10 IL1 001...14...20	20211203 0.5nM 069-1R_TRAF6_MyD88 NC_10 IL1 001...14...MyD88...323	10	MyD88 TRAF6Goff	20211203 0.5nM 069-1R_TRAF6_MyD88 NC_10 IL1 001	14	6.44370193700297	4.30471523044308	104	64	1
20211203 0.5nM 069-1R_TRAF6_MyD88 NC_10 IL1 001...14...21	20211203 0.5nM 069-1R_TRAF6_MyD88 NC_10 IL1 001...14...MyD88...379	10	MyD88 TRAF6Goff	20211203 0.5nM 069-1R_TRAF6_MyD88 NC_10 IL1 001	14	37.3230198388637	3.73787567195416	20	8	8
20211203 0.5nM 069-1R_TRAF6_MyD88 NC_10 IL1 001...14...22	20211203 0.5nM 069-1R_TRAF6_MyD88 NC_10 IL1 001...14...MyD88...245	10	MyD88 TRAF6Goff	20211203 0.5nM 069-1R_TRAF6_MyD88 NC_10 IL1 001	14	11.4010669633469	15.7160643554738	28	276	3
20211203 0.5nM 069-1R_TRAF6_MyD88 NC_10 IL1 001...14...23	20211203 0.5nM 069-1R_TRAF6_MyD88 NC_10 IL1 001...14...MyD88...381	10	MyD88 TRAF6Goff	20211203 0.5nM 069-1R_TRAF6_MyD88 NC_10 IL1 001	14	7.30046866002464	2.25879833625416	256	8	2
20211203 0.5nM 069-1R_TRAF6_MyD88 NC_10 IL1 001...14...24	20211203 0.5nM 069-1R_TRAF6_MyD88 NC_10 IL1 001...14...MyD88...364	10	MyD88 TRAF6Goff	20211203 0.5nM 069-1R_TRAF6_MyD88 NC_10 IL1 001	14	2.63128585039321	5.84540451000721	56	8	1
20211203 0.5nM 069-1R_TRAF6_MyD88 NC_10 IL1 001...14...25	20211203 0.5nM 069-1R_TRAF6_MyD88 NC_10 IL1 001...14...MyD88...380	10	MyD88 TRAF6Goff	20211203 0.5nM 069-1R_TRAF6_MyD88 NC_10 IL1 001	14	36.5437262278981	22.250844474225	88	64	8
20211203 0.5nM 069-1R_TRAF6_MyD88 NC_10 IL1 001...14...26	20211203 0.5nM 069-1R_TRAF6_MyD88 NC_10 IL1 001...14...MyD88...404	10	MyD88 TRAF6Goff	20211203 0.5nM 069-1R_TRAF6_MyD88 NC_10 IL1 001	14	27.1807739136961	10.7298723941293	92	88	6
20211203 0.5nM 069-1R_TRAF6_MyD88 NC_10 IL1 001...14...27	20211203 0.5nM 069-1R_TRAF6_MyD88 NC_10 IL1 001...14...MyD88...405	10	MyD88 TRAF6Goff	20211203 0.5nM 069-1R_TRAF6_MyD88 NC_10 IL1 001	14	5.11765812388318	4.23502826668868	36	12	1
20211203 0.5nM 069-1R_TRAF6_MyD88 NC_10 IL1 001...14...28	20211203 0.5nM 069-1R_TRAF6_MyD88 NC_10 IL1 001...14...MyD88...414	10	MyD88 TRAF6Goff	20211203 0.5nM 069-1R_TRAF6_MyD88 NC_10 IL1 001	14	4.38744245992537	5.23329273964744	24	8	1
20211203 0.5nM 069-1R_TRAF6_MyD88 NC_10 IL1 001...14...29	20211203 0.5nM 069-1R_TRAF6_MyD88 NC_10 IL1 001...14...MyD88...430	10	MyD88 TRAF6Goff	20211203 0.5nM 069-1R_TRAF6_MyD88 NC_10 IL1 001	14	4.13399394316696	8.21110401543001	20	64	1
20211203 0.5nM 069-1R_TRAF6_MyD88 NC_10 IL1 001...14...3	20211203 0.5nM 069-1R_TRAF6_MyD88 NC_10 IL1 001...14...MyD88...129	10	MyD88 TRAF6Goff	20211203 0.5nM 069-1R_TRAF6_MyD88 NC_10 IL1 001	14	7.31795292707198	10.7095241356101	96	156	2
20211203 0.5nM 069-1R_TRAF6_MyD88 NC_10 IL1 001...14...30	20211203 0.5nM 069-1R_TRAF6_MyD88 NC_10 IL1 001...14...MyD88...359	10	MyD88 TRAF6Goff	20211203 0.5nM 069-1R_TRAF6_MyD88 NC_10 IL1 001	14	50.8726457084531	32.2455659347583	160	188	11
20211203 0.5nM 069-1R_TRAF6_MyD88 NC_10 IL1 001...14...31	20211203 0.5nM 069-1R_TRAF6_MyD88 NC_10 IL1 001...14...MyD88...428	10	MyD88 TRAF6Goff	20211203 0.5nM 069-1R_TRAF6_MyD88 NC_10 IL1 001	14	5.62141454030939	8.8938836320533	112	44	1
20211203 0.5nM 069-1R_TRAF6_MyD88 NC_10 IL1 001...14...32	20211203 0.5nM 069-1R_TRAF6_MyD88 NC_10 IL1 001...14...MyD88...277	10	MyD88 TRAF6Goff	20211203 0.5nM 069-1R_TRAF6_MyD88 NC_10 IL1 001	14	7.90851930285876	4.51653118729251	260	28	2
20211203 0.5nM 069-1R_TRAF6_MyD88 NC_10 IL1 001...14...33	20211203 0.5nM 069-1R_TRAF6_MyD88 NC_10 IL1 001...14...MyD88...478	10	MyD88 TRAF6Goff	20211203 0.5nM 069-1R_TRAF6_MyD88 NC_10 IL1 001	14	6.51532337471092	6.90854642571758	24	20	1
20211203 0.5nM 069-1R_TRAF6_MyD88 NC_10 IL1 001...14...36	20211203 0.5nM 069-1R_TRAF6_MyD88 NC_10 IL1 001...14...MyD88...497	10	MyD88 TRAF6Goff	20211203 0.5nM 069-1R_TRAF6_MyD88 NC_10 IL1 001	14	1.05402090859554	6.70315359036693	8	64	0
20211203 0.5nM 069-1R_TRAF6_MyD88 NC_10 IL1 001...14...37	20211203 0.5nM 069-1R_TRAF6_MyD88 NC_10 IL1 001...14...MyD88...513	10	MyD88 TRAF6Goff	20211203 0.5nM 069-1R_TRAF6_MyD88 NC_10 IL1 001	14	3.86086636454222	8.05158748496112	8	40	1
20211203 0.5nM 069-1R_TRAF6_MyD88 NC_10 IL1 001...14...38	20211203 0.5nM 069-1R_TRAF6_MyD88 NC_10 IL1 001...14...MyD88...572	10	MyD88 TRAF6Goff	20211203 0.5nM 069-1R_TRAF6_MyD88 NC_10 IL1 001	14	2.93934216350772	5.94399904435674	24	80	1
20211203 0.5nM 069-1R_TRAF6_MyD88 NC_10 IL1 001...14...4	20211203 0.5nM 069-1R_TRAF6_MyD88 NC_10 IL1 001...14...MyD88...140	10	MyD88 TRAF6Goff	20211203 0.5nM 069-1R_TRAF6_MyD88 NC_10 IL1 001	14	6.62154980708044	9.30849917308144	100	104	1
20211203 0.5nM 069-1R_TRAF6_MyD88 NC_10 IL1 001...14...40	20211203 0.5nM 069-1R_TRAF6_MyD88 NC_10 IL1 001...14...MyD88...532	10	MyD88 TRAF6Goff	20211203 0.5nM 069-1R_TRAF6_MyD88 NC_10 IL1 001	14	3.95641733014846	3.21727677844647	36	12	1
20211203 0.5nM 069-1R_TRAF6_MyD88 NC_10 IL1 001...14...41	20211203 0.5nM 069-1R_TRAF6_MyD88 NC_10 IL1 001...14...MyD88...507	10	MyD88 TRAF6Goff	20211203 0.5nM 069-1R_TRAF6_MyD88 NC_10 IL1 001	14	6.37160208045392	7.33989146287357	348	40	1
20211203 0.5nM 069-1R_TRAF6_MyD88 NC_10 IL1 001...14...42	20211203 0.5nM 069-1R_TRAF6_MyD88 NC_10 IL1 001...14...MyD88...527	10	MyD88 TRAF6Goff	20211203 0.5nM 069-1R_TRAF6_MyD88 NC_10 IL1 001	14	6.27911998764273	5.1241974534512	216	44	1
20211203 0.5nM 069-1R_TRAF6_MyD88 NC_10 IL1 001...14...43	20211203 0.5nM 069-1R_TRAF6_MyD88 NC_10 IL1 001...14...MyD88...558	10	MyD88 TRAF6Goff	20211203 0.5nM 069-1R_TRAF6_MyD88 NC_10 IL1 001	14	3.39992718872637	5.51913253090164	20	40	1
20211203 0.5nM 069-1R_TRAF6_MyD88 NC_10 IL1 001...14...45	20211203 0.5nM 069-1R_TRAF6_MyD88 NC_10 IL1 001...14...MyD88...546	10	MyD88 TRAF6Goff	20211203 0.5nM 069-1R_TRAF6_MyD88 NC_10 IL1 001	14	8.02588961431016	9.60642455034449	204	44	2
20211203 0.5nM 069-1R_TRAF6_MyD88 NC_10 IL1 001...14...46	20211203 0.5nM 069-1R_TRAF6_MyD88 NC_10 IL1 001...14...MyD88...599	10	MyD88 TRAF6Goff	20211203 0.5nM 069-1R_TRAF6_MyD88 NC_10 IL1 001	14	2.57420581499864	6.0385227840228	16	36	1
20211203 0.5nM 069-1R_TRAF6_MyD88 NC_10 IL1 001...14...47	20211203 0.5nM 069-1R_TRAF6_MyD88 NC_10 IL1 001...14...MyD88...541	10	MyD88 TRAF6Goff	20211203 0.5nM 069-1R_TRAF6_MyD88 NC_10 IL1 001	14	6.15090597219485	1.84045276396873	288	12	1
20211203 0.5nM 069-1R_TRAF6_MyD88 NC_10 IL1 001...14...49	20211203 0.5nM 069-1R_TRAF6_MyD88 NC_10 IL1 001...14...MyD88...621	10	MyD88 TRAF6Goff	20211203 0.5nM 069-1R_TRAF6_MyD88 NC_10 IL1 001	14	3.39849774875165	10.6848883403496	52	104	1
20211203 0.5nM 069-1R_TRAF6_MyD88 NC_10 IL1 001...14...5	20211203 0.5nM 069-1R_TRAF6_MyD88 NC_10 IL1 001...14...MyD88...114	10	MyD88 TRAF6Goff	20211203 0.5nM 069-1R_TRAF6_MyD88 NC_10 IL1 001	14	8.26046930927088	17.3399610988071	144	92	2
20211203 0.5nM 069-1R_TRAF6_MyD88 NC_10 IL1 001...14...50	20211203 0.5nM 069-1R_TRAF6_MyD88 NC_10 IL1 001...14...MyD88...602	10	MyD88 TRAF6Goff	20211203 0.5nM 069-1R_TRAF6_MyD88 NC_10 IL1 001	14	3.36481512486145	6.83877699981906	156	148	1
20211203 0.5nM 069-1R_TRAF6_MyD88 NC_10 IL1 001...14...51	20211203 0.5nM 069-1R_TRAF6_MyD88 NC_10 IL1 001...14...MyD88...618	10	MyD88 TRAF6Goff	20211203 0.5nM 069-1R_TRAF6_MyD88 NC_10 IL1 001	14	6.15885519690567	2.60837437778855	56	20	1
20211203 0.5nM 069-1R_TRAF6_MyD88 NC_10 IL1 001...14...53	20211203 0.5nM 069-1R_TRAF6_MyD88 NC_10 IL1 001...14...MyD88...580	10	MyD88 TRAF6Goff	20211203 0.5nM 069-1R_TRAF6_MyD88 NC_10 IL1 001	14	16.8830661711383	7.2150104566083	412	88	4
20211203 0.5nM 069-1R_TRAF6_MyD88 NC_10 IL1 001...14...55	20211203 0.5nM 069-1R_TRAF6_MyD88 NC_10 IL1 001...14...MyD88...700	10	MyD88 TRAF6Goff	20211203 0.5nM 069-1R_TRAF6_MyD88 NC_10 IL1 001	14	16.4362979607026	8.39287044184139	124	8	4
20211203 0.5nM 069-1R_TRAF6_MyD88 NC_10 IL1 001...14...56	20211203 0.5nM 069-1R_TRAF6_MyD88 NC_10 IL1 001...14...MyD88...746	10	MyD88 TRAF6Goff	20211203 0.5nM 069-1R_TRAF6_MyD88 NC_10 IL1 001	14	7.20751796958888	4.79536613897413	84	48	2
20211203 0.5nM 069-1R_TRAF6_MyD88 NC_10 IL1 001...14...57	20211203 0.5nM 069-1R_TRAF6_MyD88 NC_10 IL1 001...14...MyD88...747	10	MyD88 TRAF6Goff	20211203 0.5nM 069-1R_TRAF6_MyD88 NC_10 IL1 001	14	3.31844121407379	24.183736827186	116	144	1
20211203 0.5nM 069-1R_TRAF6_MyD88 NC_10 IL1 001...14...58	20211203 0.5nM 069-1R_TRAF6_MyD88 NC_10 IL1 001...14...MyD88...714	10	MyD88 TRAF6Goff	20211203 0.5nM 069-1R_TRAF6_MyD88 NC_10 IL1 001	14	4.96673250403925	4.49662696424675	116	44	1
20211203 0.5nM 069-1R_TRAF6_MyD88 NC_10 IL1 001...14...59	20211203 0.5nM 069-1R_TRAF6_MyD88 NC_10 IL1 001...14...MyD88...726	10	MyD88 TRAF6Goff	20211203 0.5nM 069-1R_TRAF6_MyD88 NC_10 IL1 001	14	8.28517365291279	9.7669733469213	80	16	2
20211203 0.5nM 069-1R_TRAF6_MyD88 NC_10 IL1 001...14...6	20211203 0.5nM 069-1R_TRAF6_MyD88 NC_10 IL1 001...14...MyD88...170	10	MyD88 TRAF6Goff	20211203 0.5nM 069-1R_TRAF6_MyD88 NC_10 IL1 001	14	6.89576907466125	8.46213304916224	24	36	2
20211203 0.5nM 069-1R_TRAF6_MyD88 NC_10 IL1 001...14...60	20211203 0.5nM 069-1R_TRAF6_MyD88 NC_10 IL1 001...14...MyD88...807	10	MyD88 TRAF6Goff	20211203 0.5nM 069-1R_TRAF6_MyD88 NC_10 IL1 001	14	2.49126452959867	7.14718332872499	124	116	1
20211203 0.5nM 069-1R_TRAF6_MyD88 NC_10 IL1 001...14...61	20211203 0.5nM 069-1R_TRAF6_MyD88 NC_10 IL1 001...14...MyD88...827	10	MyD88 TRAF6Goff	20211203 0.5nM 069-1R_TRAF6_MyD88 NC_10 IL1 001	14	2.78742870841035	4.62099092368017	12	44	1
20211203 0.5nM 069-1R_TRAF6_MyD88 NC_10 IL1 001...14...62	20211203 0.5nM 069-1R_TRAF6_MyD88 NC_10 IL1 001...14...MyD88...838	10	MyD88 TRAF6Goff	20211203 0.5nM 069-1R_TRAF6_MyD88 NC_10 IL1 001	14	8.45354283425884	20.2761157142663	20	40	2
20211203 0.5nM 069-1R_TRAF6_MyD88 NC_10 IL1 001...14...63	20211203 0.5nM 069-1R_TRAF6_MyD88 NC_10 IL1 001...14...MyD88...832	10	MyD88 TRAF6Goff	20211203 0.5nM 069-1R_TRAF6_MyD88 NC_10 IL1 001	14	2.22328080798216	2.05888001998067	48	36	0
20211203 0.5nM 069-1R_TRAF6_MyD88 NC_10 IL1 001...14...64	20211203 0.5nM 069-1R_TRAF6_MyD88 NC_10 IL1 001...14...MyD88...769	10	MyD88 TRAF6Goff	20211203 0.5nM 069-1R_TRAF6_MyD88 NC_10 IL1 001	14	14.1470757685777	11.0654897564315	196	284	3
20211203 0.5nM 069-1R_TRAF6_MyD88 NC_10 IL1 001...14...65	20211203 0.5nM 069-1R_TRAF6_MyD88 NC_10 IL1 001...14...MyD88...871	10	MyD88 TRAF6Goff	20211203 0.5nM 069-1R_TRAF6_MyD88 NC_10 IL1 001	14	7.66112034663723	25.2463957128349	16	192	2
20211203 0.5nM 069-1R_TRAF6_MyD88 NC_10 IL1 001...14...67	20211203 0.5nM 069-1R_TRAF6_MyD88 NC_10 IL1 001...14...MyD88...883	10	MyD88 TRAF6Goff	20211203 0.5nM 069-1R_TRAF6_MyD88 NC_10 IL1 001	14	8.85913254715443	6.2937902831089	100	56	2
20211203 0.5nM 069-1R_TRAF6_MyD88 NC_10 IL1 001...14...7	20211203 0.5nM 069-1R_TRAF6_MyD88 NC_10 IL1 001...14...MyD88...135	10	MyD88 TRAF6Goff	20211203 0.5nM 069-1R_TRAF6_MyD88 NC_10 IL1 001	14	11.4201261252623	3.83318723961783	136	56	3
20211203 0.5nM 069-1R_TRAF6_MyD88 NC_10 IL1 001...14...70	20211203 0.5nM 069-1R_TRAF6_MyD88 NC_10 IL1 001...14...MyD88...881	10	MyD88 TRAF6Goff	20211203 0.5nM 069-1R_TRAF6_MyD88 NC_10 IL1 001	14	4.02665449106501	2.7823217329923	72	88	1
20211203 0.5nM 069-1R_TRAF6_MyD88 NC_10 IL1 001...14...71	20211203 0.5nM 069-1R_TRAF6_MyD88 NC_10 IL1 001...14...MyD88...701	10	MyD88 TRAF6Goff	20211203 0.5nM 069-1R_TRAF6_MyD88 NC_10 IL1 001	14	5.58251082799966	1.66047630223495	212	40	1
20211203 0.5nM 069-1R_TRAF6_MyD88 NC_10 IL1 001...14...73	20211203 0.5nM 069-1R_TRAF6_MyD88 NC_10 IL1 001...14...MyD88...853	10	MyD88 TRAF6Goff	20211203 0.5nM 069-1R_TRAF6_MyD88 NC_10 IL1 001	14	6.71654444297904	5.52922502092209	220	52	1
20211203 0.5nM 069-1R_TRAF6_MyD88 NC_10 IL1 001...14...74	20211203 0.5nM 069-1R_TRAF6_MyD88 NC_10 IL1 001...14...MyD88...905	10	MyD88 TRAF6Goff	20211203 0.5nM 069-1R_TRAF6_MyD88 NC_10 IL1 001	14	4.62581952722649	9.58222307724997	196	156	1
20211203 0.5nM 069-1R_TRAF6_MyD88 NC_10 IL1 001...14...75	20211203 0.5nM 069-1R_TRAF6_MyD88 NC_10 IL1 001...14...MyD88...962	10	MyD88 TRAF6Goff	20211203 0.5nM 069-1R_TRAF6_MyD88 NC_10 IL1 001	14	1.93619731155795	3.81173999405911	12	12	0
20211203 0.5nM 069-1R_TRAF6_MyD88 NC_10 IL1 001...14...76	20211203 0.5nM 069-1R_TRAF6_MyD88 NC_10 IL1 001...14...MyD88...894	10	MyD88 TRAF6Goff	20211203 0.5nM 069-1R_TRAF6_MyD88 NC_10 IL1 001	14	2.55368933485442	2.24665804473573	56	8	1
20211203 0.5nM 069-1R_TRAF6_MyD88 NC_10 IL1 001...14...77	20211203 0.5nM 069-1R_TRAF6_MyD88 NC_10 IL1 001...14...MyD88...850	10	MyD88 TRAF6Goff	20211203 0.5nM 069-1R_TRAF6_MyD88 NC_10 IL1 001	14	4.04725631490421	3.40292313607737	168	60	1
20211203 0.5nM 069-1R_TRAF6_MyD88 NC_10 IL1 001...14...78	20211203 0.5nM 069-1R_TRAF6_MyD88 NC_10 IL1 001...14...MyD88...989	10	MyD88 TRAF6Goff	20211203 0.5nM 069-1R_TRAF6_MyD88 NC_10 IL1 001	14	1.16744418224967	9.10821196315849	16	48	0
20211203 0.5nM 069-1R_TRAF6_MyD88 NC_10 IL1 001...14...8	20211203 0.5nM 069-1R_TRAF6_MyD88 NC_10 IL1 001...14...MyD88...168	10	MyD88 TRAF6Goff	20211203 0.5nM 069-1R_TRAF6_MyD88 NC_10 IL1 001	14	4.52196324059953	3.1479091926865	16	12	1
20211203 0.5nM 069-1R_TRAF6_MyD88 NC_10 IL1 001...14...80	20211203 0.5nM 069-1R_TRAF6_MyD88 NC_10 IL1 001...14...MyD88...991	10	MyD88 TRAF6Goff	20211203 0.5nM 069-1R_TRAF6_MyD88 NC_10 IL1 001	14	6.02512461237082	5.68772727812508	44	84	1
20211203 0.5nM 069-1R_TRAF6_MyD88 NC_10 IL1 001...14...81	20211203 0.5nM 069-1R_TRAF6_MyD88 NC_10 IL1 001...14...MyD88...903	10	MyD88 TRAF6Goff	20211203 0.5nM 069-1R_TRAF6_MyD88 NC_10 IL1 001	14	11.4367462076136	9.53435558471155	96	172	3
20211203 0.5nM 069-1R_TRAF6_MyD88 NC_10 IL1 001...14...82	20211203 0.5nM 069-1R_TRAF6_MyD88 NC_10 IL1 001...14...MyD88...984	10	MyD88 TRAF6Goff	20211203 0.5nM 069-1R_TRAF6_MyD88 NC_10 IL1 001	14	4.80420395074644	3.86957895405653	120	28	1
20211203 0.5nM 069-1R_TRAF6_MyD88 NC_10 IL1 001...14...84	20211203 0.5nM 069-1R_TRAF6_MyD88 NC_10 IL1 001...14...MyD88...918	10	MyD88 TRAF6Goff	20211203 0.5nM 069-1R_TRAF6_MyD88 NC_10 IL1 001	14	3.78370272375448	2.77579292626487	156	32	1
20211203 0.5nM 069-1R_TRAF6_MyD88 NC_10 IL1 001...14...86	20211203 0.5nM 069-1R_TRAF6_MyD88 NC_10 IL1 001...14...MyD88...1060	10	MyD88 TRAF6Goff	20211203 0.5nM 069-1R_TRAF6_MyD88 NC_10 IL1 001	14	4.20693468733349	8.49457819222577	64	16	1
20211203 0.5nM 069-1R_TRAF6_MyD88 NC_10 IL1 001...14...87	20211203 0.5nM 069-1R_TRAF6_MyD88 NC_10 IL1 001...14...MyD88...1072	10	MyD88 TRAF6Goff	20211203 0.5nM 069-1R_TRAF6_MyD88 NC_10 IL1 001	14	7.5227536228684	4.32322614919223	48	12	2
20211203 0.5nM 069-1R_TRAF6_MyD88 NC_10 IL1 001...14...9	20211203 0.5nM 069-1R_TRAF6_MyD88 NC_10 IL1 001...14...MyD88...178	10	MyD88 TRAF6Goff	20211203 0.5nM 069-1R_TRAF6_MyD88 NC_10 IL1 001	14	10.1360099399595	7.47599619599534	352	64	2
20211203 0.5nM 069-1R_TRAF6_MyD88 NC_10 IL1 001...14...91	20211203 0.5nM 069-1R_TRAF6_MyD88 NC_10 IL1 001...14...MyD88...1128	10	MyD88 TRAF6Goff	20211203 0.5nM 069-1R_TRAF6_MyD88 NC_10 IL1 001	14	1.54400675437359	4.84122375432133	20	48	0
20211203 0.5nM 069-1R_TRAF6_MyD88 NC_10 IL1 001...14...92	20211203 0.5nM 069-1R_TRAF6_MyD88 NC_10 IL1 001...14...MyD88...1136	10	MyD88 TRAF6Goff	20211203 0.5nM 069-1R_TRAF6_MyD88 NC_10 IL1 001	14	5.80792713234065	9.22613245565168	72	76	1
20211203 0.5nM 069-1R_TRAF6_MyD88 NC_10 IL1 001...14...93	20211203 0.5nM 069-1R_TRAF6_MyD88 NC_10 IL1 001...14...MyD88...872	10	MyD88 TRAF6Goff	20211203 0.5nM 069-1R_TRAF6_MyD88 NC_10 IL1 001	14	7.69627621477502	8.74659703420917	284	72	2
20211203 0.5nM 069-1R_TRAF6_MyD88 NC_10 IL1 001...14...94	20211203 0.5nM 069-1R_TRAF6_MyD88 NC_10 IL1 001...14...MyD88...1120	10	MyD88 TRAF6Goff	20211203 0.5nM 069-1R_TRAF6_MyD88 NC_10 IL1 001	14	6.68517793784574	9.38663545226698	32	112	1
20211203 0.5nM 069-1R_TRAF6_MyD88 NC_10 IL1 001...14...96	20211203 0.5nM 069-1R_TRAF6_MyD88 NC_10 IL1 001...14...MyD88...1160	10	MyD88 TRAF6Goff	20211203 0.5nM 069-1R_TRAF6_MyD88 NC_10 IL1 001	14	2.90038021364883	2.28334436924433	44	32	1
20211203 0.5nM 069-1R_TRAF6_MyD88 NC_10 IL1 001...14...97	20211203 0.5nM 069-1R_TRAF6_MyD88 NC_10 IL1 001...14...MyD88...1186	10	MyD88 TRAF6Goff	20211203 0.5nM 069-1R_TRAF6_MyD88 NC_10 IL1 001	14	4.91733327765479	4.10056610233662	32	36	1
20211203 0.5nM 069-1R_TRAF6_MyD88 NC_10 IL1 001...14...99	20211203 0.5nM 069-1R_TRAF6_MyD88 NC_10 IL1 001...14...MyD88...1155	10	MyD88 TRAF6Goff	20211203 0.5nM 069-1R_TRAF6_MyD88 NC_10 IL1 001	14	2.36538552382207	8.18427139714779	60	28	1
20211203 0.5nM 069-1R_TRAF6_MyD88 NC_10 IL1 001...15...1	20211203 0.5nM 069-1R_TRAF6_MyD88 NC_10 IL1 001...15...MyD88...29	10	MyD88 TRAF6Goff	20211203 0.5nM 069-1R_TRAF6_MyD88 NC_10 IL1 001	15	13.2165624571903	1.58846883738808	32	28	3
20211203 0.5nM 069-1R_TRAF6_MyD88 NC_10 IL1 001...15...10	20211203 0.5nM 069-1R_TRAF6_MyD88 NC_10 IL1 001...15...MyD88...178	10	MyD88 TRAF6Goff	20211203 0.5nM 069-1R_TRAF6_MyD88 NC_10 IL1 001	15	2.92929805478125	1.82462762523793	44	28	1
20211203 0.5nM 069-1R_TRAF6_MyD88 NC_10 IL1 001...15...12	20211203 0.5nM 069-1R_TRAF6_MyD88 NC_10 IL1 001...15...MyD88...224	10	MyD88 TRAF6Goff	20211203 0.5nM 069-1R_TRAF6_MyD88 NC_10 IL1 001	15	2.23114894074059	2.78286082156048	12	40	0
20211203 0.5nM 069-1R_TRAF6_MyD88 NC_10 IL1 001...15...2	20211203 0.5nM 069-1R_TRAF6_MyD88 NC_10 IL1 001...15...MyD88...38	10	MyD88 TRAF6Goff	20211203 0.5nM 069-1R_TRAF6_MyD88 NC_10 IL1 001	15	7.23779023266161	5.45314800332191	44	32	2
20211203 0.5nM 069-1R_TRAF6_MyD88 NC_10 IL1 001...15...20	20211203 0.5nM 069-1R_TRAF6_MyD88 NC_10 IL1 001...15...MyD88...239	10	MyD88 TRAF6Goff	20211203 0.5nM 069-1R_TRAF6_MyD88 NC_10 IL1 001	15	5.22992016736778	2.70286661483558	108	40	1
20211203 0.5nM 069-1R_TRAF6_MyD88 NC_10 IL1 001...15...24	20211203 0.5nM 069-1R_TRAF6_MyD88 NC_10 IL1 001...15...MyD88...259	10	MyD88 TRAF6Goff	20211203 0.5nM 069-1R_TRAF6_MyD88 NC_10 IL1 001	15	1.6301188823272	2.4458323943504	44	32	0
20211203 0.5nM 069-1R_TRAF6_MyD88 NC_10 IL1 001...15...26	20211203 0.5nM 069-1R_TRAF6_MyD88 NC_10 IL1 001...15...MyD88...285	10	MyD88 TRAF6Goff	20211203 0.5nM 069-1R_TRAF6_MyD88 NC_10 IL1 001	15	5.05341276980883	6.35406950463609	52	128	1
20211203 0.5nM 069-1R_TRAF6_MyD88 NC_10 IL1 001...15...28	20211203 0.5nM 069-1R_TRAF6_MyD88 NC_10 IL1 001...15...MyD88...286	10	MyD88 TRAF6Goff	20211203 0.5nM 069-1R_TRAF6_MyD88 NC_10 IL1 001	15	5.29331164181704	3.09881545060526	128	20	1
20211203 0.5nM 069-1R_TRAF6_MyD88 NC_10 IL1 001...15...30	20211203 0.5nM 069-1R_TRAF6_MyD88 NC_10 IL1 001...15...MyD88...350	10	MyD88 TRAF6Goff	20211203 0.5nM 069-1R_TRAF6_MyD88 NC_10 IL1 001	15	3.72686047710135	4.35324726669119	48	16	1
20211203 0.5nM 069-1R_TRAF6_MyD88 NC_10 IL1 001...15...31	20211203 0.5nM 069-1R_TRAF6_MyD88 NC_10 IL1 001...15...MyD88...364	10	MyD88 TRAF6Goff	20211203 0.5nM 069-1R_TRAF6_MyD88 NC_10 IL1 001	15	3.09971429061256	2.66629147841697	24	12	1
20211203 0.5nM 069-1R_TRAF6_MyD88 NC_10 IL1 001...15...33	20211203 0.5nM 069-1R_TRAF6_MyD88 NC_10 IL1 001...15...MyD88...381	10	MyD88 TRAF6Goff	20211203 0.5nM 069-1R_TRAF6_MyD88 NC_10 IL1 001	15	2.77315335399916	3.56351724796002	44	24	1
20211203 0.5nM 069-1R_TRAF6_MyD88 NC_10 IL1 001...15...34	20211203 0.5nM 069-1R_TRAF6_MyD88 NC_10 IL1 001...15...MyD88...394	10	MyD88 TRAF6Goff	20211203 0.5nM 069-1R_TRAF6_MyD88 NC_10 IL1 001	15	4.80477219151017	1.82278147079273	36	8	1
20211203 0.5nM 069-1R_TRAF6_MyD88 NC_10 IL1 001...15...37	20211203 0.5nM 069-1R_TRAF6_MyD88 NC_10 IL1 001...15...MyD88...431	10	MyD88 TRAF6Goff	20211203 0.5nM 069-1R_TRAF6_MyD88 NC_10 IL1 001	15	5.02825598104626	3.69174965833161	128	28	1
20211203 0.5nM 069-1R_TRAF6_MyD88 NC_10 IL1 001...15...39	20211203 0.5nM 069-1R_TRAF6_MyD88 NC_10 IL1 001...15...MyD88...423	10	MyD88 TRAF6Goff	20211203 0.5nM 069-1R_TRAF6_MyD88 NC_10 IL1 001	15	6.38735114237765	3.94682190176167	88	8	1
20211203 0.5nM 069-1R_TRAF6_MyD88 NC_10 IL1 001...15...4	20211203 0.5nM 069-1R_TRAF6_MyD88 NC_10 IL1 001...15...MyD88...101	10	MyD88 TRAF6Goff	20211203 0.5nM 069-1R_TRAF6_MyD88 NC_10 IL1 001	15	3.60139046219493	6.43354962294817	280	180	1
20211203 0.5nM 069-1R_TRAF6_MyD88 NC_10 IL1 001...15...40	20211203 0.5nM 069-1R_TRAF6_MyD88 NC_10 IL1 001...15...MyD88...320	10	MyD88 TRAF6Goff	20211203 0.5nM 069-1R_TRAF6_MyD88 NC_10 IL1 001	15	6.41010151690099	6.4196583411462	340	232	1
20211203 0.5nM 069-1R_TRAF6_MyD88 NC_10 IL1 001...15...41	20211203 0.5nM 069-1R_TRAF6_MyD88 NC_10 IL1 001...15...MyD88...442	10	MyD88 TRAF6Goff	20211203 0.5nM 069-1R_TRAF6_MyD88 NC_10 IL1 001	15	4.33550751691219	2.66247104877884	60	24	1
20211203 0.5nM 069-1R_TRAF6_MyD88 NC_10 IL1 001...15...42	20211203 0.5nM 069-1R_TRAF6_MyD88 NC_10 IL1 001...15...MyD88...421	10	MyD88 TRAF6Goff	20211203 0.5nM 069-1R_TRAF6_MyD88 NC_10 IL1 001	15	9.50986111139216	11.5913622893351	100	72	2
20211203 0.5nM 069-1R_TRAF6_MyD88 NC_10 IL1 001...15...43	20211203 0.5nM 069-1R_TRAF6_MyD88 NC_10 IL1 001...15...MyD88...445	10	MyD88 TRAF6Goff	20211203 0.5nM 069-1R_TRAF6_MyD88 NC_10 IL1 001	15	12.4742092108747	5.23007512070209	96	32	3
20211203 0.5nM 069-1R_TRAF6_MyD88 NC_10 IL1 001...15...8	20211203 0.5nM 069-1R_TRAF6_MyD88 NC_10 IL1 001...15...MyD88...149	10	MyD88 TRAF6Goff	20211203 0.5nM 069-1R_TRAF6_MyD88 NC_10 IL1 001	15	7.5738070036032	2.43115874702417	116	32	2
20211203 0.5nM 069-1R_TRAF6_MyD88 NC_10 IL1 001...15...9	20211203 0.5nM 069-1R_TRAF6_MyD88 NC_10 IL1 001...15...MyD88...176	10	MyD88 TRAF6Goff	20211203 0.5nM 069-1R_TRAF6_MyD88 NC_10 IL1 001	15	2.01895866485893	1.41363280541784	52	32	0
20211203 0.5nM 069-1R_TRAF6_MyD88 NC_10 IL1 001...16...10	20211203 0.5nM 069-1R_TRAF6_MyD88 NC_10 IL1 001...16...MyD88...122	10	MyD88 TRAF6Goff	20211203 0.5nM 069-1R_TRAF6_MyD88 NC_10 IL1 001	16	4.59325861185986	5.07915928988457	72	36	1
20211203 0.5nM 069-1R_TRAF6_MyD88 NC_10 IL1 001...16...11	20211203 0.5nM 069-1R_TRAF6_MyD88 NC_10 IL1 001...16...MyD88...123	10	MyD88 TRAF6Goff	20211203 0.5nM 069-1R_TRAF6_MyD88 NC_10 IL1 001	16	2.81736815166225	5.44698538424974	52	168	1
20211203 0.5nM 069-1R_TRAF6_MyD88 NC_10 IL1 001...16...13	20211203 0.5nM 069-1R_TRAF6_MyD88 NC_10 IL1 001...16...MyD88...143	10	MyD88 TRAF6Goff	20211203 0.5nM 069-1R_TRAF6_MyD88 NC_10 IL1 001	16	1.59424321372997	3.49993328053247	48	100	0
20211203 0.5nM 069-1R_TRAF6_MyD88 NC_10 IL1 001...16...14	20211203 0.5nM 069-1R_TRAF6_MyD88 NC_10 IL1 001...16...MyD88...113	10	MyD88 TRAF6Goff	20211203 0.5nM 069-1R_TRAF6_MyD88 NC_10 IL1 001	16	4.58145990265135	8.85568952353828	36	292	1
20211203 0.5nM 069-1R_TRAF6_MyD88 NC_10 IL1 001...16...15	20211203 0.5nM 069-1R_TRAF6_MyD88 NC_10 IL1 001...16...MyD88...162	10	MyD88 TRAF6Goff	20211203 0.5nM 069-1R_TRAF6_MyD88 NC_10 IL1 001	16	3.69770291180957	6.5696160985624	144	60	1
20211203 0.5nM 069-1R_TRAF6_MyD88 NC_10 IL1 001...16...16	20211203 0.5nM 069-1R_TRAF6_MyD88 NC_10 IL1 001...16...MyD88...171	10	MyD88 TRAF6Goff	20211203 0.5nM 069-1R_TRAF6_MyD88 NC_10 IL1 001	16	2.84349765265197	6.25857702914382	48	144	1
20211203 0.5nM 069-1R_TRAF6_MyD88 NC_10 IL1 001...16...17	20211203 0.5nM 069-1R_TRAF6_MyD88 NC_10 IL1 001...16...MyD88...192	10	MyD88 TRAF6Goff	20211203 0.5nM 069-1R_TRAF6_MyD88 NC_10 IL1 001	16	4.20338030259652	3.40396617567712	56	44	1
20211203 0.5nM 069-1R_TRAF6_MyD88 NC_10 IL1 001...16...2	20211203 0.5nM 069-1R_TRAF6_MyD88 NC_10 IL1 001...16...MyD88...33	10	MyD88 TRAF6Goff	20211203 0.5nM 069-1R_TRAF6_MyD88 NC_10 IL1 001	16	7.39763643053304	21.4047404581544	52	116	2
20211203 0.5nM 069-1R_TRAF6_MyD88 NC_10 IL1 001...16...4	20211203 0.5nM 069-1R_TRAF6_MyD88 NC_10 IL1 001...16...MyD88...74	10	MyD88 TRAF6Goff	20211203 0.5nM 069-1R_TRAF6_MyD88 NC_10 IL1 001	16	18.0199708962613	23.6104674427948	16	24	4
20211203 0.5nM 069-1R_TRAF6_MyD88 NC_10 IL1 001...16...5	20211203 0.5nM 069-1R_TRAF6_MyD88 NC_10 IL1 001...16...MyD88...75	10	MyD88 TRAF6Goff	20211203 0.5nM 069-1R_TRAF6_MyD88 NC_10 IL1 001	16	17.4366691528606	28.8652270161679	160	196	4
20211203 0.5nM 069-1R_TRAF6_MyD88 NC_10 IL1 001...16...6	20211203 0.5nM 069-1R_TRAF6_MyD88 NC_10 IL1 001...16...MyD88...81	10	MyD88 TRAF6Goff	20211203 0.5nM 069-1R_TRAF6_MyD88 NC_10 IL1 001	16	4.47587378477397	7.5695953539868	196	68	1
20211203 0.5nM 069-1R_TRAF6_MyD88 NC_10 IL1 001...16...7	20211203 0.5nM 069-1R_TRAF6_MyD88 NC_10 IL1 001...16...MyD88...87	10	MyD88 TRAF6Goff	20211203 0.5nM 069-1R_TRAF6_MyD88 NC_10 IL1 001	16	10.9955628206313	12.514682132587	144	168	2
20211203 0.5nM 069-1R_TRAF6_MyD88 NC_10 IL1 001...16...8	20211203 0.5nM 069-1R_TRAF6_MyD88 NC_10 IL1 001...16...MyD88...95	10	MyD88 TRAF6Goff	20211203 0.5nM 069-1R_TRAF6_MyD88 NC_10 IL1 001	16	7.00837874185491	8.56700048194453	104	16	2
20211203 0.5nM 069-1R_TRAF6_MyD88 NC_10 IL1 001...16...9	20211203 0.5nM 069-1R_TRAF6_MyD88 NC_10 IL1 001...16...MyD88...91	10	MyD88 TRAF6Goff	20211203 0.5nM 069-1R_TRAF6_MyD88 NC_10 IL1 001	16	2.03927857654576	2.37369931281014	140	20	0
20211203 0.5nM 069-1R_TRAF6_MyD88 NC_10 IL1 001...17...1	20211203 0.5nM 069-1R_TRAF6_MyD88 NC_10 IL1 001...17...MyD88...33	10	MyD88 TRAF6Goff	20211203 0.5nM 069-1R_TRAF6_MyD88 NC_10 IL1 001	17	7.96213433276361	12.8843704961986	148	444	2
20211203 0.5nM 069-1R_TRAF6_MyD88 NC_10 IL1 001...17...10	20211203 0.5nM 069-1R_TRAF6_MyD88 NC_10 IL1 001...17...MyD88...148	10	MyD88 TRAF6Goff	20211203 0.5nM 069-1R_TRAF6_MyD88 NC_10 IL1 001	17	4.30439179252792	7.33967658875959	48	52	1
20211203 0.5nM 069-1R_TRAF6_MyD88 NC_10 IL1 001...17...11	20211203 0.5nM 069-1R_TRAF6_MyD88 NC_10 IL1 001...17...MyD88...139	10	MyD88 TRAF6Goff	20211203 0.5nM 069-1R_TRAF6_MyD88 NC_10 IL1 001	17	6.52090622156728	3.58042271448675	256	100	1
20211203 0.5nM 069-1R_TRAF6_MyD88 NC_10 IL1 001...17...12	20211203 0.5nM 069-1R_TRAF6_MyD88 NC_10 IL1 001...17...MyD88...110	10	MyD88 TRAF6Goff	20211203 0.5nM 069-1R_TRAF6_MyD88 NC_10 IL1 001	17	11.659699383793	9.88467001936447	276	132	3
20211203 0.5nM 069-1R_TRAF6_MyD88 NC_10 IL1 001...17...14	20211203 0.5nM 069-1R_TRAF6_MyD88 NC_10 IL1 001...17...MyD88...173	10	MyD88 TRAF6Goff	20211203 0.5nM 069-1R_TRAF6_MyD88 NC_10 IL1 001	17	2.31026764189318	2.72622822002911	72	40	1
20211203 0.5nM 069-1R_TRAF6_MyD88 NC_10 IL1 001...17...15	20211203 0.5nM 069-1R_TRAF6_MyD88 NC_10 IL1 001...17...MyD88...193	10	MyD88 TRAF6Goff	20211203 0.5nM 069-1R_TRAF6_MyD88 NC_10 IL1 001	17	3.59187307539965	2.38388495769058	220	56	1
20211203 0.5nM 069-1R_TRAF6_MyD88 NC_10 IL1 001...17...18	20211203 0.5nM 069-1R_TRAF6_MyD88 NC_10 IL1 001...17...MyD88...208	10	MyD88 TRAF6Goff	20211203 0.5nM 069-1R_TRAF6_MyD88 NC_10 IL1 001	17	7.79623469322465	6.20944549401674	140	48	2
20211203 0.5nM 069-1R_TRAF6_MyD88 NC_10 IL1 001...17...3	20211203 0.5nM 069-1R_TRAF6_MyD88 NC_10 IL1 001...17...MyD88...38	10	MyD88 TRAF6Goff	20211203 0.5nM 069-1R_TRAF6_MyD88 NC_10 IL1 001	17	8.14545740751714	7.02377208118945	476	80	2
20211203 0.5nM 069-1R_TRAF6_MyD88 NC_10 IL1 001...17...4	20211203 0.5nM 069-1R_TRAF6_MyD88 NC_10 IL1 001...17...MyD88...79	10	MyD88 TRAF6Goff	20211203 0.5nM 069-1R_TRAF6_MyD88 NC_10 IL1 001	17	2.20552571625646	3.27684101168556	8	8	0
20211203 0.5nM 069-1R_TRAF6_MyD88 NC_10 IL1 001...17...6	20211203 0.5nM 069-1R_TRAF6_MyD88 NC_10 IL1 001...17...MyD88...28	10	MyD88 TRAF6Goff	20211203 0.5nM 069-1R_TRAF6_MyD88 NC_10 IL1 001	17	9.7070768013661	8.18259772963878	448	148	2
20211203 0.5nM 069-1R_TRAF6_MyD88 NC_10 IL1 001...17...7	20211203 0.5nM 069-1R_TRAF6_MyD88 NC_10 IL1 001...17...MyD88...78	10	MyD88 TRAF6Goff	20211203 0.5nM 069-1R_TRAF6_MyD88 NC_10 IL1 001	17	5.86626810281255	8.41016405698377	144	232	1
20211203 0.5nM 069-1R_TRAF6_MyD88 NC_10 IL1 001...17...9	20211203 0.5nM 069-1R_TRAF6_MyD88 NC_10 IL1 001...17...MyD88...142	10	MyD88 TRAF6Goff	20211203 0.5nM 069-1R_TRAF6_MyD88 NC_10 IL1 001	17	8.16767021970992	7.62682303191409	124	52	2
20211203 0.5nM 069-1R_TRAF6_MyD88 NC_10 IL1 001...18...1	20211203 0.5nM 069-1R_TRAF6_MyD88 NC_10 IL1 001...18...MyD88...50	10	MyD88 TRAF6Goff	20211203 0.5nM 069-1R_TRAF6_MyD88 NC_10 IL1 001	18	7.72052534400146	15.7601669518372	40	84	2
20211203 0.5nM 069-1R_TRAF6_MyD88 NC_10 IL1 001...18...10	20211203 0.5nM 069-1R_TRAF6_MyD88 NC_10 IL1 001...18...MyD88...100	10	MyD88 TRAF6Goff	20211203 0.5nM 069-1R_TRAF6_MyD88 NC_10 IL1 001	18	12.8268670861006	12.352784448387	24	24	3
20211203 0.5nM 069-1R_TRAF6_MyD88 NC_10 IL1 001...18...11	20211203 0.5nM 069-1R_TRAF6_MyD88 NC_10 IL1 001...18...MyD88...104	10	MyD88 TRAF6Goff	20211203 0.5nM 069-1R_TRAF6_MyD88 NC_10 IL1 001	18	8.15627001099462	15.4147428444243	72	52	2
20211203 0.5nM 069-1R_TRAF6_MyD88 NC_10 IL1 001...18...12	20211203 0.5nM 069-1R_TRAF6_MyD88 NC_10 IL1 001...18...MyD88...103	10	MyD88 TRAF6Goff	20211203 0.5nM 069-1R_TRAF6_MyD88 NC_10 IL1 001	18	13.7185511781791	9.80291125199705	40	28	3
20211203 0.5nM 069-1R_TRAF6_MyD88 NC_10 IL1 001...18...13	20211203 0.5nM 069-1R_TRAF6_MyD88 NC_10 IL1 001...18...MyD88...118	10	MyD88 TRAF6Goff	20211203 0.5nM 069-1R_TRAF6_MyD88 NC_10 IL1 001	18	8.32093542010578	13.3591670856883	36	28	2
20211203 0.5nM 069-1R_TRAF6_MyD88 NC_10 IL1 001...18...14	20211203 0.5nM 069-1R_TRAF6_MyD88 NC_10 IL1 001...18...MyD88...126	10	MyD88 TRAF6Goff	20211203 0.5nM 069-1R_TRAF6_MyD88 NC_10 IL1 001	18	7.13663526443386	12.6270990872443	28	44	2
20211203 0.5nM 069-1R_TRAF6_MyD88 NC_10 IL1 001...18...15	20211203 0.5nM 069-1R_TRAF6_MyD88 NC_10 IL1 001...18...MyD88...114	10	MyD88 TRAF6Goff	20211203 0.5nM 069-1R_TRAF6_MyD88 NC_10 IL1 001	18	15.5331322797027	13.2075061371547	36	20	3
20211203 0.5nM 069-1R_TRAF6_MyD88 NC_10 IL1 001...18...16	20211203 0.5nM 069-1R_TRAF6_MyD88 NC_10 IL1 001...18...MyD88...134	10	MyD88 TRAF6Goff	20211203 0.5nM 069-1R_TRAF6_MyD88 NC_10 IL1 001	18	6.37716405979886	14.8157338513703	52	132	1
20211203 0.5nM 069-1R_TRAF6_MyD88 NC_10 IL1 001...18...17	20211203 0.5nM 069-1R_TRAF6_MyD88 NC_10 IL1 001...18...MyD88...150	10	MyD88 TRAF6Goff	20211203 0.5nM 069-1R_TRAF6_MyD88 NC_10 IL1 001	18	6.66883524824009	9.56338697473527	16	40	1
20211203 0.5nM 069-1R_TRAF6_MyD88 NC_10 IL1 001...18...18	20211203 0.5nM 069-1R_TRAF6_MyD88 NC_10 IL1 001...18...MyD88...153	10	MyD88 TRAF6Goff	20211203 0.5nM 069-1R_TRAF6_MyD88 NC_10 IL1 001	18	6.84863395782415	12.8979605745941	16	100	2
20211203 0.5nM 069-1R_TRAF6_MyD88 NC_10 IL1 001...18...19	20211203 0.5nM 069-1R_TRAF6_MyD88 NC_10 IL1 001...18...MyD88...183	10	MyD88 TRAF6Goff	20211203 0.5nM 069-1R_TRAF6_MyD88 NC_10 IL1 001	18	8.68259969061386	2.23294371274098	48	36	2
20211203 0.5nM 069-1R_TRAF6_MyD88 NC_10 IL1 001...18...2	20211203 0.5nM 069-1R_TRAF6_MyD88 NC_10 IL1 001...18...MyD88...51	10	MyD88 TRAF6Goff	20211203 0.5nM 069-1R_TRAF6_MyD88 NC_10 IL1 001	18	5.02091437461826	7.65583440969713	44	48	1
20211203 0.5nM 069-1R_TRAF6_MyD88 NC_10 IL1 001...18...20	20211203 0.5nM 069-1R_TRAF6_MyD88 NC_10 IL1 001...18...MyD88...194	10	MyD88 TRAF6Goff	20211203 0.5nM 069-1R_TRAF6_MyD88 NC_10 IL1 001	18	8.53824798543947	17.0174647085925	72	164	2
20211203 0.5nM 069-1R_TRAF6_MyD88 NC_10 IL1 001...18...21	20211203 0.5nM 069-1R_TRAF6_MyD88 NC_10 IL1 001...18...MyD88...200	10	MyD88 TRAF6Goff	20211203 0.5nM 069-1R_TRAF6_MyD88 NC_10 IL1 001	18	7.93707801072229	9.90443524720074	60	120	2
20211203 0.5nM 069-1R_TRAF6_MyD88 NC_10 IL1 001...18...22	20211203 0.5nM 069-1R_TRAF6_MyD88 NC_10 IL1 001...18...MyD88...196	10	MyD88 TRAF6Goff	20211203 0.5nM 069-1R_TRAF6_MyD88 NC_10 IL1 001	18	8.48334232002785	10.0961611458431	72	108	2
20211203 0.5nM 069-1R_TRAF6_MyD88 NC_10 IL1 001...18...24	20211203 0.5nM 069-1R_TRAF6_MyD88 NC_10 IL1 001...18...MyD88...239	10	MyD88 TRAF6Goff	20211203 0.5nM 069-1R_TRAF6_MyD88 NC_10 IL1 001	18	6.70064410961335	9.41936394725291	24	28	1
20211203 0.5nM 069-1R_TRAF6_MyD88 NC_10 IL1 001...18...25	20211203 0.5nM 069-1R_TRAF6_MyD88 NC_10 IL1 001...18...MyD88...263	10	MyD88 TRAF6Goff	20211203 0.5nM 069-1R_TRAF6_MyD88 NC_10 IL1 001	18	2.43011081006962	3.01217597843245	32	12	1
20211203 0.5nM 069-1R_TRAF6_MyD88 NC_10 IL1 001...18...26	20211203 0.5nM 069-1R_TRAF6_MyD88 NC_10 IL1 001...18...MyD88...297	10	MyD88 TRAF6Goff	20211203 0.5nM 069-1R_TRAF6_MyD88 NC_10 IL1 001	18	3.91564456003452	1.59423364502203	100	8	1
20211203 0.5nM 069-1R_TRAF6_MyD88 NC_10 IL1 001...18...27	20211203 0.5nM 069-1R_TRAF6_MyD88 NC_10 IL1 001...18...MyD88...329	10	MyD88 TRAF6Goff	20211203 0.5nM 069-1R_TRAF6_MyD88 NC_10 IL1 001	18	15.9475830153453	4.41327739539417	168	48	4
20211203 0.5nM 069-1R_TRAF6_MyD88 NC_10 IL1 001...18...28	20211203 0.5nM 069-1R_TRAF6_MyD88 NC_10 IL1 001...18...MyD88...319	10	MyD88 TRAF6Goff	20211203 0.5nM 069-1R_TRAF6_MyD88 NC_10 IL1 001	18	17.3281017192601	5.29969360664806	440	84	4
20211203 0.5nM 069-1R_TRAF6_MyD88 NC_10 IL1 001...18...29	20211203 0.5nM 069-1R_TRAF6_MyD88 NC_10 IL1 001...18...MyD88...327	10	MyD88 TRAF6Goff	20211203 0.5nM 069-1R_TRAF6_MyD88 NC_10 IL1 001	18	2.89893764783441	3.16578075972419	68	60	1
20211203 0.5nM 069-1R_TRAF6_MyD88 NC_10 IL1 001...18...3	20211203 0.5nM 069-1R_TRAF6_MyD88 NC_10 IL1 001...18...MyD88...66	10	MyD88 TRAF6Goff	20211203 0.5nM 069-1R_TRAF6_MyD88 NC_10 IL1 001	18	6.93256308877234	6.36566180203826	92	16	2
20211203 0.5nM 069-1R_TRAF6_MyD88 NC_10 IL1 001...18...30	20211203 0.5nM 069-1R_TRAF6_MyD88 NC_10 IL1 001...18...MyD88...348	10	MyD88 TRAF6Goff	20211203 0.5nM 069-1R_TRAF6_MyD88 NC_10 IL1 001	18	5.90678971127073	4.47151978075807	44	40	1
20211203 0.5nM 069-1R_TRAF6_MyD88 NC_10 IL1 001...18...31	20211203 0.5nM 069-1R_TRAF6_MyD88 NC_10 IL1 001...18...MyD88...315	10	MyD88 TRAF6Goff	20211203 0.5nM 069-1R_TRAF6_MyD88 NC_10 IL1 001	18	12.4763469211595	2.73586411391646	344	16	3
20211203 0.5nM 069-1R_TRAF6_MyD88 NC_10 IL1 001...18...32	20211203 0.5nM 069-1R_TRAF6_MyD88 NC_10 IL1 001...18...MyD88...305	10	MyD88 TRAF6Goff	20211203 0.5nM 069-1R_TRAF6_MyD88 NC_10 IL1 001	18	8.76406707290057	5.69831768117511	168	140	2
20211203 0.5nM 069-1R_TRAF6_MyD88 NC_10 IL1 001...18...33	20211203 0.5nM 069-1R_TRAF6_MyD88 NC_10 IL1 001...18...MyD88...326	10	MyD88 TRAF6Goff	20211203 0.5nM 069-1R_TRAF6_MyD88 NC_10 IL1 001	18	4.20734809466268	1.50560988143895	108	32	1
20211203 0.5nM 069-1R_TRAF6_MyD88 NC_10 IL1 001...18...34	20211203 0.5nM 069-1R_TRAF6_MyD88 NC_10 IL1 001...18...MyD88...325	10	MyD88 TRAF6Goff	20211203 0.5nM 069-1R_TRAF6_MyD88 NC_10 IL1 001	18	9.65357972900733	6.98416329304303	48	200	2
20211203 0.5nM 069-1R_TRAF6_MyD88 NC_10 IL1 001...18...36	20211203 0.5nM 069-1R_TRAF6_MyD88 NC_10 IL1 001...18...MyD88...471	10	MyD88 TRAF6Goff	20211203 0.5nM 069-1R_TRAF6_MyD88 NC_10 IL1 001	18	13.2175453921302	5.13220071401023	136	344	3
20211203 0.5nM 069-1R_TRAF6_MyD88 NC_10 IL1 001...18...38	20211203 0.5nM 069-1R_TRAF6_MyD88 NC_10 IL1 001...18...MyD88...404	10	MyD88 TRAF6Goff	20211203 0.5nM 069-1R_TRAF6_MyD88 NC_10 IL1 001	18	6.83152774584441	3.74632960171123	60	16	2
20211203 0.5nM 069-1R_TRAF6_MyD88 NC_10 IL1 001...18...39	20211203 0.5nM 069-1R_TRAF6_MyD88 NC_10 IL1 001...18...MyD88...412	10	MyD88 TRAF6Goff	20211203 0.5nM 069-1R_TRAF6_MyD88 NC_10 IL1 001	18	7.36044402917129	1.19669662288843	120	20	2
20211203 0.5nM 069-1R_TRAF6_MyD88 NC_10 IL1 001...18...4	20211203 0.5nM 069-1R_TRAF6_MyD88 NC_10 IL1 001...18...MyD88...80	10	MyD88 TRAF6Goff	20211203 0.5nM 069-1R_TRAF6_MyD88 NC_10 IL1 001	18	4.01819374980751	4.21070814382614	8	12	1
20211203 0.5nM 069-1R_TRAF6_MyD88 NC_10 IL1 001...18...41	20211203 0.5nM 069-1R_TRAF6_MyD88 NC_10 IL1 001...18...MyD88...516	10	MyD88 TRAF6Goff	20211203 0.5nM 069-1R_TRAF6_MyD88 NC_10 IL1 001	18	4.85260122773926	1.30847603319612	12	24	1
20211203 0.5nM 069-1R_TRAF6_MyD88 NC_10 IL1 001...18...42	20211203 0.5nM 069-1R_TRAF6_MyD88 NC_10 IL1 001...18...MyD88...373	10	MyD88 TRAF6Goff	20211203 0.5nM 069-1R_TRAF6_MyD88 NC_10 IL1 001	18	15.3342065965122	4.70730659537551	252	88	3
20211203 0.5nM 069-1R_TRAF6_MyD88 NC_10 IL1 001...18...43	20211203 0.5nM 069-1R_TRAF6_MyD88 NC_10 IL1 001...18...MyD88...419	10	MyD88 TRAF6Goff	20211203 0.5nM 069-1R_TRAF6_MyD88 NC_10 IL1 001	18	12.0700968395476	2.64186958795916	184	12	3
20211203 0.5nM 069-1R_TRAF6_MyD88 NC_10 IL1 001...18...45	20211203 0.5nM 069-1R_TRAF6_MyD88 NC_10 IL1 001...18...MyD88...549	10	MyD88 TRAF6Goff	20211203 0.5nM 069-1R_TRAF6_MyD88 NC_10 IL1 001	18	11.622730265833	3.62889603671894	60	32	3
20211203 0.5nM 069-1R_TRAF6_MyD88 NC_10 IL1 001...18...46	20211203 0.5nM 069-1R_TRAF6_MyD88 NC_10 IL1 001...18...MyD88...548	10	MyD88 TRAF6Goff	20211203 0.5nM 069-1R_TRAF6_MyD88 NC_10 IL1 001	18	2.49161621974434	2.5133603988078	52	28	1
20211203 0.5nM 069-1R_TRAF6_MyD88 NC_10 IL1 001...18...47	20211203 0.5nM 069-1R_TRAF6_MyD88 NC_10 IL1 001...18...MyD88...529	10	MyD88 TRAF6Goff	20211203 0.5nM 069-1R_TRAF6_MyD88 NC_10 IL1 001	18	6.87286039736377	0.67200550887753	136	12	2
20211203 0.5nM 069-1R_TRAF6_MyD88 NC_10 IL1 001...18...49	20211203 0.5nM 069-1R_TRAF6_MyD88 NC_10 IL1 001...18...MyD88...573	10	MyD88 TRAF6Goff	20211203 0.5nM 069-1R_TRAF6_MyD88 NC_10 IL1 001	18	10.8363200098897	3.36826076396862	88	80	2
20211203 0.5nM 069-1R_TRAF6_MyD88 NC_10 IL1 001...18...5	20211203 0.5nM 069-1R_TRAF6_MyD88 NC_10 IL1 001...18...MyD88...84	10	MyD88 TRAF6Goff	20211203 0.5nM 069-1R_TRAF6_MyD88 NC_10 IL1 001	18	11.4683055750848	1.8250483467539	8	8	3
20211203 0.5nM 069-1R_TRAF6_MyD88 NC_10 IL1 001...18...50	20211203 0.5nM 069-1R_TRAF6_MyD88 NC_10 IL1 001...18...MyD88...564	10	MyD88 TRAF6Goff	20211203 0.5nM 069-1R_TRAF6_MyD88 NC_10 IL1 001	18	4.22178785665032	1.13260402952143	40	28	1
20211203 0.5nM 069-1R_TRAF6_MyD88 NC_10 IL1 001...18...52	20211203 0.5nM 069-1R_TRAF6_MyD88 NC_10 IL1 001...18...MyD88...606	10	MyD88 TRAF6Goff	20211203 0.5nM 069-1R_TRAF6_MyD88 NC_10 IL1 001	18	7.72768585502075	1.20785241717414	56	16	2
20211203 0.5nM 069-1R_TRAF6_MyD88 NC_10 IL1 001...18...53	20211203 0.5nM 069-1R_TRAF6_MyD88 NC_10 IL1 001...18...MyD88...598	10	MyD88 TRAF6Goff	20211203 0.5nM 069-1R_TRAF6_MyD88 NC_10 IL1 001	18	8.569895857102	1.38892023262051	68	8	2
20211203 0.5nM 069-1R_TRAF6_MyD88 NC_10 IL1 001...18...54	20211203 0.5nM 069-1R_TRAF6_MyD88 NC_10 IL1 001...18...MyD88...460	10	MyD88 TRAF6Goff	20211203 0.5nM 069-1R_TRAF6_MyD88 NC_10 IL1 001	18	11.1970648024585	2.64248405058218	200	28	2
20211203 0.5nM 069-1R_TRAF6_MyD88 NC_10 IL1 001...18...6	20211203 0.5nM 069-1R_TRAF6_MyD88 NC_10 IL1 001...18...MyD88...83	10	MyD88 TRAF6Goff	20211203 0.5nM 069-1R_TRAF6_MyD88 NC_10 IL1 001	18	10.1999851694003	2.08576459739031	40	24	2
20211203 0.5nM 069-1R_TRAF6_MyD88 NC_10 IL1 001...18...7	20211203 0.5nM 069-1R_TRAF6_MyD88 NC_10 IL1 001...18...MyD88...93	10	MyD88 TRAF6Goff	20211203 0.5nM 069-1R_TRAF6_MyD88 NC_10 IL1 001	18	10.8805241524594	8.63519872481582	12	12	2
20211203 0.5nM 069-1R_TRAF6_MyD88 NC_10 IL1 001...18...8	20211203 0.5nM 069-1R_TRAF6_MyD88 NC_10 IL1 001...18...MyD88...98	10	MyD88 TRAF6Goff	20211203 0.5nM 069-1R_TRAF6_MyD88 NC_10 IL1 001	18	13.6876827240252	7.7352018657582	16	16	3
20211203 0.5nM 069-1R_TRAF6_MyD88 NC_10 IL1 001...18...9	20211203 0.5nM 069-1R_TRAF6_MyD88 NC_10 IL1 001...18...MyD88...102	10	MyD88 TRAF6Goff	20211203 0.5nM 069-1R_TRAF6_MyD88 NC_10 IL1 001	18	11.3904918088832	9.10974582769855	12	16	3
20211203 0.5nM 069-1R_TRAF6_MyD88 NC_10 IL1 001...19...1	20211203 0.5nM 069-1R_TRAF6_MyD88 NC_10 IL1 001...19...MyD88...83	10	MyD88 TRAF6Goff	20211203 0.5nM 069-1R_TRAF6_MyD88 NC_10 IL1 001	19	6.99900632609854	10.0473278960915	28	32	2
20211203 0.5nM 069-1R_TRAF6_MyD88 NC_10 IL1 001...19...10	20211203 0.5nM 069-1R_TRAF6_MyD88 NC_10 IL1 001...19...MyD88...153	10	MyD88 TRAF6Goff	20211203 0.5nM 069-1R_TRAF6_MyD88 NC_10 IL1 001	19	1.99359911018367	2.01774771671231	40	40	0
20211203 0.5nM 069-1R_TRAF6_MyD88 NC_10 IL1 001...19...13	20211203 0.5nM 069-1R_TRAF6_MyD88 NC_10 IL1 001...19...MyD88...210	10	MyD88 TRAF6Goff	20211203 0.5nM 069-1R_TRAF6_MyD88 NC_10 IL1 001	19	4.63169289266814	2.37466670573624	32	24	1
20211203 0.5nM 069-1R_TRAF6_MyD88 NC_10 IL1 001...19...14	20211203 0.5nM 069-1R_TRAF6_MyD88 NC_10 IL1 001...19...MyD88...208	10	MyD88 TRAF6Goff	20211203 0.5nM 069-1R_TRAF6_MyD88 NC_10 IL1 001	19	11.6458006020017	4.87379477660007	148	36	3
20211203 0.5nM 069-1R_TRAF6_MyD88 NC_10 IL1 001...19...16	20211203 0.5nM 069-1R_TRAF6_MyD88 NC_10 IL1 001...19...MyD88...224	10	MyD88 TRAF6Goff	20211203 0.5nM 069-1R_TRAF6_MyD88 NC_10 IL1 001	19	15.2869742146292	15.5247519690942	132	136	3
20211203 0.5nM 069-1R_TRAF6_MyD88 NC_10 IL1 001...19...18	20211203 0.5nM 069-1R_TRAF6_MyD88 NC_10 IL1 001...19...MyD88...222	10	MyD88 TRAF6Goff	20211203 0.5nM 069-1R_TRAF6_MyD88 NC_10 IL1 001	19	6.38075834708851	13.3774129684608	80	96	1
20211203 0.5nM 069-1R_TRAF6_MyD88 NC_10 IL1 001...19...19	20211203 0.5nM 069-1R_TRAF6_MyD88 NC_10 IL1 001...19...MyD88...249	10	MyD88 TRAF6Goff	20211203 0.5nM 069-1R_TRAF6_MyD88 NC_10 IL1 001	19	8.18301912368147	5.15455141833362	80	52	2
20211203 0.5nM 069-1R_TRAF6_MyD88 NC_10 IL1 001...19...2	20211203 0.5nM 069-1R_TRAF6_MyD88 NC_10 IL1 001...19...MyD88...171	10	MyD88 TRAF6Goff	20211203 0.5nM 069-1R_TRAF6_MyD88 NC_10 IL1 001	19	2.20964761082804	7.40010634635958	8	8	0
20211203 0.5nM 069-1R_TRAF6_MyD88 NC_10 IL1 001...19...20	20211203 0.5nM 069-1R_TRAF6_MyD88 NC_10 IL1 001...19...MyD88...284	10	MyD88 TRAF6Goff	20211203 0.5nM 069-1R_TRAF6_MyD88 NC_10 IL1 001	19	10.9546392629299	4.31351270029949	12	16	2
20211203 0.5nM 069-1R_TRAF6_MyD88 NC_10 IL1 001...19...21	20211203 0.5nM 069-1R_TRAF6_MyD88 NC_10 IL1 001...19...MyD88...256	10	MyD88 TRAF6Goff	20211203 0.5nM 069-1R_TRAF6_MyD88 NC_10 IL1 001	19	4.30851288410696	8.04070863100708	36	56	1
20211203 0.5nM 069-1R_TRAF6_MyD88 NC_10 IL1 001...19...23	20211203 0.5nM 069-1R_TRAF6_MyD88 NC_10 IL1 001...19...MyD88...195	10	MyD88 TRAF6Goff	20211203 0.5nM 069-1R_TRAF6_MyD88 NC_10 IL1 001	19	6.02189079667097	3.09482900620364	200	64	1
20211203 0.5nM 069-1R_TRAF6_MyD88 NC_10 IL1 001...19...3	20211203 0.5nM 069-1R_TRAF6_MyD88 NC_10 IL1 001...19...MyD88...97	10	MyD88 TRAF6Goff	20211203 0.5nM 069-1R_TRAF6_MyD88 NC_10 IL1 001	19	2.02898971980913	7.49049557931456	12	116	0
20211203 0.5nM 069-1R_TRAF6_MyD88 NC_10 IL1 001...19...4	20211203 0.5nM 069-1R_TRAF6_MyD88 NC_10 IL1 001...19...MyD88...94	10	MyD88 TRAF6Goff	20211203 0.5nM 069-1R_TRAF6_MyD88 NC_10 IL1 001	19	4.71242873845051	9.02513733543291	8	8	1
20211203 0.5nM 069-1R_TRAF6_MyD88 NC_10 IL1 001...19...5	20211203 0.5nM 069-1R_TRAF6_MyD88 NC_10 IL1 001...19...MyD88...109	10	MyD88 TRAF6Goff	20211203 0.5nM 069-1R_TRAF6_MyD88 NC_10 IL1 001	19	8.57452008527987	8.61401323371087	188	188	2
20211203 0.5nM 069-1R_TRAF6_MyD88 NC_10 IL1 001...19...6	20211203 0.5nM 069-1R_TRAF6_MyD88 NC_10 IL1 001...19...MyD88...105	10	MyD88 TRAF6Goff	20211203 0.5nM 069-1R_TRAF6_MyD88 NC_10 IL1 001	19	5.11270312454494	6.2645847300481	20	8	1
20211203 0.5nM 069-1R_TRAF6_MyD88 NC_10 IL1 001...19...7	20211203 0.5nM 069-1R_TRAF6_MyD88 NC_10 IL1 001...19...MyD88...110	10	MyD88 TRAF6Goff	20211203 0.5nM 069-1R_TRAF6_MyD88 NC_10 IL1 001	19	10.4108848818386	6.38916724899805	180	128	2
20211203 0.5nM 069-1R_TRAF6_MyD88 NC_10 IL1 001...19...8	20211203 0.5nM 069-1R_TRAF6_MyD88 NC_10 IL1 001...19...MyD88...126	10	MyD88 TRAF6Goff	20211203 0.5nM 069-1R_TRAF6_MyD88 NC_10 IL1 001	19	2.40929255914968	1.22675060610052	8	20	1
20211203 0.5nM 069-1R_TRAF6_MyD88 NC_10 IL1 001...19...9	20211203 0.5nM 069-1R_TRAF6_MyD88 NC_10 IL1 001...19...MyD88...133	10	MyD88 TRAF6Goff	20211203 0.5nM 069-1R_TRAF6_MyD88 NC_10 IL1 001	19	17.0429780599769	2.20675453545248	80	8	4
20211203 0.5nM 069-1R_TRAF6_MyD88 NC_10 IL1 001...2...1	20211203 0.5nM 069-1R_TRAF6_MyD88 NC_10 IL1 001...2...MyD88...28	10	MyD88 TRAF6Goff	20211203 0.5nM 069-1R_TRAF6_MyD88 NC_10 IL1 001	2	3.029218710223	1.94876192855921	16	12	1
20211203 0.5nM 069-1R_TRAF6_MyD88 NC_10 IL1 001...2...10	20211203 0.5nM 069-1R_TRAF6_MyD88 NC_10 IL1 001...2...MyD88...102	10	MyD88 TRAF6Goff	20211203 0.5nM 069-1R_TRAF6_MyD88 NC_10 IL1 001	2	4.90765478790624	4.46144302185316	32	28	1
20211203 0.5nM 069-1R_TRAF6_MyD88 NC_10 IL1 001...2...11	20211203 0.5nM 069-1R_TRAF6_MyD88 NC_10 IL1 001...2...MyD88...108	10	MyD88 TRAF6Goff	20211203 0.5nM 069-1R_TRAF6_MyD88 NC_10 IL1 001	2	10.4344227140908	2.3671533916791	36	36	2
20211203 0.5nM 069-1R_TRAF6_MyD88 NC_10 IL1 001...2...13	20211203 0.5nM 069-1R_TRAF6_MyD88 NC_10 IL1 001...2...MyD88...40	10	MyD88 TRAF6Goff	20211203 0.5nM 069-1R_TRAF6_MyD88 NC_10 IL1 001	2	8.00833987248597	1.31557775341922	140	28	2
20211203 0.5nM 069-1R_TRAF6_MyD88 NC_10 IL1 001...2...14	20211203 0.5nM 069-1R_TRAF6_MyD88 NC_10 IL1 001...2...MyD88...122	10	MyD88 TRAF6Goff	20211203 0.5nM 069-1R_TRAF6_MyD88 NC_10 IL1 001	2	6.40987255078279	5.28842137383585	36	64	1
20211203 0.5nM 069-1R_TRAF6_MyD88 NC_10 IL1 001...2...17	20211203 0.5nM 069-1R_TRAF6_MyD88 NC_10 IL1 001...2...MyD88...145	10	MyD88 TRAF6Goff	20211203 0.5nM 069-1R_TRAF6_MyD88 NC_10 IL1 001	2	4.8461934398738	14.2351535875402	8	120	1
20211203 0.5nM 069-1R_TRAF6_MyD88 NC_10 IL1 001...2...18	20211203 0.5nM 069-1R_TRAF6_MyD88 NC_10 IL1 001...2...MyD88...156	10	MyD88 TRAF6Goff	20211203 0.5nM 069-1R_TRAF6_MyD88 NC_10 IL1 001	2	10.9038582099108	1.43102316994982	316	32	2
20211203 0.5nM 069-1R_TRAF6_MyD88 NC_10 IL1 001...2...20	20211203 0.5nM 069-1R_TRAF6_MyD88 NC_10 IL1 001...2...MyD88...112	10	MyD88 TRAF6Goff	20211203 0.5nM 069-1R_TRAF6_MyD88 NC_10 IL1 001	2	4.35893363025269	2.25845507887063	112	20	1
20211203 0.5nM 069-1R_TRAF6_MyD88 NC_10 IL1 001...2...21	20211203 0.5nM 069-1R_TRAF6_MyD88 NC_10 IL1 001...2...MyD88...173	10	MyD88 TRAF6Goff	20211203 0.5nM 069-1R_TRAF6_MyD88 NC_10 IL1 001	2	5.80650865630261	5.58630364703459	164	88	1
20211203 0.5nM 069-1R_TRAF6_MyD88 NC_10 IL1 001...2...22	20211203 0.5nM 069-1R_TRAF6_MyD88 NC_10 IL1 001...2...MyD88...177	10	MyD88 TRAF6Goff	20211203 0.5nM 069-1R_TRAF6_MyD88 NC_10 IL1 001	2	6.06041420965189	13.1645067281801	236	244	1
20211203 0.5nM 069-1R_TRAF6_MyD88 NC_10 IL1 001...2...24	20211203 0.5nM 069-1R_TRAF6_MyD88 NC_10 IL1 001...2...MyD88...182	10	MyD88 TRAF6Goff	20211203 0.5nM 069-1R_TRAF6_MyD88 NC_10 IL1 001	2	2.82034504063166	3.59024712933563	52	12	1
20211203 0.5nM 069-1R_TRAF6_MyD88 NC_10 IL1 001...2...25	20211203 0.5nM 069-1R_TRAF6_MyD88 NC_10 IL1 001...2...MyD88...190	10	MyD88 TRAF6Goff	20211203 0.5nM 069-1R_TRAF6_MyD88 NC_10 IL1 001	2	4.78956963807755	3.79465251913152	72	48	1
20211203 0.5nM 069-1R_TRAF6_MyD88 NC_10 IL1 001...2...27	20211203 0.5nM 069-1R_TRAF6_MyD88 NC_10 IL1 001...2...MyD88...157	10	MyD88 TRAF6Goff	20211203 0.5nM 069-1R_TRAF6_MyD88 NC_10 IL1 001	2	23.1807150642255	1.24486497553561	164	12	5
20211203 0.5nM 069-1R_TRAF6_MyD88 NC_10 IL1 001...2...28	20211203 0.5nM 069-1R_TRAF6_MyD88 NC_10 IL1 001...2...MyD88...240	10	MyD88 TRAF6Goff	20211203 0.5nM 069-1R_TRAF6_MyD88 NC_10 IL1 001	2	23.9359048773207	1.50539739021539	312	20	5
20211203 0.5nM 069-1R_TRAF6_MyD88 NC_10 IL1 001...2...29	20211203 0.5nM 069-1R_TRAF6_MyD88 NC_10 IL1 001...2...MyD88...218	10	MyD88 TRAF6Goff	20211203 0.5nM 069-1R_TRAF6_MyD88 NC_10 IL1 001	2	3.95004825064163	5.32956613679392	56	124	1
20211203 0.5nM 069-1R_TRAF6_MyD88 NC_10 IL1 001...2...3	20211203 0.5nM 069-1R_TRAF6_MyD88 NC_10 IL1 001...2...MyD88...56	10	MyD88 TRAF6Goff	20211203 0.5nM 069-1R_TRAF6_MyD88 NC_10 IL1 001	2	11.1947793209557	6.14130717680057	72	32	2
20211203 0.5nM 069-1R_TRAF6_MyD88 NC_10 IL1 001...2...30	20211203 0.5nM 069-1R_TRAF6_MyD88 NC_10 IL1 001...2...MyD88...249	10	MyD88 TRAF6Goff	20211203 0.5nM 069-1R_TRAF6_MyD88 NC_10 IL1 001	2	5.46261760662118	1.76261904118681	24	28	1
20211203 0.5nM 069-1R_TRAF6_MyD88 NC_10 IL1 001...2...33	20211203 0.5nM 069-1R_TRAF6_MyD88 NC_10 IL1 001...2...MyD88...265	10	MyD88 TRAF6Goff	20211203 0.5nM 069-1R_TRAF6_MyD88 NC_10 IL1 001	2	7.78362391147734	1.22100863786537	92	16	2
20211203 0.5nM 069-1R_TRAF6_MyD88 NC_10 IL1 001...2...35	20211203 0.5nM 069-1R_TRAF6_MyD88 NC_10 IL1 001...2...MyD88...260	10	MyD88 TRAF6Goff	20211203 0.5nM 069-1R_TRAF6_MyD88 NC_10 IL1 001	2	5.42451375724564	2.28020042805894	148	56	1
20211203 0.5nM 069-1R_TRAF6_MyD88 NC_10 IL1 001...2...36	20211203 0.5nM 069-1R_TRAF6_MyD88 NC_10 IL1 001...2...MyD88...259	10	MyD88 TRAF6Goff	20211203 0.5nM 069-1R_TRAF6_MyD88 NC_10 IL1 001	2	3.81353772650149	2.75740830070766	56	8	1
20211203 0.5nM 069-1R_TRAF6_MyD88 NC_10 IL1 001...2...37	20211203 0.5nM 069-1R_TRAF6_MyD88 NC_10 IL1 001...2...MyD88...281	10	MyD88 TRAF6Goff	20211203 0.5nM 069-1R_TRAF6_MyD88 NC_10 IL1 001	2	3.88771895002499	6.14128680106813	352	52	1
20211203 0.5nM 069-1R_TRAF6_MyD88 NC_10 IL1 001...2...39	20211203 0.5nM 069-1R_TRAF6_MyD88 NC_10 IL1 001...2...MyD88...319	10	MyD88 TRAF6Goff	20211203 0.5nM 069-1R_TRAF6_MyD88 NC_10 IL1 001	2	5.24998858796602	8.57503568939031	48	28	1
20211203 0.5nM 069-1R_TRAF6_MyD88 NC_10 IL1 001...2...40	20211203 0.5nM 069-1R_TRAF6_MyD88 NC_10 IL1 001...2...MyD88...305	10	MyD88 TRAF6Goff	20211203 0.5nM 069-1R_TRAF6_MyD88 NC_10 IL1 001	2	6.85845859221611	2.52404238158688	280	56	2
20211203 0.5nM 069-1R_TRAF6_MyD88 NC_10 IL1 001...2...41	20211203 0.5nM 069-1R_TRAF6_MyD88 NC_10 IL1 001...2...MyD88...313	10	MyD88 TRAF6Goff	20211203 0.5nM 069-1R_TRAF6_MyD88 NC_10 IL1 001	2	6.94956548822854	7.62619617018333	84	60	2
20211203 0.5nM 069-1R_TRAF6_MyD88 NC_10 IL1 001...2...42	20211203 0.5nM 069-1R_TRAF6_MyD88 NC_10 IL1 001...2...MyD88...330	10	MyD88 TRAF6Goff	20211203 0.5nM 069-1R_TRAF6_MyD88 NC_10 IL1 001	2	7.01716141106	7.82941767742021	116	108	2
20211203 0.5nM 069-1R_TRAF6_MyD88 NC_10 IL1 001...2...44	20211203 0.5nM 069-1R_TRAF6_MyD88 NC_10 IL1 001...2...MyD88...345	10	MyD88 TRAF6Goff	20211203 0.5nM 069-1R_TRAF6_MyD88 NC_10 IL1 001	2	2.39347446045654	3.84289803300134	100	8	1
20211203 0.5nM 069-1R_TRAF6_MyD88 NC_10 IL1 001...2...45	20211203 0.5nM 069-1R_TRAF6_MyD88 NC_10 IL1 001...2...MyD88...266	10	MyD88 TRAF6Goff	20211203 0.5nM 069-1R_TRAF6_MyD88 NC_10 IL1 001	2	7.39719075937514	3.09617544025745	224	36	2
20211203 0.5nM 069-1R_TRAF6_MyD88 NC_10 IL1 001...2...46	20211203 0.5nM 069-1R_TRAF6_MyD88 NC_10 IL1 001...2...MyD88...364	10	MyD88 TRAF6Goff	20211203 0.5nM 069-1R_TRAF6_MyD88 NC_10 IL1 001	2	2.86939724040408	0.652521795310878	60	28	1
20211203 0.5nM 069-1R_TRAF6_MyD88 NC_10 IL1 001...2...47	20211203 0.5nM 069-1R_TRAF6_MyD88 NC_10 IL1 001...2...MyD88...380	10	MyD88 TRAF6Goff	20211203 0.5nM 069-1R_TRAF6_MyD88 NC_10 IL1 001	2	9.52911566816052	2.15554937071861	68	16	2
20211203 0.5nM 069-1R_TRAF6_MyD88 NC_10 IL1 001...2...48	20211203 0.5nM 069-1R_TRAF6_MyD88 NC_10 IL1 001...2...MyD88...449	10	MyD88 TRAF6Goff	20211203 0.5nM 069-1R_TRAF6_MyD88 NC_10 IL1 001	2	6.84252133148807	5.68553636184435	24	48	2
20211203 0.5nM 069-1R_TRAF6_MyD88 NC_10 IL1 001...2...49	20211203 0.5nM 069-1R_TRAF6_MyD88 NC_10 IL1 001...2...MyD88...405	10	MyD88 TRAF6Goff	20211203 0.5nM 069-1R_TRAF6_MyD88 NC_10 IL1 001	2	7.33496002094615	2.68208592228819	96	52	2
20211203 0.5nM 069-1R_TRAF6_MyD88 NC_10 IL1 001...2...50	20211203 0.5nM 069-1R_TRAF6_MyD88 NC_10 IL1 001...2...MyD88...429	10	MyD88 TRAF6Goff	20211203 0.5nM 069-1R_TRAF6_MyD88 NC_10 IL1 001	2	2.4791129978191	2.37333677016945	76	44	1
20211203 0.5nM 069-1R_TRAF6_MyD88 NC_10 IL1 001...2...51	20211203 0.5nM 069-1R_TRAF6_MyD88 NC_10 IL1 001...2...MyD88...436	10	MyD88 TRAF6Goff	20211203 0.5nM 069-1R_TRAF6_MyD88 NC_10 IL1 001	2	3.84274672449533	2.64900038752291	28	36	1
20211203 0.5nM 069-1R_TRAF6_MyD88 NC_10 IL1 001...2...52	20211203 0.5nM 069-1R_TRAF6_MyD88 NC_10 IL1 001...2...MyD88...372	10	MyD88 TRAF6Goff	20211203 0.5nM 069-1R_TRAF6_MyD88 NC_10 IL1 001	2	4.20440435487274	2.64709377228195	176	32	1
20211203 0.5nM 069-1R_TRAF6_MyD88 NC_10 IL1 001...2...53	20211203 0.5nM 069-1R_TRAF6_MyD88 NC_10 IL1 001...2...MyD88...398	10	MyD88 TRAF6Goff	20211203 0.5nM 069-1R_TRAF6_MyD88 NC_10 IL1 001	2	6.55030228594005	7.51609207319455	144	56	1
20211203 0.5nM 069-1R_TRAF6_MyD88 NC_10 IL1 001...2...54	20211203 0.5nM 069-1R_TRAF6_MyD88 NC_10 IL1 001...2...MyD88...425	10	MyD88 TRAF6Goff	20211203 0.5nM 069-1R_TRAF6_MyD88 NC_10 IL1 001	2	1.81234638699402	6.20850972487359	80	96	0
20211203 0.5nM 069-1R_TRAF6_MyD88 NC_10 IL1 001...2...55	20211203 0.5nM 069-1R_TRAF6_MyD88 NC_10 IL1 001...2...MyD88...434	10	MyD88 TRAF6Goff	20211203 0.5nM 069-1R_TRAF6_MyD88 NC_10 IL1 001	2	5.82391535221104	9.4005224630408	76	56	1
20211203 0.5nM 069-1R_TRAF6_MyD88 NC_10 IL1 001...2...56	20211203 0.5nM 069-1R_TRAF6_MyD88 NC_10 IL1 001...2...MyD88...440	10	MyD88 TRAF6Goff	20211203 0.5nM 069-1R_TRAF6_MyD88 NC_10 IL1 001	2	2.34190672181681	4.8125140343095	64	24	1
20211203 0.5nM 069-1R_TRAF6_MyD88 NC_10 IL1 001...2...57	20211203 0.5nM 069-1R_TRAF6_MyD88 NC_10 IL1 001...2...MyD88...407	10	MyD88 TRAF6Goff	20211203 0.5nM 069-1R_TRAF6_MyD88 NC_10 IL1 001	2	2.50157390382433	3.64397046399941	108	64	1
20211203 0.5nM 069-1R_TRAF6_MyD88 NC_10 IL1 001...2...59	20211203 0.5nM 069-1R_TRAF6_MyD88 NC_10 IL1 001...2...MyD88...459	10	MyD88 TRAF6Goff	20211203 0.5nM 069-1R_TRAF6_MyD88 NC_10 IL1 001	2	7.88358699169195	2.50227964537614	52	32	2
20211203 0.5nM 069-1R_TRAF6_MyD88 NC_10 IL1 001...2...60	20211203 0.5nM 069-1R_TRAF6_MyD88 NC_10 IL1 001...2...MyD88...441	10	MyD88 TRAF6Goff	20211203 0.5nM 069-1R_TRAF6_MyD88 NC_10 IL1 001	2	3.28505247516071	2.74443072611853	72	20	1
20211203 0.5nM 069-1R_TRAF6_MyD88 NC_10 IL1 001...2...7	20211203 0.5nM 069-1R_TRAF6_MyD88 NC_10 IL1 001...2...MyD88...84	10	MyD88 TRAF6Goff	20211203 0.5nM 069-1R_TRAF6_MyD88 NC_10 IL1 001	2	7.98421637041391	3.73147166406366	16	16	2
20211203 0.5nM 069-1R_TRAF6_MyD88 NC_10 IL1 001...20...14	20211203 0.5nM 069-1R_TRAF6_MyD88 NC_10 IL1 001...20...MyD88...70	10	MyD88 TRAF6Goff	20211203 0.5nM 069-1R_TRAF6_MyD88 NC_10 IL1 001	20	9.77625183992393	16.0544588452927	108	32	2
20211203 0.5nM 069-1R_TRAF6_MyD88 NC_10 IL1 001...20...15	20211203 0.5nM 069-1R_TRAF6_MyD88 NC_10 IL1 001...20...MyD88...71	10	MyD88 TRAF6Goff	20211203 0.5nM 069-1R_TRAF6_MyD88 NC_10 IL1 001	20	4.78208707557337	2.35009593511253	68	20	1
20211203 0.5nM 069-1R_TRAF6_MyD88 NC_10 IL1 001...20...16	20211203 0.5nM 069-1R_TRAF6_MyD88 NC_10 IL1 001...20...MyD88...84	10	MyD88 TRAF6Goff	20211203 0.5nM 069-1R_TRAF6_MyD88 NC_10 IL1 001	20	1.78062027503212	3.19087104084612	80	104	0
20211203 0.5nM 069-1R_TRAF6_MyD88 NC_10 IL1 001...20...17	20211203 0.5nM 069-1R_TRAF6_MyD88 NC_10 IL1 001...20...MyD88...88	10	MyD88 TRAF6Goff	20211203 0.5nM 069-1R_TRAF6_MyD88 NC_10 IL1 001	20	1.44354951460502	3.31300925946899	32	12	0
20211203 0.5nM 069-1R_TRAF6_MyD88 NC_10 IL1 001...20...19	20211203 0.5nM 069-1R_TRAF6_MyD88 NC_10 IL1 001...20...MyD88...92	10	MyD88 TRAF6Goff	20211203 0.5nM 069-1R_TRAF6_MyD88 NC_10 IL1 001	20	1.84707556754129	5.7065278897084	52	52	0
20211203 0.5nM 069-1R_TRAF6_MyD88 NC_10 IL1 001...20...2	20211203 0.5nM 069-1R_TRAF6_MyD88 NC_10 IL1 001...20...MyD88...10	10	MyD88 TRAF6Goff	20211203 0.5nM 069-1R_TRAF6_MyD88 NC_10 IL1 001	20	4.04844616455166	16.274940879825	32	16	1
20211203 0.5nM 069-1R_TRAF6_MyD88 NC_10 IL1 001...20...3	20211203 0.5nM 069-1R_TRAF6_MyD88 NC_10 IL1 001...20...MyD88...19	10	MyD88 TRAF6Goff	20211203 0.5nM 069-1R_TRAF6_MyD88 NC_10 IL1 001	20	5.38429529906319	7.84861443443786	8	8	1
20211203 0.5nM 069-1R_TRAF6_MyD88 NC_10 IL1 001...20...4	20211203 0.5nM 069-1R_TRAF6_MyD88 NC_10 IL1 001...20...MyD88...22	10	MyD88 TRAF6Goff	20211203 0.5nM 069-1R_TRAF6_MyD88 NC_10 IL1 001	20	6.01503870685285	16.2754059574324	20	32	1
20211203 0.5nM 069-1R_TRAF6_MyD88 NC_10 IL1 001...20...5	20211203 0.5nM 069-1R_TRAF6_MyD88 NC_10 IL1 001...20...MyD88...29	10	MyD88 TRAF6Goff	20211203 0.5nM 069-1R_TRAF6_MyD88 NC_10 IL1 001	20	19.7992733953249	25.7191774877036	220	120	4
20211203 0.5nM 069-1R_TRAF6_MyD88 NC_10 IL1 001...20...6	20211203 0.5nM 069-1R_TRAF6_MyD88 NC_10 IL1 001...20...MyD88...35	10	MyD88 TRAF6Goff	20211203 0.5nM 069-1R_TRAF6_MyD88 NC_10 IL1 001	20	10.1239581336773	8.24754948626093	80	128	2
20211203 0.5nM 069-1R_TRAF6_MyD88 NC_10 IL1 001...20...7	20211203 0.5nM 069-1R_TRAF6_MyD88 NC_10 IL1 001...20...MyD88...44	10	MyD88 TRAF6Goff	20211203 0.5nM 069-1R_TRAF6_MyD88 NC_10 IL1 001	20	6.6178866889169	7.46984115976513	48	48	1
20211203 0.5nM 069-1R_TRAF6_MyD88 NC_10 IL1 001...21...1	20211203 0.5nM 069-1R_TRAF6_MyD88 NC_10 IL1 001...21...MyD88...20	10	MyD88 TRAF6Goff	20211203 0.5nM 069-1R_TRAF6_MyD88 NC_10 IL1 001	21	4.99890040602842	7.65807075235063	44	168	1
20211203 0.5nM 069-1R_TRAF6_MyD88 NC_10 IL1 001...21...10	20211203 0.5nM 069-1R_TRAF6_MyD88 NC_10 IL1 001...21...MyD88...59	10	MyD88 TRAF6Goff	20211203 0.5nM 069-1R_TRAF6_MyD88 NC_10 IL1 001	21	10.6190915837621	8.01228328271397	332	212	2
20211203 0.5nM 069-1R_TRAF6_MyD88 NC_10 IL1 001...21...11	20211203 0.5nM 069-1R_TRAF6_MyD88 NC_10 IL1 001...21...MyD88...91	10	MyD88 TRAF6Goff	20211203 0.5nM 069-1R_TRAF6_MyD88 NC_10 IL1 001	21	4.67589590281245	8.41541540221847	40	140	1
20211203 0.5nM 069-1R_TRAF6_MyD88 NC_10 IL1 001...21...12	20211203 0.5nM 069-1R_TRAF6_MyD88 NC_10 IL1 001...21...MyD88...97	10	MyD88 TRAF6Goff	20211203 0.5nM 069-1R_TRAF6_MyD88 NC_10 IL1 001	21	2.56047895597036	8.54902285608943	68	60	1
20211203 0.5nM 069-1R_TRAF6_MyD88 NC_10 IL1 001...21...13	20211203 0.5nM 069-1R_TRAF6_MyD88 NC_10 IL1 001...21...MyD88...75	10	MyD88 TRAF6Goff	20211203 0.5nM 069-1R_TRAF6_MyD88 NC_10 IL1 001	21	6.92839135718901	5.9742707692289	184	116	2
20211203 0.5nM 069-1R_TRAF6_MyD88 NC_10 IL1 001...21...15	20211203 0.5nM 069-1R_TRAF6_MyD88 NC_10 IL1 001...21...MyD88...122	10	MyD88 TRAF6Goff	20211203 0.5nM 069-1R_TRAF6_MyD88 NC_10 IL1 001	21	3.7080281502854	7.41790319564701	220	128	1
20211203 0.5nM 069-1R_TRAF6_MyD88 NC_10 IL1 001...21...16	20211203 0.5nM 069-1R_TRAF6_MyD88 NC_10 IL1 001...21...MyD88...154	10	MyD88 TRAF6Goff	20211203 0.5nM 069-1R_TRAF6_MyD88 NC_10 IL1 001	21	7.96789375562191	9.15771006962658	240	140	2
20211203 0.5nM 069-1R_TRAF6_MyD88 NC_10 IL1 001...21...18	20211203 0.5nM 069-1R_TRAF6_MyD88 NC_10 IL1 001...21...MyD88...185	10	MyD88 TRAF6Goff	20211203 0.5nM 069-1R_TRAF6_MyD88 NC_10 IL1 001	21	5.05565381905744	14.3767530741136	44	16	1
20211203 0.5nM 069-1R_TRAF6_MyD88 NC_10 IL1 001...21...19	20211203 0.5nM 069-1R_TRAF6_MyD88 NC_10 IL1 001...21...MyD88...190	10	MyD88 TRAF6Goff	20211203 0.5nM 069-1R_TRAF6_MyD88 NC_10 IL1 001	21	4.92361012626134	4.56986157726883	32	16	1
20211203 0.5nM 069-1R_TRAF6_MyD88 NC_10 IL1 001...21...2	20211203 0.5nM 069-1R_TRAF6_MyD88 NC_10 IL1 001...21...MyD88...26	10	MyD88 TRAF6Goff	20211203 0.5nM 069-1R_TRAF6_MyD88 NC_10 IL1 001	21	14.4988239870809	18.0994287626759	92	120	3
20211203 0.5nM 069-1R_TRAF6_MyD88 NC_10 IL1 001...21...21	20211203 0.5nM 069-1R_TRAF6_MyD88 NC_10 IL1 001...21...MyD88...201	10	MyD88 TRAF6Goff	20211203 0.5nM 069-1R_TRAF6_MyD88 NC_10 IL1 001	21	2.26239670592483	1.25392290743065	24	8	1
20211203 0.5nM 069-1R_TRAF6_MyD88 NC_10 IL1 001...21...23	20211203 0.5nM 069-1R_TRAF6_MyD88 NC_10 IL1 001...21...MyD88...202	10	MyD88 TRAF6Goff	20211203 0.5nM 069-1R_TRAF6_MyD88 NC_10 IL1 001	21	9.63875755726174	9.31822379934574	20	88	2
20211203 0.5nM 069-1R_TRAF6_MyD88 NC_10 IL1 001...21...24	20211203 0.5nM 069-1R_TRAF6_MyD88 NC_10 IL1 001...21...MyD88...213	10	MyD88 TRAF6Goff	20211203 0.5nM 069-1R_TRAF6_MyD88 NC_10 IL1 001	21	3.39276053172568	6.33653417757159	32	24	1
20211203 0.5nM 069-1R_TRAF6_MyD88 NC_10 IL1 001...21...25	20211203 0.5nM 069-1R_TRAF6_MyD88 NC_10 IL1 001...21...MyD88...222	10	MyD88 TRAF6Goff	20211203 0.5nM 069-1R_TRAF6_MyD88 NC_10 IL1 001	21	9.509217945247	13.1469371824054	52	32	2
20211203 0.5nM 069-1R_TRAF6_MyD88 NC_10 IL1 001...21...27	20211203 0.5nM 069-1R_TRAF6_MyD88 NC_10 IL1 001...21...MyD88...238	10	MyD88 TRAF6Goff	20211203 0.5nM 069-1R_TRAF6_MyD88 NC_10 IL1 001	21	8.14022904069081	10.2483983701711	60	172	2
20211203 0.5nM 069-1R_TRAF6_MyD88 NC_10 IL1 001...21...28	20211203 0.5nM 069-1R_TRAF6_MyD88 NC_10 IL1 001...21...MyD88...247	10	MyD88 TRAF6Goff	20211203 0.5nM 069-1R_TRAF6_MyD88 NC_10 IL1 001	21	9.20681357752693	20.8271213698343	52	72	2
20211203 0.5nM 069-1R_TRAF6_MyD88 NC_10 IL1 001...21...29	20211203 0.5nM 069-1R_TRAF6_MyD88 NC_10 IL1 001...21...MyD88...140	10	MyD88 TRAF6Goff	20211203 0.5nM 069-1R_TRAF6_MyD88 NC_10 IL1 001	21	6.59026292174651	2.47187294389783	248	16	1
20211203 0.5nM 069-1R_TRAF6_MyD88 NC_10 IL1 001...21...3	20211203 0.5nM 069-1R_TRAF6_MyD88 NC_10 IL1 001...21...MyD88...34	10	MyD88 TRAF6Goff	20211203 0.5nM 069-1R_TRAF6_MyD88 NC_10 IL1 001	21	10.2654149271854	9.29641774703383	16	56	2
20211203 0.5nM 069-1R_TRAF6_MyD88 NC_10 IL1 001...21...31	20211203 0.5nM 069-1R_TRAF6_MyD88 NC_10 IL1 001...21...MyD88...240	10	MyD88 TRAF6Goff	20211203 0.5nM 069-1R_TRAF6_MyD88 NC_10 IL1 001	21	3.56616193352648	5.29389348982862	52	60	1
20211203 0.5nM 069-1R_TRAF6_MyD88 NC_10 IL1 001...21...32	20211203 0.5nM 069-1R_TRAF6_MyD88 NC_10 IL1 001...21...MyD88...260	10	MyD88 TRAF6Goff	20211203 0.5nM 069-1R_TRAF6_MyD88 NC_10 IL1 001	21	5.36725250290505	6.12444810595796	24	192	1
20211203 0.5nM 069-1R_TRAF6_MyD88 NC_10 IL1 001...21...33	20211203 0.5nM 069-1R_TRAF6_MyD88 NC_10 IL1 001...21...MyD88...262	10	MyD88 TRAF6Goff	20211203 0.5nM 069-1R_TRAF6_MyD88 NC_10 IL1 001	21	3.20971335697519	1.62177675843035	36	8	1
20211203 0.5nM 069-1R_TRAF6_MyD88 NC_10 IL1 001...21...34	20211203 0.5nM 069-1R_TRAF6_MyD88 NC_10 IL1 001...21...MyD88...266	10	MyD88 TRAF6Goff	20211203 0.5nM 069-1R_TRAF6_MyD88 NC_10 IL1 001	21	4.81564323843233	7.63033111106511	48	76	1
20211203 0.5nM 069-1R_TRAF6_MyD88 NC_10 IL1 001...21...35	20211203 0.5nM 069-1R_TRAF6_MyD88 NC_10 IL1 001...21...MyD88...246	10	MyD88 TRAF6Goff	20211203 0.5nM 069-1R_TRAF6_MyD88 NC_10 IL1 001	21	1.96505842847332	2.38266313063083	68	12	0
20211203 0.5nM 069-1R_TRAF6_MyD88 NC_10 IL1 001...21...36	20211203 0.5nM 069-1R_TRAF6_MyD88 NC_10 IL1 001...21...MyD88...280	10	MyD88 TRAF6Goff	20211203 0.5nM 069-1R_TRAF6_MyD88 NC_10 IL1 001	21	3.90848575794809	2.26017013395509	88	16	1
20211203 0.5nM 069-1R_TRAF6_MyD88 NC_10 IL1 001...21...37	20211203 0.5nM 069-1R_TRAF6_MyD88 NC_10 IL1 001...21...MyD88...282	10	MyD88 TRAF6Goff	20211203 0.5nM 069-1R_TRAF6_MyD88 NC_10 IL1 001	21	5.22588789911808	5.18385687104593	40	52	1
20211203 0.5nM 069-1R_TRAF6_MyD88 NC_10 IL1 001...21...39	20211203 0.5nM 069-1R_TRAF6_MyD88 NC_10 IL1 001...21...MyD88...322	10	MyD88 TRAF6Goff	20211203 0.5nM 069-1R_TRAF6_MyD88 NC_10 IL1 001	21	1.98716059241116	4.68512331939468	16	44	0
20211203 0.5nM 069-1R_TRAF6_MyD88 NC_10 IL1 001...21...4	20211203 0.5nM 069-1R_TRAF6_MyD88 NC_10 IL1 001...21...MyD88...40	10	MyD88 TRAF6Goff	20211203 0.5nM 069-1R_TRAF6_MyD88 NC_10 IL1 001	21	16.0987566260539	15.9630667688682	96	96	4
20211203 0.5nM 069-1R_TRAF6_MyD88 NC_10 IL1 001...21...40	20211203 0.5nM 069-1R_TRAF6_MyD88 NC_10 IL1 001...21...MyD88...418	10	MyD88 TRAF6Goff	20211203 0.5nM 069-1R_TRAF6_MyD88 NC_10 IL1 001	21	4.43006124813429	4.78114849205838	12	44	1
20211203 0.5nM 069-1R_TRAF6_MyD88 NC_10 IL1 001...21...42	20211203 0.5nM 069-1R_TRAF6_MyD88 NC_10 IL1 001...21...MyD88...347	10	MyD88 TRAF6Goff	20211203 0.5nM 069-1R_TRAF6_MyD88 NC_10 IL1 001	21	4.00860439223158	7.04377970754338	48	36	1
20211203 0.5nM 069-1R_TRAF6_MyD88 NC_10 IL1 001...21...43	20211203 0.5nM 069-1R_TRAF6_MyD88 NC_10 IL1 001...21...MyD88...283	10	MyD88 TRAF6Goff	20211203 0.5nM 069-1R_TRAF6_MyD88 NC_10 IL1 001	21	13.0651714722815	10.124966847873	168	32	3
20211203 0.5nM 069-1R_TRAF6_MyD88 NC_10 IL1 001...21...44	20211203 0.5nM 069-1R_TRAF6_MyD88 NC_10 IL1 001...21...MyD88...334	10	MyD88 TRAF6Goff	20211203 0.5nM 069-1R_TRAF6_MyD88 NC_10 IL1 001	21	13.0038953272735	5.25918416670112	124	92	3
20211203 0.5nM 069-1R_TRAF6_MyD88 NC_10 IL1 001...21...45	20211203 0.5nM 069-1R_TRAF6_MyD88 NC_10 IL1 001...21...MyD88...368	10	MyD88 TRAF6Goff	20211203 0.5nM 069-1R_TRAF6_MyD88 NC_10 IL1 001	21	1.83675191446099	2.6033574746408	24	68	0
20211203 0.5nM 069-1R_TRAF6_MyD88 NC_10 IL1 001...21...46	20211203 0.5nM 069-1R_TRAF6_MyD88 NC_10 IL1 001...21...MyD88...353	10	MyD88 TRAF6Goff	20211203 0.5nM 069-1R_TRAF6_MyD88 NC_10 IL1 001	21	3.85172694016155	6.87070976086164	64	32	1
20211203 0.5nM 069-1R_TRAF6_MyD88 NC_10 IL1 001...21...47	20211203 0.5nM 069-1R_TRAF6_MyD88 NC_10 IL1 001...21...MyD88...432	10	MyD88 TRAF6Goff	20211203 0.5nM 069-1R_TRAF6_MyD88 NC_10 IL1 001	21	6.17890961660823	5.22796928168673	144	196	1
20211203 0.5nM 069-1R_TRAF6_MyD88 NC_10 IL1 001...21...48	20211203 0.5nM 069-1R_TRAF6_MyD88 NC_10 IL1 001...21...MyD88...352	10	MyD88 TRAF6Goff	20211203 0.5nM 069-1R_TRAF6_MyD88 NC_10 IL1 001	21	3.0173252684836	1.92930187224781	132	16	1
20211203 0.5nM 069-1R_TRAF6_MyD88 NC_10 IL1 001...21...49	20211203 0.5nM 069-1R_TRAF6_MyD88 NC_10 IL1 001...21...MyD88...362	10	MyD88 TRAF6Goff	20211203 0.5nM 069-1R_TRAF6_MyD88 NC_10 IL1 001	21	2.4956273219341	3.66154177674795	88	48	1
20211203 0.5nM 069-1R_TRAF6_MyD88 NC_10 IL1 001...21...5	20211203 0.5nM 069-1R_TRAF6_MyD88 NC_10 IL1 001...21...MyD88...42	10	MyD88 TRAF6Goff	20211203 0.5nM 069-1R_TRAF6_MyD88 NC_10 IL1 001	21	16.7611888684208	5.99561801416619	376	48	4
20211203 0.5nM 069-1R_TRAF6_MyD88 NC_10 IL1 001...21...50	20211203 0.5nM 069-1R_TRAF6_MyD88 NC_10 IL1 001...21...MyD88...398	10	MyD88 TRAF6Goff	20211203 0.5nM 069-1R_TRAF6_MyD88 NC_10 IL1 001	21	8.35458148724558	5.6148947071814	56	24	2
20211203 0.5nM 069-1R_TRAF6_MyD88 NC_10 IL1 001...21...51	20211203 0.5nM 069-1R_TRAF6_MyD88 NC_10 IL1 001...21...MyD88...407	10	MyD88 TRAF6Goff	20211203 0.5nM 069-1R_TRAF6_MyD88 NC_10 IL1 001	21	11.7161986496812	8.65815816676703	8	64	3
20211203 0.5nM 069-1R_TRAF6_MyD88 NC_10 IL1 001...21...52	20211203 0.5nM 069-1R_TRAF6_MyD88 NC_10 IL1 001...21...MyD88...423	10	MyD88 TRAF6Goff	20211203 0.5nM 069-1R_TRAF6_MyD88 NC_10 IL1 001	21	2.07002067261621	6.8192857942834	28	256	0
20211203 0.5nM 069-1R_TRAF6_MyD88 NC_10 IL1 001...21...53	20211203 0.5nM 069-1R_TRAF6_MyD88 NC_10 IL1 001...21...MyD88...404	10	MyD88 TRAF6Goff	20211203 0.5nM 069-1R_TRAF6_MyD88 NC_10 IL1 001	21	1.774995826985	3.66328993987338	104	36	0
20211203 0.5nM 069-1R_TRAF6_MyD88 NC_10 IL1 001...21...54	20211203 0.5nM 069-1R_TRAF6_MyD88 NC_10 IL1 001...21...MyD88...399	10	MyD88 TRAF6Goff	20211203 0.5nM 069-1R_TRAF6_MyD88 NC_10 IL1 001	21	3.91653145500699	6.65940175345312	8	136	1
20211203 0.5nM 069-1R_TRAF6_MyD88 NC_10 IL1 001...21...57	20211203 0.5nM 069-1R_TRAF6_MyD88 NC_10 IL1 001...21...MyD88...476	10	MyD88 TRAF6Goff	20211203 0.5nM 069-1R_TRAF6_MyD88 NC_10 IL1 001	21	3.28668462957424	3.81373530128903	16	24	1
20211203 0.5nM 069-1R_TRAF6_MyD88 NC_10 IL1 001...21...59	20211203 0.5nM 069-1R_TRAF6_MyD88 NC_10 IL1 001...21...MyD88...482	10	MyD88 TRAF6Goff	20211203 0.5nM 069-1R_TRAF6_MyD88 NC_10 IL1 001	21	2.66798248621591	4.1861806994006	72	128	1
20211203 0.5nM 069-1R_TRAF6_MyD88 NC_10 IL1 001...21...6	20211203 0.5nM 069-1R_TRAF6_MyD88 NC_10 IL1 001...21...MyD88...41	10	MyD88 TRAF6Goff	20211203 0.5nM 069-1R_TRAF6_MyD88 NC_10 IL1 001	21	5.39845509461118	7.31162376903353	60	76	1
20211203 0.5nM 069-1R_TRAF6_MyD88 NC_10 IL1 001...21...60	20211203 0.5nM 069-1R_TRAF6_MyD88 NC_10 IL1 001...21...MyD88...504	10	MyD88 TRAF6Goff	20211203 0.5nM 069-1R_TRAF6_MyD88 NC_10 IL1 001	21	3.14412037551284	7.27362902565081	24	32	1
20211203 0.5nM 069-1R_TRAF6_MyD88 NC_10 IL1 001...21...62	20211203 0.5nM 069-1R_TRAF6_MyD88 NC_10 IL1 001...21...MyD88...484	10	MyD88 TRAF6Goff	20211203 0.5nM 069-1R_TRAF6_MyD88 NC_10 IL1 001	21	3.61919130390621	2.64098934218205	144	40	1
20211203 0.5nM 069-1R_TRAF6_MyD88 NC_10 IL1 001...21...65	20211203 0.5nM 069-1R_TRAF6_MyD88 NC_10 IL1 001...21...MyD88...526	10	MyD88 TRAF6Goff	20211203 0.5nM 069-1R_TRAF6_MyD88 NC_10 IL1 001	21	7.6897616803748	9.86469690453356	76	76	2
20211203 0.5nM 069-1R_TRAF6_MyD88 NC_10 IL1 001...21...66	20211203 0.5nM 069-1R_TRAF6_MyD88 NC_10 IL1 001...21...MyD88...532	10	MyD88 TRAF6Goff	20211203 0.5nM 069-1R_TRAF6_MyD88 NC_10 IL1 001	21	4.15743304851506	5.34390220124685	56	24	1
20211203 0.5nM 069-1R_TRAF6_MyD88 NC_10 IL1 001...21...67	20211203 0.5nM 069-1R_TRAF6_MyD88 NC_10 IL1 001...21...MyD88...480	10	MyD88 TRAF6Goff	20211203 0.5nM 069-1R_TRAF6_MyD88 NC_10 IL1 001	21	4.27714003739149	4.45142654199812	76	80	1
20211203 0.5nM 069-1R_TRAF6_MyD88 NC_10 IL1 001...21...69	20211203 0.5nM 069-1R_TRAF6_MyD88 NC_10 IL1 001...21...MyD88...530	10	MyD88 TRAF6Goff	20211203 0.5nM 069-1R_TRAF6_MyD88 NC_10 IL1 001	21	5.34795706558027	2.45505687614959	140	24	1
20211203 0.5nM 069-1R_TRAF6_MyD88 NC_10 IL1 001...21...71	20211203 0.5nM 069-1R_TRAF6_MyD88 NC_10 IL1 001...21...MyD88...558	10	MyD88 TRAF6Goff	20211203 0.5nM 069-1R_TRAF6_MyD88 NC_10 IL1 001	21	1.2671215000656	3.71058894139919	24	44	0
20211203 0.5nM 069-1R_TRAF6_MyD88 NC_10 IL1 001...21...8	20211203 0.5nM 069-1R_TRAF6_MyD88 NC_10 IL1 001...21...MyD88...69	10	MyD88 TRAF6Goff	20211203 0.5nM 069-1R_TRAF6_MyD88 NC_10 IL1 001	21	2.18450704663281	12.7784778551067	16	192	0
20211203 0.5nM 069-1R_TRAF6_MyD88 NC_10 IL1 001...21...9	20211203 0.5nM 069-1R_TRAF6_MyD88 NC_10 IL1 001...21...MyD88...79	10	MyD88 TRAF6Goff	20211203 0.5nM 069-1R_TRAF6_MyD88 NC_10 IL1 001	21	11.6963055800065	14.7702512686445	36	148	3
20211203 0.5nM 069-1R_TRAF6_MyD88 NC_10 IL1 001...22...11	20211203 0.5nM 069-1R_TRAF6_MyD88 NC_10 IL1 001...22...MyD88...99	10	MyD88 TRAF6Goff	20211203 0.5nM 069-1R_TRAF6_MyD88 NC_10 IL1 001	22	3.2312273082834	3.23572122868886	36	32	1
20211203 0.5nM 069-1R_TRAF6_MyD88 NC_10 IL1 001...22...14	20211203 0.5nM 069-1R_TRAF6_MyD88 NC_10 IL1 001...22...MyD88...136	10	MyD88 TRAF6Goff	20211203 0.5nM 069-1R_TRAF6_MyD88 NC_10 IL1 001	22	4.22710432617165	1.42344817336074	48	8	1
20211203 0.5nM 069-1R_TRAF6_MyD88 NC_10 IL1 001...22...2	20211203 0.5nM 069-1R_TRAF6_MyD88 NC_10 IL1 001...22...MyD88...21	10	MyD88 TRAF6Goff	20211203 0.5nM 069-1R_TRAF6_MyD88 NC_10 IL1 001	22	7.82625170761547	3.8608483666836	68	8	2
20211203 0.5nM 069-1R_TRAF6_MyD88 NC_10 IL1 001...22...3	20211203 0.5nM 069-1R_TRAF6_MyD88 NC_10 IL1 001...22...MyD88...25	10	MyD88 TRAF6Goff	20211203 0.5nM 069-1R_TRAF6_MyD88 NC_10 IL1 001	22	11.3565705417851	2.45200679661372	200	8	3
20211203 0.5nM 069-1R_TRAF6_MyD88 NC_10 IL1 001...22...5	20211203 0.5nM 069-1R_TRAF6_MyD88 NC_10 IL1 001...22...MyD88...29	10	MyD88 TRAF6Goff	20211203 0.5nM 069-1R_TRAF6_MyD88 NC_10 IL1 001	22	13.3986707792327	3.93041392419081	196	40	3
20211203 0.5nM 069-1R_TRAF6_MyD88 NC_10 IL1 001...23...1	20211203 0.5nM 069-1R_TRAF6_MyD88 NC_10 IL1 001...23...MyD88...27	10	MyD88 TRAF6Goff	20211203 0.5nM 069-1R_TRAF6_MyD88 NC_10 IL1 001	23	7.79424193338924	8.56166903726214	12	92	2
20211203 0.5nM 069-1R_TRAF6_MyD88 NC_10 IL1 001...23...2	20211203 0.5nM 069-1R_TRAF6_MyD88 NC_10 IL1 001...23...MyD88...23	10	MyD88 TRAF6Goff	20211203 0.5nM 069-1R_TRAF6_MyD88 NC_10 IL1 001	23	4.78150667667891	2.7704292923679	116	24	1
20211203 0.5nM 069-1R_TRAF6_MyD88 NC_10 IL1 001...23...3	20211203 0.5nM 069-1R_TRAF6_MyD88 NC_10 IL1 001...23...MyD88...19	10	MyD88 TRAF6Goff	20211203 0.5nM 069-1R_TRAF6_MyD88 NC_10 IL1 001	23	10.9639941672719	17.6005238650487	204	416	2
20211203 0.5nM 069-1R_TRAF6_MyD88 NC_10 IL1 001...23...4	20211203 0.5nM 069-1R_TRAF6_MyD88 NC_10 IL1 001...23...MyD88...43	10	MyD88 TRAF6Goff	20211203 0.5nM 069-1R_TRAF6_MyD88 NC_10 IL1 001	23	7.41873061234035	2.03337454039811	136	8	2
20211203 0.5nM 069-1R_TRAF6_MyD88 NC_10 IL1 001...24...10	20211203 0.5nM 069-1R_TRAF6_MyD88 NC_10 IL1 001...24...MyD88...93	10	MyD88 TRAF6Goff	20211203 0.5nM 069-1R_TRAF6_MyD88 NC_10 IL1 001	24	13.4131709921463	5.93348379322769	96	8	3
20211203 0.5nM 069-1R_TRAF6_MyD88 NC_10 IL1 001...24...11	20211203 0.5nM 069-1R_TRAF6_MyD88 NC_10 IL1 001...24...MyD88...97	10	MyD88 TRAF6Goff	20211203 0.5nM 069-1R_TRAF6_MyD88 NC_10 IL1 001	24	5.40570342007173	2.12638609376867	144	32	1
20211203 0.5nM 069-1R_TRAF6_MyD88 NC_10 IL1 001...24...14	20211203 0.5nM 069-1R_TRAF6_MyD88 NC_10 IL1 001...24...MyD88...111	10	MyD88 TRAF6Goff	20211203 0.5nM 069-1R_TRAF6_MyD88 NC_10 IL1 001	24	2.56396340829238	1.77110707858717	72	16	1
20211203 0.5nM 069-1R_TRAF6_MyD88 NC_10 IL1 001...24...15	20211203 0.5nM 069-1R_TRAF6_MyD88 NC_10 IL1 001...24...MyD88...125	10	MyD88 TRAF6Goff	20211203 0.5nM 069-1R_TRAF6_MyD88 NC_10 IL1 001	24	2.9292719987026	1.84413385509959	48	28	1
20211203 0.5nM 069-1R_TRAF6_MyD88 NC_10 IL1 001...24...16	20211203 0.5nM 069-1R_TRAF6_MyD88 NC_10 IL1 001...24...MyD88...151	10	MyD88 TRAF6Goff	20211203 0.5nM 069-1R_TRAF6_MyD88 NC_10 IL1 001	24	7.57825705446199	1.63775825919907	84	8	2
20211203 0.5nM 069-1R_TRAF6_MyD88 NC_10 IL1 001...24...17	20211203 0.5nM 069-1R_TRAF6_MyD88 NC_10 IL1 001...24...MyD88...158	10	MyD88 TRAF6Goff	20211203 0.5nM 069-1R_TRAF6_MyD88 NC_10 IL1 001	24	12.7528956907063	12.8587506883611	132	80	3
20211203 0.5nM 069-1R_TRAF6_MyD88 NC_10 IL1 001...24...19	20211203 0.5nM 069-1R_TRAF6_MyD88 NC_10 IL1 001...24...MyD88...167	10	MyD88 TRAF6Goff	20211203 0.5nM 069-1R_TRAF6_MyD88 NC_10 IL1 001	24	8.97140017040776	9.09122175256717	92	256	2
20211203 0.5nM 069-1R_TRAF6_MyD88 NC_10 IL1 001...24...2	20211203 0.5nM 069-1R_TRAF6_MyD88 NC_10 IL1 001...24...MyD88...24	10	MyD88 TRAF6Goff	20211203 0.5nM 069-1R_TRAF6_MyD88 NC_10 IL1 001	24	3.52186664100802	1.7576351249161	8	12	1
20211203 0.5nM 069-1R_TRAF6_MyD88 NC_10 IL1 001...24...20	20211203 0.5nM 069-1R_TRAF6_MyD88 NC_10 IL1 001...24...MyD88...200	10	MyD88 TRAF6Goff	20211203 0.5nM 069-1R_TRAF6_MyD88 NC_10 IL1 001	24	8.38188945186024	2.34014816529676	192	12	2
20211203 0.5nM 069-1R_TRAF6_MyD88 NC_10 IL1 001...24...21	20211203 0.5nM 069-1R_TRAF6_MyD88 NC_10 IL1 001...24...MyD88...226	10	MyD88 TRAF6Goff	20211203 0.5nM 069-1R_TRAF6_MyD88 NC_10 IL1 001	24	4.18202831900278	3.04217552875376	12	12	1
20211203 0.5nM 069-1R_TRAF6_MyD88 NC_10 IL1 001...24...5	20211203 0.5nM 069-1R_TRAF6_MyD88 NC_10 IL1 001...24...MyD88...40	10	MyD88 TRAF6Goff	20211203 0.5nM 069-1R_TRAF6_MyD88 NC_10 IL1 001	24	1.83320324332483	2.19786168939756	12	8	0
20211203 0.5nM 069-1R_TRAF6_MyD88 NC_10 IL1 001...24...7	20211203 0.5nM 069-1R_TRAF6_MyD88 NC_10 IL1 001...24...MyD88...92	10	MyD88 TRAF6Goff	20211203 0.5nM 069-1R_TRAF6_MyD88 NC_10 IL1 001	24	10.0744172202875	5.37857426646914	32	16	2
20211203 0.5nM 069-1R_TRAF6_MyD88 NC_10 IL1 001...24...8	20211203 0.5nM 069-1R_TRAF6_MyD88 NC_10 IL1 001...24...MyD88...90	10	MyD88 TRAF6Goff	20211203 0.5nM 069-1R_TRAF6_MyD88 NC_10 IL1 001	24	12.2553419284343	10.9577018592161	12	12	3
20211203 0.5nM 069-1R_TRAF6_MyD88 NC_10 IL1 001...24...9	20211203 0.5nM 069-1R_TRAF6_MyD88 NC_10 IL1 001...24...MyD88...84	10	MyD88 TRAF6Goff	20211203 0.5nM 069-1R_TRAF6_MyD88 NC_10 IL1 001	24	12.1612686029451	12.8566581268919	108	60	3
20211203 0.5nM 069-1R_TRAF6_MyD88 NC_10 IL1 001...25...1	20211203 0.5nM 069-1R_TRAF6_MyD88 NC_10 IL1 001...25...MyD88...12	10	MyD88 TRAF6Goff	20211203 0.5nM 069-1R_TRAF6_MyD88 NC_10 IL1 001	25	10.8631946364883	18.9448070775486	16	128	2
20211203 0.5nM 069-1R_TRAF6_MyD88 NC_10 IL1 001...25...11	20211203 0.5nM 069-1R_TRAF6_MyD88 NC_10 IL1 001...25...MyD88...71	10	MyD88 TRAF6Goff	20211203 0.5nM 069-1R_TRAF6_MyD88 NC_10 IL1 001	25	15.2844088593397	23.3843855451108	40	40	3
20211203 0.5nM 069-1R_TRAF6_MyD88 NC_10 IL1 001...25...14	20211203 0.5nM 069-1R_TRAF6_MyD88 NC_10 IL1 001...25...MyD88...89	10	MyD88 TRAF6Goff	20211203 0.5nM 069-1R_TRAF6_MyD88 NC_10 IL1 001	25	11.329341363093	19.8153418896251	44	24	3
20211203 0.5nM 069-1R_TRAF6_MyD88 NC_10 IL1 001...25...15	20211203 0.5nM 069-1R_TRAF6_MyD88 NC_10 IL1 001...25...MyD88...93	10	MyD88 TRAF6Goff	20211203 0.5nM 069-1R_TRAF6_MyD88 NC_10 IL1 001	25	12.264300638313	23.5157842009259	24	16	3
20211203 0.5nM 069-1R_TRAF6_MyD88 NC_10 IL1 001...25...16	20211203 0.5nM 069-1R_TRAF6_MyD88 NC_10 IL1 001...25...MyD88...100	10	MyD88 TRAF6Goff	20211203 0.5nM 069-1R_TRAF6_MyD88 NC_10 IL1 001	25	3.78903348242522	4.78117021069093	12	20	1
20211203 0.5nM 069-1R_TRAF6_MyD88 NC_10 IL1 001...25...17	20211203 0.5nM 069-1R_TRAF6_MyD88 NC_10 IL1 001...25...MyD88...101	10	MyD88 TRAF6Goff	20211203 0.5nM 069-1R_TRAF6_MyD88 NC_10 IL1 001	25	3.48642357949766	6.53732102710998	8	12	1
20211203 0.5nM 069-1R_TRAF6_MyD88 NC_10 IL1 001...25...18	20211203 0.5nM 069-1R_TRAF6_MyD88 NC_10 IL1 001...25...MyD88...98	10	MyD88 TRAF6Goff	20211203 0.5nM 069-1R_TRAF6_MyD88 NC_10 IL1 001	25	3.26550276715775	8.86592011013581	8	8	1
20211203 0.5nM 069-1R_TRAF6_MyD88 NC_10 IL1 001...25...19	20211203 0.5nM 069-1R_TRAF6_MyD88 NC_10 IL1 001...25...MyD88...105	10	MyD88 TRAF6Goff	20211203 0.5nM 069-1R_TRAF6_MyD88 NC_10 IL1 001	25	4.83489338903646	5.18651117873622	8	20	1
20211203 0.5nM 069-1R_TRAF6_MyD88 NC_10 IL1 001...25...20	20211203 0.5nM 069-1R_TRAF6_MyD88 NC_10 IL1 001...25...MyD88...106	10	MyD88 TRAF6Goff	20211203 0.5nM 069-1R_TRAF6_MyD88 NC_10 IL1 001	25	4.64173723817446	10.7038102067252	36	36	1
20211203 0.5nM 069-1R_TRAF6_MyD88 NC_10 IL1 001...25...21	20211203 0.5nM 069-1R_TRAF6_MyD88 NC_10 IL1 001...25...MyD88...108	10	MyD88 TRAF6Goff	20211203 0.5nM 069-1R_TRAF6_MyD88 NC_10 IL1 001	25	5.90243317815924	5.90989258240698	20	40	1
20211203 0.5nM 069-1R_TRAF6_MyD88 NC_10 IL1 001...25...22	20211203 0.5nM 069-1R_TRAF6_MyD88 NC_10 IL1 001...25...MyD88...110	10	MyD88 TRAF6Goff	20211203 0.5nM 069-1R_TRAF6_MyD88 NC_10 IL1 001	25	3.91736888357966	4.41191214054488	24	24	1
20211203 0.5nM 069-1R_TRAF6_MyD88 NC_10 IL1 001...25...4	20211203 0.5nM 069-1R_TRAF6_MyD88 NC_10 IL1 001...25...MyD88...38	10	MyD88 TRAF6Goff	20211203 0.5nM 069-1R_TRAF6_MyD88 NC_10 IL1 001	25	4.7316493224573	4.04808662637193	28	8	1
20211203 0.5nM 069-1R_TRAF6_MyD88 NC_10 IL1 001...25...5	20211203 0.5nM 069-1R_TRAF6_MyD88 NC_10 IL1 001...25...MyD88...44	10	MyD88 TRAF6Goff	20211203 0.5nM 069-1R_TRAF6_MyD88 NC_10 IL1 001	25	16.343516248724	23.3624884179195	264	100	4
20211203 0.5nM 069-1R_TRAF6_MyD88 NC_10 IL1 001...25...6	20211203 0.5nM 069-1R_TRAF6_MyD88 NC_10 IL1 001...25...MyD88...41	10	MyD88 TRAF6Goff	20211203 0.5nM 069-1R_TRAF6_MyD88 NC_10 IL1 001	25	14.847831725856	20.2821831186919	124	120	3
20211203 0.5nM 069-1R_TRAF6_MyD88 NC_10 IL1 001...25...7	20211203 0.5nM 069-1R_TRAF6_MyD88 NC_10 IL1 001...25...MyD88...45	10	MyD88 TRAF6Goff	20211203 0.5nM 069-1R_TRAF6_MyD88 NC_10 IL1 001	25	7.7786085744556	12.053320420609	80	60	2
20211203 0.5nM 069-1R_TRAF6_MyD88 NC_10 IL1 001...25...8	20211203 0.5nM 069-1R_TRAF6_MyD88 NC_10 IL1 001...25...MyD88...55	10	MyD88 TRAF6Goff	20211203 0.5nM 069-1R_TRAF6_MyD88 NC_10 IL1 001	25	9.26319378432795	15.2226567860316	52	108	2
20211203 0.5nM 069-1R_TRAF6_MyD88 NC_10 IL1 001...25...9	20211203 0.5nM 069-1R_TRAF6_MyD88 NC_10 IL1 001...25...MyD88...72	10	MyD88 TRAF6Goff	20211203 0.5nM 069-1R_TRAF6_MyD88 NC_10 IL1 001	25	12.9273185196154	7.53845041084485	64	84	3
20211203 0.5nM 069-1R_TRAF6_MyD88 NC_10 IL1 001...26...1	20211203 0.5nM 069-1R_TRAF6_MyD88 NC_10 IL1 001...26...MyD88...15	10	MyD88 TRAF6Goff	20211203 0.5nM 069-1R_TRAF6_MyD88 NC_10 IL1 001	26	1.77083527552866	2.05302535920353	12	20	0
20211203 0.5nM 069-1R_TRAF6_MyD88 NC_10 IL1 001...26...10	20211203 0.5nM 069-1R_TRAF6_MyD88 NC_10 IL1 001...26...MyD88...49	10	MyD88 TRAF6Goff	20211203 0.5nM 069-1R_TRAF6_MyD88 NC_10 IL1 001	26	6.74844983846904	2.68603132241214	108	24	1
20211203 0.5nM 069-1R_TRAF6_MyD88 NC_10 IL1 001...26...11	20211203 0.5nM 069-1R_TRAF6_MyD88 NC_10 IL1 001...26...MyD88...60	10	MyD88 TRAF6Goff	20211203 0.5nM 069-1R_TRAF6_MyD88 NC_10 IL1 001	26	2.93157092518319	2.55360509559096	176	20	1
20211203 0.5nM 069-1R_TRAF6_MyD88 NC_10 IL1 001...26...13	20211203 0.5nM 069-1R_TRAF6_MyD88 NC_10 IL1 001...26...MyD88...68	10	MyD88 TRAF6Goff	20211203 0.5nM 069-1R_TRAF6_MyD88 NC_10 IL1 001	26	5.86161340209702	2.03076350842101	100	56	1
20211203 0.5nM 069-1R_TRAF6_MyD88 NC_10 IL1 001...26...15	20211203 0.5nM 069-1R_TRAF6_MyD88 NC_10 IL1 001...26...MyD88...96	10	MyD88 TRAF6Goff	20211203 0.5nM 069-1R_TRAF6_MyD88 NC_10 IL1 001	26	2.75766664415295	2.11148160898209	36	48	1
20211203 0.5nM 069-1R_TRAF6_MyD88 NC_10 IL1 001...26...17	20211203 0.5nM 069-1R_TRAF6_MyD88 NC_10 IL1 001...26...MyD88...137	10	MyD88 TRAF6Goff	20211203 0.5nM 069-1R_TRAF6_MyD88 NC_10 IL1 001	26	7.67147534731115	11.6397767259025	28	24	2
20211203 0.5nM 069-1R_TRAF6_MyD88 NC_10 IL1 001...26...2	20211203 0.5nM 069-1R_TRAF6_MyD88 NC_10 IL1 001...26...MyD88...17	10	MyD88 TRAF6Goff	20211203 0.5nM 069-1R_TRAF6_MyD88 NC_10 IL1 001	26	2.48329727873466	4.74727571492108	112	172	1
20211203 0.5nM 069-1R_TRAF6_MyD88 NC_10 IL1 001...26...20	20211203 0.5nM 069-1R_TRAF6_MyD88 NC_10 IL1 001...26...MyD88...145	10	MyD88 TRAF6Goff	20211203 0.5nM 069-1R_TRAF6_MyD88 NC_10 IL1 001	26	18.6359318186677	16.2311990692255	100	116	4
20211203 0.5nM 069-1R_TRAF6_MyD88 NC_10 IL1 001...26...21	20211203 0.5nM 069-1R_TRAF6_MyD88 NC_10 IL1 001...26...MyD88...161	10	MyD88 TRAF6Goff	20211203 0.5nM 069-1R_TRAF6_MyD88 NC_10 IL1 001	26	4.53262460351938	3.45065543997278	8	8	1
20211203 0.5nM 069-1R_TRAF6_MyD88 NC_10 IL1 001...26...4	20211203 0.5nM 069-1R_TRAF6_MyD88 NC_10 IL1 001...26...MyD88...23	10	MyD88 TRAF6Goff	20211203 0.5nM 069-1R_TRAF6_MyD88 NC_10 IL1 001	26	6.18109105910245	8.19978483159905	148	292	1
20211203 0.5nM 069-1R_TRAF6_MyD88 NC_10 IL1 001...26...6	20211203 0.5nM 069-1R_TRAF6_MyD88 NC_10 IL1 001...26...MyD88...34	10	MyD88 TRAF6Goff	20211203 0.5nM 069-1R_TRAF6_MyD88 NC_10 IL1 001	26	4.90470443886996	5.65496894652401	188	204	1
20211203 0.5nM 069-1R_TRAF6_MyD88 NC_10 IL1 001...26...8	20211203 0.5nM 069-1R_TRAF6_MyD88 NC_10 IL1 001...26...MyD88...44	10	MyD88 TRAF6Goff	20211203 0.5nM 069-1R_TRAF6_MyD88 NC_10 IL1 001	26	4.17958174484147	5.04492332389901	100	252	1
20211203 0.5nM 069-1R_TRAF6_MyD88 NC_10 IL1 001...27...12	20211203 0.5nM 069-1R_TRAF6_MyD88 NC_10 IL1 001...27...MyD88...133	10	MyD88 TRAF6Goff	20211203 0.5nM 069-1R_TRAF6_MyD88 NC_10 IL1 001	27	6.00727560140155	3.68730551722462	44	36	1
20211203 0.5nM 069-1R_TRAF6_MyD88 NC_10 IL1 001...27...14	20211203 0.5nM 069-1R_TRAF6_MyD88 NC_10 IL1 001...27...MyD88...144	10	MyD88 TRAF6Goff	20211203 0.5nM 069-1R_TRAF6_MyD88 NC_10 IL1 001	27	5.32041640813841	5.69637027408131	504	300	1
20211203 0.5nM 069-1R_TRAF6_MyD88 NC_10 IL1 001...27...15	20211203 0.5nM 069-1R_TRAF6_MyD88 NC_10 IL1 001...27...MyD88...165	10	MyD88 TRAF6Goff	20211203 0.5nM 069-1R_TRAF6_MyD88 NC_10 IL1 001	27	3.48400732345235	4.26398513080501	40	84	1
20211203 0.5nM 069-1R_TRAF6_MyD88 NC_10 IL1 001...27...18	20211203 0.5nM 069-1R_TRAF6_MyD88 NC_10 IL1 001...27...MyD88...167	10	MyD88 TRAF6Goff	20211203 0.5nM 069-1R_TRAF6_MyD88 NC_10 IL1 001	27	4.07763972038115	7.86353904253205	84	44	1
20211203 0.5nM 069-1R_TRAF6_MyD88 NC_10 IL1 001...27...20	20211203 0.5nM 069-1R_TRAF6_MyD88 NC_10 IL1 001...27...MyD88...183	10	MyD88 TRAF6Goff	20211203 0.5nM 069-1R_TRAF6_MyD88 NC_10 IL1 001	27	2.57769297484681	4.32660954057324	124	116	1
20211203 0.5nM 069-1R_TRAF6_MyD88 NC_10 IL1 001...27...21	20211203 0.5nM 069-1R_TRAF6_MyD88 NC_10 IL1 001...27...MyD88...196	10	MyD88 TRAF6Goff	20211203 0.5nM 069-1R_TRAF6_MyD88 NC_10 IL1 001	27	2.59429587521652	4.36897896784618	12	24	1
20211203 0.5nM 069-1R_TRAF6_MyD88 NC_10 IL1 001...27...23	20211203 0.5nM 069-1R_TRAF6_MyD88 NC_10 IL1 001...27...MyD88...199	10	MyD88 TRAF6Goff	20211203 0.5nM 069-1R_TRAF6_MyD88 NC_10 IL1 001	27	2.07947610544812	3.50998108126066	28	44	0
20211203 0.5nM 069-1R_TRAF6_MyD88 NC_10 IL1 001...27...24	20211203 0.5nM 069-1R_TRAF6_MyD88 NC_10 IL1 001...27...MyD88...228	10	MyD88 TRAF6Goff	20211203 0.5nM 069-1R_TRAF6_MyD88 NC_10 IL1 001	27	3.08243753536975	4.92560911313248	56	96	1
20211203 0.5nM 069-1R_TRAF6_MyD88 NC_10 IL1 001...27...25	20211203 0.5nM 069-1R_TRAF6_MyD88 NC_10 IL1 001...27...MyD88...187	10	MyD88 TRAF6Goff	20211203 0.5nM 069-1R_TRAF6_MyD88 NC_10 IL1 001	27	4.47934625397645	3.27925102262345	104	72	1
20211203 0.5nM 069-1R_TRAF6_MyD88 NC_10 IL1 001...27...28	20211203 0.5nM 069-1R_TRAF6_MyD88 NC_10 IL1 001...27...MyD88...216	10	MyD88 TRAF6Goff	20211203 0.5nM 069-1R_TRAF6_MyD88 NC_10 IL1 001	27	2.44230489015935	2.69625469975646	52	100	1
20211203 0.5nM 069-1R_TRAF6_MyD88 NC_10 IL1 001...27...29	20211203 0.5nM 069-1R_TRAF6_MyD88 NC_10 IL1 001...27...MyD88...232	10	MyD88 TRAF6Goff	20211203 0.5nM 069-1R_TRAF6_MyD88 NC_10 IL1 001	27	2.71774900962681	2.71895495189019	108	100	1
20211203 0.5nM 069-1R_TRAF6_MyD88 NC_10 IL1 001...27...31	20211203 0.5nM 069-1R_TRAF6_MyD88 NC_10 IL1 001...27...MyD88...265	10	MyD88 TRAF6Goff	20211203 0.5nM 069-1R_TRAF6_MyD88 NC_10 IL1 001	27	2.29792200210774	7.47989767419852	24	128	1
20211203 0.5nM 069-1R_TRAF6_MyD88 NC_10 IL1 001...27...5	20211203 0.5nM 069-1R_TRAF6_MyD88 NC_10 IL1 001...27...MyD88...44	10	MyD88 TRAF6Goff	20211203 0.5nM 069-1R_TRAF6_MyD88 NC_10 IL1 001	27	4.50424492181454	2.14383541464441	76	8	1
20211203 0.5nM 069-1R_TRAF6_MyD88 NC_10 IL1 001...27...7	20211203 0.5nM 069-1R_TRAF6_MyD88 NC_10 IL1 001...27...MyD88...101	10	MyD88 TRAF6Goff	20211203 0.5nM 069-1R_TRAF6_MyD88 NC_10 IL1 001	27	11.6434841435172	9.22574604371888	200	52	3
20211203 0.5nM 069-1R_TRAF6_MyD88 NC_10 IL1 001...27...8	20211203 0.5nM 069-1R_TRAF6_MyD88 NC_10 IL1 001...27...MyD88...65	10	MyD88 TRAF6Goff	20211203 0.5nM 069-1R_TRAF6_MyD88 NC_10 IL1 001	27	4.28600942979156	4.09317668848401	320	108	1
20211203 0.5nM 069-1R_TRAF6_MyD88 NC_10 IL1 001...3...1	20211203 0.5nM 069-1R_TRAF6_MyD88 NC_10 IL1 001...3...MyD88...25	10	MyD88 TRAF6Goff	20211203 0.5nM 069-1R_TRAF6_MyD88 NC_10 IL1 001	3	8.29926914728843	2.59947357530292	24	20	2
20211203 0.5nM 069-1R_TRAF6_MyD88 NC_10 IL1 001...3...10	20211203 0.5nM 069-1R_TRAF6_MyD88 NC_10 IL1 001...3...MyD88...154	10	MyD88 TRAF6Goff	20211203 0.5nM 069-1R_TRAF6_MyD88 NC_10 IL1 001	3	2.78281700897516	1.44825225520815	24	12	1
20211203 0.5nM 069-1R_TRAF6_MyD88 NC_10 IL1 001...3...12	20211203 0.5nM 069-1R_TRAF6_MyD88 NC_10 IL1 001...3...MyD88...191	10	MyD88 TRAF6Goff	20211203 0.5nM 069-1R_TRAF6_MyD88 NC_10 IL1 001	3	8.71938615865397	15.644579723036	368	264	2
20211203 0.5nM 069-1R_TRAF6_MyD88 NC_10 IL1 001...3...13	20211203 0.5nM 069-1R_TRAF6_MyD88 NC_10 IL1 001...3...MyD88...159	10	MyD88 TRAF6Goff	20211203 0.5nM 069-1R_TRAF6_MyD88 NC_10 IL1 001	3	9.51519734688386	7.67895273793459	244	32	2
20211203 0.5nM 069-1R_TRAF6_MyD88 NC_10 IL1 001...3...14	20211203 0.5nM 069-1R_TRAF6_MyD88 NC_10 IL1 001...3...MyD88...227	10	MyD88 TRAF6Goff	20211203 0.5nM 069-1R_TRAF6_MyD88 NC_10 IL1 001	3	7.01147429870995	5.36576306003827	64	56	2
20211203 0.5nM 069-1R_TRAF6_MyD88 NC_10 IL1 001...3...16	20211203 0.5nM 069-1R_TRAF6_MyD88 NC_10 IL1 001...3...MyD88...289	10	MyD88 TRAF6Goff	20211203 0.5nM 069-1R_TRAF6_MyD88 NC_10 IL1 001	3	8.73151786269451	3.16701484453379	308	20	2
20211203 0.5nM 069-1R_TRAF6_MyD88 NC_10 IL1 001...3...18	20211203 0.5nM 069-1R_TRAF6_MyD88 NC_10 IL1 001...3...MyD88...260	10	MyD88 TRAF6Goff	20211203 0.5nM 069-1R_TRAF6_MyD88 NC_10 IL1 001	3	6.32540588838837	9.35309171594667	128	76	1
20211203 0.5nM 069-1R_TRAF6_MyD88 NC_10 IL1 001...3...19	20211203 0.5nM 069-1R_TRAF6_MyD88 NC_10 IL1 001...3...MyD88...316	10	MyD88 TRAF6Goff	20211203 0.5nM 069-1R_TRAF6_MyD88 NC_10 IL1 001	3	11.7775549086379	6.28615395738263	404	16	3
20211203 0.5nM 069-1R_TRAF6_MyD88 NC_10 IL1 001...3...2	20211203 0.5nM 069-1R_TRAF6_MyD88 NC_10 IL1 001...3...MyD88...30	10	MyD88 TRAF6Goff	20211203 0.5nM 069-1R_TRAF6_MyD88 NC_10 IL1 001	3	3.04840413756896	3.9754033192799	32	20	1
20211203 0.5nM 069-1R_TRAF6_MyD88 NC_10 IL1 001...3...20	20211203 0.5nM 069-1R_TRAF6_MyD88 NC_10 IL1 001...3...MyD88...406	10	MyD88 TRAF6Goff	20211203 0.5nM 069-1R_TRAF6_MyD88 NC_10 IL1 001	3	2.61219788369385	6.68916205551868	16	292	1
20211203 0.5nM 069-1R_TRAF6_MyD88 NC_10 IL1 001...3...21	20211203 0.5nM 069-1R_TRAF6_MyD88 NC_10 IL1 001...3...MyD88...393	10	MyD88 TRAF6Goff	20211203 0.5nM 069-1R_TRAF6_MyD88 NC_10 IL1 001	3	5.49601792715752	7.47550736016271	32	12	1
20211203 0.5nM 069-1R_TRAF6_MyD88 NC_10 IL1 001...3...22	20211203 0.5nM 069-1R_TRAF6_MyD88 NC_10 IL1 001...3...MyD88...395	10	MyD88 TRAF6Goff	20211203 0.5nM 069-1R_TRAF6_MyD88 NC_10 IL1 001	3	6.03646370099963	4.32367666693536	376	24	1
20211203 0.5nM 069-1R_TRAF6_MyD88 NC_10 IL1 001...3...23	20211203 0.5nM 069-1R_TRAF6_MyD88 NC_10 IL1 001...3...MyD88...394	10	MyD88 TRAF6Goff	20211203 0.5nM 069-1R_TRAF6_MyD88 NC_10 IL1 001	3	5.88219933080171	4.97667134482949	80	28	1
20211203 0.5nM 069-1R_TRAF6_MyD88 NC_10 IL1 001...3...24	20211203 0.5nM 069-1R_TRAF6_MyD88 NC_10 IL1 001...3...MyD88...261	10	MyD88 TRAF6Goff	20211203 0.5nM 069-1R_TRAF6_MyD88 NC_10 IL1 001	3	8.51771876036227	18.9495484943317	20	292	2
20211203 0.5nM 069-1R_TRAF6_MyD88 NC_10 IL1 001...3...27	20211203 0.5nM 069-1R_TRAF6_MyD88 NC_10 IL1 001...3...MyD88...447	10	MyD88 TRAF6Goff	20211203 0.5nM 069-1R_TRAF6_MyD88 NC_10 IL1 001	3	4.38737376288357	3.44523011344687	28	20	1
20211203 0.5nM 069-1R_TRAF6_MyD88 NC_10 IL1 001...3...28	20211203 0.5nM 069-1R_TRAF6_MyD88 NC_10 IL1 001...3...MyD88...248	10	MyD88 TRAF6Goff	20211203 0.5nM 069-1R_TRAF6_MyD88 NC_10 IL1 001	3	7.82439968766593	10.831145367983	640	104	2
20211203 0.5nM 069-1R_TRAF6_MyD88 NC_10 IL1 001...3...29	20211203 0.5nM 069-1R_TRAF6_MyD88 NC_10 IL1 001...3...MyD88...436	10	MyD88 TRAF6Goff	20211203 0.5nM 069-1R_TRAF6_MyD88 NC_10 IL1 001	3	4.06047635180377	14.0271586560515	124	80	1
20211203 0.5nM 069-1R_TRAF6_MyD88 NC_10 IL1 001...3...3	20211203 0.5nM 069-1R_TRAF6_MyD88 NC_10 IL1 001...3...MyD88...43	10	MyD88 TRAF6Goff	20211203 0.5nM 069-1R_TRAF6_MyD88 NC_10 IL1 001	3	4.05299552911677	8.03542520762472	84	84	1
20211203 0.5nM 069-1R_TRAF6_MyD88 NC_10 IL1 001...3...30	20211203 0.5nM 069-1R_TRAF6_MyD88 NC_10 IL1 001...3...MyD88...481	10	MyD88 TRAF6Goff	20211203 0.5nM 069-1R_TRAF6_MyD88 NC_10 IL1 001	3	2.9804943990736	5.2152753619298	12	20	1
20211203 0.5nM 069-1R_TRAF6_MyD88 NC_10 IL1 001...3...31	20211203 0.5nM 069-1R_TRAF6_MyD88 NC_10 IL1 001...3...MyD88...431	10	MyD88 TRAF6Goff	20211203 0.5nM 069-1R_TRAF6_MyD88 NC_10 IL1 001	3	4.0625005930649	2.89471510107334	92	56	1
20211203 0.5nM 069-1R_TRAF6_MyD88 NC_10 IL1 001...3...32	20211203 0.5nM 069-1R_TRAF6_MyD88 NC_10 IL1 001...3...MyD88...492	10	MyD88 TRAF6Goff	20211203 0.5nM 069-1R_TRAF6_MyD88 NC_10 IL1 001	3	4.44032601509454	7.27965349766093	124	100	1
20211203 0.5nM 069-1R_TRAF6_MyD88 NC_10 IL1 001...3...33	20211203 0.5nM 069-1R_TRAF6_MyD88 NC_10 IL1 001...3...MyD88...545	10	MyD88 TRAF6Goff	20211203 0.5nM 069-1R_TRAF6_MyD88 NC_10 IL1 001	3	5.16636700316301	2.81727820022429	12	40	1
20211203 0.5nM 069-1R_TRAF6_MyD88 NC_10 IL1 001...3...34	20211203 0.5nM 069-1R_TRAF6_MyD88 NC_10 IL1 001...3...MyD88...498	10	MyD88 TRAF6Goff	20211203 0.5nM 069-1R_TRAF6_MyD88 NC_10 IL1 001	3	1.86592910159627	4.54086860630453	68	24	0
20211203 0.5nM 069-1R_TRAF6_MyD88 NC_10 IL1 001...3...35	20211203 0.5nM 069-1R_TRAF6_MyD88 NC_10 IL1 001...3...MyD88...491	10	MyD88 TRAF6Goff	20211203 0.5nM 069-1R_TRAF6_MyD88 NC_10 IL1 001	3	4.19833925951853	18.0892705109382	16	208	1
20211203 0.5nM 069-1R_TRAF6_MyD88 NC_10 IL1 001...3...36	20211203 0.5nM 069-1R_TRAF6_MyD88 NC_10 IL1 001...3...MyD88...521	10	MyD88 TRAF6Goff	20211203 0.5nM 069-1R_TRAF6_MyD88 NC_10 IL1 001	3	6.5845125994704	7.40372728970148	64	100	1
20211203 0.5nM 069-1R_TRAF6_MyD88 NC_10 IL1 001...3...37	20211203 0.5nM 069-1R_TRAF6_MyD88 NC_10 IL1 001...3...MyD88...560	10	MyD88 TRAF6Goff	20211203 0.5nM 069-1R_TRAF6_MyD88 NC_10 IL1 001	3	3.42594023520734	9.17190059601838	28	156	1
20211203 0.5nM 069-1R_TRAF6_MyD88 NC_10 IL1 001...3...4	20211203 0.5nM 069-1R_TRAF6_MyD88 NC_10 IL1 001...3...MyD88...37	10	MyD88 TRAF6Goff	20211203 0.5nM 069-1R_TRAF6_MyD88 NC_10 IL1 001	3	5.15145443298732	3.69399177646525	100	12	1
20211203 0.5nM 069-1R_TRAF6_MyD88 NC_10 IL1 001...3...40	20211203 0.5nM 069-1R_TRAF6_MyD88 NC_10 IL1 001...3...MyD88...551	10	MyD88 TRAF6Goff	20211203 0.5nM 069-1R_TRAF6_MyD88 NC_10 IL1 001	3	2.91915858554254	6.31460630503577	184	192	1
20211203 0.5nM 069-1R_TRAF6_MyD88 NC_10 IL1 001...3...41	20211203 0.5nM 069-1R_TRAF6_MyD88 NC_10 IL1 001...3...MyD88...561	10	MyD88 TRAF6Goff	20211203 0.5nM 069-1R_TRAF6_MyD88 NC_10 IL1 001	3	5.79930442336867	5.97867183656255	20	8	1
20211203 0.5nM 069-1R_TRAF6_MyD88 NC_10 IL1 001...3...42	20211203 0.5nM 069-1R_TRAF6_MyD88 NC_10 IL1 001...3...MyD88...537	10	MyD88 TRAF6Goff	20211203 0.5nM 069-1R_TRAF6_MyD88 NC_10 IL1 001	3	2.52507789714703	1.30339061185198	144	8	1
20211203 0.5nM 069-1R_TRAF6_MyD88 NC_10 IL1 001...3...43	20211203 0.5nM 069-1R_TRAF6_MyD88 NC_10 IL1 001...3...MyD88...558	10	MyD88 TRAF6Goff	20211203 0.5nM 069-1R_TRAF6_MyD88 NC_10 IL1 001	3	13.1228826804069	10.090567865931	484	156	3
20211203 0.5nM 069-1R_TRAF6_MyD88 NC_10 IL1 001...3...44	20211203 0.5nM 069-1R_TRAF6_MyD88 NC_10 IL1 001...3...MyD88...599	10	MyD88 TRAF6Goff	20211203 0.5nM 069-1R_TRAF6_MyD88 NC_10 IL1 001	3	3.60982340755661	2.34980339492625	16	12	1
20211203 0.5nM 069-1R_TRAF6_MyD88 NC_10 IL1 001...3...45	20211203 0.5nM 069-1R_TRAF6_MyD88 NC_10 IL1 001...3...MyD88...648	10	MyD88 TRAF6Goff	20211203 0.5nM 069-1R_TRAF6_MyD88 NC_10 IL1 001	3	4.60431614865347	4.15156731790324	24	16	1
20211203 0.5nM 069-1R_TRAF6_MyD88 NC_10 IL1 001...3...46	20211203 0.5nM 069-1R_TRAF6_MyD88 NC_10 IL1 001...3...MyD88...628	10	MyD88 TRAF6Goff	20211203 0.5nM 069-1R_TRAF6_MyD88 NC_10 IL1 001	3	6.41736154752212	12.1871041780796	320	112	1
20211203 0.5nM 069-1R_TRAF6_MyD88 NC_10 IL1 001...3...49	20211203 0.5nM 069-1R_TRAF6_MyD88 NC_10 IL1 001...3...MyD88...671	10	MyD88 TRAF6Goff	20211203 0.5nM 069-1R_TRAF6_MyD88 NC_10 IL1 001	3	2.92648406005618	2.3940769434828	16	16	1
20211203 0.5nM 069-1R_TRAF6_MyD88 NC_10 IL1 001...3...50	20211203 0.5nM 069-1R_TRAF6_MyD88 NC_10 IL1 001...3...MyD88...657	10	MyD88 TRAF6Goff	20211203 0.5nM 069-1R_TRAF6_MyD88 NC_10 IL1 001	3	2.04887276237174	1.70177452939388	112	8	0
20211203 0.5nM 069-1R_TRAF6_MyD88 NC_10 IL1 001...3...51	20211203 0.5nM 069-1R_TRAF6_MyD88 NC_10 IL1 001...3...MyD88...680	10	MyD88 TRAF6Goff	20211203 0.5nM 069-1R_TRAF6_MyD88 NC_10 IL1 001	3	6.41135684132528	5.1944744047169	32	40	1
20211203 0.5nM 069-1R_TRAF6_MyD88 NC_10 IL1 001...3...52	20211203 0.5nM 069-1R_TRAF6_MyD88 NC_10 IL1 001...3...MyD88...679	10	MyD88 TRAF6Goff	20211203 0.5nM 069-1R_TRAF6_MyD88 NC_10 IL1 001	3	2.548222427768	3.06227730957003	28	32	1
20211203 0.5nM 069-1R_TRAF6_MyD88 NC_10 IL1 001...3...53	20211203 0.5nM 069-1R_TRAF6_MyD88 NC_10 IL1 001...3...MyD88...666	10	MyD88 TRAF6Goff	20211203 0.5nM 069-1R_TRAF6_MyD88 NC_10 IL1 001	3	11.7488781196909	2.03739547612877	360	20	3
20211203 0.5nM 069-1R_TRAF6_MyD88 NC_10 IL1 001...3...55	20211203 0.5nM 069-1R_TRAF6_MyD88 NC_10 IL1 001...3...MyD88...701	10	MyD88 TRAF6Goff	20211203 0.5nM 069-1R_TRAF6_MyD88 NC_10 IL1 001	3	7.12672470983946	3.96039557254304	68	44	2
20211203 0.5nM 069-1R_TRAF6_MyD88 NC_10 IL1 001...3...56	20211203 0.5nM 069-1R_TRAF6_MyD88 NC_10 IL1 001...3...MyD88...721	10	MyD88 TRAF6Goff	20211203 0.5nM 069-1R_TRAF6_MyD88 NC_10 IL1 001	3	1.59273794243352	7.76012100284404	36	208	0
20211203 0.5nM 069-1R_TRAF6_MyD88 NC_10 IL1 001...3...58	20211203 0.5nM 069-1R_TRAF6_MyD88 NC_10 IL1 001...3...MyD88...726	10	MyD88 TRAF6Goff	20211203 0.5nM 069-1R_TRAF6_MyD88 NC_10 IL1 001	3	5.31069120069532	4.97057127663069	256	60	1
20211203 0.5nM 069-1R_TRAF6_MyD88 NC_10 IL1 001...3...59	20211203 0.5nM 069-1R_TRAF6_MyD88 NC_10 IL1 001...3...MyD88...730	10	MyD88 TRAF6Goff	20211203 0.5nM 069-1R_TRAF6_MyD88 NC_10 IL1 001	3	2.80663484884609	1.6458665385852	32	28	1
20211203 0.5nM 069-1R_TRAF6_MyD88 NC_10 IL1 001...3...60	20211203 0.5nM 069-1R_TRAF6_MyD88 NC_10 IL1 001...3...MyD88...713	10	MyD88 TRAF6Goff	20211203 0.5nM 069-1R_TRAF6_MyD88 NC_10 IL1 001	3	4.45134784960418	8.61603951851618	20	156	1
20211203 0.5nM 069-1R_TRAF6_MyD88 NC_10 IL1 001...3...61	20211203 0.5nM 069-1R_TRAF6_MyD88 NC_10 IL1 001...3...MyD88...747	10	MyD88 TRAF6Goff	20211203 0.5nM 069-1R_TRAF6_MyD88 NC_10 IL1 001	3	5.55185207843759	4.77860486760842	144	32	1
20211203 0.5nM 069-1R_TRAF6_MyD88 NC_10 IL1 001...3...62	20211203 0.5nM 069-1R_TRAF6_MyD88 NC_10 IL1 001...3...MyD88...750	10	MyD88 TRAF6Goff	20211203 0.5nM 069-1R_TRAF6_MyD88 NC_10 IL1 001	3	4.47135123810095	4.73300478617181	68	84	1
20211203 0.5nM 069-1R_TRAF6_MyD88 NC_10 IL1 001...3...63	20211203 0.5nM 069-1R_TRAF6_MyD88 NC_10 IL1 001...3...MyD88...768	10	MyD88 TRAF6Goff	20211203 0.5nM 069-1R_TRAF6_MyD88 NC_10 IL1 001	3	4.0070198202738	3.14652019980601	20	8	1
20211203 0.5nM 069-1R_TRAF6_MyD88 NC_10 IL1 001...3...65	20211203 0.5nM 069-1R_TRAF6_MyD88 NC_10 IL1 001...3...MyD88...787	10	MyD88 TRAF6Goff	20211203 0.5nM 069-1R_TRAF6_MyD88 NC_10 IL1 001	3	7.29558900815365	1.56296924435259	68	20	2
20211203 0.5nM 069-1R_TRAF6_MyD88 NC_10 IL1 001...3...67	20211203 0.5nM 069-1R_TRAF6_MyD88 NC_10 IL1 001...3...MyD88...810	10	MyD88 TRAF6Goff	20211203 0.5nM 069-1R_TRAF6_MyD88 NC_10 IL1 001	3	5.06337073184778	4.39244448119754	20	20	1
20211203 0.5nM 069-1R_TRAF6_MyD88 NC_10 IL1 001...3...68	20211203 0.5nM 069-1R_TRAF6_MyD88 NC_10 IL1 001...3...MyD88...808	10	MyD88 TRAF6Goff	20211203 0.5nM 069-1R_TRAF6_MyD88 NC_10 IL1 001	3	14.3746218768153	1.93130332854664	176	36	3
20211203 0.5nM 069-1R_TRAF6_MyD88 NC_10 IL1 001...3...69	20211203 0.5nM 069-1R_TRAF6_MyD88 NC_10 IL1 001...3...MyD88...815	10	MyD88 TRAF6Goff	20211203 0.5nM 069-1R_TRAF6_MyD88 NC_10 IL1 001	3	8.00974521238954	2.60927895731947	44	16	2
20211203 0.5nM 069-1R_TRAF6_MyD88 NC_10 IL1 001...3...7	20211203 0.5nM 069-1R_TRAF6_MyD88 NC_10 IL1 001...3...MyD88...125	10	MyD88 TRAF6Goff	20211203 0.5nM 069-1R_TRAF6_MyD88 NC_10 IL1 001	3	3.68512744114473	12.0114503401387	52	28	1
20211203 0.5nM 069-1R_TRAF6_MyD88 NC_10 IL1 001...3...70	20211203 0.5nM 069-1R_TRAF6_MyD88 NC_10 IL1 001...3...MyD88...833	10	MyD88 TRAF6Goff	20211203 0.5nM 069-1R_TRAF6_MyD88 NC_10 IL1 001	3	12.8836084233571	4.75662312761345	36	24	3
20211203 0.5nM 069-1R_TRAF6_MyD88 NC_10 IL1 001...3...71	20211203 0.5nM 069-1R_TRAF6_MyD88 NC_10 IL1 001...3...MyD88...837	10	MyD88 TRAF6Goff	20211203 0.5nM 069-1R_TRAF6_MyD88 NC_10 IL1 001	3	2.77142549934577	4.27695934309538	60	100	1
20211203 0.5nM 069-1R_TRAF6_MyD88 NC_10 IL1 001...3...72	20211203 0.5nM 069-1R_TRAF6_MyD88 NC_10 IL1 001...3...MyD88...841	10	MyD88 TRAF6Goff	20211203 0.5nM 069-1R_TRAF6_MyD88 NC_10 IL1 001	3	22.094741078168	5.99547888769579	112	12	5
20211203 0.5nM 069-1R_TRAF6_MyD88 NC_10 IL1 001...3...73	20211203 0.5nM 069-1R_TRAF6_MyD88 NC_10 IL1 001...3...MyD88...821	10	MyD88 TRAF6Goff	20211203 0.5nM 069-1R_TRAF6_MyD88 NC_10 IL1 001	3	2.77284494309277	3.20977552019931	160	60	1
20211203 0.5nM 069-1R_TRAF6_MyD88 NC_10 IL1 001...3...8	20211203 0.5nM 069-1R_TRAF6_MyD88 NC_10 IL1 001...3...MyD88...112	10	MyD88 TRAF6Goff	20211203 0.5nM 069-1R_TRAF6_MyD88 NC_10 IL1 001	3	21.0055935832099	17.8182869812307	132	456	5
20211203 0.5nM 069-1R_TRAF6_MyD88 NC_10 IL1 001...3...9	20211203 0.5nM 069-1R_TRAF6_MyD88 NC_10 IL1 001...3...MyD88...123	10	MyD88 TRAF6Goff	20211203 0.5nM 069-1R_TRAF6_MyD88 NC_10 IL1 001	3	3.10519423088569	9.31938244951854	44	64	1
20211203 0.5nM 069-1R_TRAF6_MyD88 NC_10 IL1 001...4...1	20211203 0.5nM 069-1R_TRAF6_MyD88 NC_10 IL1 001...4...MyD88...14	10	MyD88 TRAF6Goff	20211203 0.5nM 069-1R_TRAF6_MyD88 NC_10 IL1 001	4	3.26871432555138	9.7723988349991	52	64	1
20211203 0.5nM 069-1R_TRAF6_MyD88 NC_10 IL1 001...4...10	20211203 0.5nM 069-1R_TRAF6_MyD88 NC_10 IL1 001...4...MyD88...84	10	MyD88 TRAF6Goff	20211203 0.5nM 069-1R_TRAF6_MyD88 NC_10 IL1 001	4	10.9004725153772	10.8172731493044	140	20	2
20211203 0.5nM 069-1R_TRAF6_MyD88 NC_10 IL1 001...4...11	20211203 0.5nM 069-1R_TRAF6_MyD88 NC_10 IL1 001...4...MyD88...75	10	MyD88 TRAF6Goff	20211203 0.5nM 069-1R_TRAF6_MyD88 NC_10 IL1 001	4	6.24499100284462	5.16648773039382	92	40	1
20211203 0.5nM 069-1R_TRAF6_MyD88 NC_10 IL1 001...4...12	20211203 0.5nM 069-1R_TRAF6_MyD88 NC_10 IL1 001...4...MyD88...82	10	MyD88 TRAF6Goff	20211203 0.5nM 069-1R_TRAF6_MyD88 NC_10 IL1 001	4	1.99536280095313	5.38892152382401	32	28	0
20211203 0.5nM 069-1R_TRAF6_MyD88 NC_10 IL1 001...4...13	20211203 0.5nM 069-1R_TRAF6_MyD88 NC_10 IL1 001...4...MyD88...89	10	MyD88 TRAF6Goff	20211203 0.5nM 069-1R_TRAF6_MyD88 NC_10 IL1 001	4	11.4543171360872	4.89334130356192	92	48	3
20211203 0.5nM 069-1R_TRAF6_MyD88 NC_10 IL1 001...4...14	20211203 0.5nM 069-1R_TRAF6_MyD88 NC_10 IL1 001...4...MyD88...94	10	MyD88 TRAF6Goff	20211203 0.5nM 069-1R_TRAF6_MyD88 NC_10 IL1 001	4	10.0291435637098	13.1757366545905	48	88	2
20211203 0.5nM 069-1R_TRAF6_MyD88 NC_10 IL1 001...4...15	20211203 0.5nM 069-1R_TRAF6_MyD88 NC_10 IL1 001...4...MyD88...95	10	MyD88 TRAF6Goff	20211203 0.5nM 069-1R_TRAF6_MyD88 NC_10 IL1 001	4	2.55991723179999	6.86264434321198	76	92	1
20211203 0.5nM 069-1R_TRAF6_MyD88 NC_10 IL1 001...4...17	20211203 0.5nM 069-1R_TRAF6_MyD88 NC_10 IL1 001...4...MyD88...109	10	MyD88 TRAF6Goff	20211203 0.5nM 069-1R_TRAF6_MyD88 NC_10 IL1 001	4	7.45724867203762	3.44642212408547	56	8	2
20211203 0.5nM 069-1R_TRAF6_MyD88 NC_10 IL1 001...4...18	20211203 0.5nM 069-1R_TRAF6_MyD88 NC_10 IL1 001...4...MyD88...120	10	MyD88 TRAF6Goff	20211203 0.5nM 069-1R_TRAF6_MyD88 NC_10 IL1 001	4	8.32232162202032	10.637638591957	16	16	2
20211203 0.5nM 069-1R_TRAF6_MyD88 NC_10 IL1 001...4...19	20211203 0.5nM 069-1R_TRAF6_MyD88 NC_10 IL1 001...4...MyD88...114	10	MyD88 TRAF6Goff	20211203 0.5nM 069-1R_TRAF6_MyD88 NC_10 IL1 001	4	6.05157389999467	5.26935256591704	212	164	1
20211203 0.5nM 069-1R_TRAF6_MyD88 NC_10 IL1 001...4...2	20211203 0.5nM 069-1R_TRAF6_MyD88 NC_10 IL1 001...4...MyD88...26	10	MyD88 TRAF6Goff	20211203 0.5nM 069-1R_TRAF6_MyD88 NC_10 IL1 001	4	5.50857060518777	10.2914200329189	28	12	1
20211203 0.5nM 069-1R_TRAF6_MyD88 NC_10 IL1 001...4...20	20211203 0.5nM 069-1R_TRAF6_MyD88 NC_10 IL1 001...4...MyD88...122	10	MyD88 TRAF6Goff	20211203 0.5nM 069-1R_TRAF6_MyD88 NC_10 IL1 001	4	9.82977313589118	15.1561754863825	236	116	2
20211203 0.5nM 069-1R_TRAF6_MyD88 NC_10 IL1 001...4...21	20211203 0.5nM 069-1R_TRAF6_MyD88 NC_10 IL1 001...4...MyD88...144	10	MyD88 TRAF6Goff	20211203 0.5nM 069-1R_TRAF6_MyD88 NC_10 IL1 001	4	3.49531893532339	6.63642711552703	20	40	1
20211203 0.5nM 069-1R_TRAF6_MyD88 NC_10 IL1 001...4...22	20211203 0.5nM 069-1R_TRAF6_MyD88 NC_10 IL1 001...4...MyD88...142	10	MyD88 TRAF6Goff	20211203 0.5nM 069-1R_TRAF6_MyD88 NC_10 IL1 001	4	5.49333806307199	10.7813507935983	144	56	1
20211203 0.5nM 069-1R_TRAF6_MyD88 NC_10 IL1 001...4...23	20211203 0.5nM 069-1R_TRAF6_MyD88 NC_10 IL1 001...4...MyD88...151	10	MyD88 TRAF6Goff	20211203 0.5nM 069-1R_TRAF6_MyD88 NC_10 IL1 001	4	3.71028134736996	8.04159675243895	56	32	1
20211203 0.5nM 069-1R_TRAF6_MyD88 NC_10 IL1 001...4...24	20211203 0.5nM 069-1R_TRAF6_MyD88 NC_10 IL1 001...4...MyD88...153	10	MyD88 TRAF6Goff	20211203 0.5nM 069-1R_TRAF6_MyD88 NC_10 IL1 001	4	2.40795588540359	10.5672696166946	44	172	1
20211203 0.5nM 069-1R_TRAF6_MyD88 NC_10 IL1 001...4...25	20211203 0.5nM 069-1R_TRAF6_MyD88 NC_10 IL1 001...4...MyD88...160	10	MyD88 TRAF6Goff	20211203 0.5nM 069-1R_TRAF6_MyD88 NC_10 IL1 001	4	3.95135611960382	7.51421961608186	36	32	1
20211203 0.5nM 069-1R_TRAF6_MyD88 NC_10 IL1 001...4...26	20211203 0.5nM 069-1R_TRAF6_MyD88 NC_10 IL1 001...4...MyD88...149	10	MyD88 TRAF6Goff	20211203 0.5nM 069-1R_TRAF6_MyD88 NC_10 IL1 001	4	5.44655845574254	8.47032860695828	196	104	1
20211203 0.5nM 069-1R_TRAF6_MyD88 NC_10 IL1 001...4...27	20211203 0.5nM 069-1R_TRAF6_MyD88 NC_10 IL1 001...4...MyD88...174	10	MyD88 TRAF6Goff	20211203 0.5nM 069-1R_TRAF6_MyD88 NC_10 IL1 001	4	3.19211355165418	5.53285068965685	20	20	1
20211203 0.5nM 069-1R_TRAF6_MyD88 NC_10 IL1 001...4...28	20211203 0.5nM 069-1R_TRAF6_MyD88 NC_10 IL1 001...4...MyD88...166	10	MyD88 TRAF6Goff	20211203 0.5nM 069-1R_TRAF6_MyD88 NC_10 IL1 001	4	3.21693119960331	0.989725395257361	112	20	1
20211203 0.5nM 069-1R_TRAF6_MyD88 NC_10 IL1 001...4...29	20211203 0.5nM 069-1R_TRAF6_MyD88 NC_10 IL1 001...4...MyD88...171	10	MyD88 TRAF6Goff	20211203 0.5nM 069-1R_TRAF6_MyD88 NC_10 IL1 001	4	3.73393638564955	7.54112138867105	24	56	1
20211203 0.5nM 069-1R_TRAF6_MyD88 NC_10 IL1 001...4...3	20211203 0.5nM 069-1R_TRAF6_MyD88 NC_10 IL1 001...4...MyD88...46	10	MyD88 TRAF6Goff	20211203 0.5nM 069-1R_TRAF6_MyD88 NC_10 IL1 001	4	2.46309455248569	5.82792973461141	8	20	1
20211203 0.5nM 069-1R_TRAF6_MyD88 NC_10 IL1 001...4...30	20211203 0.5nM 069-1R_TRAF6_MyD88 NC_10 IL1 001...4...MyD88...176	10	MyD88 TRAF6Goff	20211203 0.5nM 069-1R_TRAF6_MyD88 NC_10 IL1 001	4	3.46764512524574	11.9163824331169	24	180	1
20211203 0.5nM 069-1R_TRAF6_MyD88 NC_10 IL1 001...4...31	20211203 0.5nM 069-1R_TRAF6_MyD88 NC_10 IL1 001...4...MyD88...178	10	MyD88 TRAF6Goff	20211203 0.5nM 069-1R_TRAF6_MyD88 NC_10 IL1 001	4	6.04897840160037	12.0676780219486	236	312	1
20211203 0.5nM 069-1R_TRAF6_MyD88 NC_10 IL1 001...4...32	20211203 0.5nM 069-1R_TRAF6_MyD88 NC_10 IL1 001...4...MyD88...192	10	MyD88 TRAF6Goff	20211203 0.5nM 069-1R_TRAF6_MyD88 NC_10 IL1 001	4	7.52979121425947	9.18733474887841	164	96	2
20211203 0.5nM 069-1R_TRAF6_MyD88 NC_10 IL1 001...4...33	20211203 0.5nM 069-1R_TRAF6_MyD88 NC_10 IL1 001...4...MyD88...196	10	MyD88 TRAF6Goff	20211203 0.5nM 069-1R_TRAF6_MyD88 NC_10 IL1 001	4	9.38791974428213	3.19282150732889	36	16	2
20211203 0.5nM 069-1R_TRAF6_MyD88 NC_10 IL1 001...4...34	20211203 0.5nM 069-1R_TRAF6_MyD88 NC_10 IL1 001...4...MyD88...198	10	MyD88 TRAF6Goff	20211203 0.5nM 069-1R_TRAF6_MyD88 NC_10 IL1 001	4	6.44554201501207	9.43369608397545	32	68	1
20211203 0.5nM 069-1R_TRAF6_MyD88 NC_10 IL1 001...4...35	20211203 0.5nM 069-1R_TRAF6_MyD88 NC_10 IL1 001...4...MyD88...191	10	MyD88 TRAF6Goff	20211203 0.5nM 069-1R_TRAF6_MyD88 NC_10 IL1 001	4	4.53661575443281	4.83360773364854	196	60	1
20211203 0.5nM 069-1R_TRAF6_MyD88 NC_10 IL1 001...4...36	20211203 0.5nM 069-1R_TRAF6_MyD88 NC_10 IL1 001...4...MyD88...218	10	MyD88 TRAF6Goff	20211203 0.5nM 069-1R_TRAF6_MyD88 NC_10 IL1 001	4	1.5562885562516	7.65030642704056	20	128	0
20211203 0.5nM 069-1R_TRAF6_MyD88 NC_10 IL1 001...4...37	20211203 0.5nM 069-1R_TRAF6_MyD88 NC_10 IL1 001...4...MyD88...194	10	MyD88 TRAF6Goff	20211203 0.5nM 069-1R_TRAF6_MyD88 NC_10 IL1 001	4	1.82793002215846	9.76107804574621	64	296	0
20211203 0.5nM 069-1R_TRAF6_MyD88 NC_10 IL1 001...4...38	20211203 0.5nM 069-1R_TRAF6_MyD88 NC_10 IL1 001...4...MyD88...226	10	MyD88 TRAF6Goff	20211203 0.5nM 069-1R_TRAF6_MyD88 NC_10 IL1 001	4	3.52994947132479	4.47583952690785	96	52	1
20211203 0.5nM 069-1R_TRAF6_MyD88 NC_10 IL1 001...4...4	20211203 0.5nM 069-1R_TRAF6_MyD88 NC_10 IL1 001...4...MyD88...45	10	MyD88 TRAF6Goff	20211203 0.5nM 069-1R_TRAF6_MyD88 NC_10 IL1 001	4	12.5810022471385	5.26360229795342	120	76	3
20211203 0.5nM 069-1R_TRAF6_MyD88 NC_10 IL1 001...4...40	20211203 0.5nM 069-1R_TRAF6_MyD88 NC_10 IL1 001...4...MyD88...262	10	MyD88 TRAF6Goff	20211203 0.5nM 069-1R_TRAF6_MyD88 NC_10 IL1 001	4	1.52532831387277	4.05482428940535	56	160	0
20211203 0.5nM 069-1R_TRAF6_MyD88 NC_10 IL1 001...4...41	20211203 0.5nM 069-1R_TRAF6_MyD88 NC_10 IL1 001...4...MyD88...245	10	MyD88 TRAF6Goff	20211203 0.5nM 069-1R_TRAF6_MyD88 NC_10 IL1 001	4	5.62305731893199	8.31433711858912	144	104	1
20211203 0.5nM 069-1R_TRAF6_MyD88 NC_10 IL1 001...4...43	20211203 0.5nM 069-1R_TRAF6_MyD88 NC_10 IL1 001...4...MyD88...287	10	MyD88 TRAF6Goff	20211203 0.5nM 069-1R_TRAF6_MyD88 NC_10 IL1 001	4	2.9839516114177	6.79047969847072	80	60	1
20211203 0.5nM 069-1R_TRAF6_MyD88 NC_10 IL1 001...4...45	20211203 0.5nM 069-1R_TRAF6_MyD88 NC_10 IL1 001...4...MyD88...304	10	MyD88 TRAF6Goff	20211203 0.5nM 069-1R_TRAF6_MyD88 NC_10 IL1 001	4	1.66345599293747	14.8459137844765	12	56	0
20211203 0.5nM 069-1R_TRAF6_MyD88 NC_10 IL1 001...4...46	20211203 0.5nM 069-1R_TRAF6_MyD88 NC_10 IL1 001...4...MyD88...305	10	MyD88 TRAF6Goff	20211203 0.5nM 069-1R_TRAF6_MyD88 NC_10 IL1 001	4	6.14884025328028	10.3939220733766	232	208	1
20211203 0.5nM 069-1R_TRAF6_MyD88 NC_10 IL1 001...4...48	20211203 0.5nM 069-1R_TRAF6_MyD88 NC_10 IL1 001...4...MyD88...336	10	MyD88 TRAF6Goff	20211203 0.5nM 069-1R_TRAF6_MyD88 NC_10 IL1 001	4	2.78525803425208	8.03438210744301	44	192	1
20211203 0.5nM 069-1R_TRAF6_MyD88 NC_10 IL1 001...4...49	20211203 0.5nM 069-1R_TRAF6_MyD88 NC_10 IL1 001...4...MyD88...355	10	MyD88 TRAF6Goff	20211203 0.5nM 069-1R_TRAF6_MyD88 NC_10 IL1 001	4	2.1746468334942	3.8910312380149	20	16	0
20211203 0.5nM 069-1R_TRAF6_MyD88 NC_10 IL1 001...4...5	20211203 0.5nM 069-1R_TRAF6_MyD88 NC_10 IL1 001...4...MyD88...44	10	MyD88 TRAF6Goff	20211203 0.5nM 069-1R_TRAF6_MyD88 NC_10 IL1 001	4	3.17819230666107	16.9348243222569	56	300	1
20211203 0.5nM 069-1R_TRAF6_MyD88 NC_10 IL1 001...4...50	20211203 0.5nM 069-1R_TRAF6_MyD88 NC_10 IL1 001...4...MyD88...347	10	MyD88 TRAF6Goff	20211203 0.5nM 069-1R_TRAF6_MyD88 NC_10 IL1 001	4	8.06217619890072	2.98657781854857	96	12	2
20211203 0.5nM 069-1R_TRAF6_MyD88 NC_10 IL1 001...4...51	20211203 0.5nM 069-1R_TRAF6_MyD88 NC_10 IL1 001...4...MyD88...373	10	MyD88 TRAF6Goff	20211203 0.5nM 069-1R_TRAF6_MyD88 NC_10 IL1 001	4	3.59010052082786	5.53962854882051	48	56	1
20211203 0.5nM 069-1R_TRAF6_MyD88 NC_10 IL1 001...4...52	20211203 0.5nM 069-1R_TRAF6_MyD88 NC_10 IL1 001...4...MyD88...374	10	MyD88 TRAF6Goff	20211203 0.5nM 069-1R_TRAF6_MyD88 NC_10 IL1 001	4	5.31753010290508	10.8275244953201	52	120	1
20211203 0.5nM 069-1R_TRAF6_MyD88 NC_10 IL1 001...4...53	20211203 0.5nM 069-1R_TRAF6_MyD88 NC_10 IL1 001...4...MyD88...405	10	MyD88 TRAF6Goff	20211203 0.5nM 069-1R_TRAF6_MyD88 NC_10 IL1 001	4	6.10906547936392	7.45915952028383	8	20	1
20211203 0.5nM 069-1R_TRAF6_MyD88 NC_10 IL1 001...4...54	20211203 0.5nM 069-1R_TRAF6_MyD88 NC_10 IL1 001...4...MyD88...377	10	MyD88 TRAF6Goff	20211203 0.5nM 069-1R_TRAF6_MyD88 NC_10 IL1 001	4	2.58737550014765	4.33718636316732	36	8	1
20211203 0.5nM 069-1R_TRAF6_MyD88 NC_10 IL1 001...4...55	20211203 0.5nM 069-1R_TRAF6_MyD88 NC_10 IL1 001...4...MyD88...400	10	MyD88 TRAF6Goff	20211203 0.5nM 069-1R_TRAF6_MyD88 NC_10 IL1 001	4	3.0729509299554	6.77279654132762	20	36	1
20211203 0.5nM 069-1R_TRAF6_MyD88 NC_10 IL1 001...4...56	20211203 0.5nM 069-1R_TRAF6_MyD88 NC_10 IL1 001...4...MyD88...386	10	MyD88 TRAF6Goff	20211203 0.5nM 069-1R_TRAF6_MyD88 NC_10 IL1 001	4	11.6114597507087	8.0658134820903	168	132	3
20211203 0.5nM 069-1R_TRAF6_MyD88 NC_10 IL1 001...4...57	20211203 0.5nM 069-1R_TRAF6_MyD88 NC_10 IL1 001...4...MyD88...415	10	MyD88 TRAF6Goff	20211203 0.5nM 069-1R_TRAF6_MyD88 NC_10 IL1 001	4	2.69542176070142	5.44066508043353	36	8	1
20211203 0.5nM 069-1R_TRAF6_MyD88 NC_10 IL1 001...4...58	20211203 0.5nM 069-1R_TRAF6_MyD88 NC_10 IL1 001...4...MyD88...427	10	MyD88 TRAF6Goff	20211203 0.5nM 069-1R_TRAF6_MyD88 NC_10 IL1 001	4	3.37731659667472	3.17584395836713	24	12	1
20211203 0.5nM 069-1R_TRAF6_MyD88 NC_10 IL1 001...4...59	20211203 0.5nM 069-1R_TRAF6_MyD88 NC_10 IL1 001...4...MyD88...416	10	MyD88 TRAF6Goff	20211203 0.5nM 069-1R_TRAF6_MyD88 NC_10 IL1 001	4	4.13367880977169	3.59548077454112	168	96	1
20211203 0.5nM 069-1R_TRAF6_MyD88 NC_10 IL1 001...4...6	20211203 0.5nM 069-1R_TRAF6_MyD88 NC_10 IL1 001...4...MyD88...52	10	MyD88 TRAF6Goff	20211203 0.5nM 069-1R_TRAF6_MyD88 NC_10 IL1 001	4	6.12811986450321	11.4520772052702	120	52	1
20211203 0.5nM 069-1R_TRAF6_MyD88 NC_10 IL1 001...4...60	20211203 0.5nM 069-1R_TRAF6_MyD88 NC_10 IL1 001...4...MyD88...425	10	MyD88 TRAF6Goff	20211203 0.5nM 069-1R_TRAF6_MyD88 NC_10 IL1 001	4	5.7080973077096	13.4907893192256	104	160	1
20211203 0.5nM 069-1R_TRAF6_MyD88 NC_10 IL1 001...4...62	20211203 0.5nM 069-1R_TRAF6_MyD88 NC_10 IL1 001...4...MyD88...488	10	MyD88 TRAF6Goff	20211203 0.5nM 069-1R_TRAF6_MyD88 NC_10 IL1 001	4	6.3287613883433	3.26055993312623	156	32	1
20211203 0.5nM 069-1R_TRAF6_MyD88 NC_10 IL1 001...4...63	20211203 0.5nM 069-1R_TRAF6_MyD88 NC_10 IL1 001...4...MyD88...464	10	MyD88 TRAF6Goff	20211203 0.5nM 069-1R_TRAF6_MyD88 NC_10 IL1 001	4	4.56674022569794	5.58879592827373	184	140	1
20211203 0.5nM 069-1R_TRAF6_MyD88 NC_10 IL1 001...4...65	20211203 0.5nM 069-1R_TRAF6_MyD88 NC_10 IL1 001...4...MyD88...517	10	MyD88 TRAF6Goff	20211203 0.5nM 069-1R_TRAF6_MyD88 NC_10 IL1 001	4	5.7185681863848	2.80066941365109	28	16	1
20211203 0.5nM 069-1R_TRAF6_MyD88 NC_10 IL1 001...4...66	20211203 0.5nM 069-1R_TRAF6_MyD88 NC_10 IL1 001...4...MyD88...552	10	MyD88 TRAF6Goff	20211203 0.5nM 069-1R_TRAF6_MyD88 NC_10 IL1 001	4	4.56313746580745	6.01811327714235	16	16	1
20211203 0.5nM 069-1R_TRAF6_MyD88 NC_10 IL1 001...4...67	20211203 0.5nM 069-1R_TRAF6_MyD88 NC_10 IL1 001...4...MyD88...588	10	MyD88 TRAF6Goff	20211203 0.5nM 069-1R_TRAF6_MyD88 NC_10 IL1 001	4	3.49866801133794	7.24919463511533	76	140	1
20211203 0.5nM 069-1R_TRAF6_MyD88 NC_10 IL1 001...4...68	20211203 0.5nM 069-1R_TRAF6_MyD88 NC_10 IL1 001...4...MyD88...496	10	MyD88 TRAF6Goff	20211203 0.5nM 069-1R_TRAF6_MyD88 NC_10 IL1 001	4	16.2946598967746	13.7323080454729	140	80	4
20211203 0.5nM 069-1R_TRAF6_MyD88 NC_10 IL1 001...4...69	20211203 0.5nM 069-1R_TRAF6_MyD88 NC_10 IL1 001...4...MyD88...614	10	MyD88 TRAF6Goff	20211203 0.5nM 069-1R_TRAF6_MyD88 NC_10 IL1 001	4	3.95329571721477	3.72854795849568	8	20	1
20211203 0.5nM 069-1R_TRAF6_MyD88 NC_10 IL1 001...4...70	20211203 0.5nM 069-1R_TRAF6_MyD88 NC_10 IL1 001...4...MyD88...550	10	MyD88 TRAF6Goff	20211203 0.5nM 069-1R_TRAF6_MyD88 NC_10 IL1 001	4	6.43688358316656	4.28422950136037	72	40	1
20211203 0.5nM 069-1R_TRAF6_MyD88 NC_10 IL1 001...4...71	20211203 0.5nM 069-1R_TRAF6_MyD88 NC_10 IL1 001...4...MyD88...579	10	MyD88 TRAF6Goff	20211203 0.5nM 069-1R_TRAF6_MyD88 NC_10 IL1 001	4	4.19232674988131	2.94979646113922	60	28	1
20211203 0.5nM 069-1R_TRAF6_MyD88 NC_10 IL1 001...4...72	20211203 0.5nM 069-1R_TRAF6_MyD88 NC_10 IL1 001...4...MyD88...580	10	MyD88 TRAF6Goff	20211203 0.5nM 069-1R_TRAF6_MyD88 NC_10 IL1 001	4	6.28123118887871	4.2780254240338	56	36	1
20211203 0.5nM 069-1R_TRAF6_MyD88 NC_10 IL1 001...4...73	20211203 0.5nM 069-1R_TRAF6_MyD88 NC_10 IL1 001...4...MyD88...578	10	MyD88 TRAF6Goff	20211203 0.5nM 069-1R_TRAF6_MyD88 NC_10 IL1 001	4	9.9839880396893	8.67984705356892	36	32	2
20211203 0.5nM 069-1R_TRAF6_MyD88 NC_10 IL1 001...4...74	20211203 0.5nM 069-1R_TRAF6_MyD88 NC_10 IL1 001...4...MyD88...504	10	MyD88 TRAF6Goff	20211203 0.5nM 069-1R_TRAF6_MyD88 NC_10 IL1 001	4	3.36000810263678	2.7664010363171	152	12	1
20211203 0.5nM 069-1R_TRAF6_MyD88 NC_10 IL1 001...4...75	20211203 0.5nM 069-1R_TRAF6_MyD88 NC_10 IL1 001...4...MyD88...597	10	MyD88 TRAF6Goff	20211203 0.5nM 069-1R_TRAF6_MyD88 NC_10 IL1 001	4	4.31070720536624	5.680353595388	20	12	1
20211203 0.5nM 069-1R_TRAF6_MyD88 NC_10 IL1 001...4...76	20211203 0.5nM 069-1R_TRAF6_MyD88 NC_10 IL1 001...4...MyD88...585	10	MyD88 TRAF6Goff	20211203 0.5nM 069-1R_TRAF6_MyD88 NC_10 IL1 001	4	4.88495834771558	2.75482247082579	28	28	1
20211203 0.5nM 069-1R_TRAF6_MyD88 NC_10 IL1 001...4...8	20211203 0.5nM 069-1R_TRAF6_MyD88 NC_10 IL1 001...4...MyD88...51	10	MyD88 TRAF6Goff	20211203 0.5nM 069-1R_TRAF6_MyD88 NC_10 IL1 001	4	11.0973256645113	8.04592272843358	24	108	2
20211203 0.5nM 069-1R_TRAF6_MyD88 NC_10 IL1 001...4...9	20211203 0.5nM 069-1R_TRAF6_MyD88 NC_10 IL1 001...4...MyD88...60	10	MyD88 TRAF6Goff	20211203 0.5nM 069-1R_TRAF6_MyD88 NC_10 IL1 001	4	2.90970380128153	5.40428555306573	84	20	1
20211203 0.5nM 069-1R_TRAF6_MyD88 NC_10 IL1 001...5...1	20211203 0.5nM 069-1R_TRAF6_MyD88 NC_10 IL1 001...5...MyD88...2	10	MyD88 TRAF6Goff	20211203 0.5nM 069-1R_TRAF6_MyD88 NC_10 IL1 001	5	1.80938874925617	8.87721006317122	12	12	0
20211203 0.5nM 069-1R_TRAF6_MyD88 NC_10 IL1 001...5...10	20211203 0.5nM 069-1R_TRAF6_MyD88 NC_10 IL1 001...5...MyD88...73	10	MyD88 TRAF6Goff	20211203 0.5nM 069-1R_TRAF6_MyD88 NC_10 IL1 001	5	6.5166026139004	5.70802391071765	32	32	1
20211203 0.5nM 069-1R_TRAF6_MyD88 NC_10 IL1 001...5...11	20211203 0.5nM 069-1R_TRAF6_MyD88 NC_10 IL1 001...5...MyD88...75	10	MyD88 TRAF6Goff	20211203 0.5nM 069-1R_TRAF6_MyD88 NC_10 IL1 001	5	4.01119931411841	1.28133452769549	28	12	1
20211203 0.5nM 069-1R_TRAF6_MyD88 NC_10 IL1 001...5...12	20211203 0.5nM 069-1R_TRAF6_MyD88 NC_10 IL1 001...5...MyD88...81	10	MyD88 TRAF6Goff	20211203 0.5nM 069-1R_TRAF6_MyD88 NC_10 IL1 001	5	3.33177311401189	5.74508819597569	8	24	1
20211203 0.5nM 069-1R_TRAF6_MyD88 NC_10 IL1 001...5...16	20211203 0.5nM 069-1R_TRAF6_MyD88 NC_10 IL1 001...5...MyD88...162	10	MyD88 TRAF6Goff	20211203 0.5nM 069-1R_TRAF6_MyD88 NC_10 IL1 001	5	14.8145593179144	8.69635774785241	72	192	3
20211203 0.5nM 069-1R_TRAF6_MyD88 NC_10 IL1 001...5...17	20211203 0.5nM 069-1R_TRAF6_MyD88 NC_10 IL1 001...5...MyD88...160	10	MyD88 TRAF6Goff	20211203 0.5nM 069-1R_TRAF6_MyD88 NC_10 IL1 001	5	8.93471979003673	1.81294011318913	104	20	2
20211203 0.5nM 069-1R_TRAF6_MyD88 NC_10 IL1 001...5...18	20211203 0.5nM 069-1R_TRAF6_MyD88 NC_10 IL1 001...5...MyD88...173	10	MyD88 TRAF6Goff	20211203 0.5nM 069-1R_TRAF6_MyD88 NC_10 IL1 001	5	12.0301164686551	2.81264949617715	92	20	3
20211203 0.5nM 069-1R_TRAF6_MyD88 NC_10 IL1 001...5...3	20211203 0.5nM 069-1R_TRAF6_MyD88 NC_10 IL1 001...5...MyD88...11	10	MyD88 TRAF6Goff	20211203 0.5nM 069-1R_TRAF6_MyD88 NC_10 IL1 001	5	2.72412163053666	4.1727633098812	8	8	1
20211203 0.5nM 069-1R_TRAF6_MyD88 NC_10 IL1 001...5...4	20211203 0.5nM 069-1R_TRAF6_MyD88 NC_10 IL1 001...5...MyD88...39	10	MyD88 TRAF6Goff	20211203 0.5nM 069-1R_TRAF6_MyD88 NC_10 IL1 001	5	2.79105475508468	2.45750411470171	28	20	1
20211203 0.5nM 069-1R_TRAF6_MyD88 NC_10 IL1 001...5...7	20211203 0.5nM 069-1R_TRAF6_MyD88 NC_10 IL1 001...5...MyD88...52	10	MyD88 TRAF6Goff	20211203 0.5nM 069-1R_TRAF6_MyD88 NC_10 IL1 001	5	5.84957227149778	5.52226862672326	8	8	1
20211203 0.5nM 069-1R_TRAF6_MyD88 NC_10 IL1 001...5...8	20211203 0.5nM 069-1R_TRAF6_MyD88 NC_10 IL1 001...5...MyD88...63	10	MyD88 TRAF6Goff	20211203 0.5nM 069-1R_TRAF6_MyD88 NC_10 IL1 001	5	3.42524018012873	6.36152109577331	32	8	1
20211203 0.5nM 069-1R_TRAF6_MyD88 NC_10 IL1 001...5...9	20211203 0.5nM 069-1R_TRAF6_MyD88 NC_10 IL1 001...5...MyD88...70	10	MyD88 TRAF6Goff	20211203 0.5nM 069-1R_TRAF6_MyD88 NC_10 IL1 001	5	3.07977773580309	5.81122036179116	16	20	1
20211203 0.5nM 069-1R_TRAF6_MyD88 NC_10 IL1 001...6...1	20211203 0.5nM 069-1R_TRAF6_MyD88 NC_10 IL1 001...6...MyD88...50	10	MyD88 TRAF6Goff	20211203 0.5nM 069-1R_TRAF6_MyD88 NC_10 IL1 001	6	10.9120725559939	8.67642930211978	28	56	2
20211203 0.5nM 069-1R_TRAF6_MyD88 NC_10 IL1 001...6...10	20211203 0.5nM 069-1R_TRAF6_MyD88 NC_10 IL1 001...6...MyD88...96	10	MyD88 TRAF6Goff	20211203 0.5nM 069-1R_TRAF6_MyD88 NC_10 IL1 001	6	7.57412344443505	11.3954839012366	92	28	2
20211203 0.5nM 069-1R_TRAF6_MyD88 NC_10 IL1 001...6...103	20211203 0.5nM 069-1R_TRAF6_MyD88 NC_10 IL1 001...6...MyD88...669	10	MyD88 TRAF6Goff	20211203 0.5nM 069-1R_TRAF6_MyD88 NC_10 IL1 001	6	8.26556023053973	8.37648164855776	360	136	2
20211203 0.5nM 069-1R_TRAF6_MyD88 NC_10 IL1 001...6...105	20211203 0.5nM 069-1R_TRAF6_MyD88 NC_10 IL1 001...6...MyD88...654	10	MyD88 TRAF6Goff	20211203 0.5nM 069-1R_TRAF6_MyD88 NC_10 IL1 001	6	6.04147055512576	5.9216584976086	36	68	1
20211203 0.5nM 069-1R_TRAF6_MyD88 NC_10 IL1 001...6...106	20211203 0.5nM 069-1R_TRAF6_MyD88 NC_10 IL1 001...6...MyD88...718	10	MyD88 TRAF6Goff	20211203 0.5nM 069-1R_TRAF6_MyD88 NC_10 IL1 001	6	4.77152814567705	9.61851915296833	96	152	1
20211203 0.5nM 069-1R_TRAF6_MyD88 NC_10 IL1 001...6...108	20211203 0.5nM 069-1R_TRAF6_MyD88 NC_10 IL1 001...6...MyD88...707	10	MyD88 TRAF6Goff	20211203 0.5nM 069-1R_TRAF6_MyD88 NC_10 IL1 001	6	4.35044820212177	9.93395897671377	264	360	1
20211203 0.5nM 069-1R_TRAF6_MyD88 NC_10 IL1 001...6...109	20211203 0.5nM 069-1R_TRAF6_MyD88 NC_10 IL1 001...6...MyD88...712	10	MyD88 TRAF6Goff	20211203 0.5nM 069-1R_TRAF6_MyD88 NC_10 IL1 001	6	3.00302061513924	5.46685683245532	100	40	1
20211203 0.5nM 069-1R_TRAF6_MyD88 NC_10 IL1 001...6...11	20211203 0.5nM 069-1R_TRAF6_MyD88 NC_10 IL1 001...6...MyD88...103	10	MyD88 TRAF6Goff	20211203 0.5nM 069-1R_TRAF6_MyD88 NC_10 IL1 001	6	12.6195888185716	9.64748245896637	368	132	3
20211203 0.5nM 069-1R_TRAF6_MyD88 NC_10 IL1 001...6...110	20211203 0.5nM 069-1R_TRAF6_MyD88 NC_10 IL1 001...6...MyD88...749	10	MyD88 TRAF6Goff	20211203 0.5nM 069-1R_TRAF6_MyD88 NC_10 IL1 001	6	1.47501325389985	11.8145190375811	20	80	0
20211203 0.5nM 069-1R_TRAF6_MyD88 NC_10 IL1 001...6...111	20211203 0.5nM 069-1R_TRAF6_MyD88 NC_10 IL1 001...6...MyD88...744	10	MyD88 TRAF6Goff	20211203 0.5nM 069-1R_TRAF6_MyD88 NC_10 IL1 001	6	8.73460990903086	10.2034299061491	76	128	2
20211203 0.5nM 069-1R_TRAF6_MyD88 NC_10 IL1 001...6...112	20211203 0.5nM 069-1R_TRAF6_MyD88 NC_10 IL1 001...6...MyD88...739	10	MyD88 TRAF6Goff	20211203 0.5nM 069-1R_TRAF6_MyD88 NC_10 IL1 001	6	7.22095870590132	14.7231538333955	52	112	2
20211203 0.5nM 069-1R_TRAF6_MyD88 NC_10 IL1 001...6...113	20211203 0.5nM 069-1R_TRAF6_MyD88 NC_10 IL1 001...6...MyD88...773	10	MyD88 TRAF6Goff	20211203 0.5nM 069-1R_TRAF6_MyD88 NC_10 IL1 001	6	4.68796558082619	4.55688729429951	40	48	1
20211203 0.5nM 069-1R_TRAF6_MyD88 NC_10 IL1 001...6...115	20211203 0.5nM 069-1R_TRAF6_MyD88 NC_10 IL1 001...6...MyD88...771	10	MyD88 TRAF6Goff	20211203 0.5nM 069-1R_TRAF6_MyD88 NC_10 IL1 001	6	2.59581939915124	4.78127322021637	24	12	1
20211203 0.5nM 069-1R_TRAF6_MyD88 NC_10 IL1 001...6...116	20211203 0.5nM 069-1R_TRAF6_MyD88 NC_10 IL1 001...6...MyD88...781	10	MyD88 TRAF6Goff	20211203 0.5nM 069-1R_TRAF6_MyD88 NC_10 IL1 001	6	3.70193111024054	4.18589682243454	24	188	1
20211203 0.5nM 069-1R_TRAF6_MyD88 NC_10 IL1 001...6...117	20211203 0.5nM 069-1R_TRAF6_MyD88 NC_10 IL1 001...6...MyD88...677	10	MyD88 TRAF6Goff	20211203 0.5nM 069-1R_TRAF6_MyD88 NC_10 IL1 001	6	21.0789271863322	15.0072431796038	284	200	5
20211203 0.5nM 069-1R_TRAF6_MyD88 NC_10 IL1 001...6...118	20211203 0.5nM 069-1R_TRAF6_MyD88 NC_10 IL1 001...6...MyD88...726	10	MyD88 TRAF6Goff	20211203 0.5nM 069-1R_TRAF6_MyD88 NC_10 IL1 001	6	11.612676932987	8.52487271610875	292	192	3
20211203 0.5nM 069-1R_TRAF6_MyD88 NC_10 IL1 001...6...119	20211203 0.5nM 069-1R_TRAF6_MyD88 NC_10 IL1 001...6...MyD88...759	10	MyD88 TRAF6Goff	20211203 0.5nM 069-1R_TRAF6_MyD88 NC_10 IL1 001	6	3.36070530606238	3.89227964036097	180	40	1
20211203 0.5nM 069-1R_TRAF6_MyD88 NC_10 IL1 001...6...12	20211203 0.5nM 069-1R_TRAF6_MyD88 NC_10 IL1 001...6...MyD88...125	10	MyD88 TRAF6Goff	20211203 0.5nM 069-1R_TRAF6_MyD88 NC_10 IL1 001	6	1.79908261788502	1.59224738469808	12	8	0
20211203 0.5nM 069-1R_TRAF6_MyD88 NC_10 IL1 001...6...120	20211203 0.5nM 069-1R_TRAF6_MyD88 NC_10 IL1 001...6...MyD88...780	10	MyD88 TRAF6Goff	20211203 0.5nM 069-1R_TRAF6_MyD88 NC_10 IL1 001	6	2.62426318642768	6.74366977510538	56	60	1
20211203 0.5nM 069-1R_TRAF6_MyD88 NC_10 IL1 001...6...121	20211203 0.5nM 069-1R_TRAF6_MyD88 NC_10 IL1 001...6...MyD88...729	10	MyD88 TRAF6Goff	20211203 0.5nM 069-1R_TRAF6_MyD88 NC_10 IL1 001	6	6.63418893034672	9.48382926102984	308	352	1
20211203 0.5nM 069-1R_TRAF6_MyD88 NC_10 IL1 001...6...124	20211203 0.5nM 069-1R_TRAF6_MyD88 NC_10 IL1 001...6...MyD88...826	10	MyD88 TRAF6Goff	20211203 0.5nM 069-1R_TRAF6_MyD88 NC_10 IL1 001	6	6.49027006903904	6.22153236234373	92	84	1
20211203 0.5nM 069-1R_TRAF6_MyD88 NC_10 IL1 001...6...125	20211203 0.5nM 069-1R_TRAF6_MyD88 NC_10 IL1 001...6...MyD88...849	10	MyD88 TRAF6Goff	20211203 0.5nM 069-1R_TRAF6_MyD88 NC_10 IL1 001	6	3.79454961913159	2.28598527822455	52	40	1
20211203 0.5nM 069-1R_TRAF6_MyD88 NC_10 IL1 001...6...128	20211203 0.5nM 069-1R_TRAF6_MyD88 NC_10 IL1 001...6...MyD88...858	10	MyD88 TRAF6Goff	20211203 0.5nM 069-1R_TRAF6_MyD88 NC_10 IL1 001	6	3.46439044203446	3.45581038921264	8	16	1
20211203 0.5nM 069-1R_TRAF6_MyD88 NC_10 IL1 001...6...129	20211203 0.5nM 069-1R_TRAF6_MyD88 NC_10 IL1 001...6...MyD88...868	10	MyD88 TRAF6Goff	20211203 0.5nM 069-1R_TRAF6_MyD88 NC_10 IL1 001	6	5.61872877731708	3.75807876600099	60	20	1
20211203 0.5nM 069-1R_TRAF6_MyD88 NC_10 IL1 001...6...13	20211203 0.5nM 069-1R_TRAF6_MyD88 NC_10 IL1 001...6...MyD88...116	10	MyD88 TRAF6Goff	20211203 0.5nM 069-1R_TRAF6_MyD88 NC_10 IL1 001	6	7.90346786205677	11.0503899856979	596	112	2
20211203 0.5nM 069-1R_TRAF6_MyD88 NC_10 IL1 001...6...131	20211203 0.5nM 069-1R_TRAF6_MyD88 NC_10 IL1 001...6...MyD88...875	10	MyD88 TRAF6Goff	20211203 0.5nM 069-1R_TRAF6_MyD88 NC_10 IL1 001	6	4.94616312933475	8.34052778013563	64	144	1
20211203 0.5nM 069-1R_TRAF6_MyD88 NC_10 IL1 001...6...132	20211203 0.5nM 069-1R_TRAF6_MyD88 NC_10 IL1 001...6...MyD88...850	10	MyD88 TRAF6Goff	20211203 0.5nM 069-1R_TRAF6_MyD88 NC_10 IL1 001	6	13.9684575918686	7.04523862210233	148	208	3
20211203 0.5nM 069-1R_TRAF6_MyD88 NC_10 IL1 001...6...136	20211203 0.5nM 069-1R_TRAF6_MyD88 NC_10 IL1 001...6...MyD88...827	10	MyD88 TRAF6Goff	20211203 0.5nM 069-1R_TRAF6_MyD88 NC_10 IL1 001	6	4.62159899840382	3.91941269467822	284	192	1
20211203 0.5nM 069-1R_TRAF6_MyD88 NC_10 IL1 001...6...137	20211203 0.5nM 069-1R_TRAF6_MyD88 NC_10 IL1 001...6...MyD88...867	10	MyD88 TRAF6Goff	20211203 0.5nM 069-1R_TRAF6_MyD88 NC_10 IL1 001	6	5.02838841304772	4.12874263042434	132	88	1
20211203 0.5nM 069-1R_TRAF6_MyD88 NC_10 IL1 001...6...138	20211203 0.5nM 069-1R_TRAF6_MyD88 NC_10 IL1 001...6...MyD88...900	10	MyD88 TRAF6Goff	20211203 0.5nM 069-1R_TRAF6_MyD88 NC_10 IL1 001	6	9.17142149574847	4.82063785296829	188	180	2
20211203 0.5nM 069-1R_TRAF6_MyD88 NC_10 IL1 001...6...139	20211203 0.5nM 069-1R_TRAF6_MyD88 NC_10 IL1 001...6...MyD88...893	10	MyD88 TRAF6Goff	20211203 0.5nM 069-1R_TRAF6_MyD88 NC_10 IL1 001	6	3.09905903840011	2.34393524456608	72	24	1
20211203 0.5nM 069-1R_TRAF6_MyD88 NC_10 IL1 001...6...14	20211203 0.5nM 069-1R_TRAF6_MyD88 NC_10 IL1 001...6...MyD88...198	10	MyD88 TRAF6Goff	20211203 0.5nM 069-1R_TRAF6_MyD88 NC_10 IL1 001	6	4.44393489008211	6.4319936762838	12	16	1
20211203 0.5nM 069-1R_TRAF6_MyD88 NC_10 IL1 001...6...140	20211203 0.5nM 069-1R_TRAF6_MyD88 NC_10 IL1 001...6...MyD88...778	10	MyD88 TRAF6Goff	20211203 0.5nM 069-1R_TRAF6_MyD88 NC_10 IL1 001	6	5.48905551851728	11.5164236471452	84	448	1
20211203 0.5nM 069-1R_TRAF6_MyD88 NC_10 IL1 001...6...141	20211203 0.5nM 069-1R_TRAF6_MyD88 NC_10 IL1 001...6...MyD88...909	10	MyD88 TRAF6Goff	20211203 0.5nM 069-1R_TRAF6_MyD88 NC_10 IL1 001	6	11.5039261082427	4.07735235751268	116	80	3
20211203 0.5nM 069-1R_TRAF6_MyD88 NC_10 IL1 001...6...142	20211203 0.5nM 069-1R_TRAF6_MyD88 NC_10 IL1 001...6...MyD88...997	10	MyD88 TRAF6Goff	20211203 0.5nM 069-1R_TRAF6_MyD88 NC_10 IL1 001	6	1.70179057913272	4.3376157680975	8	60	0
20211203 0.5nM 069-1R_TRAF6_MyD88 NC_10 IL1 001...6...143	20211203 0.5nM 069-1R_TRAF6_MyD88 NC_10 IL1 001...6...MyD88...944	10	MyD88 TRAF6Goff	20211203 0.5nM 069-1R_TRAF6_MyD88 NC_10 IL1 001	6	2.81109018092509	3.49254405852274	120	48	1
20211203 0.5nM 069-1R_TRAF6_MyD88 NC_10 IL1 001...6...144	20211203 0.5nM 069-1R_TRAF6_MyD88 NC_10 IL1 001...6...MyD88...982	10	MyD88 TRAF6Goff	20211203 0.5nM 069-1R_TRAF6_MyD88 NC_10 IL1 001	6	3.20729292125073	2.49453266670053	48	12	1
20211203 0.5nM 069-1R_TRAF6_MyD88 NC_10 IL1 001...6...145	20211203 0.5nM 069-1R_TRAF6_MyD88 NC_10 IL1 001...6...MyD88...939	10	MyD88 TRAF6Goff	20211203 0.5nM 069-1R_TRAF6_MyD88 NC_10 IL1 001	6	1.76586452518278	1.46818118559647	120	8	0
20211203 0.5nM 069-1R_TRAF6_MyD88 NC_10 IL1 001...6...16	20211203 0.5nM 069-1R_TRAF6_MyD88 NC_10 IL1 001...6...MyD88...182	10	MyD88 TRAF6Goff	20211203 0.5nM 069-1R_TRAF6_MyD88 NC_10 IL1 001	6	4.45643709282449	8.38824399952074	72	84	1
20211203 0.5nM 069-1R_TRAF6_MyD88 NC_10 IL1 001...6...17	20211203 0.5nM 069-1R_TRAF6_MyD88 NC_10 IL1 001...6...MyD88...174	10	MyD88 TRAF6Goff	20211203 0.5nM 069-1R_TRAF6_MyD88 NC_10 IL1 001	6	7.06933414281461	4.35791440999174	220	12	2
20211203 0.5nM 069-1R_TRAF6_MyD88 NC_10 IL1 001...6...18	20211203 0.5nM 069-1R_TRAF6_MyD88 NC_10 IL1 001...6...MyD88...192	10	MyD88 TRAF6Goff	20211203 0.5nM 069-1R_TRAF6_MyD88 NC_10 IL1 001	6	8.15912365090296	4.65281511175401	36	36	2
20211203 0.5nM 069-1R_TRAF6_MyD88 NC_10 IL1 001...6...19	20211203 0.5nM 069-1R_TRAF6_MyD88 NC_10 IL1 001...6...MyD88...196	10	MyD88 TRAF6Goff	20211203 0.5nM 069-1R_TRAF6_MyD88 NC_10 IL1 001	6	7.54325387844528	4.48361419153904	80	40	2
20211203 0.5nM 069-1R_TRAF6_MyD88 NC_10 IL1 001...6...2	20211203 0.5nM 069-1R_TRAF6_MyD88 NC_10 IL1 001...6...MyD88...52	10	MyD88 TRAF6Goff	20211203 0.5nM 069-1R_TRAF6_MyD88 NC_10 IL1 001	6	11.7961364855891	14.6830672555271	28	28	3
20211203 0.5nM 069-1R_TRAF6_MyD88 NC_10 IL1 001...6...22	20211203 0.5nM 069-1R_TRAF6_MyD88 NC_10 IL1 001...6...MyD88...213	10	MyD88 TRAF6Goff	20211203 0.5nM 069-1R_TRAF6_MyD88 NC_10 IL1 001	6	6.60613671517908	6.38731099755957	32	32	1
20211203 0.5nM 069-1R_TRAF6_MyD88 NC_10 IL1 001...6...23	20211203 0.5nM 069-1R_TRAF6_MyD88 NC_10 IL1 001...6...MyD88...212	10	MyD88 TRAF6Goff	20211203 0.5nM 069-1R_TRAF6_MyD88 NC_10 IL1 001	6	4.82823733234737	10.8593266416576	52	44	1
20211203 0.5nM 069-1R_TRAF6_MyD88 NC_10 IL1 001...6...24	20211203 0.5nM 069-1R_TRAF6_MyD88 NC_10 IL1 001...6...MyD88...217	10	MyD88 TRAF6Goff	20211203 0.5nM 069-1R_TRAF6_MyD88 NC_10 IL1 001	6	7.35856491337071	5.50197119646822	188	104	2
20211203 0.5nM 069-1R_TRAF6_MyD88 NC_10 IL1 001...6...25	20211203 0.5nM 069-1R_TRAF6_MyD88 NC_10 IL1 001...6...MyD88...215	10	MyD88 TRAF6Goff	20211203 0.5nM 069-1R_TRAF6_MyD88 NC_10 IL1 001	6	19.6281852297436	5.09870409026057	104	8	4
20211203 0.5nM 069-1R_TRAF6_MyD88 NC_10 IL1 001...6...26	20211203 0.5nM 069-1R_TRAF6_MyD88 NC_10 IL1 001...6...MyD88...226	10	MyD88 TRAF6Goff	20211203 0.5nM 069-1R_TRAF6_MyD88 NC_10 IL1 001	6	9.61984605332179	9.77034052253111	24	24	2
20211203 0.5nM 069-1R_TRAF6_MyD88 NC_10 IL1 001...6...29	20211203 0.5nM 069-1R_TRAF6_MyD88 NC_10 IL1 001...6...MyD88...225	10	MyD88 TRAF6Goff	20211203 0.5nM 069-1R_TRAF6_MyD88 NC_10 IL1 001	6	2.33257523809074	1.68439098033236	76	28	1
20211203 0.5nM 069-1R_TRAF6_MyD88 NC_10 IL1 001...6...3	20211203 0.5nM 069-1R_TRAF6_MyD88 NC_10 IL1 001...6...MyD88...43	10	MyD88 TRAF6Goff	20211203 0.5nM 069-1R_TRAF6_MyD88 NC_10 IL1 001	6	8.62995759942124	18.3445695227403	44	352	2
20211203 0.5nM 069-1R_TRAF6_MyD88 NC_10 IL1 001...6...30	20211203 0.5nM 069-1R_TRAF6_MyD88 NC_10 IL1 001...6...MyD88...249	10	MyD88 TRAF6Goff	20211203 0.5nM 069-1R_TRAF6_MyD88 NC_10 IL1 001	6	30.0372193235742	12.4800723052312	60	24	7
20211203 0.5nM 069-1R_TRAF6_MyD88 NC_10 IL1 001...6...31	20211203 0.5nM 069-1R_TRAF6_MyD88 NC_10 IL1 001...6...MyD88...253	10	MyD88 TRAF6Goff	20211203 0.5nM 069-1R_TRAF6_MyD88 NC_10 IL1 001	6	4.80810861524474	9.30948089364101	120	148	1
20211203 0.5nM 069-1R_TRAF6_MyD88 NC_10 IL1 001...6...33	20211203 0.5nM 069-1R_TRAF6_MyD88 NC_10 IL1 001...6...MyD88...262	10	MyD88 TRAF6Goff	20211203 0.5nM 069-1R_TRAF6_MyD88 NC_10 IL1 001	6	6.06874203505345	8.37036316344322	128	100	1
20211203 0.5nM 069-1R_TRAF6_MyD88 NC_10 IL1 001...6...34	20211203 0.5nM 069-1R_TRAF6_MyD88 NC_10 IL1 001...6...MyD88...276	10	MyD88 TRAF6Goff	20211203 0.5nM 069-1R_TRAF6_MyD88 NC_10 IL1 001	6	22.5993973301004	13.6863205928891	44	8	5
20211203 0.5nM 069-1R_TRAF6_MyD88 NC_10 IL1 001...6...36	20211203 0.5nM 069-1R_TRAF6_MyD88 NC_10 IL1 001...6...MyD88...294	10	MyD88 TRAF6Goff	20211203 0.5nM 069-1R_TRAF6_MyD88 NC_10 IL1 001	6	12.6673564567553	19.7704107137993	76	152	3
20211203 0.5nM 069-1R_TRAF6_MyD88 NC_10 IL1 001...6...37	20211203 0.5nM 069-1R_TRAF6_MyD88 NC_10 IL1 001...6...MyD88...307	10	MyD88 TRAF6Goff	20211203 0.5nM 069-1R_TRAF6_MyD88 NC_10 IL1 001	6	20.0010893575324	17.2889262501559	68	88	4
20211203 0.5nM 069-1R_TRAF6_MyD88 NC_10 IL1 001...6...38	20211203 0.5nM 069-1R_TRAF6_MyD88 NC_10 IL1 001...6...MyD88...297	10	MyD88 TRAF6Goff	20211203 0.5nM 069-1R_TRAF6_MyD88 NC_10 IL1 001	6	0.79511290728437	8.00189983773519	16	96	0
20211203 0.5nM 069-1R_TRAF6_MyD88 NC_10 IL1 001...6...39	20211203 0.5nM 069-1R_TRAF6_MyD88 NC_10 IL1 001...6...MyD88...287	10	MyD88 TRAF6Goff	20211203 0.5nM 069-1R_TRAF6_MyD88 NC_10 IL1 001	6	3.77228830824797	10.7862977346796	36	28	1
20211203 0.5nM 069-1R_TRAF6_MyD88 NC_10 IL1 001...6...4	20211203 0.5nM 069-1R_TRAF6_MyD88 NC_10 IL1 001...6...MyD88...75	10	MyD88 TRAF6Goff	20211203 0.5nM 069-1R_TRAF6_MyD88 NC_10 IL1 001	6	10.5652956849336	10.3011748693871	28	52	2
20211203 0.5nM 069-1R_TRAF6_MyD88 NC_10 IL1 001...6...40	20211203 0.5nM 069-1R_TRAF6_MyD88 NC_10 IL1 001...6...MyD88...309	10	MyD88 TRAF6Goff	20211203 0.5nM 069-1R_TRAF6_MyD88 NC_10 IL1 001	6	9.89122882179669	13.9537076745604	104	268	2
20211203 0.5nM 069-1R_TRAF6_MyD88 NC_10 IL1 001...6...41	20211203 0.5nM 069-1R_TRAF6_MyD88 NC_10 IL1 001...6...MyD88...352	10	MyD88 TRAF6Goff	20211203 0.5nM 069-1R_TRAF6_MyD88 NC_10 IL1 001	6	20.6894613990473	20.5628008560889	32	36	5
20211203 0.5nM 069-1R_TRAF6_MyD88 NC_10 IL1 001...6...43	20211203 0.5nM 069-1R_TRAF6_MyD88 NC_10 IL1 001...6...MyD88...343	10	MyD88 TRAF6Goff	20211203 0.5nM 069-1R_TRAF6_MyD88 NC_10 IL1 001	6	3.4103358560688	6.56057073742399	32	44	1
20211203 0.5nM 069-1R_TRAF6_MyD88 NC_10 IL1 001...6...45	20211203 0.5nM 069-1R_TRAF6_MyD88 NC_10 IL1 001...6...MyD88...344	10	MyD88 TRAF6Goff	20211203 0.5nM 069-1R_TRAF6_MyD88 NC_10 IL1 001	6	4.89552678998515	12.9451768514539	56	72	1
20211203 0.5nM 069-1R_TRAF6_MyD88 NC_10 IL1 001...6...47	20211203 0.5nM 069-1R_TRAF6_MyD88 NC_10 IL1 001...6...MyD88...358	10	MyD88 TRAF6Goff	20211203 0.5nM 069-1R_TRAF6_MyD88 NC_10 IL1 001	6	8.68340329055183	1.85820608511813	76	24	2
20211203 0.5nM 069-1R_TRAF6_MyD88 NC_10 IL1 001...6...48	20211203 0.5nM 069-1R_TRAF6_MyD88 NC_10 IL1 001...6...MyD88...362	10	MyD88 TRAF6Goff	20211203 0.5nM 069-1R_TRAF6_MyD88 NC_10 IL1 001	6	4.11897537797517	5.53868733739798	48	84	1
20211203 0.5nM 069-1R_TRAF6_MyD88 NC_10 IL1 001...6...5	20211203 0.5nM 069-1R_TRAF6_MyD88 NC_10 IL1 001...6...MyD88...77	10	MyD88 TRAF6Goff	20211203 0.5nM 069-1R_TRAF6_MyD88 NC_10 IL1 001	6	9.31229297975388	7.13976799589063	16	16	2
20211203 0.5nM 069-1R_TRAF6_MyD88 NC_10 IL1 001...6...50	20211203 0.5nM 069-1R_TRAF6_MyD88 NC_10 IL1 001...6...MyD88...348	10	MyD88 TRAF6Goff	20211203 0.5nM 069-1R_TRAF6_MyD88 NC_10 IL1 001	6	7.27031541485994	4.44443304134899	96	100	2
20211203 0.5nM 069-1R_TRAF6_MyD88 NC_10 IL1 001...6...52	20211203 0.5nM 069-1R_TRAF6_MyD88 NC_10 IL1 001...6...MyD88...365	10	MyD88 TRAF6Goff	20211203 0.5nM 069-1R_TRAF6_MyD88 NC_10 IL1 001	6	4.73419754723915	5.23617372483686	176	120	1
20211203 0.5nM 069-1R_TRAF6_MyD88 NC_10 IL1 001...6...56	20211203 0.5nM 069-1R_TRAF6_MyD88 NC_10 IL1 001...6...MyD88...418	10	MyD88 TRAF6Goff	20211203 0.5nM 069-1R_TRAF6_MyD88 NC_10 IL1 001	6	5.66375462833614	12.3535022234452	44	24	1
20211203 0.5nM 069-1R_TRAF6_MyD88 NC_10 IL1 001...6...57	20211203 0.5nM 069-1R_TRAF6_MyD88 NC_10 IL1 001...6...MyD88...386	10	MyD88 TRAF6Goff	20211203 0.5nM 069-1R_TRAF6_MyD88 NC_10 IL1 001	6	4.29976484652912	10.9444971123752	124	16	1
20211203 0.5nM 069-1R_TRAF6_MyD88 NC_10 IL1 001...6...6	20211203 0.5nM 069-1R_TRAF6_MyD88 NC_10 IL1 001...6...MyD88...74	10	MyD88 TRAF6Goff	20211203 0.5nM 069-1R_TRAF6_MyD88 NC_10 IL1 001	6	12.8211180918506	7.6447485168959	16	16	3
20211203 0.5nM 069-1R_TRAF6_MyD88 NC_10 IL1 001...6...60	20211203 0.5nM 069-1R_TRAF6_MyD88 NC_10 IL1 001...6...MyD88...465	10	MyD88 TRAF6Goff	20211203 0.5nM 069-1R_TRAF6_MyD88 NC_10 IL1 001	6	3.68096778533392	4.24902686943222	24	20	1
20211203 0.5nM 069-1R_TRAF6_MyD88 NC_10 IL1 001...6...61	20211203 0.5nM 069-1R_TRAF6_MyD88 NC_10 IL1 001...6...MyD88...410	10	MyD88 TRAF6Goff	20211203 0.5nM 069-1R_TRAF6_MyD88 NC_10 IL1 001	6	2.83099883689097	6.17953756381244	64	88	1
20211203 0.5nM 069-1R_TRAF6_MyD88 NC_10 IL1 001...6...63	20211203 0.5nM 069-1R_TRAF6_MyD88 NC_10 IL1 001...6...MyD88...405	10	MyD88 TRAF6Goff	20211203 0.5nM 069-1R_TRAF6_MyD88 NC_10 IL1 001	6	4.6568867220356	7.28501919134452	32	80	1
20211203 0.5nM 069-1R_TRAF6_MyD88 NC_10 IL1 001...6...64	20211203 0.5nM 069-1R_TRAF6_MyD88 NC_10 IL1 001...6...MyD88...353	10	MyD88 TRAF6Goff	20211203 0.5nM 069-1R_TRAF6_MyD88 NC_10 IL1 001	6	18.8394718573458	8.12460762774896	72	24	4
20211203 0.5nM 069-1R_TRAF6_MyD88 NC_10 IL1 001...6...65	20211203 0.5nM 069-1R_TRAF6_MyD88 NC_10 IL1 001...6...MyD88...406	10	MyD88 TRAF6Goff	20211203 0.5nM 069-1R_TRAF6_MyD88 NC_10 IL1 001	6	5.580613727225	9.96353170693517	104	196	1
20211203 0.5nM 069-1R_TRAF6_MyD88 NC_10 IL1 001...6...66	20211203 0.5nM 069-1R_TRAF6_MyD88 NC_10 IL1 001...6...MyD88...416	10	MyD88 TRAF6Goff	20211203 0.5nM 069-1R_TRAF6_MyD88 NC_10 IL1 001	6	10.6511082863728	4.7093537809569	220	44	2
20211203 0.5nM 069-1R_TRAF6_MyD88 NC_10 IL1 001...6...68	20211203 0.5nM 069-1R_TRAF6_MyD88 NC_10 IL1 001...6...MyD88...414	10	MyD88 TRAF6Goff	20211203 0.5nM 069-1R_TRAF6_MyD88 NC_10 IL1 001	6	8.06578375615694	8.89366427487431	100	388	2
20211203 0.5nM 069-1R_TRAF6_MyD88 NC_10 IL1 001...6...7	20211203 0.5nM 069-1R_TRAF6_MyD88 NC_10 IL1 001...6...MyD88...76	10	MyD88 TRAF6Goff	20211203 0.5nM 069-1R_TRAF6_MyD88 NC_10 IL1 001	6	8.71492978680258	12.2551227348585	76	76	2
20211203 0.5nM 069-1R_TRAF6_MyD88 NC_10 IL1 001...6...70	20211203 0.5nM 069-1R_TRAF6_MyD88 NC_10 IL1 001...6...MyD88...462	10	MyD88 TRAF6Goff	20211203 0.5nM 069-1R_TRAF6_MyD88 NC_10 IL1 001	6	5.29921936092698	11.7116001932408	332	72	1
20211203 0.5nM 069-1R_TRAF6_MyD88 NC_10 IL1 001...6...71	20211203 0.5nM 069-1R_TRAF6_MyD88 NC_10 IL1 001...6...MyD88...461	10	MyD88 TRAF6Goff	20211203 0.5nM 069-1R_TRAF6_MyD88 NC_10 IL1 001	6	10.0481505722888	6.13776938219832	172	12	2
20211203 0.5nM 069-1R_TRAF6_MyD88 NC_10 IL1 001...6...73	20211203 0.5nM 069-1R_TRAF6_MyD88 NC_10 IL1 001...6...MyD88...494	10	MyD88 TRAF6Goff	20211203 0.5nM 069-1R_TRAF6_MyD88 NC_10 IL1 001	6	11.6211140683226	5.42289059598622	148	60	3
20211203 0.5nM 069-1R_TRAF6_MyD88 NC_10 IL1 001...6...74	20211203 0.5nM 069-1R_TRAF6_MyD88 NC_10 IL1 001...6...MyD88...318	10	MyD88 TRAF6Goff	20211203 0.5nM 069-1R_TRAF6_MyD88 NC_10 IL1 001	6	4.97115093964023	7.92379933219684	320	320	1
20211203 0.5nM 069-1R_TRAF6_MyD88 NC_10 IL1 001...6...76	20211203 0.5nM 069-1R_TRAF6_MyD88 NC_10 IL1 001...6...MyD88...512	10	MyD88 TRAF6Goff	20211203 0.5nM 069-1R_TRAF6_MyD88 NC_10 IL1 001	6	14.7249811549935	19.6038072552025	120	24	3
20211203 0.5nM 069-1R_TRAF6_MyD88 NC_10 IL1 001...6...78	20211203 0.5nM 069-1R_TRAF6_MyD88 NC_10 IL1 001...6...MyD88...488	10	MyD88 TRAF6Goff	20211203 0.5nM 069-1R_TRAF6_MyD88 NC_10 IL1 001	6	3.65650455564616	8.84025775356865	52	24	1
20211203 0.5nM 069-1R_TRAF6_MyD88 NC_10 IL1 001...6...79	20211203 0.5nM 069-1R_TRAF6_MyD88 NC_10 IL1 001...6...MyD88...530	10	MyD88 TRAF6Goff	20211203 0.5nM 069-1R_TRAF6_MyD88 NC_10 IL1 001	6	1.71099532386858	6.91163396509851	8	80	0
20211203 0.5nM 069-1R_TRAF6_MyD88 NC_10 IL1 001...6...8	20211203 0.5nM 069-1R_TRAF6_MyD88 NC_10 IL1 001...6...MyD88...87	10	MyD88 TRAF6Goff	20211203 0.5nM 069-1R_TRAF6_MyD88 NC_10 IL1 001	6	7.74786177367241	9.17552862744956	124	104	2
20211203 0.5nM 069-1R_TRAF6_MyD88 NC_10 IL1 001...6...80	20211203 0.5nM 069-1R_TRAF6_MyD88 NC_10 IL1 001...6...MyD88...517	10	MyD88 TRAF6Goff	20211203 0.5nM 069-1R_TRAF6_MyD88 NC_10 IL1 001	6	1.85154969788169	2.11584655937078	32	12	0
20211203 0.5nM 069-1R_TRAF6_MyD88 NC_10 IL1 001...6...81	20211203 0.5nM 069-1R_TRAF6_MyD88 NC_10 IL1 001...6...MyD88...525	10	MyD88 TRAF6Goff	20211203 0.5nM 069-1R_TRAF6_MyD88 NC_10 IL1 001	6	12.3331164406542	23.1917924157157	36	28	3
20211203 0.5nM 069-1R_TRAF6_MyD88 NC_10 IL1 001...6...83	20211203 0.5nM 069-1R_TRAF6_MyD88 NC_10 IL1 001...6...MyD88...507	10	MyD88 TRAF6Goff	20211203 0.5nM 069-1R_TRAF6_MyD88 NC_10 IL1 001	6	5.19703632546027	7.51704528994209	128	52	1
20211203 0.5nM 069-1R_TRAF6_MyD88 NC_10 IL1 001...6...84	20211203 0.5nM 069-1R_TRAF6_MyD88 NC_10 IL1 001...6...MyD88...504	10	MyD88 TRAF6Goff	20211203 0.5nM 069-1R_TRAF6_MyD88 NC_10 IL1 001	6	5.64599116695736	4.53498610811692	308	108	1
20211203 0.5nM 069-1R_TRAF6_MyD88 NC_10 IL1 001...6...86	20211203 0.5nM 069-1R_TRAF6_MyD88 NC_10 IL1 001...6...MyD88...558	10	MyD88 TRAF6Goff	20211203 0.5nM 069-1R_TRAF6_MyD88 NC_10 IL1 001	6	2.4704212108986	1.61756567612224	8	8	1
20211203 0.5nM 069-1R_TRAF6_MyD88 NC_10 IL1 001...6...88	20211203 0.5nM 069-1R_TRAF6_MyD88 NC_10 IL1 001...6...MyD88...573	10	MyD88 TRAF6Goff	20211203 0.5nM 069-1R_TRAF6_MyD88 NC_10 IL1 001	6	3.37815083386676	13.9251995006314	176	184	1
20211203 0.5nM 069-1R_TRAF6_MyD88 NC_10 IL1 001...6...89	20211203 0.5nM 069-1R_TRAF6_MyD88 NC_10 IL1 001...6...MyD88...567	10	MyD88 TRAF6Goff	20211203 0.5nM 069-1R_TRAF6_MyD88 NC_10 IL1 001	6	4.89431551690835	9.15371614335294	72	152	1
20211203 0.5nM 069-1R_TRAF6_MyD88 NC_10 IL1 001...6...9	20211203 0.5nM 069-1R_TRAF6_MyD88 NC_10 IL1 001...6...MyD88...90	10	MyD88 TRAF6Goff	20211203 0.5nM 069-1R_TRAF6_MyD88 NC_10 IL1 001	6	6.8533187501706	13.3696103654492	40	20	2
20211203 0.5nM 069-1R_TRAF6_MyD88 NC_10 IL1 001...6...91	20211203 0.5nM 069-1R_TRAF6_MyD88 NC_10 IL1 001...6...MyD88...577	10	MyD88 TRAF6Goff	20211203 0.5nM 069-1R_TRAF6_MyD88 NC_10 IL1 001	6	3.43799532552316	10.392660969013	132	252	1
20211203 0.5nM 069-1R_TRAF6_MyD88 NC_10 IL1 001...6...92	20211203 0.5nM 069-1R_TRAF6_MyD88 NC_10 IL1 001...6...MyD88...584	10	MyD88 TRAF6Goff	20211203 0.5nM 069-1R_TRAF6_MyD88 NC_10 IL1 001	6	10.2898832116083	7.00825454735891	76	80	2
20211203 0.5nM 069-1R_TRAF6_MyD88 NC_10 IL1 001...6...93	20211203 0.5nM 069-1R_TRAF6_MyD88 NC_10 IL1 001...6...MyD88...581	10	MyD88 TRAF6Goff	20211203 0.5nM 069-1R_TRAF6_MyD88 NC_10 IL1 001	6	6.91713415321036	8.3620237840749	204	32	2
20211203 0.5nM 069-1R_TRAF6_MyD88 NC_10 IL1 001...6...94	20211203 0.5nM 069-1R_TRAF6_MyD88 NC_10 IL1 001...6...MyD88...513	10	MyD88 TRAF6Goff	20211203 0.5nM 069-1R_TRAF6_MyD88 NC_10 IL1 001	6	6.30436586739883	5.42163290440634	236	56	1
20211203 0.5nM 069-1R_TRAF6_MyD88 NC_10 IL1 001...6...97	20211203 0.5nM 069-1R_TRAF6_MyD88 NC_10 IL1 001...6...MyD88...631	10	MyD88 TRAF6Goff	20211203 0.5nM 069-1R_TRAF6_MyD88 NC_10 IL1 001	6	5.65942991637798	5.49529125794538	224	60	1
20211203 0.5nM 069-1R_TRAF6_MyD88 NC_10 IL1 001...6...98	20211203 0.5nM 069-1R_TRAF6_MyD88 NC_10 IL1 001...6...MyD88...671	10	MyD88 TRAF6Goff	20211203 0.5nM 069-1R_TRAF6_MyD88 NC_10 IL1 001	6	1.25648549317962	8.49833459682951	8	12	0
20211203 0.5nM 069-1R_TRAF6_MyD88 NC_10 IL1 001...6...99	20211203 0.5nM 069-1R_TRAF6_MyD88 NC_10 IL1 001...6...MyD88...710	10	MyD88 TRAF6Goff	20211203 0.5nM 069-1R_TRAF6_MyD88 NC_10 IL1 001	6	2.2405320836538	7.89156983061878	48	136	0
20211203 0.5nM 069-1R_TRAF6_MyD88 NC_10 IL1 001...7...1	20211203 0.5nM 069-1R_TRAF6_MyD88 NC_10 IL1 001...7...MyD88...11	10	MyD88 TRAF6Goff	20211203 0.5nM 069-1R_TRAF6_MyD88 NC_10 IL1 001	7	8.8202190033334	9.62874778074916	8	12	2
20211203 0.5nM 069-1R_TRAF6_MyD88 NC_10 IL1 001...7...10	20211203 0.5nM 069-1R_TRAF6_MyD88 NC_10 IL1 001...7...MyD88...174	10	MyD88 TRAF6Goff	20211203 0.5nM 069-1R_TRAF6_MyD88 NC_10 IL1 001	7	7.95421814398972	2.7357524209768	36	24	2
20211203 0.5nM 069-1R_TRAF6_MyD88 NC_10 IL1 001...7...100	20211203 0.5nM 069-1R_TRAF6_MyD88 NC_10 IL1 001...7...MyD88...1036	10	MyD88 TRAF6Goff	20211203 0.5nM 069-1R_TRAF6_MyD88 NC_10 IL1 001	7	9.91068417817548	11.1031284394433	248	128	2
20211203 0.5nM 069-1R_TRAF6_MyD88 NC_10 IL1 001...7...102	20211203 0.5nM 069-1R_TRAF6_MyD88 NC_10 IL1 001...7...MyD88...1163	10	MyD88 TRAF6Goff	20211203 0.5nM 069-1R_TRAF6_MyD88 NC_10 IL1 001	7	8.10579767772519	4.94167463098228	460	196	2
20211203 0.5nM 069-1R_TRAF6_MyD88 NC_10 IL1 001...7...103	20211203 0.5nM 069-1R_TRAF6_MyD88 NC_10 IL1 001...7...MyD88...1178	10	MyD88 TRAF6Goff	20211203 0.5nM 069-1R_TRAF6_MyD88 NC_10 IL1 001	7	5.35751395343195	8.20023714660699	52	20	1
20211203 0.5nM 069-1R_TRAF6_MyD88 NC_10 IL1 001...7...104	20211203 0.5nM 069-1R_TRAF6_MyD88 NC_10 IL1 001...7...MyD88...1106	10	MyD88 TRAF6Goff	20211203 0.5nM 069-1R_TRAF6_MyD88 NC_10 IL1 001	7	3.97178286018362	1.96360461974692	52	8	1
20211203 0.5nM 069-1R_TRAF6_MyD88 NC_10 IL1 001...7...105	20211203 0.5nM 069-1R_TRAF6_MyD88 NC_10 IL1 001...7...MyD88...1199	10	MyD88 TRAF6Goff	20211203 0.5nM 069-1R_TRAF6_MyD88 NC_10 IL1 001	7	1.81130840588556	7.779096433769	24	192	0
20211203 0.5nM 069-1R_TRAF6_MyD88 NC_10 IL1 001...7...107	20211203 0.5nM 069-1R_TRAF6_MyD88 NC_10 IL1 001...7...MyD88...1182	10	MyD88 TRAF6Goff	20211203 0.5nM 069-1R_TRAF6_MyD88 NC_10 IL1 001	7	4.84272035298474	5.88031937762689	96	64	1
20211203 0.5nM 069-1R_TRAF6_MyD88 NC_10 IL1 001...7...108	20211203 0.5nM 069-1R_TRAF6_MyD88 NC_10 IL1 001...7...MyD88...1147	10	MyD88 TRAF6Goff	20211203 0.5nM 069-1R_TRAF6_MyD88 NC_10 IL1 001	7	3.52067404265531	2.34258011700106	88	24	1
20211203 0.5nM 069-1R_TRAF6_MyD88 NC_10 IL1 001...7...11	20211203 0.5nM 069-1R_TRAF6_MyD88 NC_10 IL1 001...7...MyD88...149	10	MyD88 TRAF6Goff	20211203 0.5nM 069-1R_TRAF6_MyD88 NC_10 IL1 001	7	31.6225792949985	24.224871170047	472	444	7
20211203 0.5nM 069-1R_TRAF6_MyD88 NC_10 IL1 001...7...110	20211203 0.5nM 069-1R_TRAF6_MyD88 NC_10 IL1 001...7...MyD88...1155	10	MyD88 TRAF6Goff	20211203 0.5nM 069-1R_TRAF6_MyD88 NC_10 IL1 001	7	3.68887149683902	2.30204443496858	60	16	1
20211203 0.5nM 069-1R_TRAF6_MyD88 NC_10 IL1 001...7...112	20211203 0.5nM 069-1R_TRAF6_MyD88 NC_10 IL1 001...7...MyD88...1149	10	MyD88 TRAF6Goff	20211203 0.5nM 069-1R_TRAF6_MyD88 NC_10 IL1 001	7	4.32607120147974	3.05901328484356	112	28	1
20211203 0.5nM 069-1R_TRAF6_MyD88 NC_10 IL1 001...7...113	20211203 0.5nM 069-1R_TRAF6_MyD88 NC_10 IL1 001...7...MyD88...1201	10	MyD88 TRAF6Goff	20211203 0.5nM 069-1R_TRAF6_MyD88 NC_10 IL1 001	7	10.0928988452563	6.80886548518215	308	20	2
20211203 0.5nM 069-1R_TRAF6_MyD88 NC_10 IL1 001...7...114	20211203 0.5nM 069-1R_TRAF6_MyD88 NC_10 IL1 001...7...MyD88...1262	10	MyD88 TRAF6Goff	20211203 0.5nM 069-1R_TRAF6_MyD88 NC_10 IL1 001	7	9.60216879010441	6.84299229257337	204	64	2
20211203 0.5nM 069-1R_TRAF6_MyD88 NC_10 IL1 001...7...115	20211203 0.5nM 069-1R_TRAF6_MyD88 NC_10 IL1 001...7...MyD88...1303	10	MyD88 TRAF6Goff	20211203 0.5nM 069-1R_TRAF6_MyD88 NC_10 IL1 001	7	2.65625238139622	8.54458377357608	24	164	1
20211203 0.5nM 069-1R_TRAF6_MyD88 NC_10 IL1 001...7...116	20211203 0.5nM 069-1R_TRAF6_MyD88 NC_10 IL1 001...7...MyD88...1300	10	MyD88 TRAF6Goff	20211203 0.5nM 069-1R_TRAF6_MyD88 NC_10 IL1 001	7	1.04413655420666	5.14352350246779	16	40	0
20211203 0.5nM 069-1R_TRAF6_MyD88 NC_10 IL1 001...7...117	20211203 0.5nM 069-1R_TRAF6_MyD88 NC_10 IL1 001...7...MyD88...1236	10	MyD88 TRAF6Goff	20211203 0.5nM 069-1R_TRAF6_MyD88 NC_10 IL1 001	7	10.838693614677	5.01869387980131	60	44	2
20211203 0.5nM 069-1R_TRAF6_MyD88 NC_10 IL1 001...7...118	20211203 0.5nM 069-1R_TRAF6_MyD88 NC_10 IL1 001...7...MyD88...1322	10	MyD88 TRAF6Goff	20211203 0.5nM 069-1R_TRAF6_MyD88 NC_10 IL1 001	7	5.51391441763478	2.43156183918987	132	36	1
20211203 0.5nM 069-1R_TRAF6_MyD88 NC_10 IL1 001...7...119	20211203 0.5nM 069-1R_TRAF6_MyD88 NC_10 IL1 001...7...MyD88...1196	10	MyD88 TRAF6Goff	20211203 0.5nM 069-1R_TRAF6_MyD88 NC_10 IL1 001	7	3.81199558961135	2.17183614398214	104	24	1
20211203 0.5nM 069-1R_TRAF6_MyD88 NC_10 IL1 001...7...12	20211203 0.5nM 069-1R_TRAF6_MyD88 NC_10 IL1 001...7...MyD88...145	10	MyD88 TRAF6Goff	20211203 0.5nM 069-1R_TRAF6_MyD88 NC_10 IL1 001	7	9.00912617061122	11.6562471634738	88	304	2
20211203 0.5nM 069-1R_TRAF6_MyD88 NC_10 IL1 001...7...120	20211203 0.5nM 069-1R_TRAF6_MyD88 NC_10 IL1 001...7...MyD88...1319	10	MyD88 TRAF6Goff	20211203 0.5nM 069-1R_TRAF6_MyD88 NC_10 IL1 001	7	6.62058967506985	3.7770025911933	56	32	1
20211203 0.5nM 069-1R_TRAF6_MyD88 NC_10 IL1 001...7...121	20211203 0.5nM 069-1R_TRAF6_MyD88 NC_10 IL1 001...7...MyD88...1349	10	MyD88 TRAF6Goff	20211203 0.5nM 069-1R_TRAF6_MyD88 NC_10 IL1 001	7	3.13591542856039	1.49550369989562	36	20	1
20211203 0.5nM 069-1R_TRAF6_MyD88 NC_10 IL1 001...7...122	20211203 0.5nM 069-1R_TRAF6_MyD88 NC_10 IL1 001...7...MyD88...1421	10	MyD88 TRAF6Goff	20211203 0.5nM 069-1R_TRAF6_MyD88 NC_10 IL1 001	7	4.97490749319286	4.36484082621752	16	24	1
20211203 0.5nM 069-1R_TRAF6_MyD88 NC_10 IL1 001...7...124	20211203 0.5nM 069-1R_TRAF6_MyD88 NC_10 IL1 001...7...MyD88...1410	10	MyD88 TRAF6Goff	20211203 0.5nM 069-1R_TRAF6_MyD88 NC_10 IL1 001	7	2.54493111574289	1.47748416142141	56	16	1
20211203 0.5nM 069-1R_TRAF6_MyD88 NC_10 IL1 001...7...125	20211203 0.5nM 069-1R_TRAF6_MyD88 NC_10 IL1 001...7...MyD88...1385	10	MyD88 TRAF6Goff	20211203 0.5nM 069-1R_TRAF6_MyD88 NC_10 IL1 001	7	3.86651602449633	1.54351408508294	40	12	1
20211203 0.5nM 069-1R_TRAF6_MyD88 NC_10 IL1 001...7...126	20211203 0.5nM 069-1R_TRAF6_MyD88 NC_10 IL1 001...7...MyD88...1285	10	MyD88 TRAF6Goff	20211203 0.5nM 069-1R_TRAF6_MyD88 NC_10 IL1 001	7	11.262500201781	6.41525282103851	448	84	3
20211203 0.5nM 069-1R_TRAF6_MyD88 NC_10 IL1 001...7...127	20211203 0.5nM 069-1R_TRAF6_MyD88 NC_10 IL1 001...7...MyD88...1455	10	MyD88 TRAF6Goff	20211203 0.5nM 069-1R_TRAF6_MyD88 NC_10 IL1 001	7	3.19542926229896	6.40931870702125	76	60	1
20211203 0.5nM 069-1R_TRAF6_MyD88 NC_10 IL1 001...7...128	20211203 0.5nM 069-1R_TRAF6_MyD88 NC_10 IL1 001...7...MyD88...1389	10	MyD88 TRAF6Goff	20211203 0.5nM 069-1R_TRAF6_MyD88 NC_10 IL1 001	7	14.1602780778726	18.8946679331712	88	112	3
20211203 0.5nM 069-1R_TRAF6_MyD88 NC_10 IL1 001...7...129	20211203 0.5nM 069-1R_TRAF6_MyD88 NC_10 IL1 001...7...MyD88...1413	10	MyD88 TRAF6Goff	20211203 0.5nM 069-1R_TRAF6_MyD88 NC_10 IL1 001	7	3.93793609638116	2.12711131031097	76	8	1
20211203 0.5nM 069-1R_TRAF6_MyD88 NC_10 IL1 001...7...13	20211203 0.5nM 069-1R_TRAF6_MyD88 NC_10 IL1 001...7...MyD88...119	10	MyD88 TRAF6Goff	20211203 0.5nM 069-1R_TRAF6_MyD88 NC_10 IL1 001	7	17.7573957721186	12.0151928916677	64	64	4
20211203 0.5nM 069-1R_TRAF6_MyD88 NC_10 IL1 001...7...130	20211203 0.5nM 069-1R_TRAF6_MyD88 NC_10 IL1 001...7...MyD88...1473	10	MyD88 TRAF6Goff	20211203 0.5nM 069-1R_TRAF6_MyD88 NC_10 IL1 001	7	11.3444141817555	1.81312572621659	72	24	3
20211203 0.5nM 069-1R_TRAF6_MyD88 NC_10 IL1 001...7...132	20211203 0.5nM 069-1R_TRAF6_MyD88 NC_10 IL1 001...7...MyD88...1092	10	MyD88 TRAF6Goff	20211203 0.5nM 069-1R_TRAF6_MyD88 NC_10 IL1 001	7	4.55524803315699	6.69606552127874	256	460	1
20211203 0.5nM 069-1R_TRAF6_MyD88 NC_10 IL1 001...7...133	20211203 0.5nM 069-1R_TRAF6_MyD88 NC_10 IL1 001...7...MyD88...856	10	MyD88 TRAF6Goff	20211203 0.5nM 069-1R_TRAF6_MyD88 NC_10 IL1 001	7	9.45645647582918	8.50528023773049	756	504	2
20211203 0.5nM 069-1R_TRAF6_MyD88 NC_10 IL1 001...7...134	20211203 0.5nM 069-1R_TRAF6_MyD88 NC_10 IL1 001...7...MyD88...1442	10	MyD88 TRAF6Goff	20211203 0.5nM 069-1R_TRAF6_MyD88 NC_10 IL1 001	7	3.42835611034593	2.49978005391387	56	12	1
20211203 0.5nM 069-1R_TRAF6_MyD88 NC_10 IL1 001...7...135	20211203 0.5nM 069-1R_TRAF6_MyD88 NC_10 IL1 001...7...MyD88...1324	10	MyD88 TRAF6Goff	20211203 0.5nM 069-1R_TRAF6_MyD88 NC_10 IL1 001	7	8.65678754669107	7.81103242584943	140	108	2
20211203 0.5nM 069-1R_TRAF6_MyD88 NC_10 IL1 001...7...136	20211203 0.5nM 069-1R_TRAF6_MyD88 NC_10 IL1 001...7...MyD88...1447	10	MyD88 TRAF6Goff	20211203 0.5nM 069-1R_TRAF6_MyD88 NC_10 IL1 001	7	5.63557348139095	5.09477598628611	232	88	1
20211203 0.5nM 069-1R_TRAF6_MyD88 NC_10 IL1 001...7...137	20211203 0.5nM 069-1R_TRAF6_MyD88 NC_10 IL1 001...7...MyD88...1582	10	MyD88 TRAF6Goff	20211203 0.5nM 069-1R_TRAF6_MyD88 NC_10 IL1 001	7	1.33237177872193	1.81377328678357	8	20	0
20211203 0.5nM 069-1R_TRAF6_MyD88 NC_10 IL1 001...7...138	20211203 0.5nM 069-1R_TRAF6_MyD88 NC_10 IL1 001...7...MyD88...1641	10	MyD88 TRAF6Goff	20211203 0.5nM 069-1R_TRAF6_MyD88 NC_10 IL1 001	7	5.40239207441207	5.27613260603125	220	88	1
20211203 0.5nM 069-1R_TRAF6_MyD88 NC_10 IL1 001...7...14	20211203 0.5nM 069-1R_TRAF6_MyD88 NC_10 IL1 001...7...MyD88...152	10	MyD88 TRAF6Goff	20211203 0.5nM 069-1R_TRAF6_MyD88 NC_10 IL1 001	7	11.021887438515	12.3973678837643	176	144	2
20211203 0.5nM 069-1R_TRAF6_MyD88 NC_10 IL1 001...7...140	20211203 0.5nM 069-1R_TRAF6_MyD88 NC_10 IL1 001...7...MyD88...1490	10	MyD88 TRAF6Goff	20211203 0.5nM 069-1R_TRAF6_MyD88 NC_10 IL1 001	7	3.26356955230807	1.89412692627524	108	52	1
20211203 0.5nM 069-1R_TRAF6_MyD88 NC_10 IL1 001...7...141	20211203 0.5nM 069-1R_TRAF6_MyD88 NC_10 IL1 001...7...MyD88...1550	10	MyD88 TRAF6Goff	20211203 0.5nM 069-1R_TRAF6_MyD88 NC_10 IL1 001	7	13.6658120072466	16.6492409340501	104	256	3
20211203 0.5nM 069-1R_TRAF6_MyD88 NC_10 IL1 001...7...142	20211203 0.5nM 069-1R_TRAF6_MyD88 NC_10 IL1 001...7...MyD88...1546	10	MyD88 TRAF6Goff	20211203 0.5nM 069-1R_TRAF6_MyD88 NC_10 IL1 001	7	4.30424067550759	6.35257060598375	36	140	1
20211203 0.5nM 069-1R_TRAF6_MyD88 NC_10 IL1 001...7...143	20211203 0.5nM 069-1R_TRAF6_MyD88 NC_10 IL1 001...7...MyD88...1609	10	MyD88 TRAF6Goff	20211203 0.5nM 069-1R_TRAF6_MyD88 NC_10 IL1 001	7	1.94936339353527	3.8395519298165	32	72	0
20211203 0.5nM 069-1R_TRAF6_MyD88 NC_10 IL1 001...7...144	20211203 0.5nM 069-1R_TRAF6_MyD88 NC_10 IL1 001...7...MyD88...1652	10	MyD88 TRAF6Goff	20211203 0.5nM 069-1R_TRAF6_MyD88 NC_10 IL1 001	7	2.70619610879042	1.70003261630729	36	40	1
20211203 0.5nM 069-1R_TRAF6_MyD88 NC_10 IL1 001...7...145	20211203 0.5nM 069-1R_TRAF6_MyD88 NC_10 IL1 001...7...MyD88...1614	10	MyD88 TRAF6Goff	20211203 0.5nM 069-1R_TRAF6_MyD88 NC_10 IL1 001	7	1.63045547003614	1.01766622923096	24	8	0
20211203 0.5nM 069-1R_TRAF6_MyD88 NC_10 IL1 001...7...147	20211203 0.5nM 069-1R_TRAF6_MyD88 NC_10 IL1 001...7...MyD88...1761	10	MyD88 TRAF6Goff	20211203 0.5nM 069-1R_TRAF6_MyD88 NC_10 IL1 001	7	4.17635883130965	3.55971508378274	76	140	1
20211203 0.5nM 069-1R_TRAF6_MyD88 NC_10 IL1 001...7...148	20211203 0.5nM 069-1R_TRAF6_MyD88 NC_10 IL1 001...7...MyD88...1713	10	MyD88 TRAF6Goff	20211203 0.5nM 069-1R_TRAF6_MyD88 NC_10 IL1 001	7	1.79133522226225	3.87015566402167	36	40	0
20211203 0.5nM 069-1R_TRAF6_MyD88 NC_10 IL1 001...7...150	20211203 0.5nM 069-1R_TRAF6_MyD88 NC_10 IL1 001...7...MyD88...1658	10	MyD88 TRAF6Goff	20211203 0.5nM 069-1R_TRAF6_MyD88 NC_10 IL1 001	7	5.10270207886746	1.93643585236444	220	8	1
20211203 0.5nM 069-1R_TRAF6_MyD88 NC_10 IL1 001...7...151	20211203 0.5nM 069-1R_TRAF6_MyD88 NC_10 IL1 001...7...MyD88...1864	10	MyD88 TRAF6Goff	20211203 0.5nM 069-1R_TRAF6_MyD88 NC_10 IL1 001	7	4.82890621484355	6.06905148747091	88	184	1
20211203 0.5nM 069-1R_TRAF6_MyD88 NC_10 IL1 001...7...152	20211203 0.5nM 069-1R_TRAF6_MyD88 NC_10 IL1 001...7...MyD88...1728	10	MyD88 TRAF6Goff	20211203 0.5nM 069-1R_TRAF6_MyD88 NC_10 IL1 001	7	2.78024725781621	6.42441999230384	68	48	1
20211203 0.5nM 069-1R_TRAF6_MyD88 NC_10 IL1 001...7...153	20211203 0.5nM 069-1R_TRAF6_MyD88 NC_10 IL1 001...7...MyD88...1449	10	MyD88 TRAF6Goff	20211203 0.5nM 069-1R_TRAF6_MyD88 NC_10 IL1 001	7	6.89461102557758	3.10325286711472	352	24	2
20211203 0.5nM 069-1R_TRAF6_MyD88 NC_10 IL1 001...7...154	20211203 0.5nM 069-1R_TRAF6_MyD88 NC_10 IL1 001...7...MyD88...1807	10	MyD88 TRAF6Goff	20211203 0.5nM 069-1R_TRAF6_MyD88 NC_10 IL1 001	7	3.20190288525843	4.77310645904516	100	168	1
20211203 0.5nM 069-1R_TRAF6_MyD88 NC_10 IL1 001...7...156	20211203 0.5nM 069-1R_TRAF6_MyD88 NC_10 IL1 001...7...MyD88...1758	10	MyD88 TRAF6Goff	20211203 0.5nM 069-1R_TRAF6_MyD88 NC_10 IL1 001	7	4.04418596995616	6.38941766452837	64	8	1
20211203 0.5nM 069-1R_TRAF6_MyD88 NC_10 IL1 001...7...157	20211203 0.5nM 069-1R_TRAF6_MyD88 NC_10 IL1 001...7...MyD88...1900	10	MyD88 TRAF6Goff	20211203 0.5nM 069-1R_TRAF6_MyD88 NC_10 IL1 001	7	2.64355103650238	4.63579473134676	12	156	1
20211203 0.5nM 069-1R_TRAF6_MyD88 NC_10 IL1 001...7...158	20211203 0.5nM 069-1R_TRAF6_MyD88 NC_10 IL1 001...7...MyD88...1360	10	MyD88 TRAF6Goff	20211203 0.5nM 069-1R_TRAF6_MyD88 NC_10 IL1 001	7	6.08157991956446	3.48581022224977	400	28	1
20211203 0.5nM 069-1R_TRAF6_MyD88 NC_10 IL1 001...7...16	20211203 0.5nM 069-1R_TRAF6_MyD88 NC_10 IL1 001...7...MyD88...95	10	MyD88 TRAF6Goff	20211203 0.5nM 069-1R_TRAF6_MyD88 NC_10 IL1 001	7	4.15521657289733	2.24600061940631	108	16	1
20211203 0.5nM 069-1R_TRAF6_MyD88 NC_10 IL1 001...7...160	20211203 0.5nM 069-1R_TRAF6_MyD88 NC_10 IL1 001...7...MyD88...1871	10	MyD88 TRAF6Goff	20211203 0.5nM 069-1R_TRAF6_MyD88 NC_10 IL1 001	7	2.64260509069344	1.75894715851381	36	28	1
20211203 0.5nM 069-1R_TRAF6_MyD88 NC_10 IL1 001...7...161	20211203 0.5nM 069-1R_TRAF6_MyD88 NC_10 IL1 001...7...MyD88...1796	10	MyD88 TRAF6Goff	20211203 0.5nM 069-1R_TRAF6_MyD88 NC_10 IL1 001	7	4.58570095925783	3.23825898678573	124	44	1
20211203 0.5nM 069-1R_TRAF6_MyD88 NC_10 IL1 001...7...164	20211203 0.5nM 069-1R_TRAF6_MyD88 NC_10 IL1 001...7...MyD88...1655	10	MyD88 TRAF6Goff	20211203 0.5nM 069-1R_TRAF6_MyD88 NC_10 IL1 001	7	10.7418686808067	4.80119727375693	216	40	2
20211203 0.5nM 069-1R_TRAF6_MyD88 NC_10 IL1 001...7...165	20211203 0.5nM 069-1R_TRAF6_MyD88 NC_10 IL1 001...7...MyD88...1857	10	MyD88 TRAF6Goff	20211203 0.5nM 069-1R_TRAF6_MyD88 NC_10 IL1 001	7	3.59894417628735	2.8729194688585	80	32	1
20211203 0.5nM 069-1R_TRAF6_MyD88 NC_10 IL1 001...7...166	20211203 0.5nM 069-1R_TRAF6_MyD88 NC_10 IL1 001...7...MyD88...1881	10	MyD88 TRAF6Goff	20211203 0.5nM 069-1R_TRAF6_MyD88 NC_10 IL1 001	7	4.18872613130428	3.37519480342433	80	124	1
20211203 0.5nM 069-1R_TRAF6_MyD88 NC_10 IL1 001...7...167	20211203 0.5nM 069-1R_TRAF6_MyD88 NC_10 IL1 001...7...MyD88...1948	10	MyD88 TRAF6Goff	20211203 0.5nM 069-1R_TRAF6_MyD88 NC_10 IL1 001	7	3.58169309621646	1.48083881675956	24	20	1
20211203 0.5nM 069-1R_TRAF6_MyD88 NC_10 IL1 001...7...168	20211203 0.5nM 069-1R_TRAF6_MyD88 NC_10 IL1 001...7...MyD88...1998	10	MyD88 TRAF6Goff	20211203 0.5nM 069-1R_TRAF6_MyD88 NC_10 IL1 001	7	3.72759076793776	6.21182805122991	12	8	1
20211203 0.5nM 069-1R_TRAF6_MyD88 NC_10 IL1 001...7...17	20211203 0.5nM 069-1R_TRAF6_MyD88 NC_10 IL1 001...7...MyD88...163	10	MyD88 TRAF6Goff	20211203 0.5nM 069-1R_TRAF6_MyD88 NC_10 IL1 001	7	13.5885103546887	4.13154514178199	56	16	3
20211203 0.5nM 069-1R_TRAF6_MyD88 NC_10 IL1 001...7...18	20211203 0.5nM 069-1R_TRAF6_MyD88 NC_10 IL1 001...7...MyD88...125	10	MyD88 TRAF6Goff	20211203 0.5nM 069-1R_TRAF6_MyD88 NC_10 IL1 001	7	8.88332503452204	9.98090073652036	80	88	2
20211203 0.5nM 069-1R_TRAF6_MyD88 NC_10 IL1 001...7...19	20211203 0.5nM 069-1R_TRAF6_MyD88 NC_10 IL1 001...7...MyD88...166	10	MyD88 TRAF6Goff	20211203 0.5nM 069-1R_TRAF6_MyD88 NC_10 IL1 001	7	27.3614236924314	17.8896421601177	92	196	6
20211203 0.5nM 069-1R_TRAF6_MyD88 NC_10 IL1 001...7...2	20211203 0.5nM 069-1R_TRAF6_MyD88 NC_10 IL1 001...7...MyD88...18	10	MyD88 TRAF6Goff	20211203 0.5nM 069-1R_TRAF6_MyD88 NC_10 IL1 001	7	14.954824151346	13.3382349685327	28	24	3
20211203 0.5nM 069-1R_TRAF6_MyD88 NC_10 IL1 001...7...20	20211203 0.5nM 069-1R_TRAF6_MyD88 NC_10 IL1 001...7...MyD88...212	10	MyD88 TRAF6Goff	20211203 0.5nM 069-1R_TRAF6_MyD88 NC_10 IL1 001	7	11.6304321791344	7.76941007510924	36	40	3
20211203 0.5nM 069-1R_TRAF6_MyD88 NC_10 IL1 001...7...21	20211203 0.5nM 069-1R_TRAF6_MyD88 NC_10 IL1 001...7...MyD88...142	10	MyD88 TRAF6Goff	20211203 0.5nM 069-1R_TRAF6_MyD88 NC_10 IL1 001	7	19.7629054099386	15.3039786060149	44	72	4
20211203 0.5nM 069-1R_TRAF6_MyD88 NC_10 IL1 001...7...22	20211203 0.5nM 069-1R_TRAF6_MyD88 NC_10 IL1 001...7...MyD88...144	10	MyD88 TRAF6Goff	20211203 0.5nM 069-1R_TRAF6_MyD88 NC_10 IL1 001	7	8.06434281691716	7.01003384961161	96	100	2
20211203 0.5nM 069-1R_TRAF6_MyD88 NC_10 IL1 001...7...23	20211203 0.5nM 069-1R_TRAF6_MyD88 NC_10 IL1 001...7...MyD88...202	10	MyD88 TRAF6Goff	20211203 0.5nM 069-1R_TRAF6_MyD88 NC_10 IL1 001	7	11.0783719931679	17.1821586339174	100	100	2
20211203 0.5nM 069-1R_TRAF6_MyD88 NC_10 IL1 001...7...24	20211203 0.5nM 069-1R_TRAF6_MyD88 NC_10 IL1 001...7...MyD88...192	10	MyD88 TRAF6Goff	20211203 0.5nM 069-1R_TRAF6_MyD88 NC_10 IL1 001	7	4.87893559477601	11.9362227522922	76	52	1
20211203 0.5nM 069-1R_TRAF6_MyD88 NC_10 IL1 001...7...25	20211203 0.5nM 069-1R_TRAF6_MyD88 NC_10 IL1 001...7...MyD88...171	10	MyD88 TRAF6Goff	20211203 0.5nM 069-1R_TRAF6_MyD88 NC_10 IL1 001	7	7.31506804251777	12.9834633373605	88	128	2
20211203 0.5nM 069-1R_TRAF6_MyD88 NC_10 IL1 001...7...26	20211203 0.5nM 069-1R_TRAF6_MyD88 NC_10 IL1 001...7...MyD88...252	10	MyD88 TRAF6Goff	20211203 0.5nM 069-1R_TRAF6_MyD88 NC_10 IL1 001	7	4.09026271173308	3.42990950127626	16	16	1
20211203 0.5nM 069-1R_TRAF6_MyD88 NC_10 IL1 001...7...27	20211203 0.5nM 069-1R_TRAF6_MyD88 NC_10 IL1 001...7...MyD88...231	10	MyD88 TRAF6Goff	20211203 0.5nM 069-1R_TRAF6_MyD88 NC_10 IL1 001	7	4.92167622166165	3.62012476856009	16	12	1
20211203 0.5nM 069-1R_TRAF6_MyD88 NC_10 IL1 001...7...28	20211203 0.5nM 069-1R_TRAF6_MyD88 NC_10 IL1 001...7...MyD88...250	10	MyD88 TRAF6Goff	20211203 0.5nM 069-1R_TRAF6_MyD88 NC_10 IL1 001	7	5.58304605341601	13.0363953605639	28	88	1
20211203 0.5nM 069-1R_TRAF6_MyD88 NC_10 IL1 001...7...29	20211203 0.5nM 069-1R_TRAF6_MyD88 NC_10 IL1 001...7...MyD88...279	10	MyD88 TRAF6Goff	20211203 0.5nM 069-1R_TRAF6_MyD88 NC_10 IL1 001	7	3.41970805563487	6.02089688692858	84	216	1
20211203 0.5nM 069-1R_TRAF6_MyD88 NC_10 IL1 001...7...3	20211203 0.5nM 069-1R_TRAF6_MyD88 NC_10 IL1 001...7...MyD88...30	10	MyD88 TRAF6Goff	20211203 0.5nM 069-1R_TRAF6_MyD88 NC_10 IL1 001	7	12.0619890546933	14.3124378016568	48	180	3
20211203 0.5nM 069-1R_TRAF6_MyD88 NC_10 IL1 001...7...30	20211203 0.5nM 069-1R_TRAF6_MyD88 NC_10 IL1 001...7...MyD88...272	10	MyD88 TRAF6Goff	20211203 0.5nM 069-1R_TRAF6_MyD88 NC_10 IL1 001	7	6.7197351132717	8.97905445616565	48	136	1
20211203 0.5nM 069-1R_TRAF6_MyD88 NC_10 IL1 001...7...31	20211203 0.5nM 069-1R_TRAF6_MyD88 NC_10 IL1 001...7...MyD88...275	10	MyD88 TRAF6Goff	20211203 0.5nM 069-1R_TRAF6_MyD88 NC_10 IL1 001	7	13.5265681273636	4.37058858002982	48	32	3
20211203 0.5nM 069-1R_TRAF6_MyD88 NC_10 IL1 001...7...32	20211203 0.5nM 069-1R_TRAF6_MyD88 NC_10 IL1 001...7...MyD88...282	10	MyD88 TRAF6Goff	20211203 0.5nM 069-1R_TRAF6_MyD88 NC_10 IL1 001	7	8.81046364249072	6.80919318309904	280	140	2
20211203 0.5nM 069-1R_TRAF6_MyD88 NC_10 IL1 001...7...33	20211203 0.5nM 069-1R_TRAF6_MyD88 NC_10 IL1 001...7...MyD88...308	10	MyD88 TRAF6Goff	20211203 0.5nM 069-1R_TRAF6_MyD88 NC_10 IL1 001	7	4.27914914533156	2.82085577698006	36	24	1
20211203 0.5nM 069-1R_TRAF6_MyD88 NC_10 IL1 001...7...34	20211203 0.5nM 069-1R_TRAF6_MyD88 NC_10 IL1 001...7...MyD88...293	10	MyD88 TRAF6Goff	20211203 0.5nM 069-1R_TRAF6_MyD88 NC_10 IL1 001	7	5.11416947129246	6.96101980309833	164	120	1
20211203 0.5nM 069-1R_TRAF6_MyD88 NC_10 IL1 001...7...35	20211203 0.5nM 069-1R_TRAF6_MyD88 NC_10 IL1 001...7...MyD88...239	10	MyD88 TRAF6Goff	20211203 0.5nM 069-1R_TRAF6_MyD88 NC_10 IL1 001	7	4.73890489544032	10.5448104807604	120	96	1
20211203 0.5nM 069-1R_TRAF6_MyD88 NC_10 IL1 001...7...36	20211203 0.5nM 069-1R_TRAF6_MyD88 NC_10 IL1 001...7...MyD88...331	10	MyD88 TRAF6Goff	20211203 0.5nM 069-1R_TRAF6_MyD88 NC_10 IL1 001	7	7.36488633835835	9.98867356349877	112	100	2
20211203 0.5nM 069-1R_TRAF6_MyD88 NC_10 IL1 001...7...37	20211203 0.5nM 069-1R_TRAF6_MyD88 NC_10 IL1 001...7...MyD88...345	10	MyD88 TRAF6Goff	20211203 0.5nM 069-1R_TRAF6_MyD88 NC_10 IL1 001	7	8.31618261017276	4.60163164545869	180	16	2
20211203 0.5nM 069-1R_TRAF6_MyD88 NC_10 IL1 001...7...38	20211203 0.5nM 069-1R_TRAF6_MyD88 NC_10 IL1 001...7...MyD88...357	10	MyD88 TRAF6Goff	20211203 0.5nM 069-1R_TRAF6_MyD88 NC_10 IL1 001	7	3.25671361224363	7.87292172402195	24	8	1
20211203 0.5nM 069-1R_TRAF6_MyD88 NC_10 IL1 001...7...4	20211203 0.5nM 069-1R_TRAF6_MyD88 NC_10 IL1 001...7...MyD88...72	10	MyD88 TRAF6Goff	20211203 0.5nM 069-1R_TRAF6_MyD88 NC_10 IL1 001	7	12.3428734589558	7.64327487082376	52	16	3
20211203 0.5nM 069-1R_TRAF6_MyD88 NC_10 IL1 001...7...40	20211203 0.5nM 069-1R_TRAF6_MyD88 NC_10 IL1 001...7...MyD88...323	10	MyD88 TRAF6Goff	20211203 0.5nM 069-1R_TRAF6_MyD88 NC_10 IL1 001	7	14.2341047904817	7.71699687580843	132	8	3
20211203 0.5nM 069-1R_TRAF6_MyD88 NC_10 IL1 001...7...41	20211203 0.5nM 069-1R_TRAF6_MyD88 NC_10 IL1 001...7...MyD88...156	10	MyD88 TRAF6Goff	20211203 0.5nM 069-1R_TRAF6_MyD88 NC_10 IL1 001	7	14.0217920994159	22.0967379531433	324	176	3
20211203 0.5nM 069-1R_TRAF6_MyD88 NC_10 IL1 001...7...42	20211203 0.5nM 069-1R_TRAF6_MyD88 NC_10 IL1 001...7...MyD88...452	10	MyD88 TRAF6Goff	20211203 0.5nM 069-1R_TRAF6_MyD88 NC_10 IL1 001	7	6.33213181572376	2.22645788891394	276	44	1
20211203 0.5nM 069-1R_TRAF6_MyD88 NC_10 IL1 001...7...43	20211203 0.5nM 069-1R_TRAF6_MyD88 NC_10 IL1 001...7...MyD88...458	10	MyD88 TRAF6Goff	20211203 0.5nM 069-1R_TRAF6_MyD88 NC_10 IL1 001	7	2.778299805291	2.24788439524847	24	20	1
20211203 0.5nM 069-1R_TRAF6_MyD88 NC_10 IL1 001...7...45	20211203 0.5nM 069-1R_TRAF6_MyD88 NC_10 IL1 001...7...MyD88...419	10	MyD88 TRAF6Goff	20211203 0.5nM 069-1R_TRAF6_MyD88 NC_10 IL1 001	7	26.6102688757015	12.4989809445457	104	40	6
20211203 0.5nM 069-1R_TRAF6_MyD88 NC_10 IL1 001...7...47	20211203 0.5nM 069-1R_TRAF6_MyD88 NC_10 IL1 001...7...MyD88...453	10	MyD88 TRAF6Goff	20211203 0.5nM 069-1R_TRAF6_MyD88 NC_10 IL1 001	7	9.47040282978153	9.87932357055006	92	96	2
20211203 0.5nM 069-1R_TRAF6_MyD88 NC_10 IL1 001...7...48	20211203 0.5nM 069-1R_TRAF6_MyD88 NC_10 IL1 001...7...MyD88...249	10	MyD88 TRAF6Goff	20211203 0.5nM 069-1R_TRAF6_MyD88 NC_10 IL1 001	7	9.69155464660533	14.7695907940231	40	300	2
20211203 0.5nM 069-1R_TRAF6_MyD88 NC_10 IL1 001...7...49	20211203 0.5nM 069-1R_TRAF6_MyD88 NC_10 IL1 001...7...MyD88...461	10	MyD88 TRAF6Goff	20211203 0.5nM 069-1R_TRAF6_MyD88 NC_10 IL1 001	7	3.51769759636129	1.73560080987713	92	20	1
20211203 0.5nM 069-1R_TRAF6_MyD88 NC_10 IL1 001...7...5	20211203 0.5nM 069-1R_TRAF6_MyD88 NC_10 IL1 001...7...MyD88...77	10	MyD88 TRAF6Goff	20211203 0.5nM 069-1R_TRAF6_MyD88 NC_10 IL1 001	7	24.7361865515402	15.2677246650495	8	32	5
20211203 0.5nM 069-1R_TRAF6_MyD88 NC_10 IL1 001...7...50	20211203 0.5nM 069-1R_TRAF6_MyD88 NC_10 IL1 001...7...MyD88...567	10	MyD88 TRAF6Goff	20211203 0.5nM 069-1R_TRAF6_MyD88 NC_10 IL1 001	7	4.71740679808751	7.6802930229195	156	60	1
20211203 0.5nM 069-1R_TRAF6_MyD88 NC_10 IL1 001...7...51	20211203 0.5nM 069-1R_TRAF6_MyD88 NC_10 IL1 001...7...MyD88...552	10	MyD88 TRAF6Goff	20211203 0.5nM 069-1R_TRAF6_MyD88 NC_10 IL1 001	7	5.01874096204951	1.598341253343	40	8	1
20211203 0.5nM 069-1R_TRAF6_MyD88 NC_10 IL1 001...7...52	20211203 0.5nM 069-1R_TRAF6_MyD88 NC_10 IL1 001...7...MyD88...529	10	MyD88 TRAF6Goff	20211203 0.5nM 069-1R_TRAF6_MyD88 NC_10 IL1 001	7	6.85371482109661	2.63155034976064	116	12	2
20211203 0.5nM 069-1R_TRAF6_MyD88 NC_10 IL1 001...7...53	20211203 0.5nM 069-1R_TRAF6_MyD88 NC_10 IL1 001...7...MyD88...517	10	MyD88 TRAF6Goff	20211203 0.5nM 069-1R_TRAF6_MyD88 NC_10 IL1 001	7	6.31986712376385	2.85080250992953	188	8	1
20211203 0.5nM 069-1R_TRAF6_MyD88 NC_10 IL1 001...7...54	20211203 0.5nM 069-1R_TRAF6_MyD88 NC_10 IL1 001...7...MyD88...577	10	MyD88 TRAF6Goff	20211203 0.5nM 069-1R_TRAF6_MyD88 NC_10 IL1 001	7	6.24972239964308	1.81613554904025	80	8	1
20211203 0.5nM 069-1R_TRAF6_MyD88 NC_10 IL1 001...7...57	20211203 0.5nM 069-1R_TRAF6_MyD88 NC_10 IL1 001...7...MyD88...607	10	MyD88 TRAF6Goff	20211203 0.5nM 069-1R_TRAF6_MyD88 NC_10 IL1 001	7	3.16574881502754	10.3924124921054	60	56	1
20211203 0.5nM 069-1R_TRAF6_MyD88 NC_10 IL1 001...7...6	20211203 0.5nM 069-1R_TRAF6_MyD88 NC_10 IL1 001...7...MyD88...75	10	MyD88 TRAF6Goff	20211203 0.5nM 069-1R_TRAF6_MyD88 NC_10 IL1 001	7	19.8962088333233	15.1610941962706	40	24	4
20211203 0.5nM 069-1R_TRAF6_MyD88 NC_10 IL1 001...7...61	20211203 0.5nM 069-1R_TRAF6_MyD88 NC_10 IL1 001...7...MyD88...647	10	MyD88 TRAF6Goff	20211203 0.5nM 069-1R_TRAF6_MyD88 NC_10 IL1 001	7	4.11708719247673	8.21935598512751	148	148	1
20211203 0.5nM 069-1R_TRAF6_MyD88 NC_10 IL1 001...7...62	20211203 0.5nM 069-1R_TRAF6_MyD88 NC_10 IL1 001...7...MyD88...601	10	MyD88 TRAF6Goff	20211203 0.5nM 069-1R_TRAF6_MyD88 NC_10 IL1 001	7	7.92247161748654	7.43889566253144	556	248	2
20211203 0.5nM 069-1R_TRAF6_MyD88 NC_10 IL1 001...7...63	20211203 0.5nM 069-1R_TRAF6_MyD88 NC_10 IL1 001...7...MyD88...690	10	MyD88 TRAF6Goff	20211203 0.5nM 069-1R_TRAF6_MyD88 NC_10 IL1 001	7	3.65040653759755	6.72771433467631	44	40	1
20211203 0.5nM 069-1R_TRAF6_MyD88 NC_10 IL1 001...7...64	20211203 0.5nM 069-1R_TRAF6_MyD88 NC_10 IL1 001...7...MyD88...687	10	MyD88 TRAF6Goff	20211203 0.5nM 069-1R_TRAF6_MyD88 NC_10 IL1 001	7	12.8657193862978	12.9780706443168	32	124	3
20211203 0.5nM 069-1R_TRAF6_MyD88 NC_10 IL1 001...7...65	20211203 0.5nM 069-1R_TRAF6_MyD88 NC_10 IL1 001...7...MyD88...664	10	MyD88 TRAF6Goff	20211203 0.5nM 069-1R_TRAF6_MyD88 NC_10 IL1 001	7	2.16825656733789	5.64690144889373	36	108	0
20211203 0.5nM 069-1R_TRAF6_MyD88 NC_10 IL1 001...7...66	20211203 0.5nM 069-1R_TRAF6_MyD88 NC_10 IL1 001...7...MyD88...549	10	MyD88 TRAF6Goff	20211203 0.5nM 069-1R_TRAF6_MyD88 NC_10 IL1 001	7	10.8409913160792	3.88777260508285	308	8	2
20211203 0.5nM 069-1R_TRAF6_MyD88 NC_10 IL1 001...7...67	20211203 0.5nM 069-1R_TRAF6_MyD88 NC_10 IL1 001...7...MyD88...672	10	MyD88 TRAF6Goff	20211203 0.5nM 069-1R_TRAF6_MyD88 NC_10 IL1 001	7	22.0566396789492	9.21821797795455	92	32	5
20211203 0.5nM 069-1R_TRAF6_MyD88 NC_10 IL1 001...7...68	20211203 0.5nM 069-1R_TRAF6_MyD88 NC_10 IL1 001...7...MyD88...751	10	MyD88 TRAF6Goff	20211203 0.5nM 069-1R_TRAF6_MyD88 NC_10 IL1 001	7	2.48323002296153	10.4761062977498	52	120	1
20211203 0.5nM 069-1R_TRAF6_MyD88 NC_10 IL1 001...7...69	20211203 0.5nM 069-1R_TRAF6_MyD88 NC_10 IL1 001...7...MyD88...534	10	MyD88 TRAF6Goff	20211203 0.5nM 069-1R_TRAF6_MyD88 NC_10 IL1 001	7	16.7614108032068	8.97455165152772	196	248	4
20211203 0.5nM 069-1R_TRAF6_MyD88 NC_10 IL1 001...7...7	20211203 0.5nM 069-1R_TRAF6_MyD88 NC_10 IL1 001...7...MyD88...80	10	MyD88 TRAF6Goff	20211203 0.5nM 069-1R_TRAF6_MyD88 NC_10 IL1 001	7	15.6446839527429	7.60385001960391	40	36	3
20211203 0.5nM 069-1R_TRAF6_MyD88 NC_10 IL1 001...7...70	20211203 0.5nM 069-1R_TRAF6_MyD88 NC_10 IL1 001...7...MyD88...760	10	MyD88 TRAF6Goff	20211203 0.5nM 069-1R_TRAF6_MyD88 NC_10 IL1 001	7	2.55776379109713	2.51473408464648	44	8	1
20211203 0.5nM 069-1R_TRAF6_MyD88 NC_10 IL1 001...7...71	20211203 0.5nM 069-1R_TRAF6_MyD88 NC_10 IL1 001...7...MyD88...744	10	MyD88 TRAF6Goff	20211203 0.5nM 069-1R_TRAF6_MyD88 NC_10 IL1 001	7	21.3732736165045	9.50039834622547	100	120	5
20211203 0.5nM 069-1R_TRAF6_MyD88 NC_10 IL1 001...7...72	20211203 0.5nM 069-1R_TRAF6_MyD88 NC_10 IL1 001...7...MyD88...655	10	MyD88 TRAF6Goff	20211203 0.5nM 069-1R_TRAF6_MyD88 NC_10 IL1 001	7	6.20433366805659	6.69238941806255	216	144	1
20211203 0.5nM 069-1R_TRAF6_MyD88 NC_10 IL1 001...7...73	20211203 0.5nM 069-1R_TRAF6_MyD88 NC_10 IL1 001...7...MyD88...737	10	MyD88 TRAF6Goff	20211203 0.5nM 069-1R_TRAF6_MyD88 NC_10 IL1 001	7	3.60827473348356	2.58058694743385	108	12	1
20211203 0.5nM 069-1R_TRAF6_MyD88 NC_10 IL1 001...7...74	20211203 0.5nM 069-1R_TRAF6_MyD88 NC_10 IL1 001...7...MyD88...742	10	MyD88 TRAF6Goff	20211203 0.5nM 069-1R_TRAF6_MyD88 NC_10 IL1 001	7	11.9696367378313	12.5881846390347	220	100	3
20211203 0.5nM 069-1R_TRAF6_MyD88 NC_10 IL1 001...7...75	20211203 0.5nM 069-1R_TRAF6_MyD88 NC_10 IL1 001...7...MyD88...797	10	MyD88 TRAF6Goff	20211203 0.5nM 069-1R_TRAF6_MyD88 NC_10 IL1 001	7	3.52357866229556	4.83701220755153	120	84	1
20211203 0.5nM 069-1R_TRAF6_MyD88 NC_10 IL1 001...7...76	20211203 0.5nM 069-1R_TRAF6_MyD88 NC_10 IL1 001...7...MyD88...811	10	MyD88 TRAF6Goff	20211203 0.5nM 069-1R_TRAF6_MyD88 NC_10 IL1 001	7	5.74674463891203	2.30092584966511	40	8	1
20211203 0.5nM 069-1R_TRAF6_MyD88 NC_10 IL1 001...7...77	20211203 0.5nM 069-1R_TRAF6_MyD88 NC_10 IL1 001...7...MyD88...800	10	MyD88 TRAF6Goff	20211203 0.5nM 069-1R_TRAF6_MyD88 NC_10 IL1 001	7	3.46383487414028	2.54483702817898	84	28	1
20211203 0.5nM 069-1R_TRAF6_MyD88 NC_10 IL1 001...7...78	20211203 0.5nM 069-1R_TRAF6_MyD88 NC_10 IL1 001...7...MyD88...824	10	MyD88 TRAF6Goff	20211203 0.5nM 069-1R_TRAF6_MyD88 NC_10 IL1 001	7	5.58621449728678	7.93883631982623	100	184	1
20211203 0.5nM 069-1R_TRAF6_MyD88 NC_10 IL1 001...7...79	20211203 0.5nM 069-1R_TRAF6_MyD88 NC_10 IL1 001...7...MyD88...846	10	MyD88 TRAF6Goff	20211203 0.5nM 069-1R_TRAF6_MyD88 NC_10 IL1 001	7	17.7164499674058	12.7469504277623	32	312	4
20211203 0.5nM 069-1R_TRAF6_MyD88 NC_10 IL1 001...7...8	20211203 0.5nM 069-1R_TRAF6_MyD88 NC_10 IL1 001...7...MyD88...91	10	MyD88 TRAF6Goff	20211203 0.5nM 069-1R_TRAF6_MyD88 NC_10 IL1 001	7	20.7046932205288	34.1559397511737	24	752	5
20211203 0.5nM 069-1R_TRAF6_MyD88 NC_10 IL1 001...7...80	20211203 0.5nM 069-1R_TRAF6_MyD88 NC_10 IL1 001...7...MyD88...850	10	MyD88 TRAF6Goff	20211203 0.5nM 069-1R_TRAF6_MyD88 NC_10 IL1 001	7	12.3773865006761	8.52272566116683	80	20	3
20211203 0.5nM 069-1R_TRAF6_MyD88 NC_10 IL1 001...7...81	20211203 0.5nM 069-1R_TRAF6_MyD88 NC_10 IL1 001...7...MyD88...888	10	MyD88 TRAF6Goff	20211203 0.5nM 069-1R_TRAF6_MyD88 NC_10 IL1 001	7	4.59594134818796	5.17344603292437	52	24	1
20211203 0.5nM 069-1R_TRAF6_MyD88 NC_10 IL1 001...7...82	20211203 0.5nM 069-1R_TRAF6_MyD88 NC_10 IL1 001...7...MyD88...735	10	MyD88 TRAF6Goff	20211203 0.5nM 069-1R_TRAF6_MyD88 NC_10 IL1 001	7	11.8126969508912	1.48486808250968	192	16	3
20211203 0.5nM 069-1R_TRAF6_MyD88 NC_10 IL1 001...7...84	20211203 0.5nM 069-1R_TRAF6_MyD88 NC_10 IL1 001...7...MyD88...934	10	MyD88 TRAF6Goff	20211203 0.5nM 069-1R_TRAF6_MyD88 NC_10 IL1 001	7	2.68336534235947	4.40512969734627	20	72	1
20211203 0.5nM 069-1R_TRAF6_MyD88 NC_10 IL1 001...7...85	20211203 0.5nM 069-1R_TRAF6_MyD88 NC_10 IL1 001...7...MyD88...945	10	MyD88 TRAF6Goff	20211203 0.5nM 069-1R_TRAF6_MyD88 NC_10 IL1 001	7	6.65707900498354	2.25018351090918	272	28	1
20211203 0.5nM 069-1R_TRAF6_MyD88 NC_10 IL1 001...7...86	20211203 0.5nM 069-1R_TRAF6_MyD88 NC_10 IL1 001...7...MyD88...1001	10	MyD88 TRAF6Goff	20211203 0.5nM 069-1R_TRAF6_MyD88 NC_10 IL1 001	7	1.7091790164978	4.78405600204915	12	8	0
20211203 0.5nM 069-1R_TRAF6_MyD88 NC_10 IL1 001...7...87	20211203 0.5nM 069-1R_TRAF6_MyD88 NC_10 IL1 001...7...MyD88...843	10	MyD88 TRAF6Goff	20211203 0.5nM 069-1R_TRAF6_MyD88 NC_10 IL1 001	7	17.4919833973514	9.4821173360133	336	384	4
20211203 0.5nM 069-1R_TRAF6_MyD88 NC_10 IL1 001...7...88	20211203 0.5nM 069-1R_TRAF6_MyD88 NC_10 IL1 001...7...MyD88...819	10	MyD88 TRAF6Goff	20211203 0.5nM 069-1R_TRAF6_MyD88 NC_10 IL1 001	7	5.50785403728808	2.93232392727592	316	28	1
20211203 0.5nM 069-1R_TRAF6_MyD88 NC_10 IL1 001...7...89	20211203 0.5nM 069-1R_TRAF6_MyD88 NC_10 IL1 001...7...MyD88...948	10	MyD88 TRAF6Goff	20211203 0.5nM 069-1R_TRAF6_MyD88 NC_10 IL1 001	7	9.89861452075129	9.31264881518544	240	172	2
20211203 0.5nM 069-1R_TRAF6_MyD88 NC_10 IL1 001...7...9	20211203 0.5nM 069-1R_TRAF6_MyD88 NC_10 IL1 001...7...MyD88...101	10	MyD88 TRAF6Goff	20211203 0.5nM 069-1R_TRAF6_MyD88 NC_10 IL1 001	7	10.8182995291274	10.4781501008385	12	8	2
20211203 0.5nM 069-1R_TRAF6_MyD88 NC_10 IL1 001...7...91	20211203 0.5nM 069-1R_TRAF6_MyD88 NC_10 IL1 001...7...MyD88...928	10	MyD88 TRAF6Goff	20211203 0.5nM 069-1R_TRAF6_MyD88 NC_10 IL1 001	7	3.03948745096687	2.04629079594705	48	8	1
20211203 0.5nM 069-1R_TRAF6_MyD88 NC_10 IL1 001...7...92	20211203 0.5nM 069-1R_TRAF6_MyD88 NC_10 IL1 001...7...MyD88...959	10	MyD88 TRAF6Goff	20211203 0.5nM 069-1R_TRAF6_MyD88 NC_10 IL1 001	7	6.56052079847067	2.68872911785249	48	20	1
20211203 0.5nM 069-1R_TRAF6_MyD88 NC_10 IL1 001...7...93	20211203 0.5nM 069-1R_TRAF6_MyD88 NC_10 IL1 001...7...MyD88...1047	10	MyD88 TRAF6Goff	20211203 0.5nM 069-1R_TRAF6_MyD88 NC_10 IL1 001	7	3.28591965563669	4.82877912932846	52	32	1
20211203 0.5nM 069-1R_TRAF6_MyD88 NC_10 IL1 001...7...94	20211203 0.5nM 069-1R_TRAF6_MyD88 NC_10 IL1 001...7...MyD88...1025	10	MyD88 TRAF6Goff	20211203 0.5nM 069-1R_TRAF6_MyD88 NC_10 IL1 001	7	3.87284333809597	3.26770935154558	92	24	1
20211203 0.5nM 069-1R_TRAF6_MyD88 NC_10 IL1 001...7...95	20211203 0.5nM 069-1R_TRAF6_MyD88 NC_10 IL1 001...7...MyD88...1029	10	MyD88 TRAF6Goff	20211203 0.5nM 069-1R_TRAF6_MyD88 NC_10 IL1 001	7	3.36239076682724	6.80313911680162	48	284	1
20211203 0.5nM 069-1R_TRAF6_MyD88 NC_10 IL1 001...7...96	20211203 0.5nM 069-1R_TRAF6_MyD88 NC_10 IL1 001...7...MyD88...1132	10	MyD88 TRAF6Goff	20211203 0.5nM 069-1R_TRAF6_MyD88 NC_10 IL1 001	7	1.91957313188577	5.16731985390095	8	56	0
20211203 0.5nM 069-1R_TRAF6_MyD88 NC_10 IL1 001...7...97	20211203 0.5nM 069-1R_TRAF6_MyD88 NC_10 IL1 001...7...MyD88...979	10	MyD88 TRAF6Goff	20211203 0.5nM 069-1R_TRAF6_MyD88 NC_10 IL1 001	7	3.05661824687225	2.07613343899281	120	12	1
20211203 0.5nM 069-1R_TRAF6_MyD88 NC_10 IL1 001...8...1	20211203 0.5nM 069-1R_TRAF6_MyD88 NC_10 IL1 001...8...MyD88...14	10	MyD88 TRAF6Goff	20211203 0.5nM 069-1R_TRAF6_MyD88 NC_10 IL1 001	8	11.5317304663777	1.45856780800413	36	8	3
20211203 0.5nM 069-1R_TRAF6_MyD88 NC_10 IL1 001...8...11	20211203 0.5nM 069-1R_TRAF6_MyD88 NC_10 IL1 001...8...MyD88...151	10	MyD88 TRAF6Goff	20211203 0.5nM 069-1R_TRAF6_MyD88 NC_10 IL1 001	8	7.34199525483346	18.3436166593876	120	180	2
20211203 0.5nM 069-1R_TRAF6_MyD88 NC_10 IL1 001...8...12	20211203 0.5nM 069-1R_TRAF6_MyD88 NC_10 IL1 001...8...MyD88...168	10	MyD88 TRAF6Goff	20211203 0.5nM 069-1R_TRAF6_MyD88 NC_10 IL1 001	8	8.40121882076748	20.9232672924406	88	304	2
20211203 0.5nM 069-1R_TRAF6_MyD88 NC_10 IL1 001...8...13	20211203 0.5nM 069-1R_TRAF6_MyD88 NC_10 IL1 001...8...MyD88...209	10	MyD88 TRAF6Goff	20211203 0.5nM 069-1R_TRAF6_MyD88 NC_10 IL1 001	8	2.86109100314828	3.00673851532062	24	92	1
20211203 0.5nM 069-1R_TRAF6_MyD88 NC_10 IL1 001...8...14	20211203 0.5nM 069-1R_TRAF6_MyD88 NC_10 IL1 001...8...MyD88...162	10	MyD88 TRAF6Goff	20211203 0.5nM 069-1R_TRAF6_MyD88 NC_10 IL1 001	8	8.8092657217387	19.5784628529537	332	212	2
20211203 0.5nM 069-1R_TRAF6_MyD88 NC_10 IL1 001...8...15	20211203 0.5nM 069-1R_TRAF6_MyD88 NC_10 IL1 001...8...MyD88...225	10	MyD88 TRAF6Goff	20211203 0.5nM 069-1R_TRAF6_MyD88 NC_10 IL1 001	8	5.28282140896252	14.8262996581447	184	248	1
20211203 0.5nM 069-1R_TRAF6_MyD88 NC_10 IL1 001...8...16	20211203 0.5nM 069-1R_TRAF6_MyD88 NC_10 IL1 001...8...MyD88...252	10	MyD88 TRAF6Goff	20211203 0.5nM 069-1R_TRAF6_MyD88 NC_10 IL1 001	8	19.2261736928129	15.8568503373958	584	220	4
20211203 0.5nM 069-1R_TRAF6_MyD88 NC_10 IL1 001...8...18	20211203 0.5nM 069-1R_TRAF6_MyD88 NC_10 IL1 001...8...MyD88...220	10	MyD88 TRAF6Goff	20211203 0.5nM 069-1R_TRAF6_MyD88 NC_10 IL1 001	8	15.4616098880369	23.0894448693521	784	412	3
20211203 0.5nM 069-1R_TRAF6_MyD88 NC_10 IL1 001...8...19	20211203 0.5nM 069-1R_TRAF6_MyD88 NC_10 IL1 001...8...MyD88...295	10	MyD88 TRAF6Goff	20211203 0.5nM 069-1R_TRAF6_MyD88 NC_10 IL1 001	8	1.36002493747846	8.73425882142848	36	148	0
20211203 0.5nM 069-1R_TRAF6_MyD88 NC_10 IL1 001...8...2	20211203 0.5nM 069-1R_TRAF6_MyD88 NC_10 IL1 001...8...MyD88...52	10	MyD88 TRAF6Goff	20211203 0.5nM 069-1R_TRAF6_MyD88 NC_10 IL1 001	8	6.34149469851734	10.9693451969193	144	488	1
20211203 0.5nM 069-1R_TRAF6_MyD88 NC_10 IL1 001...8...20	20211203 0.5nM 069-1R_TRAF6_MyD88 NC_10 IL1 001...8...MyD88...307	10	MyD88 TRAF6Goff	20211203 0.5nM 069-1R_TRAF6_MyD88 NC_10 IL1 001	8	9.00046636956047	27.3758025947619	56	44	2
20211203 0.5nM 069-1R_TRAF6_MyD88 NC_10 IL1 001...8...21	20211203 0.5nM 069-1R_TRAF6_MyD88 NC_10 IL1 001...8...MyD88...203	10	MyD88 TRAF6Goff	20211203 0.5nM 069-1R_TRAF6_MyD88 NC_10 IL1 001	8	10.0447065784374	23.28031213988	380	364	2
20211203 0.5nM 069-1R_TRAF6_MyD88 NC_10 IL1 001...8...22	20211203 0.5nM 069-1R_TRAF6_MyD88 NC_10 IL1 001...8...MyD88...350	10	MyD88 TRAF6Goff	20211203 0.5nM 069-1R_TRAF6_MyD88 NC_10 IL1 001	8	5.50720470457196	25.9261320552958	56	264	1
20211203 0.5nM 069-1R_TRAF6_MyD88 NC_10 IL1 001...8...23	20211203 0.5nM 069-1R_TRAF6_MyD88 NC_10 IL1 001...8...MyD88...314	10	MyD88 TRAF6Goff	20211203 0.5nM 069-1R_TRAF6_MyD88 NC_10 IL1 001	8	15.2062046225704	23.3387847265937	504	616	3
20211203 0.5nM 069-1R_TRAF6_MyD88 NC_10 IL1 001...8...24	20211203 0.5nM 069-1R_TRAF6_MyD88 NC_10 IL1 001...8...MyD88...291	10	MyD88 TRAF6Goff	20211203 0.5nM 069-1R_TRAF6_MyD88 NC_10 IL1 001	8	11.2879502475394	16.6924251381957	188	136	3
20211203 0.5nM 069-1R_TRAF6_MyD88 NC_10 IL1 001...8...25	20211203 0.5nM 069-1R_TRAF6_MyD88 NC_10 IL1 001...8...MyD88...351	10	MyD88 TRAF6Goff	20211203 0.5nM 069-1R_TRAF6_MyD88 NC_10 IL1 001	8	7.06341356552915	8.57430938237273	8	20	2
20211203 0.5nM 069-1R_TRAF6_MyD88 NC_10 IL1 001...8...26	20211203 0.5nM 069-1R_TRAF6_MyD88 NC_10 IL1 001...8...MyD88...389	10	MyD88 TRAF6Goff	20211203 0.5nM 069-1R_TRAF6_MyD88 NC_10 IL1 001	8	2.02478510671051	1.75605821689369	52	16	0
20211203 0.5nM 069-1R_TRAF6_MyD88 NC_10 IL1 001...8...27	20211203 0.5nM 069-1R_TRAF6_MyD88 NC_10 IL1 001...8...MyD88...394	10	MyD88 TRAF6Goff	20211203 0.5nM 069-1R_TRAF6_MyD88 NC_10 IL1 001	8	10.938895636648	37.4758322420282	312	164	2
20211203 0.5nM 069-1R_TRAF6_MyD88 NC_10 IL1 001...8...28	20211203 0.5nM 069-1R_TRAF6_MyD88 NC_10 IL1 001...8...MyD88...453	10	MyD88 TRAF6Goff	20211203 0.5nM 069-1R_TRAF6_MyD88 NC_10 IL1 001	8	9.33964887684668	32.2148769011539	12	24	2
20211203 0.5nM 069-1R_TRAF6_MyD88 NC_10 IL1 001...8...29	20211203 0.5nM 069-1R_TRAF6_MyD88 NC_10 IL1 001...8...MyD88...442	10	MyD88 TRAF6Goff	20211203 0.5nM 069-1R_TRAF6_MyD88 NC_10 IL1 001	8	7.1329755744308	29.045853593008	348	464	2
20211203 0.5nM 069-1R_TRAF6_MyD88 NC_10 IL1 001...8...3	20211203 0.5nM 069-1R_TRAF6_MyD88 NC_10 IL1 001...8...MyD88...40	10	MyD88 TRAF6Goff	20211203 0.5nM 069-1R_TRAF6_MyD88 NC_10 IL1 001	8	4.23566551356086	1.81680604997597	188	36	1
20211203 0.5nM 069-1R_TRAF6_MyD88 NC_10 IL1 001...8...30	20211203 0.5nM 069-1R_TRAF6_MyD88 NC_10 IL1 001...8...MyD88...452	10	MyD88 TRAF6Goff	20211203 0.5nM 069-1R_TRAF6_MyD88 NC_10 IL1 001	8	7.67123699235703	14.0848854889385	364	332	2
20211203 0.5nM 069-1R_TRAF6_MyD88 NC_10 IL1 001...8...31	20211203 0.5nM 069-1R_TRAF6_MyD88 NC_10 IL1 001...8...MyD88...496	10	MyD88 TRAF6Goff	20211203 0.5nM 069-1R_TRAF6_MyD88 NC_10 IL1 001	8	9.0484018537758	33.5922799680993	212	244	2
20211203 0.5nM 069-1R_TRAF6_MyD88 NC_10 IL1 001...8...32	20211203 0.5nM 069-1R_TRAF6_MyD88 NC_10 IL1 001...8...MyD88...505	10	MyD88 TRAF6Goff	20211203 0.5nM 069-1R_TRAF6_MyD88 NC_10 IL1 001	8	5.78187560398611	25.08240508348	64	104	1
20211203 0.5nM 069-1R_TRAF6_MyD88 NC_10 IL1 001...8...33	20211203 0.5nM 069-1R_TRAF6_MyD88 NC_10 IL1 001...8...MyD88...444	10	MyD88 TRAF6Goff	20211203 0.5nM 069-1R_TRAF6_MyD88 NC_10 IL1 001	8	11.6820636115547	23.0949471248698	448	160	3
20211203 0.5nM 069-1R_TRAF6_MyD88 NC_10 IL1 001...8...34	20211203 0.5nM 069-1R_TRAF6_MyD88 NC_10 IL1 001...8...MyD88...516	10	MyD88 TRAF6Goff	20211203 0.5nM 069-1R_TRAF6_MyD88 NC_10 IL1 001	8	9.90695014959324	11.6212141105477	264	356	2
20211203 0.5nM 069-1R_TRAF6_MyD88 NC_10 IL1 001...8...35	20211203 0.5nM 069-1R_TRAF6_MyD88 NC_10 IL1 001...8...MyD88...523	10	MyD88 TRAF6Goff	20211203 0.5nM 069-1R_TRAF6_MyD88 NC_10 IL1 001	8	10.1780097135683	30.1016896373881	120	260	2
20211203 0.5nM 069-1R_TRAF6_MyD88 NC_10 IL1 001...8...37	20211203 0.5nM 069-1R_TRAF6_MyD88 NC_10 IL1 001...8...MyD88...575	10	MyD88 TRAF6Goff	20211203 0.5nM 069-1R_TRAF6_MyD88 NC_10 IL1 001	8	4.71302001892345	18.1529089213535	68	296	1
20211203 0.5nM 069-1R_TRAF6_MyD88 NC_10 IL1 001...8...38	20211203 0.5nM 069-1R_TRAF6_MyD88 NC_10 IL1 001...8...MyD88...547	10	MyD88 TRAF6Goff	20211203 0.5nM 069-1R_TRAF6_MyD88 NC_10 IL1 001	8	9.86094470943651	17.3816182740771	308	136	2
20211203 0.5nM 069-1R_TRAF6_MyD88 NC_10 IL1 001...8...39	20211203 0.5nM 069-1R_TRAF6_MyD88 NC_10 IL1 001...8...MyD88...626	10	MyD88 TRAF6Goff	20211203 0.5nM 069-1R_TRAF6_MyD88 NC_10 IL1 001	8	5.91995302395324	20.1778861357389	192	192	1
20211203 0.5nM 069-1R_TRAF6_MyD88 NC_10 IL1 001...8...4	20211203 0.5nM 069-1R_TRAF6_MyD88 NC_10 IL1 001...8...MyD88...77	10	MyD88 TRAF6Goff	20211203 0.5nM 069-1R_TRAF6_MyD88 NC_10 IL1 001	8	3.30846912760185	4.97551984332793	148	116	1
20211203 0.5nM 069-1R_TRAF6_MyD88 NC_10 IL1 001...8...40	20211203 0.5nM 069-1R_TRAF6_MyD88 NC_10 IL1 001...8...MyD88...621	10	MyD88 TRAF6Goff	20211203 0.5nM 069-1R_TRAF6_MyD88 NC_10 IL1 001	8	8.15426821234567	18.5969510891103	204	108	2
20211203 0.5nM 069-1R_TRAF6_MyD88 NC_10 IL1 001...8...42	20211203 0.5nM 069-1R_TRAF6_MyD88 NC_10 IL1 001...8...MyD88...683	10	MyD88 TRAF6Goff	20211203 0.5nM 069-1R_TRAF6_MyD88 NC_10 IL1 001	8	9.27788922737811	24.408143704364	68	172	2
20211203 0.5nM 069-1R_TRAF6_MyD88 NC_10 IL1 001...8...43	20211203 0.5nM 069-1R_TRAF6_MyD88 NC_10 IL1 001...8...MyD88...682	10	MyD88 TRAF6Goff	20211203 0.5nM 069-1R_TRAF6_MyD88 NC_10 IL1 001	8	9.20451330243066	14.7143675611046	92	80	2
20211203 0.5nM 069-1R_TRAF6_MyD88 NC_10 IL1 001...8...44	20211203 0.5nM 069-1R_TRAF6_MyD88 NC_10 IL1 001...8...MyD88...612	10	MyD88 TRAF6Goff	20211203 0.5nM 069-1R_TRAF6_MyD88 NC_10 IL1 001	8	8.19810740509791	7.75506630665044	208	44	2
20211203 0.5nM 069-1R_TRAF6_MyD88 NC_10 IL1 001...8...45	20211203 0.5nM 069-1R_TRAF6_MyD88 NC_10 IL1 001...8...MyD88...666	10	MyD88 TRAF6Goff	20211203 0.5nM 069-1R_TRAF6_MyD88 NC_10 IL1 001	8	11.7504396931186	10.8449517845565	124	40	3
20211203 0.5nM 069-1R_TRAF6_MyD88 NC_10 IL1 001...8...46	20211203 0.5nM 069-1R_TRAF6_MyD88 NC_10 IL1 001...8...MyD88...731	10	MyD88 TRAF6Goff	20211203 0.5nM 069-1R_TRAF6_MyD88 NC_10 IL1 001	8	3.36640882828574	8.7310468063144	16	40	1
20211203 0.5nM 069-1R_TRAF6_MyD88 NC_10 IL1 001...8...47	20211203 0.5nM 069-1R_TRAF6_MyD88 NC_10 IL1 001...8...MyD88...744	10	MyD88 TRAF6Goff	20211203 0.5nM 069-1R_TRAF6_MyD88 NC_10 IL1 001	8	1.16365731058103	4.67599573844	8	60	0
20211203 0.5nM 069-1R_TRAF6_MyD88 NC_10 IL1 001...8...5	20211203 0.5nM 069-1R_TRAF6_MyD88 NC_10 IL1 001...8...MyD88...76	10	MyD88 TRAF6Goff	20211203 0.5nM 069-1R_TRAF6_MyD88 NC_10 IL1 001	8	5.04320966855823	17.6444696248154	272	232	1
20211203 0.5nM 069-1R_TRAF6_MyD88 NC_10 IL1 001...8...6	20211203 0.5nM 069-1R_TRAF6_MyD88 NC_10 IL1 001...8...MyD88...120	10	MyD88 TRAF6Goff	20211203 0.5nM 069-1R_TRAF6_MyD88 NC_10 IL1 001	8	2.69448635674334	14.3563443447017	144	172	1
20211203 0.5nM 069-1R_TRAF6_MyD88 NC_10 IL1 001...8...7	20211203 0.5nM 069-1R_TRAF6_MyD88 NC_10 IL1 001...8...MyD88...85	10	MyD88 TRAF6Goff	20211203 0.5nM 069-1R_TRAF6_MyD88 NC_10 IL1 001	8	7.18744398981148	1.7953448907605	272	28	2
20211203 0.5nM 069-1R_TRAF6_MyD88 NC_10 IL1 001...8...8	20211203 0.5nM 069-1R_TRAF6_MyD88 NC_10 IL1 001...8...MyD88...63	10	MyD88 TRAF6Goff	20211203 0.5nM 069-1R_TRAF6_MyD88 NC_10 IL1 001	8	5.17345481247254	1.25018922106179	484	8	1
20211203 0.5nM 069-1R_TRAF6_MyD88 NC_10 IL1 001...8...9	20211203 0.5nM 069-1R_TRAF6_MyD88 NC_10 IL1 001...8...MyD88...148	10	MyD88 TRAF6Goff	20211203 0.5nM 069-1R_TRAF6_MyD88 NC_10 IL1 001	8	18.2133618194953	27.5149616582538	436	204	4
20211203 0.5nM 069-1R_TRAF6_MyD88 NC_10 IL1 001...9...1	20211203 0.5nM 069-1R_TRAF6_MyD88 NC_10 IL1 001...9...MyD88...27	10	MyD88 TRAF6Goff	20211203 0.5nM 069-1R_TRAF6_MyD88 NC_10 IL1 001	9	18.6272055545416	7.86222929085482	12	44	4
20211203 0.5nM 069-1R_TRAF6_MyD88 NC_10 IL1 001...9...102	20211203 0.5nM 069-1R_TRAF6_MyD88 NC_10 IL1 001...9...MyD88...989	10	MyD88 TRAF6Goff	20211203 0.5nM 069-1R_TRAF6_MyD88 NC_10 IL1 001	9	3.29865392322492	3.33340973963744	96	44	1
20211203 0.5nM 069-1R_TRAF6_MyD88 NC_10 IL1 001...9...103	20211203 0.5nM 069-1R_TRAF6_MyD88 NC_10 IL1 001...9...MyD88...985	10	MyD88 TRAF6Goff	20211203 0.5nM 069-1R_TRAF6_MyD88 NC_10 IL1 001	9	2.55698426034599	2.46990324264286	36	60	1
20211203 0.5nM 069-1R_TRAF6_MyD88 NC_10 IL1 001...9...104	20211203 0.5nM 069-1R_TRAF6_MyD88 NC_10 IL1 001...9...MyD88...1008	10	MyD88 TRAF6Goff	20211203 0.5nM 069-1R_TRAF6_MyD88 NC_10 IL1 001	9	2.1791024229426	3.22507464596822	28	60	0
20211203 0.5nM 069-1R_TRAF6_MyD88 NC_10 IL1 001...9...105	20211203 0.5nM 069-1R_TRAF6_MyD88 NC_10 IL1 001...9...MyD88...908	10	MyD88 TRAF6Goff	20211203 0.5nM 069-1R_TRAF6_MyD88 NC_10 IL1 001	9	11.7454616849555	3.09065710022946	396	28	3
20211203 0.5nM 069-1R_TRAF6_MyD88 NC_10 IL1 001...9...106	20211203 0.5nM 069-1R_TRAF6_MyD88 NC_10 IL1 001...9...MyD88...1029	10	MyD88 TRAF6Goff	20211203 0.5nM 069-1R_TRAF6_MyD88 NC_10 IL1 001	9	5.90055045918698	9.06470232282248	220	208	1
20211203 0.5nM 069-1R_TRAF6_MyD88 NC_10 IL1 001...9...107	20211203 0.5nM 069-1R_TRAF6_MyD88 NC_10 IL1 001...9...MyD88...1025	10	MyD88 TRAF6Goff	20211203 0.5nM 069-1R_TRAF6_MyD88 NC_10 IL1 001	9	3.13293415401631	1.36660414079009	112	8	1
20211203 0.5nM 069-1R_TRAF6_MyD88 NC_10 IL1 001...9...108	20211203 0.5nM 069-1R_TRAF6_MyD88 NC_10 IL1 001...9...MyD88...1034	10	MyD88 TRAF6Goff	20211203 0.5nM 069-1R_TRAF6_MyD88 NC_10 IL1 001	9	1.04023474136138	2.5814192122989	24	52	0
20211203 0.5nM 069-1R_TRAF6_MyD88 NC_10 IL1 001...9...109	20211203 0.5nM 069-1R_TRAF6_MyD88 NC_10 IL1 001...9...MyD88...1067	10	MyD88 TRAF6Goff	20211203 0.5nM 069-1R_TRAF6_MyD88 NC_10 IL1 001	9	12.8535585789249	4.78216420919432	180	100	3
20211203 0.5nM 069-1R_TRAF6_MyD88 NC_10 IL1 001...9...11	20211203 0.5nM 069-1R_TRAF6_MyD88 NC_10 IL1 001...9...MyD88...115	10	MyD88 TRAF6Goff	20211203 0.5nM 069-1R_TRAF6_MyD88 NC_10 IL1 001	9	2.82015075761459	3.33858014737402	28	8	1
20211203 0.5nM 069-1R_TRAF6_MyD88 NC_10 IL1 001...9...110	20211203 0.5nM 069-1R_TRAF6_MyD88 NC_10 IL1 001...9...MyD88...1064	10	MyD88 TRAF6Goff	20211203 0.5nM 069-1R_TRAF6_MyD88 NC_10 IL1 001	9	8.33774203350759	2.47391080995442	68	32	2
20211203 0.5nM 069-1R_TRAF6_MyD88 NC_10 IL1 001...9...113	20211203 0.5nM 069-1R_TRAF6_MyD88 NC_10 IL1 001...9...MyD88...1111	10	MyD88 TRAF6Goff	20211203 0.5nM 069-1R_TRAF6_MyD88 NC_10 IL1 001	9	3.39665547795521	2.36684114216193	36	8	1
20211203 0.5nM 069-1R_TRAF6_MyD88 NC_10 IL1 001...9...115	20211203 0.5nM 069-1R_TRAF6_MyD88 NC_10 IL1 001...9...MyD88...1113	10	MyD88 TRAF6Goff	20211203 0.5nM 069-1R_TRAF6_MyD88 NC_10 IL1 001	9	6.42878398265931	2.13556305911749	48	44	1
20211203 0.5nM 069-1R_TRAF6_MyD88 NC_10 IL1 001...9...116	20211203 0.5nM 069-1R_TRAF6_MyD88 NC_10 IL1 001...9...MyD88...1080	10	MyD88 TRAF6Goff	20211203 0.5nM 069-1R_TRAF6_MyD88 NC_10 IL1 001	9	5.32355622223648	7.63187556735113	28	164	1
20211203 0.5nM 069-1R_TRAF6_MyD88 NC_10 IL1 001...9...117	20211203 0.5nM 069-1R_TRAF6_MyD88 NC_10 IL1 001...9...MyD88...1123	10	MyD88 TRAF6Goff	20211203 0.5nM 069-1R_TRAF6_MyD88 NC_10 IL1 001	9	2.93941914784438	1.4508765849254	12	12	1
20211203 0.5nM 069-1R_TRAF6_MyD88 NC_10 IL1 001...9...118	20211203 0.5nM 069-1R_TRAF6_MyD88 NC_10 IL1 001...9...MyD88...1144	10	MyD88 TRAF6Goff	20211203 0.5nM 069-1R_TRAF6_MyD88 NC_10 IL1 001	9	4.06866699931203	7.97126135977614	24	80	1
20211203 0.5nM 069-1R_TRAF6_MyD88 NC_10 IL1 001...9...119	20211203 0.5nM 069-1R_TRAF6_MyD88 NC_10 IL1 001...9...MyD88...1141	10	MyD88 TRAF6Goff	20211203 0.5nM 069-1R_TRAF6_MyD88 NC_10 IL1 001	9	8.40597491473413	3.06259053849554	16	20	2
20211203 0.5nM 069-1R_TRAF6_MyD88 NC_10 IL1 001...9...120	20211203 0.5nM 069-1R_TRAF6_MyD88 NC_10 IL1 001...9...MyD88...1229	10	MyD88 TRAF6Goff	20211203 0.5nM 069-1R_TRAF6_MyD88 NC_10 IL1 001	9	1.33286429111169	2.09223645707565	16	24	0
20211203 0.5nM 069-1R_TRAF6_MyD88 NC_10 IL1 001...9...121	20211203 0.5nM 069-1R_TRAF6_MyD88 NC_10 IL1 001...9...MyD88...1193	10	MyD88 TRAF6Goff	20211203 0.5nM 069-1R_TRAF6_MyD88 NC_10 IL1 001	9	6.83972173915495	2.49924432764445	44	60	2
20211203 0.5nM 069-1R_TRAF6_MyD88 NC_10 IL1 001...9...122	20211203 0.5nM 069-1R_TRAF6_MyD88 NC_10 IL1 001...9...MyD88...1171	10	MyD88 TRAF6Goff	20211203 0.5nM 069-1R_TRAF6_MyD88 NC_10 IL1 001	9	1.84114692944604	1.8228387510356	8	16	0
20211203 0.5nM 069-1R_TRAF6_MyD88 NC_10 IL1 001...9...123	20211203 0.5nM 069-1R_TRAF6_MyD88 NC_10 IL1 001...9...MyD88...1197	10	MyD88 TRAF6Goff	20211203 0.5nM 069-1R_TRAF6_MyD88 NC_10 IL1 001	9	1.99416887457429	2.06332993656781	32	16	0
20211203 0.5nM 069-1R_TRAF6_MyD88 NC_10 IL1 001...9...125	20211203 0.5nM 069-1R_TRAF6_MyD88 NC_10 IL1 001...9...MyD88...1207	10	MyD88 TRAF6Goff	20211203 0.5nM 069-1R_TRAF6_MyD88 NC_10 IL1 001	9	8.22461829666273	3.95780904596863	32	16	2
20211203 0.5nM 069-1R_TRAF6_MyD88 NC_10 IL1 001...9...126	20211203 0.5nM 069-1R_TRAF6_MyD88 NC_10 IL1 001...9...MyD88...1246	10	MyD88 TRAF6Goff	20211203 0.5nM 069-1R_TRAF6_MyD88 NC_10 IL1 001	9	4.08825328465494	4.98028539192498	36	68	1
20211203 0.5nM 069-1R_TRAF6_MyD88 NC_10 IL1 001...9...127	20211203 0.5nM 069-1R_TRAF6_MyD88 NC_10 IL1 001...9...MyD88...1212	10	MyD88 TRAF6Goff	20211203 0.5nM 069-1R_TRAF6_MyD88 NC_10 IL1 001	9	2.50045331743137	6.98677610209095	32	64	1
20211203 0.5nM 069-1R_TRAF6_MyD88 NC_10 IL1 001...9...128	20211203 0.5nM 069-1R_TRAF6_MyD88 NC_10 IL1 001...9...MyD88...1219	10	MyD88 TRAF6Goff	20211203 0.5nM 069-1R_TRAF6_MyD88 NC_10 IL1 001	9	4.39033217272964	2.65123547814923	36	16	1
20211203 0.5nM 069-1R_TRAF6_MyD88 NC_10 IL1 001...9...129	20211203 0.5nM 069-1R_TRAF6_MyD88 NC_10 IL1 001...9...MyD88...1222	10	MyD88 TRAF6Goff	20211203 0.5nM 069-1R_TRAF6_MyD88 NC_10 IL1 001	9	5.38418178886045	3.14013994004371	24	12	1
20211203 0.5nM 069-1R_TRAF6_MyD88 NC_10 IL1 001...9...13	20211203 0.5nM 069-1R_TRAF6_MyD88 NC_10 IL1 001...9...MyD88...119	10	MyD88 TRAF6Goff	20211203 0.5nM 069-1R_TRAF6_MyD88 NC_10 IL1 001	9	4.90531921202227	7.16595235691334	28	44	1
20211203 0.5nM 069-1R_TRAF6_MyD88 NC_10 IL1 001...9...14	20211203 0.5nM 069-1R_TRAF6_MyD88 NC_10 IL1 001...9...MyD88...127	10	MyD88 TRAF6Goff	20211203 0.5nM 069-1R_TRAF6_MyD88 NC_10 IL1 001	9	6.99952734472369	10.8631051788706	80	64	2
20211203 0.5nM 069-1R_TRAF6_MyD88 NC_10 IL1 001...9...16	20211203 0.5nM 069-1R_TRAF6_MyD88 NC_10 IL1 001...9...MyD88...104	10	MyD88 TRAF6Goff	20211203 0.5nM 069-1R_TRAF6_MyD88 NC_10 IL1 001	9	4.86907929365236	12.6352011872705	188	200	1
20211203 0.5nM 069-1R_TRAF6_MyD88 NC_10 IL1 001...9...17	20211203 0.5nM 069-1R_TRAF6_MyD88 NC_10 IL1 001...9...MyD88...189	10	MyD88 TRAF6Goff	20211203 0.5nM 069-1R_TRAF6_MyD88 NC_10 IL1 001	9	10.5330943455113	12.8420162649006	40	48	2
20211203 0.5nM 069-1R_TRAF6_MyD88 NC_10 IL1 001...9...19	20211203 0.5nM 069-1R_TRAF6_MyD88 NC_10 IL1 001...9...MyD88...172	10	MyD88 TRAF6Goff	20211203 0.5nM 069-1R_TRAF6_MyD88 NC_10 IL1 001	9	9.57806799830871	12.8716062811745	100	72	2
20211203 0.5nM 069-1R_TRAF6_MyD88 NC_10 IL1 001...9...2	20211203 0.5nM 069-1R_TRAF6_MyD88 NC_10 IL1 001...9...MyD88...50	10	MyD88 TRAF6Goff	20211203 0.5nM 069-1R_TRAF6_MyD88 NC_10 IL1 001	9	19.9197534601278	12.916272037338	40	56	4
20211203 0.5nM 069-1R_TRAF6_MyD88 NC_10 IL1 001...9...20	20211203 0.5nM 069-1R_TRAF6_MyD88 NC_10 IL1 001...9...MyD88...196	10	MyD88 TRAF6Goff	20211203 0.5nM 069-1R_TRAF6_MyD88 NC_10 IL1 001	9	2.73763207277897	10.9960907690225	36	112	1
20211203 0.5nM 069-1R_TRAF6_MyD88 NC_10 IL1 001...9...21	20211203 0.5nM 069-1R_TRAF6_MyD88 NC_10 IL1 001...9...MyD88...208	10	MyD88 TRAF6Goff	20211203 0.5nM 069-1R_TRAF6_MyD88 NC_10 IL1 001	9	3.59255789420944	6.24417523326465	180	168	1
20211203 0.5nM 069-1R_TRAF6_MyD88 NC_10 IL1 001...9...22	20211203 0.5nM 069-1R_TRAF6_MyD88 NC_10 IL1 001...9...MyD88...234	10	MyD88 TRAF6Goff	20211203 0.5nM 069-1R_TRAF6_MyD88 NC_10 IL1 001	9	4.44551948262944	10.2862710510021	56	120	1
20211203 0.5nM 069-1R_TRAF6_MyD88 NC_10 IL1 001...9...23	20211203 0.5nM 069-1R_TRAF6_MyD88 NC_10 IL1 001...9...MyD88...261	10	MyD88 TRAF6Goff	20211203 0.5nM 069-1R_TRAF6_MyD88 NC_10 IL1 001	9	9.28424688997809	4.97714636797531	176	60	2
20211203 0.5nM 069-1R_TRAF6_MyD88 NC_10 IL1 001...9...24	20211203 0.5nM 069-1R_TRAF6_MyD88 NC_10 IL1 001...9...MyD88...248	10	MyD88 TRAF6Goff	20211203 0.5nM 069-1R_TRAF6_MyD88 NC_10 IL1 001	9	1.96560335156889	8.10388345816995	104	48	0
20211203 0.5nM 069-1R_TRAF6_MyD88 NC_10 IL1 001...9...25	20211203 0.5nM 069-1R_TRAF6_MyD88 NC_10 IL1 001...9...MyD88...284	10	MyD88 TRAF6Goff	20211203 0.5nM 069-1R_TRAF6_MyD88 NC_10 IL1 001	9	5.92420947125019	7.54260795889459	28	32	1
20211203 0.5nM 069-1R_TRAF6_MyD88 NC_10 IL1 001...9...26	20211203 0.5nM 069-1R_TRAF6_MyD88 NC_10 IL1 001...9...MyD88...285	10	MyD88 TRAF6Goff	20211203 0.5nM 069-1R_TRAF6_MyD88 NC_10 IL1 001	9	2.34674564755302	3.71964793347853	16	16	1
20211203 0.5nM 069-1R_TRAF6_MyD88 NC_10 IL1 001...9...27	20211203 0.5nM 069-1R_TRAF6_MyD88 NC_10 IL1 001...9...MyD88...295	10	MyD88 TRAF6Goff	20211203 0.5nM 069-1R_TRAF6_MyD88 NC_10 IL1 001	9	3.44366067471625	8.12354094099094	40	108	1
20211203 0.5nM 069-1R_TRAF6_MyD88 NC_10 IL1 001...9...28	20211203 0.5nM 069-1R_TRAF6_MyD88 NC_10 IL1 001...9...MyD88...309	10	MyD88 TRAF6Goff	20211203 0.5nM 069-1R_TRAF6_MyD88 NC_10 IL1 001	9	8.51443927703505	12.5295831541048	80	172	2
20211203 0.5nM 069-1R_TRAF6_MyD88 NC_10 IL1 001...9...3	20211203 0.5nM 069-1R_TRAF6_MyD88 NC_10 IL1 001...9...MyD88...58	10	MyD88 TRAF6Goff	20211203 0.5nM 069-1R_TRAF6_MyD88 NC_10 IL1 001	9	3.04958860304844	2.33689101662272	44	12	1
20211203 0.5nM 069-1R_TRAF6_MyD88 NC_10 IL1 001...9...30	20211203 0.5nM 069-1R_TRAF6_MyD88 NC_10 IL1 001...9...MyD88...330	10	MyD88 TRAF6Goff	20211203 0.5nM 069-1R_TRAF6_MyD88 NC_10 IL1 001	9	1.48015128406474	7.10623831458497	8	32	0
20211203 0.5nM 069-1R_TRAF6_MyD88 NC_10 IL1 001...9...31	20211203 0.5nM 069-1R_TRAF6_MyD88 NC_10 IL1 001...9...MyD88...327	10	MyD88 TRAF6Goff	20211203 0.5nM 069-1R_TRAF6_MyD88 NC_10 IL1 001	9	3.80611988725549	6.24946100924644	128	164	1
20211203 0.5nM 069-1R_TRAF6_MyD88 NC_10 IL1 001...9...33	20211203 0.5nM 069-1R_TRAF6_MyD88 NC_10 IL1 001...9...MyD88...339	10	MyD88 TRAF6Goff	20211203 0.5nM 069-1R_TRAF6_MyD88 NC_10 IL1 001	9	1.74724210885423	3.72432147827282	32	20	0
20211203 0.5nM 069-1R_TRAF6_MyD88 NC_10 IL1 001...9...34	20211203 0.5nM 069-1R_TRAF6_MyD88 NC_10 IL1 001...9...MyD88...349	10	MyD88 TRAF6Goff	20211203 0.5nM 069-1R_TRAF6_MyD88 NC_10 IL1 001	9	2.78497852078258	2.88142381290301	32	12	1
20211203 0.5nM 069-1R_TRAF6_MyD88 NC_10 IL1 001...9...36	20211203 0.5nM 069-1R_TRAF6_MyD88 NC_10 IL1 001...9...MyD88...317	10	MyD88 TRAF6Goff	20211203 0.5nM 069-1R_TRAF6_MyD88 NC_10 IL1 001	9	3.83089257791681	12.1856049159356	176	132	1
20211203 0.5nM 069-1R_TRAF6_MyD88 NC_10 IL1 001...9...37	20211203 0.5nM 069-1R_TRAF6_MyD88 NC_10 IL1 001...9...MyD88...448	10	MyD88 TRAF6Goff	20211203 0.5nM 069-1R_TRAF6_MyD88 NC_10 IL1 001	9	1.60784591775688	1.99403732098294	12	8	0
20211203 0.5nM 069-1R_TRAF6_MyD88 NC_10 IL1 001...9...38	20211203 0.5nM 069-1R_TRAF6_MyD88 NC_10 IL1 001...9...MyD88...338	10	MyD88 TRAF6Goff	20211203 0.5nM 069-1R_TRAF6_MyD88 NC_10 IL1 001	9	5.96730581353901	5.85046699098262	120	32	1
20211203 0.5nM 069-1R_TRAF6_MyD88 NC_10 IL1 001...9...39	20211203 0.5nM 069-1R_TRAF6_MyD88 NC_10 IL1 001...9...MyD88...375	10	MyD88 TRAF6Goff	20211203 0.5nM 069-1R_TRAF6_MyD88 NC_10 IL1 001	9	1.4522264564582	2.24893914736043	36	12	0
20211203 0.5nM 069-1R_TRAF6_MyD88 NC_10 IL1 001...9...4	20211203 0.5nM 069-1R_TRAF6_MyD88 NC_10 IL1 001...9...MyD88...65	10	MyD88 TRAF6Goff	20211203 0.5nM 069-1R_TRAF6_MyD88 NC_10 IL1 001	9	2.62911450707448	8.06301950269198	8	8	1
20211203 0.5nM 069-1R_TRAF6_MyD88 NC_10 IL1 001...9...40	20211203 0.5nM 069-1R_TRAF6_MyD88 NC_10 IL1 001...9...MyD88...385	10	MyD88 TRAF6Goff	20211203 0.5nM 069-1R_TRAF6_MyD88 NC_10 IL1 001	9	5.3726131473112	10.615437666432	152	144	1
20211203 0.5nM 069-1R_TRAF6_MyD88 NC_10 IL1 001...9...41	20211203 0.5nM 069-1R_TRAF6_MyD88 NC_10 IL1 001...9...MyD88...414	10	MyD88 TRAF6Goff	20211203 0.5nM 069-1R_TRAF6_MyD88 NC_10 IL1 001	9	4.17306999003083	10.7404988333483	12	28	1
20211203 0.5nM 069-1R_TRAF6_MyD88 NC_10 IL1 001...9...42	20211203 0.5nM 069-1R_TRAF6_MyD88 NC_10 IL1 001...9...MyD88...412	10	MyD88 TRAF6Goff	20211203 0.5nM 069-1R_TRAF6_MyD88 NC_10 IL1 001	9	3.27062255497915	5.34443868479077	24	52	1
20211203 0.5nM 069-1R_TRAF6_MyD88 NC_10 IL1 001...9...43	20211203 0.5nM 069-1R_TRAF6_MyD88 NC_10 IL1 001...9...MyD88...408	10	MyD88 TRAF6Goff	20211203 0.5nM 069-1R_TRAF6_MyD88 NC_10 IL1 001	9	1.52896321405466	8.59588037668109	40	308	0
20211203 0.5nM 069-1R_TRAF6_MyD88 NC_10 IL1 001...9...44	20211203 0.5nM 069-1R_TRAF6_MyD88 NC_10 IL1 001...9...MyD88...410	10	MyD88 TRAF6Goff	20211203 0.5nM 069-1R_TRAF6_MyD88 NC_10 IL1 001	9	8.8605212506996	8.13966656624173	112	80	2
20211203 0.5nM 069-1R_TRAF6_MyD88 NC_10 IL1 001...9...45	20211203 0.5nM 069-1R_TRAF6_MyD88 NC_10 IL1 001...9...MyD88...415	10	MyD88 TRAF6Goff	20211203 0.5nM 069-1R_TRAF6_MyD88 NC_10 IL1 001	9	4.2968241745825	8.70240393849507	52	44	1
20211203 0.5nM 069-1R_TRAF6_MyD88 NC_10 IL1 001...9...47	20211203 0.5nM 069-1R_TRAF6_MyD88 NC_10 IL1 001...9...MyD88...423	10	MyD88 TRAF6Goff	20211203 0.5nM 069-1R_TRAF6_MyD88 NC_10 IL1 001	9	8.51785245862121	5.1677951496656	216	120	2
20211203 0.5nM 069-1R_TRAF6_MyD88 NC_10 IL1 001...9...48	20211203 0.5nM 069-1R_TRAF6_MyD88 NC_10 IL1 001...9...MyD88...443	10	MyD88 TRAF6Goff	20211203 0.5nM 069-1R_TRAF6_MyD88 NC_10 IL1 001	9	4.71178198972323	9.43997640369828	184	308	1
20211203 0.5nM 069-1R_TRAF6_MyD88 NC_10 IL1 001...9...49	20211203 0.5nM 069-1R_TRAF6_MyD88 NC_10 IL1 001...9...MyD88...463	10	MyD88 TRAF6Goff	20211203 0.5nM 069-1R_TRAF6_MyD88 NC_10 IL1 001	9	3.42872429272313	3.33080014143339	52	24	1
20211203 0.5nM 069-1R_TRAF6_MyD88 NC_10 IL1 001...9...5	20211203 0.5nM 069-1R_TRAF6_MyD88 NC_10 IL1 001...9...MyD88...35	10	MyD88 TRAF6Goff	20211203 0.5nM 069-1R_TRAF6_MyD88 NC_10 IL1 001	9	12.5378343870392	1.47205422056958	84	8	3
20211203 0.5nM 069-1R_TRAF6_MyD88 NC_10 IL1 001...9...51	20211203 0.5nM 069-1R_TRAF6_MyD88 NC_10 IL1 001...9...MyD88...461	10	MyD88 TRAF6Goff	20211203 0.5nM 069-1R_TRAF6_MyD88 NC_10 IL1 001	9	6.56077238221226	7.76529482336435	76	40	1
20211203 0.5nM 069-1R_TRAF6_MyD88 NC_10 IL1 001...9...52	20211203 0.5nM 069-1R_TRAF6_MyD88 NC_10 IL1 001...9...MyD88...357	10	MyD88 TRAF6Goff	20211203 0.5nM 069-1R_TRAF6_MyD88 NC_10 IL1 001	9	5.23281981463111	5.82674515535986	180	20	1
20211203 0.5nM 069-1R_TRAF6_MyD88 NC_10 IL1 001...9...53	20211203 0.5nM 069-1R_TRAF6_MyD88 NC_10 IL1 001...9...MyD88...479	10	MyD88 TRAF6Goff	20211203 0.5nM 069-1R_TRAF6_MyD88 NC_10 IL1 001	9	5.75239414444449	3.94364395390291	36	24	1
20211203 0.5nM 069-1R_TRAF6_MyD88 NC_10 IL1 001...9...54	20211203 0.5nM 069-1R_TRAF6_MyD88 NC_10 IL1 001...9...MyD88...418	10	MyD88 TRAF6Goff	20211203 0.5nM 069-1R_TRAF6_MyD88 NC_10 IL1 001	9	2.23583786129231	12.1764262441949	64	276	0
20211203 0.5nM 069-1R_TRAF6_MyD88 NC_10 IL1 001...9...55	20211203 0.5nM 069-1R_TRAF6_MyD88 NC_10 IL1 001...9...MyD88...498	10	MyD88 TRAF6Goff	20211203 0.5nM 069-1R_TRAF6_MyD88 NC_10 IL1 001	9	3.74578602311608	7.40562684714414	24	28	1
20211203 0.5nM 069-1R_TRAF6_MyD88 NC_10 IL1 001...9...56	20211203 0.5nM 069-1R_TRAF6_MyD88 NC_10 IL1 001...9...MyD88...506	10	MyD88 TRAF6Goff	20211203 0.5nM 069-1R_TRAF6_MyD88 NC_10 IL1 001	9	4.45921346014243	8.34766987823485	20	28	1
20211203 0.5nM 069-1R_TRAF6_MyD88 NC_10 IL1 001...9...60	20211203 0.5nM 069-1R_TRAF6_MyD88 NC_10 IL1 001...9...MyD88...530	10	MyD88 TRAF6Goff	20211203 0.5nM 069-1R_TRAF6_MyD88 NC_10 IL1 001	9	3.49848008019781	11.0505638155342	92	104	1
20211203 0.5nM 069-1R_TRAF6_MyD88 NC_10 IL1 001...9...61	20211203 0.5nM 069-1R_TRAF6_MyD88 NC_10 IL1 001...9...MyD88...496	10	MyD88 TRAF6Goff	20211203 0.5nM 069-1R_TRAF6_MyD88 NC_10 IL1 001	9	4.11529661175176	9.04061887348241	152	116	1
20211203 0.5nM 069-1R_TRAF6_MyD88 NC_10 IL1 001...9...62	20211203 0.5nM 069-1R_TRAF6_MyD88 NC_10 IL1 001...9...MyD88...486	10	MyD88 TRAF6Goff	20211203 0.5nM 069-1R_TRAF6_MyD88 NC_10 IL1 001	9	3.79892850220228	7.11344280200567	92	88	1
20211203 0.5nM 069-1R_TRAF6_MyD88 NC_10 IL1 001...9...63	20211203 0.5nM 069-1R_TRAF6_MyD88 NC_10 IL1 001...9...MyD88...533	10	MyD88 TRAF6Goff	20211203 0.5nM 069-1R_TRAF6_MyD88 NC_10 IL1 001	9	10.648811346784	4.97526981148335	96	72	2
20211203 0.5nM 069-1R_TRAF6_MyD88 NC_10 IL1 001...9...64	20211203 0.5nM 069-1R_TRAF6_MyD88 NC_10 IL1 001...9...MyD88...525	10	MyD88 TRAF6Goff	20211203 0.5nM 069-1R_TRAF6_MyD88 NC_10 IL1 001	9	5.59913345316063	7.37752701581737	32	32	1
20211203 0.5nM 069-1R_TRAF6_MyD88 NC_10 IL1 001...9...65	20211203 0.5nM 069-1R_TRAF6_MyD88 NC_10 IL1 001...9...MyD88...538	10	MyD88 TRAF6Goff	20211203 0.5nM 069-1R_TRAF6_MyD88 NC_10 IL1 001	9	5.08829131726447	4.34627240509165	20	8	1
20211203 0.5nM 069-1R_TRAF6_MyD88 NC_10 IL1 001...9...67	20211203 0.5nM 069-1R_TRAF6_MyD88 NC_10 IL1 001...9...MyD88...564	10	MyD88 TRAF6Goff	20211203 0.5nM 069-1R_TRAF6_MyD88 NC_10 IL1 001	9	2.3879717378436	9.20530677090225	16	68	1
20211203 0.5nM 069-1R_TRAF6_MyD88 NC_10 IL1 001...9...69	20211203 0.5nM 069-1R_TRAF6_MyD88 NC_10 IL1 001...9...MyD88...582	10	MyD88 TRAF6Goff	20211203 0.5nM 069-1R_TRAF6_MyD88 NC_10 IL1 001	9	7.28681522334045	6.95460085165778	156	200	2
20211203 0.5nM 069-1R_TRAF6_MyD88 NC_10 IL1 001...9...7	20211203 0.5nM 069-1R_TRAF6_MyD88 NC_10 IL1 001...9...MyD88...99	10	MyD88 TRAF6Goff	20211203 0.5nM 069-1R_TRAF6_MyD88 NC_10 IL1 001	9	7.14206154833326	9.26890595449867	20	16	2
20211203 0.5nM 069-1R_TRAF6_MyD88 NC_10 IL1 001...9...71	20211203 0.5nM 069-1R_TRAF6_MyD88 NC_10 IL1 001...9...MyD88...585	10	MyD88 TRAF6Goff	20211203 0.5nM 069-1R_TRAF6_MyD88 NC_10 IL1 001	9	3.43762468269444	3.68677608138202	80	16	1
20211203 0.5nM 069-1R_TRAF6_MyD88 NC_10 IL1 001...9...73	20211203 0.5nM 069-1R_TRAF6_MyD88 NC_10 IL1 001...9...MyD88...567	10	MyD88 TRAF6Goff	20211203 0.5nM 069-1R_TRAF6_MyD88 NC_10 IL1 001	9	4.71580032914069	5.62273526479073	92	44	1
20211203 0.5nM 069-1R_TRAF6_MyD88 NC_10 IL1 001...9...76	20211203 0.5nM 069-1R_TRAF6_MyD88 NC_10 IL1 001...9...MyD88...677	10	MyD88 TRAF6Goff	20211203 0.5nM 069-1R_TRAF6_MyD88 NC_10 IL1 001	9	2.25892880760299	6.29790594883052	32	16	1
20211203 0.5nM 069-1R_TRAF6_MyD88 NC_10 IL1 001...9...77	20211203 0.5nM 069-1R_TRAF6_MyD88 NC_10 IL1 001...9...MyD88...676	10	MyD88 TRAF6Goff	20211203 0.5nM 069-1R_TRAF6_MyD88 NC_10 IL1 001	9	5.94351241346685	3.97152419581984	152	24	1
20211203 0.5nM 069-1R_TRAF6_MyD88 NC_10 IL1 001...9...78	20211203 0.5nM 069-1R_TRAF6_MyD88 NC_10 IL1 001...9...MyD88...657	10	MyD88 TRAF6Goff	20211203 0.5nM 069-1R_TRAF6_MyD88 NC_10 IL1 001	9	3.42543148795546	7.33384918986431	76	136	1
20211203 0.5nM 069-1R_TRAF6_MyD88 NC_10 IL1 001...9...79	20211203 0.5nM 069-1R_TRAF6_MyD88 NC_10 IL1 001...9...MyD88...720	10	MyD88 TRAF6Goff	20211203 0.5nM 069-1R_TRAF6_MyD88 NC_10 IL1 001	9	3.35237758360858	2.22454203492413	12	16	1
20211203 0.5nM 069-1R_TRAF6_MyD88 NC_10 IL1 001...9...8	20211203 0.5nM 069-1R_TRAF6_MyD88 NC_10 IL1 001...9...MyD88...97	10	MyD88 TRAF6Goff	20211203 0.5nM 069-1R_TRAF6_MyD88 NC_10 IL1 001	9	5.0572054786156	5.91737023388386	12	8	1
20211203 0.5nM 069-1R_TRAF6_MyD88 NC_10 IL1 001...9...80	20211203 0.5nM 069-1R_TRAF6_MyD88 NC_10 IL1 001...9...MyD88...697	10	MyD88 TRAF6Goff	20211203 0.5nM 069-1R_TRAF6_MyD88 NC_10 IL1 001	9	2.79799812868366	7.61513853886628	72	56	1
20211203 0.5nM 069-1R_TRAF6_MyD88 NC_10 IL1 001...9...81	20211203 0.5nM 069-1R_TRAF6_MyD88 NC_10 IL1 001...9...MyD88...700	10	MyD88 TRAF6Goff	20211203 0.5nM 069-1R_TRAF6_MyD88 NC_10 IL1 001	9	6.04247380165921	10.2292309146279	36	132	1
20211203 0.5nM 069-1R_TRAF6_MyD88 NC_10 IL1 001...9...82	20211203 0.5nM 069-1R_TRAF6_MyD88 NC_10 IL1 001...9...MyD88...712	10	MyD88 TRAF6Goff	20211203 0.5nM 069-1R_TRAF6_MyD88 NC_10 IL1 001	9	7.61179625152971	4.53327443552521	128	16	2
20211203 0.5nM 069-1R_TRAF6_MyD88 NC_10 IL1 001...9...83	20211203 0.5nM 069-1R_TRAF6_MyD88 NC_10 IL1 001...9...MyD88...714	10	MyD88 TRAF6Goff	20211203 0.5nM 069-1R_TRAF6_MyD88 NC_10 IL1 001	9	5.49977933984453	14.8364852525402	92	112	1
20211203 0.5nM 069-1R_TRAF6_MyD88 NC_10 IL1 001...9...84	20211203 0.5nM 069-1R_TRAF6_MyD88 NC_10 IL1 001...9...MyD88...735	10	MyD88 TRAF6Goff	20211203 0.5nM 069-1R_TRAF6_MyD88 NC_10 IL1 001	9	1.57827751882998	5.21960983959277	52	68	0
20211203 0.5nM 069-1R_TRAF6_MyD88 NC_10 IL1 001...9...85	20211203 0.5nM 069-1R_TRAF6_MyD88 NC_10 IL1 001...9...MyD88...763	10	MyD88 TRAF6Goff	20211203 0.5nM 069-1R_TRAF6_MyD88 NC_10 IL1 001	9	1.75280616774396	2.36280336464647	28	24	0
20211203 0.5nM 069-1R_TRAF6_MyD88 NC_10 IL1 001...9...86	20211203 0.5nM 069-1R_TRAF6_MyD88 NC_10 IL1 001...9...MyD88...754	10	MyD88 TRAF6Goff	20211203 0.5nM 069-1R_TRAF6_MyD88 NC_10 IL1 001	9	2.62251205528523	5.48157636051901	72	60	1
20211203 0.5nM 069-1R_TRAF6_MyD88 NC_10 IL1 001...9...88	20211203 0.5nM 069-1R_TRAF6_MyD88 NC_10 IL1 001...9...MyD88...759	10	MyD88 TRAF6Goff	20211203 0.5nM 069-1R_TRAF6_MyD88 NC_10 IL1 001	9	4.74159840010436	9.59517222880303	196	104	1
20211203 0.5nM 069-1R_TRAF6_MyD88 NC_10 IL1 001...9...89	20211203 0.5nM 069-1R_TRAF6_MyD88 NC_10 IL1 001...9...MyD88...803	10	MyD88 TRAF6Goff	20211203 0.5nM 069-1R_TRAF6_MyD88 NC_10 IL1 001	9	2.02876948366118	7.41854949408983	16	48	0
20211203 0.5nM 069-1R_TRAF6_MyD88 NC_10 IL1 001...9...9	20211203 0.5nM 069-1R_TRAF6_MyD88 NC_10 IL1 001...9...MyD88...112	10	MyD88 TRAF6Goff	20211203 0.5nM 069-1R_TRAF6_MyD88 NC_10 IL1 001	9	6.59545120071419	10.9134567538896	12	116	1
20211203 0.5nM 069-1R_TRAF6_MyD88 NC_10 IL1 001...9...90	20211203 0.5nM 069-1R_TRAF6_MyD88 NC_10 IL1 001...9...MyD88...801	10	MyD88 TRAF6Goff	20211203 0.5nM 069-1R_TRAF6_MyD88 NC_10 IL1 001	9	3.81419945412819	5.61403136377104	20	32	1
20211203 0.5nM 069-1R_TRAF6_MyD88 NC_10 IL1 001...9...91	20211203 0.5nM 069-1R_TRAF6_MyD88 NC_10 IL1 001...9...MyD88...783	10	MyD88 TRAF6Goff	20211203 0.5nM 069-1R_TRAF6_MyD88 NC_10 IL1 001	9	14.632490239559	1.2159710257844	52	24	3
20211203 0.5nM 069-1R_TRAF6_MyD88 NC_10 IL1 001...9...94	20211203 0.5nM 069-1R_TRAF6_MyD88 NC_10 IL1 001...9...MyD88...875	10	MyD88 TRAF6Goff	20211203 0.5nM 069-1R_TRAF6_MyD88 NC_10 IL1 001	9	6.18411729093433	6.81980782902993	64	64	1
20211203 0.5nM 069-1R_TRAF6_MyD88 NC_10 IL1 001...9...95	20211203 0.5nM 069-1R_TRAF6_MyD88 NC_10 IL1 001...9...MyD88...879	10	MyD88 TRAF6Goff	20211203 0.5nM 069-1R_TRAF6_MyD88 NC_10 IL1 001	9	4.39032609881166	6.82306466469719	104	180	1
20211203 0.5nM 069-1R_TRAF6_MyD88 NC_10 IL1 001...9...96	20211203 0.5nM 069-1R_TRAF6_MyD88 NC_10 IL1 001...9...MyD88...917	10	MyD88 TRAF6Goff	20211203 0.5nM 069-1R_TRAF6_MyD88 NC_10 IL1 001	9	2.46732860864434	6.00560227451567	16	256	1
20211203 0.5nM 069-1R_TRAF6_MyD88 NC_10 IL1 001...9...97	20211203 0.5nM 069-1R_TRAF6_MyD88 NC_10 IL1 001...9...MyD88...815	10	MyD88 TRAF6Goff	20211203 0.5nM 069-1R_TRAF6_MyD88 NC_10 IL1 001	9	3.95864306077002	1.11401403112092	188	12	1
20211203 0.5nM 069-1R_TRAF6_MyD88 NC_10 IL1 001...9...98	20211203 0.5nM 069-1R_TRAF6_MyD88 NC_10 IL1 001...9...MyD88...907	10	MyD88 TRAF6Goff	20211203 0.5nM 069-1R_TRAF6_MyD88 NC_10 IL1 001	9	5.42626882099261	1.47204200320771	16	12	1
20211203 0.5nM 069-1R_TRAF6_MyD88 NC_10 IL1 001...9...99	20211203 0.5nM 069-1R_TRAF6_MyD88 NC_10 IL1 001...9...MyD88...919	10	MyD88 TRAF6Goff	20211203 0.5nM 069-1R_TRAF6_MyD88 NC_10 IL1 001	9	5.35435219087096	7.94077941550391	12	204	1
20211206 0.5nM 069-1R_TRAF6_MyD88 NC_12mol 001...1...1	20211206 0.5nM 069-1R_TRAF6_MyD88 NC_12mol 001...1...MyD88...27	10	MyD88 TRAF6Goff	20211206 0.5nM 069-1R_TRAF6_MyD88 NC_12mol 001	1	3.88208126012902	6.36630695001529	52	12	1
20211206 0.5nM 069-1R_TRAF6_MyD88 NC_12mol 001...1...10	20211206 0.5nM 069-1R_TRAF6_MyD88 NC_12mol 001...1...MyD88...144	10	MyD88 TRAF6Goff	20211206 0.5nM 069-1R_TRAF6_MyD88 NC_12mol 001	1	0.72813111414435	10.9383100265804	24	680	0
20211206 0.5nM 069-1R_TRAF6_MyD88 NC_12mol 001...1...11	20211206 0.5nM 069-1R_TRAF6_MyD88 NC_12mol 001...1...MyD88...127	10	MyD88 TRAF6Goff	20211206 0.5nM 069-1R_TRAF6_MyD88 NC_12mol 001	1	9.27675992104496	8.68779797854301	232	104	2
20211206 0.5nM 069-1R_TRAF6_MyD88 NC_12mol 001...1...12	20211206 0.5nM 069-1R_TRAF6_MyD88 NC_12mol 001...1...MyD88...177	10	MyD88 TRAF6Goff	20211206 0.5nM 069-1R_TRAF6_MyD88 NC_12mol 001	1	3.57357672011245	8.03051500246641	12	48	1
20211206 0.5nM 069-1R_TRAF6_MyD88 NC_12mol 001...1...13	20211206 0.5nM 069-1R_TRAF6_MyD88 NC_12mol 001...1...MyD88...160	10	MyD88 TRAF6Goff	20211206 0.5nM 069-1R_TRAF6_MyD88 NC_12mol 001	1	5.24167148073184	4.02254686313023	172	124	1
20211206 0.5nM 069-1R_TRAF6_MyD88 NC_12mol 001...1...14	20211206 0.5nM 069-1R_TRAF6_MyD88 NC_12mol 001...1...MyD88...202	10	MyD88 TRAF6Goff	20211206 0.5nM 069-1R_TRAF6_MyD88 NC_12mol 001	1	11.7933049204535	20.8925733171679	132	168	3
20211206 0.5nM 069-1R_TRAF6_MyD88 NC_12mol 001...1...16	20211206 0.5nM 069-1R_TRAF6_MyD88 NC_12mol 001...1...MyD88...139	10	MyD88 TRAF6Goff	20211206 0.5nM 069-1R_TRAF6_MyD88 NC_12mol 001	1	9.5302804226346	8.55520135865831	164	52	2
20211206 0.5nM 069-1R_TRAF6_MyD88 NC_12mol 001...1...17	20211206 0.5nM 069-1R_TRAF6_MyD88 NC_12mol 001...1...MyD88...156	10	MyD88 TRAF6Goff	20211206 0.5nM 069-1R_TRAF6_MyD88 NC_12mol 001	1	11.3815981718664	12.1085565718937	152	92	3
20211206 0.5nM 069-1R_TRAF6_MyD88 NC_12mol 001...1...18	20211206 0.5nM 069-1R_TRAF6_MyD88 NC_12mol 001...1...MyD88...225	10	MyD88 TRAF6Goff	20211206 0.5nM 069-1R_TRAF6_MyD88 NC_12mol 001	1	5.26631232787903	5.75427584533153	24	84	1
20211206 0.5nM 069-1R_TRAF6_MyD88 NC_12mol 001...1...20	20211206 0.5nM 069-1R_TRAF6_MyD88 NC_12mol 001...1...MyD88...505	10	MyD88 TRAF6Goff	20211206 0.5nM 069-1R_TRAF6_MyD88 NC_12mol 001	1	7.0886400777345	11.9927296618463	444	552	2
20211206 0.5nM 069-1R_TRAF6_MyD88 NC_12mol 001...1...21	20211206 0.5nM 069-1R_TRAF6_MyD88 NC_12mol 001...1...MyD88...274	10	MyD88 TRAF6Goff	20211206 0.5nM 069-1R_TRAF6_MyD88 NC_12mol 001	1	11.3718366575076	6.94431616391711	48	24	3
20211206 0.5nM 069-1R_TRAF6_MyD88 NC_12mol 001...1...22	20211206 0.5nM 069-1R_TRAF6_MyD88 NC_12mol 001...1...MyD88...268	10	MyD88 TRAF6Goff	20211206 0.5nM 069-1R_TRAF6_MyD88 NC_12mol 001	1	6.00100471313246	11.2834365379483	212	452	1
20211206 0.5nM 069-1R_TRAF6_MyD88 NC_12mol 001...1...23	20211206 0.5nM 069-1R_TRAF6_MyD88 NC_12mol 001...1...MyD88...270	10	MyD88 TRAF6Goff	20211206 0.5nM 069-1R_TRAF6_MyD88 NC_12mol 001	1	11.7270045284875	3.4562797084107	136	24	3
20211206 0.5nM 069-1R_TRAF6_MyD88 NC_12mol 001...1...25	20211206 0.5nM 069-1R_TRAF6_MyD88 NC_12mol 001...1...MyD88...279	10	MyD88 TRAF6Goff	20211206 0.5nM 069-1R_TRAF6_MyD88 NC_12mol 001	1	10.7017899745634	8.65327867393938	328	304	2
20211206 0.5nM 069-1R_TRAF6_MyD88 NC_12mol 001...1...27	20211206 0.5nM 069-1R_TRAF6_MyD88 NC_12mol 001...1...MyD88...286	10	MyD88 TRAF6Goff	20211206 0.5nM 069-1R_TRAF6_MyD88 NC_12mol 001	1	4.57590802842805	6.18319268489267	104	44	1
20211206 0.5nM 069-1R_TRAF6_MyD88 NC_12mol 001...1...28	20211206 0.5nM 069-1R_TRAF6_MyD88 NC_12mol 001...1...MyD88...272	10	MyD88 TRAF6Goff	20211206 0.5nM 069-1R_TRAF6_MyD88 NC_12mol 001	1	5.11638704025295	6.5262308466187	96	268	1
20211206 0.5nM 069-1R_TRAF6_MyD88 NC_12mol 001...1...29	20211206 0.5nM 069-1R_TRAF6_MyD88 NC_12mol 001...1...MyD88...276	10	MyD88 TRAF6Goff	20211206 0.5nM 069-1R_TRAF6_MyD88 NC_12mol 001	1	5.56122607255992	3.03803374429659	128	12	1
20211206 0.5nM 069-1R_TRAF6_MyD88 NC_12mol 001...1...30	20211206 0.5nM 069-1R_TRAF6_MyD88 NC_12mol 001...1...MyD88...293	10	MyD88 TRAF6Goff	20211206 0.5nM 069-1R_TRAF6_MyD88 NC_12mol 001	1	5.47556669049683	6.27234600723025	184	160	1
20211206 0.5nM 069-1R_TRAF6_MyD88 NC_12mol 001...1...31	20211206 0.5nM 069-1R_TRAF6_MyD88 NC_12mol 001...1...MyD88...333	10	MyD88 TRAF6Goff	20211206 0.5nM 069-1R_TRAF6_MyD88 NC_12mol 001	1	5.71607782049968	3.25885763410881	84	8	1
20211206 0.5nM 069-1R_TRAF6_MyD88 NC_12mol 001...1...32	20211206 0.5nM 069-1R_TRAF6_MyD88 NC_12mol 001...1...MyD88...346	10	MyD88 TRAF6Goff	20211206 0.5nM 069-1R_TRAF6_MyD88 NC_12mol 001	1	3.39525932965329	1.66201081641108	328	12	1
20211206 0.5nM 069-1R_TRAF6_MyD88 NC_12mol 001...1...33	20211206 0.5nM 069-1R_TRAF6_MyD88 NC_12mol 001...1...MyD88...370	10	MyD88 TRAF6Goff	20211206 0.5nM 069-1R_TRAF6_MyD88 NC_12mol 001	1	4.28358603717967	1.73022299411273	244	8	1
20211206 0.5nM 069-1R_TRAF6_MyD88 NC_12mol 001...1...35	20211206 0.5nM 069-1R_TRAF6_MyD88 NC_12mol 001...1...MyD88...417	10	MyD88 TRAF6Goff	20211206 0.5nM 069-1R_TRAF6_MyD88 NC_12mol 001	1	3.97390266345202	4.05463357130561	16	196	1
20211206 0.5nM 069-1R_TRAF6_MyD88 NC_12mol 001...1...37	20211206 0.5nM 069-1R_TRAF6_MyD88 NC_12mol 001...1...MyD88...421	10	MyD88 TRAF6Goff	20211206 0.5nM 069-1R_TRAF6_MyD88 NC_12mol 001	1	11.4641664163324	7.13827192434303	76	256	3
20211206 0.5nM 069-1R_TRAF6_MyD88 NC_12mol 001...1...39	20211206 0.5nM 069-1R_TRAF6_MyD88 NC_12mol 001...1...MyD88...369	10	MyD88 TRAF6Goff	20211206 0.5nM 069-1R_TRAF6_MyD88 NC_12mol 001	1	7.91076035411381	3.50987860202651	576	124	2
20211206 0.5nM 069-1R_TRAF6_MyD88 NC_12mol 001...1...4	20211206 0.5nM 069-1R_TRAF6_MyD88 NC_12mol 001...1...MyD88...77	10	MyD88 TRAF6Goff	20211206 0.5nM 069-1R_TRAF6_MyD88 NC_12mol 001	1	9.63532534387075	11.0149641978162	72	76	2
20211206 0.5nM 069-1R_TRAF6_MyD88 NC_12mol 001...1...40	20211206 0.5nM 069-1R_TRAF6_MyD88 NC_12mol 001...1...MyD88...379	10	MyD88 TRAF6Goff	20211206 0.5nM 069-1R_TRAF6_MyD88 NC_12mol 001	1	16.8119285011477	7.54913125151025	440	220	4
20211206 0.5nM 069-1R_TRAF6_MyD88 NC_12mol 001...1...41	20211206 0.5nM 069-1R_TRAF6_MyD88 NC_12mol 001...1...MyD88...471	10	MyD88 TRAF6Goff	20211206 0.5nM 069-1R_TRAF6_MyD88 NC_12mol 001	1	3.52932285717381	9.45687424145351	120	256	1
20211206 0.5nM 069-1R_TRAF6_MyD88 NC_12mol 001...1...42	20211206 0.5nM 069-1R_TRAF6_MyD88 NC_12mol 001...1...MyD88...427	10	MyD88 TRAF6Goff	20211206 0.5nM 069-1R_TRAF6_MyD88 NC_12mol 001	1	6.02064958984244	12.5593274009606	116	104	1
20211206 0.5nM 069-1R_TRAF6_MyD88 NC_12mol 001...1...43	20211206 0.5nM 069-1R_TRAF6_MyD88 NC_12mol 001...1...MyD88...467	10	MyD88 TRAF6Goff	20211206 0.5nM 069-1R_TRAF6_MyD88 NC_12mol 001	1	5.54841737508801	6.36349431672511	168	240	1
20211206 0.5nM 069-1R_TRAF6_MyD88 NC_12mol 001...1...44	20211206 0.5nM 069-1R_TRAF6_MyD88 NC_12mol 001...1...MyD88...502	10	MyD88 TRAF6Goff	20211206 0.5nM 069-1R_TRAF6_MyD88 NC_12mol 001	1	6.9336436530435	3.0336020080852	24	8	2
20211206 0.5nM 069-1R_TRAF6_MyD88 NC_12mol 001...1...45	20211206 0.5nM 069-1R_TRAF6_MyD88 NC_12mol 001...1...MyD88...511	10	MyD88 TRAF6Goff	20211206 0.5nM 069-1R_TRAF6_MyD88 NC_12mol 001	1	2.74618390268186	2.70709025275319	68	68	1
20211206 0.5nM 069-1R_TRAF6_MyD88 NC_12mol 001...1...47	20211206 0.5nM 069-1R_TRAF6_MyD88 NC_12mol 001...1...MyD88...457	10	MyD88 TRAF6Goff	20211206 0.5nM 069-1R_TRAF6_MyD88 NC_12mol 001	1	5.22633070695987	2.99283475360367	368	120	1
20211206 0.5nM 069-1R_TRAF6_MyD88 NC_12mol 001...1...48	20211206 0.5nM 069-1R_TRAF6_MyD88 NC_12mol 001...1...MyD88...431	10	MyD88 TRAF6Goff	20211206 0.5nM 069-1R_TRAF6_MyD88 NC_12mol 001	1	5.51984924144038	3.1507782519909	184	20	1
20211206 0.5nM 069-1R_TRAF6_MyD88 NC_12mol 001...1...51	20211206 0.5nM 069-1R_TRAF6_MyD88 NC_12mol 001...1...MyD88...624	10	MyD88 TRAF6Goff	20211206 0.5nM 069-1R_TRAF6_MyD88 NC_12mol 001	1	6.47885764805636	4.1003885590104	312	120	1
20211206 0.5nM 069-1R_TRAF6_MyD88 NC_12mol 001...1...52	20211206 0.5nM 069-1R_TRAF6_MyD88 NC_12mol 001...1...MyD88...599	10	MyD88 TRAF6Goff	20211206 0.5nM 069-1R_TRAF6_MyD88 NC_12mol 001	1	6.38022017751005	1.47447290974935	160	52	1
20211206 0.5nM 069-1R_TRAF6_MyD88 NC_12mol 001...1...53	20211206 0.5nM 069-1R_TRAF6_MyD88 NC_12mol 001...1...MyD88...618	10	MyD88 TRAF6Goff	20211206 0.5nM 069-1R_TRAF6_MyD88 NC_12mol 001	1	7.95142530709044	2.93331323001957	316	28	2
20211206 0.5nM 069-1R_TRAF6_MyD88 NC_12mol 001...1...54	20211206 0.5nM 069-1R_TRAF6_MyD88 NC_12mol 001...1...MyD88...633	10	MyD88 TRAF6Goff	20211206 0.5nM 069-1R_TRAF6_MyD88 NC_12mol 001	1	9.57075283145393	2.16948319918548	260	44	2
20211206 0.5nM 069-1R_TRAF6_MyD88 NC_12mol 001...1...55	20211206 0.5nM 069-1R_TRAF6_MyD88 NC_12mol 001...1...MyD88...731	10	MyD88 TRAF6Goff	20211206 0.5nM 069-1R_TRAF6_MyD88 NC_12mol 001	1	9.23566985846632	3.97981272963026	24	28	2
20211206 0.5nM 069-1R_TRAF6_MyD88 NC_12mol 001...1...56	20211206 0.5nM 069-1R_TRAF6_MyD88 NC_12mol 001...1...MyD88...660	10	MyD88 TRAF6Goff	20211206 0.5nM 069-1R_TRAF6_MyD88 NC_12mol 001	1	9.36503632834136	3.75199415852733	108	68	2
20211206 0.5nM 069-1R_TRAF6_MyD88 NC_12mol 001...1...57	20211206 0.5nM 069-1R_TRAF6_MyD88 NC_12mol 001...1...MyD88...517	10	MyD88 TRAF6Goff	20211206 0.5nM 069-1R_TRAF6_MyD88 NC_12mol 001	1	6.80821235633597	5.92064648719335	128	276	2
20211206 0.5nM 069-1R_TRAF6_MyD88 NC_12mol 001...1...58	20211206 0.5nM 069-1R_TRAF6_MyD88 NC_12mol 001...1...MyD88...619	10	MyD88 TRAF6Goff	20211206 0.5nM 069-1R_TRAF6_MyD88 NC_12mol 001	1	9.29747957409134	3.26550312420868	128	60	2
20211206 0.5nM 069-1R_TRAF6_MyD88 NC_12mol 001...1...59	20211206 0.5nM 069-1R_TRAF6_MyD88 NC_12mol 001...1...MyD88...784	10	MyD88 TRAF6Goff	20211206 0.5nM 069-1R_TRAF6_MyD88 NC_12mol 001	1	2.90161958837233	3.1843878535694	36	144	1
20211206 0.5nM 069-1R_TRAF6_MyD88 NC_12mol 001...1...6	20211206 0.5nM 069-1R_TRAF6_MyD88 NC_12mol 001...1...MyD88...106	10	MyD88 TRAF6Goff	20211206 0.5nM 069-1R_TRAF6_MyD88 NC_12mol 001	1	11.0882983656833	17.0465002408502	100	136	2
20211206 0.5nM 069-1R_TRAF6_MyD88 NC_12mol 001...1...60	20211206 0.5nM 069-1R_TRAF6_MyD88 NC_12mol 001...1...MyD88...686	10	MyD88 TRAF6Goff	20211206 0.5nM 069-1R_TRAF6_MyD88 NC_12mol 001	1	6.62164782337843	9.88340182182771	96	156	1
20211206 0.5nM 069-1R_TRAF6_MyD88 NC_12mol 001...1...61	20211206 0.5nM 069-1R_TRAF6_MyD88 NC_12mol 001...1...MyD88...774	10	MyD88 TRAF6Goff	20211206 0.5nM 069-1R_TRAF6_MyD88 NC_12mol 001	1	6.77037314143116	3.63884253345975	84	68	2
20211206 0.5nM 069-1R_TRAF6_MyD88 NC_12mol 001...1...62	20211206 0.5nM 069-1R_TRAF6_MyD88 NC_12mol 001...1...MyD88...704	10	MyD88 TRAF6Goff	20211206 0.5nM 069-1R_TRAF6_MyD88 NC_12mol 001	1	6.85681899044992	1.24316682363606	236	20	2
20211206 0.5nM 069-1R_TRAF6_MyD88 NC_12mol 001...1...63	20211206 0.5nM 069-1R_TRAF6_MyD88 NC_12mol 001...1...MyD88...804	10	MyD88 TRAF6Goff	20211206 0.5nM 069-1R_TRAF6_MyD88 NC_12mol 001	1	3.06481539966378	4.21221720633781	16	28	1
20211206 0.5nM 069-1R_TRAF6_MyD88 NC_12mol 001...1...64	20211206 0.5nM 069-1R_TRAF6_MyD88 NC_12mol 001...1...MyD88...709	10	MyD88 TRAF6Goff	20211206 0.5nM 069-1R_TRAF6_MyD88 NC_12mol 001	1	9.61015815799894	4.69941732889502	404	80	2
20211206 0.5nM 069-1R_TRAF6_MyD88 NC_12mol 001...1...65	20211206 0.5nM 069-1R_TRAF6_MyD88 NC_12mol 001...1...MyD88...805	10	MyD88 TRAF6Goff	20211206 0.5nM 069-1R_TRAF6_MyD88 NC_12mol 001	1	1.39177372205444	1.29757361776995	20	24	0
20211206 0.5nM 069-1R_TRAF6_MyD88 NC_12mol 001...1...67	20211206 0.5nM 069-1R_TRAF6_MyD88 NC_12mol 001...1...MyD88...758	10	MyD88 TRAF6Goff	20211206 0.5nM 069-1R_TRAF6_MyD88 NC_12mol 001	1	7.72282396684398	2.19037906924956	108	32	2
20211206 0.5nM 069-1R_TRAF6_MyD88 NC_12mol 001...1...68	20211206 0.5nM 069-1R_TRAF6_MyD88 NC_12mol 001...1...MyD88...646	10	MyD88 TRAF6Goff	20211206 0.5nM 069-1R_TRAF6_MyD88 NC_12mol 001	1	0.684792428973482	5.36648630049365	20	560	0
20211206 0.5nM 069-1R_TRAF6_MyD88 NC_12mol 001...1...70	20211206 0.5nM 069-1R_TRAF6_MyD88 NC_12mol 001...1...MyD88...850	10	MyD88 TRAF6Goff	20211206 0.5nM 069-1R_TRAF6_MyD88 NC_12mol 001	1	2.88317422506602	3.45066936769849	56	28	1
20211206 0.5nM 069-1R_TRAF6_MyD88 NC_12mol 001...1...71	20211206 0.5nM 069-1R_TRAF6_MyD88 NC_12mol 001...1...MyD88...941	10	MyD88 TRAF6Goff	20211206 0.5nM 069-1R_TRAF6_MyD88 NC_12mol 001	1	2.21625923827277	1.67294337467183	8	36	0
20211206 0.5nM 069-1R_TRAF6_MyD88 NC_12mol 001...1...72	20211206 0.5nM 069-1R_TRAF6_MyD88 NC_12mol 001...1...MyD88...909	10	MyD88 TRAF6Goff	20211206 0.5nM 069-1R_TRAF6_MyD88 NC_12mol 001	1	7.55177431242317	4.75939317333159	68	260	2
20211206 0.5nM 069-1R_TRAF6_MyD88 NC_12mol 001...1...73	20211206 0.5nM 069-1R_TRAF6_MyD88 NC_12mol 001...1...MyD88...926	10	MyD88 TRAF6Goff	20211206 0.5nM 069-1R_TRAF6_MyD88 NC_12mol 001	1	3.58680857072527	3.06987944013254	144	76	1
20211206 0.5nM 069-1R_TRAF6_MyD88 NC_12mol 001...1...74	20211206 0.5nM 069-1R_TRAF6_MyD88 NC_12mol 001...1...MyD88...917	10	MyD88 TRAF6Goff	20211206 0.5nM 069-1R_TRAF6_MyD88 NC_12mol 001	1	2.55844934515678	2.964472504384	84	36	1
20211206 0.5nM 069-1R_TRAF6_MyD88 NC_12mol 001...1...76	20211206 0.5nM 069-1R_TRAF6_MyD88 NC_12mol 001...1...MyD88...971	10	MyD88 TRAF6Goff	20211206 0.5nM 069-1R_TRAF6_MyD88 NC_12mol 001	1	4.48608907825873	1.36582607509999	28	56	1
20211206 0.5nM 069-1R_TRAF6_MyD88 NC_12mol 001...1...77	20211206 0.5nM 069-1R_TRAF6_MyD88 NC_12mol 001...1...MyD88...832	10	MyD88 TRAF6Goff	20211206 0.5nM 069-1R_TRAF6_MyD88 NC_12mol 001	1	5.30538527905132	1.51451643651215	164	28	1
20211206 0.5nM 069-1R_TRAF6_MyD88 NC_12mol 001...1...78	20211206 0.5nM 069-1R_TRAF6_MyD88 NC_12mol 001...1...MyD88...910	10	MyD88 TRAF6Goff	20211206 0.5nM 069-1R_TRAF6_MyD88 NC_12mol 001	1	6.95551527647483	1.98319386834892	184	28	2
20211206 0.5nM 069-1R_TRAF6_MyD88 NC_12mol 001...1...79	20211206 0.5nM 069-1R_TRAF6_MyD88 NC_12mol 001...1...MyD88...969	10	MyD88 TRAF6Goff	20211206 0.5nM 069-1R_TRAF6_MyD88 NC_12mol 001	1	4.97303386030034	2.79328907866773	20	24	1
20211206 0.5nM 069-1R_TRAF6_MyD88 NC_12mol 001...1...80	20211206 0.5nM 069-1R_TRAF6_MyD88 NC_12mol 001...1...MyD88...1004	10	MyD88 TRAF6Goff	20211206 0.5nM 069-1R_TRAF6_MyD88 NC_12mol 001	1	8.15082449864377	6.20746897770543	76	140	2
20211206 0.5nM 069-1R_TRAF6_MyD88 NC_12mol 001...1...82	20211206 0.5nM 069-1R_TRAF6_MyD88 NC_12mol 001...1...MyD88...946	10	MyD88 TRAF6Goff	20211206 0.5nM 069-1R_TRAF6_MyD88 NC_12mol 001	1	4.54028070938692	4.54487633882437	100	124	1
20211206 0.5nM 069-1R_TRAF6_MyD88 NC_12mol 001...1...83	20211206 0.5nM 069-1R_TRAF6_MyD88 NC_12mol 001...1...MyD88...1025	10	MyD88 TRAF6Goff	20211206 0.5nM 069-1R_TRAF6_MyD88 NC_12mol 001	1	2.83111828918919	1.68846700194417	60	60	1
20211206 0.5nM 069-1R_TRAF6_MyD88 NC_12mol 001...1...84	20211206 0.5nM 069-1R_TRAF6_MyD88 NC_12mol 001...1...MyD88...1019	10	MyD88 TRAF6Goff	20211206 0.5nM 069-1R_TRAF6_MyD88 NC_12mol 001	1	7.72432073055431	2.99605950763377	76	52	2
20211206 0.5nM 069-1R_TRAF6_MyD88 NC_12mol 001...1...85	20211206 0.5nM 069-1R_TRAF6_MyD88 NC_12mol 001...1...MyD88...1102	10	MyD88 TRAF6Goff	20211206 0.5nM 069-1R_TRAF6_MyD88 NC_12mol 001	1	3.19387426924877	2.03349649516905	20	36	1
20211206 0.5nM 069-1R_TRAF6_MyD88 NC_12mol 001...1...86	20211206 0.5nM 069-1R_TRAF6_MyD88 NC_12mol 001...1...MyD88...841	10	MyD88 TRAF6Goff	20211206 0.5nM 069-1R_TRAF6_MyD88 NC_12mol 001	1	9.64302344053109	1.56062303285934	260	32	2
20211206 0.5nM 069-1R_TRAF6_MyD88 NC_12mol 001...1...87	20211206 0.5nM 069-1R_TRAF6_MyD88 NC_12mol 001...1...MyD88...1086	10	MyD88 TRAF6Goff	20211206 0.5nM 069-1R_TRAF6_MyD88 NC_12mol 001	1	3.10082572891315	1.54845371648958	16	32	1
20211206 0.5nM 069-1R_TRAF6_MyD88 NC_12mol 001...1...88	20211206 0.5nM 069-1R_TRAF6_MyD88 NC_12mol 001...1...MyD88...927	10	MyD88 TRAF6Goff	20211206 0.5nM 069-1R_TRAF6_MyD88 NC_12mol 001	1	13.3477379982448	2.58436273986968	168	8	3
20211206 0.5nM 069-1R_TRAF6_MyD88 NC_12mol 001...1...9	20211206 0.5nM 069-1R_TRAF6_MyD88 NC_12mol 001...1...MyD88...133	10	MyD88 TRAF6Goff	20211206 0.5nM 069-1R_TRAF6_MyD88 NC_12mol 001	1	4.67609906087955	2.63339287746753	28	20	1
20211206 0.5nM 069-1R_TRAF6_MyD88 NC_12mol 001...2...1	20211206 0.5nM 069-1R_TRAF6_MyD88 NC_12mol 001...2...MyD88...7	10	MyD88 TRAF6Goff	20211206 0.5nM 069-1R_TRAF6_MyD88 NC_12mol 001	2	9.71949843385217	8.56759821870882	312	144	2
20211206 0.5nM 069-1R_TRAF6_MyD88 NC_12mol 001...2...10	20211206 0.5nM 069-1R_TRAF6_MyD88 NC_12mol 001...2...MyD88...96	10	MyD88 TRAF6Goff	20211206 0.5nM 069-1R_TRAF6_MyD88 NC_12mol 001	2	5.07950425099293	6.25788088681304	80	76	1
20211206 0.5nM 069-1R_TRAF6_MyD88 NC_12mol 001...2...12	20211206 0.5nM 069-1R_TRAF6_MyD88 NC_12mol 001...2...MyD88...136	10	MyD88 TRAF6Goff	20211206 0.5nM 069-1R_TRAF6_MyD88 NC_12mol 001	2	10.9278525074726	12.2625355171119	212	32	2
20211206 0.5nM 069-1R_TRAF6_MyD88 NC_12mol 001...2...13	20211206 0.5nM 069-1R_TRAF6_MyD88 NC_12mol 001...2...MyD88...121	10	MyD88 TRAF6Goff	20211206 0.5nM 069-1R_TRAF6_MyD88 NC_12mol 001	2	13.1388369745312	4.57150295048067	500	60	3
20211206 0.5nM 069-1R_TRAF6_MyD88 NC_12mol 001...2...14	20211206 0.5nM 069-1R_TRAF6_MyD88 NC_12mol 001...2...MyD88...144	10	MyD88 TRAF6Goff	20211206 0.5nM 069-1R_TRAF6_MyD88 NC_12mol 001	2	8.12495708216178	8.22970687031099	32	36	2
20211206 0.5nM 069-1R_TRAF6_MyD88 NC_12mol 001...2...15	20211206 0.5nM 069-1R_TRAF6_MyD88 NC_12mol 001...2...MyD88...124	10	MyD88 TRAF6Goff	20211206 0.5nM 069-1R_TRAF6_MyD88 NC_12mol 001	2	12.3393484016566	7.07437045865774	340	56	3
20211206 0.5nM 069-1R_TRAF6_MyD88 NC_12mol 001...2...16	20211206 0.5nM 069-1R_TRAF6_MyD88 NC_12mol 001...2...MyD88...179	10	MyD88 TRAF6Goff	20211206 0.5nM 069-1R_TRAF6_MyD88 NC_12mol 001	2	2.65037085238382	7.26068191717807	36	184	1
20211206 0.5nM 069-1R_TRAF6_MyD88 NC_12mol 001...2...17	20211206 0.5nM 069-1R_TRAF6_MyD88 NC_12mol 001...2...MyD88...146	10	MyD88 TRAF6Goff	20211206 0.5nM 069-1R_TRAF6_MyD88 NC_12mol 001	2	5.67022638034937	6.08835244674842	124	116	1
20211206 0.5nM 069-1R_TRAF6_MyD88 NC_12mol 001...2...18	20211206 0.5nM 069-1R_TRAF6_MyD88 NC_12mol 001...2...MyD88...174	10	MyD88 TRAF6Goff	20211206 0.5nM 069-1R_TRAF6_MyD88 NC_12mol 001	2	14.3079396028485	18.2213187092957	180	264	3
20211206 0.5nM 069-1R_TRAF6_MyD88 NC_12mol 001...2...19	20211206 0.5nM 069-1R_TRAF6_MyD88 NC_12mol 001...2...MyD88...211	10	MyD88 TRAF6Goff	20211206 0.5nM 069-1R_TRAF6_MyD88 NC_12mol 001	2	3.55982911391181	5.33693875034811	88	164	1
20211206 0.5nM 069-1R_TRAF6_MyD88 NC_12mol 001...2...20	20211206 0.5nM 069-1R_TRAF6_MyD88 NC_12mol 001...2...MyD88...122	10	MyD88 TRAF6Goff	20211206 0.5nM 069-1R_TRAF6_MyD88 NC_12mol 001	2	9.58042262529377	11.0227541364376	252	368	2
20211206 0.5nM 069-1R_TRAF6_MyD88 NC_12mol 001...2...21	20211206 0.5nM 069-1R_TRAF6_MyD88 NC_12mol 001...2...MyD88...207	10	MyD88 TRAF6Goff	20211206 0.5nM 069-1R_TRAF6_MyD88 NC_12mol 001	2	4.05850381293277	4.03059032250762	32	28	1
20211206 0.5nM 069-1R_TRAF6_MyD88 NC_12mol 001...2...22	20211206 0.5nM 069-1R_TRAF6_MyD88 NC_12mol 001...2...MyD88...203	10	MyD88 TRAF6Goff	20211206 0.5nM 069-1R_TRAF6_MyD88 NC_12mol 001	2	3.43214903241838	2.22723374155906	100	16	1
20211206 0.5nM 069-1R_TRAF6_MyD88 NC_12mol 001...2...23	20211206 0.5nM 069-1R_TRAF6_MyD88 NC_12mol 001...2...MyD88...202	10	MyD88 TRAF6Goff	20211206 0.5nM 069-1R_TRAF6_MyD88 NC_12mol 001	2	7.93292333819424	5.23418302614185	108	48	2
20211206 0.5nM 069-1R_TRAF6_MyD88 NC_12mol 001...2...24	20211206 0.5nM 069-1R_TRAF6_MyD88 NC_12mol 001...2...MyD88...209	10	MyD88 TRAF6Goff	20211206 0.5nM 069-1R_TRAF6_MyD88 NC_12mol 001	2	4.97602657675265	11.6871587058	128	144	1
20211206 0.5nM 069-1R_TRAF6_MyD88 NC_12mol 001...2...25	20211206 0.5nM 069-1R_TRAF6_MyD88 NC_12mol 001...2...MyD88...216	10	MyD88 TRAF6Goff	20211206 0.5nM 069-1R_TRAF6_MyD88 NC_12mol 001	2	5.05102990583342	6.20334243843579	252	148	1
20211206 0.5nM 069-1R_TRAF6_MyD88 NC_12mol 001...2...26	20211206 0.5nM 069-1R_TRAF6_MyD88 NC_12mol 001...2...MyD88...239	10	MyD88 TRAF6Goff	20211206 0.5nM 069-1R_TRAF6_MyD88 NC_12mol 001	2	5.83969963396922	6.70081390834847	136	172	1
20211206 0.5nM 069-1R_TRAF6_MyD88 NC_12mol 001...2...27	20211206 0.5nM 069-1R_TRAF6_MyD88 NC_12mol 001...2...MyD88...253	10	MyD88 TRAF6Goff	20211206 0.5nM 069-1R_TRAF6_MyD88 NC_12mol 001	2	5.56540132276636	5.90086378197451	168	232	1
20211206 0.5nM 069-1R_TRAF6_MyD88 NC_12mol 001...2...28	20211206 0.5nM 069-1R_TRAF6_MyD88 NC_12mol 001...2...MyD88...257	10	MyD88 TRAF6Goff	20211206 0.5nM 069-1R_TRAF6_MyD88 NC_12mol 001	2	4.4317535103879	3.28251059503949	88	136	1
20211206 0.5nM 069-1R_TRAF6_MyD88 NC_12mol 001...2...3	20211206 0.5nM 069-1R_TRAF6_MyD88 NC_12mol 001...2...MyD88...14	10	MyD88 TRAF6Goff	20211206 0.5nM 069-1R_TRAF6_MyD88 NC_12mol 001	2	8.15240214630856	7.16455840814605	120	76	2
20211206 0.5nM 069-1R_TRAF6_MyD88 NC_12mol 001...2...30	20211206 0.5nM 069-1R_TRAF6_MyD88 NC_12mol 001...2...MyD88...261	10	MyD88 TRAF6Goff	20211206 0.5nM 069-1R_TRAF6_MyD88 NC_12mol 001	2	6.85087533255173	3.84459304003483	256	172	2
20211206 0.5nM 069-1R_TRAF6_MyD88 NC_12mol 001...2...31	20211206 0.5nM 069-1R_TRAF6_MyD88 NC_12mol 001...2...MyD88...259	10	MyD88 TRAF6Goff	20211206 0.5nM 069-1R_TRAF6_MyD88 NC_12mol 001	2	9.80790897531143	3.68533956086824	192	80	2
20211206 0.5nM 069-1R_TRAF6_MyD88 NC_12mol 001...2...32	20211206 0.5nM 069-1R_TRAF6_MyD88 NC_12mol 001...2...MyD88...242	10	MyD88 TRAF6Goff	20211206 0.5nM 069-1R_TRAF6_MyD88 NC_12mol 001	2	2.4012643906273	4.98416277366768	108	72	1
20211206 0.5nM 069-1R_TRAF6_MyD88 NC_12mol 001...2...33	20211206 0.5nM 069-1R_TRAF6_MyD88 NC_12mol 001...2...MyD88...218	10	MyD88 TRAF6Goff	20211206 0.5nM 069-1R_TRAF6_MyD88 NC_12mol 001	2	5.34281735743988	6.30174442504189	336	296	1
20211206 0.5nM 069-1R_TRAF6_MyD88 NC_12mol 001...2...34	20211206 0.5nM 069-1R_TRAF6_MyD88 NC_12mol 001...2...MyD88...292	10	MyD88 TRAF6Goff	20211206 0.5nM 069-1R_TRAF6_MyD88 NC_12mol 001	2	3.8731007184155	3.2025195994148	44	56	1
20211206 0.5nM 069-1R_TRAF6_MyD88 NC_12mol 001...2...35	20211206 0.5nM 069-1R_TRAF6_MyD88 NC_12mol 001...2...MyD88...266	10	MyD88 TRAF6Goff	20211206 0.5nM 069-1R_TRAF6_MyD88 NC_12mol 001	2	8.29710557840439	4.76868529276591	140	40	2
20211206 0.5nM 069-1R_TRAF6_MyD88 NC_12mol 001...2...36	20211206 0.5nM 069-1R_TRAF6_MyD88 NC_12mol 001...2...MyD88...249	10	MyD88 TRAF6Goff	20211206 0.5nM 069-1R_TRAF6_MyD88 NC_12mol 001	2	4.44152142125936	4.27097169023138	152	36	1
20211206 0.5nM 069-1R_TRAF6_MyD88 NC_12mol 001...2...37	20211206 0.5nM 069-1R_TRAF6_MyD88 NC_12mol 001...2...MyD88...316	10	MyD88 TRAF6Goff	20211206 0.5nM 069-1R_TRAF6_MyD88 NC_12mol 001	2	3.24782899625166	3.99191183040356	128	52	1
20211206 0.5nM 069-1R_TRAF6_MyD88 NC_12mol 001...2...38	20211206 0.5nM 069-1R_TRAF6_MyD88 NC_12mol 001...2...MyD88...305	10	MyD88 TRAF6Goff	20211206 0.5nM 069-1R_TRAF6_MyD88 NC_12mol 001	2	4.49576896865436	4.39287859202399	24	52	1
20211206 0.5nM 069-1R_TRAF6_MyD88 NC_12mol 001...2...39	20211206 0.5nM 069-1R_TRAF6_MyD88 NC_12mol 001...2...MyD88...301	10	MyD88 TRAF6Goff	20211206 0.5nM 069-1R_TRAF6_MyD88 NC_12mol 001	2	2.15307042030595	3.89211272526074	76	32	0
20211206 0.5nM 069-1R_TRAF6_MyD88 NC_12mol 001...2...4	20211206 0.5nM 069-1R_TRAF6_MyD88 NC_12mol 001...2...MyD88...39	10	MyD88 TRAF6Goff	20211206 0.5nM 069-1R_TRAF6_MyD88 NC_12mol 001	2	22.2603338549074	14.6597240293737	152	128	5
20211206 0.5nM 069-1R_TRAF6_MyD88 NC_12mol 001...2...40	20211206 0.5nM 069-1R_TRAF6_MyD88 NC_12mol 001...2...MyD88...322	10	MyD88 TRAF6Goff	20211206 0.5nM 069-1R_TRAF6_MyD88 NC_12mol 001	2	3.14190885771251	6.70885292871203	24	100	1
20211206 0.5nM 069-1R_TRAF6_MyD88 NC_12mol 001...2...42	20211206 0.5nM 069-1R_TRAF6_MyD88 NC_12mol 001...2...MyD88...369	10	MyD88 TRAF6Goff	20211206 0.5nM 069-1R_TRAF6_MyD88 NC_12mol 001	2	1.78486233053117	4.40046356949989	16	336	0
20211206 0.5nM 069-1R_TRAF6_MyD88 NC_12mol 001...2...43	20211206 0.5nM 069-1R_TRAF6_MyD88 NC_12mol 001...2...MyD88...337	10	MyD88 TRAF6Goff	20211206 0.5nM 069-1R_TRAF6_MyD88 NC_12mol 001	2	5.39805067739635	4.58574990221219	104	140	1
20211206 0.5nM 069-1R_TRAF6_MyD88 NC_12mol 001...2...44	20211206 0.5nM 069-1R_TRAF6_MyD88 NC_12mol 001...2...MyD88...314	10	MyD88 TRAF6Goff	20211206 0.5nM 069-1R_TRAF6_MyD88 NC_12mol 001	2	5.94117580794362	3.05106143285597	132	16	1
20211206 0.5nM 069-1R_TRAF6_MyD88 NC_12mol 001...2...45	20211206 0.5nM 069-1R_TRAF6_MyD88 NC_12mol 001...2...MyD88...423	10	MyD88 TRAF6Goff	20211206 0.5nM 069-1R_TRAF6_MyD88 NC_12mol 001	2	1.67813022008217	2.10118215697536	32	104	0
20211206 0.5nM 069-1R_TRAF6_MyD88 NC_12mol 001...2...46	20211206 0.5nM 069-1R_TRAF6_MyD88 NC_12mol 001...2...MyD88...254	10	MyD88 TRAF6Goff	20211206 0.5nM 069-1R_TRAF6_MyD88 NC_12mol 001	2	11.1975050142289	3.36961845854823	348	44	2
20211206 0.5nM 069-1R_TRAF6_MyD88 NC_12mol 001...2...48	20211206 0.5nM 069-1R_TRAF6_MyD88 NC_12mol 001...2...MyD88...374	10	MyD88 TRAF6Goff	20211206 0.5nM 069-1R_TRAF6_MyD88 NC_12mol 001	2	3.21110367676839	4.71229831099525	112	76	1
20211206 0.5nM 069-1R_TRAF6_MyD88 NC_12mol 001...2...49	20211206 0.5nM 069-1R_TRAF6_MyD88 NC_12mol 001...2...MyD88...360	10	MyD88 TRAF6Goff	20211206 0.5nM 069-1R_TRAF6_MyD88 NC_12mol 001	2	4.02415343449724	7.5961630832194	24	228	1
20211206 0.5nM 069-1R_TRAF6_MyD88 NC_12mol 001...2...5	20211206 0.5nM 069-1R_TRAF6_MyD88 NC_12mol 001...2...MyD88...31	10	MyD88 TRAF6Goff	20211206 0.5nM 069-1R_TRAF6_MyD88 NC_12mol 001	2	10.1230682809492	12.6400072776242	152	352	2
20211206 0.5nM 069-1R_TRAF6_MyD88 NC_12mol 001...2...50	20211206 0.5nM 069-1R_TRAF6_MyD88 NC_12mol 001...2...MyD88...277	10	MyD88 TRAF6Goff	20211206 0.5nM 069-1R_TRAF6_MyD88 NC_12mol 001	2	4.19124282641764	5.35778766962829	40	208	1
20211206 0.5nM 069-1R_TRAF6_MyD88 NC_12mol 001...2...51	20211206 0.5nM 069-1R_TRAF6_MyD88 NC_12mol 001...2...MyD88...338	10	MyD88 TRAF6Goff	20211206 0.5nM 069-1R_TRAF6_MyD88 NC_12mol 001	2	6.58295353359668	4.11890867223895	108	100	1
20211206 0.5nM 069-1R_TRAF6_MyD88 NC_12mol 001...2...52	20211206 0.5nM 069-1R_TRAF6_MyD88 NC_12mol 001...2...MyD88...433	10	MyD88 TRAF6Goff	20211206 0.5nM 069-1R_TRAF6_MyD88 NC_12mol 001	2	1.15362353375843	1.90087555757478	12	36	0
20211206 0.5nM 069-1R_TRAF6_MyD88 NC_12mol 001...2...56	20211206 0.5nM 069-1R_TRAF6_MyD88 NC_12mol 001...2...MyD88...482	10	MyD88 TRAF6Goff	20211206 0.5nM 069-1R_TRAF6_MyD88 NC_12mol 001	2	4.13106806350748	1.97601212516208	92	40	1
20211206 0.5nM 069-1R_TRAF6_MyD88 NC_12mol 001...2...57	20211206 0.5nM 069-1R_TRAF6_MyD88 NC_12mol 001...2...MyD88...440	10	MyD88 TRAF6Goff	20211206 0.5nM 069-1R_TRAF6_MyD88 NC_12mol 001	2	7.05274902165322	3.51502414345511	192	64	2
20211206 0.5nM 069-1R_TRAF6_MyD88 NC_12mol 001...2...58	20211206 0.5nM 069-1R_TRAF6_MyD88 NC_12mol 001...2...MyD88...343	10	MyD88 TRAF6Goff	20211206 0.5nM 069-1R_TRAF6_MyD88 NC_12mol 001	2	4.80489067584924	1.95322246397908	256	76	1
20211206 0.5nM 069-1R_TRAF6_MyD88 NC_12mol 001...2...59	20211206 0.5nM 069-1R_TRAF6_MyD88 NC_12mol 001...2...MyD88...528	10	MyD88 TRAF6Goff	20211206 0.5nM 069-1R_TRAF6_MyD88 NC_12mol 001	2	3.78105679551807	3.64820259423297	100	164	1
20211206 0.5nM 069-1R_TRAF6_MyD88 NC_12mol 001...2...6	20211206 0.5nM 069-1R_TRAF6_MyD88 NC_12mol 001...2...MyD88...49	10	MyD88 TRAF6Goff	20211206 0.5nM 069-1R_TRAF6_MyD88 NC_12mol 001	2	1.92822722897624	4.96213926774171	40	20	0
20211206 0.5nM 069-1R_TRAF6_MyD88 NC_12mol 001...2...60	20211206 0.5nM 069-1R_TRAF6_MyD88 NC_12mol 001...2...MyD88...542	10	MyD88 TRAF6Goff	20211206 0.5nM 069-1R_TRAF6_MyD88 NC_12mol 001	2	1.93369436187988	3.1791309493288	8	44	0
20211206 0.5nM 069-1R_TRAF6_MyD88 NC_12mol 001...2...61	20211206 0.5nM 069-1R_TRAF6_MyD88 NC_12mol 001...2...MyD88...561	10	MyD88 TRAF6Goff	20211206 0.5nM 069-1R_TRAF6_MyD88 NC_12mol 001	2	4.12775190247125	5.00617270143368	48	112	1
20211206 0.5nM 069-1R_TRAF6_MyD88 NC_12mol 001...2...62	20211206 0.5nM 069-1R_TRAF6_MyD88 NC_12mol 001...2...MyD88...550	10	MyD88 TRAF6Goff	20211206 0.5nM 069-1R_TRAF6_MyD88 NC_12mol 001	2	3.24111582063604	1.71008901717854	88	16	1
20211206 0.5nM 069-1R_TRAF6_MyD88 NC_12mol 001...2...64	20211206 0.5nM 069-1R_TRAF6_MyD88 NC_12mol 001...2...MyD88...562	10	MyD88 TRAF6Goff	20211206 0.5nM 069-1R_TRAF6_MyD88 NC_12mol 001	2	5.86679037591266	2.34564792281844	148	56	1
20211206 0.5nM 069-1R_TRAF6_MyD88 NC_12mol 001...2...66	20211206 0.5nM 069-1R_TRAF6_MyD88 NC_12mol 001...2...MyD88...585	10	MyD88 TRAF6Goff	20211206 0.5nM 069-1R_TRAF6_MyD88 NC_12mol 001	2	3.98515796121241	2.26723556517669	108	56	1
20211206 0.5nM 069-1R_TRAF6_MyD88 NC_12mol 001...2...67	20211206 0.5nM 069-1R_TRAF6_MyD88 NC_12mol 001...2...MyD88...619	10	MyD88 TRAF6Goff	20211206 0.5nM 069-1R_TRAF6_MyD88 NC_12mol 001	2	3.94434681091891	1.60581742449807	16	24	1
20211206 0.5nM 069-1R_TRAF6_MyD88 NC_12mol 001...2...68	20211206 0.5nM 069-1R_TRAF6_MyD88 NC_12mol 001...2...MyD88...620	10	MyD88 TRAF6Goff	20211206 0.5nM 069-1R_TRAF6_MyD88 NC_12mol 001	2	4.18930899132234	3.41298111260681	36	92	1
20211206 0.5nM 069-1R_TRAF6_MyD88 NC_12mol 001...2...69	20211206 0.5nM 069-1R_TRAF6_MyD88 NC_12mol 001...2...MyD88...604	10	MyD88 TRAF6Goff	20211206 0.5nM 069-1R_TRAF6_MyD88 NC_12mol 001	2	5.82516447614276	2.75036287990499	84	8	1
20211206 0.5nM 069-1R_TRAF6_MyD88 NC_12mol 001...2...7	20211206 0.5nM 069-1R_TRAF6_MyD88 NC_12mol 001...2...MyD88...132	10	MyD88 TRAF6Goff	20211206 0.5nM 069-1R_TRAF6_MyD88 NC_12mol 001	2	12.3367245845635	16.5496627918302	324	352	3
20211206 0.5nM 069-1R_TRAF6_MyD88 NC_12mol 001...2...70	20211206 0.5nM 069-1R_TRAF6_MyD88 NC_12mol 001...2...MyD88...646	10	MyD88 TRAF6Goff	20211206 0.5nM 069-1R_TRAF6_MyD88 NC_12mol 001	2	4.32385669735108	2.7739930056051	40	20	1
20211206 0.5nM 069-1R_TRAF6_MyD88 NC_12mol 001...2...71	20211206 0.5nM 069-1R_TRAF6_MyD88 NC_12mol 001...2...MyD88...683	10	MyD88 TRAF6Goff	20211206 0.5nM 069-1R_TRAF6_MyD88 NC_12mol 001	2	2.59036863312436	3.14689405592252	44	92	1
20211206 0.5nM 069-1R_TRAF6_MyD88 NC_12mol 001...2...72	20211206 0.5nM 069-1R_TRAF6_MyD88 NC_12mol 001...2...MyD88...691	10	MyD88 TRAF6Goff	20211206 0.5nM 069-1R_TRAF6_MyD88 NC_12mol 001	2	1.20631642444098	2.83222673505584	16	44	0
20211206 0.5nM 069-1R_TRAF6_MyD88 NC_12mol 001...2...8	20211206 0.5nM 069-1R_TRAF6_MyD88 NC_12mol 001...2...MyD88...55	10	MyD88 TRAF6Goff	20211206 0.5nM 069-1R_TRAF6_MyD88 NC_12mol 001	2	7.67919307964436	6.47841061404428	104	60	2
20211206 0.5nM 069-1R_TRAF6_MyD88 NC_12mol 001...2...9	20211206 0.5nM 069-1R_TRAF6_MyD88 NC_12mol 001...2...MyD88...48	10	MyD88 TRAF6Goff	20211206 0.5nM 069-1R_TRAF6_MyD88 NC_12mol 001	2	16.6697761017368	5.76699116040307	656	160	4
20211206 0.5nM 069-1R_TRAF6_MyD88 NC_12mol 001...3...10	20211206 0.5nM 069-1R_TRAF6_MyD88 NC_12mol 001...3...MyD88...110	10	MyD88 TRAF6Goff	20211206 0.5nM 069-1R_TRAF6_MyD88 NC_12mol 001	3	10.5483634832009	6.64386430052629	48	72	2
20211206 0.5nM 069-1R_TRAF6_MyD88 NC_12mol 001...3...11	20211206 0.5nM 069-1R_TRAF6_MyD88 NC_12mol 001...3...MyD88...99	10	MyD88 TRAF6Goff	20211206 0.5nM 069-1R_TRAF6_MyD88 NC_12mol 001	3	5.03678013790169	4.353491281223	36	28	1
20211206 0.5nM 069-1R_TRAF6_MyD88 NC_12mol 001...3...12	20211206 0.5nM 069-1R_TRAF6_MyD88 NC_12mol 001...3...MyD88...129	10	MyD88 TRAF6Goff	20211206 0.5nM 069-1R_TRAF6_MyD88 NC_12mol 001	3	3.90872495577695	8.04569752479704	44	48	1
20211206 0.5nM 069-1R_TRAF6_MyD88 NC_12mol 001...3...13	20211206 0.5nM 069-1R_TRAF6_MyD88 NC_12mol 001...3...MyD88...135	10	MyD88 TRAF6Goff	20211206 0.5nM 069-1R_TRAF6_MyD88 NC_12mol 001	3	1.7327342387466	4.56875067767084	16	108	0
20211206 0.5nM 069-1R_TRAF6_MyD88 NC_12mol 001...3...14	20211206 0.5nM 069-1R_TRAF6_MyD88 NC_12mol 001...3...MyD88...60	10	MyD88 TRAF6Goff	20211206 0.5nM 069-1R_TRAF6_MyD88 NC_12mol 001	3	14.9594715745565	6.52715397618663	200	28	3
20211206 0.5nM 069-1R_TRAF6_MyD88 NC_12mol 001...3...15	20211206 0.5nM 069-1R_TRAF6_MyD88 NC_12mol 001...3...MyD88...138	10	MyD88 TRAF6Goff	20211206 0.5nM 069-1R_TRAF6_MyD88 NC_12mol 001	3	15.4245552757552	9.91881642582525	28	32	3
20211206 0.5nM 069-1R_TRAF6_MyD88 NC_12mol 001...3...16	20211206 0.5nM 069-1R_TRAF6_MyD88 NC_12mol 001...3...MyD88...109	10	MyD88 TRAF6Goff	20211206 0.5nM 069-1R_TRAF6_MyD88 NC_12mol 001	3	5.0979126746915	0.909066393053828	424	8	1
20211206 0.5nM 069-1R_TRAF6_MyD88 NC_12mol 001...3...17	20211206 0.5nM 069-1R_TRAF6_MyD88 NC_12mol 001...3...MyD88...45	10	MyD88 TRAF6Goff	20211206 0.5nM 069-1R_TRAF6_MyD88 NC_12mol 001	3	10.2035185295478	25.5739862754873	32	144	2
20211206 0.5nM 069-1R_TRAF6_MyD88 NC_12mol 001...3...2	20211206 0.5nM 069-1R_TRAF6_MyD88 NC_12mol 001...3...MyD88...28	10	MyD88 TRAF6Goff	20211206 0.5nM 069-1R_TRAF6_MyD88 NC_12mol 001	3	5.95855330841859	14.3309524706492	48	64	1
20211206 0.5nM 069-1R_TRAF6_MyD88 NC_12mol 001...3...20	20211206 0.5nM 069-1R_TRAF6_MyD88 NC_12mol 001...3...MyD88...164	10	MyD88 TRAF6Goff	20211206 0.5nM 069-1R_TRAF6_MyD88 NC_12mol 001	3	5.48362837467375	5.04847323509453	40	52	1
20211206 0.5nM 069-1R_TRAF6_MyD88 NC_12mol 001...3...21	20211206 0.5nM 069-1R_TRAF6_MyD88 NC_12mol 001...3...MyD88...192	10	MyD88 TRAF6Goff	20211206 0.5nM 069-1R_TRAF6_MyD88 NC_12mol 001	3	4.23910140306376	9.1481179686879	168	324	1
20211206 0.5nM 069-1R_TRAF6_MyD88 NC_12mol 001...3...23	20211206 0.5nM 069-1R_TRAF6_MyD88 NC_12mol 001...3...MyD88...243	10	MyD88 TRAF6Goff	20211206 0.5nM 069-1R_TRAF6_MyD88 NC_12mol 001	3	9.98395075820697	21.6584698984639	72	24	2
20211206 0.5nM 069-1R_TRAF6_MyD88 NC_12mol 001...3...24	20211206 0.5nM 069-1R_TRAF6_MyD88 NC_12mol 001...3...MyD88...222	10	MyD88 TRAF6Goff	20211206 0.5nM 069-1R_TRAF6_MyD88 NC_12mol 001	3	5.97734960813543	6.16949709742614	88	180	1
20211206 0.5nM 069-1R_TRAF6_MyD88 NC_12mol 001...3...26	20211206 0.5nM 069-1R_TRAF6_MyD88 NC_12mol 001...3...MyD88...260	10	MyD88 TRAF6Goff	20211206 0.5nM 069-1R_TRAF6_MyD88 NC_12mol 001	3	7.71048146465743	2.51583548484065	48	8	2
20211206 0.5nM 069-1R_TRAF6_MyD88 NC_12mol 001...3...28	20211206 0.5nM 069-1R_TRAF6_MyD88 NC_12mol 001...3...MyD88...221	10	MyD88 TRAF6Goff	20211206 0.5nM 069-1R_TRAF6_MyD88 NC_12mol 001	3	7.32921658192237	3.08940946691297	224	12	2
20211206 0.5nM 069-1R_TRAF6_MyD88 NC_12mol 001...3...29	20211206 0.5nM 069-1R_TRAF6_MyD88 NC_12mol 001...3...MyD88...261	10	MyD88 TRAF6Goff	20211206 0.5nM 069-1R_TRAF6_MyD88 NC_12mol 001	3	3.70196188788898	3.771951669921	196	180	1
20211206 0.5nM 069-1R_TRAF6_MyD88 NC_12mol 001...3...3	20211206 0.5nM 069-1R_TRAF6_MyD88 NC_12mol 001...3...MyD88...36	10	MyD88 TRAF6Goff	20211206 0.5nM 069-1R_TRAF6_MyD88 NC_12mol 001	3	5.09791719583998	9.54362383358752	32	56	1
20211206 0.5nM 069-1R_TRAF6_MyD88 NC_12mol 001...3...30	20211206 0.5nM 069-1R_TRAF6_MyD88 NC_12mol 001...3...MyD88...265	10	MyD88 TRAF6Goff	20211206 0.5nM 069-1R_TRAF6_MyD88 NC_12mol 001	3	2.11626685251531	2.15778941322576	92	28	0
20211206 0.5nM 069-1R_TRAF6_MyD88 NC_12mol 001...3...31	20211206 0.5nM 069-1R_TRAF6_MyD88 NC_12mol 001...3...MyD88...320	10	MyD88 TRAF6Goff	20211206 0.5nM 069-1R_TRAF6_MyD88 NC_12mol 001	3	1.12979095847805	0.946989056714824	12	8	0
20211206 0.5nM 069-1R_TRAF6_MyD88 NC_12mol 001...3...32	20211206 0.5nM 069-1R_TRAF6_MyD88 NC_12mol 001...3...MyD88...329	10	MyD88 TRAF6Goff	20211206 0.5nM 069-1R_TRAF6_MyD88 NC_12mol 001	3	1.14540997548629	1.19734863684055	8	20	0
20211206 0.5nM 069-1R_TRAF6_MyD88 NC_12mol 001...3...33	20211206 0.5nM 069-1R_TRAF6_MyD88 NC_12mol 001...3...MyD88...294	10	MyD88 TRAF6Goff	20211206 0.5nM 069-1R_TRAF6_MyD88 NC_12mol 001	3	7.37363497006229	30.0034830759965	104	208	2
20211206 0.5nM 069-1R_TRAF6_MyD88 NC_12mol 001...3...34	20211206 0.5nM 069-1R_TRAF6_MyD88 NC_12mol 001...3...MyD88...290	10	MyD88 TRAF6Goff	20211206 0.5nM 069-1R_TRAF6_MyD88 NC_12mol 001	3	5.96424315350165	10.7051958046265	124	36	1
20211206 0.5nM 069-1R_TRAF6_MyD88 NC_12mol 001...3...36	20211206 0.5nM 069-1R_TRAF6_MyD88 NC_12mol 001...3...MyD88...323	10	MyD88 TRAF6Goff	20211206 0.5nM 069-1R_TRAF6_MyD88 NC_12mol 001	3	6.9454905623425	4.74573793287887	164	108	2
20211206 0.5nM 069-1R_TRAF6_MyD88 NC_12mol 001...3...37	20211206 0.5nM 069-1R_TRAF6_MyD88 NC_12mol 001...3...MyD88...341	10	MyD88 TRAF6Goff	20211206 0.5nM 069-1R_TRAF6_MyD88 NC_12mol 001	3	6.98862929313289	11.1884744922536	136	204	2
20211206 0.5nM 069-1R_TRAF6_MyD88 NC_12mol 001...3...39	20211206 0.5nM 069-1R_TRAF6_MyD88 NC_12mol 001...3...MyD88...456	10	MyD88 TRAF6Goff	20211206 0.5nM 069-1R_TRAF6_MyD88 NC_12mol 001	3	2.15026000953569	2.29143526604865	36	44	0
20211206 0.5nM 069-1R_TRAF6_MyD88 NC_12mol 001...3...4	20211206 0.5nM 069-1R_TRAF6_MyD88 NC_12mol 001...3...MyD88...30	10	MyD88 TRAF6Goff	20211206 0.5nM 069-1R_TRAF6_MyD88 NC_12mol 001	3	6.32440618395041	6.73521282049527	36	16	1
20211206 0.5nM 069-1R_TRAF6_MyD88 NC_12mol 001...3...40	20211206 0.5nM 069-1R_TRAF6_MyD88 NC_12mol 001...3...MyD88...461	10	MyD88 TRAF6Goff	20211206 0.5nM 069-1R_TRAF6_MyD88 NC_12mol 001	3	3.51892719598725	1.08353299595003	104	8	1
20211206 0.5nM 069-1R_TRAF6_MyD88 NC_12mol 001...3...41	20211206 0.5nM 069-1R_TRAF6_MyD88 NC_12mol 001...3...MyD88...467	10	MyD88 TRAF6Goff	20211206 0.5nM 069-1R_TRAF6_MyD88 NC_12mol 001	3	1.02149991345863	1.3706914448432	12	20	0
20211206 0.5nM 069-1R_TRAF6_MyD88 NC_12mol 001...3...42	20211206 0.5nM 069-1R_TRAF6_MyD88 NC_12mol 001...3...MyD88...472	10	MyD88 TRAF6Goff	20211206 0.5nM 069-1R_TRAF6_MyD88 NC_12mol 001	3	13.8990883751453	3.24009539668158	476	20	3
20211206 0.5nM 069-1R_TRAF6_MyD88 NC_12mol 001...3...43	20211206 0.5nM 069-1R_TRAF6_MyD88 NC_12mol 001...3...MyD88...497	10	MyD88 TRAF6Goff	20211206 0.5nM 069-1R_TRAF6_MyD88 NC_12mol 001	3	2.84632256685302	0.90054396661053	40	8	1
20211206 0.5nM 069-1R_TRAF6_MyD88 NC_12mol 001...3...44	20211206 0.5nM 069-1R_TRAF6_MyD88 NC_12mol 001...3...MyD88...544	10	MyD88 TRAF6Goff	20211206 0.5nM 069-1R_TRAF6_MyD88 NC_12mol 001	3	8.65019667098256	5.75667971872909	300	48	2
20211206 0.5nM 069-1R_TRAF6_MyD88 NC_12mol 001...3...45	20211206 0.5nM 069-1R_TRAF6_MyD88 NC_12mol 001...3...MyD88...579	10	MyD88 TRAF6Goff	20211206 0.5nM 069-1R_TRAF6_MyD88 NC_12mol 001	3	2.14287463240303	1.15887735486999	32	24	0
20211206 0.5nM 069-1R_TRAF6_MyD88 NC_12mol 001...3...46	20211206 0.5nM 069-1R_TRAF6_MyD88 NC_12mol 001...3...MyD88...600	10	MyD88 TRAF6Goff	20211206 0.5nM 069-1R_TRAF6_MyD88 NC_12mol 001	3	16.8134338915337	3.26848665531995	228	28	4
20211206 0.5nM 069-1R_TRAF6_MyD88 NC_12mol 001...3...47	20211206 0.5nM 069-1R_TRAF6_MyD88 NC_12mol 001...3...MyD88...594	10	MyD88 TRAF6Goff	20211206 0.5nM 069-1R_TRAF6_MyD88 NC_12mol 001	3	8.41134622166506	1.09122209230643	88	8	2
20211206 0.5nM 069-1R_TRAF6_MyD88 NC_12mol 001...3...48	20211206 0.5nM 069-1R_TRAF6_MyD88 NC_12mol 001...3...MyD88...598	10	MyD88 TRAF6Goff	20211206 0.5nM 069-1R_TRAF6_MyD88 NC_12mol 001	3	12.1902741137916	2.13696336286885	136	8	3
20211206 0.5nM 069-1R_TRAF6_MyD88 NC_12mol 001...3...5	20211206 0.5nM 069-1R_TRAF6_MyD88 NC_12mol 001...3...MyD88...34	10	MyD88 TRAF6Goff	20211206 0.5nM 069-1R_TRAF6_MyD88 NC_12mol 001	3	2.05888981885804	7.59207756481766	48	36	0
20211206 0.5nM 069-1R_TRAF6_MyD88 NC_12mol 001...3...50	20211206 0.5nM 069-1R_TRAF6_MyD88 NC_12mol 001...3...MyD88...658	10	MyD88 TRAF6Goff	20211206 0.5nM 069-1R_TRAF6_MyD88 NC_12mol 001	3	7.7909431580467	3.27577435363968	12	44	2
20211206 0.5nM 069-1R_TRAF6_MyD88 NC_12mol 001...3...52	20211206 0.5nM 069-1R_TRAF6_MyD88 NC_12mol 001...3...MyD88...604	10	MyD88 TRAF6Goff	20211206 0.5nM 069-1R_TRAF6_MyD88 NC_12mol 001	3	3.72948325401912	7.98519972982663	120	52	1
20211206 0.5nM 069-1R_TRAF6_MyD88 NC_12mol 001...3...54	20211206 0.5nM 069-1R_TRAF6_MyD88 NC_12mol 001...3...MyD88...622	10	MyD88 TRAF6Goff	20211206 0.5nM 069-1R_TRAF6_MyD88 NC_12mol 001	3	4.02359075425404	3.84758301487586	144	68	1
20211206 0.5nM 069-1R_TRAF6_MyD88 NC_12mol 001...3...55	20211206 0.5nM 069-1R_TRAF6_MyD88 NC_12mol 001...3...MyD88...653	10	MyD88 TRAF6Goff	20211206 0.5nM 069-1R_TRAF6_MyD88 NC_12mol 001	3	3.08788476250554	9.23575778104059	232	156	1
20211206 0.5nM 069-1R_TRAF6_MyD88 NC_12mol 001...3...56	20211206 0.5nM 069-1R_TRAF6_MyD88 NC_12mol 001...3...MyD88...664	10	MyD88 TRAF6Goff	20211206 0.5nM 069-1R_TRAF6_MyD88 NC_12mol 001	3	4.01972831480922	2.54491255848185	44	8	1
20211206 0.5nM 069-1R_TRAF6_MyD88 NC_12mol 001...3...57	20211206 0.5nM 069-1R_TRAF6_MyD88 NC_12mol 001...3...MyD88...699	10	MyD88 TRAF6Goff	20211206 0.5nM 069-1R_TRAF6_MyD88 NC_12mol 001	3	4.96816955057256	9.75984932622488	400	528	1
20211206 0.5nM 069-1R_TRAF6_MyD88 NC_12mol 001...3...58	20211206 0.5nM 069-1R_TRAF6_MyD88 NC_12mol 001...3...MyD88...648	10	MyD88 TRAF6Goff	20211206 0.5nM 069-1R_TRAF6_MyD88 NC_12mol 001	3	4.44466932663997	11.2316789506407	228	184	1
20211206 0.5nM 069-1R_TRAF6_MyD88 NC_12mol 001...3...60	20211206 0.5nM 069-1R_TRAF6_MyD88 NC_12mol 001...3...MyD88...607	10	MyD88 TRAF6Goff	20211206 0.5nM 069-1R_TRAF6_MyD88 NC_12mol 001	3	6.37474885798238	3.14473727639758	256	60	1
20211206 0.5nM 069-1R_TRAF6_MyD88 NC_12mol 001...3...61	20211206 0.5nM 069-1R_TRAF6_MyD88 NC_12mol 001...3...MyD88...710	10	MyD88 TRAF6Goff	20211206 0.5nM 069-1R_TRAF6_MyD88 NC_12mol 001	3	10.1816551171709	10.0370050681198	240	304	2
20211206 0.5nM 069-1R_TRAF6_MyD88 NC_12mol 001...3...62	20211206 0.5nM 069-1R_TRAF6_MyD88 NC_12mol 001...3...MyD88...689	10	MyD88 TRAF6Goff	20211206 0.5nM 069-1R_TRAF6_MyD88 NC_12mol 001	3	4.93238835028957	6.76039110912699	168	236	1
20211206 0.5nM 069-1R_TRAF6_MyD88 NC_12mol 001...3...63	20211206 0.5nM 069-1R_TRAF6_MyD88 NC_12mol 001...3...MyD88...740	10	MyD88 TRAF6Goff	20211206 0.5nM 069-1R_TRAF6_MyD88 NC_12mol 001	3	4.11253475068508	1.94639941332578	52	92	1
20211206 0.5nM 069-1R_TRAF6_MyD88 NC_12mol 001...3...64	20211206 0.5nM 069-1R_TRAF6_MyD88 NC_12mol 001...3...MyD88...753	10	MyD88 TRAF6Goff	20211206 0.5nM 069-1R_TRAF6_MyD88 NC_12mol 001	3	9.19030607385098	2.11425178452884	412	8	2
20211206 0.5nM 069-1R_TRAF6_MyD88 NC_12mol 001...3...66	20211206 0.5nM 069-1R_TRAF6_MyD88 NC_12mol 001...3...MyD88...760	10	MyD88 TRAF6Goff	20211206 0.5nM 069-1R_TRAF6_MyD88 NC_12mol 001	3	7.56171213129824	2.93517515626308	108	64	2
20211206 0.5nM 069-1R_TRAF6_MyD88 NC_12mol 001...3...67	20211206 0.5nM 069-1R_TRAF6_MyD88 NC_12mol 001...3...MyD88...856	10	MyD88 TRAF6Goff	20211206 0.5nM 069-1R_TRAF6_MyD88 NC_12mol 001	3	6.42608210956321	2.68612021662303	108	36	1
20211206 0.5nM 069-1R_TRAF6_MyD88 NC_12mol 001...3...68	20211206 0.5nM 069-1R_TRAF6_MyD88 NC_12mol 001...3...MyD88...832	10	MyD88 TRAF6Goff	20211206 0.5nM 069-1R_TRAF6_MyD88 NC_12mol 001	3	6.11378398131359	5.48874930890472	168	116	1
20211206 0.5nM 069-1R_TRAF6_MyD88 NC_12mol 001...3...69	20211206 0.5nM 069-1R_TRAF6_MyD88 NC_12mol 001...3...MyD88...870	10	MyD88 TRAF6Goff	20211206 0.5nM 069-1R_TRAF6_MyD88 NC_12mol 001	3	12.8174848612481	2.51165446446762	412	72	3
20211206 0.5nM 069-1R_TRAF6_MyD88 NC_12mol 001...3...7	20211206 0.5nM 069-1R_TRAF6_MyD88 NC_12mol 001...3...MyD88...41	10	MyD88 TRAF6Goff	20211206 0.5nM 069-1R_TRAF6_MyD88 NC_12mol 001	3	3.65321494611571	9.523862708546	28	32	1
20211206 0.5nM 069-1R_TRAF6_MyD88 NC_12mol 001...3...71	20211206 0.5nM 069-1R_TRAF6_MyD88 NC_12mol 001...3...MyD88...757	10	MyD88 TRAF6Goff	20211206 0.5nM 069-1R_TRAF6_MyD88 NC_12mol 001	3	8.4012616783437	2.37180825271213	232	68	2
20211206 0.5nM 069-1R_TRAF6_MyD88 NC_12mol 001...3...72	20211206 0.5nM 069-1R_TRAF6_MyD88 NC_12mol 001...3...MyD88...900	10	MyD88 TRAF6Goff	20211206 0.5nM 069-1R_TRAF6_MyD88 NC_12mol 001	3	9.51969783324647	1.17524247428694	216	20	2
20211206 0.5nM 069-1R_TRAF6_MyD88 NC_12mol 001...3...73	20211206 0.5nM 069-1R_TRAF6_MyD88 NC_12mol 001...3...MyD88...927	10	MyD88 TRAF6Goff	20211206 0.5nM 069-1R_TRAF6_MyD88 NC_12mol 001	3	3.97434235020988	2.79068058105175	164	56	1
20211206 0.5nM 069-1R_TRAF6_MyD88 NC_12mol 001...3...74	20211206 0.5nM 069-1R_TRAF6_MyD88 NC_12mol 001...3...MyD88...933	10	MyD88 TRAF6Goff	20211206 0.5nM 069-1R_TRAF6_MyD88 NC_12mol 001	3	2.76875262435816	5.36157260698882	32	68	1
20211206 0.5nM 069-1R_TRAF6_MyD88 NC_12mol 001...3...75	20211206 0.5nM 069-1R_TRAF6_MyD88 NC_12mol 001...3...MyD88...952	10	MyD88 TRAF6Goff	20211206 0.5nM 069-1R_TRAF6_MyD88 NC_12mol 001	3	5.47104643408583	7.42413218490346	116	268	1
20211206 0.5nM 069-1R_TRAF6_MyD88 NC_12mol 001...3...76	20211206 0.5nM 069-1R_TRAF6_MyD88 NC_12mol 001...3...MyD88...899	10	MyD88 TRAF6Goff	20211206 0.5nM 069-1R_TRAF6_MyD88 NC_12mol 001	3	3.23546903797166	1.91165198384224	112	12	1
20211206 0.5nM 069-1R_TRAF6_MyD88 NC_12mol 001...3...78	20211206 0.5nM 069-1R_TRAF6_MyD88 NC_12mol 001...3...MyD88...991	10	MyD88 TRAF6Goff	20211206 0.5nM 069-1R_TRAF6_MyD88 NC_12mol 001	3	5.0477547291095	11.2552131110949	112	172	1
20211206 0.5nM 069-1R_TRAF6_MyD88 NC_12mol 001...3...79	20211206 0.5nM 069-1R_TRAF6_MyD88 NC_12mol 001...3...MyD88...964	10	MyD88 TRAF6Goff	20211206 0.5nM 069-1R_TRAF6_MyD88 NC_12mol 001	3	2.22495055826617	6.38015177089382	32	216	0
20211206 0.5nM 069-1R_TRAF6_MyD88 NC_12mol 001...3...8	20211206 0.5nM 069-1R_TRAF6_MyD88 NC_12mol 001...3...MyD88...44	10	MyD88 TRAF6Goff	20211206 0.5nM 069-1R_TRAF6_MyD88 NC_12mol 001	3	19.710202855269	10.246741750157	128	120	4
20211206 0.5nM 069-1R_TRAF6_MyD88 NC_12mol 001...3...80	20211206 0.5nM 069-1R_TRAF6_MyD88 NC_12mol 001...3...MyD88...1003	10	MyD88 TRAF6Goff	20211206 0.5nM 069-1R_TRAF6_MyD88 NC_12mol 001	3	1.7745801643633	2.2140933761722	20	56	0
20211206 0.5nM 069-1R_TRAF6_MyD88 NC_12mol 001...3...81	20211206 0.5nM 069-1R_TRAF6_MyD88 NC_12mol 001...3...MyD88...746	10	MyD88 TRAF6Goff	20211206 0.5nM 069-1R_TRAF6_MyD88 NC_12mol 001	3	12.8334302930118	1.75682950807072	396	84	3
20211206 0.5nM 069-1R_TRAF6_MyD88 NC_12mol 001...3...82	20211206 0.5nM 069-1R_TRAF6_MyD88 NC_12mol 001...3...MyD88...979	10	MyD88 TRAF6Goff	20211206 0.5nM 069-1R_TRAF6_MyD88 NC_12mol 001	3	3.25877631864915	8.04267430367972	104	148	1
20211206 0.5nM 069-1R_TRAF6_MyD88 NC_12mol 001...3...83	20211206 0.5nM 069-1R_TRAF6_MyD88 NC_12mol 001...3...MyD88...811	10	MyD88 TRAF6Goff	20211206 0.5nM 069-1R_TRAF6_MyD88 NC_12mol 001	3	4.866722642418	9.16003560897721	308	112	1
20211206 0.5nM 069-1R_TRAF6_MyD88 NC_12mol 001...3...84	20211206 0.5nM 069-1R_TRAF6_MyD88 NC_12mol 001...3...MyD88...1061	10	MyD88 TRAF6Goff	20211206 0.5nM 069-1R_TRAF6_MyD88 NC_12mol 001	3	3.79435435484035	2.59296438628475	20	36	1
20211206 0.5nM 069-1R_TRAF6_MyD88 NC_12mol 001...3...85	20211206 0.5nM 069-1R_TRAF6_MyD88 NC_12mol 001...3...MyD88...1065	10	MyD88 TRAF6Goff	20211206 0.5nM 069-1R_TRAF6_MyD88 NC_12mol 001	3	2.16466101292508	1.88168097536168	64	20	0
20211206 0.5nM 069-1R_TRAF6_MyD88 NC_12mol 001...3...86	20211206 0.5nM 069-1R_TRAF6_MyD88 NC_12mol 001...3...MyD88...1099	10	MyD88 TRAF6Goff	20211206 0.5nM 069-1R_TRAF6_MyD88 NC_12mol 001	3	3.26505685279433	6.86182857257172	176	140	1
20211206 0.5nM 069-1R_TRAF6_MyD88 NC_12mol 001...3...87	20211206 0.5nM 069-1R_TRAF6_MyD88 NC_12mol 001...3...MyD88...1043	10	MyD88 TRAF6Goff	20211206 0.5nM 069-1R_TRAF6_MyD88 NC_12mol 001	3	9.47520929634543	2.29245820183088	348	36	2
20211206 0.5nM 069-1R_TRAF6_MyD88 NC_12mol 001...3...88	20211206 0.5nM 069-1R_TRAF6_MyD88 NC_12mol 001...3...MyD88...1103	10	MyD88 TRAF6Goff	20211206 0.5nM 069-1R_TRAF6_MyD88 NC_12mol 001	3	2.23140049355975	1.55496184143266	44	48	0
20211206 0.5nM 069-1R_TRAF6_MyD88 NC_12mol 001...3...89	20211206 0.5nM 069-1R_TRAF6_MyD88 NC_12mol 001...3...MyD88...1077	10	MyD88 TRAF6Goff	20211206 0.5nM 069-1R_TRAF6_MyD88 NC_12mol 001	3	6.4796809228374	2.32035943377304	100	28	1
20211206 0.5nM 069-1R_TRAF6_MyD88 NC_12mol 001...3...9	20211206 0.5nM 069-1R_TRAF6_MyD88 NC_12mol 001...3...MyD88...83	10	MyD88 TRAF6Goff	20211206 0.5nM 069-1R_TRAF6_MyD88 NC_12mol 001	3	30.5283836846776	8.3557747368942	204	112	7
20211206 0.5nM 069-1R_TRAF6_MyD88 NC_12mol 001...3...90	20211206 0.5nM 069-1R_TRAF6_MyD88 NC_12mol 001...3...MyD88...1082	10	MyD88 TRAF6Goff	20211206 0.5nM 069-1R_TRAF6_MyD88 NC_12mol 001	3	4.29252709487231	0.87938910072592	120	8	1
20211206 0.5nM 069-1R_TRAF6_MyD88 NC_12mol 001...3...91	20211206 0.5nM 069-1R_TRAF6_MyD88 NC_12mol 001...3...MyD88...1087	10	MyD88 TRAF6Goff	20211206 0.5nM 069-1R_TRAF6_MyD88 NC_12mol 001	3	6.7685283202479	0.779810699644805	292	16	2
20211206 0.5nM 069-1R_TRAF6_MyD88 NC_12mol 001...3...92	20211206 0.5nM 069-1R_TRAF6_MyD88 NC_12mol 001...3...MyD88...1153	10	MyD88 TRAF6Goff	20211206 0.5nM 069-1R_TRAF6_MyD88 NC_12mol 001	3	1.65325979793601	4.39542314088657	24	40	0
20211206 0.5nM 069-1R_TRAF6_MyD88 NC_12mol 001...3...93	20211206 0.5nM 069-1R_TRAF6_MyD88 NC_12mol 001...3...MyD88...1162	10	MyD88 TRAF6Goff	20211206 0.5nM 069-1R_TRAF6_MyD88 NC_12mol 001	3	2.70415240723554	3.28622103783006	48	20	1
20211206 0.5nM 069-1R_TRAF6_MyD88 NC_12mol 001...3...94	20211206 0.5nM 069-1R_TRAF6_MyD88 NC_12mol 001...3...MyD88...1125	10	MyD88 TRAF6Goff	20211206 0.5nM 069-1R_TRAF6_MyD88 NC_12mol 001	3	3.3990479912537	7.39530064684728	84	120	1
20211206 0.5nM 069-1R_TRAF6_MyD88 NC_12mol 001...3...95	20211206 0.5nM 069-1R_TRAF6_MyD88 NC_12mol 001...3...MyD88...1026	10	MyD88 TRAF6Goff	20211206 0.5nM 069-1R_TRAF6_MyD88 NC_12mol 001	3	8.21060001170475	1.46536401966601	324	44	2
20211206 0.5nM 069-1R_TRAF6_MyD88 NC_12mol 001...3...96	20211206 0.5nM 069-1R_TRAF6_MyD88 NC_12mol 001...3...MyD88...1203	10	MyD88 TRAF6Goff	20211206 0.5nM 069-1R_TRAF6_MyD88 NC_12mol 001	3	4.1598265415608	2.42154696473479	140	52	1
20211206 0.5nM 069-1R_TRAF6_MyD88 NC_12mol 001...3...97	20211206 0.5nM 069-1R_TRAF6_MyD88 NC_12mol 001...3...MyD88...1159	10	MyD88 TRAF6Goff	20211206 0.5nM 069-1R_TRAF6_MyD88 NC_12mol 001	3	2.51707418665943	3.68512641239555	196	64	1
20211206 0.5nM 069-1R_TRAF6_MyD88 NC_12mol 001...4...1	20211206 0.5nM 069-1R_TRAF6_MyD88 NC_12mol 001...4...MyD88...30	10	MyD88 TRAF6Goff	20211206 0.5nM 069-1R_TRAF6_MyD88 NC_12mol 001	4	3.31021472241192	8.28728487234413	56	216	1
20211206 0.5nM 069-1R_TRAF6_MyD88 NC_12mol 001...4...10	20211206 0.5nM 069-1R_TRAF6_MyD88 NC_12mol 001...4...MyD88...98	10	MyD88 TRAF6Goff	20211206 0.5nM 069-1R_TRAF6_MyD88 NC_12mol 001	4	7.30497987070859	11.946629846156	64	84	2
20211206 0.5nM 069-1R_TRAF6_MyD88 NC_12mol 001...4...11	20211206 0.5nM 069-1R_TRAF6_MyD88 NC_12mol 001...4...MyD88...102	10	MyD88 TRAF6Goff	20211206 0.5nM 069-1R_TRAF6_MyD88 NC_12mol 001	4	4.43863658387002	4.13091066221432	40	108	1
20211206 0.5nM 069-1R_TRAF6_MyD88 NC_12mol 001...4...12	20211206 0.5nM 069-1R_TRAF6_MyD88 NC_12mol 001...4...MyD88...109	10	MyD88 TRAF6Goff	20211206 0.5nM 069-1R_TRAF6_MyD88 NC_12mol 001	4	1.61435125031975	8.94381358668844	44	112	0
20211206 0.5nM 069-1R_TRAF6_MyD88 NC_12mol 001...4...13	20211206 0.5nM 069-1R_TRAF6_MyD88 NC_12mol 001...4...MyD88...110	10	MyD88 TRAF6Goff	20211206 0.5nM 069-1R_TRAF6_MyD88 NC_12mol 001	4	7.38618754345933	9.63017627286037	192	236	2
20211206 0.5nM 069-1R_TRAF6_MyD88 NC_12mol 001...4...14	20211206 0.5nM 069-1R_TRAF6_MyD88 NC_12mol 001...4...MyD88...129	10	MyD88 TRAF6Goff	20211206 0.5nM 069-1R_TRAF6_MyD88 NC_12mol 001	4	3.54360838880918	2.60675812902305	60	64	1
20211206 0.5nM 069-1R_TRAF6_MyD88 NC_12mol 001...4...17	20211206 0.5nM 069-1R_TRAF6_MyD88 NC_12mol 001...4...MyD88...114	10	MyD88 TRAF6Goff	20211206 0.5nM 069-1R_TRAF6_MyD88 NC_12mol 001	4	4.84279691728707	4.01773230198561	172	172	1
20211206 0.5nM 069-1R_TRAF6_MyD88 NC_12mol 001...4...18	20211206 0.5nM 069-1R_TRAF6_MyD88 NC_12mol 001...4...MyD88...165	10	MyD88 TRAF6Goff	20211206 0.5nM 069-1R_TRAF6_MyD88 NC_12mol 001	4	3.28731314891898	4.9236376202211	96	244	1
20211206 0.5nM 069-1R_TRAF6_MyD88 NC_12mol 001...4...19	20211206 0.5nM 069-1R_TRAF6_MyD88 NC_12mol 001...4...MyD88...163	10	MyD88 TRAF6Goff	20211206 0.5nM 069-1R_TRAF6_MyD88 NC_12mol 001	4	12.6505553517352	0.84426329374616	172	8	3
20211206 0.5nM 069-1R_TRAF6_MyD88 NC_12mol 001...4...2	20211206 0.5nM 069-1R_TRAF6_MyD88 NC_12mol 001...4...MyD88...34	10	MyD88 TRAF6Goff	20211206 0.5nM 069-1R_TRAF6_MyD88 NC_12mol 001	4	4.96529616811097	6.54110884586167	40	180	1
20211206 0.5nM 069-1R_TRAF6_MyD88 NC_12mol 001...4...20	20211206 0.5nM 069-1R_TRAF6_MyD88 NC_12mol 001...4...MyD88...151	10	MyD88 TRAF6Goff	20211206 0.5nM 069-1R_TRAF6_MyD88 NC_12mol 001	4	6.28729405284482	2.22265111256996	368	12	1
20211206 0.5nM 069-1R_TRAF6_MyD88 NC_12mol 001...4...21	20211206 0.5nM 069-1R_TRAF6_MyD88 NC_12mol 001...4...MyD88...167	10	MyD88 TRAF6Goff	20211206 0.5nM 069-1R_TRAF6_MyD88 NC_12mol 001	4	10.6171199637338	2.75532212594649	192	60	2
20211206 0.5nM 069-1R_TRAF6_MyD88 NC_12mol 001...4...22	20211206 0.5nM 069-1R_TRAF6_MyD88 NC_12mol 001...4...MyD88...145	10	MyD88 TRAF6Goff	20211206 0.5nM 069-1R_TRAF6_MyD88 NC_12mol 001	4	12.9176723963986	5.64079409914394	144	12	3
20211206 0.5nM 069-1R_TRAF6_MyD88 NC_12mol 001...4...23	20211206 0.5nM 069-1R_TRAF6_MyD88 NC_12mol 001...4...MyD88...128	10	MyD88 TRAF6Goff	20211206 0.5nM 069-1R_TRAF6_MyD88 NC_12mol 001	4	4.05569564246254	1.35080299507086	444	24	1
20211206 0.5nM 069-1R_TRAF6_MyD88 NC_12mol 001...4...24	20211206 0.5nM 069-1R_TRAF6_MyD88 NC_12mol 001...4...MyD88...152	10	MyD88 TRAF6Goff	20211206 0.5nM 069-1R_TRAF6_MyD88 NC_12mol 001	4	8.6791988247468	4.62772808092145	164	40	2
20211206 0.5nM 069-1R_TRAF6_MyD88 NC_12mol 001...4...25	20211206 0.5nM 069-1R_TRAF6_MyD88 NC_12mol 001...4...MyD88...192	10	MyD88 TRAF6Goff	20211206 0.5nM 069-1R_TRAF6_MyD88 NC_12mol 001	4	9.63530261648312	10.8854411612191	144	152	2
20211206 0.5nM 069-1R_TRAF6_MyD88 NC_12mol 001...4...26	20211206 0.5nM 069-1R_TRAF6_MyD88 NC_12mol 001...4...MyD88...207	10	MyD88 TRAF6Goff	20211206 0.5nM 069-1R_TRAF6_MyD88 NC_12mol 001	4	8.99476617924017	12.3729362676169	144	556	2
20211206 0.5nM 069-1R_TRAF6_MyD88 NC_12mol 001...4...27	20211206 0.5nM 069-1R_TRAF6_MyD88 NC_12mol 001...4...MyD88...228	10	MyD88 TRAF6Goff	20211206 0.5nM 069-1R_TRAF6_MyD88 NC_12mol 001	4	4.37123255523198	5.59636348742657	52	152	1
20211206 0.5nM 069-1R_TRAF6_MyD88 NC_12mol 001...4...29	20211206 0.5nM 069-1R_TRAF6_MyD88 NC_12mol 001...4...MyD88...240	10	MyD88 TRAF6Goff	20211206 0.5nM 069-1R_TRAF6_MyD88 NC_12mol 001	4	3.38765607573992	4.24352895703706	32	40	1
20211206 0.5nM 069-1R_TRAF6_MyD88 NC_12mol 001...4...3	20211206 0.5nM 069-1R_TRAF6_MyD88 NC_12mol 001...4...MyD88...57	10	MyD88 TRAF6Goff	20211206 0.5nM 069-1R_TRAF6_MyD88 NC_12mol 001	4	2.56409923991216	1.78772501909692	32	12	1
20211206 0.5nM 069-1R_TRAF6_MyD88 NC_12mol 001...4...30	20211206 0.5nM 069-1R_TRAF6_MyD88 NC_12mol 001...4...MyD88...253	10	MyD88 TRAF6Goff	20211206 0.5nM 069-1R_TRAF6_MyD88 NC_12mol 001	4	11.952940236086	1.50974492622087	456	8	3
20211206 0.5nM 069-1R_TRAF6_MyD88 NC_12mol 001...4...31	20211206 0.5nM 069-1R_TRAF6_MyD88 NC_12mol 001...4...MyD88...230	10	MyD88 TRAF6Goff	20211206 0.5nM 069-1R_TRAF6_MyD88 NC_12mol 001	4	6.40980672519469	1.7380580809583	44	8	1
20211206 0.5nM 069-1R_TRAF6_MyD88 NC_12mol 001...4...32	20211206 0.5nM 069-1R_TRAF6_MyD88 NC_12mol 001...4...MyD88...231	10	MyD88 TRAF6Goff	20211206 0.5nM 069-1R_TRAF6_MyD88 NC_12mol 001	4	4.49744881860376	1.76922512991433	104	16	1
20211206 0.5nM 069-1R_TRAF6_MyD88 NC_12mol 001...4...33	20211206 0.5nM 069-1R_TRAF6_MyD88 NC_12mol 001...4...MyD88...242	10	MyD88 TRAF6Goff	20211206 0.5nM 069-1R_TRAF6_MyD88 NC_12mol 001	4	14.2835484832634	4.54213384532206	64	304	3
20211206 0.5nM 069-1R_TRAF6_MyD88 NC_12mol 001...4...34	20211206 0.5nM 069-1R_TRAF6_MyD88 NC_12mol 001...4...MyD88...299	10	MyD88 TRAF6Goff	20211206 0.5nM 069-1R_TRAF6_MyD88 NC_12mol 001	4	9.34522152335357	2.94831920257791	124	24	2
20211206 0.5nM 069-1R_TRAF6_MyD88 NC_12mol 001...4...35	20211206 0.5nM 069-1R_TRAF6_MyD88 NC_12mol 001...4...MyD88...252	10	MyD88 TRAF6Goff	20211206 0.5nM 069-1R_TRAF6_MyD88 NC_12mol 001	4	6.98718459358978	2.69417846709776	108	52	2
20211206 0.5nM 069-1R_TRAF6_MyD88 NC_12mol 001...4...36	20211206 0.5nM 069-1R_TRAF6_MyD88 NC_12mol 001...4...MyD88...322	10	MyD88 TRAF6Goff	20211206 0.5nM 069-1R_TRAF6_MyD88 NC_12mol 001	4	5.44599139499785	2.76036581432898	120	36	1
20211206 0.5nM 069-1R_TRAF6_MyD88 NC_12mol 001...4...37	20211206 0.5nM 069-1R_TRAF6_MyD88 NC_12mol 001...4...MyD88...326	10	MyD88 TRAF6Goff	20211206 0.5nM 069-1R_TRAF6_MyD88 NC_12mol 001	4	4.20533210371557	1.56877518490188	24	24	1
20211206 0.5nM 069-1R_TRAF6_MyD88 NC_12mol 001...4...38	20211206 0.5nM 069-1R_TRAF6_MyD88 NC_12mol 001...4...MyD88...315	10	MyD88 TRAF6Goff	20211206 0.5nM 069-1R_TRAF6_MyD88 NC_12mol 001	4	7.60090471043726	2.88424901225098	112	16	2
20211206 0.5nM 069-1R_TRAF6_MyD88 NC_12mol 001...4...39	20211206 0.5nM 069-1R_TRAF6_MyD88 NC_12mol 001...4...MyD88...362	10	MyD88 TRAF6Goff	20211206 0.5nM 069-1R_TRAF6_MyD88 NC_12mol 001	4	6.68448827975919	4.49555292307903	144	64	1
20211206 0.5nM 069-1R_TRAF6_MyD88 NC_12mol 001...4...4	20211206 0.5nM 069-1R_TRAF6_MyD88 NC_12mol 001...4...MyD88...54	10	MyD88 TRAF6Goff	20211206 0.5nM 069-1R_TRAF6_MyD88 NC_12mol 001	4	4.24255543885431	6.09800661114039	280	184	1
20211206 0.5nM 069-1R_TRAF6_MyD88 NC_12mol 001...4...40	20211206 0.5nM 069-1R_TRAF6_MyD88 NC_12mol 001...4...MyD88...343	10	MyD88 TRAF6Goff	20211206 0.5nM 069-1R_TRAF6_MyD88 NC_12mol 001	4	4.13412810046883	3.86352447380155	64	52	1
20211206 0.5nM 069-1R_TRAF6_MyD88 NC_12mol 001...4...41	20211206 0.5nM 069-1R_TRAF6_MyD88 NC_12mol 001...4...MyD88...376	10	MyD88 TRAF6Goff	20211206 0.5nM 069-1R_TRAF6_MyD88 NC_12mol 001	4	6.71508442220019	4.59271853061904	60	108	1
20211206 0.5nM 069-1R_TRAF6_MyD88 NC_12mol 001...4...43	20211206 0.5nM 069-1R_TRAF6_MyD88 NC_12mol 001...4...MyD88...371	10	MyD88 TRAF6Goff	20211206 0.5nM 069-1R_TRAF6_MyD88 NC_12mol 001	4	7.16715781919847	1.74924081597413	100	16	2
20211206 0.5nM 069-1R_TRAF6_MyD88 NC_12mol 001...4...44	20211206 0.5nM 069-1R_TRAF6_MyD88 NC_12mol 001...4...MyD88...451	10	MyD88 TRAF6Goff	20211206 0.5nM 069-1R_TRAF6_MyD88 NC_12mol 001	4	3.87448110816953	1.72855637605481	144	8	1
20211206 0.5nM 069-1R_TRAF6_MyD88 NC_12mol 001...4...45	20211206 0.5nM 069-1R_TRAF6_MyD88 NC_12mol 001...4...MyD88...241	10	MyD88 TRAF6Goff	20211206 0.5nM 069-1R_TRAF6_MyD88 NC_12mol 001	4	8.91296000171997	15.9217152871698	8	532	2
20211206 0.5nM 069-1R_TRAF6_MyD88 NC_12mol 001...4...46	20211206 0.5nM 069-1R_TRAF6_MyD88 NC_12mol 001...4...MyD88...465	10	MyD88 TRAF6Goff	20211206 0.5nM 069-1R_TRAF6_MyD88 NC_12mol 001	4	9.02231606104444	2.79573227145159	68	8	2
20211206 0.5nM 069-1R_TRAF6_MyD88 NC_12mol 001...4...47	20211206 0.5nM 069-1R_TRAF6_MyD88 NC_12mol 001...4...MyD88...428	10	MyD88 TRAF6Goff	20211206 0.5nM 069-1R_TRAF6_MyD88 NC_12mol 001	4	13.4030807178298	1.14779450187705	336	20	3
20211206 0.5nM 069-1R_TRAF6_MyD88 NC_12mol 001...4...48	20211206 0.5nM 069-1R_TRAF6_MyD88 NC_12mol 001...4...MyD88...490	10	MyD88 TRAF6Goff	20211206 0.5nM 069-1R_TRAF6_MyD88 NC_12mol 001	4	6.35654733258066	1.22850052407949	56	32	1
20211206 0.5nM 069-1R_TRAF6_MyD88 NC_12mol 001...4...49	20211206 0.5nM 069-1R_TRAF6_MyD88 NC_12mol 001...4...MyD88...452	10	MyD88 TRAF6Goff	20211206 0.5nM 069-1R_TRAF6_MyD88 NC_12mol 001	4	7.41871392232363	2.55667155667139	144	68	2
20211206 0.5nM 069-1R_TRAF6_MyD88 NC_12mol 001...4...5	20211206 0.5nM 069-1R_TRAF6_MyD88 NC_12mol 001...4...MyD88...36	10	MyD88 TRAF6Goff	20211206 0.5nM 069-1R_TRAF6_MyD88 NC_12mol 001	4	12.0762332728548	7.24073333435113	856	572	3
20211206 0.5nM 069-1R_TRAF6_MyD88 NC_12mol 001...4...51	20211206 0.5nM 069-1R_TRAF6_MyD88 NC_12mol 001...4...MyD88...423	10	MyD88 TRAF6Goff	20211206 0.5nM 069-1R_TRAF6_MyD88 NC_12mol 001	4	11.3494344985906	1.53261557624264	212	12	3
20211206 0.5nM 069-1R_TRAF6_MyD88 NC_12mol 001...4...54	20211206 0.5nM 069-1R_TRAF6_MyD88 NC_12mol 001...4...MyD88...243	10	MyD88 TRAF6Goff	20211206 0.5nM 069-1R_TRAF6_MyD88 NC_12mol 001	4	7.35245243656362	6.2627759903681	96	592	2
20211206 0.5nM 069-1R_TRAF6_MyD88 NC_12mol 001...4...55	20211206 0.5nM 069-1R_TRAF6_MyD88 NC_12mol 001...4...MyD88...542	10	MyD88 TRAF6Goff	20211206 0.5nM 069-1R_TRAF6_MyD88 NC_12mol 001	4	6.38221104395361	2.59325229886903	92	64	1
20211206 0.5nM 069-1R_TRAF6_MyD88 NC_12mol 001...4...56	20211206 0.5nM 069-1R_TRAF6_MyD88 NC_12mol 001...4...MyD88...565	10	MyD88 TRAF6Goff	20211206 0.5nM 069-1R_TRAF6_MyD88 NC_12mol 001	4	2.06717652647414	1.64324761874178	132	20	0
20211206 0.5nM 069-1R_TRAF6_MyD88 NC_12mol 001...4...57	20211206 0.5nM 069-1R_TRAF6_MyD88 NC_12mol 001...4...MyD88...520	10	MyD88 TRAF6Goff	20211206 0.5nM 069-1R_TRAF6_MyD88 NC_12mol 001	4	8.03450007224238	3.72677564080629	136	172	2
20211206 0.5nM 069-1R_TRAF6_MyD88 NC_12mol 001...4...58	20211206 0.5nM 069-1R_TRAF6_MyD88 NC_12mol 001...4...MyD88...546	10	MyD88 TRAF6Goff	20211206 0.5nM 069-1R_TRAF6_MyD88 NC_12mol 001	4	9.88904719876125	1.60232241286093	276	64	2
20211206 0.5nM 069-1R_TRAF6_MyD88 NC_12mol 001...4...59	20211206 0.5nM 069-1R_TRAF6_MyD88 NC_12mol 001...4...MyD88...634	10	MyD88 TRAF6Goff	20211206 0.5nM 069-1R_TRAF6_MyD88 NC_12mol 001	4	4.58612288422398	1.73965946151688	80	24	1
20211206 0.5nM 069-1R_TRAF6_MyD88 NC_12mol 001...4...6	20211206 0.5nM 069-1R_TRAF6_MyD88 NC_12mol 001...4...MyD88...65	10	MyD88 TRAF6Goff	20211206 0.5nM 069-1R_TRAF6_MyD88 NC_12mol 001	4	7.39285654157481	4.27153395408632	120	52	2
20211206 0.5nM 069-1R_TRAF6_MyD88 NC_12mol 001...4...60	20211206 0.5nM 069-1R_TRAF6_MyD88 NC_12mol 001...4...MyD88...598	10	MyD88 TRAF6Goff	20211206 0.5nM 069-1R_TRAF6_MyD88 NC_12mol 001	4	4.53651720807915	1.14780247862487	352	24	1
20211206 0.5nM 069-1R_TRAF6_MyD88 NC_12mol 001...4...61	20211206 0.5nM 069-1R_TRAF6_MyD88 NC_12mol 001...4...MyD88...638	10	MyD88 TRAF6Goff	20211206 0.5nM 069-1R_TRAF6_MyD88 NC_12mol 001	4	7.73561870552341	1.1780066406215	136	8	2
20211206 0.5nM 069-1R_TRAF6_MyD88 NC_12mol 001...4...62	20211206 0.5nM 069-1R_TRAF6_MyD88 NC_12mol 001...4...MyD88...704	10	MyD88 TRAF6Goff	20211206 0.5nM 069-1R_TRAF6_MyD88 NC_12mol 001	4	3.40628519433418	1.78156123359521	36	12	1
20211206 0.5nM 069-1R_TRAF6_MyD88 NC_12mol 001...4...63	20211206 0.5nM 069-1R_TRAF6_MyD88 NC_12mol 001...4...MyD88...694	10	MyD88 TRAF6Goff	20211206 0.5nM 069-1R_TRAF6_MyD88 NC_12mol 001	4	6.08181946158704	2.47427912194706	216	24	1
20211206 0.5nM 069-1R_TRAF6_MyD88 NC_12mol 001...4...64	20211206 0.5nM 069-1R_TRAF6_MyD88 NC_12mol 001...4...MyD88...815	10	MyD88 TRAF6Goff	20211206 0.5nM 069-1R_TRAF6_MyD88 NC_12mol 001	4	8.97388157523414	1.48731640029249	88	20	2
20211206 0.5nM 069-1R_TRAF6_MyD88 NC_12mol 001...4...65	20211206 0.5nM 069-1R_TRAF6_MyD88 NC_12mol 001...4...MyD88...787	10	MyD88 TRAF6Goff	20211206 0.5nM 069-1R_TRAF6_MyD88 NC_12mol 001	4	12.3325923156789	0.902523547778624	168	20	3
20211206 0.5nM 069-1R_TRAF6_MyD88 NC_12mol 001...4...7	20211206 0.5nM 069-1R_TRAF6_MyD88 NC_12mol 001...4...MyD88...90	10	MyD88 TRAF6Goff	20211206 0.5nM 069-1R_TRAF6_MyD88 NC_12mol 001	4	1.50794522010177	7.3819648132345	36	292	0
20211206 0.5nM 069-1R_TRAF6_MyD88 NC_12mol 001...4...9	20211206 0.5nM 069-1R_TRAF6_MyD88 NC_12mol 001...4...MyD88...93	10	MyD88 TRAF6Goff	20211206 0.5nM 069-1R_TRAF6_MyD88 NC_12mol 001	4	15.7474925482973	4.42481126557695	208	16	3
20211206 0.5nM 069-1R_TRAF6_MyD88 NC_12mol 001...5...1	20211206 0.5nM 069-1R_TRAF6_MyD88 NC_12mol 001...5...MyD88...8	10	MyD88 TRAF6Goff	20211206 0.5nM 069-1R_TRAF6_MyD88 NC_12mol 001	5	9.60545373067871	8.73579928413532	124	68	2
20211206 0.5nM 069-1R_TRAF6_MyD88 NC_12mol 001...5...10	20211206 0.5nM 069-1R_TRAF6_MyD88 NC_12mol 001...5...MyD88...63	10	MyD88 TRAF6Goff	20211206 0.5nM 069-1R_TRAF6_MyD88 NC_12mol 001	5	13.4989864516716	6.31252311714374	320	132	3
20211206 0.5nM 069-1R_TRAF6_MyD88 NC_12mol 001...5...11	20211206 0.5nM 069-1R_TRAF6_MyD88 NC_12mol 001...5...MyD88...37	10	MyD88 TRAF6Goff	20211206 0.5nM 069-1R_TRAF6_MyD88 NC_12mol 001	5	5.34297425953879	7.65544962545821	84	36	1
20211206 0.5nM 069-1R_TRAF6_MyD88 NC_12mol 001...5...12	20211206 0.5nM 069-1R_TRAF6_MyD88 NC_12mol 001...5...MyD88...45	10	MyD88 TRAF6Goff	20211206 0.5nM 069-1R_TRAF6_MyD88 NC_12mol 001	5	6.64034760772612	8.20843915913538	188	192	1
20211206 0.5nM 069-1R_TRAF6_MyD88 NC_12mol 001...5...13	20211206 0.5nM 069-1R_TRAF6_MyD88 NC_12mol 001...5...MyD88...98	10	MyD88 TRAF6Goff	20211206 0.5nM 069-1R_TRAF6_MyD88 NC_12mol 001	5	5.43413777493587	5.71582829987139	36	48	1
20211206 0.5nM 069-1R_TRAF6_MyD88 NC_12mol 001...5...14	20211206 0.5nM 069-1R_TRAF6_MyD88 NC_12mol 001...5...MyD88...100	10	MyD88 TRAF6Goff	20211206 0.5nM 069-1R_TRAF6_MyD88 NC_12mol 001	5	3.01309732333305	1.43132278927161	44	8	1
20211206 0.5nM 069-1R_TRAF6_MyD88 NC_12mol 001...5...15	20211206 0.5nM 069-1R_TRAF6_MyD88 NC_12mol 001...5...MyD88...73	10	MyD88 TRAF6Goff	20211206 0.5nM 069-1R_TRAF6_MyD88 NC_12mol 001	5	2.92785316719537	9.59940082578713	36	128	1
20211206 0.5nM 069-1R_TRAF6_MyD88 NC_12mol 001...5...16	20211206 0.5nM 069-1R_TRAF6_MyD88 NC_12mol 001...5...MyD88...75	10	MyD88 TRAF6Goff	20211206 0.5nM 069-1R_TRAF6_MyD88 NC_12mol 001	5	9.37366151386692	10.5562192405349	108	192	2
20211206 0.5nM 069-1R_TRAF6_MyD88 NC_12mol 001...5...17	20211206 0.5nM 069-1R_TRAF6_MyD88 NC_12mol 001...5...MyD88...105	10	MyD88 TRAF6Goff	20211206 0.5nM 069-1R_TRAF6_MyD88 NC_12mol 001	5	2.82158851916976	2.16727511409455	64	16	1
20211206 0.5nM 069-1R_TRAF6_MyD88 NC_12mol 001...5...18	20211206 0.5nM 069-1R_TRAF6_MyD88 NC_12mol 001...5...MyD88...109	10	MyD88 TRAF6Goff	20211206 0.5nM 069-1R_TRAF6_MyD88 NC_12mol 001	5	6.81620309092054	7.33759457884383	60	88	2
20211206 0.5nM 069-1R_TRAF6_MyD88 NC_12mol 001...5...2	20211206 0.5nM 069-1R_TRAF6_MyD88 NC_12mol 001...5...MyD88...5	10	MyD88 TRAF6Goff	20211206 0.5nM 069-1R_TRAF6_MyD88 NC_12mol 001	5	5.21403836316492	4.21253768292112	68	28	1
20211206 0.5nM 069-1R_TRAF6_MyD88 NC_12mol 001...5...22	20211206 0.5nM 069-1R_TRAF6_MyD88 NC_12mol 001...5...MyD88...174	10	MyD88 TRAF6Goff	20211206 0.5nM 069-1R_TRAF6_MyD88 NC_12mol 001	5	6.40912535973544	6.22709693233189	28	24	1
20211206 0.5nM 069-1R_TRAF6_MyD88 NC_12mol 001...5...23	20211206 0.5nM 069-1R_TRAF6_MyD88 NC_12mol 001...5...MyD88...175	10	MyD88 TRAF6Goff	20211206 0.5nM 069-1R_TRAF6_MyD88 NC_12mol 001	5	6.8540122999969	3.67207100316343	48	216	2
20211206 0.5nM 069-1R_TRAF6_MyD88 NC_12mol 001...5...25	20211206 0.5nM 069-1R_TRAF6_MyD88 NC_12mol 001...5...MyD88...256	10	MyD88 TRAF6Goff	20211206 0.5nM 069-1R_TRAF6_MyD88 NC_12mol 001	5	6.26024463987523	7.15137950672828	96	64	1
20211206 0.5nM 069-1R_TRAF6_MyD88 NC_12mol 001...5...26	20211206 0.5nM 069-1R_TRAF6_MyD88 NC_12mol 001...5...MyD88...266	10	MyD88 TRAF6Goff	20211206 0.5nM 069-1R_TRAF6_MyD88 NC_12mol 001	5	3.63483383177586	4.73903204860594	60	292	1
20211206 0.5nM 069-1R_TRAF6_MyD88 NC_12mol 001...5...28	20211206 0.5nM 069-1R_TRAF6_MyD88 NC_12mol 001...5...MyD88...279	10	MyD88 TRAF6Goff	20211206 0.5nM 069-1R_TRAF6_MyD88 NC_12mol 001	5	6.75862102419359	2.89366256861598	112	44	2
20211206 0.5nM 069-1R_TRAF6_MyD88 NC_12mol 001...5...29	20211206 0.5nM 069-1R_TRAF6_MyD88 NC_12mol 001...5...MyD88...301	10	MyD88 TRAF6Goff	20211206 0.5nM 069-1R_TRAF6_MyD88 NC_12mol 001	5	6.8532819013646	4.7785733013744	220	84	2
20211206 0.5nM 069-1R_TRAF6_MyD88 NC_12mol 001...5...3	20211206 0.5nM 069-1R_TRAF6_MyD88 NC_12mol 001...5...MyD88...9	10	MyD88 TRAF6Goff	20211206 0.5nM 069-1R_TRAF6_MyD88 NC_12mol 001	5	6.81039162086121	18.8448333658854	92	332	2
20211206 0.5nM 069-1R_TRAF6_MyD88 NC_12mol 001...5...30	20211206 0.5nM 069-1R_TRAF6_MyD88 NC_12mol 001...5...MyD88...255	10	MyD88 TRAF6Goff	20211206 0.5nM 069-1R_TRAF6_MyD88 NC_12mol 001	5	9.55306836932648	3.36322497303268	428	96	2
20211206 0.5nM 069-1R_TRAF6_MyD88 NC_12mol 001...5...31	20211206 0.5nM 069-1R_TRAF6_MyD88 NC_12mol 001...5...MyD88...408	10	MyD88 TRAF6Goff	20211206 0.5nM 069-1R_TRAF6_MyD88 NC_12mol 001	5	3.42450120565781	4.41864657037222	64	184	1
20211206 0.5nM 069-1R_TRAF6_MyD88 NC_12mol 001...5...32	20211206 0.5nM 069-1R_TRAF6_MyD88 NC_12mol 001...5...MyD88...22	10	MyD88 TRAF6Goff	20211206 0.5nM 069-1R_TRAF6_MyD88 NC_12mol 001	5	6.0304813746075	13.8576627265505	76	396	1
20211206 0.5nM 069-1R_TRAF6_MyD88 NC_12mol 001...5...33	20211206 0.5nM 069-1R_TRAF6_MyD88 NC_12mol 001...5...MyD88...354	10	MyD88 TRAF6Goff	20211206 0.5nM 069-1R_TRAF6_MyD88 NC_12mol 001	5	3.69687159169712	3.86534183302001	52	92	1
20211206 0.5nM 069-1R_TRAF6_MyD88 NC_12mol 001...5...34	20211206 0.5nM 069-1R_TRAF6_MyD88 NC_12mol 001...5...MyD88...137	10	MyD88 TRAF6Goff	20211206 0.5nM 069-1R_TRAF6_MyD88 NC_12mol 001	5	6.60412498724045	2.10383984594011	368	32	1
20211206 0.5nM 069-1R_TRAF6_MyD88 NC_12mol 001...5...35	20211206 0.5nM 069-1R_TRAF6_MyD88 NC_12mol 001...5...MyD88...369	10	MyD88 TRAF6Goff	20211206 0.5nM 069-1R_TRAF6_MyD88 NC_12mol 001	5	3.63345514505534	2.33820651838016	140	60	1
20211206 0.5nM 069-1R_TRAF6_MyD88 NC_12mol 001...5...36	20211206 0.5nM 069-1R_TRAF6_MyD88 NC_12mol 001...5...MyD88...373	10	MyD88 TRAF6Goff	20211206 0.5nM 069-1R_TRAF6_MyD88 NC_12mol 001	5	1.55067867960308	2.56109867698225	24	44	0
20211206 0.5nM 069-1R_TRAF6_MyD88 NC_12mol 001...5...37	20211206 0.5nM 069-1R_TRAF6_MyD88 NC_12mol 001...5...MyD88...375	10	MyD88 TRAF6Goff	20211206 0.5nM 069-1R_TRAF6_MyD88 NC_12mol 001	5	4.57063670382927	2.24568798555004	112	8	1
20211206 0.5nM 069-1R_TRAF6_MyD88 NC_12mol 001...5...38	20211206 0.5nM 069-1R_TRAF6_MyD88 NC_12mol 001...5...MyD88...377	10	MyD88 TRAF6Goff	20211206 0.5nM 069-1R_TRAF6_MyD88 NC_12mol 001	5	5.48291042440541	2.01924790091818	60	24	1
20211206 0.5nM 069-1R_TRAF6_MyD88 NC_12mol 001...5...39	20211206 0.5nM 069-1R_TRAF6_MyD88 NC_12mol 001...5...MyD88...382	10	MyD88 TRAF6Goff	20211206 0.5nM 069-1R_TRAF6_MyD88 NC_12mol 001	5	3.15387027574063	1.73130414246539	44	32	1
20211206 0.5nM 069-1R_TRAF6_MyD88 NC_12mol 001...5...4	20211206 0.5nM 069-1R_TRAF6_MyD88 NC_12mol 001...5...MyD88...32	10	MyD88 TRAF6Goff	20211206 0.5nM 069-1R_TRAF6_MyD88 NC_12mol 001	5	11.3284794619845	15.2069440748483	184	156	3
20211206 0.5nM 069-1R_TRAF6_MyD88 NC_12mol 001...5...41	20211206 0.5nM 069-1R_TRAF6_MyD88 NC_12mol 001...5...MyD88...359	10	MyD88 TRAF6Goff	20211206 0.5nM 069-1R_TRAF6_MyD88 NC_12mol 001	5	5.07710721105801	0.851536066197741	384	8	1
20211206 0.5nM 069-1R_TRAF6_MyD88 NC_12mol 001...5...42	20211206 0.5nM 069-1R_TRAF6_MyD88 NC_12mol 001...5...MyD88...362	10	MyD88 TRAF6Goff	20211206 0.5nM 069-1R_TRAF6_MyD88 NC_12mol 001	5	7.37648553390231	2.86894713351419	344	32	2
20211206 0.5nM 069-1R_TRAF6_MyD88 NC_12mol 001...5...43	20211206 0.5nM 069-1R_TRAF6_MyD88 NC_12mol 001...5...MyD88...448	10	MyD88 TRAF6Goff	20211206 0.5nM 069-1R_TRAF6_MyD88 NC_12mol 001	5	1.7761672293979	3.42546805852633	8	24	0
20211206 0.5nM 069-1R_TRAF6_MyD88 NC_12mol 001...5...44	20211206 0.5nM 069-1R_TRAF6_MyD88 NC_12mol 001...5...MyD88...434	10	MyD88 TRAF6Goff	20211206 0.5nM 069-1R_TRAF6_MyD88 NC_12mol 001	5	10.7611168193922	1.32056957938343	172	28	2
20211206 0.5nM 069-1R_TRAF6_MyD88 NC_12mol 001...5...45	20211206 0.5nM 069-1R_TRAF6_MyD88 NC_12mol 001...5...MyD88...418	10	MyD88 TRAF6Goff	20211206 0.5nM 069-1R_TRAF6_MyD88 NC_12mol 001	5	3.97538083571322	2.05160506885683	240	36	1
20211206 0.5nM 069-1R_TRAF6_MyD88 NC_12mol 001...5...47	20211206 0.5nM 069-1R_TRAF6_MyD88 NC_12mol 001...5...MyD88...403	10	MyD88 TRAF6Goff	20211206 0.5nM 069-1R_TRAF6_MyD88 NC_12mol 001	5	3.37428511364607	1.20913675395007	316	16	1
20211206 0.5nM 069-1R_TRAF6_MyD88 NC_12mol 001...5...48	20211206 0.5nM 069-1R_TRAF6_MyD88 NC_12mol 001...5...MyD88...457	10	MyD88 TRAF6Goff	20211206 0.5nM 069-1R_TRAF6_MyD88 NC_12mol 001	5	7.53043532285817	4.40042403953418	280	300	2
20211206 0.5nM 069-1R_TRAF6_MyD88 NC_12mol 001...5...49	20211206 0.5nM 069-1R_TRAF6_MyD88 NC_12mol 001...5...MyD88...506	10	MyD88 TRAF6Goff	20211206 0.5nM 069-1R_TRAF6_MyD88 NC_12mol 001	5	1.86103042302239	1.57897232407539	52	24	0
20211206 0.5nM 069-1R_TRAF6_MyD88 NC_12mol 001...5...5	20211206 0.5nM 069-1R_TRAF6_MyD88 NC_12mol 001...5...MyD88...46	10	MyD88 TRAF6Goff	20211206 0.5nM 069-1R_TRAF6_MyD88 NC_12mol 001	5	6.63648610089488	9.42452296973816	44	104	1
20211206 0.5nM 069-1R_TRAF6_MyD88 NC_12mol 001...5...50	20211206 0.5nM 069-1R_TRAF6_MyD88 NC_12mol 001...5...MyD88...295	10	MyD88 TRAF6Goff	20211206 0.5nM 069-1R_TRAF6_MyD88 NC_12mol 001	5	5.60985145017955	1.90502371913761	384	16	1
20211206 0.5nM 069-1R_TRAF6_MyD88 NC_12mol 001...5...51	20211206 0.5nM 069-1R_TRAF6_MyD88 NC_12mol 001...5...MyD88...555	10	MyD88 TRAF6Goff	20211206 0.5nM 069-1R_TRAF6_MyD88 NC_12mol 001	5	2.11864365879023	1.18876862956503	32	20	0
20211206 0.5nM 069-1R_TRAF6_MyD88 NC_12mol 001...5...52	20211206 0.5nM 069-1R_TRAF6_MyD88 NC_12mol 001...5...MyD88...580	10	MyD88 TRAF6Goff	20211206 0.5nM 069-1R_TRAF6_MyD88 NC_12mol 001	5	2.96340110257345	2.61958444471001	40	40	1
20211206 0.5nM 069-1R_TRAF6_MyD88 NC_12mol 001...5...53	20211206 0.5nM 069-1R_TRAF6_MyD88 NC_12mol 001...5...MyD88...527	10	MyD88 TRAF6Goff	20211206 0.5nM 069-1R_TRAF6_MyD88 NC_12mol 001	5	4.23964901957011	1.78959624452691	136	36	1
20211206 0.5nM 069-1R_TRAF6_MyD88 NC_12mol 001...5...54	20211206 0.5nM 069-1R_TRAF6_MyD88 NC_12mol 001...5...MyD88...503	10	MyD88 TRAF6Goff	20211206 0.5nM 069-1R_TRAF6_MyD88 NC_12mol 001	5	5.09253426172388	2.17122304833692	204	44	1
20211206 0.5nM 069-1R_TRAF6_MyD88 NC_12mol 001...5...55	20211206 0.5nM 069-1R_TRAF6_MyD88 NC_12mol 001...5...MyD88...551	10	MyD88 TRAF6Goff	20211206 0.5nM 069-1R_TRAF6_MyD88 NC_12mol 001	5	8.05722246228135	4.43313849333595	176	112	2
20211206 0.5nM 069-1R_TRAF6_MyD88 NC_12mol 001...5...56	20211206 0.5nM 069-1R_TRAF6_MyD88 NC_12mol 001...5...MyD88...524	10	MyD88 TRAF6Goff	20211206 0.5nM 069-1R_TRAF6_MyD88 NC_12mol 001	5	6.56255214507397	4.2181702187025	280	124	1
20211206 0.5nM 069-1R_TRAF6_MyD88 NC_12mol 001...5...57	20211206 0.5nM 069-1R_TRAF6_MyD88 NC_12mol 001...5...MyD88...438	10	MyD88 TRAF6Goff	20211206 0.5nM 069-1R_TRAF6_MyD88 NC_12mol 001	5	5.95709055469288	4.23922975950253	240	252	1
20211206 0.5nM 069-1R_TRAF6_MyD88 NC_12mol 001...5...58	20211206 0.5nM 069-1R_TRAF6_MyD88 NC_12mol 001...5...MyD88...601	10	MyD88 TRAF6Goff	20211206 0.5nM 069-1R_TRAF6_MyD88 NC_12mol 001	5	3.19800868719946	1.21537793159433	144	28	1
20211206 0.5nM 069-1R_TRAF6_MyD88 NC_12mol 001...5...59	20211206 0.5nM 069-1R_TRAF6_MyD88 NC_12mol 001...5...MyD88...609	10	MyD88 TRAF6Goff	20211206 0.5nM 069-1R_TRAF6_MyD88 NC_12mol 001	5	3.82004318595753	1.42317622179486	152	12	1
20211206 0.5nM 069-1R_TRAF6_MyD88 NC_12mol 001...5...6	20211206 0.5nM 069-1R_TRAF6_MyD88 NC_12mol 001...5...MyD88...51	10	MyD88 TRAF6Goff	20211206 0.5nM 069-1R_TRAF6_MyD88 NC_12mol 001	5	7.44359053824046	10.7527133250962	20	68	2
20211206 0.5nM 069-1R_TRAF6_MyD88 NC_12mol 001...5...60	20211206 0.5nM 069-1R_TRAF6_MyD88 NC_12mol 001...5...MyD88...719	10	MyD88 TRAF6Goff	20211206 0.5nM 069-1R_TRAF6_MyD88 NC_12mol 001	5	4.43304280812353	2.78964879251138	120	48	1
20211206 0.5nM 069-1R_TRAF6_MyD88 NC_12mol 001...5...61	20211206 0.5nM 069-1R_TRAF6_MyD88 NC_12mol 001...5...MyD88...687	10	MyD88 TRAF6Goff	20211206 0.5nM 069-1R_TRAF6_MyD88 NC_12mol 001	5	5.86554233619115	1.48504379367219	196	28	1
20211206 0.5nM 069-1R_TRAF6_MyD88 NC_12mol 001...5...62	20211206 0.5nM 069-1R_TRAF6_MyD88 NC_12mol 001...5...MyD88...623	10	MyD88 TRAF6Goff	20211206 0.5nM 069-1R_TRAF6_MyD88 NC_12mol 001	5	8.27992250758811	3.37188681146457	384	20	2
20211206 0.5nM 069-1R_TRAF6_MyD88 NC_12mol 001...5...63	20211206 0.5nM 069-1R_TRAF6_MyD88 NC_12mol 001...5...MyD88...686	10	MyD88 TRAF6Goff	20211206 0.5nM 069-1R_TRAF6_MyD88 NC_12mol 001	5	6.24718270740313	2.96188817286042	212	32	1
20211206 0.5nM 069-1R_TRAF6_MyD88 NC_12mol 001...5...64	20211206 0.5nM 069-1R_TRAF6_MyD88 NC_12mol 001...5...MyD88...704	10	MyD88 TRAF6Goff	20211206 0.5nM 069-1R_TRAF6_MyD88 NC_12mol 001	5	6.07736407250586	1.86449730010882	176	8	1
20211206 0.5nM 069-1R_TRAF6_MyD88 NC_12mol 001...5...65	20211206 0.5nM 069-1R_TRAF6_MyD88 NC_12mol 001...5...MyD88...722	10	MyD88 TRAF6Goff	20211206 0.5nM 069-1R_TRAF6_MyD88 NC_12mol 001	5	5.9275897162243	1.40584279931625	184	20	1
20211206 0.5nM 069-1R_TRAF6_MyD88 NC_12mol 001...5...66	20211206 0.5nM 069-1R_TRAF6_MyD88 NC_12mol 001...5...MyD88...760	10	MyD88 TRAF6Goff	20211206 0.5nM 069-1R_TRAF6_MyD88 NC_12mol 001	5	5.75153112600999	0.765194046288512	136	16	1
20211206 0.5nM 069-1R_TRAF6_MyD88 NC_12mol 001...5...67	20211206 0.5nM 069-1R_TRAF6_MyD88 NC_12mol 001...5...MyD88...797	10	MyD88 TRAF6Goff	20211206 0.5nM 069-1R_TRAF6_MyD88 NC_12mol 001	5	2.97297527310932	3.0196978206611	52	140	1
20211206 0.5nM 069-1R_TRAF6_MyD88 NC_12mol 001...5...68	20211206 0.5nM 069-1R_TRAF6_MyD88 NC_12mol 001...5...MyD88...834	10	MyD88 TRAF6Goff	20211206 0.5nM 069-1R_TRAF6_MyD88 NC_12mol 001	5	3.76438135033204	2.43865868079374	96	64	1
20211206 0.5nM 069-1R_TRAF6_MyD88 NC_12mol 001...5...69	20211206 0.5nM 069-1R_TRAF6_MyD88 NC_12mol 001...5...MyD88...807	10	MyD88 TRAF6Goff	20211206 0.5nM 069-1R_TRAF6_MyD88 NC_12mol 001	5	7.39220368165259	2.73951811640935	268	20	2
20211206 0.5nM 069-1R_TRAF6_MyD88 NC_12mol 001...5...7	20211206 0.5nM 069-1R_TRAF6_MyD88 NC_12mol 001...5...MyD88...47	10	MyD88 TRAF6Goff	20211206 0.5nM 069-1R_TRAF6_MyD88 NC_12mol 001	5	10.6418574174841	13.8299276670276	116	48	2
20211206 0.5nM 069-1R_TRAF6_MyD88 NC_12mol 001...5...70	20211206 0.5nM 069-1R_TRAF6_MyD88 NC_12mol 001...5...MyD88...861	10	MyD88 TRAF6Goff	20211206 0.5nM 069-1R_TRAF6_MyD88 NC_12mol 001	5	3.92293873698875	2.5234159222246	100	40	1
20211206 0.5nM 069-1R_TRAF6_MyD88 NC_12mol 001...5...71	20211206 0.5nM 069-1R_TRAF6_MyD88 NC_12mol 001...5...MyD88...885	10	MyD88 TRAF6Goff	20211206 0.5nM 069-1R_TRAF6_MyD88 NC_12mol 001	5	2.87816106210007	1.18554540012982	264	12	1
20211206 0.5nM 069-1R_TRAF6_MyD88 NC_12mol 001...5...72	20211206 0.5nM 069-1R_TRAF6_MyD88 NC_12mol 001...5...MyD88...858	10	MyD88 TRAF6Goff	20211206 0.5nM 069-1R_TRAF6_MyD88 NC_12mol 001	5	2.04995110283648	2.34547947614162	104	8	0
20211206 0.5nM 069-1R_TRAF6_MyD88 NC_12mol 001...5...73	20211206 0.5nM 069-1R_TRAF6_MyD88 NC_12mol 001...5...MyD88...879	10	MyD88 TRAF6Goff	20211206 0.5nM 069-1R_TRAF6_MyD88 NC_12mol 001	5	5.3071913562223	2.97827507461092	376	20	1
20211206 0.5nM 069-1R_TRAF6_MyD88 NC_12mol 001...5...74	20211206 0.5nM 069-1R_TRAF6_MyD88 NC_12mol 001...5...MyD88...946	10	MyD88 TRAF6Goff	20211206 0.5nM 069-1R_TRAF6_MyD88 NC_12mol 001	5	5.08802436543338	2.26297138278545	204	40	1
20211206 0.5nM 069-1R_TRAF6_MyD88 NC_12mol 001...5...75	20211206 0.5nM 069-1R_TRAF6_MyD88 NC_12mol 001...5...MyD88...937	10	MyD88 TRAF6Goff	20211206 0.5nM 069-1R_TRAF6_MyD88 NC_12mol 001	5	4.0529380358681	2.22264236088993	208	12	1
20211206 0.5nM 069-1R_TRAF6_MyD88 NC_12mol 001...5...76	20211206 0.5nM 069-1R_TRAF6_MyD88 NC_12mol 001...5...MyD88...1026	10	MyD88 TRAF6Goff	20211206 0.5nM 069-1R_TRAF6_MyD88 NC_12mol 001	5	4.28517159178574	0.868646400855795	68	16	1
20211206 0.5nM 069-1R_TRAF6_MyD88 NC_12mol 001...5...8	20211206 0.5nM 069-1R_TRAF6_MyD88 NC_12mol 001...5...MyD88...43	10	MyD88 TRAF6Goff	20211206 0.5nM 069-1R_TRAF6_MyD88 NC_12mol 001	5	18.9099862254332	14.6106809285078	576	388	4
20211206 0.5nM 069-1R_TRAF6_MyD88 NC_12mol 001...5...9	20211206 0.5nM 069-1R_TRAF6_MyD88 NC_12mol 001...5...MyD88...61	10	MyD88 TRAF6Goff	20211206 0.5nM 069-1R_TRAF6_MyD88 NC_12mol 001	5	5.13955607110327	7.42366915448684	40	40	1
20211206 0.5nM 069-1R_TRAF6_MyD88 NC_12mol 001...6...1	20211206 0.5nM 069-1R_TRAF6_MyD88 NC_12mol 001...6...MyD88...22	10	MyD88 TRAF6Goff	20211206 0.5nM 069-1R_TRAF6_MyD88 NC_12mol 001	6	3.73274584045962	7.40281960346845	8	56	1
20211206 0.5nM 069-1R_TRAF6_MyD88 NC_12mol 001...6...10	20211206 0.5nM 069-1R_TRAF6_MyD88 NC_12mol 001...6...MyD88...93	10	MyD88 TRAF6Goff	20211206 0.5nM 069-1R_TRAF6_MyD88 NC_12mol 001	6	3.05146806715984	7.64851575107619	80	36	1
20211206 0.5nM 069-1R_TRAF6_MyD88 NC_12mol 001...6...11	20211206 0.5nM 069-1R_TRAF6_MyD88 NC_12mol 001...6...MyD88...98	10	MyD88 TRAF6Goff	20211206 0.5nM 069-1R_TRAF6_MyD88 NC_12mol 001	6	1.77775795392711	5.37541004916503	24	112	0
20211206 0.5nM 069-1R_TRAF6_MyD88 NC_12mol 001...6...13	20211206 0.5nM 069-1R_TRAF6_MyD88 NC_12mol 001...6...MyD88...76	10	MyD88 TRAF6Goff	20211206 0.5nM 069-1R_TRAF6_MyD88 NC_12mol 001	6	16.3097397445422	10.2205537080138	352	204	4
20211206 0.5nM 069-1R_TRAF6_MyD88 NC_12mol 001...6...14	20211206 0.5nM 069-1R_TRAF6_MyD88 NC_12mol 001...6...MyD88...82	10	MyD88 TRAF6Goff	20211206 0.5nM 069-1R_TRAF6_MyD88 NC_12mol 001	6	9.41817491708457	4.20429370983527	140	8	2
20211206 0.5nM 069-1R_TRAF6_MyD88 NC_12mol 001...6...15	20211206 0.5nM 069-1R_TRAF6_MyD88 NC_12mol 001...6...MyD88...100	10	MyD88 TRAF6Goff	20211206 0.5nM 069-1R_TRAF6_MyD88 NC_12mol 001	6	17.6467111256255	10.3801954787549	224	40	4
20211206 0.5nM 069-1R_TRAF6_MyD88 NC_12mol 001...6...16	20211206 0.5nM 069-1R_TRAF6_MyD88 NC_12mol 001...6...MyD88...165	10	MyD88 TRAF6Goff	20211206 0.5nM 069-1R_TRAF6_MyD88 NC_12mol 001	6	10.1651611058759	13.853458298171	68	40	2
20211206 0.5nM 069-1R_TRAF6_MyD88 NC_12mol 001...6...18	20211206 0.5nM 069-1R_TRAF6_MyD88 NC_12mol 001...6...MyD88...161	10	MyD88 TRAF6Goff	20211206 0.5nM 069-1R_TRAF6_MyD88 NC_12mol 001	6	7.63230318440202	8.92871351040605	100	136	2
20211206 0.5nM 069-1R_TRAF6_MyD88 NC_12mol 001...6...19	20211206 0.5nM 069-1R_TRAF6_MyD88 NC_12mol 001...6...MyD88...149	10	MyD88 TRAF6Goff	20211206 0.5nM 069-1R_TRAF6_MyD88 NC_12mol 001	6	4.13947126672512	8.15665063350181	84	268	1
20211206 0.5nM 069-1R_TRAF6_MyD88 NC_12mol 001...6...2	20211206 0.5nM 069-1R_TRAF6_MyD88 NC_12mol 001...6...MyD88...30	10	MyD88 TRAF6Goff	20211206 0.5nM 069-1R_TRAF6_MyD88 NC_12mol 001	6	11.1527322025146	4.75703214020798	72	20	2
20211206 0.5nM 069-1R_TRAF6_MyD88 NC_12mol 001...6...20	20211206 0.5nM 069-1R_TRAF6_MyD88 NC_12mol 001...6...MyD88...160	10	MyD88 TRAF6Goff	20211206 0.5nM 069-1R_TRAF6_MyD88 NC_12mol 001	6	4.0669626587154	6.25602734162981	124	68	1
20211206 0.5nM 069-1R_TRAF6_MyD88 NC_12mol 001...6...21	20211206 0.5nM 069-1R_TRAF6_MyD88 NC_12mol 001...6...MyD88...138	10	MyD88 TRAF6Goff	20211206 0.5nM 069-1R_TRAF6_MyD88 NC_12mol 001	6	4.68672039427996	9.5476349332279	132	172	1
20211206 0.5nM 069-1R_TRAF6_MyD88 NC_12mol 001...6...22	20211206 0.5nM 069-1R_TRAF6_MyD88 NC_12mol 001...6...MyD88...117	10	MyD88 TRAF6Goff	20211206 0.5nM 069-1R_TRAF6_MyD88 NC_12mol 001	6	8.15385056616892	12.0984594242443	228	116	2
20211206 0.5nM 069-1R_TRAF6_MyD88 NC_12mol 001...6...23	20211206 0.5nM 069-1R_TRAF6_MyD88 NC_12mol 001...6...MyD88...194	10	MyD88 TRAF6Goff	20211206 0.5nM 069-1R_TRAF6_MyD88 NC_12mol 001	6	8.335446732024	7.77991066168787	28	84	2
20211206 0.5nM 069-1R_TRAF6_MyD88 NC_12mol 001...6...24	20211206 0.5nM 069-1R_TRAF6_MyD88 NC_12mol 001...6...MyD88...185	10	MyD88 TRAF6Goff	20211206 0.5nM 069-1R_TRAF6_MyD88 NC_12mol 001	6	9.70714896747502	19.0438115630204	508	236	2
20211206 0.5nM 069-1R_TRAF6_MyD88 NC_12mol 001...6...25	20211206 0.5nM 069-1R_TRAF6_MyD88 NC_12mol 001...6...MyD88...222	10	MyD88 TRAF6Goff	20211206 0.5nM 069-1R_TRAF6_MyD88 NC_12mol 001	6	3.35143095138951	5.01538106080428	148	72	1
20211206 0.5nM 069-1R_TRAF6_MyD88 NC_12mol 001...6...26	20211206 0.5nM 069-1R_TRAF6_MyD88 NC_12mol 001...6...MyD88...200	10	MyD88 TRAF6Goff	20211206 0.5nM 069-1R_TRAF6_MyD88 NC_12mol 001	6	2.81206696020473	3.7962515139343	88	8	1
20211206 0.5nM 069-1R_TRAF6_MyD88 NC_12mol 001...6...27	20211206 0.5nM 069-1R_TRAF6_MyD88 NC_12mol 001...6...MyD88...242	10	MyD88 TRAF6Goff	20211206 0.5nM 069-1R_TRAF6_MyD88 NC_12mol 001	6	4.77911612537889	6.86957038116452	72	60	1
20211206 0.5nM 069-1R_TRAF6_MyD88 NC_12mol 001...6...28	20211206 0.5nM 069-1R_TRAF6_MyD88 NC_12mol 001...6...MyD88...214	10	MyD88 TRAF6Goff	20211206 0.5nM 069-1R_TRAF6_MyD88 NC_12mol 001	6	3.01935117661996	2.45219455641712	48	12	1
20211206 0.5nM 069-1R_TRAF6_MyD88 NC_12mol 001...6...29	20211206 0.5nM 069-1R_TRAF6_MyD88 NC_12mol 001...6...MyD88...210	10	MyD88 TRAF6Goff	20211206 0.5nM 069-1R_TRAF6_MyD88 NC_12mol 001	6	5.85028615655379	11.9815732239865	280	452	1
20211206 0.5nM 069-1R_TRAF6_MyD88 NC_12mol 001...6...33	20211206 0.5nM 069-1R_TRAF6_MyD88 NC_12mol 001...6...MyD88...294	10	MyD88 TRAF6Goff	20211206 0.5nM 069-1R_TRAF6_MyD88 NC_12mol 001	6	8.0591771494	6.85339827040607	196	64	2
20211206 0.5nM 069-1R_TRAF6_MyD88 NC_12mol 001...6...34	20211206 0.5nM 069-1R_TRAF6_MyD88 NC_12mol 001...6...MyD88...262	10	MyD88 TRAF6Goff	20211206 0.5nM 069-1R_TRAF6_MyD88 NC_12mol 001	6	8.52836168432311	14.5699945112478	64	220	2
20211206 0.5nM 069-1R_TRAF6_MyD88 NC_12mol 001...6...35	20211206 0.5nM 069-1R_TRAF6_MyD88 NC_12mol 001...6...MyD88...302	10	MyD88 TRAF6Goff	20211206 0.5nM 069-1R_TRAF6_MyD88 NC_12mol 001	6	2.12130127298878	2.71055018186164	12	20	0
20211206 0.5nM 069-1R_TRAF6_MyD88 NC_12mol 001...6...36	20211206 0.5nM 069-1R_TRAF6_MyD88 NC_12mol 001...6...MyD88...282	10	MyD88 TRAF6Goff	20211206 0.5nM 069-1R_TRAF6_MyD88 NC_12mol 001	6	6.08391235798445	6.37726505576932	168	72	1
20211206 0.5nM 069-1R_TRAF6_MyD88 NC_12mol 001...6...37	20211206 0.5nM 069-1R_TRAF6_MyD88 NC_12mol 001...6...MyD88...261	10	MyD88 TRAF6Goff	20211206 0.5nM 069-1R_TRAF6_MyD88 NC_12mol 001	6	4.02483386734291	5.37944892001721	204	184	1
20211206 0.5nM 069-1R_TRAF6_MyD88 NC_12mol 001...6...39	20211206 0.5nM 069-1R_TRAF6_MyD88 NC_12mol 001...6...MyD88...329	10	MyD88 TRAF6Goff	20211206 0.5nM 069-1R_TRAF6_MyD88 NC_12mol 001	6	4.24416843460146	3.6680254021935	108	44	1
20211206 0.5nM 069-1R_TRAF6_MyD88 NC_12mol 001...6...40	20211206 0.5nM 069-1R_TRAF6_MyD88 NC_12mol 001...6...MyD88...348	10	MyD88 TRAF6Goff	20211206 0.5nM 069-1R_TRAF6_MyD88 NC_12mol 001	6	2.44036792544298	2.21731821443406	48	36	1
20211206 0.5nM 069-1R_TRAF6_MyD88 NC_12mol 001...6...41	20211206 0.5nM 069-1R_TRAF6_MyD88 NC_12mol 001...6...MyD88...335	10	MyD88 TRAF6Goff	20211206 0.5nM 069-1R_TRAF6_MyD88 NC_12mol 001	6	2.47472698123971	2.6113116980544	40	8	1
20211206 0.5nM 069-1R_TRAF6_MyD88 NC_12mol 001...6...42	20211206 0.5nM 069-1R_TRAF6_MyD88 NC_12mol 001...6...MyD88...341	10	MyD88 TRAF6Goff	20211206 0.5nM 069-1R_TRAF6_MyD88 NC_12mol 001	6	3.47962707230969	3.17565592588868	104	100	1
20211206 0.5nM 069-1R_TRAF6_MyD88 NC_12mol 001...6...43	20211206 0.5nM 069-1R_TRAF6_MyD88 NC_12mol 001...6...MyD88...354	10	MyD88 TRAF6Goff	20211206 0.5nM 069-1R_TRAF6_MyD88 NC_12mol 001	6	3.84042245531887	3.71319425476212	8	68	1
20211206 0.5nM 069-1R_TRAF6_MyD88 NC_12mol 001...6...44	20211206 0.5nM 069-1R_TRAF6_MyD88 NC_12mol 001...6...MyD88...320	10	MyD88 TRAF6Goff	20211206 0.5nM 069-1R_TRAF6_MyD88 NC_12mol 001	6	2.9213095143734	3.31512819073861	128	48	1
20211206 0.5nM 069-1R_TRAF6_MyD88 NC_12mol 001...6...45	20211206 0.5nM 069-1R_TRAF6_MyD88 NC_12mol 001...6...MyD88...368	10	MyD88 TRAF6Goff	20211206 0.5nM 069-1R_TRAF6_MyD88 NC_12mol 001	6	2.98471003562447	4.8414644660417	56	132	1
20211206 0.5nM 069-1R_TRAF6_MyD88 NC_12mol 001...6...46	20211206 0.5nM 069-1R_TRAF6_MyD88 NC_12mol 001...6...MyD88...386	10	MyD88 TRAF6Goff	20211206 0.5nM 069-1R_TRAF6_MyD88 NC_12mol 001	6	4.37168231827142	6.86072558292327	24	116	1
20211206 0.5nM 069-1R_TRAF6_MyD88 NC_12mol 001...6...47	20211206 0.5nM 069-1R_TRAF6_MyD88 NC_12mol 001...6...MyD88...325	10	MyD88 TRAF6Goff	20211206 0.5nM 069-1R_TRAF6_MyD88 NC_12mol 001	6	1.65110019939293	3.39379119683331	152	116	0
20211206 0.5nM 069-1R_TRAF6_MyD88 NC_12mol 001...6...48	20211206 0.5nM 069-1R_TRAF6_MyD88 NC_12mol 001...6...MyD88...382	10	MyD88 TRAF6Goff	20211206 0.5nM 069-1R_TRAF6_MyD88 NC_12mol 001	6	5.65384246814322	2.92773900788673	120	28	1
20211206 0.5nM 069-1R_TRAF6_MyD88 NC_12mol 001...6...5	20211206 0.5nM 069-1R_TRAF6_MyD88 NC_12mol 001...6...MyD88...88	10	MyD88 TRAF6Goff	20211206 0.5nM 069-1R_TRAF6_MyD88 NC_12mol 001	6	4.12214925675858	9.11989024601465	28	192	1
20211206 0.5nM 069-1R_TRAF6_MyD88 NC_12mol 001...6...50	20211206 0.5nM 069-1R_TRAF6_MyD88 NC_12mol 001...6...MyD88...400	10	MyD88 TRAF6Goff	20211206 0.5nM 069-1R_TRAF6_MyD88 NC_12mol 001	6	4.88212061986901	2.92340486259431	64	20	1
20211206 0.5nM 069-1R_TRAF6_MyD88 NC_12mol 001...6...51	20211206 0.5nM 069-1R_TRAF6_MyD88 NC_12mol 001...6...MyD88...241	10	MyD88 TRAF6Goff	20211206 0.5nM 069-1R_TRAF6_MyD88 NC_12mol 001	6	12.3646731890875	11.7265496554131	192	228	3
20211206 0.5nM 069-1R_TRAF6_MyD88 NC_12mol 001...6...52	20211206 0.5nM 069-1R_TRAF6_MyD88 NC_12mol 001...6...MyD88...403	10	MyD88 TRAF6Goff	20211206 0.5nM 069-1R_TRAF6_MyD88 NC_12mol 001	6	1.67667077105243	3.36420389771948	64	92	0
20211206 0.5nM 069-1R_TRAF6_MyD88 NC_12mol 001...6...53	20211206 0.5nM 069-1R_TRAF6_MyD88 NC_12mol 001...6...MyD88...423	10	MyD88 TRAF6Goff	20211206 0.5nM 069-1R_TRAF6_MyD88 NC_12mol 001	6	1.33565516933601	1.83248886850948	20	44	0
20211206 0.5nM 069-1R_TRAF6_MyD88 NC_12mol 001...6...54	20211206 0.5nM 069-1R_TRAF6_MyD88 NC_12mol 001...6...MyD88...433	10	MyD88 TRAF6Goff	20211206 0.5nM 069-1R_TRAF6_MyD88 NC_12mol 001	6	6.58830677613455	4.72096479902039	76	68	1
20211206 0.5nM 069-1R_TRAF6_MyD88 NC_12mol 001...6...56	20211206 0.5nM 069-1R_TRAF6_MyD88 NC_12mol 001...6...MyD88...429	10	MyD88 TRAF6Goff	20211206 0.5nM 069-1R_TRAF6_MyD88 NC_12mol 001	6	7.77356981378446	5.96286448215103	248	16	2
20211206 0.5nM 069-1R_TRAF6_MyD88 NC_12mol 001...6...57	20211206 0.5nM 069-1R_TRAF6_MyD88 NC_12mol 001...6...MyD88...434	10	MyD88 TRAF6Goff	20211206 0.5nM 069-1R_TRAF6_MyD88 NC_12mol 001	6	2.55930956968266	2.05083591494908	80	8	1
20211206 0.5nM 069-1R_TRAF6_MyD88 NC_12mol 001...6...59	20211206 0.5nM 069-1R_TRAF6_MyD88 NC_12mol 001...6...MyD88...507	10	MyD88 TRAF6Goff	20211206 0.5nM 069-1R_TRAF6_MyD88 NC_12mol 001	6	5.54303395439091	4.73961159681836	48	268	1
20211206 0.5nM 069-1R_TRAF6_MyD88 NC_12mol 001...6...6	20211206 0.5nM 069-1R_TRAF6_MyD88 NC_12mol 001...6...MyD88...84	10	MyD88 TRAF6Goff	20211206 0.5nM 069-1R_TRAF6_MyD88 NC_12mol 001	6	3.26292930777474	1.72960948365404	72	8	1
20211206 0.5nM 069-1R_TRAF6_MyD88 NC_12mol 001...6...60	20211206 0.5nM 069-1R_TRAF6_MyD88 NC_12mol 001...6...MyD88...462	10	MyD88 TRAF6Goff	20211206 0.5nM 069-1R_TRAF6_MyD88 NC_12mol 001	6	5.29616045340062	3.67751835541697	64	36	1
20211206 0.5nM 069-1R_TRAF6_MyD88 NC_12mol 001...6...61	20211206 0.5nM 069-1R_TRAF6_MyD88 NC_12mol 001...6...MyD88...482	10	MyD88 TRAF6Goff	20211206 0.5nM 069-1R_TRAF6_MyD88 NC_12mol 001	6	3.75534367589921	3.09308557683753	196	84	1
20211206 0.5nM 069-1R_TRAF6_MyD88 NC_12mol 001...6...62	20211206 0.5nM 069-1R_TRAF6_MyD88 NC_12mol 001...6...MyD88...490	10	MyD88 TRAF6Goff	20211206 0.5nM 069-1R_TRAF6_MyD88 NC_12mol 001	6	4.12503719610181	3.09377521596234	84	80	1
20211206 0.5nM 069-1R_TRAF6_MyD88 NC_12mol 001...6...66	20211206 0.5nM 069-1R_TRAF6_MyD88 NC_12mol 001...6...MyD88...518	10	MyD88 TRAF6Goff	20211206 0.5nM 069-1R_TRAF6_MyD88 NC_12mol 001	6	3.31273600269599	4.49848187200879	88	84	1
20211206 0.5nM 069-1R_TRAF6_MyD88 NC_12mol 001...6...67	20211206 0.5nM 069-1R_TRAF6_MyD88 NC_12mol 001...6...MyD88...530	10	MyD88 TRAF6Goff	20211206 0.5nM 069-1R_TRAF6_MyD88 NC_12mol 001	6	3.80518332654623	7.36852934187093	144	100	1
20211206 0.5nM 069-1R_TRAF6_MyD88 NC_12mol 001...6...68	20211206 0.5nM 069-1R_TRAF6_MyD88 NC_12mol 001...6...MyD88...581	10	MyD88 TRAF6Goff	20211206 0.5nM 069-1R_TRAF6_MyD88 NC_12mol 001	6	4.26812610174775	3.18582809876806	64	44	1
20211206 0.5nM 069-1R_TRAF6_MyD88 NC_12mol 001...6...70	20211206 0.5nM 069-1R_TRAF6_MyD88 NC_12mol 001...6...MyD88...647	10	MyD88 TRAF6Goff	20211206 0.5nM 069-1R_TRAF6_MyD88 NC_12mol 001	6	3.78894702071443	4.030880248231	88	96	1
20211206 0.5nM 069-1R_TRAF6_MyD88 NC_12mol 001...6...71	20211206 0.5nM 069-1R_TRAF6_MyD88 NC_12mol 001...6...MyD88...618	10	MyD88 TRAF6Goff	20211206 0.5nM 069-1R_TRAF6_MyD88 NC_12mol 001	6	5.75771495218104	3.02088184968737	312	124	1
20211206 0.5nM 069-1R_TRAF6_MyD88 NC_12mol 001...6...72	20211206 0.5nM 069-1R_TRAF6_MyD88 NC_12mol 001...6...MyD88...737	10	MyD88 TRAF6Goff	20211206 0.5nM 069-1R_TRAF6_MyD88 NC_12mol 001	6	5.88385410260112	2.68965927304831	132	40	1
20211206 0.5nM 069-1R_TRAF6_MyD88 NC_12mol 001...6...73	20211206 0.5nM 069-1R_TRAF6_MyD88 NC_12mol 001...6...MyD88...719	10	MyD88 TRAF6Goff	20211206 0.5nM 069-1R_TRAF6_MyD88 NC_12mol 001	6	3.79879791392093	1.41104798525523	224	56	1
20211206 0.5nM 069-1R_TRAF6_MyD88 NC_12mol 001...6...74	20211206 0.5nM 069-1R_TRAF6_MyD88 NC_12mol 001...6...MyD88...738	10	MyD88 TRAF6Goff	20211206 0.5nM 069-1R_TRAF6_MyD88 NC_12mol 001	6	4.44517036315249	1.17557138246958	152	12	1
20211206 0.5nM 069-1R_TRAF6_MyD88 NC_12mol 001...6...75	20211206 0.5nM 069-1R_TRAF6_MyD88 NC_12mol 001...6...MyD88...568	10	MyD88 TRAF6Goff	20211206 0.5nM 069-1R_TRAF6_MyD88 NC_12mol 001	6	7.82660955562454	1.24763683475992	424	12	2
20211206 0.5nM 069-1R_TRAF6_MyD88 NC_12mol 001...6...76	20211206 0.5nM 069-1R_TRAF6_MyD88 NC_12mol 001...6...MyD88...847	10	MyD88 TRAF6Goff	20211206 0.5nM 069-1R_TRAF6_MyD88 NC_12mol 001	6	7.04291485466867	1.2206753344659	164	44	2
20211206 0.5nM 069-1R_TRAF6_MyD88 NC_12mol 001...6...77	20211206 0.5nM 069-1R_TRAF6_MyD88 NC_12mol 001...6...MyD88...856	10	MyD88 TRAF6Goff	20211206 0.5nM 069-1R_TRAF6_MyD88 NC_12mol 001	6	5.35047925450109	2.74471145936265	56	24	1
20211206 0.5nM 069-1R_TRAF6_MyD88 NC_12mol 001...6...78	20211206 0.5nM 069-1R_TRAF6_MyD88 NC_12mol 001...6...MyD88...835	10	MyD88 TRAF6Goff	20211206 0.5nM 069-1R_TRAF6_MyD88 NC_12mol 001	6	3.65431943430454	1.13330649569023	184	8	1
20211206 0.5nM 069-1R_TRAF6_MyD88 NC_12mol 001...6...8	20211206 0.5nM 069-1R_TRAF6_MyD88 NC_12mol 001...6...MyD88...83	10	MyD88 TRAF6Goff	20211206 0.5nM 069-1R_TRAF6_MyD88 NC_12mol 001	6	13.2411451614705	15.2690141398805	144	380	3
20211206 0.5nM 069-1R_TRAF6_MyD88 NC_12mol 001...6...9	20211206 0.5nM 069-1R_TRAF6_MyD88 NC_12mol 001...6...MyD88...59	10	MyD88 TRAF6Goff	20211206 0.5nM 069-1R_TRAF6_MyD88 NC_12mol 001	6	3.60393620171865	8.13125123649594	88	12	1
20211206 0.5nM 069-1R_TRAF6_MyD88 NC_12mol 001...7...1	20211206 0.5nM 069-1R_TRAF6_MyD88 NC_12mol 001...7...MyD88...12	10	MyD88 TRAF6Goff	20211206 0.5nM 069-1R_TRAF6_MyD88 NC_12mol 001	7	10.8160859360017	7.7874170172375	128	92	2
20211206 0.5nM 069-1R_TRAF6_MyD88 NC_12mol 001...7...10	20211206 0.5nM 069-1R_TRAF6_MyD88 NC_12mol 001...7...MyD88...75	10	MyD88 TRAF6Goff	20211206 0.5nM 069-1R_TRAF6_MyD88 NC_12mol 001	7	1.66264156623403	16.2851972302491	52	492	0
20211206 0.5nM 069-1R_TRAF6_MyD88 NC_12mol 001...7...100	20211206 0.5nM 069-1R_TRAF6_MyD88 NC_12mol 001...7...MyD88...1030	10	MyD88 TRAF6Goff	20211206 0.5nM 069-1R_TRAF6_MyD88 NC_12mol 001	7	5.24842834726658	2.90904895707918	56	44	1
20211206 0.5nM 069-1R_TRAF6_MyD88 NC_12mol 001...7...101	20211206 0.5nM 069-1R_TRAF6_MyD88 NC_12mol 001...7...MyD88...1025	10	MyD88 TRAF6Goff	20211206 0.5nM 069-1R_TRAF6_MyD88 NC_12mol 001	7	3.40534405544253	1.69189333100292	52	40	1
20211206 0.5nM 069-1R_TRAF6_MyD88 NC_12mol 001...7...11	20211206 0.5nM 069-1R_TRAF6_MyD88 NC_12mol 001...7...MyD88...7	10	MyD88 TRAF6Goff	20211206 0.5nM 069-1R_TRAF6_MyD88 NC_12mol 001	7	5.66779505672803	15.7706528245805	140	492	1
20211206 0.5nM 069-1R_TRAF6_MyD88 NC_12mol 001...7...12	20211206 0.5nM 069-1R_TRAF6_MyD88 NC_12mol 001...7...MyD88...87	10	MyD88 TRAF6Goff	20211206 0.5nM 069-1R_TRAF6_MyD88 NC_12mol 001	7	5.10070259837416	9.07293747423693	112	136	1
20211206 0.5nM 069-1R_TRAF6_MyD88 NC_12mol 001...7...14	20211206 0.5nM 069-1R_TRAF6_MyD88 NC_12mol 001...7...MyD88...140	10	MyD88 TRAF6Goff	20211206 0.5nM 069-1R_TRAF6_MyD88 NC_12mol 001	7	9.40478700575249	8.08391224524499	28	40	2
20211206 0.5nM 069-1R_TRAF6_MyD88 NC_12mol 001...7...15	20211206 0.5nM 069-1R_TRAF6_MyD88 NC_12mol 001...7...MyD88...131	10	MyD88 TRAF6Goff	20211206 0.5nM 069-1R_TRAF6_MyD88 NC_12mol 001	7	5.85116741557089	4.23323943246745	172	60	1
20211206 0.5nM 069-1R_TRAF6_MyD88 NC_12mol 001...7...16	20211206 0.5nM 069-1R_TRAF6_MyD88 NC_12mol 001...7...MyD88...146	10	MyD88 TRAF6Goff	20211206 0.5nM 069-1R_TRAF6_MyD88 NC_12mol 001	7	3.91096935119672	4.06261964358383	284	164	1
20211206 0.5nM 069-1R_TRAF6_MyD88 NC_12mol 001...7...17	20211206 0.5nM 069-1R_TRAF6_MyD88 NC_12mol 001...7...MyD88...196	10	MyD88 TRAF6Goff	20211206 0.5nM 069-1R_TRAF6_MyD88 NC_12mol 001	7	2.81183043115227	8.24752885385316	12	180	1
20211206 0.5nM 069-1R_TRAF6_MyD88 NC_12mol 001...7...18	20211206 0.5nM 069-1R_TRAF6_MyD88 NC_12mol 001...7...MyD88...176	10	MyD88 TRAF6Goff	20211206 0.5nM 069-1R_TRAF6_MyD88 NC_12mol 001	7	3.63649008254667	6.80173741485354	40	60	1
20211206 0.5nM 069-1R_TRAF6_MyD88 NC_12mol 001...7...19	20211206 0.5nM 069-1R_TRAF6_MyD88 NC_12mol 001...7...MyD88...164	10	MyD88 TRAF6Goff	20211206 0.5nM 069-1R_TRAF6_MyD88 NC_12mol 001	7	6.53416398557443	3.59842023331145	144	48	1
20211206 0.5nM 069-1R_TRAF6_MyD88 NC_12mol 001...7...2	20211206 0.5nM 069-1R_TRAF6_MyD88 NC_12mol 001...7...MyD88...10	10	MyD88 TRAF6Goff	20211206 0.5nM 069-1R_TRAF6_MyD88 NC_12mol 001	7	4.53429772966152	1.64742160576272	112	12	1
20211206 0.5nM 069-1R_TRAF6_MyD88 NC_12mol 001...7...20	20211206 0.5nM 069-1R_TRAF6_MyD88 NC_12mol 001...7...MyD88...161	10	MyD88 TRAF6Goff	20211206 0.5nM 069-1R_TRAF6_MyD88 NC_12mol 001	7	11.2387611428486	5.03925787606455	236	164	2
20211206 0.5nM 069-1R_TRAF6_MyD88 NC_12mol 001...7...21	20211206 0.5nM 069-1R_TRAF6_MyD88 NC_12mol 001...7...MyD88...169	10	MyD88 TRAF6Goff	20211206 0.5nM 069-1R_TRAF6_MyD88 NC_12mol 001	7	4.37229275441254	7.56759541800275	168	156	1
20211206 0.5nM 069-1R_TRAF6_MyD88 NC_12mol 001...7...22	20211206 0.5nM 069-1R_TRAF6_MyD88 NC_12mol 001...7...MyD88...225	10	MyD88 TRAF6Goff	20211206 0.5nM 069-1R_TRAF6_MyD88 NC_12mol 001	7	5.04198603762992	9.78249899422012	120	112	1
20211206 0.5nM 069-1R_TRAF6_MyD88 NC_12mol 001...7...23	20211206 0.5nM 069-1R_TRAF6_MyD88 NC_12mol 001...7...MyD88...212	10	MyD88 TRAF6Goff	20211206 0.5nM 069-1R_TRAF6_MyD88 NC_12mol 001	7	6.80022157106588	4.49425654572916	424	220	2
20211206 0.5nM 069-1R_TRAF6_MyD88 NC_12mol 001...7...24	20211206 0.5nM 069-1R_TRAF6_MyD88 NC_12mol 001...7...MyD88...217	10	MyD88 TRAF6Goff	20211206 0.5nM 069-1R_TRAF6_MyD88 NC_12mol 001	7	14.1677066641191	11.4033224586619	160	100	3
20211206 0.5nM 069-1R_TRAF6_MyD88 NC_12mol 001...7...25	20211206 0.5nM 069-1R_TRAF6_MyD88 NC_12mol 001...7...MyD88...242	10	MyD88 TRAF6Goff	20211206 0.5nM 069-1R_TRAF6_MyD88 NC_12mol 001	7	7.26042374973381	9.9177126949373	72	64	2
20211206 0.5nM 069-1R_TRAF6_MyD88 NC_12mol 001...7...26	20211206 0.5nM 069-1R_TRAF6_MyD88 NC_12mol 001...7...MyD88...241	10	MyD88 TRAF6Goff	20211206 0.5nM 069-1R_TRAF6_MyD88 NC_12mol 001	7	16.6156474625742	7.14985562781354	320	68	4
20211206 0.5nM 069-1R_TRAF6_MyD88 NC_12mol 001...7...27	20211206 0.5nM 069-1R_TRAF6_MyD88 NC_12mol 001...7...MyD88...257	10	MyD88 TRAF6Goff	20211206 0.5nM 069-1R_TRAF6_MyD88 NC_12mol 001	7	4.45720040937609	11.774949149812	44	60	1
20211206 0.5nM 069-1R_TRAF6_MyD88 NC_12mol 001...7...28	20211206 0.5nM 069-1R_TRAF6_MyD88 NC_12mol 001...7...MyD88...279	10	MyD88 TRAF6Goff	20211206 0.5nM 069-1R_TRAF6_MyD88 NC_12mol 001	7	1.5817192326925	5.82026509630586	12	228	0
20211206 0.5nM 069-1R_TRAF6_MyD88 NC_12mol 001...7...29	20211206 0.5nM 069-1R_TRAF6_MyD88 NC_12mol 001...7...MyD88...240	10	MyD88 TRAF6Goff	20211206 0.5nM 069-1R_TRAF6_MyD88 NC_12mol 001	7	7.5997379804286	3.84280640013983	328	104	2
20211206 0.5nM 069-1R_TRAF6_MyD88 NC_12mol 001...7...3	20211206 0.5nM 069-1R_TRAF6_MyD88 NC_12mol 001...7...MyD88...34	10	MyD88 TRAF6Goff	20211206 0.5nM 069-1R_TRAF6_MyD88 NC_12mol 001	7	9.20922359305992	11.7878265267928	140	168	2
20211206 0.5nM 069-1R_TRAF6_MyD88 NC_12mol 001...7...30	20211206 0.5nM 069-1R_TRAF6_MyD88 NC_12mol 001...7...MyD88...286	10	MyD88 TRAF6Goff	20211206 0.5nM 069-1R_TRAF6_MyD88 NC_12mol 001	7	4.72902888609872	3.33311697843825	52	80	1
20211206 0.5nM 069-1R_TRAF6_MyD88 NC_12mol 001...7...31	20211206 0.5nM 069-1R_TRAF6_MyD88 NC_12mol 001...7...MyD88...269	10	MyD88 TRAF6Goff	20211206 0.5nM 069-1R_TRAF6_MyD88 NC_12mol 001	7	14.7000821660751	10.2959150817496	96	72	3
20211206 0.5nM 069-1R_TRAF6_MyD88 NC_12mol 001...7...32	20211206 0.5nM 069-1R_TRAF6_MyD88 NC_12mol 001...7...MyD88...238	10	MyD88 TRAF6Goff	20211206 0.5nM 069-1R_TRAF6_MyD88 NC_12mol 001	7	4.34858224000392	1.87123400478331	212	16	1
20211206 0.5nM 069-1R_TRAF6_MyD88 NC_12mol 001...7...34	20211206 0.5nM 069-1R_TRAF6_MyD88 NC_12mol 001...7...MyD88...339	10	MyD88 TRAF6Goff	20211206 0.5nM 069-1R_TRAF6_MyD88 NC_12mol 001	7	9.17076146323871	2.62985777993505	88	40	2
20211206 0.5nM 069-1R_TRAF6_MyD88 NC_12mol 001...7...35	20211206 0.5nM 069-1R_TRAF6_MyD88 NC_12mol 001...7...MyD88...337	10	MyD88 TRAF6Goff	20211206 0.5nM 069-1R_TRAF6_MyD88 NC_12mol 001	7	5.21823796269566	2.86722405490647	52	16	1
20211206 0.5nM 069-1R_TRAF6_MyD88 NC_12mol 001...7...36	20211206 0.5nM 069-1R_TRAF6_MyD88 NC_12mol 001...7...MyD88...345	10	MyD88 TRAF6Goff	20211206 0.5nM 069-1R_TRAF6_MyD88 NC_12mol 001	7	6.18420269350875	8.9311885764885	164	72	1
20211206 0.5nM 069-1R_TRAF6_MyD88 NC_12mol 001...7...38	20211206 0.5nM 069-1R_TRAF6_MyD88 NC_12mol 001...7...MyD88...388	10	MyD88 TRAF6Goff	20211206 0.5nM 069-1R_TRAF6_MyD88 NC_12mol 001	7	2.41317582259458	4.00886260483564	32	184	1
20211206 0.5nM 069-1R_TRAF6_MyD88 NC_12mol 001...7...39	20211206 0.5nM 069-1R_TRAF6_MyD88 NC_12mol 001...7...MyD88...302	10	MyD88 TRAF6Goff	20211206 0.5nM 069-1R_TRAF6_MyD88 NC_12mol 001	7	6.70204618014062	8.92487153129657	260	204	1
20211206 0.5nM 069-1R_TRAF6_MyD88 NC_12mol 001...7...4	20211206 0.5nM 069-1R_TRAF6_MyD88 NC_12mol 001...7...MyD88...37	10	MyD88 TRAF6Goff	20211206 0.5nM 069-1R_TRAF6_MyD88 NC_12mol 001	7	3.39700345898047	9.85724267960186	32	156	1
20211206 0.5nM 069-1R_TRAF6_MyD88 NC_12mol 001...7...40	20211206 0.5nM 069-1R_TRAF6_MyD88 NC_12mol 001...7...MyD88...403	10	MyD88 TRAF6Goff	20211206 0.5nM 069-1R_TRAF6_MyD88 NC_12mol 001	7	2.69823965736808	3.55699752095397	92	168	1
20211206 0.5nM 069-1R_TRAF6_MyD88 NC_12mol 001...7...41	20211206 0.5nM 069-1R_TRAF6_MyD88 NC_12mol 001...7...MyD88...401	10	MyD88 TRAF6Goff	20211206 0.5nM 069-1R_TRAF6_MyD88 NC_12mol 001	7	2.72378595066301	4.25244637147997	40	28	1
20211206 0.5nM 069-1R_TRAF6_MyD88 NC_12mol 001...7...42	20211206 0.5nM 069-1R_TRAF6_MyD88 NC_12mol 001...7...MyD88...353	10	MyD88 TRAF6Goff	20211206 0.5nM 069-1R_TRAF6_MyD88 NC_12mol 001	7	8.39376617171094	6.76812781327503	252	104	2
20211206 0.5nM 069-1R_TRAF6_MyD88 NC_12mol 001...7...43	20211206 0.5nM 069-1R_TRAF6_MyD88 NC_12mol 001...7...MyD88...392	10	MyD88 TRAF6Goff	20211206 0.5nM 069-1R_TRAF6_MyD88 NC_12mol 001	7	9.38969627379288	3.62626139116125	32	12	2
20211206 0.5nM 069-1R_TRAF6_MyD88 NC_12mol 001...7...45	20211206 0.5nM 069-1R_TRAF6_MyD88 NC_12mol 001...7...MyD88...399	10	MyD88 TRAF6Goff	20211206 0.5nM 069-1R_TRAF6_MyD88 NC_12mol 001	7	5.99918149411826	2.61620485585577	128	16	1
20211206 0.5nM 069-1R_TRAF6_MyD88 NC_12mol 001...7...46	20211206 0.5nM 069-1R_TRAF6_MyD88 NC_12mol 001...7...MyD88...413	10	MyD88 TRAF6Goff	20211206 0.5nM 069-1R_TRAF6_MyD88 NC_12mol 001	7	3.8077431481005	5.40078243304496	316	88	1
20211206 0.5nM 069-1R_TRAF6_MyD88 NC_12mol 001...7...47	20211206 0.5nM 069-1R_TRAF6_MyD88 NC_12mol 001...7...MyD88...449	10	MyD88 TRAF6Goff	20211206 0.5nM 069-1R_TRAF6_MyD88 NC_12mol 001	7	4.97626325786166	6.98979455136321	44	56	1
20211206 0.5nM 069-1R_TRAF6_MyD88 NC_12mol 001...7...48	20211206 0.5nM 069-1R_TRAF6_MyD88 NC_12mol 001...7...MyD88...451	10	MyD88 TRAF6Goff	20211206 0.5nM 069-1R_TRAF6_MyD88 NC_12mol 001	7	3.57506226204842	7.10745938160199	64	56	1
20211206 0.5nM 069-1R_TRAF6_MyD88 NC_12mol 001...7...5	20211206 0.5nM 069-1R_TRAF6_MyD88 NC_12mol 001...7...MyD88...35	10	MyD88 TRAF6Goff	20211206 0.5nM 069-1R_TRAF6_MyD88 NC_12mol 001	7	2.15050648308738	5.09622541682877	52	44	0
20211206 0.5nM 069-1R_TRAF6_MyD88 NC_12mol 001...7...52	20211206 0.5nM 069-1R_TRAF6_MyD88 NC_12mol 001...7...MyD88...506	10	MyD88 TRAF6Goff	20211206 0.5nM 069-1R_TRAF6_MyD88 NC_12mol 001	7	7.00643232896825	2.85444187666259	100	40	2
20211206 0.5nM 069-1R_TRAF6_MyD88 NC_12mol 001...7...53	20211206 0.5nM 069-1R_TRAF6_MyD88 NC_12mol 001...7...MyD88...515	10	MyD88 TRAF6Goff	20211206 0.5nM 069-1R_TRAF6_MyD88 NC_12mol 001	7	4.26155575793041	4.46054004562203	64	52	1
20211206 0.5nM 069-1R_TRAF6_MyD88 NC_12mol 001...7...54	20211206 0.5nM 069-1R_TRAF6_MyD88 NC_12mol 001...7...MyD88...508	10	MyD88 TRAF6Goff	20211206 0.5nM 069-1R_TRAF6_MyD88 NC_12mol 001	7	5.1159324519519	7.63735685364889	236	116	1
20211206 0.5nM 069-1R_TRAF6_MyD88 NC_12mol 001...7...55	20211206 0.5nM 069-1R_TRAF6_MyD88 NC_12mol 001...7...MyD88...465	10	MyD88 TRAF6Goff	20211206 0.5nM 069-1R_TRAF6_MyD88 NC_12mol 001	7	9.40415081122958	14.6961358953126	224	120	2
20211206 0.5nM 069-1R_TRAF6_MyD88 NC_12mol 001...7...56	20211206 0.5nM 069-1R_TRAF6_MyD88 NC_12mol 001...7...MyD88...519	10	MyD88 TRAF6Goff	20211206 0.5nM 069-1R_TRAF6_MyD88 NC_12mol 001	7	5.62683765843214	2.89912716311112	116	36	1
20211206 0.5nM 069-1R_TRAF6_MyD88 NC_12mol 001...7...57	20211206 0.5nM 069-1R_TRAF6_MyD88 NC_12mol 001...7...MyD88...498	10	MyD88 TRAF6Goff	20211206 0.5nM 069-1R_TRAF6_MyD88 NC_12mol 001	7	4.68679018824242	2.20369986749291	60	40	1
20211206 0.5nM 069-1R_TRAF6_MyD88 NC_12mol 001...7...58	20211206 0.5nM 069-1R_TRAF6_MyD88 NC_12mol 001...7...MyD88...507	10	MyD88 TRAF6Goff	20211206 0.5nM 069-1R_TRAF6_MyD88 NC_12mol 001	7	3.30404288843515	3.02056645227929	100	72	1
20211206 0.5nM 069-1R_TRAF6_MyD88 NC_12mol 001...7...59	20211206 0.5nM 069-1R_TRAF6_MyD88 NC_12mol 001...7...MyD88...471	10	MyD88 TRAF6Goff	20211206 0.5nM 069-1R_TRAF6_MyD88 NC_12mol 001	7	5.04461096980451	2.76503737521196	188	44	1
20211206 0.5nM 069-1R_TRAF6_MyD88 NC_12mol 001...7...60	20211206 0.5nM 069-1R_TRAF6_MyD88 NC_12mol 001...7...MyD88...469	10	MyD88 TRAF6Goff	20211206 0.5nM 069-1R_TRAF6_MyD88 NC_12mol 001	7	5.84256931638777	3.57978723267603	340	120	1
20211206 0.5nM 069-1R_TRAF6_MyD88 NC_12mol 001...7...61	20211206 0.5nM 069-1R_TRAF6_MyD88 NC_12mol 001...7...MyD88...560	10	MyD88 TRAF6Goff	20211206 0.5nM 069-1R_TRAF6_MyD88 NC_12mol 001	7	6.04980238097518	3.29371619897858	88	36	1
20211206 0.5nM 069-1R_TRAF6_MyD88 NC_12mol 001...7...62	20211206 0.5nM 069-1R_TRAF6_MyD88 NC_12mol 001...7...MyD88...523	10	MyD88 TRAF6Goff	20211206 0.5nM 069-1R_TRAF6_MyD88 NC_12mol 001	7	7.45986923744205	10.1822052359516	168	204	2
20211206 0.5nM 069-1R_TRAF6_MyD88 NC_12mol 001...7...63	20211206 0.5nM 069-1R_TRAF6_MyD88 NC_12mol 001...7...MyD88...446	10	MyD88 TRAF6Goff	20211206 0.5nM 069-1R_TRAF6_MyD88 NC_12mol 001	7	10.3462784861622	5.12428442328355	308	176	2
20211206 0.5nM 069-1R_TRAF6_MyD88 NC_12mol 001...7...64	20211206 0.5nM 069-1R_TRAF6_MyD88 NC_12mol 001...7...MyD88...524	10	MyD88 TRAF6Goff	20211206 0.5nM 069-1R_TRAF6_MyD88 NC_12mol 001	7	12.1951627424323	27.1068822592643	388	156	3
20211206 0.5nM 069-1R_TRAF6_MyD88 NC_12mol 001...7...65	20211206 0.5nM 069-1R_TRAF6_MyD88 NC_12mol 001...7...MyD88...427	10	MyD88 TRAF6Goff	20211206 0.5nM 069-1R_TRAF6_MyD88 NC_12mol 001	7	1.77461656670451	8.28985725138074	40	320	0
20211206 0.5nM 069-1R_TRAF6_MyD88 NC_12mol 001...7...66	20211206 0.5nM 069-1R_TRAF6_MyD88 NC_12mol 001...7...MyD88...596	10	MyD88 TRAF6Goff	20211206 0.5nM 069-1R_TRAF6_MyD88 NC_12mol 001	7	3.5450386328417	5.68779927150055	156	404	1
20211206 0.5nM 069-1R_TRAF6_MyD88 NC_12mol 001...7...68	20211206 0.5nM 069-1R_TRAF6_MyD88 NC_12mol 001...7...MyD88...661	10	MyD88 TRAF6Goff	20211206 0.5nM 069-1R_TRAF6_MyD88 NC_12mol 001	7	3.22483632060322	4.68633797257309	16	8	1
20211206 0.5nM 069-1R_TRAF6_MyD88 NC_12mol 001...7...69	20211206 0.5nM 069-1R_TRAF6_MyD88 NC_12mol 001...7...MyD88...787	10	MyD88 TRAF6Goff	20211206 0.5nM 069-1R_TRAF6_MyD88 NC_12mol 001	7	2.74602577399334	5.3297720846466	16	68	1
20211206 0.5nM 069-1R_TRAF6_MyD88 NC_12mol 001...7...7	20211206 0.5nM 069-1R_TRAF6_MyD88 NC_12mol 001...7...MyD88...20	10	MyD88 TRAF6Goff	20211206 0.5nM 069-1R_TRAF6_MyD88 NC_12mol 001	7	5.78729282250448	12.9764321510528	156	172	1
20211206 0.5nM 069-1R_TRAF6_MyD88 NC_12mol 001...7...71	20211206 0.5nM 069-1R_TRAF6_MyD88 NC_12mol 001...7...MyD88...658	10	MyD88 TRAF6Goff	20211206 0.5nM 069-1R_TRAF6_MyD88 NC_12mol 001	7	4.9739562455492	1.75486946024814	248	84	1
20211206 0.5nM 069-1R_TRAF6_MyD88 NC_12mol 001...7...72	20211206 0.5nM 069-1R_TRAF6_MyD88 NC_12mol 001...7...MyD88...617	10	MyD88 TRAF6Goff	20211206 0.5nM 069-1R_TRAF6_MyD88 NC_12mol 001	7	4.19874499312787	3.23494408537731	140	128	1
20211206 0.5nM 069-1R_TRAF6_MyD88 NC_12mol 001...7...73	20211206 0.5nM 069-1R_TRAF6_MyD88 NC_12mol 001...7...MyD88...715	10	MyD88 TRAF6Goff	20211206 0.5nM 069-1R_TRAF6_MyD88 NC_12mol 001	7	2.49354732616772	2.88108631175965	92	60	1
20211206 0.5nM 069-1R_TRAF6_MyD88 NC_12mol 001...7...74	20211206 0.5nM 069-1R_TRAF6_MyD88 NC_12mol 001...7...MyD88...689	10	MyD88 TRAF6Goff	20211206 0.5nM 069-1R_TRAF6_MyD88 NC_12mol 001	7	11.8700221094683	4.74438628264705	152	24	3
20211206 0.5nM 069-1R_TRAF6_MyD88 NC_12mol 001...7...76	20211206 0.5nM 069-1R_TRAF6_MyD88 NC_12mol 001...7...MyD88...583	10	MyD88 TRAF6Goff	20211206 0.5nM 069-1R_TRAF6_MyD88 NC_12mol 001	7	3.18300318801202	2.72474054669572	268	52	1
20211206 0.5nM 069-1R_TRAF6_MyD88 NC_12mol 001...7...77	20211206 0.5nM 069-1R_TRAF6_MyD88 NC_12mol 001...7...MyD88...755	10	MyD88 TRAF6Goff	20211206 0.5nM 069-1R_TRAF6_MyD88 NC_12mol 001	7	4.05084857594902	3.21965799167264	76	104	1
20211206 0.5nM 069-1R_TRAF6_MyD88 NC_12mol 001...7...78	20211206 0.5nM 069-1R_TRAF6_MyD88 NC_12mol 001...7...MyD88...775	10	MyD88 TRAF6Goff	20211206 0.5nM 069-1R_TRAF6_MyD88 NC_12mol 001	7	2.06657923815718	2.87102277258319	28	72	0
20211206 0.5nM 069-1R_TRAF6_MyD88 NC_12mol 001...7...79	20211206 0.5nM 069-1R_TRAF6_MyD88 NC_12mol 001...7...MyD88...782	10	MyD88 TRAF6Goff	20211206 0.5nM 069-1R_TRAF6_MyD88 NC_12mol 001	7	3.42177078677685	3.4086915511858	36	20	1
20211206 0.5nM 069-1R_TRAF6_MyD88 NC_12mol 001...7...8	20211206 0.5nM 069-1R_TRAF6_MyD88 NC_12mol 001...7...MyD88...42	10	MyD88 TRAF6Goff	20211206 0.5nM 069-1R_TRAF6_MyD88 NC_12mol 001	7	8.60721218636978	14.5105102770646	144	608	2
20211206 0.5nM 069-1R_TRAF6_MyD88 NC_12mol 001...7...80	20211206 0.5nM 069-1R_TRAF6_MyD88 NC_12mol 001...7...MyD88...714	10	MyD88 TRAF6Goff	20211206 0.5nM 069-1R_TRAF6_MyD88 NC_12mol 001	7	5.19649382348684	2.94831683566541	400	36	1
20211206 0.5nM 069-1R_TRAF6_MyD88 NC_12mol 001...7...81	20211206 0.5nM 069-1R_TRAF6_MyD88 NC_12mol 001...7...MyD88...799	10	MyD88 TRAF6Goff	20211206 0.5nM 069-1R_TRAF6_MyD88 NC_12mol 001	7	5.70542688675498	5.93444076901493	16	92	1
20211206 0.5nM 069-1R_TRAF6_MyD88 NC_12mol 001...7...83	20211206 0.5nM 069-1R_TRAF6_MyD88 NC_12mol 001...7...MyD88...667	10	MyD88 TRAF6Goff	20211206 0.5nM 069-1R_TRAF6_MyD88 NC_12mol 001	7	5.14566982961004	3.10571036803489	304	60	1
20211206 0.5nM 069-1R_TRAF6_MyD88 NC_12mol 001...7...84	20211206 0.5nM 069-1R_TRAF6_MyD88 NC_12mol 001...7...MyD88...824	10	MyD88 TRAF6Goff	20211206 0.5nM 069-1R_TRAF6_MyD88 NC_12mol 001	7	7.56861311704349	6.73378424981877	112	68	2
20211206 0.5nM 069-1R_TRAF6_MyD88 NC_12mol 001...7...86	20211206 0.5nM 069-1R_TRAF6_MyD88 NC_12mol 001...7...MyD88...821	10	MyD88 TRAF6Goff	20211206 0.5nM 069-1R_TRAF6_MyD88 NC_12mol 001	7	3.4113240751335	0.953948604937771	204	8	1
20211206 0.5nM 069-1R_TRAF6_MyD88 NC_12mol 001...7...87	20211206 0.5nM 069-1R_TRAF6_MyD88 NC_12mol 001...7...MyD88...856	10	MyD88 TRAF6Goff	20211206 0.5nM 069-1R_TRAF6_MyD88 NC_12mol 001	7	1.86893451577731	2.68678304477813	32	44	0
20211206 0.5nM 069-1R_TRAF6_MyD88 NC_12mol 001...7...88	20211206 0.5nM 069-1R_TRAF6_MyD88 NC_12mol 001...7...MyD88...832	10	MyD88 TRAF6Goff	20211206 0.5nM 069-1R_TRAF6_MyD88 NC_12mol 001	7	10.3660663163157	5.86985361467444	196	80	2
20211206 0.5nM 069-1R_TRAF6_MyD88 NC_12mol 001...7...89	20211206 0.5nM 069-1R_TRAF6_MyD88 NC_12mol 001...7...MyD88...986	10	MyD88 TRAF6Goff	20211206 0.5nM 069-1R_TRAF6_MyD88 NC_12mol 001	7	3.73584273593186	6.86054636300415	40	156	1
20211206 0.5nM 069-1R_TRAF6_MyD88 NC_12mol 001...7...9	20211206 0.5nM 069-1R_TRAF6_MyD88 NC_12mol 001...7...MyD88...52	10	MyD88 TRAF6Goff	20211206 0.5nM 069-1R_TRAF6_MyD88 NC_12mol 001	7	15.5699483755986	6.54824731919258	232	28	3
20211206 0.5nM 069-1R_TRAF6_MyD88 NC_12mol 001...7...90	20211206 0.5nM 069-1R_TRAF6_MyD88 NC_12mol 001...7...MyD88...803	10	MyD88 TRAF6Goff	20211206 0.5nM 069-1R_TRAF6_MyD88 NC_12mol 001	7	4.18328450015521	1.96305383515107	204	24	1
20211206 0.5nM 069-1R_TRAF6_MyD88 NC_12mol 001...7...91	20211206 0.5nM 069-1R_TRAF6_MyD88 NC_12mol 001...7...MyD88...875	10	MyD88 TRAF6Goff	20211206 0.5nM 069-1R_TRAF6_MyD88 NC_12mol 001	7	3.35602115381954	1.04273720374768	128	8	1
20211206 0.5nM 069-1R_TRAF6_MyD88 NC_12mol 001...7...92	20211206 0.5nM 069-1R_TRAF6_MyD88 NC_12mol 001...7...MyD88...926	10	MyD88 TRAF6Goff	20211206 0.5nM 069-1R_TRAF6_MyD88 NC_12mol 001	7	2.22711360342469	2.38920344234152	36	104	0
20211206 0.5nM 069-1R_TRAF6_MyD88 NC_12mol 001...7...93	20211206 0.5nM 069-1R_TRAF6_MyD88 NC_12mol 001...7...MyD88...820	10	MyD88 TRAF6Goff	20211206 0.5nM 069-1R_TRAF6_MyD88 NC_12mol 001	7	6.23026882738905	5.05506903687825	200	188	1
20211206 0.5nM 069-1R_TRAF6_MyD88 NC_12mol 001...7...94	20211206 0.5nM 069-1R_TRAF6_MyD88 NC_12mol 001...7...MyD88...977	10	MyD88 TRAF6Goff	20211206 0.5nM 069-1R_TRAF6_MyD88 NC_12mol 001	7	2.25902013891517	3.95056586160406	144	44	1
20211206 0.5nM 069-1R_TRAF6_MyD88 NC_12mol 001...7...95	20211206 0.5nM 069-1R_TRAF6_MyD88 NC_12mol 001...7...MyD88...987	10	MyD88 TRAF6Goff	20211206 0.5nM 069-1R_TRAF6_MyD88 NC_12mol 001	7	5.59613047415166	4.15023557623211	8	24	1
20211206 0.5nM 069-1R_TRAF6_MyD88 NC_12mol 001...7...96	20211206 0.5nM 069-1R_TRAF6_MyD88 NC_12mol 001...7...MyD88...756	10	MyD88 TRAF6Goff	20211206 0.5nM 069-1R_TRAF6_MyD88 NC_12mol 001	7	6.13888819549407	2.14088911046522	356	8	1
20211206 0.5nM 069-1R_TRAF6_MyD88 NC_12mol 001...7...99	20211206 0.5nM 069-1R_TRAF6_MyD88 NC_12mol 001...7...MyD88...1044	10	MyD88 TRAF6Goff	20211206 0.5nM 069-1R_TRAF6_MyD88 NC_12mol 001	7	0.963871885101208	2.27529360507202	24	76	0
20211206 0.5nM 069-1R_TRAF6_MyD88 NC_12mol 001...8...1	20211206 0.5nM 069-1R_TRAF6_MyD88 NC_12mol 001...8...MyD88...15	10	MyD88 TRAF6Goff	20211206 0.5nM 069-1R_TRAF6_MyD88 NC_12mol 001	8	14.8395211465288	19.0603837072609	80	64	3
20211206 0.5nM 069-1R_TRAF6_MyD88 NC_12mol 001...8...10	20211206 0.5nM 069-1R_TRAF6_MyD88 NC_12mol 001...8...MyD88...59	10	MyD88 TRAF6Goff	20211206 0.5nM 069-1R_TRAF6_MyD88 NC_12mol 001	8	13.4507620674831	28.202310531971	172	100	3
20211206 0.5nM 069-1R_TRAF6_MyD88 NC_12mol 001...8...11	20211206 0.5nM 069-1R_TRAF6_MyD88 NC_12mol 001...8...MyD88...69	10	MyD88 TRAF6Goff	20211206 0.5nM 069-1R_TRAF6_MyD88 NC_12mol 001	8	3.17580064369083	5.52536574009974	60	20	1
20211206 0.5nM 069-1R_TRAF6_MyD88 NC_12mol 001...8...12	20211206 0.5nM 069-1R_TRAF6_MyD88 NC_12mol 001...8...MyD88...115	10	MyD88 TRAF6Goff	20211206 0.5nM 069-1R_TRAF6_MyD88 NC_12mol 001	8	7.15946331107303	5.78496016206191	72	204	2
20211206 0.5nM 069-1R_TRAF6_MyD88 NC_12mol 001...8...13	20211206 0.5nM 069-1R_TRAF6_MyD88 NC_12mol 001...8...MyD88...128	10	MyD88 TRAF6Goff	20211206 0.5nM 069-1R_TRAF6_MyD88 NC_12mol 001	8	0.997168501417346	3.29831612074834	8	16	0
20211206 0.5nM 069-1R_TRAF6_MyD88 NC_12mol 001...8...14	20211206 0.5nM 069-1R_TRAF6_MyD88 NC_12mol 001...8...MyD88...104	10	MyD88 TRAF6Goff	20211206 0.5nM 069-1R_TRAF6_MyD88 NC_12mol 001	8	3.02611539255526	12.3349496552026	108	224	1
20211206 0.5nM 069-1R_TRAF6_MyD88 NC_12mol 001...8...15	20211206 0.5nM 069-1R_TRAF6_MyD88 NC_12mol 001...8...MyD88...130	10	MyD88 TRAF6Goff	20211206 0.5nM 069-1R_TRAF6_MyD88 NC_12mol 001	8	1.32262909180149	3.98269914994359	24	60	0
20211206 0.5nM 069-1R_TRAF6_MyD88 NC_12mol 001...8...16	20211206 0.5nM 069-1R_TRAF6_MyD88 NC_12mol 001...8...MyD88...199	10	MyD88 TRAF6Goff	20211206 0.5nM 069-1R_TRAF6_MyD88 NC_12mol 001	8	2.29856146485023	8.03795448642052	8	28	1
20211206 0.5nM 069-1R_TRAF6_MyD88 NC_12mol 001...8...17	20211206 0.5nM 069-1R_TRAF6_MyD88 NC_12mol 001...8...MyD88...141	10	MyD88 TRAF6Goff	20211206 0.5nM 069-1R_TRAF6_MyD88 NC_12mol 001	8	10.4518463603302	9.03578290316348	256	48	2
20211206 0.5nM 069-1R_TRAF6_MyD88 NC_12mol 001...8...18	20211206 0.5nM 069-1R_TRAF6_MyD88 NC_12mol 001...8...MyD88...171	10	MyD88 TRAF6Goff	20211206 0.5nM 069-1R_TRAF6_MyD88 NC_12mol 001	8	3.36228739464779	4.71687229780561	36	76	1
20211206 0.5nM 069-1R_TRAF6_MyD88 NC_12mol 001...8...19	20211206 0.5nM 069-1R_TRAF6_MyD88 NC_12mol 001...8...MyD88...152	10	MyD88 TRAF6Goff	20211206 0.5nM 069-1R_TRAF6_MyD88 NC_12mol 001	8	4.19158556191087	3.60572022946838	60	36	1
20211206 0.5nM 069-1R_TRAF6_MyD88 NC_12mol 001...8...2	20211206 0.5nM 069-1R_TRAF6_MyD88 NC_12mol 001...8...MyD88...30	10	MyD88 TRAF6Goff	20211206 0.5nM 069-1R_TRAF6_MyD88 NC_12mol 001	8	5.09418557572494	12.5551812272673	28	32	1
20211206 0.5nM 069-1R_TRAF6_MyD88 NC_12mol 001...8...22	20211206 0.5nM 069-1R_TRAF6_MyD88 NC_12mol 001...8...MyD88...190	10	MyD88 TRAF6Goff	20211206 0.5nM 069-1R_TRAF6_MyD88 NC_12mol 001	8	2.78821073506024	6.43830234674952	20	268	1
20211206 0.5nM 069-1R_TRAF6_MyD88 NC_12mol 001...8...23	20211206 0.5nM 069-1R_TRAF6_MyD88 NC_12mol 001...8...MyD88...189	10	MyD88 TRAF6Goff	20211206 0.5nM 069-1R_TRAF6_MyD88 NC_12mol 001	8	7.32072310779177	2.58163475107672	36	12	2
20211206 0.5nM 069-1R_TRAF6_MyD88 NC_12mol 001...8...24	20211206 0.5nM 069-1R_TRAF6_MyD88 NC_12mol 001...8...MyD88...211	10	MyD88 TRAF6Goff	20211206 0.5nM 069-1R_TRAF6_MyD88 NC_12mol 001	8	5.39343714948954	2.90628922975845	24	20	1
20211206 0.5nM 069-1R_TRAF6_MyD88 NC_12mol 001...8...25	20211206 0.5nM 069-1R_TRAF6_MyD88 NC_12mol 001...8...MyD88...207	10	MyD88 TRAF6Goff	20211206 0.5nM 069-1R_TRAF6_MyD88 NC_12mol 001	8	4.76874681052616	7.75363719169201	108	180	1
20211206 0.5nM 069-1R_TRAF6_MyD88 NC_12mol 001...8...26	20211206 0.5nM 069-1R_TRAF6_MyD88 NC_12mol 001...8...MyD88...227	10	MyD88 TRAF6Goff	20211206 0.5nM 069-1R_TRAF6_MyD88 NC_12mol 001	8	3.59453992722451	6.93219719287126	32	608	1
20211206 0.5nM 069-1R_TRAF6_MyD88 NC_12mol 001...8...29	20211206 0.5nM 069-1R_TRAF6_MyD88 NC_12mol 001...8...MyD88...242	10	MyD88 TRAF6Goff	20211206 0.5nM 069-1R_TRAF6_MyD88 NC_12mol 001	8	4.88072199346451	12.0805015074853	132	360	1
20211206 0.5nM 069-1R_TRAF6_MyD88 NC_12mol 001...8...3	20211206 0.5nM 069-1R_TRAF6_MyD88 NC_12mol 001...8...MyD88...28	10	MyD88 TRAF6Goff	20211206 0.5nM 069-1R_TRAF6_MyD88 NC_12mol 001	8	5.43867194959095	6.04129143715705	40	24	1
20211206 0.5nM 069-1R_TRAF6_MyD88 NC_12mol 001...8...30	20211206 0.5nM 069-1R_TRAF6_MyD88 NC_12mol 001...8...MyD88...213	10	MyD88 TRAF6Goff	20211206 0.5nM 069-1R_TRAF6_MyD88 NC_12mol 001	8	4.05499581733653	3.54770544363553	244	16	1
20211206 0.5nM 069-1R_TRAF6_MyD88 NC_12mol 001...8...31	20211206 0.5nM 069-1R_TRAF6_MyD88 NC_12mol 001...8...MyD88...239	10	MyD88 TRAF6Goff	20211206 0.5nM 069-1R_TRAF6_MyD88 NC_12mol 001	8	4.33344345817037	4.72659091634154	208	148	1
20211206 0.5nM 069-1R_TRAF6_MyD88 NC_12mol 001...8...32	20211206 0.5nM 069-1R_TRAF6_MyD88 NC_12mol 001...8...MyD88...226	10	MyD88 TRAF6Goff	20211206 0.5nM 069-1R_TRAF6_MyD88 NC_12mol 001	8	2.94605663892109	0.85962996355397	140	8	1
20211206 0.5nM 069-1R_TRAF6_MyD88 NC_12mol 001...8...33	20211206 0.5nM 069-1R_TRAF6_MyD88 NC_12mol 001...8...MyD88...133	10	MyD88 TRAF6Goff	20211206 0.5nM 069-1R_TRAF6_MyD88 NC_12mol 001	8	5.90045711817759	13.3926228938769	56	468	1
20211206 0.5nM 069-1R_TRAF6_MyD88 NC_12mol 001...8...34	20211206 0.5nM 069-1R_TRAF6_MyD88 NC_12mol 001...8...MyD88...253	10	MyD88 TRAF6Goff	20211206 0.5nM 069-1R_TRAF6_MyD88 NC_12mol 001	8	4.01179591925935	1.78516217509572	124	44	1
20211206 0.5nM 069-1R_TRAF6_MyD88 NC_12mol 001...8...35	20211206 0.5nM 069-1R_TRAF6_MyD88 NC_12mol 001...8...MyD88...304	10	MyD88 TRAF6Goff	20211206 0.5nM 069-1R_TRAF6_MyD88 NC_12mol 001	8	2.12579686582525	7.81146735834982	40	160	0
[truncated: 5,844 more rows]
