# Supplementary material for: Myddosome clustering in IL‐1 receptor signaling regulates the formation of an NF‐kB activating signalosome
Source: EMBO Rep. 2023 Aug 21;24(10):e57233. doi: 10.15252/embr.202357233 (PMC10561168; doi:10.15252/embr.202357233)
Supplement: Supplementary file 19 — Source Data for Figure 7 [file EMBR-24-e57233-s020.zip › Figure 7/7A/QueryLifetime_TRAF6.csv]

UNIVERSAL_GROUP_ID	UNIVERSAL_TRACK_ID	LIGAND_DENSITY_CAT	GROUP	IMAGE	CELL	MYD88_MAX_INT	QUERY_MAX_INT	MYD88_LIFETIME	QUERY_LIFETIME	MAX_MyddosomeCluster	NTracks
20211203 0.5nM 069-1R_TRAF6_MyD88 NC_10 IL1 001...1...11	20211203 0.5nM 069-1R_TRAF6_MyD88 NC_10 IL1 001...1...MyD88...59	10	MyD88 TRAF6Goff	20211203 0.5nM 069-1R_TRAF6_MyD88 NC_10 IL1 001	1	3.34332242197138	11.5342016049582	56	100	1	738
20211203 0.5nM 069-1R_TRAF6_MyD88 NC_10 IL1 001...1...18	20211203 0.5nM 069-1R_TRAF6_MyD88 NC_10 IL1 001...1...MyD88...70	10	MyD88 TRAF6Goff	20211203 0.5nM 069-1R_TRAF6_MyD88 NC_10 IL1 001	1	4.26674117067604	2.12771502973313	232	24	1	738
20211203 0.5nM 069-1R_TRAF6_MyD88 NC_10 IL1 001...1...25	20211203 0.5nM 069-1R_TRAF6_MyD88 NC_10 IL1 001...1...MyD88...165	10	MyD88 TRAF6Goff	20211203 0.5nM 069-1R_TRAF6_MyD88 NC_10 IL1 001	1	1.46639761743914	5.29576849138362	44	120	1	738
20211203 0.5nM 069-1R_TRAF6_MyD88 NC_10 IL1 001...1...32	20211203 0.5nM 069-1R_TRAF6_MyD88 NC_10 IL1 001...1...MyD88...213	10	MyD88 TRAF6Goff	20211203 0.5nM 069-1R_TRAF6_MyD88 NC_10 IL1 001	1	4.03189703379822	5.76884462389742	96	80	1	738
20211203 0.5nM 069-1R_TRAF6_MyD88 NC_10 IL1 001...1...33	20211203 0.5nM 069-1R_TRAF6_MyD88 NC_10 IL1 001...1...MyD88...201	10	MyD88 TRAF6Goff	20211203 0.5nM 069-1R_TRAF6_MyD88 NC_10 IL1 001	1	5.16556322821385	5.25654209656668	300	144	1	738
20211203 0.5nM 069-1R_TRAF6_MyD88 NC_10 IL1 001...1...39	20211203 0.5nM 069-1R_TRAF6_MyD88 NC_10 IL1 001...1...MyD88...264	10	MyD88 TRAF6Goff	20211203 0.5nM 069-1R_TRAF6_MyD88 NC_10 IL1 001	1	4.57289543122852	10.6028125071993	80	252	1	738
20211203 0.5nM 069-1R_TRAF6_MyD88 NC_10 IL1 001...1...40	20211203 0.5nM 069-1R_TRAF6_MyD88 NC_10 IL1 001...1...MyD88...295	10	MyD88 TRAF6Goff	20211203 0.5nM 069-1R_TRAF6_MyD88 NC_10 IL1 001	1	3.33539021452567	2.48180884974649	52	88	1	738
20211203 0.5nM 069-1R_TRAF6_MyD88 NC_10 IL1 001...1...41	20211203 0.5nM 069-1R_TRAF6_MyD88 NC_10 IL1 001...1...MyD88...107	10	MyD88 TRAF6Goff	20211203 0.5nM 069-1R_TRAF6_MyD88 NC_10 IL1 001	1	4.97555600232688	13.4164856567491	420	308	1	738
20211203 0.5nM 069-1R_TRAF6_MyD88 NC_10 IL1 001...1...42	20211203 0.5nM 069-1R_TRAF6_MyD88 NC_10 IL1 001...1...MyD88...326	10	MyD88 TRAF6Goff	20211203 0.5nM 069-1R_TRAF6_MyD88 NC_10 IL1 001	1	1.39576264577939	1.97325304400294	12	8	1	738
20211203 0.5nM 069-1R_TRAF6_MyD88 NC_10 IL1 001...1...43	20211203 0.5nM 069-1R_TRAF6_MyD88 NC_10 IL1 001...1...MyD88...306	10	MyD88 TRAF6Goff	20211203 0.5nM 069-1R_TRAF6_MyD88 NC_10 IL1 001	1	5.25898905345709	7.78816854184261	364	192	1	738
20211203 0.5nM 069-1R_TRAF6_MyD88 NC_10 IL1 001...1...44	20211203 0.5nM 069-1R_TRAF6_MyD88 NC_10 IL1 001...1...MyD88...349	10	MyD88 TRAF6Goff	20211203 0.5nM 069-1R_TRAF6_MyD88 NC_10 IL1 001	1	5.37405877067416	7.31583525522137	180	32	1	738
20211203 0.5nM 069-1R_TRAF6_MyD88 NC_10 IL1 001...1...46	20211203 0.5nM 069-1R_TRAF6_MyD88 NC_10 IL1 001...1...MyD88...368	10	MyD88 TRAF6Goff	20211203 0.5nM 069-1R_TRAF6_MyD88 NC_10 IL1 001	1	3.54232988686434	7.49236319996747	120	112	1	738
20211203 0.5nM 069-1R_TRAF6_MyD88 NC_10 IL1 001...1...47	20211203 0.5nM 069-1R_TRAF6_MyD88 NC_10 IL1 001...1...MyD88...357	10	MyD88 TRAF6Goff	20211203 0.5nM 069-1R_TRAF6_MyD88 NC_10 IL1 001	1	5.39203550893216	14.071315008807	252	240	1	738
20211203 0.5nM 069-1R_TRAF6_MyD88 NC_10 IL1 001...1...48	20211203 0.5nM 069-1R_TRAF6_MyD88 NC_10 IL1 001...1...MyD88...390	10	MyD88 TRAF6Goff	20211203 0.5nM 069-1R_TRAF6_MyD88 NC_10 IL1 001	1	1.4226808810502	2.462270814356	24	92	1	738
20211203 0.5nM 069-1R_TRAF6_MyD88 NC_10 IL1 001...1...51	20211203 0.5nM 069-1R_TRAF6_MyD88 NC_10 IL1 001...1...MyD88...396	10	MyD88 TRAF6Goff	20211203 0.5nM 069-1R_TRAF6_MyD88 NC_10 IL1 001	1	2.1131952963835	4.03170401244819	48	92	1	738
20211203 0.5nM 069-1R_TRAF6_MyD88 NC_10 IL1 001...1...53	20211203 0.5nM 069-1R_TRAF6_MyD88 NC_10 IL1 001...1...MyD88...445	10	MyD88 TRAF6Goff	20211203 0.5nM 069-1R_TRAF6_MyD88 NC_10 IL1 001	1	4.53149511214498	3.83740716689205	220	40	1	738
20211203 0.5nM 069-1R_TRAF6_MyD88 NC_10 IL1 001...1...54	20211203 0.5nM 069-1R_TRAF6_MyD88 NC_10 IL1 001...1...MyD88...435	10	MyD88 TRAF6Goff	20211203 0.5nM 069-1R_TRAF6_MyD88 NC_10 IL1 001	1	3.12734876435022	8.3695201856683	236	148	1	738
20211203 0.5nM 069-1R_TRAF6_MyD88 NC_10 IL1 001...1...55	20211203 0.5nM 069-1R_TRAF6_MyD88 NC_10 IL1 001...1...MyD88...488	10	MyD88 TRAF6Goff	20211203 0.5nM 069-1R_TRAF6_MyD88 NC_10 IL1 001	1	3.02386175134675	2.28194317919597	64	44	1	738
20211203 0.5nM 069-1R_TRAF6_MyD88 NC_10 IL1 001...1...56	20211203 0.5nM 069-1R_TRAF6_MyD88 NC_10 IL1 001...1...MyD88...451	10	MyD88 TRAF6Goff	20211203 0.5nM 069-1R_TRAF6_MyD88 NC_10 IL1 001	1	4.25064292023727	5.2275318294529	188	132	1	738
20211203 0.5nM 069-1R_TRAF6_MyD88 NC_10 IL1 001...1...6	20211203 0.5nM 069-1R_TRAF6_MyD88 NC_10 IL1 001...1...MyD88...39	10	MyD88 TRAF6Goff	20211203 0.5nM 069-1R_TRAF6_MyD88 NC_10 IL1 001	1	5.26143939550651	4.53457621057775	100	76	1	738
20211203 0.5nM 069-1R_TRAF6_MyD88 NC_10 IL1 001...1...8	20211203 0.5nM 069-1R_TRAF6_MyD88 NC_10 IL1 001...1...MyD88...58	10	MyD88 TRAF6Goff	20211203 0.5nM 069-1R_TRAF6_MyD88 NC_10 IL1 001	1	1.86808494098199	2.64160680361207	72	52	1	738
20211203 0.5nM 069-1R_TRAF6_MyD88 NC_10 IL1 001...10...10	20211203 0.5nM 069-1R_TRAF6_MyD88 NC_10 IL1 001...10...MyD88...116	10	MyD88 TRAF6Goff	20211203 0.5nM 069-1R_TRAF6_MyD88 NC_10 IL1 001	10	2.47247183767122	7.54854059875083	32	252	1	738
20211203 0.5nM 069-1R_TRAF6_MyD88 NC_10 IL1 001...10...11	20211203 0.5nM 069-1R_TRAF6_MyD88 NC_10 IL1 001...10...MyD88...117	10	MyD88 TRAF6Goff	20211203 0.5nM 069-1R_TRAF6_MyD88 NC_10 IL1 001	10	5.74725095659672	2.16300967556104	252	40	1	738
20211203 0.5nM 069-1R_TRAF6_MyD88 NC_10 IL1 001...10...12	20211203 0.5nM 069-1R_TRAF6_MyD88 NC_10 IL1 001...10...MyD88...129	10	MyD88 TRAF6Goff	20211203 0.5nM 069-1R_TRAF6_MyD88 NC_10 IL1 001	10	3.31331913051729	3.61802185767279	28	48	1	738
20211203 0.5nM 069-1R_TRAF6_MyD88 NC_10 IL1 001...10...13	20211203 0.5nM 069-1R_TRAF6_MyD88 NC_10 IL1 001...10...MyD88...137	10	MyD88 TRAF6Goff	20211203 0.5nM 069-1R_TRAF6_MyD88 NC_10 IL1 001	10	3.15413067619416	1.75831021998376	44	52	1	738
20211203 0.5nM 069-1R_TRAF6_MyD88 NC_10 IL1 001...10...14	20211203 0.5nM 069-1R_TRAF6_MyD88 NC_10 IL1 001...10...MyD88...169	10	MyD88 TRAF6Goff	20211203 0.5nM 069-1R_TRAF6_MyD88 NC_10 IL1 001	10	2.82714153865812	6.34394557257857	104	224	1	738
20211203 0.5nM 069-1R_TRAF6_MyD88 NC_10 IL1 001...10...15	20211203 0.5nM 069-1R_TRAF6_MyD88 NC_10 IL1 001...10...MyD88...188	10	MyD88 TRAF6Goff	20211203 0.5nM 069-1R_TRAF6_MyD88 NC_10 IL1 001	10	4.19954022752431	5.52875081563272	88	60	1	738
20211203 0.5nM 069-1R_TRAF6_MyD88 NC_10 IL1 001...10...17	20211203 0.5nM 069-1R_TRAF6_MyD88 NC_10 IL1 001...10...MyD88...191	10	MyD88 TRAF6Goff	20211203 0.5nM 069-1R_TRAF6_MyD88 NC_10 IL1 001	10	1.53725550188867	1.66416876258025	28	44	1	738
20211203 0.5nM 069-1R_TRAF6_MyD88 NC_10 IL1 001...10...18	20211203 0.5nM 069-1R_TRAF6_MyD88 NC_10 IL1 001...10...MyD88...201	10	MyD88 TRAF6Goff	20211203 0.5nM 069-1R_TRAF6_MyD88 NC_10 IL1 001	10	1.9930787504242	5.77503160701437	24	60	1	738
20211203 0.5nM 069-1R_TRAF6_MyD88 NC_10 IL1 001...10...21	20211203 0.5nM 069-1R_TRAF6_MyD88 NC_10 IL1 001...10...MyD88...224	10	MyD88 TRAF6Goff	20211203 0.5nM 069-1R_TRAF6_MyD88 NC_10 IL1 001	10	1.97762510739926	3.87432268305111	12	68	1	738
20211203 0.5nM 069-1R_TRAF6_MyD88 NC_10 IL1 001...10...22	20211203 0.5nM 069-1R_TRAF6_MyD88 NC_10 IL1 001...10...MyD88...220	10	MyD88 TRAF6Goff	20211203 0.5nM 069-1R_TRAF6_MyD88 NC_10 IL1 001	10	6.3032773183495	5.50395703271845	44	12	1	738
20211203 0.5nM 069-1R_TRAF6_MyD88 NC_10 IL1 001...10...26	20211203 0.5nM 069-1R_TRAF6_MyD88 NC_10 IL1 001...10...MyD88...266	10	MyD88 TRAF6Goff	20211203 0.5nM 069-1R_TRAF6_MyD88 NC_10 IL1 001	10	3.70962722758289	4.21089310054904	76	28	1	738
20211203 0.5nM 069-1R_TRAF6_MyD88 NC_10 IL1 001...10...27	20211203 0.5nM 069-1R_TRAF6_MyD88 NC_10 IL1 001...10...MyD88...280	10	MyD88 TRAF6Goff	20211203 0.5nM 069-1R_TRAF6_MyD88 NC_10 IL1 001	10	3.71034051144897	5.37590331893392	32	24	1	738
20211203 0.5nM 069-1R_TRAF6_MyD88 NC_10 IL1 001...10...28	20211203 0.5nM 069-1R_TRAF6_MyD88 NC_10 IL1 001...10...MyD88...285	10	MyD88 TRAF6Goff	20211203 0.5nM 069-1R_TRAF6_MyD88 NC_10 IL1 001	10	6.31311355495427	6.82157066308659	104	136	1	738
20211203 0.5nM 069-1R_TRAF6_MyD88 NC_10 IL1 001...10...29	20211203 0.5nM 069-1R_TRAF6_MyD88 NC_10 IL1 001...10...MyD88...288	10	MyD88 TRAF6Goff	20211203 0.5nM 069-1R_TRAF6_MyD88 NC_10 IL1 001	10	3.82221127107851	2.47164383302332	32	8	1	738
20211203 0.5nM 069-1R_TRAF6_MyD88 NC_10 IL1 001...10...3	20211203 0.5nM 069-1R_TRAF6_MyD88 NC_10 IL1 001...10...MyD88...31	10	MyD88 TRAF6Goff	20211203 0.5nM 069-1R_TRAF6_MyD88 NC_10 IL1 001	10	2.74468715499485	1.78036359814604	180	16	1	738
20211203 0.5nM 069-1R_TRAF6_MyD88 NC_10 IL1 001...10...31	20211203 0.5nM 069-1R_TRAF6_MyD88 NC_10 IL1 001...10...MyD88...295	10	MyD88 TRAF6Goff	20211203 0.5nM 069-1R_TRAF6_MyD88 NC_10 IL1 001	10	2.3832406601832	6.55922232435949	108	40	1	738
20211203 0.5nM 069-1R_TRAF6_MyD88 NC_10 IL1 001...10...33	20211203 0.5nM 069-1R_TRAF6_MyD88 NC_10 IL1 001...10...MyD88...299	10	MyD88 TRAF6Goff	20211203 0.5nM 069-1R_TRAF6_MyD88 NC_10 IL1 001	10	4.78325735485121	7.08224999911558	228	116	1	738
20211203 0.5nM 069-1R_TRAF6_MyD88 NC_10 IL1 001...10...35	20211203 0.5nM 069-1R_TRAF6_MyD88 NC_10 IL1 001...10...MyD88...341	10	MyD88 TRAF6Goff	20211203 0.5nM 069-1R_TRAF6_MyD88 NC_10 IL1 001	10	4.05627545511937	7.08675582275451	64	160	1	738
20211203 0.5nM 069-1R_TRAF6_MyD88 NC_10 IL1 001...10...36	20211203 0.5nM 069-1R_TRAF6_MyD88 NC_10 IL1 001...10...MyD88...350	10	MyD88 TRAF6Goff	20211203 0.5nM 069-1R_TRAF6_MyD88 NC_10 IL1 001	10	6.69067384531681	2.81555861158985	184	12	1	738
20211203 0.5nM 069-1R_TRAF6_MyD88 NC_10 IL1 001...10...38	20211203 0.5nM 069-1R_TRAF6_MyD88 NC_10 IL1 001...10...MyD88...342	10	MyD88 TRAF6Goff	20211203 0.5nM 069-1R_TRAF6_MyD88 NC_10 IL1 001	10	6.39477203917219	6.97274964174295	108	164	1	738
20211203 0.5nM 069-1R_TRAF6_MyD88 NC_10 IL1 001...10...39	20211203 0.5nM 069-1R_TRAF6_MyD88 NC_10 IL1 001...10...MyD88...391	10	MyD88 TRAF6Goff	20211203 0.5nM 069-1R_TRAF6_MyD88 NC_10 IL1 001	10	2.23808192691035	1.27392060844019	124	8	1	738
20211203 0.5nM 069-1R_TRAF6_MyD88 NC_10 IL1 001...10...40	20211203 0.5nM 069-1R_TRAF6_MyD88 NC_10 IL1 001...10...MyD88...354	10	MyD88 TRAF6Goff	20211203 0.5nM 069-1R_TRAF6_MyD88 NC_10 IL1 001	10	6.17813152712577	2.50641326355181	152	32	1	738
20211203 0.5nM 069-1R_TRAF6_MyD88 NC_10 IL1 001...10...41	20211203 0.5nM 069-1R_TRAF6_MyD88 NC_10 IL1 001...10...MyD88...414	10	MyD88 TRAF6Goff	20211203 0.5nM 069-1R_TRAF6_MyD88 NC_10 IL1 001	10	2.3676462669776	3.04657394057818	36	68	1	738
20211203 0.5nM 069-1R_TRAF6_MyD88 NC_10 IL1 001...10...45	20211203 0.5nM 069-1R_TRAF6_MyD88 NC_10 IL1 001...10...MyD88...439	10	MyD88 TRAF6Goff	20211203 0.5nM 069-1R_TRAF6_MyD88 NC_10 IL1 001	10	4.76491847724966	2.42492620627355	76	36	1	738
20211203 0.5nM 069-1R_TRAF6_MyD88 NC_10 IL1 001...10...46	20211203 0.5nM 069-1R_TRAF6_MyD88 NC_10 IL1 001...10...MyD88...447	10	MyD88 TRAF6Goff	20211203 0.5nM 069-1R_TRAF6_MyD88 NC_10 IL1 001	10	3.98674429966209	2.13394402643912	24	32	1	738
20211203 0.5nM 069-1R_TRAF6_MyD88 NC_10 IL1 001...10...47	20211203 0.5nM 069-1R_TRAF6_MyD88 NC_10 IL1 001...10...MyD88...459	10	MyD88 TRAF6Goff	20211203 0.5nM 069-1R_TRAF6_MyD88 NC_10 IL1 001	10	2.94015477137489	2.48517193607403	24	16	1	738
20211203 0.5nM 069-1R_TRAF6_MyD88 NC_10 IL1 001...10...8	20211203 0.5nM 069-1R_TRAF6_MyD88 NC_10 IL1 001...10...MyD88...87	10	MyD88 TRAF6Goff	20211203 0.5nM 069-1R_TRAF6_MyD88 NC_10 IL1 001	10	6.42136585515957	5.19481902519452	68	20	1	738
20211203 0.5nM 069-1R_TRAF6_MyD88 NC_10 IL1 001...10...9	20211203 0.5nM 069-1R_TRAF6_MyD88 NC_10 IL1 001...10...MyD88...92	10	MyD88 TRAF6Goff	20211203 0.5nM 069-1R_TRAF6_MyD88 NC_10 IL1 001	10	3.44734112928296	0.927945932177735	56	8	1	738
20211203 0.5nM 069-1R_TRAF6_MyD88 NC_10 IL1 001...11...101	20211203 0.5nM 069-1R_TRAF6_MyD88 NC_10 IL1 001...11...MyD88...1482	10	MyD88 TRAF6Goff	20211203 0.5nM 069-1R_TRAF6_MyD88 NC_10 IL1 001	11	3.67569091981676	4.95345408625188	16	8	1	738
20211203 0.5nM 069-1R_TRAF6_MyD88 NC_10 IL1 001...11...102	20211203 0.5nM 069-1R_TRAF6_MyD88 NC_10 IL1 001...11...MyD88...1451	10	MyD88 TRAF6Goff	20211203 0.5nM 069-1R_TRAF6_MyD88 NC_10 IL1 001	11	4.03906272308995	4.65521749946198	84	56	1	738
20211203 0.5nM 069-1R_TRAF6_MyD88 NC_10 IL1 001...11...103	20211203 0.5nM 069-1R_TRAF6_MyD88 NC_10 IL1 001...11...MyD88...1474	10	MyD88 TRAF6Goff	20211203 0.5nM 069-1R_TRAF6_MyD88 NC_10 IL1 001	11	5.82399692801791	10.2560753463923	76	72	1	738
20211203 0.5nM 069-1R_TRAF6_MyD88 NC_10 IL1 001...11...104	20211203 0.5nM 069-1R_TRAF6_MyD88 NC_10 IL1 001...11...MyD88...1465	10	MyD88 TRAF6Goff	20211203 0.5nM 069-1R_TRAF6_MyD88 NC_10 IL1 001	11	3.35354248901322	12.6155288921604	68	20	1	738
20211203 0.5nM 069-1R_TRAF6_MyD88 NC_10 IL1 001...11...106	20211203 0.5nM 069-1R_TRAF6_MyD88 NC_10 IL1 001...11...MyD88...1473	10	MyD88 TRAF6Goff	20211203 0.5nM 069-1R_TRAF6_MyD88 NC_10 IL1 001	11	4.52439845962267	0.383672820467597	92	12	1	738
20211203 0.5nM 069-1R_TRAF6_MyD88 NC_10 IL1 001...11...107	20211203 0.5nM 069-1R_TRAF6_MyD88 NC_10 IL1 001...11...MyD88...1467	10	MyD88 TRAF6Goff	20211203 0.5nM 069-1R_TRAF6_MyD88 NC_10 IL1 001	11	3.34502064825877	5.3449553075489	72	56	1	738
20211203 0.5nM 069-1R_TRAF6_MyD88 NC_10 IL1 001...11...108	20211203 0.5nM 069-1R_TRAF6_MyD88 NC_10 IL1 001...11...MyD88...1460	10	MyD88 TRAF6Goff	20211203 0.5nM 069-1R_TRAF6_MyD88 NC_10 IL1 001	11	5.33658048337641	5.11507531477589	48	48	1	738
20211203 0.5nM 069-1R_TRAF6_MyD88 NC_10 IL1 001...11...109	20211203 0.5nM 069-1R_TRAF6_MyD88 NC_10 IL1 001...11...MyD88...1528	10	MyD88 TRAF6Goff	20211203 0.5nM 069-1R_TRAF6_MyD88 NC_10 IL1 001	11	4.0256397040874	3.84051510219941	60	36	1	738
20211203 0.5nM 069-1R_TRAF6_MyD88 NC_10 IL1 001...11...11	20211203 0.5nM 069-1R_TRAF6_MyD88 NC_10 IL1 001...11...MyD88...202	10	MyD88 TRAF6Goff	20211203 0.5nM 069-1R_TRAF6_MyD88 NC_10 IL1 001	11	6.55715546700445	12.3816649489431	68	248	1	738
20211203 0.5nM 069-1R_TRAF6_MyD88 NC_10 IL1 001...11...110	20211203 0.5nM 069-1R_TRAF6_MyD88 NC_10 IL1 001...11...MyD88...1547	10	MyD88 TRAF6Goff	20211203 0.5nM 069-1R_TRAF6_MyD88 NC_10 IL1 001	11	4.45688798343395	2.15774833430298	32	8	1	738
20211203 0.5nM 069-1R_TRAF6_MyD88 NC_10 IL1 001...11...111	20211203 0.5nM 069-1R_TRAF6_MyD88 NC_10 IL1 001...11...MyD88...1478	10	MyD88 TRAF6Goff	20211203 0.5nM 069-1R_TRAF6_MyD88 NC_10 IL1 001	11	2.45671637239668	1.4839293549475	88	24	1	738
20211203 0.5nM 069-1R_TRAF6_MyD88 NC_10 IL1 001...11...14	20211203 0.5nM 069-1R_TRAF6_MyD88 NC_10 IL1 001...11...MyD88...303	10	MyD88 TRAF6Goff	20211203 0.5nM 069-1R_TRAF6_MyD88 NC_10 IL1 001	11	5.67093070505708	3.6697410906255	280	24	1	738
20211203 0.5nM 069-1R_TRAF6_MyD88 NC_10 IL1 001...11...18	20211203 0.5nM 069-1R_TRAF6_MyD88 NC_10 IL1 001...11...MyD88...342	10	MyD88 TRAF6Goff	20211203 0.5nM 069-1R_TRAF6_MyD88 NC_10 IL1 001	11	6.51024304676682	8.59284426128693	108	140	1	738
20211203 0.5nM 069-1R_TRAF6_MyD88 NC_10 IL1 001...11...20	20211203 0.5nM 069-1R_TRAF6_MyD88 NC_10 IL1 001...11...MyD88...256	10	MyD88 TRAF6Goff	20211203 0.5nM 069-1R_TRAF6_MyD88 NC_10 IL1 001	11	6.0926510042836	1.97856548614398	208	20	1	738
20211203 0.5nM 069-1R_TRAF6_MyD88 NC_10 IL1 001...11...23	20211203 0.5nM 069-1R_TRAF6_MyD88 NC_10 IL1 001...11...MyD88...425	10	MyD88 TRAF6Goff	20211203 0.5nM 069-1R_TRAF6_MyD88 NC_10 IL1 001	11	6.44186962125515	11.4757717588171	108	52	1	738
20211203 0.5nM 069-1R_TRAF6_MyD88 NC_10 IL1 001...11...26	20211203 0.5nM 069-1R_TRAF6_MyD88 NC_10 IL1 001...11...MyD88...446	10	MyD88 TRAF6Goff	20211203 0.5nM 069-1R_TRAF6_MyD88 NC_10 IL1 001	11	5.62745961232383	5.38259107252956	128	52	1	738
20211203 0.5nM 069-1R_TRAF6_MyD88 NC_10 IL1 001...11...27	20211203 0.5nM 069-1R_TRAF6_MyD88 NC_10 IL1 001...11...MyD88...564	10	MyD88 TRAF6Goff	20211203 0.5nM 069-1R_TRAF6_MyD88 NC_10 IL1 001	11	6.17193873536716	5.56879780319047	112	116	1	738
20211203 0.5nM 069-1R_TRAF6_MyD88 NC_10 IL1 001...11...29	20211203 0.5nM 069-1R_TRAF6_MyD88 NC_10 IL1 001...11...MyD88...597	10	MyD88 TRAF6Goff	20211203 0.5nM 069-1R_TRAF6_MyD88 NC_10 IL1 001	11	3.87419854243928	14.6751824831842	68	28	1	738
20211203 0.5nM 069-1R_TRAF6_MyD88 NC_10 IL1 001...11...3	20211203 0.5nM 069-1R_TRAF6_MyD88 NC_10 IL1 001...11...MyD88...28	10	MyD88 TRAF6Goff	20211203 0.5nM 069-1R_TRAF6_MyD88 NC_10 IL1 001	11	5.78982588905889	2.01350845369596	36	8	1	738
20211203 0.5nM 069-1R_TRAF6_MyD88 NC_10 IL1 001...11...30	20211203 0.5nM 069-1R_TRAF6_MyD88 NC_10 IL1 001...11...MyD88...655	10	MyD88 TRAF6Goff	20211203 0.5nM 069-1R_TRAF6_MyD88 NC_10 IL1 001	11	3.77545395193961	16.3532795330468	44	116	1	738
20211203 0.5nM 069-1R_TRAF6_MyD88 NC_10 IL1 001...11...32	20211203 0.5nM 069-1R_TRAF6_MyD88 NC_10 IL1 001...11...MyD88...574	10	MyD88 TRAF6Goff	20211203 0.5nM 069-1R_TRAF6_MyD88 NC_10 IL1 001	11	5.54196598423152	11.9548285322932	192	188	1	738
20211203 0.5nM 069-1R_TRAF6_MyD88 NC_10 IL1 001...11...33	20211203 0.5nM 069-1R_TRAF6_MyD88 NC_10 IL1 001...11...MyD88...627	10	MyD88 TRAF6Goff	20211203 0.5nM 069-1R_TRAF6_MyD88 NC_10 IL1 001	11	5.17354130918245	5.85467173237895	120	36	1	738
20211203 0.5nM 069-1R_TRAF6_MyD88 NC_10 IL1 001...11...37	20211203 0.5nM 069-1R_TRAF6_MyD88 NC_10 IL1 001...11...MyD88...880	10	MyD88 TRAF6Goff	20211203 0.5nM 069-1R_TRAF6_MyD88 NC_10 IL1 001	11	0.677519580095437	8.23964912416041	8	68	1	738
20211203 0.5nM 069-1R_TRAF6_MyD88 NC_10 IL1 001...11...38	20211203 0.5nM 069-1R_TRAF6_MyD88 NC_10 IL1 001...11...MyD88...680	10	MyD88 TRAF6Goff	20211203 0.5nM 069-1R_TRAF6_MyD88 NC_10 IL1 001	11	4.91752529582109	15.3449708336955	276	168	1	738
20211203 0.5nM 069-1R_TRAF6_MyD88 NC_10 IL1 001...11...4	20211203 0.5nM 069-1R_TRAF6_MyD88 NC_10 IL1 001...11...MyD88...53	10	MyD88 TRAF6Goff	20211203 0.5nM 069-1R_TRAF6_MyD88 NC_10 IL1 001	11	2.94538121307806	2.25793873882831	20	24	1	738
20211203 0.5nM 069-1R_TRAF6_MyD88 NC_10 IL1 001...11...42	20211203 0.5nM 069-1R_TRAF6_MyD88 NC_10 IL1 001...11...MyD88...795	10	MyD88 TRAF6Goff	20211203 0.5nM 069-1R_TRAF6_MyD88 NC_10 IL1 001	11	4.56896953890163	6.32603051779082	92	112	1	738
20211203 0.5nM 069-1R_TRAF6_MyD88 NC_10 IL1 001...11...44	20211203 0.5nM 069-1R_TRAF6_MyD88 NC_10 IL1 001...11...MyD88...862	10	MyD88 TRAF6Goff	20211203 0.5nM 069-1R_TRAF6_MyD88 NC_10 IL1 001	11	2.85069605874257	2.01430344046182	8	16	1	738
20211203 0.5nM 069-1R_TRAF6_MyD88 NC_10 IL1 001...11...46	20211203 0.5nM 069-1R_TRAF6_MyD88 NC_10 IL1 001...11...MyD88...833	10	MyD88 TRAF6Goff	20211203 0.5nM 069-1R_TRAF6_MyD88 NC_10 IL1 001	11	3.69467392097765	6.17519025287101	76	104	1	738
20211203 0.5nM 069-1R_TRAF6_MyD88 NC_10 IL1 001...11...47	20211203 0.5nM 069-1R_TRAF6_MyD88 NC_10 IL1 001...11...MyD88...810	10	MyD88 TRAF6Goff	20211203 0.5nM 069-1R_TRAF6_MyD88 NC_10 IL1 001	11	1.72530279798163	7.08177467305996	52	40	1	738
20211203 0.5nM 069-1R_TRAF6_MyD88 NC_10 IL1 001...11...49	20211203 0.5nM 069-1R_TRAF6_MyD88 NC_10 IL1 001...11...MyD88...894	10	MyD88 TRAF6Goff	20211203 0.5nM 069-1R_TRAF6_MyD88 NC_10 IL1 001	11	2.41934866129045	11.2956116832605	28	84	1	738
20211203 0.5nM 069-1R_TRAF6_MyD88 NC_10 IL1 001...11...53	20211203 0.5nM 069-1R_TRAF6_MyD88 NC_10 IL1 001...11...MyD88...897	10	MyD88 TRAF6Goff	20211203 0.5nM 069-1R_TRAF6_MyD88 NC_10 IL1 001	11	3.08765041885262	1.51084726253195	72	44	1	738
20211203 0.5nM 069-1R_TRAF6_MyD88 NC_10 IL1 001...11...54	20211203 0.5nM 069-1R_TRAF6_MyD88 NC_10 IL1 001...11...MyD88...965	10	MyD88 TRAF6Goff	20211203 0.5nM 069-1R_TRAF6_MyD88 NC_10 IL1 001	11	3.8279977280192	3.33888553093576	12	20	1	738
20211203 0.5nM 069-1R_TRAF6_MyD88 NC_10 IL1 001...11...56	20211203 0.5nM 069-1R_TRAF6_MyD88 NC_10 IL1 001...11...MyD88...905	10	MyD88 TRAF6Goff	20211203 0.5nM 069-1R_TRAF6_MyD88 NC_10 IL1 001	11	2.59800964367913	4.28282551444486	80	44	1	738
20211203 0.5nM 069-1R_TRAF6_MyD88 NC_10 IL1 001...11...57	20211203 0.5nM 069-1R_TRAF6_MyD88 NC_10 IL1 001...11...MyD88...901	10	MyD88 TRAF6Goff	20211203 0.5nM 069-1R_TRAF6_MyD88 NC_10 IL1 001	11	2.87135021092935	15.194376410368	32	104	1	738
20211203 0.5nM 069-1R_TRAF6_MyD88 NC_10 IL1 001...11...61	20211203 0.5nM 069-1R_TRAF6_MyD88 NC_10 IL1 001...11...MyD88...976	10	MyD88 TRAF6Goff	20211203 0.5nM 069-1R_TRAF6_MyD88 NC_10 IL1 001	11	3.53479958748277	4.65642264628883	68	20	1	738
20211203 0.5nM 069-1R_TRAF6_MyD88 NC_10 IL1 001...11...64	20211203 0.5nM 069-1R_TRAF6_MyD88 NC_10 IL1 001...11...MyD88...1007	10	MyD88 TRAF6Goff	20211203 0.5nM 069-1R_TRAF6_MyD88 NC_10 IL1 001	11	4.16903254350868	2.06969487919131	32	16	1	738
20211203 0.5nM 069-1R_TRAF6_MyD88 NC_10 IL1 001...11...65	20211203 0.5nM 069-1R_TRAF6_MyD88 NC_10 IL1 001...11...MyD88...987	10	MyD88 TRAF6Goff	20211203 0.5nM 069-1R_TRAF6_MyD88 NC_10 IL1 001	11	6.48946241295924	7.56990252471635	220	132	1	738
20211203 0.5nM 069-1R_TRAF6_MyD88 NC_10 IL1 001...11...66	20211203 0.5nM 069-1R_TRAF6_MyD88 NC_10 IL1 001...11...MyD88...1117	10	MyD88 TRAF6Goff	20211203 0.5nM 069-1R_TRAF6_MyD88 NC_10 IL1 001	11	5.97995590074198	13.9679803601865	388	208	1	738
20211203 0.5nM 069-1R_TRAF6_MyD88 NC_10 IL1 001...11...67	20211203 0.5nM 069-1R_TRAF6_MyD88 NC_10 IL1 001...11...MyD88...953	10	MyD88 TRAF6Goff	20211203 0.5nM 069-1R_TRAF6_MyD88 NC_10 IL1 001	11	5.32134534697702	11.8578535859566	156	80	1	738
20211203 0.5nM 069-1R_TRAF6_MyD88 NC_10 IL1 001...11...68	20211203 0.5nM 069-1R_TRAF6_MyD88 NC_10 IL1 001...11...MyD88...1050	10	MyD88 TRAF6Goff	20211203 0.5nM 069-1R_TRAF6_MyD88 NC_10 IL1 001	11	5.92944632097214	2.40417052397852	336	32	1	738
20211203 0.5nM 069-1R_TRAF6_MyD88 NC_10 IL1 001...11...69	20211203 0.5nM 069-1R_TRAF6_MyD88 NC_10 IL1 001...11...MyD88...1068	10	MyD88 TRAF6Goff	20211203 0.5nM 069-1R_TRAF6_MyD88 NC_10 IL1 001	11	4.66579223880548	2.4949428671495	68	8	1	738
20211203 0.5nM 069-1R_TRAF6_MyD88 NC_10 IL1 001...11...7	20211203 0.5nM 069-1R_TRAF6_MyD88 NC_10 IL1 001...11...MyD88...133	10	MyD88 TRAF6Goff	20211203 0.5nM 069-1R_TRAF6_MyD88 NC_10 IL1 001	11	3.6049283855847	10.3386218205934	40	24	1	738
20211203 0.5nM 069-1R_TRAF6_MyD88 NC_10 IL1 001...11...71	20211203 0.5nM 069-1R_TRAF6_MyD88 NC_10 IL1 001...11...MyD88...1051	10	MyD88 TRAF6Goff	20211203 0.5nM 069-1R_TRAF6_MyD88 NC_10 IL1 001	11	2.22481774601031	1.64086317550544	36	8	1	738
20211203 0.5nM 069-1R_TRAF6_MyD88 NC_10 IL1 001...11...74	20211203 0.5nM 069-1R_TRAF6_MyD88 NC_10 IL1 001...11...MyD88...1132	10	MyD88 TRAF6Goff	20211203 0.5nM 069-1R_TRAF6_MyD88 NC_10 IL1 001	11	2.69308406409354	3.3095299769428	104	36	1	738
20211203 0.5nM 069-1R_TRAF6_MyD88 NC_10 IL1 001...11...75	20211203 0.5nM 069-1R_TRAF6_MyD88 NC_10 IL1 001...11...MyD88...1090	10	MyD88 TRAF6Goff	20211203 0.5nM 069-1R_TRAF6_MyD88 NC_10 IL1 001	11	3.87036312060593	2.12003479218309	88	8	1	738
20211203 0.5nM 069-1R_TRAF6_MyD88 NC_10 IL1 001...11...77	20211203 0.5nM 069-1R_TRAF6_MyD88 NC_10 IL1 001...11...MyD88...1078	10	MyD88 TRAF6Goff	20211203 0.5nM 069-1R_TRAF6_MyD88 NC_10 IL1 001	11	6.20884427278918	11.0017943484892	160	104	1	738
20211203 0.5nM 069-1R_TRAF6_MyD88 NC_10 IL1 001...11...79	20211203 0.5nM 069-1R_TRAF6_MyD88 NC_10 IL1 001...11...MyD88...1205	10	MyD88 TRAF6Goff	20211203 0.5nM 069-1R_TRAF6_MyD88 NC_10 IL1 001	11	5.36716145590405	2.33089415988922	20	28	1	738
20211203 0.5nM 069-1R_TRAF6_MyD88 NC_10 IL1 001...11...81	20211203 0.5nM 069-1R_TRAF6_MyD88 NC_10 IL1 001...11...MyD88...1126	10	MyD88 TRAF6Goff	20211203 0.5nM 069-1R_TRAF6_MyD88 NC_10 IL1 001	11	6.28764092245687	2.23239300253353	164	8	1	738
20211203 0.5nM 069-1R_TRAF6_MyD88 NC_10 IL1 001...11...83	20211203 0.5nM 069-1R_TRAF6_MyD88 NC_10 IL1 001...11...MyD88...1124	10	MyD88 TRAF6Goff	20211203 0.5nM 069-1R_TRAF6_MyD88 NC_10 IL1 001	11	6.57839620524621	3.632749614786	384	32	1	738
20211203 0.5nM 069-1R_TRAF6_MyD88 NC_10 IL1 001...11...84	20211203 0.5nM 069-1R_TRAF6_MyD88 NC_10 IL1 001...11...MyD88...1202	10	MyD88 TRAF6Goff	20211203 0.5nM 069-1R_TRAF6_MyD88 NC_10 IL1 001	11	6.28377951660831	4.01733081125398	88	44	1	738
20211203 0.5nM 069-1R_TRAF6_MyD88 NC_10 IL1 001...11...85	20211203 0.5nM 069-1R_TRAF6_MyD88 NC_10 IL1 001...11...MyD88...1299	10	MyD88 TRAF6Goff	20211203 0.5nM 069-1R_TRAF6_MyD88 NC_10 IL1 001	11	2.31666473348613	9.18576648388225	128	96	1	738
20211203 0.5nM 069-1R_TRAF6_MyD88 NC_10 IL1 001...11...87	20211203 0.5nM 069-1R_TRAF6_MyD88 NC_10 IL1 001...11...MyD88...1307	10	MyD88 TRAF6Goff	20211203 0.5nM 069-1R_TRAF6_MyD88 NC_10 IL1 001	11	4.26014164260324	3.23295992316078	92	28	1	738
20211203 0.5nM 069-1R_TRAF6_MyD88 NC_10 IL1 001...11...88	20211203 0.5nM 069-1R_TRAF6_MyD88 NC_10 IL1 001...11...MyD88...1297	10	MyD88 TRAF6Goff	20211203 0.5nM 069-1R_TRAF6_MyD88 NC_10 IL1 001	11	5.01630534153011	5.29332574599351	132	96	1	738
20211203 0.5nM 069-1R_TRAF6_MyD88 NC_10 IL1 001...11...89	20211203 0.5nM 069-1R_TRAF6_MyD88 NC_10 IL1 001...11...MyD88...1308	10	MyD88 TRAF6Goff	20211203 0.5nM 069-1R_TRAF6_MyD88 NC_10 IL1 001	11	1.89427288541639	9.18817103234678	20	28	1	738
20211203 0.5nM 069-1R_TRAF6_MyD88 NC_10 IL1 001...11...9	20211203 0.5nM 069-1R_TRAF6_MyD88 NC_10 IL1 001...11...MyD88...208	10	MyD88 TRAF6Goff	20211203 0.5nM 069-1R_TRAF6_MyD88 NC_10 IL1 001	11	6.25940341161181	11.873168523617	20	76	1	738
20211203 0.5nM 069-1R_TRAF6_MyD88 NC_10 IL1 001...11...92	20211203 0.5nM 069-1R_TRAF6_MyD88 NC_10 IL1 001...11...MyD88...1341	10	MyD88 TRAF6Goff	20211203 0.5nM 069-1R_TRAF6_MyD88 NC_10 IL1 001	11	5.14665255815077	5.30084744055507	164	76	1	738
20211203 0.5nM 069-1R_TRAF6_MyD88 NC_10 IL1 001...11...95	20211203 0.5nM 069-1R_TRAF6_MyD88 NC_10 IL1 001...11...MyD88...1293	10	MyD88 TRAF6Goff	20211203 0.5nM 069-1R_TRAF6_MyD88 NC_10 IL1 001	11	3.41009156102879	0.978370185354382	240	12	1	738
20211203 0.5nM 069-1R_TRAF6_MyD88 NC_10 IL1 001...11...96	20211203 0.5nM 069-1R_TRAF6_MyD88 NC_10 IL1 001...11...MyD88...1455	10	MyD88 TRAF6Goff	20211203 0.5nM 069-1R_TRAF6_MyD88 NC_10 IL1 001	11	5.50959284558338	2.21178587730063	104	48	1	738
20211203 0.5nM 069-1R_TRAF6_MyD88 NC_10 IL1 001...11...97	20211203 0.5nM 069-1R_TRAF6_MyD88 NC_10 IL1 001...11...MyD88...1502	10	MyD88 TRAF6Goff	20211203 0.5nM 069-1R_TRAF6_MyD88 NC_10 IL1 001	11	2.26918228119371	1.53986739440817	20	8	1	738
20211203 0.5nM 069-1R_TRAF6_MyD88 NC_10 IL1 001...11...98	20211203 0.5nM 069-1R_TRAF6_MyD88 NC_10 IL1 001...11...MyD88...1430	10	MyD88 TRAF6Goff	20211203 0.5nM 069-1R_TRAF6_MyD88 NC_10 IL1 001	11	3.14544501466551	1.55644273973963	44	8	1	738
20211203 0.5nM 069-1R_TRAF6_MyD88 NC_10 IL1 001...12...19	20211203 0.5nM 069-1R_TRAF6_MyD88 NC_10 IL1 001...12...MyD88...126	10	MyD88 TRAF6Goff	20211203 0.5nM 069-1R_TRAF6_MyD88 NC_10 IL1 001	12	4.46604889301261	7.37470813723362	60	96	1	738
20211203 0.5nM 069-1R_TRAF6_MyD88 NC_10 IL1 001...12...21	20211203 0.5nM 069-1R_TRAF6_MyD88 NC_10 IL1 001...12...MyD88...185	10	MyD88 TRAF6Goff	20211203 0.5nM 069-1R_TRAF6_MyD88 NC_10 IL1 001	12	5.87819272742916	10.0960037236209	84	76	1	738
20211203 0.5nM 069-1R_TRAF6_MyD88 NC_10 IL1 001...12...22	20211203 0.5nM 069-1R_TRAF6_MyD88 NC_10 IL1 001...12...MyD88...141	10	MyD88 TRAF6Goff	20211203 0.5nM 069-1R_TRAF6_MyD88 NC_10 IL1 001	12	3.47208285325738	1.61509864746329	108	12	1	738
20211203 0.5nM 069-1R_TRAF6_MyD88 NC_10 IL1 001...12...24	20211203 0.5nM 069-1R_TRAF6_MyD88 NC_10 IL1 001...12...MyD88...128	10	MyD88 TRAF6Goff	20211203 0.5nM 069-1R_TRAF6_MyD88 NC_10 IL1 001	12	5.8328196644921	9.53812341911168	212	84	1	738
20211203 0.5nM 069-1R_TRAF6_MyD88 NC_10 IL1 001...12...25	20211203 0.5nM 069-1R_TRAF6_MyD88 NC_10 IL1 001...12...MyD88...236	10	MyD88 TRAF6Goff	20211203 0.5nM 069-1R_TRAF6_MyD88 NC_10 IL1 001	12	4.86910306429069	6.5234955676072	12	56	1	738
20211203 0.5nM 069-1R_TRAF6_MyD88 NC_10 IL1 001...12...26	20211203 0.5nM 069-1R_TRAF6_MyD88 NC_10 IL1 001...12...MyD88...221	10	MyD88 TRAF6Goff	20211203 0.5nM 069-1R_TRAF6_MyD88 NC_10 IL1 001	12	4.94118328870146	4.6399567826555	40	20	1	738
20211203 0.5nM 069-1R_TRAF6_MyD88 NC_10 IL1 001...12...3	20211203 0.5nM 069-1R_TRAF6_MyD88 NC_10 IL1 001...12...MyD88...26	10	MyD88 TRAF6Goff	20211203 0.5nM 069-1R_TRAF6_MyD88 NC_10 IL1 001	12	6.06219440294764	9.21565402825712	56	36	1	738
20211203 0.5nM 069-1R_TRAF6_MyD88 NC_10 IL1 001...12...30	20211203 0.5nM 069-1R_TRAF6_MyD88 NC_10 IL1 001...12...MyD88...253	10	MyD88 TRAF6Goff	20211203 0.5nM 069-1R_TRAF6_MyD88 NC_10 IL1 001	12	5.12979986533055	5.00501671483883	132	24	1	738
20211203 0.5nM 069-1R_TRAF6_MyD88 NC_10 IL1 001...12...31	20211203 0.5nM 069-1R_TRAF6_MyD88 NC_10 IL1 001...12...MyD88...215	10	MyD88 TRAF6Goff	20211203 0.5nM 069-1R_TRAF6_MyD88 NC_10 IL1 001	12	6.5034214088968	6.93736813148187	108	24	1	738
20211203 0.5nM 069-1R_TRAF6_MyD88 NC_10 IL1 001...12...32	20211203 0.5nM 069-1R_TRAF6_MyD88 NC_10 IL1 001...12...MyD88...276	10	MyD88 TRAF6Goff	20211203 0.5nM 069-1R_TRAF6_MyD88 NC_10 IL1 001	12	6.52438479557207	3.53656028520556	120	20	1	738
20211203 0.5nM 069-1R_TRAF6_MyD88 NC_10 IL1 001...12...37	20211203 0.5nM 069-1R_TRAF6_MyD88 NC_10 IL1 001...12...MyD88...287	10	MyD88 TRAF6Goff	20211203 0.5nM 069-1R_TRAF6_MyD88 NC_10 IL1 001	12	2.94698505685695	6.42135220264176	156	40	1	738
20211203 0.5nM 069-1R_TRAF6_MyD88 NC_10 IL1 001...12...38	20211203 0.5nM 069-1R_TRAF6_MyD88 NC_10 IL1 001...12...MyD88...275	10	MyD88 TRAF6Goff	20211203 0.5nM 069-1R_TRAF6_MyD88 NC_10 IL1 001	12	4.78279209273414	3.15717333547529	216	20	1	738
20211203 0.5nM 069-1R_TRAF6_MyD88 NC_10 IL1 001...12...39	20211203 0.5nM 069-1R_TRAF6_MyD88 NC_10 IL1 001...12...MyD88...344	10	MyD88 TRAF6Goff	20211203 0.5nM 069-1R_TRAF6_MyD88 NC_10 IL1 001	12	2.85229883186473	2.4158032194508	24	20	1	738
20211203 0.5nM 069-1R_TRAF6_MyD88 NC_10 IL1 001...12...42	20211203 0.5nM 069-1R_TRAF6_MyD88 NC_10 IL1 001...12...MyD88...363	10	MyD88 TRAF6Goff	20211203 0.5nM 069-1R_TRAF6_MyD88 NC_10 IL1 001	12	1.72411589264018	6.57156242527793	76	76	1	738
20211203 0.5nM 069-1R_TRAF6_MyD88 NC_10 IL1 001...12...43	20211203 0.5nM 069-1R_TRAF6_MyD88 NC_10 IL1 001...12...MyD88...364	10	MyD88 TRAF6Goff	20211203 0.5nM 069-1R_TRAF6_MyD88 NC_10 IL1 001	12	4.06800980138687	4.35474952764228	60	56	1	738
20211203 0.5nM 069-1R_TRAF6_MyD88 NC_10 IL1 001...12...45	20211203 0.5nM 069-1R_TRAF6_MyD88 NC_10 IL1 001...12...MyD88...345	10	MyD88 TRAF6Goff	20211203 0.5nM 069-1R_TRAF6_MyD88 NC_10 IL1 001	12	6.65826686773918	5.80564012719436	108	84	1	738
20211203 0.5nM 069-1R_TRAF6_MyD88 NC_10 IL1 001...12...52	20211203 0.5nM 069-1R_TRAF6_MyD88 NC_10 IL1 001...12...MyD88...464	10	MyD88 TRAF6Goff	20211203 0.5nM 069-1R_TRAF6_MyD88 NC_10 IL1 001	12	2.84032605857967	6.26294823966835	28	28	1	738
20211203 0.5nM 069-1R_TRAF6_MyD88 NC_10 IL1 001...12...53	20211203 0.5nM 069-1R_TRAF6_MyD88 NC_10 IL1 001...12...MyD88...465	10	MyD88 TRAF6Goff	20211203 0.5nM 069-1R_TRAF6_MyD88 NC_10 IL1 001	12	3.46030308643714	3.59846948455183	224	28	1	738
20211203 0.5nM 069-1R_TRAF6_MyD88 NC_10 IL1 001...12...55	20211203 0.5nM 069-1R_TRAF6_MyD88 NC_10 IL1 001...12...MyD88...513	10	MyD88 TRAF6Goff	20211203 0.5nM 069-1R_TRAF6_MyD88 NC_10 IL1 001	12	5.09757943939304	4.09994328950017	92	12	1	738
20211203 0.5nM 069-1R_TRAF6_MyD88 NC_10 IL1 001...12...56	20211203 0.5nM 069-1R_TRAF6_MyD88 NC_10 IL1 001...12...MyD88...437	10	MyD88 TRAF6Goff	20211203 0.5nM 069-1R_TRAF6_MyD88 NC_10 IL1 001	12	5.10096461918784	5.58055917474511	284	16	1	738
20211203 0.5nM 069-1R_TRAF6_MyD88 NC_10 IL1 001...12...57	20211203 0.5nM 069-1R_TRAF6_MyD88 NC_10 IL1 001...12...MyD88...514	10	MyD88 TRAF6Goff	20211203 0.5nM 069-1R_TRAF6_MyD88 NC_10 IL1 001	12	6.46032603431694	4.98997643558963	56	28	1	738
20211203 0.5nM 069-1R_TRAF6_MyD88 NC_10 IL1 001...12...58	20211203 0.5nM 069-1R_TRAF6_MyD88 NC_10 IL1 001...12...MyD88...510	10	MyD88 TRAF6Goff	20211203 0.5nM 069-1R_TRAF6_MyD88 NC_10 IL1 001	12	4.36820988250427	4.41490395033254	64	80	1	738
20211203 0.5nM 069-1R_TRAF6_MyD88 NC_10 IL1 001...12...59	20211203 0.5nM 069-1R_TRAF6_MyD88 NC_10 IL1 001...12...MyD88...518	10	MyD88 TRAF6Goff	20211203 0.5nM 069-1R_TRAF6_MyD88 NC_10 IL1 001	12	4.0736145349375	5.70655469722556	24	64	1	738
20211203 0.5nM 069-1R_TRAF6_MyD88 NC_10 IL1 001...12...6	20211203 0.5nM 069-1R_TRAF6_MyD88 NC_10 IL1 001...12...MyD88...61	10	MyD88 TRAF6Goff	20211203 0.5nM 069-1R_TRAF6_MyD88 NC_10 IL1 001	12	5.86680615929236	8.95272341612158	24	20	1	738
20211203 0.5nM 069-1R_TRAF6_MyD88 NC_10 IL1 001...12...63	20211203 0.5nM 069-1R_TRAF6_MyD88 NC_10 IL1 001...12...MyD88...552	10	MyD88 TRAF6Goff	20211203 0.5nM 069-1R_TRAF6_MyD88 NC_10 IL1 001	12	5.5555844701504	3.11905885184927	156	48	1	738
20211203 0.5nM 069-1R_TRAF6_MyD88 NC_10 IL1 001...12...65	20211203 0.5nM 069-1R_TRAF6_MyD88 NC_10 IL1 001...12...MyD88...553	10	MyD88 TRAF6Goff	20211203 0.5nM 069-1R_TRAF6_MyD88 NC_10 IL1 001	12	5.73823947569507	7.34214886785505	236	108	1	738
20211203 0.5nM 069-1R_TRAF6_MyD88 NC_10 IL1 001...12...67	20211203 0.5nM 069-1R_TRAF6_MyD88 NC_10 IL1 001...12...MyD88...620	10	MyD88 TRAF6Goff	20211203 0.5nM 069-1R_TRAF6_MyD88 NC_10 IL1 001	12	2.08716270012246	1.85661543508786	28	8	1	738
20211203 0.5nM 069-1R_TRAF6_MyD88 NC_10 IL1 001...12...73	20211203 0.5nM 069-1R_TRAF6_MyD88 NC_10 IL1 001...12...MyD88...681	10	MyD88 TRAF6Goff	20211203 0.5nM 069-1R_TRAF6_MyD88 NC_10 IL1 001	12	2.88408968767436	2.88869955480528	44	32	1	738
20211203 0.5nM 069-1R_TRAF6_MyD88 NC_10 IL1 001...12...75	20211203 0.5nM 069-1R_TRAF6_MyD88 NC_10 IL1 001...12...MyD88...710	10	MyD88 TRAF6Goff	20211203 0.5nM 069-1R_TRAF6_MyD88 NC_10 IL1 001	12	4.6498369313347	7.336873996626	108	256	1	738
20211203 0.5nM 069-1R_TRAF6_MyD88 NC_10 IL1 001...12...77	20211203 0.5nM 069-1R_TRAF6_MyD88 NC_10 IL1 001...12...MyD88...741	10	MyD88 TRAF6Goff	20211203 0.5nM 069-1R_TRAF6_MyD88 NC_10 IL1 001	12	3.64737443774321	2.33668000965716	8	24	1	738
20211203 0.5nM 069-1R_TRAF6_MyD88 NC_10 IL1 001...12...9	20211203 0.5nM 069-1R_TRAF6_MyD88 NC_10 IL1 001...12...MyD88...96	10	MyD88 TRAF6Goff	20211203 0.5nM 069-1R_TRAF6_MyD88 NC_10 IL1 001	12	3.7774123272224	17.2348318106011	12	20	1	738
20211203 0.5nM 069-1R_TRAF6_MyD88 NC_10 IL1 001...13...13	20211203 0.5nM 069-1R_TRAF6_MyD88 NC_10 IL1 001...13...MyD88...238	10	MyD88 TRAF6Goff	20211203 0.5nM 069-1R_TRAF6_MyD88 NC_10 IL1 001	13	5.94580029365253	13.1440611952276	24	16	1	738
20211203 0.5nM 069-1R_TRAF6_MyD88 NC_10 IL1 001...13...14	20211203 0.5nM 069-1R_TRAF6_MyD88 NC_10 IL1 001...13...MyD88...246	10	MyD88 TRAF6Goff	20211203 0.5nM 069-1R_TRAF6_MyD88 NC_10 IL1 001	13	6.61655611997311	9.11864137974768	24	12	1	738
20211203 0.5nM 069-1R_TRAF6_MyD88 NC_10 IL1 001...13...2	20211203 0.5nM 069-1R_TRAF6_MyD88 NC_10 IL1 001...13...MyD88...155	10	MyD88 TRAF6Goff	20211203 0.5nM 069-1R_TRAF6_MyD88 NC_10 IL1 001	13	3.57709725073666	2.01307804916344	28	24	1	738
20211203 0.5nM 069-1R_TRAF6_MyD88 NC_10 IL1 001...13...20	20211203 0.5nM 069-1R_TRAF6_MyD88 NC_10 IL1 001...13...MyD88...264	10	MyD88 TRAF6Goff	20211203 0.5nM 069-1R_TRAF6_MyD88 NC_10 IL1 001	13	6.15489492002617	3.90044108041672	100	8	1	738
20211203 0.5nM 069-1R_TRAF6_MyD88 NC_10 IL1 001...13...21	20211203 0.5nM 069-1R_TRAF6_MyD88 NC_10 IL1 001...13...MyD88...275	10	MyD88 TRAF6Goff	20211203 0.5nM 069-1R_TRAF6_MyD88 NC_10 IL1 001	13	4.39038232887944	5.49795837872015	96	20	1	738
20211203 0.5nM 069-1R_TRAF6_MyD88 NC_10 IL1 001...13...23	20211203 0.5nM 069-1R_TRAF6_MyD88 NC_10 IL1 001...13...MyD88...327	10	MyD88 TRAF6Goff	20211203 0.5nM 069-1R_TRAF6_MyD88 NC_10 IL1 001	13	5.28743288191264	16.5166801849874	24	192	1	738
20211203 0.5nM 069-1R_TRAF6_MyD88 NC_10 IL1 001...13...24	20211203 0.5nM 069-1R_TRAF6_MyD88 NC_10 IL1 001...13...MyD88...347	10	MyD88 TRAF6Goff	20211203 0.5nM 069-1R_TRAF6_MyD88 NC_10 IL1 001	13	4.79400105539136	8.31388845869275	88	60	1	738
20211203 0.5nM 069-1R_TRAF6_MyD88 NC_10 IL1 001...13...25	20211203 0.5nM 069-1R_TRAF6_MyD88 NC_10 IL1 001...13...MyD88...361	10	MyD88 TRAF6Goff	20211203 0.5nM 069-1R_TRAF6_MyD88 NC_10 IL1 001	13	4.99384497085325	1.4724931873524	12	8	1	738
20211203 0.5nM 069-1R_TRAF6_MyD88 NC_10 IL1 001...13...27	20211203 0.5nM 069-1R_TRAF6_MyD88 NC_10 IL1 001...13...MyD88...372	10	MyD88 TRAF6Goff	20211203 0.5nM 069-1R_TRAF6_MyD88 NC_10 IL1 001	13	1.75478217797845	13.2658314188334	12	316	1	738
20211203 0.5nM 069-1R_TRAF6_MyD88 NC_10 IL1 001...13...33	20211203 0.5nM 069-1R_TRAF6_MyD88 NC_10 IL1 001...13...MyD88...492	10	MyD88 TRAF6Goff	20211203 0.5nM 069-1R_TRAF6_MyD88 NC_10 IL1 001	13	5.45778839915373	13.1145629505256	32	92	1	738
20211203 0.5nM 069-1R_TRAF6_MyD88 NC_10 IL1 001...13...34	20211203 0.5nM 069-1R_TRAF6_MyD88 NC_10 IL1 001...13...MyD88...505	10	MyD88 TRAF6Goff	20211203 0.5nM 069-1R_TRAF6_MyD88 NC_10 IL1 001	13	2.81766649427748	10.3360640300619	68	240	1	738
20211203 0.5nM 069-1R_TRAF6_MyD88 NC_10 IL1 001...13...35	20211203 0.5nM 069-1R_TRAF6_MyD88 NC_10 IL1 001...13...MyD88...507	10	MyD88 TRAF6Goff	20211203 0.5nM 069-1R_TRAF6_MyD88 NC_10 IL1 001	13	2.88207198359613	2.96348924615031	304	8	1	738
20211203 0.5nM 069-1R_TRAF6_MyD88 NC_10 IL1 001...13...38	20211203 0.5nM 069-1R_TRAF6_MyD88 NC_10 IL1 001...13...MyD88...384	10	MyD88 TRAF6Goff	20211203 0.5nM 069-1R_TRAF6_MyD88 NC_10 IL1 001	13	3.78870834250745	6.69612969776802	40	288	1	738
20211203 0.5nM 069-1R_TRAF6_MyD88 NC_10 IL1 001...13...39	20211203 0.5nM 069-1R_TRAF6_MyD88 NC_10 IL1 001...13...MyD88...578	10	MyD88 TRAF6Goff	20211203 0.5nM 069-1R_TRAF6_MyD88 NC_10 IL1 001	13	1.61390807909987	5.69863913915015	8	72	1	738
20211203 0.5nM 069-1R_TRAF6_MyD88 NC_10 IL1 001...13...40	20211203 0.5nM 069-1R_TRAF6_MyD88 NC_10 IL1 001...13...MyD88...612	10	MyD88 TRAF6Goff	20211203 0.5nM 069-1R_TRAF6_MyD88 NC_10 IL1 001	13	2.20410832116992	2.93035561940603	24	48	1	738
20211203 0.5nM 069-1R_TRAF6_MyD88 NC_10 IL1 001...13...42	20211203 0.5nM 069-1R_TRAF6_MyD88 NC_10 IL1 001...13...MyD88...677	10	MyD88 TRAF6Goff	20211203 0.5nM 069-1R_TRAF6_MyD88 NC_10 IL1 001	13	4.45528190568862	4.64147695567268	8	12	1	738
20211203 0.5nM 069-1R_TRAF6_MyD88 NC_10 IL1 001...13...44	20211203 0.5nM 069-1R_TRAF6_MyD88 NC_10 IL1 001...13...MyD88...723	10	MyD88 TRAF6Goff	20211203 0.5nM 069-1R_TRAF6_MyD88 NC_10 IL1 001	13	4.44350997319309	9.606818908611	56	92	1	738
20211203 0.5nM 069-1R_TRAF6_MyD88 NC_10 IL1 001...13...45	20211203 0.5nM 069-1R_TRAF6_MyD88 NC_10 IL1 001...13...MyD88...662	10	MyD88 TRAF6Goff	20211203 0.5nM 069-1R_TRAF6_MyD88 NC_10 IL1 001	13	2.43896766343224	7.62482945127002	64	32	1	738
20211203 0.5nM 069-1R_TRAF6_MyD88 NC_10 IL1 001...13...46	20211203 0.5nM 069-1R_TRAF6_MyD88 NC_10 IL1 001...13...MyD88...473	10	MyD88 TRAF6Goff	20211203 0.5nM 069-1R_TRAF6_MyD88 NC_10 IL1 001	13	4.59577674501077	2.97893756509191	320	40	1	738
20211203 0.5nM 069-1R_TRAF6_MyD88 NC_10 IL1 001...13...49	20211203 0.5nM 069-1R_TRAF6_MyD88 NC_10 IL1 001...13...MyD88...620	10	MyD88 TRAF6Goff	20211203 0.5nM 069-1R_TRAF6_MyD88 NC_10 IL1 001	13	5.03591202082474	10.2555981221019	224	188	1	738
20211203 0.5nM 069-1R_TRAF6_MyD88 NC_10 IL1 001...13...5	20211203 0.5nM 069-1R_TRAF6_MyD88 NC_10 IL1 001...13...MyD88...140	10	MyD88 TRAF6Goff	20211203 0.5nM 069-1R_TRAF6_MyD88 NC_10 IL1 001	13	6.10602223026692	8.36269254832777	12	56	1	738
20211203 0.5nM 069-1R_TRAF6_MyD88 NC_10 IL1 001...13...55	20211203 0.5nM 069-1R_TRAF6_MyD88 NC_10 IL1 001...13...MyD88...781	10	MyD88 TRAF6Goff	20211203 0.5nM 069-1R_TRAF6_MyD88 NC_10 IL1 001	13	1.71433868628233	3.491135911646	8	16	1	738
20211203 0.5nM 069-1R_TRAF6_MyD88 NC_10 IL1 001...13...57	20211203 0.5nM 069-1R_TRAF6_MyD88 NC_10 IL1 001...13...MyD88...731	10	MyD88 TRAF6Goff	20211203 0.5nM 069-1R_TRAF6_MyD88 NC_10 IL1 001	13	2.51805111527101	2.16463508953916	84	8	1	738
20211203 0.5nM 069-1R_TRAF6_MyD88 NC_10 IL1 001...13...59	20211203 0.5nM 069-1R_TRAF6_MyD88 NC_10 IL1 001...13...MyD88...799	10	MyD88 TRAF6Goff	20211203 0.5nM 069-1R_TRAF6_MyD88 NC_10 IL1 001	13	4.85029956284819	5.6470357994863	56	236	1	738
20211203 0.5nM 069-1R_TRAF6_MyD88 NC_10 IL1 001...13...60	20211203 0.5nM 069-1R_TRAF6_MyD88 NC_10 IL1 001...13...MyD88...706	10	MyD88 TRAF6Goff	20211203 0.5nM 069-1R_TRAF6_MyD88 NC_10 IL1 001	13	6.6941315826945	15.8454967329147	212	164	1	738
20211203 0.5nM 069-1R_TRAF6_MyD88 NC_10 IL1 001...13...61	20211203 0.5nM 069-1R_TRAF6_MyD88 NC_10 IL1 001...13...MyD88...747	10	MyD88 TRAF6Goff	20211203 0.5nM 069-1R_TRAF6_MyD88 NC_10 IL1 001	13	4.30550251652524	3.51304285311475	124	28	1	738
20211203 0.5nM 069-1R_TRAF6_MyD88 NC_10 IL1 001...13...65	20211203 0.5nM 069-1R_TRAF6_MyD88 NC_10 IL1 001...13...MyD88...888	10	MyD88 TRAF6Goff	20211203 0.5nM 069-1R_TRAF6_MyD88 NC_10 IL1 001	13	1.11767108047676	1.65071108605768	16	36	1	738
20211203 0.5nM 069-1R_TRAF6_MyD88 NC_10 IL1 001...13...69	20211203 0.5nM 069-1R_TRAF6_MyD88 NC_10 IL1 001...13...MyD88...903	10	MyD88 TRAF6Goff	20211203 0.5nM 069-1R_TRAF6_MyD88 NC_10 IL1 001	13	4.76516206195011	1.68113949607154	24	8	1	738
20211203 0.5nM 069-1R_TRAF6_MyD88 NC_10 IL1 001...13...7	20211203 0.5nM 069-1R_TRAF6_MyD88 NC_10 IL1 001...13...MyD88...153	10	MyD88 TRAF6Goff	20211203 0.5nM 069-1R_TRAF6_MyD88 NC_10 IL1 001	13	5.72871849602289	16.6194476552044	68	80	1	738
20211203 0.5nM 069-1R_TRAF6_MyD88 NC_10 IL1 001...13...74	20211203 0.5nM 069-1R_TRAF6_MyD88 NC_10 IL1 001...13...MyD88...970	10	MyD88 TRAF6Goff	20211203 0.5nM 069-1R_TRAF6_MyD88 NC_10 IL1 001	13	3.14924228405814	5.61759926760724	160	264	1	738
20211203 0.5nM 069-1R_TRAF6_MyD88 NC_10 IL1 001...13...76	20211203 0.5nM 069-1R_TRAF6_MyD88 NC_10 IL1 001...13...MyD88...1053	10	MyD88 TRAF6Goff	20211203 0.5nM 069-1R_TRAF6_MyD88 NC_10 IL1 001	13	5.93346959158741	10.5982995146951	108	96	1	738
20211203 0.5nM 069-1R_TRAF6_MyD88 NC_10 IL1 001...13...77	20211203 0.5nM 069-1R_TRAF6_MyD88 NC_10 IL1 001...13...MyD88...1056	10	MyD88 TRAF6Goff	20211203 0.5nM 069-1R_TRAF6_MyD88 NC_10 IL1 001	13	6.27765434094	4.25183890225453	100	28	1	738
20211203 0.5nM 069-1R_TRAF6_MyD88 NC_10 IL1 001...13...78	20211203 0.5nM 069-1R_TRAF6_MyD88 NC_10 IL1 001...13...MyD88...1070	10	MyD88 TRAF6Goff	20211203 0.5nM 069-1R_TRAF6_MyD88 NC_10 IL1 001	13	3.8183718445772	1.43076426284815	72	12	1	738
20211203 0.5nM 069-1R_TRAF6_MyD88 NC_10 IL1 001...13...79	20211203 0.5nM 069-1R_TRAF6_MyD88 NC_10 IL1 001...13...MyD88...1128	10	MyD88 TRAF6Goff	20211203 0.5nM 069-1R_TRAF6_MyD88 NC_10 IL1 001	13	2.17028706782297	3.42291957496275	24	16	1	738
20211203 0.5nM 069-1R_TRAF6_MyD88 NC_10 IL1 001...14...1	20211203 0.5nM 069-1R_TRAF6_MyD88 NC_10 IL1 001...14...MyD88...105	10	MyD88 TRAF6Goff	20211203 0.5nM 069-1R_TRAF6_MyD88 NC_10 IL1 001	14	5.86542047211663	14.3108970408704	60	36	1	738
20211203 0.5nM 069-1R_TRAF6_MyD88 NC_10 IL1 001...14...10	20211203 0.5nM 069-1R_TRAF6_MyD88 NC_10 IL1 001...14...MyD88...180	10	MyD88 TRAF6Goff	20211203 0.5nM 069-1R_TRAF6_MyD88 NC_10 IL1 001	14	6.70859447704434	10.9287633110456	240	88	1	738
20211203 0.5nM 069-1R_TRAF6_MyD88 NC_10 IL1 001...14...100	20211203 0.5nM 069-1R_TRAF6_MyD88 NC_10 IL1 001...14...MyD88...1134	10	MyD88 TRAF6Goff	20211203 0.5nM 069-1R_TRAF6_MyD88 NC_10 IL1 001	14	5.200756713464	3.82767651272277	80	64	1	738
20211203 0.5nM 069-1R_TRAF6_MyD88 NC_10 IL1 001...14...101	20211203 0.5nM 069-1R_TRAF6_MyD88 NC_10 IL1 001...14...MyD88...1170	10	MyD88 TRAF6Goff	20211203 0.5nM 069-1R_TRAF6_MyD88 NC_10 IL1 001	14	5.25706693637619	7.49326422535675	44	8	1	738
20211203 0.5nM 069-1R_TRAF6_MyD88 NC_10 IL1 001...14...12	20211203 0.5nM 069-1R_TRAF6_MyD88 NC_10 IL1 001...14...MyD88...191	10	MyD88 TRAF6Goff	20211203 0.5nM 069-1R_TRAF6_MyD88 NC_10 IL1 001	14	5.46738257468493	7.71103622689284	72	104	1	738
20211203 0.5nM 069-1R_TRAF6_MyD88 NC_10 IL1 001...14...13	20211203 0.5nM 069-1R_TRAF6_MyD88 NC_10 IL1 001...14...MyD88...183	10	MyD88 TRAF6Goff	20211203 0.5nM 069-1R_TRAF6_MyD88 NC_10 IL1 001	14	6.41193193840999	10.4283765584907	120	288	1	738
20211203 0.5nM 069-1R_TRAF6_MyD88 NC_10 IL1 001...14...16	20211203 0.5nM 069-1R_TRAF6_MyD88 NC_10 IL1 001...14...MyD88...275	10	MyD88 TRAF6Goff	20211203 0.5nM 069-1R_TRAF6_MyD88 NC_10 IL1 001	14	3.10319997830773	12.5293025081766	92	176	1	738
20211203 0.5nM 069-1R_TRAF6_MyD88 NC_10 IL1 001...14...17	20211203 0.5nM 069-1R_TRAF6_MyD88 NC_10 IL1 001...14...MyD88...318	10	MyD88 TRAF6Goff	20211203 0.5nM 069-1R_TRAF6_MyD88 NC_10 IL1 001	14	3.98520980149591	3.83507558939795	44	8	1	738
20211203 0.5nM 069-1R_TRAF6_MyD88 NC_10 IL1 001...14...18	20211203 0.5nM 069-1R_TRAF6_MyD88 NC_10 IL1 001...14...MyD88...325	10	MyD88 TRAF6Goff	20211203 0.5nM 069-1R_TRAF6_MyD88 NC_10 IL1 001	14	3.65733304835306	2.28239224297207	24	12	1	738
20211203 0.5nM 069-1R_TRAF6_MyD88 NC_10 IL1 001...14...2	20211203 0.5nM 069-1R_TRAF6_MyD88 NC_10 IL1 001...14...MyD88...110	10	MyD88 TRAF6Goff	20211203 0.5nM 069-1R_TRAF6_MyD88 NC_10 IL1 001	14	4.49363757558559	7.0457410686819	36	36	1	738
20211203 0.5nM 069-1R_TRAF6_MyD88 NC_10 IL1 001...14...20	20211203 0.5nM 069-1R_TRAF6_MyD88 NC_10 IL1 001...14...MyD88...323	10	MyD88 TRAF6Goff	20211203 0.5nM 069-1R_TRAF6_MyD88 NC_10 IL1 001	14	6.44370193700297	4.30471523044308	104	64	1	738
20211203 0.5nM 069-1R_TRAF6_MyD88 NC_10 IL1 001...14...24	20211203 0.5nM 069-1R_TRAF6_MyD88 NC_10 IL1 001...14...MyD88...364	10	MyD88 TRAF6Goff	20211203 0.5nM 069-1R_TRAF6_MyD88 NC_10 IL1 001	14	2.63128585039321	5.84540451000721	56	8	1	738
20211203 0.5nM 069-1R_TRAF6_MyD88 NC_10 IL1 001...14...27	20211203 0.5nM 069-1R_TRAF6_MyD88 NC_10 IL1 001...14...MyD88...405	10	MyD88 TRAF6Goff	20211203 0.5nM 069-1R_TRAF6_MyD88 NC_10 IL1 001	14	5.11765812388318	4.23502826668868	36	12	1	738
20211203 0.5nM 069-1R_TRAF6_MyD88 NC_10 IL1 001...14...28	20211203 0.5nM 069-1R_TRAF6_MyD88 NC_10 IL1 001...14...MyD88...414	10	MyD88 TRAF6Goff	20211203 0.5nM 069-1R_TRAF6_MyD88 NC_10 IL1 001	14	4.38744245992537	5.23329273964744	24	8	1	738
20211203 0.5nM 069-1R_TRAF6_MyD88 NC_10 IL1 001...14...29	20211203 0.5nM 069-1R_TRAF6_MyD88 NC_10 IL1 001...14...MyD88...430	10	MyD88 TRAF6Goff	20211203 0.5nM 069-1R_TRAF6_MyD88 NC_10 IL1 001	14	4.13399394316696	8.21110401543001	20	64	1	738
20211203 0.5nM 069-1R_TRAF6_MyD88 NC_10 IL1 001...14...31	20211203 0.5nM 069-1R_TRAF6_MyD88 NC_10 IL1 001...14...MyD88...428	10	MyD88 TRAF6Goff	20211203 0.5nM 069-1R_TRAF6_MyD88 NC_10 IL1 001	14	5.62141454030939	8.8938836320533	112	44	1	738
20211203 0.5nM 069-1R_TRAF6_MyD88 NC_10 IL1 001...14...33	20211203 0.5nM 069-1R_TRAF6_MyD88 NC_10 IL1 001...14...MyD88...478	10	MyD88 TRAF6Goff	20211203 0.5nM 069-1R_TRAF6_MyD88 NC_10 IL1 001	14	6.51532337471092	6.90854642571758	24	20	1	738
20211203 0.5nM 069-1R_TRAF6_MyD88 NC_10 IL1 001...14...36	20211203 0.5nM 069-1R_TRAF6_MyD88 NC_10 IL1 001...14...MyD88...497	10	MyD88 TRAF6Goff	20211203 0.5nM 069-1R_TRAF6_MyD88 NC_10 IL1 001	14	1.05402090859554	6.70315359036693	8	64	1	738
20211203 0.5nM 069-1R_TRAF6_MyD88 NC_10 IL1 001...14...37	20211203 0.5nM 069-1R_TRAF6_MyD88 NC_10 IL1 001...14...MyD88...513	10	MyD88 TRAF6Goff	20211203 0.5nM 069-1R_TRAF6_MyD88 NC_10 IL1 001	14	3.86086636454222	8.05158748496112	8	40	1	738
20211203 0.5nM 069-1R_TRAF6_MyD88 NC_10 IL1 001...14...38	20211203 0.5nM 069-1R_TRAF6_MyD88 NC_10 IL1 001...14...MyD88...572	10	MyD88 TRAF6Goff	20211203 0.5nM 069-1R_TRAF6_MyD88 NC_10 IL1 001	14	2.93934216350772	5.94399904435674	24	80	1	738
20211203 0.5nM 069-1R_TRAF6_MyD88 NC_10 IL1 001...14...4	20211203 0.5nM 069-1R_TRAF6_MyD88 NC_10 IL1 001...14...MyD88...140	10	MyD88 TRAF6Goff	20211203 0.5nM 069-1R_TRAF6_MyD88 NC_10 IL1 001	14	6.62154980708044	9.30849917308144	100	104	1	738
20211203 0.5nM 069-1R_TRAF6_MyD88 NC_10 IL1 001...14...40	20211203 0.5nM 069-1R_TRAF6_MyD88 NC_10 IL1 001...14...MyD88...532	10	MyD88 TRAF6Goff	20211203 0.5nM 069-1R_TRAF6_MyD88 NC_10 IL1 001	14	3.95641733014846	3.21727677844647	36	12	1	738
20211203 0.5nM 069-1R_TRAF6_MyD88 NC_10 IL1 001...14...41	20211203 0.5nM 069-1R_TRAF6_MyD88 NC_10 IL1 001...14...MyD88...507	10	MyD88 TRAF6Goff	20211203 0.5nM 069-1R_TRAF6_MyD88 NC_10 IL1 001	14	6.37160208045392	7.33989146287357	348	40	1	738
20211203 0.5nM 069-1R_TRAF6_MyD88 NC_10 IL1 001...14...42	20211203 0.5nM 069-1R_TRAF6_MyD88 NC_10 IL1 001...14...MyD88...527	10	MyD88 TRAF6Goff	20211203 0.5nM 069-1R_TRAF6_MyD88 NC_10 IL1 001	14	6.27911998764273	5.1241974534512	216	44	1	738
20211203 0.5nM 069-1R_TRAF6_MyD88 NC_10 IL1 001...14...43	20211203 0.5nM 069-1R_TRAF6_MyD88 NC_10 IL1 001...14...MyD88...558	10	MyD88 TRAF6Goff	20211203 0.5nM 069-1R_TRAF6_MyD88 NC_10 IL1 001	14	3.39992718872637	5.51913253090164	20	40	1	738
20211203 0.5nM 069-1R_TRAF6_MyD88 NC_10 IL1 001...14...46	20211203 0.5nM 069-1R_TRAF6_MyD88 NC_10 IL1 001...14...MyD88...599	10	MyD88 TRAF6Goff	20211203 0.5nM 069-1R_TRAF6_MyD88 NC_10 IL1 001	14	2.57420581499864	6.0385227840228	16	36	1	738
20211203 0.5nM 069-1R_TRAF6_MyD88 NC_10 IL1 001...14...47	20211203 0.5nM 069-1R_TRAF6_MyD88 NC_10 IL1 001...14...MyD88...541	10	MyD88 TRAF6Goff	20211203 0.5nM 069-1R_TRAF6_MyD88 NC_10 IL1 001	14	6.15090597219485	1.84045276396873	288	12	1	738
20211203 0.5nM 069-1R_TRAF6_MyD88 NC_10 IL1 001...14...49	20211203 0.5nM 069-1R_TRAF6_MyD88 NC_10 IL1 001...14...MyD88...621	10	MyD88 TRAF6Goff	20211203 0.5nM 069-1R_TRAF6_MyD88 NC_10 IL1 001	14	3.39849774875165	10.6848883403496	52	104	1	738
20211203 0.5nM 069-1R_TRAF6_MyD88 NC_10 IL1 001...14...50	20211203 0.5nM 069-1R_TRAF6_MyD88 NC_10 IL1 001...14...MyD88...602	10	MyD88 TRAF6Goff	20211203 0.5nM 069-1R_TRAF6_MyD88 NC_10 IL1 001	14	3.36481512486145	6.83877699981906	156	148	1	738
20211203 0.5nM 069-1R_TRAF6_MyD88 NC_10 IL1 001...14...51	20211203 0.5nM 069-1R_TRAF6_MyD88 NC_10 IL1 001...14...MyD88...618	10	MyD88 TRAF6Goff	20211203 0.5nM 069-1R_TRAF6_MyD88 NC_10 IL1 001	14	6.15885519690567	2.60837437778855	56	20	1	738
20211203 0.5nM 069-1R_TRAF6_MyD88 NC_10 IL1 001...14...57	20211203 0.5nM 069-1R_TRAF6_MyD88 NC_10 IL1 001...14...MyD88...747	10	MyD88 TRAF6Goff	20211203 0.5nM 069-1R_TRAF6_MyD88 NC_10 IL1 001	14	3.31844121407379	24.183736827186	116	144	1	738
20211203 0.5nM 069-1R_TRAF6_MyD88 NC_10 IL1 001...14...58	20211203 0.5nM 069-1R_TRAF6_MyD88 NC_10 IL1 001...14...MyD88...714	10	MyD88 TRAF6Goff	20211203 0.5nM 069-1R_TRAF6_MyD88 NC_10 IL1 001	14	4.96673250403925	4.49662696424675	116	44	1	738
20211203 0.5nM 069-1R_TRAF6_MyD88 NC_10 IL1 001...14...60	20211203 0.5nM 069-1R_TRAF6_MyD88 NC_10 IL1 001...14...MyD88...807	10	MyD88 TRAF6Goff	20211203 0.5nM 069-1R_TRAF6_MyD88 NC_10 IL1 001	14	2.49126452959867	7.14718332872499	124	116	1	738
20211203 0.5nM 069-1R_TRAF6_MyD88 NC_10 IL1 001...14...61	20211203 0.5nM 069-1R_TRAF6_MyD88 NC_10 IL1 001...14...MyD88...827	10	MyD88 TRAF6Goff	20211203 0.5nM 069-1R_TRAF6_MyD88 NC_10 IL1 001	14	2.78742870841035	4.62099092368017	12	44	1	738
20211203 0.5nM 069-1R_TRAF6_MyD88 NC_10 IL1 001...14...63	20211203 0.5nM 069-1R_TRAF6_MyD88 NC_10 IL1 001...14...MyD88...832	10	MyD88 TRAF6Goff	20211203 0.5nM 069-1R_TRAF6_MyD88 NC_10 IL1 001	14	2.22328080798216	2.05888001998067	48	36	1	738
20211203 0.5nM 069-1R_TRAF6_MyD88 NC_10 IL1 001...14...70	20211203 0.5nM 069-1R_TRAF6_MyD88 NC_10 IL1 001...14...MyD88...881	10	MyD88 TRAF6Goff	20211203 0.5nM 069-1R_TRAF6_MyD88 NC_10 IL1 001	14	4.02665449106501	2.7823217329923	72	88	1	738
20211203 0.5nM 069-1R_TRAF6_MyD88 NC_10 IL1 001...14...71	20211203 0.5nM 069-1R_TRAF6_MyD88 NC_10 IL1 001...14...MyD88...701	10	MyD88 TRAF6Goff	20211203 0.5nM 069-1R_TRAF6_MyD88 NC_10 IL1 001	14	5.58251082799966	1.66047630223495	212	40	1	738
20211203 0.5nM 069-1R_TRAF6_MyD88 NC_10 IL1 001...14...73	20211203 0.5nM 069-1R_TRAF6_MyD88 NC_10 IL1 001...14...MyD88...853	10	MyD88 TRAF6Goff	20211203 0.5nM 069-1R_TRAF6_MyD88 NC_10 IL1 001	14	6.71654444297904	5.52922502092209	220	52	1	738
20211203 0.5nM 069-1R_TRAF6_MyD88 NC_10 IL1 001...14...74	20211203 0.5nM 069-1R_TRAF6_MyD88 NC_10 IL1 001...14...MyD88...905	10	MyD88 TRAF6Goff	20211203 0.5nM 069-1R_TRAF6_MyD88 NC_10 IL1 001	14	4.62581952722649	9.58222307724997	196	156	1	738
20211203 0.5nM 069-1R_TRAF6_MyD88 NC_10 IL1 001...14...75	20211203 0.5nM 069-1R_TRAF6_MyD88 NC_10 IL1 001...14...MyD88...962	10	MyD88 TRAF6Goff	20211203 0.5nM 069-1R_TRAF6_MyD88 NC_10 IL1 001	14	1.93619731155795	3.81173999405911	12	12	1	738
20211203 0.5nM 069-1R_TRAF6_MyD88 NC_10 IL1 001...14...76	20211203 0.5nM 069-1R_TRAF6_MyD88 NC_10 IL1 001...14...MyD88...894	10	MyD88 TRAF6Goff	20211203 0.5nM 069-1R_TRAF6_MyD88 NC_10 IL1 001	14	2.55368933485442	2.24665804473573	56	8	1	738
20211203 0.5nM 069-1R_TRAF6_MyD88 NC_10 IL1 001...14...77	20211203 0.5nM 069-1R_TRAF6_MyD88 NC_10 IL1 001...14...MyD88...850	10	MyD88 TRAF6Goff	20211203 0.5nM 069-1R_TRAF6_MyD88 NC_10 IL1 001	14	4.04725631490421	3.40292313607737	168	60	1	738
20211203 0.5nM 069-1R_TRAF6_MyD88 NC_10 IL1 001...14...78	20211203 0.5nM 069-1R_TRAF6_MyD88 NC_10 IL1 001...14...MyD88...989	10	MyD88 TRAF6Goff	20211203 0.5nM 069-1R_TRAF6_MyD88 NC_10 IL1 001	14	1.16744418224967	9.10821196315849	16	48	1	738
20211203 0.5nM 069-1R_TRAF6_MyD88 NC_10 IL1 001...14...8	20211203 0.5nM 069-1R_TRAF6_MyD88 NC_10 IL1 001...14...MyD88...168	10	MyD88 TRAF6Goff	20211203 0.5nM 069-1R_TRAF6_MyD88 NC_10 IL1 001	14	4.52196324059953	3.1479091926865	16	12	1	738
20211203 0.5nM 069-1R_TRAF6_MyD88 NC_10 IL1 001...14...80	20211203 0.5nM 069-1R_TRAF6_MyD88 NC_10 IL1 001...14...MyD88...991	10	MyD88 TRAF6Goff	20211203 0.5nM 069-1R_TRAF6_MyD88 NC_10 IL1 001	14	6.02512461237082	5.68772727812508	44	84	1	738
20211203 0.5nM 069-1R_TRAF6_MyD88 NC_10 IL1 001...14...82	20211203 0.5nM 069-1R_TRAF6_MyD88 NC_10 IL1 001...14...MyD88...984	10	MyD88 TRAF6Goff	20211203 0.5nM 069-1R_TRAF6_MyD88 NC_10 IL1 001	14	4.80420395074644	3.86957895405653	120	28	1	738
20211203 0.5nM 069-1R_TRAF6_MyD88 NC_10 IL1 001...14...84	20211203 0.5nM 069-1R_TRAF6_MyD88 NC_10 IL1 001...14...MyD88...918	10	MyD88 TRAF6Goff	20211203 0.5nM 069-1R_TRAF6_MyD88 NC_10 IL1 001	14	3.78370272375448	2.77579292626487	156	32	1	738
20211203 0.5nM 069-1R_TRAF6_MyD88 NC_10 IL1 001...14...86	20211203 0.5nM 069-1R_TRAF6_MyD88 NC_10 IL1 001...14...MyD88...1060	10	MyD88 TRAF6Goff	20211203 0.5nM 069-1R_TRAF6_MyD88 NC_10 IL1 001	14	4.20693468733349	8.49457819222577	64	16	1	738
20211203 0.5nM 069-1R_TRAF6_MyD88 NC_10 IL1 001...14...91	20211203 0.5nM 069-1R_TRAF6_MyD88 NC_10 IL1 001...14...MyD88...1128	10	MyD88 TRAF6Goff	20211203 0.5nM 069-1R_TRAF6_MyD88 NC_10 IL1 001	14	1.54400675437359	4.84122375432133	20	48	1	738
20211203 0.5nM 069-1R_TRAF6_MyD88 NC_10 IL1 001...14...92	20211203 0.5nM 069-1R_TRAF6_MyD88 NC_10 IL1 001...14...MyD88...1136	10	MyD88 TRAF6Goff	20211203 0.5nM 069-1R_TRAF6_MyD88 NC_10 IL1 001	14	5.80792713234065	9.22613245565168	72	76	1	738
20211203 0.5nM 069-1R_TRAF6_MyD88 NC_10 IL1 001...14...94	20211203 0.5nM 069-1R_TRAF6_MyD88 NC_10 IL1 001...14...MyD88...1120	10	MyD88 TRAF6Goff	20211203 0.5nM 069-1R_TRAF6_MyD88 NC_10 IL1 001	14	6.68517793784574	9.38663545226698	32	112	1	738
20211203 0.5nM 069-1R_TRAF6_MyD88 NC_10 IL1 001...14...96	20211203 0.5nM 069-1R_TRAF6_MyD88 NC_10 IL1 001...14...MyD88...1160	10	MyD88 TRAF6Goff	20211203 0.5nM 069-1R_TRAF6_MyD88 NC_10 IL1 001	14	2.90038021364883	2.28334436924433	44	32	1	738
20211203 0.5nM 069-1R_TRAF6_MyD88 NC_10 IL1 001...14...97	20211203 0.5nM 069-1R_TRAF6_MyD88 NC_10 IL1 001...14...MyD88...1186	10	MyD88 TRAF6Goff	20211203 0.5nM 069-1R_TRAF6_MyD88 NC_10 IL1 001	14	4.91733327765479	4.10056610233662	32	36	1	738
20211203 0.5nM 069-1R_TRAF6_MyD88 NC_10 IL1 001...14...99	20211203 0.5nM 069-1R_TRAF6_MyD88 NC_10 IL1 001...14...MyD88...1155	10	MyD88 TRAF6Goff	20211203 0.5nM 069-1R_TRAF6_MyD88 NC_10 IL1 001	14	2.36538552382207	8.18427139714779	60	28	1	738
20211203 0.5nM 069-1R_TRAF6_MyD88 NC_10 IL1 001...15...10	20211203 0.5nM 069-1R_TRAF6_MyD88 NC_10 IL1 001...15...MyD88...178	10	MyD88 TRAF6Goff	20211203 0.5nM 069-1R_TRAF6_MyD88 NC_10 IL1 001	15	2.92929805478125	1.82462762523793	44	28	1	738
20211203 0.5nM 069-1R_TRAF6_MyD88 NC_10 IL1 001...15...12	20211203 0.5nM 069-1R_TRAF6_MyD88 NC_10 IL1 001...15...MyD88...224	10	MyD88 TRAF6Goff	20211203 0.5nM 069-1R_TRAF6_MyD88 NC_10 IL1 001	15	2.23114894074059	2.78286082156048	12	40	1	738
20211203 0.5nM 069-1R_TRAF6_MyD88 NC_10 IL1 001...15...20	20211203 0.5nM 069-1R_TRAF6_MyD88 NC_10 IL1 001...15...MyD88...239	10	MyD88 TRAF6Goff	20211203 0.5nM 069-1R_TRAF6_MyD88 NC_10 IL1 001	15	5.22992016736778	2.70286661483558	108	40	1	738
20211203 0.5nM 069-1R_TRAF6_MyD88 NC_10 IL1 001...15...24	20211203 0.5nM 069-1R_TRAF6_MyD88 NC_10 IL1 001...15...MyD88...259	10	MyD88 TRAF6Goff	20211203 0.5nM 069-1R_TRAF6_MyD88 NC_10 IL1 001	15	1.6301188823272	2.4458323943504	44	32	1	738
20211203 0.5nM 069-1R_TRAF6_MyD88 NC_10 IL1 001...15...26	20211203 0.5nM 069-1R_TRAF6_MyD88 NC_10 IL1 001...15...MyD88...285	10	MyD88 TRAF6Goff	20211203 0.5nM 069-1R_TRAF6_MyD88 NC_10 IL1 001	15	5.05341276980883	6.35406950463609	52	128	1	738
20211203 0.5nM 069-1R_TRAF6_MyD88 NC_10 IL1 001...15...28	20211203 0.5nM 069-1R_TRAF6_MyD88 NC_10 IL1 001...15...MyD88...286	10	MyD88 TRAF6Goff	20211203 0.5nM 069-1R_TRAF6_MyD88 NC_10 IL1 001	15	5.29331164181704	3.09881545060526	128	20	1	738
20211203 0.5nM 069-1R_TRAF6_MyD88 NC_10 IL1 001...15...30	20211203 0.5nM 069-1R_TRAF6_MyD88 NC_10 IL1 001...15...MyD88...350	10	MyD88 TRAF6Goff	20211203 0.5nM 069-1R_TRAF6_MyD88 NC_10 IL1 001	15	3.72686047710135	4.35324726669119	48	16	1	738
20211203 0.5nM 069-1R_TRAF6_MyD88 NC_10 IL1 001...15...31	20211203 0.5nM 069-1R_TRAF6_MyD88 NC_10 IL1 001...15...MyD88...364	10	MyD88 TRAF6Goff	20211203 0.5nM 069-1R_TRAF6_MyD88 NC_10 IL1 001	15	3.09971429061256	2.66629147841697	24	12	1	738
20211203 0.5nM 069-1R_TRAF6_MyD88 NC_10 IL1 001...15...33	20211203 0.5nM 069-1R_TRAF6_MyD88 NC_10 IL1 001...15...MyD88...381	10	MyD88 TRAF6Goff	20211203 0.5nM 069-1R_TRAF6_MyD88 NC_10 IL1 001	15	2.77315335399916	3.56351724796002	44	24	1	738
20211203 0.5nM 069-1R_TRAF6_MyD88 NC_10 IL1 001...15...34	20211203 0.5nM 069-1R_TRAF6_MyD88 NC_10 IL1 001...15...MyD88...394	10	MyD88 TRAF6Goff	20211203 0.5nM 069-1R_TRAF6_MyD88 NC_10 IL1 001	15	4.80477219151017	1.82278147079273	36	8	1	738
20211203 0.5nM 069-1R_TRAF6_MyD88 NC_10 IL1 001...15...37	20211203 0.5nM 069-1R_TRAF6_MyD88 NC_10 IL1 001...15...MyD88...431	10	MyD88 TRAF6Goff	20211203 0.5nM 069-1R_TRAF6_MyD88 NC_10 IL1 001	15	5.02825598104626	3.69174965833161	128	28	1	738
20211203 0.5nM 069-1R_TRAF6_MyD88 NC_10 IL1 001...15...39	20211203 0.5nM 069-1R_TRAF6_MyD88 NC_10 IL1 001...15...MyD88...423	10	MyD88 TRAF6Goff	20211203 0.5nM 069-1R_TRAF6_MyD88 NC_10 IL1 001	15	6.38735114237765	3.94682190176167	88	8	1	738
20211203 0.5nM 069-1R_TRAF6_MyD88 NC_10 IL1 001...15...4	20211203 0.5nM 069-1R_TRAF6_MyD88 NC_10 IL1 001...15...MyD88...101	10	MyD88 TRAF6Goff	20211203 0.5nM 069-1R_TRAF6_MyD88 NC_10 IL1 001	15	3.60139046219493	6.43354962294817	280	180	1	738
20211203 0.5nM 069-1R_TRAF6_MyD88 NC_10 IL1 001...15...40	20211203 0.5nM 069-1R_TRAF6_MyD88 NC_10 IL1 001...15...MyD88...320	10	MyD88 TRAF6Goff	20211203 0.5nM 069-1R_TRAF6_MyD88 NC_10 IL1 001	15	6.41010151690099	6.4196583411462	340	232	1	738
20211203 0.5nM 069-1R_TRAF6_MyD88 NC_10 IL1 001...15...41	20211203 0.5nM 069-1R_TRAF6_MyD88 NC_10 IL1 001...15...MyD88...442	10	MyD88 TRAF6Goff	20211203 0.5nM 069-1R_TRAF6_MyD88 NC_10 IL1 001	15	4.33550751691219	2.66247104877884	60	24	1	738
20211203 0.5nM 069-1R_TRAF6_MyD88 NC_10 IL1 001...15...9	20211203 0.5nM 069-1R_TRAF6_MyD88 NC_10 IL1 001...15...MyD88...176	10	MyD88 TRAF6Goff	20211203 0.5nM 069-1R_TRAF6_MyD88 NC_10 IL1 001	15	2.01895866485893	1.41363280541784	52	32	1	738
20211203 0.5nM 069-1R_TRAF6_MyD88 NC_10 IL1 001...16...10	20211203 0.5nM 069-1R_TRAF6_MyD88 NC_10 IL1 001...16...MyD88...122	10	MyD88 TRAF6Goff	20211203 0.5nM 069-1R_TRAF6_MyD88 NC_10 IL1 001	16	4.59325861185986	5.07915928988457	72	36	1	738
20211203 0.5nM 069-1R_TRAF6_MyD88 NC_10 IL1 001...16...11	20211203 0.5nM 069-1R_TRAF6_MyD88 NC_10 IL1 001...16...MyD88...123	10	MyD88 TRAF6Goff	20211203 0.5nM 069-1R_TRAF6_MyD88 NC_10 IL1 001	16	2.81736815166225	5.44698538424974	52	168	1	738
20211203 0.5nM 069-1R_TRAF6_MyD88 NC_10 IL1 001...16...13	20211203 0.5nM 069-1R_TRAF6_MyD88 NC_10 IL1 001...16...MyD88...143	10	MyD88 TRAF6Goff	20211203 0.5nM 069-1R_TRAF6_MyD88 NC_10 IL1 001	16	1.59424321372997	3.49993328053247	48	100	1	738
20211203 0.5nM 069-1R_TRAF6_MyD88 NC_10 IL1 001...16...14	20211203 0.5nM 069-1R_TRAF6_MyD88 NC_10 IL1 001...16...MyD88...113	10	MyD88 TRAF6Goff	20211203 0.5nM 069-1R_TRAF6_MyD88 NC_10 IL1 001	16	4.58145990265135	8.85568952353828	36	292	1	738
20211203 0.5nM 069-1R_TRAF6_MyD88 NC_10 IL1 001...16...15	20211203 0.5nM 069-1R_TRAF6_MyD88 NC_10 IL1 001...16...MyD88...162	10	MyD88 TRAF6Goff	20211203 0.5nM 069-1R_TRAF6_MyD88 NC_10 IL1 001	16	3.69770291180957	6.5696160985624	144	60	1	738
20211203 0.5nM 069-1R_TRAF6_MyD88 NC_10 IL1 001...16...16	20211203 0.5nM 069-1R_TRAF6_MyD88 NC_10 IL1 001...16...MyD88...171	10	MyD88 TRAF6Goff	20211203 0.5nM 069-1R_TRAF6_MyD88 NC_10 IL1 001	16	2.84349765265197	6.25857702914382	48	144	1	738
20211203 0.5nM 069-1R_TRAF6_MyD88 NC_10 IL1 001...16...17	20211203 0.5nM 069-1R_TRAF6_MyD88 NC_10 IL1 001...16...MyD88...192	10	MyD88 TRAF6Goff	20211203 0.5nM 069-1R_TRAF6_MyD88 NC_10 IL1 001	16	4.20338030259652	3.40396617567712	56	44	1	738
20211203 0.5nM 069-1R_TRAF6_MyD88 NC_10 IL1 001...16...6	20211203 0.5nM 069-1R_TRAF6_MyD88 NC_10 IL1 001...16...MyD88...81	10	MyD88 TRAF6Goff	20211203 0.5nM 069-1R_TRAF6_MyD88 NC_10 IL1 001	16	4.47587378477397	7.5695953539868	196	68	1	738
20211203 0.5nM 069-1R_TRAF6_MyD88 NC_10 IL1 001...16...9	20211203 0.5nM 069-1R_TRAF6_MyD88 NC_10 IL1 001...16...MyD88...91	10	MyD88 TRAF6Goff	20211203 0.5nM 069-1R_TRAF6_MyD88 NC_10 IL1 001	16	2.03927857654576	2.37369931281014	140	20	1	738
20211203 0.5nM 069-1R_TRAF6_MyD88 NC_10 IL1 001...17...10	20211203 0.5nM 069-1R_TRAF6_MyD88 NC_10 IL1 001...17...MyD88...148	10	MyD88 TRAF6Goff	20211203 0.5nM 069-1R_TRAF6_MyD88 NC_10 IL1 001	17	4.30439179252792	7.33967658875959	48	52	1	738
20211203 0.5nM 069-1R_TRAF6_MyD88 NC_10 IL1 001...17...11	20211203 0.5nM 069-1R_TRAF6_MyD88 NC_10 IL1 001...17...MyD88...139	10	MyD88 TRAF6Goff	20211203 0.5nM 069-1R_TRAF6_MyD88 NC_10 IL1 001	17	6.52090622156728	3.58042271448675	256	100	1	738
20211203 0.5nM 069-1R_TRAF6_MyD88 NC_10 IL1 001...17...14	20211203 0.5nM 069-1R_TRAF6_MyD88 NC_10 IL1 001...17...MyD88...173	10	MyD88 TRAF6Goff	20211203 0.5nM 069-1R_TRAF6_MyD88 NC_10 IL1 001	17	2.31026764189318	2.72622822002911	72	40	1	738
20211203 0.5nM 069-1R_TRAF6_MyD88 NC_10 IL1 001...17...15	20211203 0.5nM 069-1R_TRAF6_MyD88 NC_10 IL1 001...17...MyD88...193	10	MyD88 TRAF6Goff	20211203 0.5nM 069-1R_TRAF6_MyD88 NC_10 IL1 001	17	3.59187307539965	2.38388495769058	220	56	1	738
20211203 0.5nM 069-1R_TRAF6_MyD88 NC_10 IL1 001...17...4	20211203 0.5nM 069-1R_TRAF6_MyD88 NC_10 IL1 001...17...MyD88...79	10	MyD88 TRAF6Goff	20211203 0.5nM 069-1R_TRAF6_MyD88 NC_10 IL1 001	17	2.20552571625646	3.27684101168556	8	8	1	738
20211203 0.5nM 069-1R_TRAF6_MyD88 NC_10 IL1 001...17...7	20211203 0.5nM 069-1R_TRAF6_MyD88 NC_10 IL1 001...17...MyD88...78	10	MyD88 TRAF6Goff	20211203 0.5nM 069-1R_TRAF6_MyD88 NC_10 IL1 001	17	5.86626810281255	8.41016405698377	144	232	1	738
20211203 0.5nM 069-1R_TRAF6_MyD88 NC_10 IL1 001...18...16	20211203 0.5nM 069-1R_TRAF6_MyD88 NC_10 IL1 001...18...MyD88...134	10	MyD88 TRAF6Goff	20211203 0.5nM 069-1R_TRAF6_MyD88 NC_10 IL1 001	18	6.37716405979886	14.8157338513703	52	132	1	738
20211203 0.5nM 069-1R_TRAF6_MyD88 NC_10 IL1 001...18...17	20211203 0.5nM 069-1R_TRAF6_MyD88 NC_10 IL1 001...18...MyD88...150	10	MyD88 TRAF6Goff	20211203 0.5nM 069-1R_TRAF6_MyD88 NC_10 IL1 001	18	6.66883524824009	9.56338697473527	16	40	1	738
20211203 0.5nM 069-1R_TRAF6_MyD88 NC_10 IL1 001...18...2	20211203 0.5nM 069-1R_TRAF6_MyD88 NC_10 IL1 001...18...MyD88...51	10	MyD88 TRAF6Goff	20211203 0.5nM 069-1R_TRAF6_MyD88 NC_10 IL1 001	18	5.02091437461826	7.65583440969713	44	48	1	738
20211203 0.5nM 069-1R_TRAF6_MyD88 NC_10 IL1 001...18...24	20211203 0.5nM 069-1R_TRAF6_MyD88 NC_10 IL1 001...18...MyD88...239	10	MyD88 TRAF6Goff	20211203 0.5nM 069-1R_TRAF6_MyD88 NC_10 IL1 001	18	6.70064410961335	9.41936394725291	24	28	1	738
20211203 0.5nM 069-1R_TRAF6_MyD88 NC_10 IL1 001...18...25	20211203 0.5nM 069-1R_TRAF6_MyD88 NC_10 IL1 001...18...MyD88...263	10	MyD88 TRAF6Goff	20211203 0.5nM 069-1R_TRAF6_MyD88 NC_10 IL1 001	18	2.43011081006962	3.01217597843245	32	12	1	738
20211203 0.5nM 069-1R_TRAF6_MyD88 NC_10 IL1 001...18...26	20211203 0.5nM 069-1R_TRAF6_MyD88 NC_10 IL1 001...18...MyD88...297	10	MyD88 TRAF6Goff	20211203 0.5nM 069-1R_TRAF6_MyD88 NC_10 IL1 001	18	3.91564456003452	1.59423364502203	100	8	1	738
20211203 0.5nM 069-1R_TRAF6_MyD88 NC_10 IL1 001...18...29	20211203 0.5nM 069-1R_TRAF6_MyD88 NC_10 IL1 001...18...MyD88...327	10	MyD88 TRAF6Goff	20211203 0.5nM 069-1R_TRAF6_MyD88 NC_10 IL1 001	18	2.89893764783441	3.16578075972419	68	60	1	738
20211203 0.5nM 069-1R_TRAF6_MyD88 NC_10 IL1 001...18...30	20211203 0.5nM 069-1R_TRAF6_MyD88 NC_10 IL1 001...18...MyD88...348	10	MyD88 TRAF6Goff	20211203 0.5nM 069-1R_TRAF6_MyD88 NC_10 IL1 001	18	5.90678971127073	4.47151978075807	44	40	1	738
20211203 0.5nM 069-1R_TRAF6_MyD88 NC_10 IL1 001...18...33	20211203 0.5nM 069-1R_TRAF6_MyD88 NC_10 IL1 001...18...MyD88...326	10	MyD88 TRAF6Goff	20211203 0.5nM 069-1R_TRAF6_MyD88 NC_10 IL1 001	18	4.20734809466268	1.50560988143895	108	32	1	738
20211203 0.5nM 069-1R_TRAF6_MyD88 NC_10 IL1 001...18...4	20211203 0.5nM 069-1R_TRAF6_MyD88 NC_10 IL1 001...18...MyD88...80	10	MyD88 TRAF6Goff	20211203 0.5nM 069-1R_TRAF6_MyD88 NC_10 IL1 001	18	4.01819374980751	4.21070814382614	8	12	1	738
20211203 0.5nM 069-1R_TRAF6_MyD88 NC_10 IL1 001...18...41	20211203 0.5nM 069-1R_TRAF6_MyD88 NC_10 IL1 001...18...MyD88...516	10	MyD88 TRAF6Goff	20211203 0.5nM 069-1R_TRAF6_MyD88 NC_10 IL1 001	18	4.85260122773926	1.30847603319612	12	24	1	738
20211203 0.5nM 069-1R_TRAF6_MyD88 NC_10 IL1 001...18...46	20211203 0.5nM 069-1R_TRAF6_MyD88 NC_10 IL1 001...18...MyD88...548	10	MyD88 TRAF6Goff	20211203 0.5nM 069-1R_TRAF6_MyD88 NC_10 IL1 001	18	2.49161621974434	2.5133603988078	52	28	1	738
20211203 0.5nM 069-1R_TRAF6_MyD88 NC_10 IL1 001...18...50	20211203 0.5nM 069-1R_TRAF6_MyD88 NC_10 IL1 001...18...MyD88...564	10	MyD88 TRAF6Goff	20211203 0.5nM 069-1R_TRAF6_MyD88 NC_10 IL1 001	18	4.22178785665032	1.13260402952143	40	28	1	738
20211203 0.5nM 069-1R_TRAF6_MyD88 NC_10 IL1 001...19...10	20211203 0.5nM 069-1R_TRAF6_MyD88 NC_10 IL1 001...19...MyD88...153	10	MyD88 TRAF6Goff	20211203 0.5nM 069-1R_TRAF6_MyD88 NC_10 IL1 001	19	1.99359911018367	2.01774771671231	40	40	1	738
20211203 0.5nM 069-1R_TRAF6_MyD88 NC_10 IL1 001...19...13	20211203 0.5nM 069-1R_TRAF6_MyD88 NC_10 IL1 001...19...MyD88...210	10	MyD88 TRAF6Goff	20211203 0.5nM 069-1R_TRAF6_MyD88 NC_10 IL1 001	19	4.63169289266814	2.37466670573624	32	24	1	738
20211203 0.5nM 069-1R_TRAF6_MyD88 NC_10 IL1 001...19...18	20211203 0.5nM 069-1R_TRAF6_MyD88 NC_10 IL1 001...19...MyD88...222	10	MyD88 TRAF6Goff	20211203 0.5nM 069-1R_TRAF6_MyD88 NC_10 IL1 001	19	6.38075834708851	13.3774129684608	80	96	1	738
20211203 0.5nM 069-1R_TRAF6_MyD88 NC_10 IL1 001...19...2	20211203 0.5nM 069-1R_TRAF6_MyD88 NC_10 IL1 001...19...MyD88...171	10	MyD88 TRAF6Goff	20211203 0.5nM 069-1R_TRAF6_MyD88 NC_10 IL1 001	19	2.20964761082804	7.40010634635958	8	8	1	738
20211203 0.5nM 069-1R_TRAF6_MyD88 NC_10 IL1 001...19...21	20211203 0.5nM 069-1R_TRAF6_MyD88 NC_10 IL1 001...19...MyD88...256	10	MyD88 TRAF6Goff	20211203 0.5nM 069-1R_TRAF6_MyD88 NC_10 IL1 001	19	4.30851288410696	8.04070863100708	36	56	1	738
20211203 0.5nM 069-1R_TRAF6_MyD88 NC_10 IL1 001...19...23	20211203 0.5nM 069-1R_TRAF6_MyD88 NC_10 IL1 001...19...MyD88...195	10	MyD88 TRAF6Goff	20211203 0.5nM 069-1R_TRAF6_MyD88 NC_10 IL1 001	19	6.02189079667097	3.09482900620364	200	64	1	738
20211203 0.5nM 069-1R_TRAF6_MyD88 NC_10 IL1 001...19...3	20211203 0.5nM 069-1R_TRAF6_MyD88 NC_10 IL1 001...19...MyD88...97	10	MyD88 TRAF6Goff	20211203 0.5nM 069-1R_TRAF6_MyD88 NC_10 IL1 001	19	2.02898971980913	7.49049557931456	12	116	1	738
20211203 0.5nM 069-1R_TRAF6_MyD88 NC_10 IL1 001...19...4	20211203 0.5nM 069-1R_TRAF6_MyD88 NC_10 IL1 001...19...MyD88...94	10	MyD88 TRAF6Goff	20211203 0.5nM 069-1R_TRAF6_MyD88 NC_10 IL1 001	19	4.71242873845051	9.02513733543291	8	8	1	738
20211203 0.5nM 069-1R_TRAF6_MyD88 NC_10 IL1 001...19...6	20211203 0.5nM 069-1R_TRAF6_MyD88 NC_10 IL1 001...19...MyD88...105	10	MyD88 TRAF6Goff	20211203 0.5nM 069-1R_TRAF6_MyD88 NC_10 IL1 001	19	5.11270312454494	6.2645847300481	20	8	1	738
20211203 0.5nM 069-1R_TRAF6_MyD88 NC_10 IL1 001...19...8	20211203 0.5nM 069-1R_TRAF6_MyD88 NC_10 IL1 001...19...MyD88...126	10	MyD88 TRAF6Goff	20211203 0.5nM 069-1R_TRAF6_MyD88 NC_10 IL1 001	19	2.40929255914968	1.22675060610052	8	20	1	738
20211203 0.5nM 069-1R_TRAF6_MyD88 NC_10 IL1 001...2...1	20211203 0.5nM 069-1R_TRAF6_MyD88 NC_10 IL1 001...2...MyD88...28	10	MyD88 TRAF6Goff	20211203 0.5nM 069-1R_TRAF6_MyD88 NC_10 IL1 001	2	3.029218710223	1.94876192855921	16	12	1	738
20211203 0.5nM 069-1R_TRAF6_MyD88 NC_10 IL1 001...2...10	20211203 0.5nM 069-1R_TRAF6_MyD88 NC_10 IL1 001...2...MyD88...102	10	MyD88 TRAF6Goff	20211203 0.5nM 069-1R_TRAF6_MyD88 NC_10 IL1 001	2	4.90765478790624	4.46144302185316	32	28	1	738
20211203 0.5nM 069-1R_TRAF6_MyD88 NC_10 IL1 001...2...14	20211203 0.5nM 069-1R_TRAF6_MyD88 NC_10 IL1 001...2...MyD88...122	10	MyD88 TRAF6Goff	20211203 0.5nM 069-1R_TRAF6_MyD88 NC_10 IL1 001	2	6.40987255078279	5.28842137383585	36	64	1	738
20211203 0.5nM 069-1R_TRAF6_MyD88 NC_10 IL1 001...2...17	20211203 0.5nM 069-1R_TRAF6_MyD88 NC_10 IL1 001...2...MyD88...145	10	MyD88 TRAF6Goff	20211203 0.5nM 069-1R_TRAF6_MyD88 NC_10 IL1 001	2	4.8461934398738	14.2351535875402	8	120	1	738
20211203 0.5nM 069-1R_TRAF6_MyD88 NC_10 IL1 001...2...20	20211203 0.5nM 069-1R_TRAF6_MyD88 NC_10 IL1 001...2...MyD88...112	10	MyD88 TRAF6Goff	20211203 0.5nM 069-1R_TRAF6_MyD88 NC_10 IL1 001	2	4.35893363025269	2.25845507887063	112	20	1	738
20211203 0.5nM 069-1R_TRAF6_MyD88 NC_10 IL1 001...2...21	20211203 0.5nM 069-1R_TRAF6_MyD88 NC_10 IL1 001...2...MyD88...173	10	MyD88 TRAF6Goff	20211203 0.5nM 069-1R_TRAF6_MyD88 NC_10 IL1 001	2	5.80650865630261	5.58630364703459	164	88	1	738
20211203 0.5nM 069-1R_TRAF6_MyD88 NC_10 IL1 001...2...22	20211203 0.5nM 069-1R_TRAF6_MyD88 NC_10 IL1 001...2...MyD88...177	10	MyD88 TRAF6Goff	20211203 0.5nM 069-1R_TRAF6_MyD88 NC_10 IL1 001	2	6.06041420965189	13.1645067281801	236	244	1	738
20211203 0.5nM 069-1R_TRAF6_MyD88 NC_10 IL1 001...2...24	20211203 0.5nM 069-1R_TRAF6_MyD88 NC_10 IL1 001...2...MyD88...182	10	MyD88 TRAF6Goff	20211203 0.5nM 069-1R_TRAF6_MyD88 NC_10 IL1 001	2	2.82034504063166	3.59024712933563	52	12	1	738
20211203 0.5nM 069-1R_TRAF6_MyD88 NC_10 IL1 001...2...25	20211203 0.5nM 069-1R_TRAF6_MyD88 NC_10 IL1 001...2...MyD88...190	10	MyD88 TRAF6Goff	20211203 0.5nM 069-1R_TRAF6_MyD88 NC_10 IL1 001	2	4.78956963807755	3.79465251913152	72	48	1	738
20211203 0.5nM 069-1R_TRAF6_MyD88 NC_10 IL1 001...2...29	20211203 0.5nM 069-1R_TRAF6_MyD88 NC_10 IL1 001...2...MyD88...218	10	MyD88 TRAF6Goff	20211203 0.5nM 069-1R_TRAF6_MyD88 NC_10 IL1 001	2	3.95004825064163	5.32956613679392	56	124	1	738
20211203 0.5nM 069-1R_TRAF6_MyD88 NC_10 IL1 001...2...30	20211203 0.5nM 069-1R_TRAF6_MyD88 NC_10 IL1 001...2...MyD88...249	10	MyD88 TRAF6Goff	20211203 0.5nM 069-1R_TRAF6_MyD88 NC_10 IL1 001	2	5.46261760662118	1.76261904118681	24	28	1	738
20211203 0.5nM 069-1R_TRAF6_MyD88 NC_10 IL1 001...2...35	20211203 0.5nM 069-1R_TRAF6_MyD88 NC_10 IL1 001...2...MyD88...260	10	MyD88 TRAF6Goff	20211203 0.5nM 069-1R_TRAF6_MyD88 NC_10 IL1 001	2	5.42451375724564	2.28020042805894	148	56	1	738
20211203 0.5nM 069-1R_TRAF6_MyD88 NC_10 IL1 001...2...36	20211203 0.5nM 069-1R_TRAF6_MyD88 NC_10 IL1 001...2...MyD88...259	10	MyD88 TRAF6Goff	20211203 0.5nM 069-1R_TRAF6_MyD88 NC_10 IL1 001	2	3.81353772650149	2.75740830070766	56	8	1	738
20211203 0.5nM 069-1R_TRAF6_MyD88 NC_10 IL1 001...2...37	20211203 0.5nM 069-1R_TRAF6_MyD88 NC_10 IL1 001...2...MyD88...281	10	MyD88 TRAF6Goff	20211203 0.5nM 069-1R_TRAF6_MyD88 NC_10 IL1 001	2	3.88771895002499	6.14128680106813	352	52	1	738
20211203 0.5nM 069-1R_TRAF6_MyD88 NC_10 IL1 001...2...39	20211203 0.5nM 069-1R_TRAF6_MyD88 NC_10 IL1 001...2...MyD88...319	10	MyD88 TRAF6Goff	20211203 0.5nM 069-1R_TRAF6_MyD88 NC_10 IL1 001	2	5.24998858796602	8.57503568939031	48	28	1	738
20211203 0.5nM 069-1R_TRAF6_MyD88 NC_10 IL1 001...2...44	20211203 0.5nM 069-1R_TRAF6_MyD88 NC_10 IL1 001...2...MyD88...345	10	MyD88 TRAF6Goff	20211203 0.5nM 069-1R_TRAF6_MyD88 NC_10 IL1 001	2	2.39347446045654	3.84289803300134	100	8	1	738
20211203 0.5nM 069-1R_TRAF6_MyD88 NC_10 IL1 001...2...46	20211203 0.5nM 069-1R_TRAF6_MyD88 NC_10 IL1 001...2...MyD88...364	10	MyD88 TRAF6Goff	20211203 0.5nM 069-1R_TRAF6_MyD88 NC_10 IL1 001	2	2.86939724040408	0.652521795310878	60	28	1	738
20211203 0.5nM 069-1R_TRAF6_MyD88 NC_10 IL1 001...2...50	20211203 0.5nM 069-1R_TRAF6_MyD88 NC_10 IL1 001...2...MyD88...429	10	MyD88 TRAF6Goff	20211203 0.5nM 069-1R_TRAF6_MyD88 NC_10 IL1 001	2	2.4791129978191	2.37333677016945	76	44	1	738
20211203 0.5nM 069-1R_TRAF6_MyD88 NC_10 IL1 001...2...51	20211203 0.5nM 069-1R_TRAF6_MyD88 NC_10 IL1 001...2...MyD88...436	10	MyD88 TRAF6Goff	20211203 0.5nM 069-1R_TRAF6_MyD88 NC_10 IL1 001	2	3.84274672449533	2.64900038752291	28	36	1	738
20211203 0.5nM 069-1R_TRAF6_MyD88 NC_10 IL1 001...2...52	20211203 0.5nM 069-1R_TRAF6_MyD88 NC_10 IL1 001...2...MyD88...372	10	MyD88 TRAF6Goff	20211203 0.5nM 069-1R_TRAF6_MyD88 NC_10 IL1 001	2	4.20440435487274	2.64709377228195	176	32	1	738
20211203 0.5nM 069-1R_TRAF6_MyD88 NC_10 IL1 001...2...53	20211203 0.5nM 069-1R_TRAF6_MyD88 NC_10 IL1 001...2...MyD88...398	10	MyD88 TRAF6Goff	20211203 0.5nM 069-1R_TRAF6_MyD88 NC_10 IL1 001	2	6.55030228594005	7.51609207319455	144	56	1	738
20211203 0.5nM 069-1R_TRAF6_MyD88 NC_10 IL1 001...2...54	20211203 0.5nM 069-1R_TRAF6_MyD88 NC_10 IL1 001...2...MyD88...425	10	MyD88 TRAF6Goff	20211203 0.5nM 069-1R_TRAF6_MyD88 NC_10 IL1 001	2	1.81234638699402	6.20850972487359	80	96	1	738
20211203 0.5nM 069-1R_TRAF6_MyD88 NC_10 IL1 001...2...55	20211203 0.5nM 069-1R_TRAF6_MyD88 NC_10 IL1 001...2...MyD88...434	10	MyD88 TRAF6Goff	20211203 0.5nM 069-1R_TRAF6_MyD88 NC_10 IL1 001	2	5.82391535221104	9.4005224630408	76	56	1	738
20211203 0.5nM 069-1R_TRAF6_MyD88 NC_10 IL1 001...2...56	20211203 0.5nM 069-1R_TRAF6_MyD88 NC_10 IL1 001...2...MyD88...440	10	MyD88 TRAF6Goff	20211203 0.5nM 069-1R_TRAF6_MyD88 NC_10 IL1 001	2	2.34190672181681	4.8125140343095	64	24	1	738
20211203 0.5nM 069-1R_TRAF6_MyD88 NC_10 IL1 001...2...57	20211203 0.5nM 069-1R_TRAF6_MyD88 NC_10 IL1 001...2...MyD88...407	10	MyD88 TRAF6Goff	20211203 0.5nM 069-1R_TRAF6_MyD88 NC_10 IL1 001	2	2.50157390382433	3.64397046399941	108	64	1	738
20211203 0.5nM 069-1R_TRAF6_MyD88 NC_10 IL1 001...2...60	20211203 0.5nM 069-1R_TRAF6_MyD88 NC_10 IL1 001...2...MyD88...441	10	MyD88 TRAF6Goff	20211203 0.5nM 069-1R_TRAF6_MyD88 NC_10 IL1 001	2	3.28505247516071	2.74443072611853	72	20	1	738
20211203 0.5nM 069-1R_TRAF6_MyD88 NC_10 IL1 001...20...15	20211203 0.5nM 069-1R_TRAF6_MyD88 NC_10 IL1 001...20...MyD88...71	10	MyD88 TRAF6Goff	20211203 0.5nM 069-1R_TRAF6_MyD88 NC_10 IL1 001	20	4.78208707557337	2.35009593511253	68	20	1	738
20211203 0.5nM 069-1R_TRAF6_MyD88 NC_10 IL1 001...20...16	20211203 0.5nM 069-1R_TRAF6_MyD88 NC_10 IL1 001...20...MyD88...84	10	MyD88 TRAF6Goff	20211203 0.5nM 069-1R_TRAF6_MyD88 NC_10 IL1 001	20	1.78062027503212	3.19087104084612	80	104	1	738
20211203 0.5nM 069-1R_TRAF6_MyD88 NC_10 IL1 001...20...17	20211203 0.5nM 069-1R_TRAF6_MyD88 NC_10 IL1 001...20...MyD88...88	10	MyD88 TRAF6Goff	20211203 0.5nM 069-1R_TRAF6_MyD88 NC_10 IL1 001	20	1.44354951460502	3.31300925946899	32	12	1	738
20211203 0.5nM 069-1R_TRAF6_MyD88 NC_10 IL1 001...20...19	20211203 0.5nM 069-1R_TRAF6_MyD88 NC_10 IL1 001...20...MyD88...92	10	MyD88 TRAF6Goff	20211203 0.5nM 069-1R_TRAF6_MyD88 NC_10 IL1 001	20	1.84707556754129	5.7065278897084	52	52	1	738
20211203 0.5nM 069-1R_TRAF6_MyD88 NC_10 IL1 001...20...2	20211203 0.5nM 069-1R_TRAF6_MyD88 NC_10 IL1 001...20...MyD88...10	10	MyD88 TRAF6Goff	20211203 0.5nM 069-1R_TRAF6_MyD88 NC_10 IL1 001	20	4.04844616455166	16.274940879825	32	16	1	738
20211203 0.5nM 069-1R_TRAF6_MyD88 NC_10 IL1 001...20...3	20211203 0.5nM 069-1R_TRAF6_MyD88 NC_10 IL1 001...20...MyD88...19	10	MyD88 TRAF6Goff	20211203 0.5nM 069-1R_TRAF6_MyD88 NC_10 IL1 001	20	5.38429529906319	7.84861443443786	8	8	1	738
20211203 0.5nM 069-1R_TRAF6_MyD88 NC_10 IL1 001...20...4	20211203 0.5nM 069-1R_TRAF6_MyD88 NC_10 IL1 001...20...MyD88...22	10	MyD88 TRAF6Goff	20211203 0.5nM 069-1R_TRAF6_MyD88 NC_10 IL1 001	20	6.01503870685285	16.2754059574324	20	32	1	738
20211203 0.5nM 069-1R_TRAF6_MyD88 NC_10 IL1 001...20...7	20211203 0.5nM 069-1R_TRAF6_MyD88 NC_10 IL1 001...20...MyD88...44	10	MyD88 TRAF6Goff	20211203 0.5nM 069-1R_TRAF6_MyD88 NC_10 IL1 001	20	6.6178866889169	7.46984115976513	48	48	1	738
20211203 0.5nM 069-1R_TRAF6_MyD88 NC_10 IL1 001...21...1	20211203 0.5nM 069-1R_TRAF6_MyD88 NC_10 IL1 001...21...MyD88...20	10	MyD88 TRAF6Goff	20211203 0.5nM 069-1R_TRAF6_MyD88 NC_10 IL1 001	21	4.99890040602842	7.65807075235063	44	168	1	738
20211203 0.5nM 069-1R_TRAF6_MyD88 NC_10 IL1 001...21...11	20211203 0.5nM 069-1R_TRAF6_MyD88 NC_10 IL1 001...21...MyD88...91	10	MyD88 TRAF6Goff	20211203 0.5nM 069-1R_TRAF6_MyD88 NC_10 IL1 001	21	4.67589590281245	8.41541540221847	40	140	1	738
20211203 0.5nM 069-1R_TRAF6_MyD88 NC_10 IL1 001...21...12	20211203 0.5nM 069-1R_TRAF6_MyD88 NC_10 IL1 001...21...MyD88...97	10	MyD88 TRAF6Goff	20211203 0.5nM 069-1R_TRAF6_MyD88 NC_10 IL1 001	21	2.56047895597036	8.54902285608943	68	60	1	738
20211203 0.5nM 069-1R_TRAF6_MyD88 NC_10 IL1 001...21...15	20211203 0.5nM 069-1R_TRAF6_MyD88 NC_10 IL1 001...21...MyD88...122	10	MyD88 TRAF6Goff	20211203 0.5nM 069-1R_TRAF6_MyD88 NC_10 IL1 001	21	3.7080281502854	7.41790319564701	220	128	1	738
20211203 0.5nM 069-1R_TRAF6_MyD88 NC_10 IL1 001...21...18	20211203 0.5nM 069-1R_TRAF6_MyD88 NC_10 IL1 001...21...MyD88...185	10	MyD88 TRAF6Goff	20211203 0.5nM 069-1R_TRAF6_MyD88 NC_10 IL1 001	21	5.05565381905744	14.3767530741136	44	16	1	738
20211203 0.5nM 069-1R_TRAF6_MyD88 NC_10 IL1 001...21...19	20211203 0.5nM 069-1R_TRAF6_MyD88 NC_10 IL1 001...21...MyD88...190	10	MyD88 TRAF6Goff	20211203 0.5nM 069-1R_TRAF6_MyD88 NC_10 IL1 001	21	4.92361012626134	4.56986157726883	32	16	1	738
20211203 0.5nM 069-1R_TRAF6_MyD88 NC_10 IL1 001...21...21	20211203 0.5nM 069-1R_TRAF6_MyD88 NC_10 IL1 001...21...MyD88...201	10	MyD88 TRAF6Goff	20211203 0.5nM 069-1R_TRAF6_MyD88 NC_10 IL1 001	21	2.26239670592483	1.25392290743065	24	8	1	738
20211203 0.5nM 069-1R_TRAF6_MyD88 NC_10 IL1 001...21...24	20211203 0.5nM 069-1R_TRAF6_MyD88 NC_10 IL1 001...21...MyD88...213	10	MyD88 TRAF6Goff	20211203 0.5nM 069-1R_TRAF6_MyD88 NC_10 IL1 001	21	3.39276053172568	6.33653417757159	32	24	1	738
20211203 0.5nM 069-1R_TRAF6_MyD88 NC_10 IL1 001...21...29	20211203 0.5nM 069-1R_TRAF6_MyD88 NC_10 IL1 001...21...MyD88...140	10	MyD88 TRAF6Goff	20211203 0.5nM 069-1R_TRAF6_MyD88 NC_10 IL1 001	21	6.59026292174651	2.47187294389783	248	16	1	738
20211203 0.5nM 069-1R_TRAF6_MyD88 NC_10 IL1 001...21...31	20211203 0.5nM 069-1R_TRAF6_MyD88 NC_10 IL1 001...21...MyD88...240	10	MyD88 TRAF6Goff	20211203 0.5nM 069-1R_TRAF6_MyD88 NC_10 IL1 001	21	3.56616193352648	5.29389348982862	52	60	1	738
20211203 0.5nM 069-1R_TRAF6_MyD88 NC_10 IL1 001...21...32	20211203 0.5nM 069-1R_TRAF6_MyD88 NC_10 IL1 001...21...MyD88...260	10	MyD88 TRAF6Goff	20211203 0.5nM 069-1R_TRAF6_MyD88 NC_10 IL1 001	21	5.36725250290505	6.12444810595796	24	192	1	738
20211203 0.5nM 069-1R_TRAF6_MyD88 NC_10 IL1 001...21...33	20211203 0.5nM 069-1R_TRAF6_MyD88 NC_10 IL1 001...21...MyD88...262	10	MyD88 TRAF6Goff	20211203 0.5nM 069-1R_TRAF6_MyD88 NC_10 IL1 001	21	3.20971335697519	1.62177675843035	36	8	1	738
20211203 0.5nM 069-1R_TRAF6_MyD88 NC_10 IL1 001...21...34	20211203 0.5nM 069-1R_TRAF6_MyD88 NC_10 IL1 001...21...MyD88...266	10	MyD88 TRAF6Goff	20211203 0.5nM 069-1R_TRAF6_MyD88 NC_10 IL1 001	21	4.81564323843233	7.63033111106511	48	76	1	738
20211203 0.5nM 069-1R_TRAF6_MyD88 NC_10 IL1 001...21...35	20211203 0.5nM 069-1R_TRAF6_MyD88 NC_10 IL1 001...21...MyD88...246	10	MyD88 TRAF6Goff	20211203 0.5nM 069-1R_TRAF6_MyD88 NC_10 IL1 001	21	1.96505842847332	2.38266313063083	68	12	1	738
20211203 0.5nM 069-1R_TRAF6_MyD88 NC_10 IL1 001...21...36	20211203 0.5nM 069-1R_TRAF6_MyD88 NC_10 IL1 001...21...MyD88...280	10	MyD88 TRAF6Goff	20211203 0.5nM 069-1R_TRAF6_MyD88 NC_10 IL1 001	21	3.90848575794809	2.26017013395509	88	16	1	738
20211203 0.5nM 069-1R_TRAF6_MyD88 NC_10 IL1 001...21...37	20211203 0.5nM 069-1R_TRAF6_MyD88 NC_10 IL1 001...21...MyD88...282	10	MyD88 TRAF6Goff	20211203 0.5nM 069-1R_TRAF6_MyD88 NC_10 IL1 001	21	5.22588789911808	5.18385687104593	40	52	1	738
20211203 0.5nM 069-1R_TRAF6_MyD88 NC_10 IL1 001...21...39	20211203 0.5nM 069-1R_TRAF6_MyD88 NC_10 IL1 001...21...MyD88...322	10	MyD88 TRAF6Goff	20211203 0.5nM 069-1R_TRAF6_MyD88 NC_10 IL1 001	21	1.98716059241116	4.68512331939468	16	44	1	738
20211203 0.5nM 069-1R_TRAF6_MyD88 NC_10 IL1 001...21...40	20211203 0.5nM 069-1R_TRAF6_MyD88 NC_10 IL1 001...21...MyD88...418	10	MyD88 TRAF6Goff	20211203 0.5nM 069-1R_TRAF6_MyD88 NC_10 IL1 001	21	4.43006124813429	4.78114849205838	12	44	1	738
20211203 0.5nM 069-1R_TRAF6_MyD88 NC_10 IL1 001...21...42	20211203 0.5nM 069-1R_TRAF6_MyD88 NC_10 IL1 001...21...MyD88...347	10	MyD88 TRAF6Goff	20211203 0.5nM 069-1R_TRAF6_MyD88 NC_10 IL1 001	21	4.00860439223158	7.04377970754338	48	36	1	738
20211203 0.5nM 069-1R_TRAF6_MyD88 NC_10 IL1 001...21...45	20211203 0.5nM 069-1R_TRAF6_MyD88 NC_10 IL1 001...21...MyD88...368	10	MyD88 TRAF6Goff	20211203 0.5nM 069-1R_TRAF6_MyD88 NC_10 IL1 001	21	1.83675191446099	2.6033574746408	24	68	1	738
20211203 0.5nM 069-1R_TRAF6_MyD88 NC_10 IL1 001...21...46	20211203 0.5nM 069-1R_TRAF6_MyD88 NC_10 IL1 001...21...MyD88...353	10	MyD88 TRAF6Goff	20211203 0.5nM 069-1R_TRAF6_MyD88 NC_10 IL1 001	21	3.85172694016155	6.87070976086164	64	32	1	738
20211203 0.5nM 069-1R_TRAF6_MyD88 NC_10 IL1 001...21...47	20211203 0.5nM 069-1R_TRAF6_MyD88 NC_10 IL1 001...21...MyD88...432	10	MyD88 TRAF6Goff	20211203 0.5nM 069-1R_TRAF6_MyD88 NC_10 IL1 001	21	6.17890961660823	5.22796928168673	144	196	1	738
20211203 0.5nM 069-1R_TRAF6_MyD88 NC_10 IL1 001...21...48	20211203 0.5nM 069-1R_TRAF6_MyD88 NC_10 IL1 001...21...MyD88...352	10	MyD88 TRAF6Goff	20211203 0.5nM 069-1R_TRAF6_MyD88 NC_10 IL1 001	21	3.0173252684836	1.92930187224781	132	16	1	738
20211203 0.5nM 069-1R_TRAF6_MyD88 NC_10 IL1 001...21...49	20211203 0.5nM 069-1R_TRAF6_MyD88 NC_10 IL1 001...21...MyD88...362	10	MyD88 TRAF6Goff	20211203 0.5nM 069-1R_TRAF6_MyD88 NC_10 IL1 001	21	2.4956273219341	3.66154177674795	88	48	1	738
20211203 0.5nM 069-1R_TRAF6_MyD88 NC_10 IL1 001...21...52	20211203 0.5nM 069-1R_TRAF6_MyD88 NC_10 IL1 001...21...MyD88...423	10	MyD88 TRAF6Goff	20211203 0.5nM 069-1R_TRAF6_MyD88 NC_10 IL1 001	21	2.07002067261621	6.8192857942834	28	256	1	738
20211203 0.5nM 069-1R_TRAF6_MyD88 NC_10 IL1 001...21...53	20211203 0.5nM 069-1R_TRAF6_MyD88 NC_10 IL1 001...21...MyD88...404	10	MyD88 TRAF6Goff	20211203 0.5nM 069-1R_TRAF6_MyD88 NC_10 IL1 001	21	1.774995826985	3.66328993987338	104	36	1	738
20211203 0.5nM 069-1R_TRAF6_MyD88 NC_10 IL1 001...21...54	20211203 0.5nM 069-1R_TRAF6_MyD88 NC_10 IL1 001...21...MyD88...399	10	MyD88 TRAF6Goff	20211203 0.5nM 069-1R_TRAF6_MyD88 NC_10 IL1 001	21	3.91653145500699	6.65940175345312	8	136	1	738
20211203 0.5nM 069-1R_TRAF6_MyD88 NC_10 IL1 001...21...57	20211203 0.5nM 069-1R_TRAF6_MyD88 NC_10 IL1 001...21...MyD88...476	10	MyD88 TRAF6Goff	20211203 0.5nM 069-1R_TRAF6_MyD88 NC_10 IL1 001	21	3.28668462957424	3.81373530128903	16	24	1	738
20211203 0.5nM 069-1R_TRAF6_MyD88 NC_10 IL1 001...21...59	20211203 0.5nM 069-1R_TRAF6_MyD88 NC_10 IL1 001...21...MyD88...482	10	MyD88 TRAF6Goff	20211203 0.5nM 069-1R_TRAF6_MyD88 NC_10 IL1 001	21	2.66798248621591	4.1861806994006	72	128	1	738
20211203 0.5nM 069-1R_TRAF6_MyD88 NC_10 IL1 001...21...6	20211203 0.5nM 069-1R_TRAF6_MyD88 NC_10 IL1 001...21...MyD88...41	10	MyD88 TRAF6Goff	20211203 0.5nM 069-1R_TRAF6_MyD88 NC_10 IL1 001	21	5.39845509461118	7.31162376903353	60	76	1	738
20211203 0.5nM 069-1R_TRAF6_MyD88 NC_10 IL1 001...21...60	20211203 0.5nM 069-1R_TRAF6_MyD88 NC_10 IL1 001...21...MyD88...504	10	MyD88 TRAF6Goff	20211203 0.5nM 069-1R_TRAF6_MyD88 NC_10 IL1 001	21	3.14412037551284	7.27362902565081	24	32	1	738
20211203 0.5nM 069-1R_TRAF6_MyD88 NC_10 IL1 001...21...62	20211203 0.5nM 069-1R_TRAF6_MyD88 NC_10 IL1 001...21...MyD88...484	10	MyD88 TRAF6Goff	20211203 0.5nM 069-1R_TRAF6_MyD88 NC_10 IL1 001	21	3.61919130390621	2.64098934218205	144	40	1	738
20211203 0.5nM 069-1R_TRAF6_MyD88 NC_10 IL1 001...21...66	20211203 0.5nM 069-1R_TRAF6_MyD88 NC_10 IL1 001...21...MyD88...532	10	MyD88 TRAF6Goff	20211203 0.5nM 069-1R_TRAF6_MyD88 NC_10 IL1 001	21	4.15743304851506	5.34390220124685	56	24	1	738
20211203 0.5nM 069-1R_TRAF6_MyD88 NC_10 IL1 001...21...67	20211203 0.5nM 069-1R_TRAF6_MyD88 NC_10 IL1 001...21...MyD88...480	10	MyD88 TRAF6Goff	20211203 0.5nM 069-1R_TRAF6_MyD88 NC_10 IL1 001	21	4.27714003739149	4.45142654199812	76	80	1	738
20211203 0.5nM 069-1R_TRAF6_MyD88 NC_10 IL1 001...21...69	20211203 0.5nM 069-1R_TRAF6_MyD88 NC_10 IL1 001...21...MyD88...530	10	MyD88 TRAF6Goff	20211203 0.5nM 069-1R_TRAF6_MyD88 NC_10 IL1 001	21	5.34795706558027	2.45505687614959	140	24	1	738
20211203 0.5nM 069-1R_TRAF6_MyD88 NC_10 IL1 001...21...71	20211203 0.5nM 069-1R_TRAF6_MyD88 NC_10 IL1 001...21...MyD88...558	10	MyD88 TRAF6Goff	20211203 0.5nM 069-1R_TRAF6_MyD88 NC_10 IL1 001	21	1.2671215000656	3.71058894139919	24	44	1	738
20211203 0.5nM 069-1R_TRAF6_MyD88 NC_10 IL1 001...21...8	20211203 0.5nM 069-1R_TRAF6_MyD88 NC_10 IL1 001...21...MyD88...69	10	MyD88 TRAF6Goff	20211203 0.5nM 069-1R_TRAF6_MyD88 NC_10 IL1 001	21	2.18450704663281	12.7784778551067	16	192	1	738
20211203 0.5nM 069-1R_TRAF6_MyD88 NC_10 IL1 001...22...11	20211203 0.5nM 069-1R_TRAF6_MyD88 NC_10 IL1 001...22...MyD88...99	10	MyD88 TRAF6Goff	20211203 0.5nM 069-1R_TRAF6_MyD88 NC_10 IL1 001	22	3.2312273082834	3.23572122868886	36	32	1	738
20211203 0.5nM 069-1R_TRAF6_MyD88 NC_10 IL1 001...22...14	20211203 0.5nM 069-1R_TRAF6_MyD88 NC_10 IL1 001...22...MyD88...136	10	MyD88 TRAF6Goff	20211203 0.5nM 069-1R_TRAF6_MyD88 NC_10 IL1 001	22	4.22710432617165	1.42344817336074	48	8	1	738
20211203 0.5nM 069-1R_TRAF6_MyD88 NC_10 IL1 001...23...2	20211203 0.5nM 069-1R_TRAF6_MyD88 NC_10 IL1 001...23...MyD88...23	10	MyD88 TRAF6Goff	20211203 0.5nM 069-1R_TRAF6_MyD88 NC_10 IL1 001	23	4.78150667667891	2.7704292923679	116	24	1	738
20211203 0.5nM 069-1R_TRAF6_MyD88 NC_10 IL1 001...24...11	20211203 0.5nM 069-1R_TRAF6_MyD88 NC_10 IL1 001...24...MyD88...97	10	MyD88 TRAF6Goff	20211203 0.5nM 069-1R_TRAF6_MyD88 NC_10 IL1 001	24	5.40570342007173	2.12638609376867	144	32	1	738
20211203 0.5nM 069-1R_TRAF6_MyD88 NC_10 IL1 001...24...14	20211203 0.5nM 069-1R_TRAF6_MyD88 NC_10 IL1 001...24...MyD88...111	10	MyD88 TRAF6Goff	20211203 0.5nM 069-1R_TRAF6_MyD88 NC_10 IL1 001	24	2.56396340829238	1.77110707858717	72	16	1	738
20211203 0.5nM 069-1R_TRAF6_MyD88 NC_10 IL1 001...24...15	20211203 0.5nM 069-1R_TRAF6_MyD88 NC_10 IL1 001...24...MyD88...125	10	MyD88 TRAF6Goff	20211203 0.5nM 069-1R_TRAF6_MyD88 NC_10 IL1 001	24	2.9292719987026	1.84413385509959	48	28	1	738
20211203 0.5nM 069-1R_TRAF6_MyD88 NC_10 IL1 001...24...2	20211203 0.5nM 069-1R_TRAF6_MyD88 NC_10 IL1 001...24...MyD88...24	10	MyD88 TRAF6Goff	20211203 0.5nM 069-1R_TRAF6_MyD88 NC_10 IL1 001	24	3.52186664100802	1.7576351249161	8	12	1	738
20211203 0.5nM 069-1R_TRAF6_MyD88 NC_10 IL1 001...24...21	20211203 0.5nM 069-1R_TRAF6_MyD88 NC_10 IL1 001...24...MyD88...226	10	MyD88 TRAF6Goff	20211203 0.5nM 069-1R_TRAF6_MyD88 NC_10 IL1 001	24	4.18202831900278	3.04217552875376	12	12	1	738
20211203 0.5nM 069-1R_TRAF6_MyD88 NC_10 IL1 001...24...5	20211203 0.5nM 069-1R_TRAF6_MyD88 NC_10 IL1 001...24...MyD88...40	10	MyD88 TRAF6Goff	20211203 0.5nM 069-1R_TRAF6_MyD88 NC_10 IL1 001	24	1.83320324332483	2.19786168939756	12	8	1	738
20211203 0.5nM 069-1R_TRAF6_MyD88 NC_10 IL1 001...25...16	20211203 0.5nM 069-1R_TRAF6_MyD88 NC_10 IL1 001...25...MyD88...100	10	MyD88 TRAF6Goff	20211203 0.5nM 069-1R_TRAF6_MyD88 NC_10 IL1 001	25	3.78903348242522	4.78117021069093	12	20	1	738
20211203 0.5nM 069-1R_TRAF6_MyD88 NC_10 IL1 001...25...17	20211203 0.5nM 069-1R_TRAF6_MyD88 NC_10 IL1 001...25...MyD88...101	10	MyD88 TRAF6Goff	20211203 0.5nM 069-1R_TRAF6_MyD88 NC_10 IL1 001	25	3.48642357949766	6.53732102710998	8	12	1	738
20211203 0.5nM 069-1R_TRAF6_MyD88 NC_10 IL1 001...25...18	20211203 0.5nM 069-1R_TRAF6_MyD88 NC_10 IL1 001...25...MyD88...98	10	MyD88 TRAF6Goff	20211203 0.5nM 069-1R_TRAF6_MyD88 NC_10 IL1 001	25	3.26550276715775	8.86592011013581	8	8	1	738
20211203 0.5nM 069-1R_TRAF6_MyD88 NC_10 IL1 001...25...19	20211203 0.5nM 069-1R_TRAF6_MyD88 NC_10 IL1 001...25...MyD88...105	10	MyD88 TRAF6Goff	20211203 0.5nM 069-1R_TRAF6_MyD88 NC_10 IL1 001	25	4.83489338903646	5.18651117873622	8	20	1	738
20211203 0.5nM 069-1R_TRAF6_MyD88 NC_10 IL1 001...25...20	20211203 0.5nM 069-1R_TRAF6_MyD88 NC_10 IL1 001...25...MyD88...106	10	MyD88 TRAF6Goff	20211203 0.5nM 069-1R_TRAF6_MyD88 NC_10 IL1 001	25	4.64173723817446	10.7038102067252	36	36	1	738
20211203 0.5nM 069-1R_TRAF6_MyD88 NC_10 IL1 001...25...21	20211203 0.5nM 069-1R_TRAF6_MyD88 NC_10 IL1 001...25...MyD88...108	10	MyD88 TRAF6Goff	20211203 0.5nM 069-1R_TRAF6_MyD88 NC_10 IL1 001	25	5.90243317815924	5.90989258240698	20	40	1	738
20211203 0.5nM 069-1R_TRAF6_MyD88 NC_10 IL1 001...25...22	20211203 0.5nM 069-1R_TRAF6_MyD88 NC_10 IL1 001...25...MyD88...110	10	MyD88 TRAF6Goff	20211203 0.5nM 069-1R_TRAF6_MyD88 NC_10 IL1 001	25	3.91736888357966	4.41191214054488	24	24	1	738
20211203 0.5nM 069-1R_TRAF6_MyD88 NC_10 IL1 001...25...4	20211203 0.5nM 069-1R_TRAF6_MyD88 NC_10 IL1 001...25...MyD88...38	10	MyD88 TRAF6Goff	20211203 0.5nM 069-1R_TRAF6_MyD88 NC_10 IL1 001	25	4.7316493224573	4.04808662637193	28	8	1	738
20211203 0.5nM 069-1R_TRAF6_MyD88 NC_10 IL1 001...26...1	20211203 0.5nM 069-1R_TRAF6_MyD88 NC_10 IL1 001...26...MyD88...15	10	MyD88 TRAF6Goff	20211203 0.5nM 069-1R_TRAF6_MyD88 NC_10 IL1 001	26	1.77083527552866	2.05302535920353	12	20	1	738
20211203 0.5nM 069-1R_TRAF6_MyD88 NC_10 IL1 001...26...10	20211203 0.5nM 069-1R_TRAF6_MyD88 NC_10 IL1 001...26...MyD88...49	10	MyD88 TRAF6Goff	20211203 0.5nM 069-1R_TRAF6_MyD88 NC_10 IL1 001	26	6.74844983846904	2.68603132241214	108	24	1	738
20211203 0.5nM 069-1R_TRAF6_MyD88 NC_10 IL1 001...26...11	20211203 0.5nM 069-1R_TRAF6_MyD88 NC_10 IL1 001...26...MyD88...60	10	MyD88 TRAF6Goff	20211203 0.5nM 069-1R_TRAF6_MyD88 NC_10 IL1 001	26	2.93157092518319	2.55360509559096	176	20	1	738
20211203 0.5nM 069-1R_TRAF6_MyD88 NC_10 IL1 001...26...13	20211203 0.5nM 069-1R_TRAF6_MyD88 NC_10 IL1 001...26...MyD88...68	10	MyD88 TRAF6Goff	20211203 0.5nM 069-1R_TRAF6_MyD88 NC_10 IL1 001	26	5.86161340209702	2.03076350842101	100	56	1	738
20211203 0.5nM 069-1R_TRAF6_MyD88 NC_10 IL1 001...26...15	20211203 0.5nM 069-1R_TRAF6_MyD88 NC_10 IL1 001...26...MyD88...96	10	MyD88 TRAF6Goff	20211203 0.5nM 069-1R_TRAF6_MyD88 NC_10 IL1 001	26	2.75766664415295	2.11148160898209	36	48	1	738
20211203 0.5nM 069-1R_TRAF6_MyD88 NC_10 IL1 001...26...2	20211203 0.5nM 069-1R_TRAF6_MyD88 NC_10 IL1 001...26...MyD88...17	10	MyD88 TRAF6Goff	20211203 0.5nM 069-1R_TRAF6_MyD88 NC_10 IL1 001	26	2.48329727873466	4.74727571492108	112	172	1	738
20211203 0.5nM 069-1R_TRAF6_MyD88 NC_10 IL1 001...26...21	20211203 0.5nM 069-1R_TRAF6_MyD88 NC_10 IL1 001...26...MyD88...161	10	MyD88 TRAF6Goff	20211203 0.5nM 069-1R_TRAF6_MyD88 NC_10 IL1 001	26	4.53262460351938	3.45065543997278	8	8	1	738
20211203 0.5nM 069-1R_TRAF6_MyD88 NC_10 IL1 001...26...4	20211203 0.5nM 069-1R_TRAF6_MyD88 NC_10 IL1 001...26...MyD88...23	10	MyD88 TRAF6Goff	20211203 0.5nM 069-1R_TRAF6_MyD88 NC_10 IL1 001	26	6.18109105910245	8.19978483159905	148	292	1	738
20211203 0.5nM 069-1R_TRAF6_MyD88 NC_10 IL1 001...26...6	20211203 0.5nM 069-1R_TRAF6_MyD88 NC_10 IL1 001...26...MyD88...34	10	MyD88 TRAF6Goff	20211203 0.5nM 069-1R_TRAF6_MyD88 NC_10 IL1 001	26	4.90470443886996	5.65496894652401	188	204	1	738
20211203 0.5nM 069-1R_TRAF6_MyD88 NC_10 IL1 001...26...8	20211203 0.5nM 069-1R_TRAF6_MyD88 NC_10 IL1 001...26...MyD88...44	10	MyD88 TRAF6Goff	20211203 0.5nM 069-1R_TRAF6_MyD88 NC_10 IL1 001	26	4.17958174484147	5.04492332389901	100	252	1	738
20211203 0.5nM 069-1R_TRAF6_MyD88 NC_10 IL1 001...27...12	20211203 0.5nM 069-1R_TRAF6_MyD88 NC_10 IL1 001...27...MyD88...133	10	MyD88 TRAF6Goff	20211203 0.5nM 069-1R_TRAF6_MyD88 NC_10 IL1 001	27	6.00727560140155	3.68730551722462	44	36	1	738
20211203 0.5nM 069-1R_TRAF6_MyD88 NC_10 IL1 001...27...14	20211203 0.5nM 069-1R_TRAF6_MyD88 NC_10 IL1 001...27...MyD88...144	10	MyD88 TRAF6Goff	20211203 0.5nM 069-1R_TRAF6_MyD88 NC_10 IL1 001	27	5.32041640813841	5.69637027408131	504	300	1	738
20211203 0.5nM 069-1R_TRAF6_MyD88 NC_10 IL1 001...27...15	20211203 0.5nM 069-1R_TRAF6_MyD88 NC_10 IL1 001...27...MyD88...165	10	MyD88 TRAF6Goff	20211203 0.5nM 069-1R_TRAF6_MyD88 NC_10 IL1 001	27	3.48400732345235	4.26398513080501	40	84	1	738
20211203 0.5nM 069-1R_TRAF6_MyD88 NC_10 IL1 001...27...18	20211203 0.5nM 069-1R_TRAF6_MyD88 NC_10 IL1 001...27...MyD88...167	10	MyD88 TRAF6Goff	20211203 0.5nM 069-1R_TRAF6_MyD88 NC_10 IL1 001	27	4.07763972038115	7.86353904253205	84	44	1	738
20211203 0.5nM 069-1R_TRAF6_MyD88 NC_10 IL1 001...27...20	20211203 0.5nM 069-1R_TRAF6_MyD88 NC_10 IL1 001...27...MyD88...183	10	MyD88 TRAF6Goff	20211203 0.5nM 069-1R_TRAF6_MyD88 NC_10 IL1 001	27	2.57769297484681	4.32660954057324	124	116	1	738
20211203 0.5nM 069-1R_TRAF6_MyD88 NC_10 IL1 001...27...21	20211203 0.5nM 069-1R_TRAF6_MyD88 NC_10 IL1 001...27...MyD88...196	10	MyD88 TRAF6Goff	20211203 0.5nM 069-1R_TRAF6_MyD88 NC_10 IL1 001	27	2.59429587521652	4.36897896784618	12	24	1	738
20211203 0.5nM 069-1R_TRAF6_MyD88 NC_10 IL1 001...27...23	20211203 0.5nM 069-1R_TRAF6_MyD88 NC_10 IL1 001...27...MyD88...199	10	MyD88 TRAF6Goff	20211203 0.5nM 069-1R_TRAF6_MyD88 NC_10 IL1 001	27	2.07947610544812	3.50998108126066	28	44	1	738
20211203 0.5nM 069-1R_TRAF6_MyD88 NC_10 IL1 001...27...24	20211203 0.5nM 069-1R_TRAF6_MyD88 NC_10 IL1 001...27...MyD88...228	10	MyD88 TRAF6Goff	20211203 0.5nM 069-1R_TRAF6_MyD88 NC_10 IL1 001	27	3.08243753536975	4.92560911313248	56	96	1	738
20211203 0.5nM 069-1R_TRAF6_MyD88 NC_10 IL1 001...27...25	20211203 0.5nM 069-1R_TRAF6_MyD88 NC_10 IL1 001...27...MyD88...187	10	MyD88 TRAF6Goff	20211203 0.5nM 069-1R_TRAF6_MyD88 NC_10 IL1 001	27	4.47934625397645	3.27925102262345	104	72	1	738
20211203 0.5nM 069-1R_TRAF6_MyD88 NC_10 IL1 001...27...28	20211203 0.5nM 069-1R_TRAF6_MyD88 NC_10 IL1 001...27...MyD88...216	10	MyD88 TRAF6Goff	20211203 0.5nM 069-1R_TRAF6_MyD88 NC_10 IL1 001	27	2.44230489015935	2.69625469975646	52	100	1	738
20211203 0.5nM 069-1R_TRAF6_MyD88 NC_10 IL1 001...27...29	20211203 0.5nM 069-1R_TRAF6_MyD88 NC_10 IL1 001...27...MyD88...232	10	MyD88 TRAF6Goff	20211203 0.5nM 069-1R_TRAF6_MyD88 NC_10 IL1 001	27	2.71774900962681	2.71895495189019	108	100	1	738
20211203 0.5nM 069-1R_TRAF6_MyD88 NC_10 IL1 001...27...31	20211203 0.5nM 069-1R_TRAF6_MyD88 NC_10 IL1 001...27...MyD88...265	10	MyD88 TRAF6Goff	20211203 0.5nM 069-1R_TRAF6_MyD88 NC_10 IL1 001	27	2.29792200210774	7.47989767419852	24	128	1	738
20211203 0.5nM 069-1R_TRAF6_MyD88 NC_10 IL1 001...27...5	20211203 0.5nM 069-1R_TRAF6_MyD88 NC_10 IL1 001...27...MyD88...44	10	MyD88 TRAF6Goff	20211203 0.5nM 069-1R_TRAF6_MyD88 NC_10 IL1 001	27	4.50424492181454	2.14383541464441	76	8	1	738
20211203 0.5nM 069-1R_TRAF6_MyD88 NC_10 IL1 001...27...8	20211203 0.5nM 069-1R_TRAF6_MyD88 NC_10 IL1 001...27...MyD88...65	10	MyD88 TRAF6Goff	20211203 0.5nM 069-1R_TRAF6_MyD88 NC_10 IL1 001	27	4.28600942979156	4.09317668848401	320	108	1	738
20211203 0.5nM 069-1R_TRAF6_MyD88 NC_10 IL1 001...3...10	20211203 0.5nM 069-1R_TRAF6_MyD88 NC_10 IL1 001...3...MyD88...154	10	MyD88 TRAF6Goff	20211203 0.5nM 069-1R_TRAF6_MyD88 NC_10 IL1 001	3	2.78281700897516	1.44825225520815	24	12	1	738
20211203 0.5nM 069-1R_TRAF6_MyD88 NC_10 IL1 001...3...18	20211203 0.5nM 069-1R_TRAF6_MyD88 NC_10 IL1 001...3...MyD88...260	10	MyD88 TRAF6Goff	20211203 0.5nM 069-1R_TRAF6_MyD88 NC_10 IL1 001	3	6.32540588838837	9.35309171594667	128	76	1	738
20211203 0.5nM 069-1R_TRAF6_MyD88 NC_10 IL1 001...3...2	20211203 0.5nM 069-1R_TRAF6_MyD88 NC_10 IL1 001...3...MyD88...30	10	MyD88 TRAF6Goff	20211203 0.5nM 069-1R_TRAF6_MyD88 NC_10 IL1 001	3	3.04840413756896	3.9754033192799	32	20	1	738
20211203 0.5nM 069-1R_TRAF6_MyD88 NC_10 IL1 001...3...20	20211203 0.5nM 069-1R_TRAF6_MyD88 NC_10 IL1 001...3...MyD88...406	10	MyD88 TRAF6Goff	20211203 0.5nM 069-1R_TRAF6_MyD88 NC_10 IL1 001	3	2.61219788369385	6.68916205551868	16	292	1	738
20211203 0.5nM 069-1R_TRAF6_MyD88 NC_10 IL1 001...3...21	20211203 0.5nM 069-1R_TRAF6_MyD88 NC_10 IL1 001...3...MyD88...393	10	MyD88 TRAF6Goff	20211203 0.5nM 069-1R_TRAF6_MyD88 NC_10 IL1 001	3	5.49601792715752	7.47550736016271	32	12	1	738
20211203 0.5nM 069-1R_TRAF6_MyD88 NC_10 IL1 001...3...22	20211203 0.5nM 069-1R_TRAF6_MyD88 NC_10 IL1 001...3...MyD88...395	10	MyD88 TRAF6Goff	20211203 0.5nM 069-1R_TRAF6_MyD88 NC_10 IL1 001	3	6.03646370099963	4.32367666693536	376	24	1	738
20211203 0.5nM 069-1R_TRAF6_MyD88 NC_10 IL1 001...3...23	20211203 0.5nM 069-1R_TRAF6_MyD88 NC_10 IL1 001...3...MyD88...394	10	MyD88 TRAF6Goff	20211203 0.5nM 069-1R_TRAF6_MyD88 NC_10 IL1 001	3	5.88219933080171	4.97667134482949	80	28	1	738
20211203 0.5nM 069-1R_TRAF6_MyD88 NC_10 IL1 001...3...27	20211203 0.5nM 069-1R_TRAF6_MyD88 NC_10 IL1 001...3...MyD88...447	10	MyD88 TRAF6Goff	20211203 0.5nM 069-1R_TRAF6_MyD88 NC_10 IL1 001	3	4.38737376288357	3.44523011344687	28	20	1	738
20211203 0.5nM 069-1R_TRAF6_MyD88 NC_10 IL1 001...3...29	20211203 0.5nM 069-1R_TRAF6_MyD88 NC_10 IL1 001...3...MyD88...436	10	MyD88 TRAF6Goff	20211203 0.5nM 069-1R_TRAF6_MyD88 NC_10 IL1 001	3	4.06047635180377	14.0271586560515	124	80	1	738
20211203 0.5nM 069-1R_TRAF6_MyD88 NC_10 IL1 001...3...3	20211203 0.5nM 069-1R_TRAF6_MyD88 NC_10 IL1 001...3...MyD88...43	10	MyD88 TRAF6Goff	20211203 0.5nM 069-1R_TRAF6_MyD88 NC_10 IL1 001	3	4.05299552911677	8.03542520762472	84	84	1	738
20211203 0.5nM 069-1R_TRAF6_MyD88 NC_10 IL1 001...3...30	20211203 0.5nM 069-1R_TRAF6_MyD88 NC_10 IL1 001...3...MyD88...481	10	MyD88 TRAF6Goff	20211203 0.5nM 069-1R_TRAF6_MyD88 NC_10 IL1 001	3	2.9804943990736	5.2152753619298	12	20	1	738
20211203 0.5nM 069-1R_TRAF6_MyD88 NC_10 IL1 001...3...31	20211203 0.5nM 069-1R_TRAF6_MyD88 NC_10 IL1 001...3...MyD88...431	10	MyD88 TRAF6Goff	20211203 0.5nM 069-1R_TRAF6_MyD88 NC_10 IL1 001	3	4.0625005930649	2.89471510107334	92	56	1	738
20211203 0.5nM 069-1R_TRAF6_MyD88 NC_10 IL1 001...3...32	20211203 0.5nM 069-1R_TRAF6_MyD88 NC_10 IL1 001...3...MyD88...492	10	MyD88 TRAF6Goff	20211203 0.5nM 069-1R_TRAF6_MyD88 NC_10 IL1 001	3	4.44032601509454	7.27965349766093	124	100	1	738
20211203 0.5nM 069-1R_TRAF6_MyD88 NC_10 IL1 001...3...33	20211203 0.5nM 069-1R_TRAF6_MyD88 NC_10 IL1 001...3...MyD88...545	10	MyD88 TRAF6Goff	20211203 0.5nM 069-1R_TRAF6_MyD88 NC_10 IL1 001	3	5.16636700316301	2.81727820022429	12	40	1	738
20211203 0.5nM 069-1R_TRAF6_MyD88 NC_10 IL1 001...3...34	20211203 0.5nM 069-1R_TRAF6_MyD88 NC_10 IL1 001...3...MyD88...498	10	MyD88 TRAF6Goff	20211203 0.5nM 069-1R_TRAF6_MyD88 NC_10 IL1 001	3	1.86592910159627	4.54086860630453	68	24	1	738
20211203 0.5nM 069-1R_TRAF6_MyD88 NC_10 IL1 001...3...35	20211203 0.5nM 069-1R_TRAF6_MyD88 NC_10 IL1 001...3...MyD88...491	10	MyD88 TRAF6Goff	20211203 0.5nM 069-1R_TRAF6_MyD88 NC_10 IL1 001	3	4.19833925951853	18.0892705109382	16	208	1	738
20211203 0.5nM 069-1R_TRAF6_MyD88 NC_10 IL1 001...3...36	20211203 0.5nM 069-1R_TRAF6_MyD88 NC_10 IL1 001...3...MyD88...521	10	MyD88 TRAF6Goff	20211203 0.5nM 069-1R_TRAF6_MyD88 NC_10 IL1 001	3	6.5845125994704	7.40372728970148	64	100	1	738
20211203 0.5nM 069-1R_TRAF6_MyD88 NC_10 IL1 001...3...37	20211203 0.5nM 069-1R_TRAF6_MyD88 NC_10 IL1 001...3...MyD88...560	10	MyD88 TRAF6Goff	20211203 0.5nM 069-1R_TRAF6_MyD88 NC_10 IL1 001	3	3.42594023520734	9.17190059601838	28	156	1	738
20211203 0.5nM 069-1R_TRAF6_MyD88 NC_10 IL1 001...3...4	20211203 0.5nM 069-1R_TRAF6_MyD88 NC_10 IL1 001...3...MyD88...37	10	MyD88 TRAF6Goff	20211203 0.5nM 069-1R_TRAF6_MyD88 NC_10 IL1 001	3	5.15145443298732	3.69399177646525	100	12	1	738
20211203 0.5nM 069-1R_TRAF6_MyD88 NC_10 IL1 001...3...40	20211203 0.5nM 069-1R_TRAF6_MyD88 NC_10 IL1 001...3...MyD88...551	10	MyD88 TRAF6Goff	20211203 0.5nM 069-1R_TRAF6_MyD88 NC_10 IL1 001	3	2.91915858554254	6.31460630503577	184	192	1	738
20211203 0.5nM 069-1R_TRAF6_MyD88 NC_10 IL1 001...3...41	20211203 0.5nM 069-1R_TRAF6_MyD88 NC_10 IL1 001...3...MyD88...561	10	MyD88 TRAF6Goff	20211203 0.5nM 069-1R_TRAF6_MyD88 NC_10 IL1 001	3	5.79930442336867	5.97867183656255	20	8	1	738
20211203 0.5nM 069-1R_TRAF6_MyD88 NC_10 IL1 001...3...42	20211203 0.5nM 069-1R_TRAF6_MyD88 NC_10 IL1 001...3...MyD88...537	10	MyD88 TRAF6Goff	20211203 0.5nM 069-1R_TRAF6_MyD88 NC_10 IL1 001	3	2.52507789714703	1.30339061185198	144	8	1	738
20211203 0.5nM 069-1R_TRAF6_MyD88 NC_10 IL1 001...3...44	20211203 0.5nM 069-1R_TRAF6_MyD88 NC_10 IL1 001...3...MyD88...599	10	MyD88 TRAF6Goff	20211203 0.5nM 069-1R_TRAF6_MyD88 NC_10 IL1 001	3	3.60982340755661	2.34980339492625	16	12	1	738
20211203 0.5nM 069-1R_TRAF6_MyD88 NC_10 IL1 001...3...45	20211203 0.5nM 069-1R_TRAF6_MyD88 NC_10 IL1 001...3...MyD88...648	10	MyD88 TRAF6Goff	20211203 0.5nM 069-1R_TRAF6_MyD88 NC_10 IL1 001	3	4.60431614865347	4.15156731790324	24	16	1	738
20211203 0.5nM 069-1R_TRAF6_MyD88 NC_10 IL1 001...3...46	20211203 0.5nM 069-1R_TRAF6_MyD88 NC_10 IL1 001...3...MyD88...628	10	MyD88 TRAF6Goff	20211203 0.5nM 069-1R_TRAF6_MyD88 NC_10 IL1 001	3	6.41736154752212	12.1871041780796	320	112	1	738
20211203 0.5nM 069-1R_TRAF6_MyD88 NC_10 IL1 001...3...49	20211203 0.5nM 069-1R_TRAF6_MyD88 NC_10 IL1 001...3...MyD88...671	10	MyD88 TRAF6Goff	20211203 0.5nM 069-1R_TRAF6_MyD88 NC_10 IL1 001	3	2.92648406005618	2.3940769434828	16	16	1	738
20211203 0.5nM 069-1R_TRAF6_MyD88 NC_10 IL1 001...3...50	20211203 0.5nM 069-1R_TRAF6_MyD88 NC_10 IL1 001...3...MyD88...657	10	MyD88 TRAF6Goff	20211203 0.5nM 069-1R_TRAF6_MyD88 NC_10 IL1 001	3	2.04887276237174	1.70177452939388	112	8	1	738
20211203 0.5nM 069-1R_TRAF6_MyD88 NC_10 IL1 001...3...51	20211203 0.5nM 069-1R_TRAF6_MyD88 NC_10 IL1 001...3...MyD88...680	10	MyD88 TRAF6Goff	20211203 0.5nM 069-1R_TRAF6_MyD88 NC_10 IL1 001	3	6.41135684132528	5.1944744047169	32	40	1	738
20211203 0.5nM 069-1R_TRAF6_MyD88 NC_10 IL1 001...3...52	20211203 0.5nM 069-1R_TRAF6_MyD88 NC_10 IL1 001...3...MyD88...679	10	MyD88 TRAF6Goff	20211203 0.5nM 069-1R_TRAF6_MyD88 NC_10 IL1 001	3	2.548222427768	3.06227730957003	28	32	1	738
20211203 0.5nM 069-1R_TRAF6_MyD88 NC_10 IL1 001...3...56	20211203 0.5nM 069-1R_TRAF6_MyD88 NC_10 IL1 001...3...MyD88...721	10	MyD88 TRAF6Goff	20211203 0.5nM 069-1R_TRAF6_MyD88 NC_10 IL1 001	3	1.59273794243352	7.76012100284404	36	208	1	738
20211203 0.5nM 069-1R_TRAF6_MyD88 NC_10 IL1 001...3...58	20211203 0.5nM 069-1R_TRAF6_MyD88 NC_10 IL1 001...3...MyD88...726	10	MyD88 TRAF6Goff	20211203 0.5nM 069-1R_TRAF6_MyD88 NC_10 IL1 001	3	5.31069120069532	4.97057127663069	256	60	1	738
20211203 0.5nM 069-1R_TRAF6_MyD88 NC_10 IL1 001...3...59	20211203 0.5nM 069-1R_TRAF6_MyD88 NC_10 IL1 001...3...MyD88...730	10	MyD88 TRAF6Goff	20211203 0.5nM 069-1R_TRAF6_MyD88 NC_10 IL1 001	3	2.80663484884609	1.6458665385852	32	28	1	738
20211203 0.5nM 069-1R_TRAF6_MyD88 NC_10 IL1 001...3...60	20211203 0.5nM 069-1R_TRAF6_MyD88 NC_10 IL1 001...3...MyD88...713	10	MyD88 TRAF6Goff	20211203 0.5nM 069-1R_TRAF6_MyD88 NC_10 IL1 001	3	4.45134784960418	8.61603951851618	20	156	1	738
20211203 0.5nM 069-1R_TRAF6_MyD88 NC_10 IL1 001...3...61	20211203 0.5nM 069-1R_TRAF6_MyD88 NC_10 IL1 001...3...MyD88...747	10	MyD88 TRAF6Goff	20211203 0.5nM 069-1R_TRAF6_MyD88 NC_10 IL1 001	3	5.55185207843759	4.77860486760842	144	32	1	738
20211203 0.5nM 069-1R_TRAF6_MyD88 NC_10 IL1 001...3...62	20211203 0.5nM 069-1R_TRAF6_MyD88 NC_10 IL1 001...3...MyD88...750	10	MyD88 TRAF6Goff	20211203 0.5nM 069-1R_TRAF6_MyD88 NC_10 IL1 001	3	4.47135123810095	4.73300478617181	68	84	1	738
20211203 0.5nM 069-1R_TRAF6_MyD88 NC_10 IL1 001...3...63	20211203 0.5nM 069-1R_TRAF6_MyD88 NC_10 IL1 001...3...MyD88...768	10	MyD88 TRAF6Goff	20211203 0.5nM 069-1R_TRAF6_MyD88 NC_10 IL1 001	3	4.0070198202738	3.14652019980601	20	8	1	738
20211203 0.5nM 069-1R_TRAF6_MyD88 NC_10 IL1 001...3...67	20211203 0.5nM 069-1R_TRAF6_MyD88 NC_10 IL1 001...3...MyD88...810	10	MyD88 TRAF6Goff	20211203 0.5nM 069-1R_TRAF6_MyD88 NC_10 IL1 001	3	5.06337073184778	4.39244448119754	20	20	1	738
20211203 0.5nM 069-1R_TRAF6_MyD88 NC_10 IL1 001...3...7	20211203 0.5nM 069-1R_TRAF6_MyD88 NC_10 IL1 001...3...MyD88...125	10	MyD88 TRAF6Goff	20211203 0.5nM 069-1R_TRAF6_MyD88 NC_10 IL1 001	3	3.68512744114473	12.0114503401387	52	28	1	738
20211203 0.5nM 069-1R_TRAF6_MyD88 NC_10 IL1 001...3...71	20211203 0.5nM 069-1R_TRAF6_MyD88 NC_10 IL1 001...3...MyD88...837	10	MyD88 TRAF6Goff	20211203 0.5nM 069-1R_TRAF6_MyD88 NC_10 IL1 001	3	2.77142549934577	4.27695934309538	60	100	1	738
20211203 0.5nM 069-1R_TRAF6_MyD88 NC_10 IL1 001...3...73	20211203 0.5nM 069-1R_TRAF6_MyD88 NC_10 IL1 001...3...MyD88...821	10	MyD88 TRAF6Goff	20211203 0.5nM 069-1R_TRAF6_MyD88 NC_10 IL1 001	3	2.77284494309277	3.20977552019931	160	60	1	738
20211203 0.5nM 069-1R_TRAF6_MyD88 NC_10 IL1 001...3...9	20211203 0.5nM 069-1R_TRAF6_MyD88 NC_10 IL1 001...3...MyD88...123	10	MyD88 TRAF6Goff	20211203 0.5nM 069-1R_TRAF6_MyD88 NC_10 IL1 001	3	3.10519423088569	9.31938244951854	44	64	1	738
20211203 0.5nM 069-1R_TRAF6_MyD88 NC_10 IL1 001...4...1	20211203 0.5nM 069-1R_TRAF6_MyD88 NC_10 IL1 001...4...MyD88...14	10	MyD88 TRAF6Goff	20211203 0.5nM 069-1R_TRAF6_MyD88 NC_10 IL1 001	4	3.26871432555138	9.7723988349991	52	64	1	738
20211203 0.5nM 069-1R_TRAF6_MyD88 NC_10 IL1 001...4...11	20211203 0.5nM 069-1R_TRAF6_MyD88 NC_10 IL1 001...4...MyD88...75	10	MyD88 TRAF6Goff	20211203 0.5nM 069-1R_TRAF6_MyD88 NC_10 IL1 001	4	6.24499100284462	5.16648773039382	92	40	1	738
20211203 0.5nM 069-1R_TRAF6_MyD88 NC_10 IL1 001...4...12	20211203 0.5nM 069-1R_TRAF6_MyD88 NC_10 IL1 001...4...MyD88...82	10	MyD88 TRAF6Goff	20211203 0.5nM 069-1R_TRAF6_MyD88 NC_10 IL1 001	4	1.99536280095313	5.38892152382401	32	28	1	738
20211203 0.5nM 069-1R_TRAF6_MyD88 NC_10 IL1 001...4...15	20211203 0.5nM 069-1R_TRAF6_MyD88 NC_10 IL1 001...4...MyD88...95	10	MyD88 TRAF6Goff	20211203 0.5nM 069-1R_TRAF6_MyD88 NC_10 IL1 001	4	2.55991723179999	6.86264434321198	76	92	1	738
20211203 0.5nM 069-1R_TRAF6_MyD88 NC_10 IL1 001...4...19	20211203 0.5nM 069-1R_TRAF6_MyD88 NC_10 IL1 001...4...MyD88...114	10	MyD88 TRAF6Goff	20211203 0.5nM 069-1R_TRAF6_MyD88 NC_10 IL1 001	4	6.05157389999467	5.26935256591704	212	164	1	738
20211203 0.5nM 069-1R_TRAF6_MyD88 NC_10 IL1 001...4...2	20211203 0.5nM 069-1R_TRAF6_MyD88 NC_10 IL1 001...4...MyD88...26	10	MyD88 TRAF6Goff	20211203 0.5nM 069-1R_TRAF6_MyD88 NC_10 IL1 001	4	5.50857060518777	10.2914200329189	28	12	1	738
20211203 0.5nM 069-1R_TRAF6_MyD88 NC_10 IL1 001...4...21	20211203 0.5nM 069-1R_TRAF6_MyD88 NC_10 IL1 001...4...MyD88...144	10	MyD88 TRAF6Goff	20211203 0.5nM 069-1R_TRAF6_MyD88 NC_10 IL1 001	4	3.49531893532339	6.63642711552703	20	40	1	738
20211203 0.5nM 069-1R_TRAF6_MyD88 NC_10 IL1 001...4...22	20211203 0.5nM 069-1R_TRAF6_MyD88 NC_10 IL1 001...4...MyD88...142	10	MyD88 TRAF6Goff	20211203 0.5nM 069-1R_TRAF6_MyD88 NC_10 IL1 001	4	5.49333806307199	10.7813507935983	144	56	1	738
20211203 0.5nM 069-1R_TRAF6_MyD88 NC_10 IL1 001...4...23	20211203 0.5nM 069-1R_TRAF6_MyD88 NC_10 IL1 001...4...MyD88...151	10	MyD88 TRAF6Goff	20211203 0.5nM 069-1R_TRAF6_MyD88 NC_10 IL1 001	4	3.71028134736996	8.04159675243895	56	32	1	738
20211203 0.5nM 069-1R_TRAF6_MyD88 NC_10 IL1 001...4...24	20211203 0.5nM 069-1R_TRAF6_MyD88 NC_10 IL1 001...4...MyD88...153	10	MyD88 TRAF6Goff	20211203 0.5nM 069-1R_TRAF6_MyD88 NC_10 IL1 001	4	2.40795588540359	10.5672696166946	44	172	1	738
20211203 0.5nM 069-1R_TRAF6_MyD88 NC_10 IL1 001...4...25	20211203 0.5nM 069-1R_TRAF6_MyD88 NC_10 IL1 001...4...MyD88...160	10	MyD88 TRAF6Goff	20211203 0.5nM 069-1R_TRAF6_MyD88 NC_10 IL1 001	4	3.95135611960382	7.51421961608186	36	32	1	738
20211203 0.5nM 069-1R_TRAF6_MyD88 NC_10 IL1 001...4...26	20211203 0.5nM 069-1R_TRAF6_MyD88 NC_10 IL1 001...4...MyD88...149	10	MyD88 TRAF6Goff	20211203 0.5nM 069-1R_TRAF6_MyD88 NC_10 IL1 001	4	5.44655845574254	8.47032860695828	196	104	1	738
20211203 0.5nM 069-1R_TRAF6_MyD88 NC_10 IL1 001...4...27	20211203 0.5nM 069-1R_TRAF6_MyD88 NC_10 IL1 001...4...MyD88...174	10	MyD88 TRAF6Goff	20211203 0.5nM 069-1R_TRAF6_MyD88 NC_10 IL1 001	4	3.19211355165418	5.53285068965685	20	20	1	738
20211203 0.5nM 069-1R_TRAF6_MyD88 NC_10 IL1 001...4...28	20211203 0.5nM 069-1R_TRAF6_MyD88 NC_10 IL1 001...4...MyD88...166	10	MyD88 TRAF6Goff	20211203 0.5nM 069-1R_TRAF6_MyD88 NC_10 IL1 001	4	3.21693119960331	0.989725395257361	112	20	1	738
20211203 0.5nM 069-1R_TRAF6_MyD88 NC_10 IL1 001...4...29	20211203 0.5nM 069-1R_TRAF6_MyD88 NC_10 IL1 001...4...MyD88...171	10	MyD88 TRAF6Goff	20211203 0.5nM 069-1R_TRAF6_MyD88 NC_10 IL1 001	4	3.73393638564955	7.54112138867105	24	56	1	738
20211203 0.5nM 069-1R_TRAF6_MyD88 NC_10 IL1 001...4...3	20211203 0.5nM 069-1R_TRAF6_MyD88 NC_10 IL1 001...4...MyD88...46	10	MyD88 TRAF6Goff	20211203 0.5nM 069-1R_TRAF6_MyD88 NC_10 IL1 001	4	2.46309455248569	5.82792973461141	8	20	1	738
20211203 0.5nM 069-1R_TRAF6_MyD88 NC_10 IL1 001...4...30	20211203 0.5nM 069-1R_TRAF6_MyD88 NC_10 IL1 001...4...MyD88...176	10	MyD88 TRAF6Goff	20211203 0.5nM 069-1R_TRAF6_MyD88 NC_10 IL1 001	4	3.46764512524574	11.9163824331169	24	180	1	738
20211203 0.5nM 069-1R_TRAF6_MyD88 NC_10 IL1 001...4...31	20211203 0.5nM 069-1R_TRAF6_MyD88 NC_10 IL1 001...4...MyD88...178	10	MyD88 TRAF6Goff	20211203 0.5nM 069-1R_TRAF6_MyD88 NC_10 IL1 001	4	6.04897840160037	12.0676780219486	236	312	1	738
20211203 0.5nM 069-1R_TRAF6_MyD88 NC_10 IL1 001...4...34	20211203 0.5nM 069-1R_TRAF6_MyD88 NC_10 IL1 001...4...MyD88...198	10	MyD88 TRAF6Goff	20211203 0.5nM 069-1R_TRAF6_MyD88 NC_10 IL1 001	4	6.44554201501207	9.43369608397545	32	68	1	738
20211203 0.5nM 069-1R_TRAF6_MyD88 NC_10 IL1 001...4...35	20211203 0.5nM 069-1R_TRAF6_MyD88 NC_10 IL1 001...4...MyD88...191	10	MyD88 TRAF6Goff	20211203 0.5nM 069-1R_TRAF6_MyD88 NC_10 IL1 001	4	4.53661575443281	4.83360773364854	196	60	1	738
20211203 0.5nM 069-1R_TRAF6_MyD88 NC_10 IL1 001...4...36	20211203 0.5nM 069-1R_TRAF6_MyD88 NC_10 IL1 001...4...MyD88...218	10	MyD88 TRAF6Goff	20211203 0.5nM 069-1R_TRAF6_MyD88 NC_10 IL1 001	4	1.5562885562516	7.65030642704056	20	128	1	738
20211203 0.5nM 069-1R_TRAF6_MyD88 NC_10 IL1 001...4...37	20211203 0.5nM 069-1R_TRAF6_MyD88 NC_10 IL1 001...4...MyD88...194	10	MyD88 TRAF6Goff	20211203 0.5nM 069-1R_TRAF6_MyD88 NC_10 IL1 001	4	1.82793002215846	9.76107804574621	64	296	1	738
20211203 0.5nM 069-1R_TRAF6_MyD88 NC_10 IL1 001...4...38	20211203 0.5nM 069-1R_TRAF6_MyD88 NC_10 IL1 001...4...MyD88...226	10	MyD88 TRAF6Goff	20211203 0.5nM 069-1R_TRAF6_MyD88 NC_10 IL1 001	4	3.52994947132479	4.47583952690785	96	52	1	738
20211203 0.5nM 069-1R_TRAF6_MyD88 NC_10 IL1 001...4...40	20211203 0.5nM 069-1R_TRAF6_MyD88 NC_10 IL1 001...4...MyD88...262	10	MyD88 TRAF6Goff	20211203 0.5nM 069-1R_TRAF6_MyD88 NC_10 IL1 001	4	1.52532831387277	4.05482428940535	56	160	1	738
20211203 0.5nM 069-1R_TRAF6_MyD88 NC_10 IL1 001...4...41	20211203 0.5nM 069-1R_TRAF6_MyD88 NC_10 IL1 001...4...MyD88...245	10	MyD88 TRAF6Goff	20211203 0.5nM 069-1R_TRAF6_MyD88 NC_10 IL1 001	4	5.62305731893199	8.31433711858912	144	104	1	738
20211203 0.5nM 069-1R_TRAF6_MyD88 NC_10 IL1 001...4...43	20211203 0.5nM 069-1R_TRAF6_MyD88 NC_10 IL1 001...4...MyD88...287	10	MyD88 TRAF6Goff	20211203 0.5nM 069-1R_TRAF6_MyD88 NC_10 IL1 001	4	2.9839516114177	6.79047969847072	80	60	1	738
20211203 0.5nM 069-1R_TRAF6_MyD88 NC_10 IL1 001...4...45	20211203 0.5nM 069-1R_TRAF6_MyD88 NC_10 IL1 001...4...MyD88...304	10	MyD88 TRAF6Goff	20211203 0.5nM 069-1R_TRAF6_MyD88 NC_10 IL1 001	4	1.66345599293747	14.8459137844765	12	56	1	738
20211203 0.5nM 069-1R_TRAF6_MyD88 NC_10 IL1 001...4...46	20211203 0.5nM 069-1R_TRAF6_MyD88 NC_10 IL1 001...4...MyD88...305	10	MyD88 TRAF6Goff	20211203 0.5nM 069-1R_TRAF6_MyD88 NC_10 IL1 001	4	6.14884025328028	10.3939220733766	232	208	1	738
20211203 0.5nM 069-1R_TRAF6_MyD88 NC_10 IL1 001...4...48	20211203 0.5nM 069-1R_TRAF6_MyD88 NC_10 IL1 001...4...MyD88...336	10	MyD88 TRAF6Goff	20211203 0.5nM 069-1R_TRAF6_MyD88 NC_10 IL1 001	4	2.78525803425208	8.03438210744301	44	192	1	738
20211203 0.5nM 069-1R_TRAF6_MyD88 NC_10 IL1 001...4...49	20211203 0.5nM 069-1R_TRAF6_MyD88 NC_10 IL1 001...4...MyD88...355	10	MyD88 TRAF6Goff	20211203 0.5nM 069-1R_TRAF6_MyD88 NC_10 IL1 001	4	2.1746468334942	3.8910312380149	20	16	1	738
20211203 0.5nM 069-1R_TRAF6_MyD88 NC_10 IL1 001...4...5	20211203 0.5nM 069-1R_TRAF6_MyD88 NC_10 IL1 001...4...MyD88...44	10	MyD88 TRAF6Goff	20211203 0.5nM 069-1R_TRAF6_MyD88 NC_10 IL1 001	4	3.17819230666107	16.9348243222569	56	300	1	738
20211203 0.5nM 069-1R_TRAF6_MyD88 NC_10 IL1 001...4...51	20211203 0.5nM 069-1R_TRAF6_MyD88 NC_10 IL1 001...4...MyD88...373	10	MyD88 TRAF6Goff	20211203 0.5nM 069-1R_TRAF6_MyD88 NC_10 IL1 001	4	3.59010052082786	5.53962854882051	48	56	1	738
20211203 0.5nM 069-1R_TRAF6_MyD88 NC_10 IL1 001...4...52	20211203 0.5nM 069-1R_TRAF6_MyD88 NC_10 IL1 001...4...MyD88...374	10	MyD88 TRAF6Goff	20211203 0.5nM 069-1R_TRAF6_MyD88 NC_10 IL1 001	4	5.31753010290508	10.8275244953201	52	120	1	738
20211203 0.5nM 069-1R_TRAF6_MyD88 NC_10 IL1 001...4...53	20211203 0.5nM 069-1R_TRAF6_MyD88 NC_10 IL1 001...4...MyD88...405	10	MyD88 TRAF6Goff	20211203 0.5nM 069-1R_TRAF6_MyD88 NC_10 IL1 001	4	6.10906547936392	7.45915952028383	8	20	1	738
20211203 0.5nM 069-1R_TRAF6_MyD88 NC_10 IL1 001...4...54	20211203 0.5nM 069-1R_TRAF6_MyD88 NC_10 IL1 001...4...MyD88...377	10	MyD88 TRAF6Goff	20211203 0.5nM 069-1R_TRAF6_MyD88 NC_10 IL1 001	4	2.58737550014765	4.33718636316732	36	8	1	738
20211203 0.5nM 069-1R_TRAF6_MyD88 NC_10 IL1 001...4...55	20211203 0.5nM 069-1R_TRAF6_MyD88 NC_10 IL1 001...4...MyD88...400	10	MyD88 TRAF6Goff	20211203 0.5nM 069-1R_TRAF6_MyD88 NC_10 IL1 001	4	3.0729509299554	6.77279654132762	20	36	1	738
20211203 0.5nM 069-1R_TRAF6_MyD88 NC_10 IL1 001...4...57	20211203 0.5nM 069-1R_TRAF6_MyD88 NC_10 IL1 001...4...MyD88...415	10	MyD88 TRAF6Goff	20211203 0.5nM 069-1R_TRAF6_MyD88 NC_10 IL1 001	4	2.69542176070142	5.44066508043353	36	8	1	738
20211203 0.5nM 069-1R_TRAF6_MyD88 NC_10 IL1 001...4...58	20211203 0.5nM 069-1R_TRAF6_MyD88 NC_10 IL1 001...4...MyD88...427	10	MyD88 TRAF6Goff	20211203 0.5nM 069-1R_TRAF6_MyD88 NC_10 IL1 001	4	3.37731659667472	3.17584395836713	24	12	1	738
20211203 0.5nM 069-1R_TRAF6_MyD88 NC_10 IL1 001...4...59	20211203 0.5nM 069-1R_TRAF6_MyD88 NC_10 IL1 001...4...MyD88...416	10	MyD88 TRAF6Goff	20211203 0.5nM 069-1R_TRAF6_MyD88 NC_10 IL1 001	4	4.13367880977169	3.59548077454112	168	96	1	738
20211203 0.5nM 069-1R_TRAF6_MyD88 NC_10 IL1 001...4...6	20211203 0.5nM 069-1R_TRAF6_MyD88 NC_10 IL1 001...4...MyD88...52	10	MyD88 TRAF6Goff	20211203 0.5nM 069-1R_TRAF6_MyD88 NC_10 IL1 001	4	6.12811986450321	11.4520772052702	120	52	1	738
20211203 0.5nM 069-1R_TRAF6_MyD88 NC_10 IL1 001...4...60	20211203 0.5nM 069-1R_TRAF6_MyD88 NC_10 IL1 001...4...MyD88...425	10	MyD88 TRAF6Goff	20211203 0.5nM 069-1R_TRAF6_MyD88 NC_10 IL1 001	4	5.7080973077096	13.4907893192256	104	160	1	738
20211203 0.5nM 069-1R_TRAF6_MyD88 NC_10 IL1 001...4...62	20211203 0.5nM 069-1R_TRAF6_MyD88 NC_10 IL1 001...4...MyD88...488	10	MyD88 TRAF6Goff	20211203 0.5nM 069-1R_TRAF6_MyD88 NC_10 IL1 001	4	6.3287613883433	3.26055993312623	156	32	1	738
20211203 0.5nM 069-1R_TRAF6_MyD88 NC_10 IL1 001...4...63	20211203 0.5nM 069-1R_TRAF6_MyD88 NC_10 IL1 001...4...MyD88...464	10	MyD88 TRAF6Goff	20211203 0.5nM 069-1R_TRAF6_MyD88 NC_10 IL1 001	4	4.56674022569794	5.58879592827373	184	140	1	738
20211203 0.5nM 069-1R_TRAF6_MyD88 NC_10 IL1 001...4...65	20211203 0.5nM 069-1R_TRAF6_MyD88 NC_10 IL1 001...4...MyD88...517	10	MyD88 TRAF6Goff	20211203 0.5nM 069-1R_TRAF6_MyD88 NC_10 IL1 001	4	5.7185681863848	2.80066941365109	28	16	1	738
20211203 0.5nM 069-1R_TRAF6_MyD88 NC_10 IL1 001...4...66	20211203 0.5nM 069-1R_TRAF6_MyD88 NC_10 IL1 001...4...MyD88...552	10	MyD88 TRAF6Goff	20211203 0.5nM 069-1R_TRAF6_MyD88 NC_10 IL1 001	4	4.56313746580745	6.01811327714235	16	16	1	738
20211203 0.5nM 069-1R_TRAF6_MyD88 NC_10 IL1 001...4...67	20211203 0.5nM 069-1R_TRAF6_MyD88 NC_10 IL1 001...4...MyD88...588	10	MyD88 TRAF6Goff	20211203 0.5nM 069-1R_TRAF6_MyD88 NC_10 IL1 001	4	3.49866801133794	7.24919463511533	76	140	1	738
20211203 0.5nM 069-1R_TRAF6_MyD88 NC_10 IL1 001...4...69	20211203 0.5nM 069-1R_TRAF6_MyD88 NC_10 IL1 001...4...MyD88...614	10	MyD88 TRAF6Goff	20211203 0.5nM 069-1R_TRAF6_MyD88 NC_10 IL1 001	4	3.95329571721477	3.72854795849568	8	20	1	738
20211203 0.5nM 069-1R_TRAF6_MyD88 NC_10 IL1 001...4...70	20211203 0.5nM 069-1R_TRAF6_MyD88 NC_10 IL1 001...4...MyD88...550	10	MyD88 TRAF6Goff	20211203 0.5nM 069-1R_TRAF6_MyD88 NC_10 IL1 001	4	6.43688358316656	4.28422950136037	72	40	1	738
20211203 0.5nM 069-1R_TRAF6_MyD88 NC_10 IL1 001...4...71	20211203 0.5nM 069-1R_TRAF6_MyD88 NC_10 IL1 001...4...MyD88...579	10	MyD88 TRAF6Goff	20211203 0.5nM 069-1R_TRAF6_MyD88 NC_10 IL1 001	4	4.19232674988131	2.94979646113922	60	28	1	738
20211203 0.5nM 069-1R_TRAF6_MyD88 NC_10 IL1 001...4...72	20211203 0.5nM 069-1R_TRAF6_MyD88 NC_10 IL1 001...4...MyD88...580	10	MyD88 TRAF6Goff	20211203 0.5nM 069-1R_TRAF6_MyD88 NC_10 IL1 001	4	6.28123118887871	4.2780254240338	56	36	1	738
20211203 0.5nM 069-1R_TRAF6_MyD88 NC_10 IL1 001...4...74	20211203 0.5nM 069-1R_TRAF6_MyD88 NC_10 IL1 001...4...MyD88...504	10	MyD88 TRAF6Goff	20211203 0.5nM 069-1R_TRAF6_MyD88 NC_10 IL1 001	4	3.36000810263678	2.7664010363171	152	12	1	738
20211203 0.5nM 069-1R_TRAF6_MyD88 NC_10 IL1 001...4...75	20211203 0.5nM 069-1R_TRAF6_MyD88 NC_10 IL1 001...4...MyD88...597	10	MyD88 TRAF6Goff	20211203 0.5nM 069-1R_TRAF6_MyD88 NC_10 IL1 001	4	4.31070720536624	5.680353595388	20	12	1	738
20211203 0.5nM 069-1R_TRAF6_MyD88 NC_10 IL1 001...4...76	20211203 0.5nM 069-1R_TRAF6_MyD88 NC_10 IL1 001...4...MyD88...585	10	MyD88 TRAF6Goff	20211203 0.5nM 069-1R_TRAF6_MyD88 NC_10 IL1 001	4	4.88495834771558	2.75482247082579	28	28	1	738
20211203 0.5nM 069-1R_TRAF6_MyD88 NC_10 IL1 001...4...9	20211203 0.5nM 069-1R_TRAF6_MyD88 NC_10 IL1 001...4...MyD88...60	10	MyD88 TRAF6Goff	20211203 0.5nM 069-1R_TRAF6_MyD88 NC_10 IL1 001	4	2.90970380128153	5.40428555306573	84	20	1	738
20211203 0.5nM 069-1R_TRAF6_MyD88 NC_10 IL1 001...5...1	20211203 0.5nM 069-1R_TRAF6_MyD88 NC_10 IL1 001...5...MyD88...2	10	MyD88 TRAF6Goff	20211203 0.5nM 069-1R_TRAF6_MyD88 NC_10 IL1 001	5	1.80938874925617	8.87721006317122	12	12	1	738
20211203 0.5nM 069-1R_TRAF6_MyD88 NC_10 IL1 001...5...10	20211203 0.5nM 069-1R_TRAF6_MyD88 NC_10 IL1 001...5...MyD88...73	10	MyD88 TRAF6Goff	20211203 0.5nM 069-1R_TRAF6_MyD88 NC_10 IL1 001	5	6.5166026139004	5.70802391071765	32	32	1	738
20211203 0.5nM 069-1R_TRAF6_MyD88 NC_10 IL1 001...5...11	20211203 0.5nM 069-1R_TRAF6_MyD88 NC_10 IL1 001...5...MyD88...75	10	MyD88 TRAF6Goff	20211203 0.5nM 069-1R_TRAF6_MyD88 NC_10 IL1 001	5	4.01119931411841	1.28133452769549	28	12	1	738
20211203 0.5nM 069-1R_TRAF6_MyD88 NC_10 IL1 001...5...12	20211203 0.5nM 069-1R_TRAF6_MyD88 NC_10 IL1 001...5...MyD88...81	10	MyD88 TRAF6Goff	20211203 0.5nM 069-1R_TRAF6_MyD88 NC_10 IL1 001	5	3.33177311401189	5.74508819597569	8	24	1	738
20211203 0.5nM 069-1R_TRAF6_MyD88 NC_10 IL1 001...5...3	20211203 0.5nM 069-1R_TRAF6_MyD88 NC_10 IL1 001...5...MyD88...11	10	MyD88 TRAF6Goff	20211203 0.5nM 069-1R_TRAF6_MyD88 NC_10 IL1 001	5	2.72412163053666	4.1727633098812	8	8	1	738
20211203 0.5nM 069-1R_TRAF6_MyD88 NC_10 IL1 001...5...4	20211203 0.5nM 069-1R_TRAF6_MyD88 NC_10 IL1 001...5...MyD88...39	10	MyD88 TRAF6Goff	20211203 0.5nM 069-1R_TRAF6_MyD88 NC_10 IL1 001	5	2.79105475508468	2.45750411470171	28	20	1	738
20211203 0.5nM 069-1R_TRAF6_MyD88 NC_10 IL1 001...5...7	20211203 0.5nM 069-1R_TRAF6_MyD88 NC_10 IL1 001...5...MyD88...52	10	MyD88 TRAF6Goff	20211203 0.5nM 069-1R_TRAF6_MyD88 NC_10 IL1 001	5	5.84957227149778	5.52226862672326	8	8	1	738
20211203 0.5nM 069-1R_TRAF6_MyD88 NC_10 IL1 001...5...8	20211203 0.5nM 069-1R_TRAF6_MyD88 NC_10 IL1 001...5...MyD88...63	10	MyD88 TRAF6Goff	20211203 0.5nM 069-1R_TRAF6_MyD88 NC_10 IL1 001	5	3.42524018012873	6.36152109577331	32	8	1	738
20211203 0.5nM 069-1R_TRAF6_MyD88 NC_10 IL1 001...5...9	20211203 0.5nM 069-1R_TRAF6_MyD88 NC_10 IL1 001...5...MyD88...70	10	MyD88 TRAF6Goff	20211203 0.5nM 069-1R_TRAF6_MyD88 NC_10 IL1 001	5	3.07977773580309	5.81122036179116	16	20	1	738
20211203 0.5nM 069-1R_TRAF6_MyD88 NC_10 IL1 001...6...105	20211203 0.5nM 069-1R_TRAF6_MyD88 NC_10 IL1 001...6...MyD88...654	10	MyD88 TRAF6Goff	20211203 0.5nM 069-1R_TRAF6_MyD88 NC_10 IL1 001	6	6.04147055512576	5.9216584976086	36	68	1	738
20211203 0.5nM 069-1R_TRAF6_MyD88 NC_10 IL1 001...6...106	20211203 0.5nM 069-1R_TRAF6_MyD88 NC_10 IL1 001...6...MyD88...718	10	MyD88 TRAF6Goff	20211203 0.5nM 069-1R_TRAF6_MyD88 NC_10 IL1 001	6	4.77152814567705	9.61851915296833	96	152	1	738
20211203 0.5nM 069-1R_TRAF6_MyD88 NC_10 IL1 001...6...108	20211203 0.5nM 069-1R_TRAF6_MyD88 NC_10 IL1 001...6...MyD88...707	10	MyD88 TRAF6Goff	20211203 0.5nM 069-1R_TRAF6_MyD88 NC_10 IL1 001	6	4.35044820212177	9.93395897671377	264	360	1	738
20211203 0.5nM 069-1R_TRAF6_MyD88 NC_10 IL1 001...6...109	20211203 0.5nM 069-1R_TRAF6_MyD88 NC_10 IL1 001...6...MyD88...712	10	MyD88 TRAF6Goff	20211203 0.5nM 069-1R_TRAF6_MyD88 NC_10 IL1 001	6	3.00302061513924	5.46685683245532	100	40	1	738
20211203 0.5nM 069-1R_TRAF6_MyD88 NC_10 IL1 001...6...110	20211203 0.5nM 069-1R_TRAF6_MyD88 NC_10 IL1 001...6...MyD88...749	10	MyD88 TRAF6Goff	20211203 0.5nM 069-1R_TRAF6_MyD88 NC_10 IL1 001	6	1.47501325389985	11.8145190375811	20	80	1	738
20211203 0.5nM 069-1R_TRAF6_MyD88 NC_10 IL1 001...6...113	20211203 0.5nM 069-1R_TRAF6_MyD88 NC_10 IL1 001...6...MyD88...773	10	MyD88 TRAF6Goff	20211203 0.5nM 069-1R_TRAF6_MyD88 NC_10 IL1 001	6	4.68796558082619	4.55688729429951	40	48	1	738
20211203 0.5nM 069-1R_TRAF6_MyD88 NC_10 IL1 001...6...115	20211203 0.5nM 069-1R_TRAF6_MyD88 NC_10 IL1 001...6...MyD88...771	10	MyD88 TRAF6Goff	20211203 0.5nM 069-1R_TRAF6_MyD88 NC_10 IL1 001	6	2.59581939915124	4.78127322021637	24	12	1	738
20211203 0.5nM 069-1R_TRAF6_MyD88 NC_10 IL1 001...6...116	20211203 0.5nM 069-1R_TRAF6_MyD88 NC_10 IL1 001...6...MyD88...781	10	MyD88 TRAF6Goff	20211203 0.5nM 069-1R_TRAF6_MyD88 NC_10 IL1 001	6	3.70193111024054	4.18589682243454	24	188	1	738
20211203 0.5nM 069-1R_TRAF6_MyD88 NC_10 IL1 001...6...119	20211203 0.5nM 069-1R_TRAF6_MyD88 NC_10 IL1 001...6...MyD88...759	10	MyD88 TRAF6Goff	20211203 0.5nM 069-1R_TRAF6_MyD88 NC_10 IL1 001	6	3.36070530606238	3.89227964036097	180	40	1	738
20211203 0.5nM 069-1R_TRAF6_MyD88 NC_10 IL1 001...6...12	20211203 0.5nM 069-1R_TRAF6_MyD88 NC_10 IL1 001...6...MyD88...125	10	MyD88 TRAF6Goff	20211203 0.5nM 069-1R_TRAF6_MyD88 NC_10 IL1 001	6	1.79908261788502	1.59224738469808	12	8	1	738
20211203 0.5nM 069-1R_TRAF6_MyD88 NC_10 IL1 001...6...120	20211203 0.5nM 069-1R_TRAF6_MyD88 NC_10 IL1 001...6...MyD88...780	10	MyD88 TRAF6Goff	20211203 0.5nM 069-1R_TRAF6_MyD88 NC_10 IL1 001	6	2.62426318642768	6.74366977510538	56	60	1	738
20211203 0.5nM 069-1R_TRAF6_MyD88 NC_10 IL1 001...6...121	20211203 0.5nM 069-1R_TRAF6_MyD88 NC_10 IL1 001...6...MyD88...729	10	MyD88 TRAF6Goff	20211203 0.5nM 069-1R_TRAF6_MyD88 NC_10 IL1 001	6	6.63418893034672	9.48382926102984	308	352	1	738
20211203 0.5nM 069-1R_TRAF6_MyD88 NC_10 IL1 001...6...124	20211203 0.5nM 069-1R_TRAF6_MyD88 NC_10 IL1 001...6...MyD88...826	10	MyD88 TRAF6Goff	20211203 0.5nM 069-1R_TRAF6_MyD88 NC_10 IL1 001	6	6.49027006903904	6.22153236234373	92	84	1	738
20211203 0.5nM 069-1R_TRAF6_MyD88 NC_10 IL1 001...6...125	20211203 0.5nM 069-1R_TRAF6_MyD88 NC_10 IL1 001...6...MyD88...849	10	MyD88 TRAF6Goff	20211203 0.5nM 069-1R_TRAF6_MyD88 NC_10 IL1 001	6	3.79454961913159	2.28598527822455	52	40	1	738
20211203 0.5nM 069-1R_TRAF6_MyD88 NC_10 IL1 001...6...128	20211203 0.5nM 069-1R_TRAF6_MyD88 NC_10 IL1 001...6...MyD88...858	10	MyD88 TRAF6Goff	20211203 0.5nM 069-1R_TRAF6_MyD88 NC_10 IL1 001	6	3.46439044203446	3.45581038921264	8	16	1	738
20211203 0.5nM 069-1R_TRAF6_MyD88 NC_10 IL1 001...6...129	20211203 0.5nM 069-1R_TRAF6_MyD88 NC_10 IL1 001...6...MyD88...868	10	MyD88 TRAF6Goff	20211203 0.5nM 069-1R_TRAF6_MyD88 NC_10 IL1 001	6	5.61872877731708	3.75807876600099	60	20	1	738
20211203 0.5nM 069-1R_TRAF6_MyD88 NC_10 IL1 001...6...131	20211203 0.5nM 069-1R_TRAF6_MyD88 NC_10 IL1 001...6...MyD88...875	10	MyD88 TRAF6Goff	20211203 0.5nM 069-1R_TRAF6_MyD88 NC_10 IL1 001	6	4.94616312933475	8.34052778013563	64	144	1	738
20211203 0.5nM 069-1R_TRAF6_MyD88 NC_10 IL1 001...6...136	20211203 0.5nM 069-1R_TRAF6_MyD88 NC_10 IL1 001...6...MyD88...827	10	MyD88 TRAF6Goff	20211203 0.5nM 069-1R_TRAF6_MyD88 NC_10 IL1 001	6	4.62159899840382	3.91941269467822	284	192	1	738
20211203 0.5nM 069-1R_TRAF6_MyD88 NC_10 IL1 001...6...137	20211203 0.5nM 069-1R_TRAF6_MyD88 NC_10 IL1 001...6...MyD88...867	10	MyD88 TRAF6Goff	20211203 0.5nM 069-1R_TRAF6_MyD88 NC_10 IL1 001	6	5.02838841304772	4.12874263042434	132	88	1	738
20211203 0.5nM 069-1R_TRAF6_MyD88 NC_10 IL1 001...6...139	20211203 0.5nM 069-1R_TRAF6_MyD88 NC_10 IL1 001...6...MyD88...893	10	MyD88 TRAF6Goff	20211203 0.5nM 069-1R_TRAF6_MyD88 NC_10 IL1 001	6	3.09905903840011	2.34393524456608	72	24	1	738
20211203 0.5nM 069-1R_TRAF6_MyD88 NC_10 IL1 001...6...14	20211203 0.5nM 069-1R_TRAF6_MyD88 NC_10 IL1 001...6...MyD88...198	10	MyD88 TRAF6Goff	20211203 0.5nM 069-1R_TRAF6_MyD88 NC_10 IL1 001	6	4.44393489008211	6.4319936762838	12	16	1	738
20211203 0.5nM 069-1R_TRAF6_MyD88 NC_10 IL1 001...6...140	20211203 0.5nM 069-1R_TRAF6_MyD88 NC_10 IL1 001...6...MyD88...778	10	MyD88 TRAF6Goff	20211203 0.5nM 069-1R_TRAF6_MyD88 NC_10 IL1 001	6	5.48905551851728	11.5164236471452	84	448	1	738
20211203 0.5nM 069-1R_TRAF6_MyD88 NC_10 IL1 001...6...142	20211203 0.5nM 069-1R_TRAF6_MyD88 NC_10 IL1 001...6...MyD88...997	10	MyD88 TRAF6Goff	20211203 0.5nM 069-1R_TRAF6_MyD88 NC_10 IL1 001	6	1.70179057913272	4.3376157680975	8	60	1	738
20211203 0.5nM 069-1R_TRAF6_MyD88 NC_10 IL1 001...6...143	20211203 0.5nM 069-1R_TRAF6_MyD88 NC_10 IL1 001...6...MyD88...944	10	MyD88 TRAF6Goff	20211203 0.5nM 069-1R_TRAF6_MyD88 NC_10 IL1 001	6	2.81109018092509	3.49254405852274	120	48	1	738
20211203 0.5nM 069-1R_TRAF6_MyD88 NC_10 IL1 001...6...144	20211203 0.5nM 069-1R_TRAF6_MyD88 NC_10 IL1 001...6...MyD88...982	10	MyD88 TRAF6Goff	20211203 0.5nM 069-1R_TRAF6_MyD88 NC_10 IL1 001	6	3.20729292125073	2.49453266670053	48	12	1	738
20211203 0.5nM 069-1R_TRAF6_MyD88 NC_10 IL1 001...6...145	20211203 0.5nM 069-1R_TRAF6_MyD88 NC_10 IL1 001...6...MyD88...939	10	MyD88 TRAF6Goff	20211203 0.5nM 069-1R_TRAF6_MyD88 NC_10 IL1 001	6	1.76586452518278	1.46818118559647	120	8	1	738
20211203 0.5nM 069-1R_TRAF6_MyD88 NC_10 IL1 001...6...16	20211203 0.5nM 069-1R_TRAF6_MyD88 NC_10 IL1 001...6...MyD88...182	10	MyD88 TRAF6Goff	20211203 0.5nM 069-1R_TRAF6_MyD88 NC_10 IL1 001	6	4.45643709282449	8.38824399952074	72	84	1	738
20211203 0.5nM 069-1R_TRAF6_MyD88 NC_10 IL1 001...6...22	20211203 0.5nM 069-1R_TRAF6_MyD88 NC_10 IL1 001...6...MyD88...213	10	MyD88 TRAF6Goff	20211203 0.5nM 069-1R_TRAF6_MyD88 NC_10 IL1 001	6	6.60613671517908	6.38731099755957	32	32	1	738
20211203 0.5nM 069-1R_TRAF6_MyD88 NC_10 IL1 001...6...23	20211203 0.5nM 069-1R_TRAF6_MyD88 NC_10 IL1 001...6...MyD88...212	10	MyD88 TRAF6Goff	20211203 0.5nM 069-1R_TRAF6_MyD88 NC_10 IL1 001	6	4.82823733234737	10.8593266416576	52	44	1	738
20211203 0.5nM 069-1R_TRAF6_MyD88 NC_10 IL1 001...6...29	20211203 0.5nM 069-1R_TRAF6_MyD88 NC_10 IL1 001...6...MyD88...225	10	MyD88 TRAF6Goff	20211203 0.5nM 069-1R_TRAF6_MyD88 NC_10 IL1 001	6	2.33257523809074	1.68439098033236	76	28	1	738
20211203 0.5nM 069-1R_TRAF6_MyD88 NC_10 IL1 001...6...31	20211203 0.5nM 069-1R_TRAF6_MyD88 NC_10 IL1 001...6...MyD88...253	10	MyD88 TRAF6Goff	20211203 0.5nM 069-1R_TRAF6_MyD88 NC_10 IL1 001	6	4.80810861524474	9.30948089364101	120	148	1	738
20211203 0.5nM 069-1R_TRAF6_MyD88 NC_10 IL1 001...6...33	20211203 0.5nM 069-1R_TRAF6_MyD88 NC_10 IL1 001...6...MyD88...262	10	MyD88 TRAF6Goff	20211203 0.5nM 069-1R_TRAF6_MyD88 NC_10 IL1 001	6	6.06874203505345	8.37036316344322	128	100	1	738
20211203 0.5nM 069-1R_TRAF6_MyD88 NC_10 IL1 001...6...38	20211203 0.5nM 069-1R_TRAF6_MyD88 NC_10 IL1 001...6...MyD88...297	10	MyD88 TRAF6Goff	20211203 0.5nM 069-1R_TRAF6_MyD88 NC_10 IL1 001	6	0.79511290728437	8.00189983773519	16	96	1	738
20211203 0.5nM 069-1R_TRAF6_MyD88 NC_10 IL1 001...6...39	20211203 0.5nM 069-1R_TRAF6_MyD88 NC_10 IL1 001...6...MyD88...287	10	MyD88 TRAF6Goff	20211203 0.5nM 069-1R_TRAF6_MyD88 NC_10 IL1 001	6	3.77228830824797	10.7862977346796	36	28	1	738
20211203 0.5nM 069-1R_TRAF6_MyD88 NC_10 IL1 001...6...43	20211203 0.5nM 069-1R_TRAF6_MyD88 NC_10 IL1 001...6...MyD88...343	10	MyD88 TRAF6Goff	20211203 0.5nM 069-1R_TRAF6_MyD88 NC_10 IL1 001	6	3.4103358560688	6.56057073742399	32	44	1	738
20211203 0.5nM 069-1R_TRAF6_MyD88 NC_10 IL1 001...6...45	20211203 0.5nM 069-1R_TRAF6_MyD88 NC_10 IL1 001...6...MyD88...344	10	MyD88 TRAF6Goff	20211203 0.5nM 069-1R_TRAF6_MyD88 NC_10 IL1 001	6	4.89552678998515	12.9451768514539	56	72	1	738
20211203 0.5nM 069-1R_TRAF6_MyD88 NC_10 IL1 001...6...48	20211203 0.5nM 069-1R_TRAF6_MyD88 NC_10 IL1 001...6...MyD88...362	10	MyD88 TRAF6Goff	20211203 0.5nM 069-1R_TRAF6_MyD88 NC_10 IL1 001	6	4.11897537797517	5.53868733739798	48	84	1	738
20211203 0.5nM 069-1R_TRAF6_MyD88 NC_10 IL1 001...6...52	20211203 0.5nM 069-1R_TRAF6_MyD88 NC_10 IL1 001...6...MyD88...365	10	MyD88 TRAF6Goff	20211203 0.5nM 069-1R_TRAF6_MyD88 NC_10 IL1 001	6	4.73419754723915	5.23617372483686	176	120	1	738
20211203 0.5nM 069-1R_TRAF6_MyD88 NC_10 IL1 001...6...56	20211203 0.5nM 069-1R_TRAF6_MyD88 NC_10 IL1 001...6...MyD88...418	10	MyD88 TRAF6Goff	20211203 0.5nM 069-1R_TRAF6_MyD88 NC_10 IL1 001	6	5.66375462833614	12.3535022234452	44	24	1	738
20211203 0.5nM 069-1R_TRAF6_MyD88 NC_10 IL1 001...6...57	20211203 0.5nM 069-1R_TRAF6_MyD88 NC_10 IL1 001...6...MyD88...386	10	MyD88 TRAF6Goff	20211203 0.5nM 069-1R_TRAF6_MyD88 NC_10 IL1 001	6	4.29976484652912	10.9444971123752	124	16	1	738
20211203 0.5nM 069-1R_TRAF6_MyD88 NC_10 IL1 001...6...60	20211203 0.5nM 069-1R_TRAF6_MyD88 NC_10 IL1 001...6...MyD88...465	10	MyD88 TRAF6Goff	20211203 0.5nM 069-1R_TRAF6_MyD88 NC_10 IL1 001	6	3.68096778533392	4.24902686943222	24	20	1	738
20211203 0.5nM 069-1R_TRAF6_MyD88 NC_10 IL1 001...6...61	20211203 0.5nM 069-1R_TRAF6_MyD88 NC_10 IL1 001...6...MyD88...410	10	MyD88 TRAF6Goff	20211203 0.5nM 069-1R_TRAF6_MyD88 NC_10 IL1 001	6	2.83099883689097	6.17953756381244	64	88	1	738
20211203 0.5nM 069-1R_TRAF6_MyD88 NC_10 IL1 001...6...63	20211203 0.5nM 069-1R_TRAF6_MyD88 NC_10 IL1 001...6...MyD88...405	10	MyD88 TRAF6Goff	20211203 0.5nM 069-1R_TRAF6_MyD88 NC_10 IL1 001	6	4.6568867220356	7.28501919134452	32	80	1	738
20211203 0.5nM 069-1R_TRAF6_MyD88 NC_10 IL1 001...6...65	20211203 0.5nM 069-1R_TRAF6_MyD88 NC_10 IL1 001...6...MyD88...406	10	MyD88 TRAF6Goff	20211203 0.5nM 069-1R_TRAF6_MyD88 NC_10 IL1 001	6	5.580613727225	9.96353170693517	104	196	1	738
20211203 0.5nM 069-1R_TRAF6_MyD88 NC_10 IL1 001...6...70	20211203 0.5nM 069-1R_TRAF6_MyD88 NC_10 IL1 001...6...MyD88...462	10	MyD88 TRAF6Goff	20211203 0.5nM 069-1R_TRAF6_MyD88 NC_10 IL1 001	6	5.29921936092698	11.7116001932408	332	72	1	738
20211203 0.5nM 069-1R_TRAF6_MyD88 NC_10 IL1 001...6...74	20211203 0.5nM 069-1R_TRAF6_MyD88 NC_10 IL1 001...6...MyD88...318	10	MyD88 TRAF6Goff	20211203 0.5nM 069-1R_TRAF6_MyD88 NC_10 IL1 001	6	4.97115093964023	7.92379933219684	320	320	1	738
20211203 0.5nM 069-1R_TRAF6_MyD88 NC_10 IL1 001...6...78	20211203 0.5nM 069-1R_TRAF6_MyD88 NC_10 IL1 001...6...MyD88...488	10	MyD88 TRAF6Goff	20211203 0.5nM 069-1R_TRAF6_MyD88 NC_10 IL1 001	6	3.65650455564616	8.84025775356865	52	24	1	738
20211203 0.5nM 069-1R_TRAF6_MyD88 NC_10 IL1 001...6...79	20211203 0.5nM 069-1R_TRAF6_MyD88 NC_10 IL1 001...6...MyD88...530	10	MyD88 TRAF6Goff	20211203 0.5nM 069-1R_TRAF6_MyD88 NC_10 IL1 001	6	1.71099532386858	6.91163396509851	8	80	1	738
20211203 0.5nM 069-1R_TRAF6_MyD88 NC_10 IL1 001...6...80	20211203 0.5nM 069-1R_TRAF6_MyD88 NC_10 IL1 001...6...MyD88...517	10	MyD88 TRAF6Goff	20211203 0.5nM 069-1R_TRAF6_MyD88 NC_10 IL1 001	6	1.85154969788169	2.11584655937078	32	12	1	738
20211203 0.5nM 069-1R_TRAF6_MyD88 NC_10 IL1 001...6...83	20211203 0.5nM 069-1R_TRAF6_MyD88 NC_10 IL1 001...6...MyD88...507	10	MyD88 TRAF6Goff	20211203 0.5nM 069-1R_TRAF6_MyD88 NC_10 IL1 001	6	5.19703632546027	7.51704528994209	128	52	1	738
20211203 0.5nM 069-1R_TRAF6_MyD88 NC_10 IL1 001...6...84	20211203 0.5nM 069-1R_TRAF6_MyD88 NC_10 IL1 001...6...MyD88...504	10	MyD88 TRAF6Goff	20211203 0.5nM 069-1R_TRAF6_MyD88 NC_10 IL1 001	6	5.64599116695736	4.53498610811692	308	108	1	738
20211203 0.5nM 069-1R_TRAF6_MyD88 NC_10 IL1 001...6...86	20211203 0.5nM 069-1R_TRAF6_MyD88 NC_10 IL1 001...6...MyD88...558	10	MyD88 TRAF6Goff	20211203 0.5nM 069-1R_TRAF6_MyD88 NC_10 IL1 001	6	2.4704212108986	1.61756567612224	8	8	1	738
20211203 0.5nM 069-1R_TRAF6_MyD88 NC_10 IL1 001...6...88	20211203 0.5nM 069-1R_TRAF6_MyD88 NC_10 IL1 001...6...MyD88...573	10	MyD88 TRAF6Goff	20211203 0.5nM 069-1R_TRAF6_MyD88 NC_10 IL1 001	6	3.37815083386676	13.9251995006314	176	184	1	738
20211203 0.5nM 069-1R_TRAF6_MyD88 NC_10 IL1 001...6...89	20211203 0.5nM 069-1R_TRAF6_MyD88 NC_10 IL1 001...6...MyD88...567	10	MyD88 TRAF6Goff	20211203 0.5nM 069-1R_TRAF6_MyD88 NC_10 IL1 001	6	4.89431551690835	9.15371614335294	72	152	1	738
20211203 0.5nM 069-1R_TRAF6_MyD88 NC_10 IL1 001...6...91	20211203 0.5nM 069-1R_TRAF6_MyD88 NC_10 IL1 001...6...MyD88...577	10	MyD88 TRAF6Goff	20211203 0.5nM 069-1R_TRAF6_MyD88 NC_10 IL1 001	6	3.43799532552316	10.392660969013	132	252	1	738
20211203 0.5nM 069-1R_TRAF6_MyD88 NC_10 IL1 001...6...94	20211203 0.5nM 069-1R_TRAF6_MyD88 NC_10 IL1 001...6...MyD88...513	10	MyD88 TRAF6Goff	20211203 0.5nM 069-1R_TRAF6_MyD88 NC_10 IL1 001	6	6.30436586739883	5.42163290440634	236	56	1	738
20211203 0.5nM 069-1R_TRAF6_MyD88 NC_10 IL1 001...6...97	20211203 0.5nM 069-1R_TRAF6_MyD88 NC_10 IL1 001...6...MyD88...631	10	MyD88 TRAF6Goff	20211203 0.5nM 069-1R_TRAF6_MyD88 NC_10 IL1 001	6	5.65942991637798	5.49529125794538	224	60	1	738
20211203 0.5nM 069-1R_TRAF6_MyD88 NC_10 IL1 001...6...98	20211203 0.5nM 069-1R_TRAF6_MyD88 NC_10 IL1 001...6...MyD88...671	10	MyD88 TRAF6Goff	20211203 0.5nM 069-1R_TRAF6_MyD88 NC_10 IL1 001	6	1.25648549317962	8.49833459682951	8	12	1	738
20211203 0.5nM 069-1R_TRAF6_MyD88 NC_10 IL1 001...6...99	20211203 0.5nM 069-1R_TRAF6_MyD88 NC_10 IL1 001...6...MyD88...710	10	MyD88 TRAF6Goff	20211203 0.5nM 069-1R_TRAF6_MyD88 NC_10 IL1 001	6	2.2405320836538	7.89156983061878	48	136	1	738
20211203 0.5nM 069-1R_TRAF6_MyD88 NC_10 IL1 001...7...103	20211203 0.5nM 069-1R_TRAF6_MyD88 NC_10 IL1 001...7...MyD88...1178	10	MyD88 TRAF6Goff	20211203 0.5nM 069-1R_TRAF6_MyD88 NC_10 IL1 001	7	5.35751395343195	8.20023714660699	52	20	1	738
20211203 0.5nM 069-1R_TRAF6_MyD88 NC_10 IL1 001...7...104	20211203 0.5nM 069-1R_TRAF6_MyD88 NC_10 IL1 001...7...MyD88...1106	10	MyD88 TRAF6Goff	20211203 0.5nM 069-1R_TRAF6_MyD88 NC_10 IL1 001	7	3.97178286018362	1.96360461974692	52	8	1	738
20211203 0.5nM 069-1R_TRAF6_MyD88 NC_10 IL1 001...7...105	20211203 0.5nM 069-1R_TRAF6_MyD88 NC_10 IL1 001...7...MyD88...1199	10	MyD88 TRAF6Goff	20211203 0.5nM 069-1R_TRAF6_MyD88 NC_10 IL1 001	7	1.81130840588556	7.779096433769	24	192	1	738
20211203 0.5nM 069-1R_TRAF6_MyD88 NC_10 IL1 001...7...107	20211203 0.5nM 069-1R_TRAF6_MyD88 NC_10 IL1 001...7...MyD88...1182	10	MyD88 TRAF6Goff	20211203 0.5nM 069-1R_TRAF6_MyD88 NC_10 IL1 001	7	4.84272035298474	5.88031937762689	96	64	1	738
20211203 0.5nM 069-1R_TRAF6_MyD88 NC_10 IL1 001...7...108	20211203 0.5nM 069-1R_TRAF6_MyD88 NC_10 IL1 001...7...MyD88...1147	10	MyD88 TRAF6Goff	20211203 0.5nM 069-1R_TRAF6_MyD88 NC_10 IL1 001	7	3.52067404265531	2.34258011700106	88	24	1	738
20211203 0.5nM 069-1R_TRAF6_MyD88 NC_10 IL1 001...7...110	20211203 0.5nM 069-1R_TRAF6_MyD88 NC_10 IL1 001...7...MyD88...1155	10	MyD88 TRAF6Goff	20211203 0.5nM 069-1R_TRAF6_MyD88 NC_10 IL1 001	7	3.68887149683902	2.30204443496858	60	16	1	738
20211203 0.5nM 069-1R_TRAF6_MyD88 NC_10 IL1 001...7...112	20211203 0.5nM 069-1R_TRAF6_MyD88 NC_10 IL1 001...7...MyD88...1149	10	MyD88 TRAF6Goff	20211203 0.5nM 069-1R_TRAF6_MyD88 NC_10 IL1 001	7	4.32607120147974	3.05901328484356	112	28	1	738
20211203 0.5nM 069-1R_TRAF6_MyD88 NC_10 IL1 001...7...115	20211203 0.5nM 069-1R_TRAF6_MyD88 NC_10 IL1 001...7...MyD88...1303	10	MyD88 TRAF6Goff	20211203 0.5nM 069-1R_TRAF6_MyD88 NC_10 IL1 001	7	2.65625238139622	8.54458377357608	24	164	1	738
20211203 0.5nM 069-1R_TRAF6_MyD88 NC_10 IL1 001...7...116	20211203 0.5nM 069-1R_TRAF6_MyD88 NC_10 IL1 001...7...MyD88...1300	10	MyD88 TRAF6Goff	20211203 0.5nM 069-1R_TRAF6_MyD88 NC_10 IL1 001	7	1.04413655420666	5.14352350246779	16	40	1	738
20211203 0.5nM 069-1R_TRAF6_MyD88 NC_10 IL1 001...7...118	20211203 0.5nM 069-1R_TRAF6_MyD88 NC_10 IL1 001...7...MyD88...1322	10	MyD88 TRAF6Goff	20211203 0.5nM 069-1R_TRAF6_MyD88 NC_10 IL1 001	7	5.51391441763478	2.43156183918987	132	36	1	738
20211203 0.5nM 069-1R_TRAF6_MyD88 NC_10 IL1 001...7...119	20211203 0.5nM 069-1R_TRAF6_MyD88 NC_10 IL1 001...7...MyD88...1196	10	MyD88 TRAF6Goff	20211203 0.5nM 069-1R_TRAF6_MyD88 NC_10 IL1 001	7	3.81199558961135	2.17183614398214	104	24	1	738
20211203 0.5nM 069-1R_TRAF6_MyD88 NC_10 IL1 001...7...120	20211203 0.5nM 069-1R_TRAF6_MyD88 NC_10 IL1 001...7...MyD88...1319	10	MyD88 TRAF6Goff	20211203 0.5nM 069-1R_TRAF6_MyD88 NC_10 IL1 001	7	6.62058967506985	3.7770025911933	56	32	1	738
20211203 0.5nM 069-1R_TRAF6_MyD88 NC_10 IL1 001...7...121	20211203 0.5nM 069-1R_TRAF6_MyD88 NC_10 IL1 001...7...MyD88...1349	10	MyD88 TRAF6Goff	20211203 0.5nM 069-1R_TRAF6_MyD88 NC_10 IL1 001	7	3.13591542856039	1.49550369989562	36	20	1	738
20211203 0.5nM 069-1R_TRAF6_MyD88 NC_10 IL1 001...7...122	20211203 0.5nM 069-1R_TRAF6_MyD88 NC_10 IL1 001...7...MyD88...1421	10	MyD88 TRAF6Goff	20211203 0.5nM 069-1R_TRAF6_MyD88 NC_10 IL1 001	7	4.97490749319286	4.36484082621752	16	24	1	738
20211203 0.5nM 069-1R_TRAF6_MyD88 NC_10 IL1 001...7...124	20211203 0.5nM 069-1R_TRAF6_MyD88 NC_10 IL1 001...7...MyD88...1410	10	MyD88 TRAF6Goff	20211203 0.5nM 069-1R_TRAF6_MyD88 NC_10 IL1 001	7	2.54493111574289	1.47748416142141	56	16	1	738
20211203 0.5nM 069-1R_TRAF6_MyD88 NC_10 IL1 001...7...125	20211203 0.5nM 069-1R_TRAF6_MyD88 NC_10 IL1 001...7...MyD88...1385	10	MyD88 TRAF6Goff	20211203 0.5nM 069-1R_TRAF6_MyD88 NC_10 IL1 001	7	3.86651602449633	1.54351408508294	40	12	1	738
20211203 0.5nM 069-1R_TRAF6_MyD88 NC_10 IL1 001...7...127	20211203 0.5nM 069-1R_TRAF6_MyD88 NC_10 IL1 001...7...MyD88...1455	10	MyD88 TRAF6Goff	20211203 0.5nM 069-1R_TRAF6_MyD88 NC_10 IL1 001	7	3.19542926229896	6.40931870702125	76	60	1	738
20211203 0.5nM 069-1R_TRAF6_MyD88 NC_10 IL1 001...7...129	20211203 0.5nM 069-1R_TRAF6_MyD88 NC_10 IL1 001...7...MyD88...1413	10	MyD88 TRAF6Goff	20211203 0.5nM 069-1R_TRAF6_MyD88 NC_10 IL1 001	7	3.93793609638116	2.12711131031097	76	8	1	738
20211203 0.5nM 069-1R_TRAF6_MyD88 NC_10 IL1 001...7...132	20211203 0.5nM 069-1R_TRAF6_MyD88 NC_10 IL1 001...7...MyD88...1092	10	MyD88 TRAF6Goff	20211203 0.5nM 069-1R_TRAF6_MyD88 NC_10 IL1 001	7	4.55524803315699	6.69606552127874	256	460	1	738
20211203 0.5nM 069-1R_TRAF6_MyD88 NC_10 IL1 001...7...134	20211203 0.5nM 069-1R_TRAF6_MyD88 NC_10 IL1 001...7...MyD88...1442	10	MyD88 TRAF6Goff	20211203 0.5nM 069-1R_TRAF6_MyD88 NC_10 IL1 001	7	3.42835611034593	2.49978005391387	56	12	1	738
20211203 0.5nM 069-1R_TRAF6_MyD88 NC_10 IL1 001...7...136	20211203 0.5nM 069-1R_TRAF6_MyD88 NC_10 IL1 001...7...MyD88...1447	10	MyD88 TRAF6Goff	20211203 0.5nM 069-1R_TRAF6_MyD88 NC_10 IL1 001	7	5.63557348139095	5.09477598628611	232	88	1	738
20211203 0.5nM 069-1R_TRAF6_MyD88 NC_10 IL1 001...7...137	20211203 0.5nM 069-1R_TRAF6_MyD88 NC_10 IL1 001...7...MyD88...1582	10	MyD88 TRAF6Goff	20211203 0.5nM 069-1R_TRAF6_MyD88 NC_10 IL1 001	7	1.33237177872193	1.81377328678357	8	20	1	738
20211203 0.5nM 069-1R_TRAF6_MyD88 NC_10 IL1 001...7...138	20211203 0.5nM 069-1R_TRAF6_MyD88 NC_10 IL1 001...7...MyD88...1641	10	MyD88 TRAF6Goff	20211203 0.5nM 069-1R_TRAF6_MyD88 NC_10 IL1 001	7	5.40239207441207	5.27613260603125	220	88	1	738
20211203 0.5nM 069-1R_TRAF6_MyD88 NC_10 IL1 001...7...140	20211203 0.5nM 069-1R_TRAF6_MyD88 NC_10 IL1 001...7...MyD88...1490	10	MyD88 TRAF6Goff	20211203 0.5nM 069-1R_TRAF6_MyD88 NC_10 IL1 001	7	3.26356955230807	1.89412692627524	108	52	1	738
20211203 0.5nM 069-1R_TRAF6_MyD88 NC_10 IL1 001...7...142	20211203 0.5nM 069-1R_TRAF6_MyD88 NC_10 IL1 001...7...MyD88...1546	10	MyD88 TRAF6Goff	20211203 0.5nM 069-1R_TRAF6_MyD88 NC_10 IL1 001	7	4.30424067550759	6.35257060598375	36	140	1	738
20211203 0.5nM 069-1R_TRAF6_MyD88 NC_10 IL1 001...7...143	20211203 0.5nM 069-1R_TRAF6_MyD88 NC_10 IL1 001...7...MyD88...1609	10	MyD88 TRAF6Goff	20211203 0.5nM 069-1R_TRAF6_MyD88 NC_10 IL1 001	7	1.94936339353527	3.8395519298165	32	72	1	738
20211203 0.5nM 069-1R_TRAF6_MyD88 NC_10 IL1 001...7...144	20211203 0.5nM 069-1R_TRAF6_MyD88 NC_10 IL1 001...7...MyD88...1652	10	MyD88 TRAF6Goff	20211203 0.5nM 069-1R_TRAF6_MyD88 NC_10 IL1 001	7	2.70619610879042	1.70003261630729	36	40	1	738
20211203 0.5nM 069-1R_TRAF6_MyD88 NC_10 IL1 001...7...145	20211203 0.5nM 069-1R_TRAF6_MyD88 NC_10 IL1 001...7...MyD88...1614	10	MyD88 TRAF6Goff	20211203 0.5nM 069-1R_TRAF6_MyD88 NC_10 IL1 001	7	1.63045547003614	1.01766622923096	24	8	1	738
20211203 0.5nM 069-1R_TRAF6_MyD88 NC_10 IL1 001...7...147	20211203 0.5nM 069-1R_TRAF6_MyD88 NC_10 IL1 001...7...MyD88...1761	10	MyD88 TRAF6Goff	20211203 0.5nM 069-1R_TRAF6_MyD88 NC_10 IL1 001	7	4.17635883130965	3.55971508378274	76	140	1	738
20211203 0.5nM 069-1R_TRAF6_MyD88 NC_10 IL1 001...7...148	20211203 0.5nM 069-1R_TRAF6_MyD88 NC_10 IL1 001...7...MyD88...1713	10	MyD88 TRAF6Goff	20211203 0.5nM 069-1R_TRAF6_MyD88 NC_10 IL1 001	7	1.79133522226225	3.87015566402167	36	40	1	738
20211203 0.5nM 069-1R_TRAF6_MyD88 NC_10 IL1 001...7...150	20211203 0.5nM 069-1R_TRAF6_MyD88 NC_10 IL1 001...7...MyD88...1658	10	MyD88 TRAF6Goff	20211203 0.5nM 069-1R_TRAF6_MyD88 NC_10 IL1 001	7	5.10270207886746	1.93643585236444	220	8	1	738
20211203 0.5nM 069-1R_TRAF6_MyD88 NC_10 IL1 001...7...151	20211203 0.5nM 069-1R_TRAF6_MyD88 NC_10 IL1 001...7...MyD88...1864	10	MyD88 TRAF6Goff	20211203 0.5nM 069-1R_TRAF6_MyD88 NC_10 IL1 001	7	4.82890621484355	6.06905148747091	88	184	1	738
20211203 0.5nM 069-1R_TRAF6_MyD88 NC_10 IL1 001...7...152	20211203 0.5nM 069-1R_TRAF6_MyD88 NC_10 IL1 001...7...MyD88...1728	10	MyD88 TRAF6Goff	20211203 0.5nM 069-1R_TRAF6_MyD88 NC_10 IL1 001	7	2.78024725781621	6.42441999230384	68	48	1	738
20211203 0.5nM 069-1R_TRAF6_MyD88 NC_10 IL1 001...7...154	20211203 0.5nM 069-1R_TRAF6_MyD88 NC_10 IL1 001...7...MyD88...1807	10	MyD88 TRAF6Goff	20211203 0.5nM 069-1R_TRAF6_MyD88 NC_10 IL1 001	7	3.20190288525843	4.77310645904516	100	168	1	738
20211203 0.5nM 069-1R_TRAF6_MyD88 NC_10 IL1 001...7...156	20211203 0.5nM 069-1R_TRAF6_MyD88 NC_10 IL1 001...7...MyD88...1758	10	MyD88 TRAF6Goff	20211203 0.5nM 069-1R_TRAF6_MyD88 NC_10 IL1 001	7	4.04418596995616	6.38941766452837	64	8	1	738
20211203 0.5nM 069-1R_TRAF6_MyD88 NC_10 IL1 001...7...157	20211203 0.5nM 069-1R_TRAF6_MyD88 NC_10 IL1 001...7...MyD88...1900	10	MyD88 TRAF6Goff	20211203 0.5nM 069-1R_TRAF6_MyD88 NC_10 IL1 001	7	2.64355103650238	4.63579473134676	12	156	1	738
20211203 0.5nM 069-1R_TRAF6_MyD88 NC_10 IL1 001...7...158	20211203 0.5nM 069-1R_TRAF6_MyD88 NC_10 IL1 001...7...MyD88...1360	10	MyD88 TRAF6Goff	20211203 0.5nM 069-1R_TRAF6_MyD88 NC_10 IL1 001	7	6.08157991956446	3.48581022224977	400	28	1	738
20211203 0.5nM 069-1R_TRAF6_MyD88 NC_10 IL1 001...7...16	20211203 0.5nM 069-1R_TRAF6_MyD88 NC_10 IL1 001...7...MyD88...95	10	MyD88 TRAF6Goff	20211203 0.5nM 069-1R_TRAF6_MyD88 NC_10 IL1 001	7	4.15521657289733	2.24600061940631	108	16	1	738
20211203 0.5nM 069-1R_TRAF6_MyD88 NC_10 IL1 001...7...160	20211203 0.5nM 069-1R_TRAF6_MyD88 NC_10 IL1 001...7...MyD88...1871	10	MyD88 TRAF6Goff	20211203 0.5nM 069-1R_TRAF6_MyD88 NC_10 IL1 001	7	2.64260509069344	1.75894715851381	36	28	1	738
20211203 0.5nM 069-1R_TRAF6_MyD88 NC_10 IL1 001...7...161	20211203 0.5nM 069-1R_TRAF6_MyD88 NC_10 IL1 001...7...MyD88...1796	10	MyD88 TRAF6Goff	20211203 0.5nM 069-1R_TRAF6_MyD88 NC_10 IL1 001	7	4.58570095925783	3.23825898678573	124	44	1	738
20211203 0.5nM 069-1R_TRAF6_MyD88 NC_10 IL1 001...7...165	20211203 0.5nM 069-1R_TRAF6_MyD88 NC_10 IL1 001...7...MyD88...1857	10	MyD88 TRAF6Goff	20211203 0.5nM 069-1R_TRAF6_MyD88 NC_10 IL1 001	7	3.59894417628735	2.8729194688585	80	32	1	738
20211203 0.5nM 069-1R_TRAF6_MyD88 NC_10 IL1 001...7...166	20211203 0.5nM 069-1R_TRAF6_MyD88 NC_10 IL1 001...7...MyD88...1881	10	MyD88 TRAF6Goff	20211203 0.5nM 069-1R_TRAF6_MyD88 NC_10 IL1 001	7	4.18872613130428	3.37519480342433	80	124	1	738
20211203 0.5nM 069-1R_TRAF6_MyD88 NC_10 IL1 001...7...167	20211203 0.5nM 069-1R_TRAF6_MyD88 NC_10 IL1 001...7...MyD88...1948	10	MyD88 TRAF6Goff	20211203 0.5nM 069-1R_TRAF6_MyD88 NC_10 IL1 001	7	3.58169309621646	1.48083881675956	24	20	1	738
20211203 0.5nM 069-1R_TRAF6_MyD88 NC_10 IL1 001...7...168	20211203 0.5nM 069-1R_TRAF6_MyD88 NC_10 IL1 001...7...MyD88...1998	10	MyD88 TRAF6Goff	20211203 0.5nM 069-1R_TRAF6_MyD88 NC_10 IL1 001	7	3.72759076793776	6.21182805122991	12	8	1	738
20211203 0.5nM 069-1R_TRAF6_MyD88 NC_10 IL1 001...7...24	20211203 0.5nM 069-1R_TRAF6_MyD88 NC_10 IL1 001...7...MyD88...192	10	MyD88 TRAF6Goff	20211203 0.5nM 069-1R_TRAF6_MyD88 NC_10 IL1 001	7	4.87893559477601	11.9362227522922	76	52	1	738
20211203 0.5nM 069-1R_TRAF6_MyD88 NC_10 IL1 001...7...26	20211203 0.5nM 069-1R_TRAF6_MyD88 NC_10 IL1 001...7...MyD88...252	10	MyD88 TRAF6Goff	20211203 0.5nM 069-1R_TRAF6_MyD88 NC_10 IL1 001	7	4.09026271173308	3.42990950127626	16	16	1	738
20211203 0.5nM 069-1R_TRAF6_MyD88 NC_10 IL1 001...7...27	20211203 0.5nM 069-1R_TRAF6_MyD88 NC_10 IL1 001...7...MyD88...231	10	MyD88 TRAF6Goff	20211203 0.5nM 069-1R_TRAF6_MyD88 NC_10 IL1 001	7	4.92167622166165	3.62012476856009	16	12	1	738
20211203 0.5nM 069-1R_TRAF6_MyD88 NC_10 IL1 001...7...28	20211203 0.5nM 069-1R_TRAF6_MyD88 NC_10 IL1 001...7...MyD88...250	10	MyD88 TRAF6Goff	20211203 0.5nM 069-1R_TRAF6_MyD88 NC_10 IL1 001	7	5.58304605341601	13.0363953605639	28	88	1	738
20211203 0.5nM 069-1R_TRAF6_MyD88 NC_10 IL1 001...7...29	20211203 0.5nM 069-1R_TRAF6_MyD88 NC_10 IL1 001...7...MyD88...279	10	MyD88 TRAF6Goff	20211203 0.5nM 069-1R_TRAF6_MyD88 NC_10 IL1 001	7	3.41970805563487	6.02089688692858	84	216	1	738
20211203 0.5nM 069-1R_TRAF6_MyD88 NC_10 IL1 001...7...30	20211203 0.5nM 069-1R_TRAF6_MyD88 NC_10 IL1 001...7...MyD88...272	10	MyD88 TRAF6Goff	20211203 0.5nM 069-1R_TRAF6_MyD88 NC_10 IL1 001	7	6.7197351132717	8.97905445616565	48	136	1	738
20211203 0.5nM 069-1R_TRAF6_MyD88 NC_10 IL1 001...7...33	20211203 0.5nM 069-1R_TRAF6_MyD88 NC_10 IL1 001...7...MyD88...308	10	MyD88 TRAF6Goff	20211203 0.5nM 069-1R_TRAF6_MyD88 NC_10 IL1 001	7	4.27914914533156	2.82085577698006	36	24	1	738
20211203 0.5nM 069-1R_TRAF6_MyD88 NC_10 IL1 001...7...34	20211203 0.5nM 069-1R_TRAF6_MyD88 NC_10 IL1 001...7...MyD88...293	10	MyD88 TRAF6Goff	20211203 0.5nM 069-1R_TRAF6_MyD88 NC_10 IL1 001	7	5.11416947129246	6.96101980309833	164	120	1	738
20211203 0.5nM 069-1R_TRAF6_MyD88 NC_10 IL1 001...7...35	20211203 0.5nM 069-1R_TRAF6_MyD88 NC_10 IL1 001...7...MyD88...239	10	MyD88 TRAF6Goff	20211203 0.5nM 069-1R_TRAF6_MyD88 NC_10 IL1 001	7	4.73890489544032	10.5448104807604	120	96	1	738
20211203 0.5nM 069-1R_TRAF6_MyD88 NC_10 IL1 001...7...38	20211203 0.5nM 069-1R_TRAF6_MyD88 NC_10 IL1 001...7...MyD88...357	10	MyD88 TRAF6Goff	20211203 0.5nM 069-1R_TRAF6_MyD88 NC_10 IL1 001	7	3.25671361224363	7.87292172402195	24	8	1	738
20211203 0.5nM 069-1R_TRAF6_MyD88 NC_10 IL1 001...7...42	20211203 0.5nM 069-1R_TRAF6_MyD88 NC_10 IL1 001...7...MyD88...452	10	MyD88 TRAF6Goff	20211203 0.5nM 069-1R_TRAF6_MyD88 NC_10 IL1 001	7	6.33213181572376	2.22645788891394	276	44	1	738
20211203 0.5nM 069-1R_TRAF6_MyD88 NC_10 IL1 001...7...43	20211203 0.5nM 069-1R_TRAF6_MyD88 NC_10 IL1 001...7...MyD88...458	10	MyD88 TRAF6Goff	20211203 0.5nM 069-1R_TRAF6_MyD88 NC_10 IL1 001	7	2.778299805291	2.24788439524847	24	20	1	738
20211203 0.5nM 069-1R_TRAF6_MyD88 NC_10 IL1 001...7...49	20211203 0.5nM 069-1R_TRAF6_MyD88 NC_10 IL1 001...7...MyD88...461	10	MyD88 TRAF6Goff	20211203 0.5nM 069-1R_TRAF6_MyD88 NC_10 IL1 001	7	3.51769759636129	1.73560080987713	92	20	1	738
20211203 0.5nM 069-1R_TRAF6_MyD88 NC_10 IL1 001...7...50	20211203 0.5nM 069-1R_TRAF6_MyD88 NC_10 IL1 001...7...MyD88...567	10	MyD88 TRAF6Goff	20211203 0.5nM 069-1R_TRAF6_MyD88 NC_10 IL1 001	7	4.71740679808751	7.6802930229195	156	60	1	738
20211203 0.5nM 069-1R_TRAF6_MyD88 NC_10 IL1 001...7...51	20211203 0.5nM 069-1R_TRAF6_MyD88 NC_10 IL1 001...7...MyD88...552	10	MyD88 TRAF6Goff	20211203 0.5nM 069-1R_TRAF6_MyD88 NC_10 IL1 001	7	5.01874096204951	1.598341253343	40	8	1	738
20211203 0.5nM 069-1R_TRAF6_MyD88 NC_10 IL1 001...7...53	20211203 0.5nM 069-1R_TRAF6_MyD88 NC_10 IL1 001...7...MyD88...517	10	MyD88 TRAF6Goff	20211203 0.5nM 069-1R_TRAF6_MyD88 NC_10 IL1 001	7	6.31986712376385	2.85080250992953	188	8	1	738
20211203 0.5nM 069-1R_TRAF6_MyD88 NC_10 IL1 001...7...54	20211203 0.5nM 069-1R_TRAF6_MyD88 NC_10 IL1 001...7...MyD88...577	10	MyD88 TRAF6Goff	20211203 0.5nM 069-1R_TRAF6_MyD88 NC_10 IL1 001	7	6.24972239964308	1.81613554904025	80	8	1	738
20211203 0.5nM 069-1R_TRAF6_MyD88 NC_10 IL1 001...7...57	20211203 0.5nM 069-1R_TRAF6_MyD88 NC_10 IL1 001...7...MyD88...607	10	MyD88 TRAF6Goff	20211203 0.5nM 069-1R_TRAF6_MyD88 NC_10 IL1 001	7	3.16574881502754	10.3924124921054	60	56	1	738
20211203 0.5nM 069-1R_TRAF6_MyD88 NC_10 IL1 001...7...61	20211203 0.5nM 069-1R_TRAF6_MyD88 NC_10 IL1 001...7...MyD88...647	10	MyD88 TRAF6Goff	20211203 0.5nM 069-1R_TRAF6_MyD88 NC_10 IL1 001	7	4.11708719247673	8.21935598512751	148	148	1	738
20211203 0.5nM 069-1R_TRAF6_MyD88 NC_10 IL1 001...7...63	20211203 0.5nM 069-1R_TRAF6_MyD88 NC_10 IL1 001...7...MyD88...690	10	MyD88 TRAF6Goff	20211203 0.5nM 069-1R_TRAF6_MyD88 NC_10 IL1 001	7	3.65040653759755	6.72771433467631	44	40	1	738
20211203 0.5nM 069-1R_TRAF6_MyD88 NC_10 IL1 001...7...65	20211203 0.5nM 069-1R_TRAF6_MyD88 NC_10 IL1 001...7...MyD88...664	10	MyD88 TRAF6Goff	20211203 0.5nM 069-1R_TRAF6_MyD88 NC_10 IL1 001	7	2.16825656733789	5.64690144889373	36	108	1	738
20211203 0.5nM 069-1R_TRAF6_MyD88 NC_10 IL1 001...7...68	20211203 0.5nM 069-1R_TRAF6_MyD88 NC_10 IL1 001...7...MyD88...751	10	MyD88 TRAF6Goff	20211203 0.5nM 069-1R_TRAF6_MyD88 NC_10 IL1 001	7	2.48323002296153	10.4761062977498	52	120	1	738
20211203 0.5nM 069-1R_TRAF6_MyD88 NC_10 IL1 001...7...70	20211203 0.5nM 069-1R_TRAF6_MyD88 NC_10 IL1 001...7...MyD88...760	10	MyD88 TRAF6Goff	20211203 0.5nM 069-1R_TRAF6_MyD88 NC_10 IL1 001	7	2.55776379109713	2.51473408464648	44	8	1	738
20211203 0.5nM 069-1R_TRAF6_MyD88 NC_10 IL1 001...7...72	20211203 0.5nM 069-1R_TRAF6_MyD88 NC_10 IL1 001...7...MyD88...655	10	MyD88 TRAF6Goff	20211203 0.5nM 069-1R_TRAF6_MyD88 NC_10 IL1 001	7	6.20433366805659	6.69238941806255	216	144	1	738
20211203 0.5nM 069-1R_TRAF6_MyD88 NC_10 IL1 001...7...73	20211203 0.5nM 069-1R_TRAF6_MyD88 NC_10 IL1 001...7...MyD88...737	10	MyD88 TRAF6Goff	20211203 0.5nM 069-1R_TRAF6_MyD88 NC_10 IL1 001	7	3.60827473348356	2.58058694743385	108	12	1	738
20211203 0.5nM 069-1R_TRAF6_MyD88 NC_10 IL1 001...7...75	20211203 0.5nM 069-1R_TRAF6_MyD88 NC_10 IL1 001...7...MyD88...797	10	MyD88 TRAF6Goff	20211203 0.5nM 069-1R_TRAF6_MyD88 NC_10 IL1 001	7	3.52357866229556	4.83701220755153	120	84	1	738
20211203 0.5nM 069-1R_TRAF6_MyD88 NC_10 IL1 001...7...76	20211203 0.5nM 069-1R_TRAF6_MyD88 NC_10 IL1 001...7...MyD88...811	10	MyD88 TRAF6Goff	20211203 0.5nM 069-1R_TRAF6_MyD88 NC_10 IL1 001	7	5.74674463891203	2.30092584966511	40	8	1	738
20211203 0.5nM 069-1R_TRAF6_MyD88 NC_10 IL1 001...7...77	20211203 0.5nM 069-1R_TRAF6_MyD88 NC_10 IL1 001...7...MyD88...800	10	MyD88 TRAF6Goff	20211203 0.5nM 069-1R_TRAF6_MyD88 NC_10 IL1 001	7	3.46383487414028	2.54483702817898	84	28	1	738
20211203 0.5nM 069-1R_TRAF6_MyD88 NC_10 IL1 001...7...78	20211203 0.5nM 069-1R_TRAF6_MyD88 NC_10 IL1 001...7...MyD88...824	10	MyD88 TRAF6Goff	20211203 0.5nM 069-1R_TRAF6_MyD88 NC_10 IL1 001	7	5.58621449728678	7.93883631982623	100	184	1	738
20211203 0.5nM 069-1R_TRAF6_MyD88 NC_10 IL1 001...7...81	20211203 0.5nM 069-1R_TRAF6_MyD88 NC_10 IL1 001...7...MyD88...888	10	MyD88 TRAF6Goff	20211203 0.5nM 069-1R_TRAF6_MyD88 NC_10 IL1 001	7	4.59594134818796	5.17344603292437	52	24	1	738
20211203 0.5nM 069-1R_TRAF6_MyD88 NC_10 IL1 001...7...84	20211203 0.5nM 069-1R_TRAF6_MyD88 NC_10 IL1 001...7...MyD88...934	10	MyD88 TRAF6Goff	20211203 0.5nM 069-1R_TRAF6_MyD88 NC_10 IL1 001	7	2.68336534235947	4.40512969734627	20	72	1	738
20211203 0.5nM 069-1R_TRAF6_MyD88 NC_10 IL1 001...7...85	20211203 0.5nM 069-1R_TRAF6_MyD88 NC_10 IL1 001...7...MyD88...945	10	MyD88 TRAF6Goff	20211203 0.5nM 069-1R_TRAF6_MyD88 NC_10 IL1 001	7	6.65707900498354	2.25018351090918	272	28	1	738
20211203 0.5nM 069-1R_TRAF6_MyD88 NC_10 IL1 001...7...86	20211203 0.5nM 069-1R_TRAF6_MyD88 NC_10 IL1 001...7...MyD88...1001	10	MyD88 TRAF6Goff	20211203 0.5nM 069-1R_TRAF6_MyD88 NC_10 IL1 001	7	1.7091790164978	4.78405600204915	12	8	1	738
20211203 0.5nM 069-1R_TRAF6_MyD88 NC_10 IL1 001...7...88	20211203 0.5nM 069-1R_TRAF6_MyD88 NC_10 IL1 001...7...MyD88...819	10	MyD88 TRAF6Goff	20211203 0.5nM 069-1R_TRAF6_MyD88 NC_10 IL1 001	7	5.50785403728808	2.93232392727592	316	28	1	738
20211203 0.5nM 069-1R_TRAF6_MyD88 NC_10 IL1 001...7...91	20211203 0.5nM 069-1R_TRAF6_MyD88 NC_10 IL1 001...7...MyD88...928	10	MyD88 TRAF6Goff	20211203 0.5nM 069-1R_TRAF6_MyD88 NC_10 IL1 001	7	3.03948745096687	2.04629079594705	48	8	1	738
20211203 0.5nM 069-1R_TRAF6_MyD88 NC_10 IL1 001...7...92	20211203 0.5nM 069-1R_TRAF6_MyD88 NC_10 IL1 001...7...MyD88...959	10	MyD88 TRAF6Goff	20211203 0.5nM 069-1R_TRAF6_MyD88 NC_10 IL1 001	7	6.56052079847067	2.68872911785249	48	20	1	738
20211203 0.5nM 069-1R_TRAF6_MyD88 NC_10 IL1 001...7...93	20211203 0.5nM 069-1R_TRAF6_MyD88 NC_10 IL1 001...7...MyD88...1047	10	MyD88 TRAF6Goff	20211203 0.5nM 069-1R_TRAF6_MyD88 NC_10 IL1 001	7	3.28591965563669	4.82877912932846	52	32	1	738
20211203 0.5nM 069-1R_TRAF6_MyD88 NC_10 IL1 001...7...94	20211203 0.5nM 069-1R_TRAF6_MyD88 NC_10 IL1 001...7...MyD88...1025	10	MyD88 TRAF6Goff	20211203 0.5nM 069-1R_TRAF6_MyD88 NC_10 IL1 001	7	3.87284333809597	3.26770935154558	92	24	1	738
20211203 0.5nM 069-1R_TRAF6_MyD88 NC_10 IL1 001...7...95	20211203 0.5nM 069-1R_TRAF6_MyD88 NC_10 IL1 001...7...MyD88...1029	10	MyD88 TRAF6Goff	20211203 0.5nM 069-1R_TRAF6_MyD88 NC_10 IL1 001	7	3.36239076682724	6.80313911680162	48	284	1	738
20211203 0.5nM 069-1R_TRAF6_MyD88 NC_10 IL1 001...7...96	20211203 0.5nM 069-1R_TRAF6_MyD88 NC_10 IL1 001...7...MyD88...1132	10	MyD88 TRAF6Goff	20211203 0.5nM 069-1R_TRAF6_MyD88 NC_10 IL1 001	7	1.91957313188577	5.16731985390095	8	56	1	738
20211203 0.5nM 069-1R_TRAF6_MyD88 NC_10 IL1 001...7...97	20211203 0.5nM 069-1R_TRAF6_MyD88 NC_10 IL1 001...7...MyD88...979	10	MyD88 TRAF6Goff	20211203 0.5nM 069-1R_TRAF6_MyD88 NC_10 IL1 001	7	3.05661824687225	2.07613343899281	120	12	1	738
20211203 0.5nM 069-1R_TRAF6_MyD88 NC_10 IL1 001...8...13	20211203 0.5nM 069-1R_TRAF6_MyD88 NC_10 IL1 001...8...MyD88...209	10	MyD88 TRAF6Goff	20211203 0.5nM 069-1R_TRAF6_MyD88 NC_10 IL1 001	8	2.86109100314828	3.00673851532062	24	92	1	738
20211203 0.5nM 069-1R_TRAF6_MyD88 NC_10 IL1 001...8...15	20211203 0.5nM 069-1R_TRAF6_MyD88 NC_10 IL1 001...8...MyD88...225	10	MyD88 TRAF6Goff	20211203 0.5nM 069-1R_TRAF6_MyD88 NC_10 IL1 001	8	5.28282140896252	14.8262996581447	184	248	1	738
20211203 0.5nM 069-1R_TRAF6_MyD88 NC_10 IL1 001...8...19	20211203 0.5nM 069-1R_TRAF6_MyD88 NC_10 IL1 001...8...MyD88...295	10	MyD88 TRAF6Goff	20211203 0.5nM 069-1R_TRAF6_MyD88 NC_10 IL1 001	8	1.36002493747846	8.73425882142848	36	148	1	738
20211203 0.5nM 069-1R_TRAF6_MyD88 NC_10 IL1 001...8...2	20211203 0.5nM 069-1R_TRAF6_MyD88 NC_10 IL1 001...8...MyD88...52	10	MyD88 TRAF6Goff	20211203 0.5nM 069-1R_TRAF6_MyD88 NC_10 IL1 001	8	6.34149469851734	10.9693451969193	144	488	1	738
20211203 0.5nM 069-1R_TRAF6_MyD88 NC_10 IL1 001...8...22	20211203 0.5nM 069-1R_TRAF6_MyD88 NC_10 IL1 001...8...MyD88...350	10	MyD88 TRAF6Goff	20211203 0.5nM 069-1R_TRAF6_MyD88 NC_10 IL1 001	8	5.50720470457196	25.9261320552958	56	264	1	738
20211203 0.5nM 069-1R_TRAF6_MyD88 NC_10 IL1 001...8...26	20211203 0.5nM 069-1R_TRAF6_MyD88 NC_10 IL1 001...8...MyD88...389	10	MyD88 TRAF6Goff	20211203 0.5nM 069-1R_TRAF6_MyD88 NC_10 IL1 001	8	2.02478510671051	1.75605821689369	52	16	1	738
20211203 0.5nM 069-1R_TRAF6_MyD88 NC_10 IL1 001...8...3	20211203 0.5nM 069-1R_TRAF6_MyD88 NC_10 IL1 001...8...MyD88...40	10	MyD88 TRAF6Goff	20211203 0.5nM 069-1R_TRAF6_MyD88 NC_10 IL1 001	8	4.23566551356086	1.81680604997597	188	36	1	738
20211203 0.5nM 069-1R_TRAF6_MyD88 NC_10 IL1 001...8...32	20211203 0.5nM 069-1R_TRAF6_MyD88 NC_10 IL1 001...8...MyD88...505	10	MyD88 TRAF6Goff	20211203 0.5nM 069-1R_TRAF6_MyD88 NC_10 IL1 001	8	5.78187560398611	25.08240508348	64	104	1	738
20211203 0.5nM 069-1R_TRAF6_MyD88 NC_10 IL1 001...8...37	20211203 0.5nM 069-1R_TRAF6_MyD88 NC_10 IL1 001...8...MyD88...575	10	MyD88 TRAF6Goff	20211203 0.5nM 069-1R_TRAF6_MyD88 NC_10 IL1 001	8	4.71302001892345	18.1529089213535	68	296	1	738
20211203 0.5nM 069-1R_TRAF6_MyD88 NC_10 IL1 001...8...39	20211203 0.5nM 069-1R_TRAF6_MyD88 NC_10 IL1 001...8...MyD88...626	10	MyD88 TRAF6Goff	20211203 0.5nM 069-1R_TRAF6_MyD88 NC_10 IL1 001	8	5.91995302395324	20.1778861357389	192	192	1	738
20211203 0.5nM 069-1R_TRAF6_MyD88 NC_10 IL1 001...8...4	20211203 0.5nM 069-1R_TRAF6_MyD88 NC_10 IL1 001...8...MyD88...77	10	MyD88 TRAF6Goff	20211203 0.5nM 069-1R_TRAF6_MyD88 NC_10 IL1 001	8	3.30846912760185	4.97551984332793	148	116	1	738
20211203 0.5nM 069-1R_TRAF6_MyD88 NC_10 IL1 001...8...46	20211203 0.5nM 069-1R_TRAF6_MyD88 NC_10 IL1 001...8...MyD88...731	10	MyD88 TRAF6Goff	20211203 0.5nM 069-1R_TRAF6_MyD88 NC_10 IL1 001	8	3.36640882828574	8.7310468063144	16	40	1	738
20211203 0.5nM 069-1R_TRAF6_MyD88 NC_10 IL1 001...8...47	20211203 0.5nM 069-1R_TRAF6_MyD88 NC_10 IL1 001...8...MyD88...744	10	MyD88 TRAF6Goff	20211203 0.5nM 069-1R_TRAF6_MyD88 NC_10 IL1 001	8	1.16365731058103	4.67599573844	8	60	1	738
20211203 0.5nM 069-1R_TRAF6_MyD88 NC_10 IL1 001...8...5	20211203 0.5nM 069-1R_TRAF6_MyD88 NC_10 IL1 001...8...MyD88...76	10	MyD88 TRAF6Goff	20211203 0.5nM 069-1R_TRAF6_MyD88 NC_10 IL1 001	8	5.04320966855823	17.6444696248154	272	232	1	738
20211203 0.5nM 069-1R_TRAF6_MyD88 NC_10 IL1 001...8...6	20211203 0.5nM 069-1R_TRAF6_MyD88 NC_10 IL1 001...8...MyD88...120	10	MyD88 TRAF6Goff	20211203 0.5nM 069-1R_TRAF6_MyD88 NC_10 IL1 001	8	2.69448635674334	14.3563443447017	144	172	1	738
20211203 0.5nM 069-1R_TRAF6_MyD88 NC_10 IL1 001...8...8	20211203 0.5nM 069-1R_TRAF6_MyD88 NC_10 IL1 001...8...MyD88...63	10	MyD88 TRAF6Goff	20211203 0.5nM 069-1R_TRAF6_MyD88 NC_10 IL1 001	8	5.17345481247254	1.25018922106179	484	8	1	738
20211203 0.5nM 069-1R_TRAF6_MyD88 NC_10 IL1 001...9...102	20211203 0.5nM 069-1R_TRAF6_MyD88 NC_10 IL1 001...9...MyD88...989	10	MyD88 TRAF6Goff	20211203 0.5nM 069-1R_TRAF6_MyD88 NC_10 IL1 001	9	3.29865392322492	3.33340973963744	96	44	1	738
20211203 0.5nM 069-1R_TRAF6_MyD88 NC_10 IL1 001...9...103	20211203 0.5nM 069-1R_TRAF6_MyD88 NC_10 IL1 001...9...MyD88...985	10	MyD88 TRAF6Goff	20211203 0.5nM 069-1R_TRAF6_MyD88 NC_10 IL1 001	9	2.55698426034599	2.46990324264286	36	60	1	738
20211203 0.5nM 069-1R_TRAF6_MyD88 NC_10 IL1 001...9...104	20211203 0.5nM 069-1R_TRAF6_MyD88 NC_10 IL1 001...9...MyD88...1008	10	MyD88 TRAF6Goff	20211203 0.5nM 069-1R_TRAF6_MyD88 NC_10 IL1 001	9	2.1791024229426	3.22507464596822	28	60	1	738
20211203 0.5nM 069-1R_TRAF6_MyD88 NC_10 IL1 001...9...106	20211203 0.5nM 069-1R_TRAF6_MyD88 NC_10 IL1 001...9...MyD88...1029	10	MyD88 TRAF6Goff	20211203 0.5nM 069-1R_TRAF6_MyD88 NC_10 IL1 001	9	5.90055045918698	9.06470232282248	220	208	1	738
20211203 0.5nM 069-1R_TRAF6_MyD88 NC_10 IL1 001...9...107	20211203 0.5nM 069-1R_TRAF6_MyD88 NC_10 IL1 001...9...MyD88...1025	10	MyD88 TRAF6Goff	20211203 0.5nM 069-1R_TRAF6_MyD88 NC_10 IL1 001	9	3.13293415401631	1.36660414079009	112	8	1	738
20211203 0.5nM 069-1R_TRAF6_MyD88 NC_10 IL1 001...9...108	20211203 0.5nM 069-1R_TRAF6_MyD88 NC_10 IL1 001...9...MyD88...1034	10	MyD88 TRAF6Goff	20211203 0.5nM 069-1R_TRAF6_MyD88 NC_10 IL1 001	9	1.04023474136138	2.5814192122989	24	52	1	738
20211203 0.5nM 069-1R_TRAF6_MyD88 NC_10 IL1 001...9...11	20211203 0.5nM 069-1R_TRAF6_MyD88 NC_10 IL1 001...9...MyD88...115	10	MyD88 TRAF6Goff	20211203 0.5nM 069-1R_TRAF6_MyD88 NC_10 IL1 001	9	2.82015075761459	3.33858014737402	28	8	1	738
20211203 0.5nM 069-1R_TRAF6_MyD88 NC_10 IL1 001...9...113	20211203 0.5nM 069-1R_TRAF6_MyD88 NC_10 IL1 001...9...MyD88...1111	10	MyD88 TRAF6Goff	20211203 0.5nM 069-1R_TRAF6_MyD88 NC_10 IL1 001	9	3.39665547795521	2.36684114216193	36	8	1	738
20211203 0.5nM 069-1R_TRAF6_MyD88 NC_10 IL1 001...9...115	20211203 0.5nM 069-1R_TRAF6_MyD88 NC_10 IL1 001...9...MyD88...1113	10	MyD88 TRAF6Goff	20211203 0.5nM 069-1R_TRAF6_MyD88 NC_10 IL1 001	9	6.42878398265931	2.13556305911749	48	44	1	738
20211203 0.5nM 069-1R_TRAF6_MyD88 NC_10 IL1 001...9...116	20211203 0.5nM 069-1R_TRAF6_MyD88 NC_10 IL1 001...9...MyD88...1080	10	MyD88 TRAF6Goff	20211203 0.5nM 069-1R_TRAF6_MyD88 NC_10 IL1 001	9	5.32355622223648	7.63187556735113	28	164	1	738
20211203 0.5nM 069-1R_TRAF6_MyD88 NC_10 IL1 001...9...117	20211203 0.5nM 069-1R_TRAF6_MyD88 NC_10 IL1 001...9...MyD88...1123	10	MyD88 TRAF6Goff	20211203 0.5nM 069-1R_TRAF6_MyD88 NC_10 IL1 001	9	2.93941914784438	1.4508765849254	12	12	1	738
20211203 0.5nM 069-1R_TRAF6_MyD88 NC_10 IL1 001...9...118	20211203 0.5nM 069-1R_TRAF6_MyD88 NC_10 IL1 001...9...MyD88...1144	10	MyD88 TRAF6Goff	20211203 0.5nM 069-1R_TRAF6_MyD88 NC_10 IL1 001	9	4.06866699931203	7.97126135977614	24	80	1	738
20211203 0.5nM 069-1R_TRAF6_MyD88 NC_10 IL1 001...9...120	20211203 0.5nM 069-1R_TRAF6_MyD88 NC_10 IL1 001...9...MyD88...1229	10	MyD88 TRAF6Goff	20211203 0.5nM 069-1R_TRAF6_MyD88 NC_10 IL1 001	9	1.33286429111169	2.09223645707565	16	24	1	738
20211203 0.5nM 069-1R_TRAF6_MyD88 NC_10 IL1 001...9...122	20211203 0.5nM 069-1R_TRAF6_MyD88 NC_10 IL1 001...9...MyD88...1171	10	MyD88 TRAF6Goff	20211203 0.5nM 069-1R_TRAF6_MyD88 NC_10 IL1 001	9	1.84114692944604	1.8228387510356	8	16	1	738
20211203 0.5nM 069-1R_TRAF6_MyD88 NC_10 IL1 001...9...123	20211203 0.5nM 069-1R_TRAF6_MyD88 NC_10 IL1 001...9...MyD88...1197	10	MyD88 TRAF6Goff	20211203 0.5nM 069-1R_TRAF6_MyD88 NC_10 IL1 001	9	1.99416887457429	2.06332993656781	32	16	1	738
20211203 0.5nM 069-1R_TRAF6_MyD88 NC_10 IL1 001...9...126	20211203 0.5nM 069-1R_TRAF6_MyD88 NC_10 IL1 001...9...MyD88...1246	10	MyD88 TRAF6Goff	20211203 0.5nM 069-1R_TRAF6_MyD88 NC_10 IL1 001	9	4.08825328465494	4.98028539192498	36	68	1	738
20211203 0.5nM 069-1R_TRAF6_MyD88 NC_10 IL1 001...9...127	20211203 0.5nM 069-1R_TRAF6_MyD88 NC_10 IL1 001...9...MyD88...1212	10	MyD88 TRAF6Goff	20211203 0.5nM 069-1R_TRAF6_MyD88 NC_10 IL1 001	9	2.50045331743137	6.98677610209095	32	64	1	738
20211203 0.5nM 069-1R_TRAF6_MyD88 NC_10 IL1 001...9...128	20211203 0.5nM 069-1R_TRAF6_MyD88 NC_10 IL1 001...9...MyD88...1219	10	MyD88 TRAF6Goff	20211203 0.5nM 069-1R_TRAF6_MyD88 NC_10 IL1 001	9	4.39033217272964	2.65123547814923	36	16	1	738
20211203 0.5nM 069-1R_TRAF6_MyD88 NC_10 IL1 001...9...129	20211203 0.5nM 069-1R_TRAF6_MyD88 NC_10 IL1 001...9...MyD88...1222	10	MyD88 TRAF6Goff	20211203 0.5nM 069-1R_TRAF6_MyD88 NC_10 IL1 001	9	5.38418178886045	3.14013994004371	24	12	1	738
20211203 0.5nM 069-1R_TRAF6_MyD88 NC_10 IL1 001...9...13	20211203 0.5nM 069-1R_TRAF6_MyD88 NC_10 IL1 001...9...MyD88...119	10	MyD88 TRAF6Goff	20211203 0.5nM 069-1R_TRAF6_MyD88 NC_10 IL1 001	9	4.90531921202227	7.16595235691334	28	44	1	738
20211203 0.5nM 069-1R_TRAF6_MyD88 NC_10 IL1 001...9...16	20211203 0.5nM 069-1R_TRAF6_MyD88 NC_10 IL1 001...9...MyD88...104	10	MyD88 TRAF6Goff	20211203 0.5nM 069-1R_TRAF6_MyD88 NC_10 IL1 001	9	4.86907929365236	12.6352011872705	188	200	1	738
20211203 0.5nM 069-1R_TRAF6_MyD88 NC_10 IL1 001...9...20	20211203 0.5nM 069-1R_TRAF6_MyD88 NC_10 IL1 001...9...MyD88...196	10	MyD88 TRAF6Goff	20211203 0.5nM 069-1R_TRAF6_MyD88 NC_10 IL1 001	9	2.73763207277897	10.9960907690225	36	112	1	738
20211203 0.5nM 069-1R_TRAF6_MyD88 NC_10 IL1 001...9...21	20211203 0.5nM 069-1R_TRAF6_MyD88 NC_10 IL1 001...9...MyD88...208	10	MyD88 TRAF6Goff	20211203 0.5nM 069-1R_TRAF6_MyD88 NC_10 IL1 001	9	3.59255789420944	6.24417523326465	180	168	1	738
20211203 0.5nM 069-1R_TRAF6_MyD88 NC_10 IL1 001...9...22	20211203 0.5nM 069-1R_TRAF6_MyD88 NC_10 IL1 001...9...MyD88...234	10	MyD88 TRAF6Goff	20211203 0.5nM 069-1R_TRAF6_MyD88 NC_10 IL1 001	9	4.44551948262944	10.2862710510021	56	120	1	738
20211203 0.5nM 069-1R_TRAF6_MyD88 NC_10 IL1 001...9...24	20211203 0.5nM 069-1R_TRAF6_MyD88 NC_10 IL1 001...9...MyD88...248	10	MyD88 TRAF6Goff	20211203 0.5nM 069-1R_TRAF6_MyD88 NC_10 IL1 001	9	1.96560335156889	8.10388345816995	104	48	1	738
20211203 0.5nM 069-1R_TRAF6_MyD88 NC_10 IL1 001...9...25	20211203 0.5nM 069-1R_TRAF6_MyD88 NC_10 IL1 001...9...MyD88...284	10	MyD88 TRAF6Goff	20211203 0.5nM 069-1R_TRAF6_MyD88 NC_10 IL1 001	9	5.92420947125019	7.54260795889459	28	32	1	738
20211203 0.5nM 069-1R_TRAF6_MyD88 NC_10 IL1 001...9...26	20211203 0.5nM 069-1R_TRAF6_MyD88 NC_10 IL1 001...9...MyD88...285	10	MyD88 TRAF6Goff	20211203 0.5nM 069-1R_TRAF6_MyD88 NC_10 IL1 001	9	2.34674564755302	3.71964793347853	16	16	1	738
20211203 0.5nM 069-1R_TRAF6_MyD88 NC_10 IL1 001...9...27	20211203 0.5nM 069-1R_TRAF6_MyD88 NC_10 IL1 001...9...MyD88...295	10	MyD88 TRAF6Goff	20211203 0.5nM 069-1R_TRAF6_MyD88 NC_10 IL1 001	9	3.44366067471625	8.12354094099094	40	108	1	738
20211203 0.5nM 069-1R_TRAF6_MyD88 NC_10 IL1 001...9...3	20211203 0.5nM 069-1R_TRAF6_MyD88 NC_10 IL1 001...9...MyD88...58	10	MyD88 TRAF6Goff	20211203 0.5nM 069-1R_TRAF6_MyD88 NC_10 IL1 001	9	3.04958860304844	2.33689101662272	44	12	1	738
20211203 0.5nM 069-1R_TRAF6_MyD88 NC_10 IL1 001...9...30	20211203 0.5nM 069-1R_TRAF6_MyD88 NC_10 IL1 001...9...MyD88...330	10	MyD88 TRAF6Goff	20211203 0.5nM 069-1R_TRAF6_MyD88 NC_10 IL1 001	9	1.48015128406474	7.10623831458497	8	32	1	738
20211203 0.5nM 069-1R_TRAF6_MyD88 NC_10 IL1 001...9...31	20211203 0.5nM 069-1R_TRAF6_MyD88 NC_10 IL1 001...9...MyD88...327	10	MyD88 TRAF6Goff	20211203 0.5nM 069-1R_TRAF6_MyD88 NC_10 IL1 001	9	3.80611988725549	6.24946100924644	128	164	1	738
20211203 0.5nM 069-1R_TRAF6_MyD88 NC_10 IL1 001...9...33	20211203 0.5nM 069-1R_TRAF6_MyD88 NC_10 IL1 001...9...MyD88...339	10	MyD88 TRAF6Goff	20211203 0.5nM 069-1R_TRAF6_MyD88 NC_10 IL1 001	9	1.74724210885423	3.72432147827282	32	20	1	738
20211203 0.5nM 069-1R_TRAF6_MyD88 NC_10 IL1 001...9...34	20211203 0.5nM 069-1R_TRAF6_MyD88 NC_10 IL1 001...9...MyD88...349	10	MyD88 TRAF6Goff	20211203 0.5nM 069-1R_TRAF6_MyD88 NC_10 IL1 001	9	2.78497852078258	2.88142381290301	32	12	1	738
20211203 0.5nM 069-1R_TRAF6_MyD88 NC_10 IL1 001...9...36	20211203 0.5nM 069-1R_TRAF6_MyD88 NC_10 IL1 001...9...MyD88...317	10	MyD88 TRAF6Goff	20211203 0.5nM 069-1R_TRAF6_MyD88 NC_10 IL1 001	9	3.83089257791681	12.1856049159356	176	132	1	738
20211203 0.5nM 069-1R_TRAF6_MyD88 NC_10 IL1 001...9...37	20211203 0.5nM 069-1R_TRAF6_MyD88 NC_10 IL1 001...9...MyD88...448	10	MyD88 TRAF6Goff	20211203 0.5nM 069-1R_TRAF6_MyD88 NC_10 IL1 001	9	1.60784591775688	1.99403732098294	12	8	1	738
20211203 0.5nM 069-1R_TRAF6_MyD88 NC_10 IL1 001...9...38	20211203 0.5nM 069-1R_TRAF6_MyD88 NC_10 IL1 001...9...MyD88...338	10	MyD88 TRAF6Goff	20211203 0.5nM 069-1R_TRAF6_MyD88 NC_10 IL1 001	9	5.96730581353901	5.85046699098262	120	32	1	738
20211203 0.5nM 069-1R_TRAF6_MyD88 NC_10 IL1 001...9...39	20211203 0.5nM 069-1R_TRAF6_MyD88 NC_10 IL1 001...9...MyD88...375	10	MyD88 TRAF6Goff	20211203 0.5nM 069-1R_TRAF6_MyD88 NC_10 IL1 001	9	1.4522264564582	2.24893914736043	36	12	1	738
20211203 0.5nM 069-1R_TRAF6_MyD88 NC_10 IL1 001...9...4	20211203 0.5nM 069-1R_TRAF6_MyD88 NC_10 IL1 001...9...MyD88...65	10	MyD88 TRAF6Goff	20211203 0.5nM 069-1R_TRAF6_MyD88 NC_10 IL1 001	9	2.62911450707448	8.06301950269198	8	8	1	738
20211203 0.5nM 069-1R_TRAF6_MyD88 NC_10 IL1 001...9...40	20211203 0.5nM 069-1R_TRAF6_MyD88 NC_10 IL1 001...9...MyD88...385	10	MyD88 TRAF6Goff	20211203 0.5nM 069-1R_TRAF6_MyD88 NC_10 IL1 001	9	5.3726131473112	10.615437666432	152	144	1	738
20211203 0.5nM 069-1R_TRAF6_MyD88 NC_10 IL1 001...9...41	20211203 0.5nM 069-1R_TRAF6_MyD88 NC_10 IL1 001...9...MyD88...414	10	MyD88 TRAF6Goff	20211203 0.5nM 069-1R_TRAF6_MyD88 NC_10 IL1 001	9	4.17306999003083	10.7404988333483	12	28	1	738
20211203 0.5nM 069-1R_TRAF6_MyD88 NC_10 IL1 001...9...42	20211203 0.5nM 069-1R_TRAF6_MyD88 NC_10 IL1 001...9...MyD88...412	10	MyD88 TRAF6Goff	20211203 0.5nM 069-1R_TRAF6_MyD88 NC_10 IL1 001	9	3.27062255497915	5.34443868479077	24	52	1	738
20211203 0.5nM 069-1R_TRAF6_MyD88 NC_10 IL1 001...9...43	20211203 0.5nM 069-1R_TRAF6_MyD88 NC_10 IL1 001...9...MyD88...408	10	MyD88 TRAF6Goff	20211203 0.5nM 069-1R_TRAF6_MyD88 NC_10 IL1 001	9	1.52896321405466	8.59588037668109	40	308	1	738
20211203 0.5nM 069-1R_TRAF6_MyD88 NC_10 IL1 001...9...45	20211203 0.5nM 069-1R_TRAF6_MyD88 NC_10 IL1 001...9...MyD88...415	10	MyD88 TRAF6Goff	20211203 0.5nM 069-1R_TRAF6_MyD88 NC_10 IL1 001	9	4.2968241745825	8.70240393849507	52	44	1	738
20211203 0.5nM 069-1R_TRAF6_MyD88 NC_10 IL1 001...9...48	20211203 0.5nM 069-1R_TRAF6_MyD88 NC_10 IL1 001...9...MyD88...443	10	MyD88 TRAF6Goff	20211203 0.5nM 069-1R_TRAF6_MyD88 NC_10 IL1 001	9	4.71178198972323	9.43997640369828	184	308	1	738
20211203 0.5nM 069-1R_TRAF6_MyD88 NC_10 IL1 001...9...49	20211203 0.5nM 069-1R_TRAF6_MyD88 NC_10 IL1 001...9...MyD88...463	10	MyD88 TRAF6Goff	20211203 0.5nM 069-1R_TRAF6_MyD88 NC_10 IL1 001	9	3.42872429272313	3.33080014143339	52	24	1	738
20211203 0.5nM 069-1R_TRAF6_MyD88 NC_10 IL1 001...9...51	20211203 0.5nM 069-1R_TRAF6_MyD88 NC_10 IL1 001...9...MyD88...461	10	MyD88 TRAF6Goff	20211203 0.5nM 069-1R_TRAF6_MyD88 NC_10 IL1 001	9	6.56077238221226	7.76529482336435	76	40	1	738
20211203 0.5nM 069-1R_TRAF6_MyD88 NC_10 IL1 001...9...52	20211203 0.5nM 069-1R_TRAF6_MyD88 NC_10 IL1 001...9...MyD88...357	10	MyD88 TRAF6Goff	20211203 0.5nM 069-1R_TRAF6_MyD88 NC_10 IL1 001	9	5.23281981463111	5.82674515535986	180	20	1	738
20211203 0.5nM 069-1R_TRAF6_MyD88 NC_10 IL1 001...9...53	20211203 0.5nM 069-1R_TRAF6_MyD88 NC_10 IL1 001...9...MyD88...479	10	MyD88 TRAF6Goff	20211203 0.5nM 069-1R_TRAF6_MyD88 NC_10 IL1 001	9	5.75239414444449	3.94364395390291	36	24	1	738
20211203 0.5nM 069-1R_TRAF6_MyD88 NC_10 IL1 001...9...54	20211203 0.5nM 069-1R_TRAF6_MyD88 NC_10 IL1 001...9...MyD88...418	10	MyD88 TRAF6Goff	20211203 0.5nM 069-1R_TRAF6_MyD88 NC_10 IL1 001	9	2.23583786129231	12.1764262441949	64	276	1	738
20211203 0.5nM 069-1R_TRAF6_MyD88 NC_10 IL1 001...9...55	20211203 0.5nM 069-1R_TRAF6_MyD88 NC_10 IL1 001...9...MyD88...498	10	MyD88 TRAF6Goff	20211203 0.5nM 069-1R_TRAF6_MyD88 NC_10 IL1 001	9	3.74578602311608	7.40562684714414	24	28	1	738
20211203 0.5nM 069-1R_TRAF6_MyD88 NC_10 IL1 001...9...56	20211203 0.5nM 069-1R_TRAF6_MyD88 NC_10 IL1 001...9...MyD88...506	10	MyD88 TRAF6Goff	20211203 0.5nM 069-1R_TRAF6_MyD88 NC_10 IL1 001	9	4.45921346014243	8.34766987823485	20	28	1	738
20211203 0.5nM 069-1R_TRAF6_MyD88 NC_10 IL1 001...9...60	20211203 0.5nM 069-1R_TRAF6_MyD88 NC_10 IL1 001...9...MyD88...530	10	MyD88 TRAF6Goff	20211203 0.5nM 069-1R_TRAF6_MyD88 NC_10 IL1 001	9	3.49848008019781	11.0505638155342	92	104	1	738
20211203 0.5nM 069-1R_TRAF6_MyD88 NC_10 IL1 001...9...61	20211203 0.5nM 069-1R_TRAF6_MyD88 NC_10 IL1 001...9...MyD88...496	10	MyD88 TRAF6Goff	20211203 0.5nM 069-1R_TRAF6_MyD88 NC_10 IL1 001	9	4.11529661175176	9.04061887348241	152	116	1	738
20211203 0.5nM 069-1R_TRAF6_MyD88 NC_10 IL1 001...9...62	20211203 0.5nM 069-1R_TRAF6_MyD88 NC_10 IL1 001...9...MyD88...486	10	MyD88 TRAF6Goff	20211203 0.5nM 069-1R_TRAF6_MyD88 NC_10 IL1 001	9	3.79892850220228	7.11344280200567	92	88	1	738
20211203 0.5nM 069-1R_TRAF6_MyD88 NC_10 IL1 001...9...64	20211203 0.5nM 069-1R_TRAF6_MyD88 NC_10 IL1 001...9...MyD88...525	10	MyD88 TRAF6Goff	20211203 0.5nM 069-1R_TRAF6_MyD88 NC_10 IL1 001	9	5.59913345316063	7.37752701581737	32	32	1	738
20211203 0.5nM 069-1R_TRAF6_MyD88 NC_10 IL1 001...9...65	20211203 0.5nM 069-1R_TRAF6_MyD88 NC_10 IL1 001...9...MyD88...538	10	MyD88 TRAF6Goff	20211203 0.5nM 069-1R_TRAF6_MyD88 NC_10 IL1 001	9	5.08829131726447	4.34627240509165	20	8	1	738
20211203 0.5nM 069-1R_TRAF6_MyD88 NC_10 IL1 001...9...67	20211203 0.5nM 069-1R_TRAF6_MyD88 NC_10 IL1 001...9...MyD88...564	10	MyD88 TRAF6Goff	20211203 0.5nM 069-1R_TRAF6_MyD88 NC_10 IL1 001	9	2.3879717378436	9.20530677090225	16	68	1	738
20211203 0.5nM 069-1R_TRAF6_MyD88 NC_10 IL1 001...9...71	20211203 0.5nM 069-1R_TRAF6_MyD88 NC_10 IL1 001...9...MyD88...585	10	MyD88 TRAF6Goff	20211203 0.5nM 069-1R_TRAF6_MyD88 NC_10 IL1 001	9	3.43762468269444	3.68677608138202	80	16	1	738
20211203 0.5nM 069-1R_TRAF6_MyD88 NC_10 IL1 001...9...73	20211203 0.5nM 069-1R_TRAF6_MyD88 NC_10 IL1 001...9...MyD88...567	10	MyD88 TRAF6Goff	20211203 0.5nM 069-1R_TRAF6_MyD88 NC_10 IL1 001	9	4.71580032914069	5.62273526479073	92	44	1	738
20211203 0.5nM 069-1R_TRAF6_MyD88 NC_10 IL1 001...9...76	20211203 0.5nM 069-1R_TRAF6_MyD88 NC_10 IL1 001...9...MyD88...677	10	MyD88 TRAF6Goff	20211203 0.5nM 069-1R_TRAF6_MyD88 NC_10 IL1 001	9	2.25892880760299	6.29790594883052	32	16	1	738
20211203 0.5nM 069-1R_TRAF6_MyD88 NC_10 IL1 001...9...77	20211203 0.5nM 069-1R_TRAF6_MyD88 NC_10 IL1 001...9...MyD88...676	10	MyD88 TRAF6Goff	20211203 0.5nM 069-1R_TRAF6_MyD88 NC_10 IL1 001	9	5.94351241346685	3.97152419581984	152	24	1	738
20211203 0.5nM 069-1R_TRAF6_MyD88 NC_10 IL1 001...9...78	20211203 0.5nM 069-1R_TRAF6_MyD88 NC_10 IL1 001...9...MyD88...657	10	MyD88 TRAF6Goff	20211203 0.5nM 069-1R_TRAF6_MyD88 NC_10 IL1 001	9	3.42543148795546	7.33384918986431	76	136	1	738
20211203 0.5nM 069-1R_TRAF6_MyD88 NC_10 IL1 001...9...79	20211203 0.5nM 069-1R_TRAF6_MyD88 NC_10 IL1 001...9...MyD88...720	10	MyD88 TRAF6Goff	20211203 0.5nM 069-1R_TRAF6_MyD88 NC_10 IL1 001	9	3.35237758360858	2.22454203492413	12	16	1	738
20211203 0.5nM 069-1R_TRAF6_MyD88 NC_10 IL1 001...9...8	20211203 0.5nM 069-1R_TRAF6_MyD88 NC_10 IL1 001...9...MyD88...97	10	MyD88 TRAF6Goff	20211203 0.5nM 069-1R_TRAF6_MyD88 NC_10 IL1 001	9	5.0572054786156	5.91737023388386	12	8	1	738
20211203 0.5nM 069-1R_TRAF6_MyD88 NC_10 IL1 001...9...80	20211203 0.5nM 069-1R_TRAF6_MyD88 NC_10 IL1 001...9...MyD88...697	10	MyD88 TRAF6Goff	20211203 0.5nM 069-1R_TRAF6_MyD88 NC_10 IL1 001	9	2.79799812868366	7.61513853886628	72	56	1	738
20211203 0.5nM 069-1R_TRAF6_MyD88 NC_10 IL1 001...9...81	20211203 0.5nM 069-1R_TRAF6_MyD88 NC_10 IL1 001...9...MyD88...700	10	MyD88 TRAF6Goff	20211203 0.5nM 069-1R_TRAF6_MyD88 NC_10 IL1 001	9	6.04247380165921	10.2292309146279	36	132	1	738
20211203 0.5nM 069-1R_TRAF6_MyD88 NC_10 IL1 001...9...83	20211203 0.5nM 069-1R_TRAF6_MyD88 NC_10 IL1 001...9...MyD88...714	10	MyD88 TRAF6Goff	20211203 0.5nM 069-1R_TRAF6_MyD88 NC_10 IL1 001	9	5.49977933984453	14.8364852525402	92	112	1	738
20211203 0.5nM 069-1R_TRAF6_MyD88 NC_10 IL1 001...9...84	20211203 0.5nM 069-1R_TRAF6_MyD88 NC_10 IL1 001...9...MyD88...735	10	MyD88 TRAF6Goff	20211203 0.5nM 069-1R_TRAF6_MyD88 NC_10 IL1 001	9	1.57827751882998	5.21960983959277	52	68	1	738
20211203 0.5nM 069-1R_TRAF6_MyD88 NC_10 IL1 001...9...85	20211203 0.5nM 069-1R_TRAF6_MyD88 NC_10 IL1 001...9...MyD88...763	10	MyD88 TRAF6Goff	20211203 0.5nM 069-1R_TRAF6_MyD88 NC_10 IL1 001	9	1.75280616774396	2.36280336464647	28	24	1	738
20211203 0.5nM 069-1R_TRAF6_MyD88 NC_10 IL1 001...9...86	20211203 0.5nM 069-1R_TRAF6_MyD88 NC_10 IL1 001...9...MyD88...754	10	MyD88 TRAF6Goff	20211203 0.5nM 069-1R_TRAF6_MyD88 NC_10 IL1 001	9	2.62251205528523	5.48157636051901	72	60	1	738
20211203 0.5nM 069-1R_TRAF6_MyD88 NC_10 IL1 001...9...88	20211203 0.5nM 069-1R_TRAF6_MyD88 NC_10 IL1 001...9...MyD88...759	10	MyD88 TRAF6Goff	20211203 0.5nM 069-1R_TRAF6_MyD88 NC_10 IL1 001	9	4.74159840010436	9.59517222880303	196	104	1	738
20211203 0.5nM 069-1R_TRAF6_MyD88 NC_10 IL1 001...9...89	20211203 0.5nM 069-1R_TRAF6_MyD88 NC_10 IL1 001...9...MyD88...803	10	MyD88 TRAF6Goff	20211203 0.5nM 069-1R_TRAF6_MyD88 NC_10 IL1 001	9	2.02876948366118	7.41854949408983	16	48	1	738
20211203 0.5nM 069-1R_TRAF6_MyD88 NC_10 IL1 001...9...9	20211203 0.5nM 069-1R_TRAF6_MyD88 NC_10 IL1 001...9...MyD88...112	10	MyD88 TRAF6Goff	20211203 0.5nM 069-1R_TRAF6_MyD88 NC_10 IL1 001	9	6.59545120071419	10.9134567538896	12	116	1	738
20211203 0.5nM 069-1R_TRAF6_MyD88 NC_10 IL1 001...9...90	20211203 0.5nM 069-1R_TRAF6_MyD88 NC_10 IL1 001...9...MyD88...801	10	MyD88 TRAF6Goff	20211203 0.5nM 069-1R_TRAF6_MyD88 NC_10 IL1 001	9	3.81419945412819	5.61403136377104	20	32	1	738
20211203 0.5nM 069-1R_TRAF6_MyD88 NC_10 IL1 001...9...94	20211203 0.5nM 069-1R_TRAF6_MyD88 NC_10 IL1 001...9...MyD88...875	10	MyD88 TRAF6Goff	20211203 0.5nM 069-1R_TRAF6_MyD88 NC_10 IL1 001	9	6.18411729093433	6.81980782902993	64	64	1	738
20211203 0.5nM 069-1R_TRAF6_MyD88 NC_10 IL1 001...9...95	20211203 0.5nM 069-1R_TRAF6_MyD88 NC_10 IL1 001...9...MyD88...879	10	MyD88 TRAF6Goff	20211203 0.5nM 069-1R_TRAF6_MyD88 NC_10 IL1 001	9	4.39032609881166	6.82306466469719	104	180	1	738
20211203 0.5nM 069-1R_TRAF6_MyD88 NC_10 IL1 001...9...96	20211203 0.5nM 069-1R_TRAF6_MyD88 NC_10 IL1 001...9...MyD88...917	10	MyD88 TRAF6Goff	20211203 0.5nM 069-1R_TRAF6_MyD88 NC_10 IL1 001	9	2.46732860864434	6.00560227451567	16	256	1	738
20211203 0.5nM 069-1R_TRAF6_MyD88 NC_10 IL1 001...9...97	20211203 0.5nM 069-1R_TRAF6_MyD88 NC_10 IL1 001...9...MyD88...815	10	MyD88 TRAF6Goff	20211203 0.5nM 069-1R_TRAF6_MyD88 NC_10 IL1 001	9	3.95864306077002	1.11401403112092	188	12	1	738
20211203 0.5nM 069-1R_TRAF6_MyD88 NC_10 IL1 001...9...98	20211203 0.5nM 069-1R_TRAF6_MyD88 NC_10 IL1 001...9...MyD88...907	10	MyD88 TRAF6Goff	20211203 0.5nM 069-1R_TRAF6_MyD88 NC_10 IL1 001	9	5.42626882099261	1.47204200320771	16	12	1	738
20211203 0.5nM 069-1R_TRAF6_MyD88 NC_10 IL1 001...9...99	20211203 0.5nM 069-1R_TRAF6_MyD88 NC_10 IL1 001...9...MyD88...919	10	MyD88 TRAF6Goff	20211203 0.5nM 069-1R_TRAF6_MyD88 NC_10 IL1 001	9	5.35435219087096	7.94077941550391	12	204	1	738
20211206 0.5nM 069-1R_TRAF6_MyD88 NC_12mol 001...1...1	20211206 0.5nM 069-1R_TRAF6_MyD88 NC_12mol 001...1...MyD88...27	10	MyD88 TRAF6Goff	20211206 0.5nM 069-1R_TRAF6_MyD88 NC_12mol 001	1	3.88208126012902	6.36630695001529	52	12	1	382
20211206 0.5nM 069-1R_TRAF6_MyD88 NC_12mol 001...1...10	20211206 0.5nM 069-1R_TRAF6_MyD88 NC_12mol 001...1...MyD88...144	10	MyD88 TRAF6Goff	20211206 0.5nM 069-1R_TRAF6_MyD88 NC_12mol 001	1	0.72813111414435	10.9383100265804	24	680	1	382
20211206 0.5nM 069-1R_TRAF6_MyD88 NC_12mol 001...1...12	20211206 0.5nM 069-1R_TRAF6_MyD88 NC_12mol 001...1...MyD88...177	10	MyD88 TRAF6Goff	20211206 0.5nM 069-1R_TRAF6_MyD88 NC_12mol 001	1	3.57357672011245	8.03051500246641	12	48	1	382
20211206 0.5nM 069-1R_TRAF6_MyD88 NC_12mol 001...1...13	20211206 0.5nM 069-1R_TRAF6_MyD88 NC_12mol 001...1...MyD88...160	10	MyD88 TRAF6Goff	20211206 0.5nM 069-1R_TRAF6_MyD88 NC_12mol 001	1	5.24167148073184	4.02254686313023	172	124	1	382
20211206 0.5nM 069-1R_TRAF6_MyD88 NC_12mol 001...1...18	20211206 0.5nM 069-1R_TRAF6_MyD88 NC_12mol 001...1...MyD88...225	10	MyD88 TRAF6Goff	20211206 0.5nM 069-1R_TRAF6_MyD88 NC_12mol 001	1	5.26631232787903	5.75427584533153	24	84	1	382
20211206 0.5nM 069-1R_TRAF6_MyD88 NC_12mol 001...1...22	20211206 0.5nM 069-1R_TRAF6_MyD88 NC_12mol 001...1...MyD88...268	10	MyD88 TRAF6Goff	20211206 0.5nM 069-1R_TRAF6_MyD88 NC_12mol 001	1	6.00100471313246	11.2834365379483	212	452	1	382
20211206 0.5nM 069-1R_TRAF6_MyD88 NC_12mol 001...1...27	20211206 0.5nM 069-1R_TRAF6_MyD88 NC_12mol 001...1...MyD88...286	10	MyD88 TRAF6Goff	20211206 0.5nM 069-1R_TRAF6_MyD88 NC_12mol 001	1	4.57590802842805	6.18319268489267	104	44	1	382
20211206 0.5nM 069-1R_TRAF6_MyD88 NC_12mol 001...1...28	20211206 0.5nM 069-1R_TRAF6_MyD88 NC_12mol 001...1...MyD88...272	10	MyD88 TRAF6Goff	20211206 0.5nM 069-1R_TRAF6_MyD88 NC_12mol 001	1	5.11638704025295	6.5262308466187	96	268	1	382
20211206 0.5nM 069-1R_TRAF6_MyD88 NC_12mol 001...1...29	20211206 0.5nM 069-1R_TRAF6_MyD88 NC_12mol 001...1...MyD88...276	10	MyD88 TRAF6Goff	20211206 0.5nM 069-1R_TRAF6_MyD88 NC_12mol 001	1	5.56122607255992	3.03803374429659	128	12	1	382
20211206 0.5nM 069-1R_TRAF6_MyD88 NC_12mol 001...1...30	20211206 0.5nM 069-1R_TRAF6_MyD88 NC_12mol 001...1...MyD88...293	10	MyD88 TRAF6Goff	20211206 0.5nM 069-1R_TRAF6_MyD88 NC_12mol 001	1	5.47556669049683	6.27234600723025	184	160	1	382
20211206 0.5nM 069-1R_TRAF6_MyD88 NC_12mol 001...1...31	20211206 0.5nM 069-1R_TRAF6_MyD88 NC_12mol 001...1...MyD88...333	10	MyD88 TRAF6Goff	20211206 0.5nM 069-1R_TRAF6_MyD88 NC_12mol 001	1	5.71607782049968	3.25885763410881	84	8	1	382
20211206 0.5nM 069-1R_TRAF6_MyD88 NC_12mol 001...1...32	20211206 0.5nM 069-1R_TRAF6_MyD88 NC_12mol 001...1...MyD88...346	10	MyD88 TRAF6Goff	20211206 0.5nM 069-1R_TRAF6_MyD88 NC_12mol 001	1	3.39525932965329	1.66201081641108	328	12	1	382
20211206 0.5nM 069-1R_TRAF6_MyD88 NC_12mol 001...1...33	20211206 0.5nM 069-1R_TRAF6_MyD88 NC_12mol 001...1...MyD88...370	10	MyD88 TRAF6Goff	20211206 0.5nM 069-1R_TRAF6_MyD88 NC_12mol 001	1	4.28358603717967	1.73022299411273	244	8	1	382
20211206 0.5nM 069-1R_TRAF6_MyD88 NC_12mol 001...1...35	20211206 0.5nM 069-1R_TRAF6_MyD88 NC_12mol 001...1...MyD88...417	10	MyD88 TRAF6Goff	20211206 0.5nM 069-1R_TRAF6_MyD88 NC_12mol 001	1	3.97390266345202	4.05463357130561	16	196	1	382
20211206 0.5nM 069-1R_TRAF6_MyD88 NC_12mol 001...1...41	20211206 0.5nM 069-1R_TRAF6_MyD88 NC_12mol 001...1...MyD88...471	10	MyD88 TRAF6Goff	20211206 0.5nM 069-1R_TRAF6_MyD88 NC_12mol 001	1	3.52932285717381	9.45687424145351	120	256	1	382
20211206 0.5nM 069-1R_TRAF6_MyD88 NC_12mol 001...1...42	20211206 0.5nM 069-1R_TRAF6_MyD88 NC_12mol 001...1...MyD88...427	10	MyD88 TRAF6Goff	20211206 0.5nM 069-1R_TRAF6_MyD88 NC_12mol 001	1	6.02064958984244	12.5593274009606	116	104	1	382
20211206 0.5nM 069-1R_TRAF6_MyD88 NC_12mol 001...1...43	20211206 0.5nM 069-1R_TRAF6_MyD88 NC_12mol 001...1...MyD88...467	10	MyD88 TRAF6Goff	20211206 0.5nM 069-1R_TRAF6_MyD88 NC_12mol 001	1	5.54841737508801	6.36349431672511	168	240	1	382
20211206 0.5nM 069-1R_TRAF6_MyD88 NC_12mol 001...1...45	20211206 0.5nM 069-1R_TRAF6_MyD88 NC_12mol 001...1...MyD88...511	10	MyD88 TRAF6Goff	20211206 0.5nM 069-1R_TRAF6_MyD88 NC_12mol 001	1	2.74618390268186	2.70709025275319	68	68	1	382
20211206 0.5nM 069-1R_TRAF6_MyD88 NC_12mol 001...1...47	20211206 0.5nM 069-1R_TRAF6_MyD88 NC_12mol 001...1...MyD88...457	10	MyD88 TRAF6Goff	20211206 0.5nM 069-1R_TRAF6_MyD88 NC_12mol 001	1	5.22633070695987	2.99283475360367	368	120	1	382
20211206 0.5nM 069-1R_TRAF6_MyD88 NC_12mol 001...1...48	20211206 0.5nM 069-1R_TRAF6_MyD88 NC_12mol 001...1...MyD88...431	10	MyD88 TRAF6Goff	20211206 0.5nM 069-1R_TRAF6_MyD88 NC_12mol 001	1	5.51984924144038	3.1507782519909	184	20	1	382
20211206 0.5nM 069-1R_TRAF6_MyD88 NC_12mol 001...1...51	20211206 0.5nM 069-1R_TRAF6_MyD88 NC_12mol 001...1...MyD88...624	10	MyD88 TRAF6Goff	20211206 0.5nM 069-1R_TRAF6_MyD88 NC_12mol 001	1	6.47885764805636	4.1003885590104	312	120	1	382
20211206 0.5nM 069-1R_TRAF6_MyD88 NC_12mol 001...1...52	20211206 0.5nM 069-1R_TRAF6_MyD88 NC_12mol 001...1...MyD88...599	10	MyD88 TRAF6Goff	20211206 0.5nM 069-1R_TRAF6_MyD88 NC_12mol 001	1	6.38022017751005	1.47447290974935	160	52	1	382
20211206 0.5nM 069-1R_TRAF6_MyD88 NC_12mol 001...1...59	20211206 0.5nM 069-1R_TRAF6_MyD88 NC_12mol 001...1...MyD88...784	10	MyD88 TRAF6Goff	20211206 0.5nM 069-1R_TRAF6_MyD88 NC_12mol 001	1	2.90161958837233	3.1843878535694	36	144	1	382
20211206 0.5nM 069-1R_TRAF6_MyD88 NC_12mol 001...1...60	20211206 0.5nM 069-1R_TRAF6_MyD88 NC_12mol 001...1...MyD88...686	10	MyD88 TRAF6Goff	20211206 0.5nM 069-1R_TRAF6_MyD88 NC_12mol 001	1	6.62164782337843	9.88340182182771	96	156	1	382
20211206 0.5nM 069-1R_TRAF6_MyD88 NC_12mol 001...1...63	20211206 0.5nM 069-1R_TRAF6_MyD88 NC_12mol 001...1...MyD88...804	10	MyD88 TRAF6Goff	20211206 0.5nM 069-1R_TRAF6_MyD88 NC_12mol 001	1	3.06481539966378	4.21221720633781	16	28	1	382
20211206 0.5nM 069-1R_TRAF6_MyD88 NC_12mol 001...1...65	20211206 0.5nM 069-1R_TRAF6_MyD88 NC_12mol 001...1...MyD88...805	10	MyD88 TRAF6Goff	20211206 0.5nM 069-1R_TRAF6_MyD88 NC_12mol 001	1	1.39177372205444	1.29757361776995	20	24	1	382
20211206 0.5nM 069-1R_TRAF6_MyD88 NC_12mol 001...1...68	20211206 0.5nM 069-1R_TRAF6_MyD88 NC_12mol 001...1...MyD88...646	10	MyD88 TRAF6Goff	20211206 0.5nM 069-1R_TRAF6_MyD88 NC_12mol 001	1	0.684792428973482	5.36648630049365	20	560	1	382
20211206 0.5nM 069-1R_TRAF6_MyD88 NC_12mol 001...1...70	20211206 0.5nM 069-1R_TRAF6_MyD88 NC_12mol 001...1...MyD88...850	10	MyD88 TRAF6Goff	20211206 0.5nM 069-1R_TRAF6_MyD88 NC_12mol 001	1	2.88317422506602	3.45066936769849	56	28	1	382
20211206 0.5nM 069-1R_TRAF6_MyD88 NC_12mol 001...1...71	20211206 0.5nM 069-1R_TRAF6_MyD88 NC_12mol 001...1...MyD88...941	10	MyD88 TRAF6Goff	20211206 0.5nM 069-1R_TRAF6_MyD88 NC_12mol 001	1	2.21625923827277	1.67294337467183	8	36	1	382
20211206 0.5nM 069-1R_TRAF6_MyD88 NC_12mol 001...1...73	20211206 0.5nM 069-1R_TRAF6_MyD88 NC_12mol 001...1...MyD88...926	10	MyD88 TRAF6Goff	20211206 0.5nM 069-1R_TRAF6_MyD88 NC_12mol 001	1	3.58680857072527	3.06987944013254	144	76	1	382
20211206 0.5nM 069-1R_TRAF6_MyD88 NC_12mol 001...1...74	20211206 0.5nM 069-1R_TRAF6_MyD88 NC_12mol 001...1...MyD88...917	10	MyD88 TRAF6Goff	20211206 0.5nM 069-1R_TRAF6_MyD88 NC_12mol 001	1	2.55844934515678	2.964472504384	84	36	1	382
20211206 0.5nM 069-1R_TRAF6_MyD88 NC_12mol 001...1...76	20211206 0.5nM 069-1R_TRAF6_MyD88 NC_12mol 001...1...MyD88...971	10	MyD88 TRAF6Goff	20211206 0.5nM 069-1R_TRAF6_MyD88 NC_12mol 001	1	4.48608907825873	1.36582607509999	28	56	1	382
20211206 0.5nM 069-1R_TRAF6_MyD88 NC_12mol 001...1...77	20211206 0.5nM 069-1R_TRAF6_MyD88 NC_12mol 001...1...MyD88...832	10	MyD88 TRAF6Goff	20211206 0.5nM 069-1R_TRAF6_MyD88 NC_12mol 001	1	5.30538527905132	1.51451643651215	164	28	1	382
20211206 0.5nM 069-1R_TRAF6_MyD88 NC_12mol 001...1...79	20211206 0.5nM 069-1R_TRAF6_MyD88 NC_12mol 001...1...MyD88...969	10	MyD88 TRAF6Goff	20211206 0.5nM 069-1R_TRAF6_MyD88 NC_12mol 001	1	4.97303386030034	2.79328907866773	20	24	1	382
20211206 0.5nM 069-1R_TRAF6_MyD88 NC_12mol 001...1...82	20211206 0.5nM 069-1R_TRAF6_MyD88 NC_12mol 001...1...MyD88...946	10	MyD88 TRAF6Goff	20211206 0.5nM 069-1R_TRAF6_MyD88 NC_12mol 001	1	4.54028070938692	4.54487633882437	100	124	1	382
20211206 0.5nM 069-1R_TRAF6_MyD88 NC_12mol 001...1...83	20211206 0.5nM 069-1R_TRAF6_MyD88 NC_12mol 001...1...MyD88...1025	10	MyD88 TRAF6Goff	20211206 0.5nM 069-1R_TRAF6_MyD88 NC_12mol 001	1	2.83111828918919	1.68846700194417	60	60	1	382
20211206 0.5nM 069-1R_TRAF6_MyD88 NC_12mol 001...1...85	20211206 0.5nM 069-1R_TRAF6_MyD88 NC_12mol 001...1...MyD88...1102	10	MyD88 TRAF6Goff	20211206 0.5nM 069-1R_TRAF6_MyD88 NC_12mol 001	1	3.19387426924877	2.03349649516905	20	36	1	382
20211206 0.5nM 069-1R_TRAF6_MyD88 NC_12mol 001...1...87	20211206 0.5nM 069-1R_TRAF6_MyD88 NC_12mol 001...1...MyD88...1086	10	MyD88 TRAF6Goff	20211206 0.5nM 069-1R_TRAF6_MyD88 NC_12mol 001	1	3.10082572891315	1.54845371648958	16	32	1	382
20211206 0.5nM 069-1R_TRAF6_MyD88 NC_12mol 001...1...9	20211206 0.5nM 069-1R_TRAF6_MyD88 NC_12mol 001...1...MyD88...133	10	MyD88 TRAF6Goff	20211206 0.5nM 069-1R_TRAF6_MyD88 NC_12mol 001	1	4.67609906087955	2.63339287746753	28	20	1	382
20211206 0.5nM 069-1R_TRAF6_MyD88 NC_12mol 001...2...10	20211206 0.5nM 069-1R_TRAF6_MyD88 NC_12mol 001...2...MyD88...96	10	MyD88 TRAF6Goff	20211206 0.5nM 069-1R_TRAF6_MyD88 NC_12mol 001	2	5.07950425099293	6.25788088681304	80	76	1	382
20211206 0.5nM 069-1R_TRAF6_MyD88 NC_12mol 001...2...16	20211206 0.5nM 069-1R_TRAF6_MyD88 NC_12mol 001...2...MyD88...179	10	MyD88 TRAF6Goff	20211206 0.5nM 069-1R_TRAF6_MyD88 NC_12mol 001	2	2.65037085238382	7.26068191717807	36	184	1	382
20211206 0.5nM 069-1R_TRAF6_MyD88 NC_12mol 001...2...17	20211206 0.5nM 069-1R_TRAF6_MyD88 NC_12mol 001...2...MyD88...146	10	MyD88 TRAF6Goff	20211206 0.5nM 069-1R_TRAF6_MyD88 NC_12mol 001	2	5.67022638034937	6.08835244674842	124	116	1	382
20211206 0.5nM 069-1R_TRAF6_MyD88 NC_12mol 001...2...19	20211206 0.5nM 069-1R_TRAF6_MyD88 NC_12mol 001...2...MyD88...211	10	MyD88 TRAF6Goff	20211206 0.5nM 069-1R_TRAF6_MyD88 NC_12mol 001	2	3.55982911391181	5.33693875034811	88	164	1	382
20211206 0.5nM 069-1R_TRAF6_MyD88 NC_12mol 001...2...21	20211206 0.5nM 069-1R_TRAF6_MyD88 NC_12mol 001...2...MyD88...207	10	MyD88 TRAF6Goff	20211206 0.5nM 069-1R_TRAF6_MyD88 NC_12mol 001	2	4.05850381293277	4.03059032250762	32	28	1	382
20211206 0.5nM 069-1R_TRAF6_MyD88 NC_12mol 001...2...22	20211206 0.5nM 069-1R_TRAF6_MyD88 NC_12mol 001...2...MyD88...203	10	MyD88 TRAF6Goff	20211206 0.5nM 069-1R_TRAF6_MyD88 NC_12mol 001	2	3.43214903241838	2.22723374155906	100	16	1	382
20211206 0.5nM 069-1R_TRAF6_MyD88 NC_12mol 001...2...24	20211206 0.5nM 069-1R_TRAF6_MyD88 NC_12mol 001...2...MyD88...209	10	MyD88 TRAF6Goff	20211206 0.5nM 069-1R_TRAF6_MyD88 NC_12mol 001	2	4.97602657675265	11.6871587058	128	144	1	382
20211206 0.5nM 069-1R_TRAF6_MyD88 NC_12mol 001...2...25	20211206 0.5nM 069-1R_TRAF6_MyD88 NC_12mol 001...2...MyD88...216	10	MyD88 TRAF6Goff	20211206 0.5nM 069-1R_TRAF6_MyD88 NC_12mol 001	2	5.05102990583342	6.20334243843579	252	148	1	382
20211206 0.5nM 069-1R_TRAF6_MyD88 NC_12mol 001...2...26	20211206 0.5nM 069-1R_TRAF6_MyD88 NC_12mol 001...2...MyD88...239	10	MyD88 TRAF6Goff	20211206 0.5nM 069-1R_TRAF6_MyD88 NC_12mol 001	2	5.83969963396922	6.70081390834847	136	172	1	382
20211206 0.5nM 069-1R_TRAF6_MyD88 NC_12mol 001...2...27	20211206 0.5nM 069-1R_TRAF6_MyD88 NC_12mol 001...2...MyD88...253	10	MyD88 TRAF6Goff	20211206 0.5nM 069-1R_TRAF6_MyD88 NC_12mol 001	2	5.56540132276636	5.90086378197451	168	232	1	382
20211206 0.5nM 069-1R_TRAF6_MyD88 NC_12mol 001...2...28	20211206 0.5nM 069-1R_TRAF6_MyD88 NC_12mol 001...2...MyD88...257	10	MyD88 TRAF6Goff	20211206 0.5nM 069-1R_TRAF6_MyD88 NC_12mol 001	2	4.4317535103879	3.28251059503949	88	136	1	382
20211206 0.5nM 069-1R_TRAF6_MyD88 NC_12mol 001...2...32	20211206 0.5nM 069-1R_TRAF6_MyD88 NC_12mol 001...2...MyD88...242	10	MyD88 TRAF6Goff	20211206 0.5nM 069-1R_TRAF6_MyD88 NC_12mol 001	2	2.4012643906273	4.98416277366768	108	72	1	382
20211206 0.5nM 069-1R_TRAF6_MyD88 NC_12mol 001...2...33	20211206 0.5nM 069-1R_TRAF6_MyD88 NC_12mol 001...2...MyD88...218	10	MyD88 TRAF6Goff	20211206 0.5nM 069-1R_TRAF6_MyD88 NC_12mol 001	2	5.34281735743988	6.30174442504189	336	296	1	382
20211206 0.5nM 069-1R_TRAF6_MyD88 NC_12mol 001...2...34	20211206 0.5nM 069-1R_TRAF6_MyD88 NC_12mol 001...2...MyD88...292	10	MyD88 TRAF6Goff	20211206 0.5nM 069-1R_TRAF6_MyD88 NC_12mol 001	2	3.8731007184155	3.2025195994148	44	56	1	382
20211206 0.5nM 069-1R_TRAF6_MyD88 NC_12mol 001...2...36	20211206 0.5nM 069-1R_TRAF6_MyD88 NC_12mol 001...2...MyD88...249	10	MyD88 TRAF6Goff	20211206 0.5nM 069-1R_TRAF6_MyD88 NC_12mol 001	2	4.44152142125936	4.27097169023138	152	36	1	382
20211206 0.5nM 069-1R_TRAF6_MyD88 NC_12mol 001...2...37	20211206 0.5nM 069-1R_TRAF6_MyD88 NC_12mol 001...2...MyD88...316	10	MyD88 TRAF6Goff	20211206 0.5nM 069-1R_TRAF6_MyD88 NC_12mol 001	2	3.24782899625166	3.99191183040356	128	52	1	382
20211206 0.5nM 069-1R_TRAF6_MyD88 NC_12mol 001...2...38	20211206 0.5nM 069-1R_TRAF6_MyD88 NC_12mol 001...2...MyD88...305	10	MyD88 TRAF6Goff	20211206 0.5nM 069-1R_TRAF6_MyD88 NC_12mol 001	2	4.49576896865436	4.39287859202399	24	52	1	382
20211206 0.5nM 069-1R_TRAF6_MyD88 NC_12mol 001...2...39	20211206 0.5nM 069-1R_TRAF6_MyD88 NC_12mol 001...2...MyD88...301	10	MyD88 TRAF6Goff	20211206 0.5nM 069-1R_TRAF6_MyD88 NC_12mol 001	2	2.15307042030595	3.89211272526074	76	32	1	382
20211206 0.5nM 069-1R_TRAF6_MyD88 NC_12mol 001...2...40	20211206 0.5nM 069-1R_TRAF6_MyD88 NC_12mol 001...2...MyD88...322	10	MyD88 TRAF6Goff	20211206 0.5nM 069-1R_TRAF6_MyD88 NC_12mol 001	2	3.14190885771251	6.70885292871203	24	100	1	382
20211206 0.5nM 069-1R_TRAF6_MyD88 NC_12mol 001...2...42	20211206 0.5nM 069-1R_TRAF6_MyD88 NC_12mol 001...2...MyD88...369	10	MyD88 TRAF6Goff	20211206 0.5nM 069-1R_TRAF6_MyD88 NC_12mol 001	2	1.78486233053117	4.40046356949989	16	336	1	382
20211206 0.5nM 069-1R_TRAF6_MyD88 NC_12mol 001...2...43	20211206 0.5nM 069-1R_TRAF6_MyD88 NC_12mol 001...2...MyD88...337	10	MyD88 TRAF6Goff	20211206 0.5nM 069-1R_TRAF6_MyD88 NC_12mol 001	2	5.39805067739635	4.58574990221219	104	140	1	382
20211206 0.5nM 069-1R_TRAF6_MyD88 NC_12mol 001...2...44	20211206 0.5nM 069-1R_TRAF6_MyD88 NC_12mol 001...2...MyD88...314	10	MyD88 TRAF6Goff	20211206 0.5nM 069-1R_TRAF6_MyD88 NC_12mol 001	2	5.94117580794362	3.05106143285597	132	16	1	382
20211206 0.5nM 069-1R_TRAF6_MyD88 NC_12mol 001...2...45	20211206 0.5nM 069-1R_TRAF6_MyD88 NC_12mol 001...2...MyD88...423	10	MyD88 TRAF6Goff	20211206 0.5nM 069-1R_TRAF6_MyD88 NC_12mol 001	2	1.67813022008217	2.10118215697536	32	104	1	382
20211206 0.5nM 069-1R_TRAF6_MyD88 NC_12mol 001...2...48	20211206 0.5nM 069-1R_TRAF6_MyD88 NC_12mol 001...2...MyD88...374	10	MyD88 TRAF6Goff	20211206 0.5nM 069-1R_TRAF6_MyD88 NC_12mol 001	2	3.21110367676839	4.71229831099525	112	76	1	382
20211206 0.5nM 069-1R_TRAF6_MyD88 NC_12mol 001...2...49	20211206 0.5nM 069-1R_TRAF6_MyD88 NC_12mol 001...2...MyD88...360	10	MyD88 TRAF6Goff	20211206 0.5nM 069-1R_TRAF6_MyD88 NC_12mol 001	2	4.02415343449724	7.5961630832194	24	228	1	382
20211206 0.5nM 069-1R_TRAF6_MyD88 NC_12mol 001...2...50	20211206 0.5nM 069-1R_TRAF6_MyD88 NC_12mol 001...2...MyD88...277	10	MyD88 TRAF6Goff	20211206 0.5nM 069-1R_TRAF6_MyD88 NC_12mol 001	2	4.19124282641764	5.35778766962829	40	208	1	382
20211206 0.5nM 069-1R_TRAF6_MyD88 NC_12mol 001...2...51	20211206 0.5nM 069-1R_TRAF6_MyD88 NC_12mol 001...2...MyD88...338	10	MyD88 TRAF6Goff	20211206 0.5nM 069-1R_TRAF6_MyD88 NC_12mol 001	2	6.58295353359668	4.11890867223895	108	100	1	382
20211206 0.5nM 069-1R_TRAF6_MyD88 NC_12mol 001...2...52	20211206 0.5nM 069-1R_TRAF6_MyD88 NC_12mol 001...2...MyD88...433	10	MyD88 TRAF6Goff	20211206 0.5nM 069-1R_TRAF6_MyD88 NC_12mol 001	2	1.15362353375843	1.90087555757478	12	36	1	382
20211206 0.5nM 069-1R_TRAF6_MyD88 NC_12mol 001...2...56	20211206 0.5nM 069-1R_TRAF6_MyD88 NC_12mol 001...2...MyD88...482	10	MyD88 TRAF6Goff	20211206 0.5nM 069-1R_TRAF6_MyD88 NC_12mol 001	2	4.13106806350748	1.97601212516208	92	40	1	382
20211206 0.5nM 069-1R_TRAF6_MyD88 NC_12mol 001...2...58	20211206 0.5nM 069-1R_TRAF6_MyD88 NC_12mol 001...2...MyD88...343	10	MyD88 TRAF6Goff	20211206 0.5nM 069-1R_TRAF6_MyD88 NC_12mol 001	2	4.80489067584924	1.95322246397908	256	76	1	382
20211206 0.5nM 069-1R_TRAF6_MyD88 NC_12mol 001...2...59	20211206 0.5nM 069-1R_TRAF6_MyD88 NC_12mol 001...2...MyD88...528	10	MyD88 TRAF6Goff	20211206 0.5nM 069-1R_TRAF6_MyD88 NC_12mol 001	2	3.78105679551807	3.64820259423297	100	164	1	382
20211206 0.5nM 069-1R_TRAF6_MyD88 NC_12mol 001...2...6	20211206 0.5nM 069-1R_TRAF6_MyD88 NC_12mol 001...2...MyD88...49	10	MyD88 TRAF6Goff	20211206 0.5nM 069-1R_TRAF6_MyD88 NC_12mol 001	2	1.92822722897624	4.96213926774171	40	20	1	382
20211206 0.5nM 069-1R_TRAF6_MyD88 NC_12mol 001...2...60	20211206 0.5nM 069-1R_TRAF6_MyD88 NC_12mol 001...2...MyD88...542	10	MyD88 TRAF6Goff	20211206 0.5nM 069-1R_TRAF6_MyD88 NC_12mol 001	2	1.93369436187988	3.1791309493288	8	44	1	382
20211206 0.5nM 069-1R_TRAF6_MyD88 NC_12mol 001...2...61	20211206 0.5nM 069-1R_TRAF6_MyD88 NC_12mol 001...2...MyD88...561	10	MyD88 TRAF6Goff	20211206 0.5nM 069-1R_TRAF6_MyD88 NC_12mol 001	2	4.12775190247125	5.00617270143368	48	112	1	382
20211206 0.5nM 069-1R_TRAF6_MyD88 NC_12mol 001...2...62	20211206 0.5nM 069-1R_TRAF6_MyD88 NC_12mol 001...2...MyD88...550	10	MyD88 TRAF6Goff	20211206 0.5nM 069-1R_TRAF6_MyD88 NC_12mol 001	2	3.24111582063604	1.71008901717854	88	16	1	382
20211206 0.5nM 069-1R_TRAF6_MyD88 NC_12mol 001...2...64	20211206 0.5nM 069-1R_TRAF6_MyD88 NC_12mol 001...2...MyD88...562	10	MyD88 TRAF6Goff	20211206 0.5nM 069-1R_TRAF6_MyD88 NC_12mol 001	2	5.86679037591266	2.34564792281844	148	56	1	382
20211206 0.5nM 069-1R_TRAF6_MyD88 NC_12mol 001...2...66	20211206 0.5nM 069-1R_TRAF6_MyD88 NC_12mol 001...2...MyD88...585	10	MyD88 TRAF6Goff	20211206 0.5nM 069-1R_TRAF6_MyD88 NC_12mol 001	2	3.98515796121241	2.26723556517669	108	56	1	382
20211206 0.5nM 069-1R_TRAF6_MyD88 NC_12mol 001...2...67	20211206 0.5nM 069-1R_TRAF6_MyD88 NC_12mol 001...2...MyD88...619	10	MyD88 TRAF6Goff	20211206 0.5nM 069-1R_TRAF6_MyD88 NC_12mol 001	2	3.94434681091891	1.60581742449807	16	24	1	382
20211206 0.5nM 069-1R_TRAF6_MyD88 NC_12mol 001...2...68	20211206 0.5nM 069-1R_TRAF6_MyD88 NC_12mol 001...2...MyD88...620	10	MyD88 TRAF6Goff	20211206 0.5nM 069-1R_TRAF6_MyD88 NC_12mol 001	2	4.18930899132234	3.41298111260681	36	92	1	382
20211206 0.5nM 069-1R_TRAF6_MyD88 NC_12mol 001...2...69	20211206 0.5nM 069-1R_TRAF6_MyD88 NC_12mol 001...2...MyD88...604	10	MyD88 TRAF6Goff	20211206 0.5nM 069-1R_TRAF6_MyD88 NC_12mol 001	2	5.82516447614276	2.75036287990499	84	8	1	382
20211206 0.5nM 069-1R_TRAF6_MyD88 NC_12mol 001...2...70	20211206 0.5nM 069-1R_TRAF6_MyD88 NC_12mol 001...2...MyD88...646	10	MyD88 TRAF6Goff	20211206 0.5nM 069-1R_TRAF6_MyD88 NC_12mol 001	2	4.32385669735108	2.7739930056051	40	20	1	382
20211206 0.5nM 069-1R_TRAF6_MyD88 NC_12mol 001...2...71	20211206 0.5nM 069-1R_TRAF6_MyD88 NC_12mol 001...2...MyD88...683	10	MyD88 TRAF6Goff	20211206 0.5nM 069-1R_TRAF6_MyD88 NC_12mol 001	2	2.59036863312436	3.14689405592252	44	92	1	382
20211206 0.5nM 069-1R_TRAF6_MyD88 NC_12mol 001...2...72	20211206 0.5nM 069-1R_TRAF6_MyD88 NC_12mol 001...2...MyD88...691	10	MyD88 TRAF6Goff	20211206 0.5nM 069-1R_TRAF6_MyD88 NC_12mol 001	2	1.20631642444098	2.83222673505584	16	44	1	382
20211206 0.5nM 069-1R_TRAF6_MyD88 NC_12mol 001...3...11	20211206 0.5nM 069-1R_TRAF6_MyD88 NC_12mol 001...3...MyD88...99	10	MyD88 TRAF6Goff	20211206 0.5nM 069-1R_TRAF6_MyD88 NC_12mol 001	3	5.03678013790169	4.353491281223	36	28	1	382
20211206 0.5nM 069-1R_TRAF6_MyD88 NC_12mol 001...3...12	20211206 0.5nM 069-1R_TRAF6_MyD88 NC_12mol 001...3...MyD88...129	10	MyD88 TRAF6Goff	20211206 0.5nM 069-1R_TRAF6_MyD88 NC_12mol 001	3	3.90872495577695	8.04569752479704	44	48	1	382
20211206 0.5nM 069-1R_TRAF6_MyD88 NC_12mol 001...3...13	20211206 0.5nM 069-1R_TRAF6_MyD88 NC_12mol 001...3...MyD88...135	10	MyD88 TRAF6Goff	20211206 0.5nM 069-1R_TRAF6_MyD88 NC_12mol 001	3	1.7327342387466	4.56875067767084	16	108	1	382
20211206 0.5nM 069-1R_TRAF6_MyD88 NC_12mol 001...3...16	20211206 0.5nM 069-1R_TRAF6_MyD88 NC_12mol 001...3...MyD88...109	10	MyD88 TRAF6Goff	20211206 0.5nM 069-1R_TRAF6_MyD88 NC_12mol 001	3	5.0979126746915	0.909066393053828	424	8	1	382
20211206 0.5nM 069-1R_TRAF6_MyD88 NC_12mol 001...3...2	20211206 0.5nM 069-1R_TRAF6_MyD88 NC_12mol 001...3...MyD88...28	10	MyD88 TRAF6Goff	20211206 0.5nM 069-1R_TRAF6_MyD88 NC_12mol 001	3	5.95855330841859	14.3309524706492	48	64	1	382
20211206 0.5nM 069-1R_TRAF6_MyD88 NC_12mol 001...3...20	20211206 0.5nM 069-1R_TRAF6_MyD88 NC_12mol 001...3...MyD88...164	10	MyD88 TRAF6Goff	20211206 0.5nM 069-1R_TRAF6_MyD88 NC_12mol 001	3	5.48362837467375	5.04847323509453	40	52	1	382
20211206 0.5nM 069-1R_TRAF6_MyD88 NC_12mol 001...3...21	20211206 0.5nM 069-1R_TRAF6_MyD88 NC_12mol 001...3...MyD88...192	10	MyD88 TRAF6Goff	20211206 0.5nM 069-1R_TRAF6_MyD88 NC_12mol 001	3	4.23910140306376	9.1481179686879	168	324	1	382
20211206 0.5nM 069-1R_TRAF6_MyD88 NC_12mol 001...3...24	20211206 0.5nM 069-1R_TRAF6_MyD88 NC_12mol 001...3...MyD88...222	10	MyD88 TRAF6Goff	20211206 0.5nM 069-1R_TRAF6_MyD88 NC_12mol 001	3	5.97734960813543	6.16949709742614	88	180	1	382
20211206 0.5nM 069-1R_TRAF6_MyD88 NC_12mol 001...3...29	20211206 0.5nM 069-1R_TRAF6_MyD88 NC_12mol 001...3...MyD88...261	10	MyD88 TRAF6Goff	20211206 0.5nM 069-1R_TRAF6_MyD88 NC_12mol 001	3	3.70196188788898	3.771951669921	196	180	1	382
20211206 0.5nM 069-1R_TRAF6_MyD88 NC_12mol 001...3...3	20211206 0.5nM 069-1R_TRAF6_MyD88 NC_12mol 001...3...MyD88...36	10	MyD88 TRAF6Goff	20211206 0.5nM 069-1R_TRAF6_MyD88 NC_12mol 001	3	5.09791719583998	9.54362383358752	32	56	1	382
20211206 0.5nM 069-1R_TRAF6_MyD88 NC_12mol 001...3...30	20211206 0.5nM 069-1R_TRAF6_MyD88 NC_12mol 001...3...MyD88...265	10	MyD88 TRAF6Goff	20211206 0.5nM 069-1R_TRAF6_MyD88 NC_12mol 001	3	2.11626685251531	2.15778941322576	92	28	1	382
20211206 0.5nM 069-1R_TRAF6_MyD88 NC_12mol 001...3...31	20211206 0.5nM 069-1R_TRAF6_MyD88 NC_12mol 001...3...MyD88...320	10	MyD88 TRAF6Goff	20211206 0.5nM 069-1R_TRAF6_MyD88 NC_12mol 001	3	1.12979095847805	0.946989056714824	12	8	1	382
20211206 0.5nM 069-1R_TRAF6_MyD88 NC_12mol 001...3...32	20211206 0.5nM 069-1R_TRAF6_MyD88 NC_12mol 001...3...MyD88...329	10	MyD88 TRAF6Goff	20211206 0.5nM 069-1R_TRAF6_MyD88 NC_12mol 001	3	1.14540997548629	1.19734863684055	8	20	1	382
20211206 0.5nM 069-1R_TRAF6_MyD88 NC_12mol 001...3...34	20211206 0.5nM 069-1R_TRAF6_MyD88 NC_12mol 001...3...MyD88...290	10	MyD88 TRAF6Goff	20211206 0.5nM 069-1R_TRAF6_MyD88 NC_12mol 001	3	5.96424315350165	10.7051958046265	124	36	1	382
20211206 0.5nM 069-1R_TRAF6_MyD88 NC_12mol 001...3...39	20211206 0.5nM 069-1R_TRAF6_MyD88 NC_12mol 001...3...MyD88...456	10	MyD88 TRAF6Goff	20211206 0.5nM 069-1R_TRAF6_MyD88 NC_12mol 001	3	2.15026000953569	2.29143526604865	36	44	1	382
20211206 0.5nM 069-1R_TRAF6_MyD88 NC_12mol 001...3...4	20211206 0.5nM 069-1R_TRAF6_MyD88 NC_12mol 001...3...MyD88...30	10	MyD88 TRAF6Goff	20211206 0.5nM 069-1R_TRAF6_MyD88 NC_12mol 001	3	6.32440618395041	6.73521282049527	36	16	1	382
20211206 0.5nM 069-1R_TRAF6_MyD88 NC_12mol 001...3...40	20211206 0.5nM 069-1R_TRAF6_MyD88 NC_12mol 001...3...MyD88...461	10	MyD88 TRAF6Goff	20211206 0.5nM 069-1R_TRAF6_MyD88 NC_12mol 001	3	3.51892719598725	1.08353299595003	104	8	1	382
20211206 0.5nM 069-1R_TRAF6_MyD88 NC_12mol 001...3...41	20211206 0.5nM 069-1R_TRAF6_MyD88 NC_12mol 001...3...MyD88...467	10	MyD88 TRAF6Goff	20211206 0.5nM 069-1R_TRAF6_MyD88 NC_12mol 001	3	1.02149991345863	1.3706914448432	12	20	1	382
20211206 0.5nM 069-1R_TRAF6_MyD88 NC_12mol 001...3...43	20211206 0.5nM 069-1R_TRAF6_MyD88 NC_12mol 001...3...MyD88...497	10	MyD88 TRAF6Goff	20211206 0.5nM 069-1R_TRAF6_MyD88 NC_12mol 001	3	2.84632256685302	0.90054396661053	40	8	1	382
20211206 0.5nM 069-1R_TRAF6_MyD88 NC_12mol 001...3...45	20211206 0.5nM 069-1R_TRAF6_MyD88 NC_12mol 001...3...MyD88...579	10	MyD88 TRAF6Goff	20211206 0.5nM 069-1R_TRAF6_MyD88 NC_12mol 001	3	2.14287463240303	1.15887735486999	32	24	1	382
20211206 0.5nM 069-1R_TRAF6_MyD88 NC_12mol 001...3...5	20211206 0.5nM 069-1R_TRAF6_MyD88 NC_12mol 001...3...MyD88...34	10	MyD88 TRAF6Goff	20211206 0.5nM 069-1R_TRAF6_MyD88 NC_12mol 001	3	2.05888981885804	7.59207756481766	48	36	1	382
20211206 0.5nM 069-1R_TRAF6_MyD88 NC_12mol 001...3...52	20211206 0.5nM 069-1R_TRAF6_MyD88 NC_12mol 001...3...MyD88...604	10	MyD88 TRAF6Goff	20211206 0.5nM 069-1R_TRAF6_MyD88 NC_12mol 001	3	3.72948325401912	7.98519972982663	120	52	1	382
20211206 0.5nM 069-1R_TRAF6_MyD88 NC_12mol 001...3...54	20211206 0.5nM 069-1R_TRAF6_MyD88 NC_12mol 001...3...MyD88...622	10	MyD88 TRAF6Goff	20211206 0.5nM 069-1R_TRAF6_MyD88 NC_12mol 001	3	4.02359075425404	3.84758301487586	144	68	1	382
20211206 0.5nM 069-1R_TRAF6_MyD88 NC_12mol 001...3...55	20211206 0.5nM 069-1R_TRAF6_MyD88 NC_12mol 001...3...MyD88...653	10	MyD88 TRAF6Goff	20211206 0.5nM 069-1R_TRAF6_MyD88 NC_12mol 001	3	3.08788476250554	9.23575778104059	232	156	1	382
20211206 0.5nM 069-1R_TRAF6_MyD88 NC_12mol 001...3...56	20211206 0.5nM 069-1R_TRAF6_MyD88 NC_12mol 001...3...MyD88...664	10	MyD88 TRAF6Goff	20211206 0.5nM 069-1R_TRAF6_MyD88 NC_12mol 001	3	4.01972831480922	2.54491255848185	44	8	1	382
20211206 0.5nM 069-1R_TRAF6_MyD88 NC_12mol 001...3...57	20211206 0.5nM 069-1R_TRAF6_MyD88 NC_12mol 001...3...MyD88...699	10	MyD88 TRAF6Goff	20211206 0.5nM 069-1R_TRAF6_MyD88 NC_12mol 001	3	4.96816955057256	9.75984932622488	400	528	1	382
20211206 0.5nM 069-1R_TRAF6_MyD88 NC_12mol 001...3...58	20211206 0.5nM 069-1R_TRAF6_MyD88 NC_12mol 001...3...MyD88...648	10	MyD88 TRAF6Goff	20211206 0.5nM 069-1R_TRAF6_MyD88 NC_12mol 001	3	4.44466932663997	11.2316789506407	228	184	1	382
20211206 0.5nM 069-1R_TRAF6_MyD88 NC_12mol 001...3...60	20211206 0.5nM 069-1R_TRAF6_MyD88 NC_12mol 001...3...MyD88...607	10	MyD88 TRAF6Goff	20211206 0.5nM 069-1R_TRAF6_MyD88 NC_12mol 001	3	6.37474885798238	3.14473727639758	256	60	1	382
20211206 0.5nM 069-1R_TRAF6_MyD88 NC_12mol 001...3...62	20211206 0.5nM 069-1R_TRAF6_MyD88 NC_12mol 001...3...MyD88...689	10	MyD88 TRAF6Goff	20211206 0.5nM 069-1R_TRAF6_MyD88 NC_12mol 001	3	4.93238835028957	6.76039110912699	168	236	1	382
20211206 0.5nM 069-1R_TRAF6_MyD88 NC_12mol 001...3...63	20211206 0.5nM 069-1R_TRAF6_MyD88 NC_12mol 001...3...MyD88...740	10	MyD88 TRAF6Goff	20211206 0.5nM 069-1R_TRAF6_MyD88 NC_12mol 001	3	4.11253475068508	1.94639941332578	52	92	1	382
20211206 0.5nM 069-1R_TRAF6_MyD88 NC_12mol 001...3...67	20211206 0.5nM 069-1R_TRAF6_MyD88 NC_12mol 001...3...MyD88...856	10	MyD88 TRAF6Goff	20211206 0.5nM 069-1R_TRAF6_MyD88 NC_12mol 001	3	6.42608210956321	2.68612021662303	108	36	1	382
20211206 0.5nM 069-1R_TRAF6_MyD88 NC_12mol 001...3...68	20211206 0.5nM 069-1R_TRAF6_MyD88 NC_12mol 001...3...MyD88...832	10	MyD88 TRAF6Goff	20211206 0.5nM 069-1R_TRAF6_MyD88 NC_12mol 001	3	6.11378398131359	5.48874930890472	168	116	1	382
20211206 0.5nM 069-1R_TRAF6_MyD88 NC_12mol 001...3...7	20211206 0.5nM 069-1R_TRAF6_MyD88 NC_12mol 001...3...MyD88...41	10	MyD88 TRAF6Goff	20211206 0.5nM 069-1R_TRAF6_MyD88 NC_12mol 001	3	3.65321494611571	9.523862708546	28	32	1	382
20211206 0.5nM 069-1R_TRAF6_MyD88 NC_12mol 001...3...73	20211206 0.5nM 069-1R_TRAF6_MyD88 NC_12mol 001...3...MyD88...927	10	MyD88 TRAF6Goff	20211206 0.5nM 069-1R_TRAF6_MyD88 NC_12mol 001	3	3.97434235020988	2.79068058105175	164	56	1	382
20211206 0.5nM 069-1R_TRAF6_MyD88 NC_12mol 001...3...74	20211206 0.5nM 069-1R_TRAF6_MyD88 NC_12mol 001...3...MyD88...933	10	MyD88 TRAF6Goff	20211206 0.5nM 069-1R_TRAF6_MyD88 NC_12mol 001	3	2.76875262435816	5.36157260698882	32	68	1	382
20211206 0.5nM 069-1R_TRAF6_MyD88 NC_12mol 001...3...75	20211206 0.5nM 069-1R_TRAF6_MyD88 NC_12mol 001...3...MyD88...952	10	MyD88 TRAF6Goff	20211206 0.5nM 069-1R_TRAF6_MyD88 NC_12mol 001	3	5.47104643408583	7.42413218490346	116	268	1	382
20211206 0.5nM 069-1R_TRAF6_MyD88 NC_12mol 001...3...76	20211206 0.5nM 069-1R_TRAF6_MyD88 NC_12mol 001...3...MyD88...899	10	MyD88 TRAF6Goff	20211206 0.5nM 069-1R_TRAF6_MyD88 NC_12mol 001	3	3.23546903797166	1.91165198384224	112	12	1	382
20211206 0.5nM 069-1R_TRAF6_MyD88 NC_12mol 001...3...78	20211206 0.5nM 069-1R_TRAF6_MyD88 NC_12mol 001...3...MyD88...991	10	MyD88 TRAF6Goff	20211206 0.5nM 069-1R_TRAF6_MyD88 NC_12mol 001	3	5.0477547291095	11.2552131110949	112	172	1	382
20211206 0.5nM 069-1R_TRAF6_MyD88 NC_12mol 001...3...79	20211206 0.5nM 069-1R_TRAF6_MyD88 NC_12mol 001...3...MyD88...964	10	MyD88 TRAF6Goff	20211206 0.5nM 069-1R_TRAF6_MyD88 NC_12mol 001	3	2.22495055826617	6.38015177089382	32	216	1	382
20211206 0.5nM 069-1R_TRAF6_MyD88 NC_12mol 001...3...80	20211206 0.5nM 069-1R_TRAF6_MyD88 NC_12mol 001...3...MyD88...1003	10	MyD88 TRAF6Goff	20211206 0.5nM 069-1R_TRAF6_MyD88 NC_12mol 001	3	1.7745801643633	2.2140933761722	20	56	1	382
20211206 0.5nM 069-1R_TRAF6_MyD88 NC_12mol 001...3...82	20211206 0.5nM 069-1R_TRAF6_MyD88 NC_12mol 001...3...MyD88...979	10	MyD88 TRAF6Goff	20211206 0.5nM 069-1R_TRAF6_MyD88 NC_12mol 001	3	3.25877631864915	8.04267430367972	104	148	1	382
20211206 0.5nM 069-1R_TRAF6_MyD88 NC_12mol 001...3...83	20211206 0.5nM 069-1R_TRAF6_MyD88 NC_12mol 001...3...MyD88...811	10	MyD88 TRAF6Goff	20211206 0.5nM 069-1R_TRAF6_MyD88 NC_12mol 001	3	4.866722642418	9.16003560897721	308	112	1	382
20211206 0.5nM 069-1R_TRAF6_MyD88 NC_12mol 001...3...84	20211206 0.5nM 069-1R_TRAF6_MyD88 NC_12mol 001...3...MyD88...1061	10	MyD88 TRAF6Goff	20211206 0.5nM 069-1R_TRAF6_MyD88 NC_12mol 001	3	3.79435435484035	2.59296438628475	20	36	1	382
20211206 0.5nM 069-1R_TRAF6_MyD88 NC_12mol 001...3...85	20211206 0.5nM 069-1R_TRAF6_MyD88 NC_12mol 001...3...MyD88...1065	10	MyD88 TRAF6Goff	20211206 0.5nM 069-1R_TRAF6_MyD88 NC_12mol 001	3	2.16466101292508	1.88168097536168	64	20	1	382
20211206 0.5nM 069-1R_TRAF6_MyD88 NC_12mol 001...3...86	20211206 0.5nM 069-1R_TRAF6_MyD88 NC_12mol 001...3...MyD88...1099	10	MyD88 TRAF6Goff	20211206 0.5nM 069-1R_TRAF6_MyD88 NC_12mol 001	3	3.26505685279433	6.86182857257172	176	140	1	382
20211206 0.5nM 069-1R_TRAF6_MyD88 NC_12mol 001...3...88	20211206 0.5nM 069-1R_TRAF6_MyD88 NC_12mol 001...3...MyD88...1103	10	MyD88 TRAF6Goff	20211206 0.5nM 069-1R_TRAF6_MyD88 NC_12mol 001	3	2.23140049355975	1.55496184143266	44	48	1	382
20211206 0.5nM 069-1R_TRAF6_MyD88 NC_12mol 001...3...89	20211206 0.5nM 069-1R_TRAF6_MyD88 NC_12mol 001...3...MyD88...1077	10	MyD88 TRAF6Goff	20211206 0.5nM 069-1R_TRAF6_MyD88 NC_12mol 001	3	6.4796809228374	2.32035943377304	100	28	1	382
20211206 0.5nM 069-1R_TRAF6_MyD88 NC_12mol 001...3...90	20211206 0.5nM 069-1R_TRAF6_MyD88 NC_12mol 001...3...MyD88...1082	10	MyD88 TRAF6Goff	20211206 0.5nM 069-1R_TRAF6_MyD88 NC_12mol 001	3	4.29252709487231	0.87938910072592	120	8	1	382
20211206 0.5nM 069-1R_TRAF6_MyD88 NC_12mol 001...3...92	20211206 0.5nM 069-1R_TRAF6_MyD88 NC_12mol 001...3...MyD88...1153	10	MyD88 TRAF6Goff	20211206 0.5nM 069-1R_TRAF6_MyD88 NC_12mol 001	3	1.65325979793601	4.39542314088657	24	40	1	382
20211206 0.5nM 069-1R_TRAF6_MyD88 NC_12mol 001...3...93	20211206 0.5nM 069-1R_TRAF6_MyD88 NC_12mol 001...3...MyD88...1162	10	MyD88 TRAF6Goff	20211206 0.5nM 069-1R_TRAF6_MyD88 NC_12mol 001	3	2.70415240723554	3.28622103783006	48	20	1	382
20211206 0.5nM 069-1R_TRAF6_MyD88 NC_12mol 001...3...94	20211206 0.5nM 069-1R_TRAF6_MyD88 NC_12mol 001...3...MyD88...1125	10	MyD88 TRAF6Goff	20211206 0.5nM 069-1R_TRAF6_MyD88 NC_12mol 001	3	3.3990479912537	7.39530064684728	84	120	1	382
20211206 0.5nM 069-1R_TRAF6_MyD88 NC_12mol 001...3...96	20211206 0.5nM 069-1R_TRAF6_MyD88 NC_12mol 001...3...MyD88...1203	10	MyD88 TRAF6Goff	20211206 0.5nM 069-1R_TRAF6_MyD88 NC_12mol 001	3	4.1598265415608	2.42154696473479	140	52	1	382
20211206 0.5nM 069-1R_TRAF6_MyD88 NC_12mol 001...3...97	20211206 0.5nM 069-1R_TRAF6_MyD88 NC_12mol 001...3...MyD88...1159	10	MyD88 TRAF6Goff	20211206 0.5nM 069-1R_TRAF6_MyD88 NC_12mol 001	3	2.51707418665943	3.68512641239555	196	64	1	382
20211206 0.5nM 069-1R_TRAF6_MyD88 NC_12mol 001...4...1	20211206 0.5nM 069-1R_TRAF6_MyD88 NC_12mol 001...4...MyD88...30	10	MyD88 TRAF6Goff	20211206 0.5nM 069-1R_TRAF6_MyD88 NC_12mol 001	4	3.31021472241192	8.28728487234413	56	216	1	382
20211206 0.5nM 069-1R_TRAF6_MyD88 NC_12mol 001...4...11	20211206 0.5nM 069-1R_TRAF6_MyD88 NC_12mol 001...4...MyD88...102	10	MyD88 TRAF6Goff	20211206 0.5nM 069-1R_TRAF6_MyD88 NC_12mol 001	4	4.43863658387002	4.13091066221432	40	108	1	382
20211206 0.5nM 069-1R_TRAF6_MyD88 NC_12mol 001...4...12	20211206 0.5nM 069-1R_TRAF6_MyD88 NC_12mol 001...4...MyD88...109	10	MyD88 TRAF6Goff	20211206 0.5nM 069-1R_TRAF6_MyD88 NC_12mol 001	4	1.61435125031975	8.94381358668844	44	112	1	382
20211206 0.5nM 069-1R_TRAF6_MyD88 NC_12mol 001...4...14	20211206 0.5nM 069-1R_TRAF6_MyD88 NC_12mol 001...4...MyD88...129	10	MyD88 TRAF6Goff	20211206 0.5nM 069-1R_TRAF6_MyD88 NC_12mol 001	4	3.54360838880918	2.60675812902305	60	64	1	382
20211206 0.5nM 069-1R_TRAF6_MyD88 NC_12mol 001...4...17	20211206 0.5nM 069-1R_TRAF6_MyD88 NC_12mol 001...4...MyD88...114	10	MyD88 TRAF6Goff	20211206 0.5nM 069-1R_TRAF6_MyD88 NC_12mol 001	4	4.84279691728707	4.01773230198561	172	172	1	382
20211206 0.5nM 069-1R_TRAF6_MyD88 NC_12mol 001...4...18	20211206 0.5nM 069-1R_TRAF6_MyD88 NC_12mol 001...4...MyD88...165	10	MyD88 TRAF6Goff	20211206 0.5nM 069-1R_TRAF6_MyD88 NC_12mol 001	4	3.28731314891898	4.9236376202211	96	244	1	382
20211206 0.5nM 069-1R_TRAF6_MyD88 NC_12mol 001...4...2	20211206 0.5nM 069-1R_TRAF6_MyD88 NC_12mol 001...4...MyD88...34	10	MyD88 TRAF6Goff	20211206 0.5nM 069-1R_TRAF6_MyD88 NC_12mol 001	4	4.96529616811097	6.54110884586167	40	180	1	382
20211206 0.5nM 069-1R_TRAF6_MyD88 NC_12mol 001...4...20	20211206 0.5nM 069-1R_TRAF6_MyD88 NC_12mol 001...4...MyD88...151	10	MyD88 TRAF6Goff	20211206 0.5nM 069-1R_TRAF6_MyD88 NC_12mol 001	4	6.28729405284482	2.22265111256996	368	12	1	382
20211206 0.5nM 069-1R_TRAF6_MyD88 NC_12mol 001...4...23	20211206 0.5nM 069-1R_TRAF6_MyD88 NC_12mol 001...4...MyD88...128	10	MyD88 TRAF6Goff	20211206 0.5nM 069-1R_TRAF6_MyD88 NC_12mol 001	4	4.05569564246254	1.35080299507086	444	24	1	382
20211206 0.5nM 069-1R_TRAF6_MyD88 NC_12mol 001...4...27	20211206 0.5nM 069-1R_TRAF6_MyD88 NC_12mol 001...4...MyD88...228	10	MyD88 TRAF6Goff	20211206 0.5nM 069-1R_TRAF6_MyD88 NC_12mol 001	4	4.37123255523198	5.59636348742657	52	152	1	382
20211206 0.5nM 069-1R_TRAF6_MyD88 NC_12mol 001...4...29	20211206 0.5nM 069-1R_TRAF6_MyD88 NC_12mol 001...4...MyD88...240	10	MyD88 TRAF6Goff	20211206 0.5nM 069-1R_TRAF6_MyD88 NC_12mol 001	4	3.38765607573992	4.24352895703706	32	40	1	382
20211206 0.5nM 069-1R_TRAF6_MyD88 NC_12mol 001...4...3	20211206 0.5nM 069-1R_TRAF6_MyD88 NC_12mol 001...4...MyD88...57	10	MyD88 TRAF6Goff	20211206 0.5nM 069-1R_TRAF6_MyD88 NC_12mol 001	4	2.56409923991216	1.78772501909692	32	12	1	382
20211206 0.5nM 069-1R_TRAF6_MyD88 NC_12mol 001...4...31	20211206 0.5nM 069-1R_TRAF6_MyD88 NC_12mol 001...4...MyD88...230	10	MyD88 TRAF6Goff	20211206 0.5nM 069-1R_TRAF6_MyD88 NC_12mol 001	4	6.40980672519469	1.7380580809583	44	8	1	382
20211206 0.5nM 069-1R_TRAF6_MyD88 NC_12mol 001...4...32	20211206 0.5nM 069-1R_TRAF6_MyD88 NC_12mol 001...4...MyD88...231	10	MyD88 TRAF6Goff	20211206 0.5nM 069-1R_TRAF6_MyD88 NC_12mol 001	4	4.49744881860376	1.76922512991433	104	16	1	382
20211206 0.5nM 069-1R_TRAF6_MyD88 NC_12mol 001...4...36	20211206 0.5nM 069-1R_TRAF6_MyD88 NC_12mol 001...4...MyD88...322	10	MyD88 TRAF6Goff	20211206 0.5nM 069-1R_TRAF6_MyD88 NC_12mol 001	4	5.44599139499785	2.76036581432898	120	36	1	382
20211206 0.5nM 069-1R_TRAF6_MyD88 NC_12mol 001...4...37	20211206 0.5nM 069-1R_TRAF6_MyD88 NC_12mol 001...4...MyD88...326	10	MyD88 TRAF6Goff	20211206 0.5nM 069-1R_TRAF6_MyD88 NC_12mol 001	4	4.20533210371557	1.56877518490188	24	24	1	382
20211206 0.5nM 069-1R_TRAF6_MyD88 NC_12mol 001...4...39	20211206 0.5nM 069-1R_TRAF6_MyD88 NC_12mol 001...4...MyD88...362	10	MyD88 TRAF6Goff	20211206 0.5nM 069-1R_TRAF6_MyD88 NC_12mol 001	4	6.68448827975919	4.49555292307903	144	64	1	382
20211206 0.5nM 069-1R_TRAF6_MyD88 NC_12mol 001...4...4	20211206 0.5nM 069-1R_TRAF6_MyD88 NC_12mol 001...4...MyD88...54	10	MyD88 TRAF6Goff	20211206 0.5nM 069-1R_TRAF6_MyD88 NC_12mol 001	4	4.24255543885431	6.09800661114039	280	184	1	382
20211206 0.5nM 069-1R_TRAF6_MyD88 NC_12mol 001...4...40	20211206 0.5nM 069-1R_TRAF6_MyD88 NC_12mol 001...4...MyD88...343	10	MyD88 TRAF6Goff	20211206 0.5nM 069-1R_TRAF6_MyD88 NC_12mol 001	4	4.13412810046883	3.86352447380155	64	52	1	382
20211206 0.5nM 069-1R_TRAF6_MyD88 NC_12mol 001...4...41	20211206 0.5nM 069-1R_TRAF6_MyD88 NC_12mol 001...4...MyD88...376	10	MyD88 TRAF6Goff	20211206 0.5nM 069-1R_TRAF6_MyD88 NC_12mol 001	4	6.71508442220019	4.59271853061904	60	108	1	382
20211206 0.5nM 069-1R_TRAF6_MyD88 NC_12mol 001...4...44	20211206 0.5nM 069-1R_TRAF6_MyD88 NC_12mol 001...4...MyD88...451	10	MyD88 TRAF6Goff	20211206 0.5nM 069-1R_TRAF6_MyD88 NC_12mol 001	4	3.87448110816953	1.72855637605481	144	8	1	382
20211206 0.5nM 069-1R_TRAF6_MyD88 NC_12mol 001...4...48	20211206 0.5nM 069-1R_TRAF6_MyD88 NC_12mol 001...4...MyD88...490	10	MyD88 TRAF6Goff	20211206 0.5nM 069-1R_TRAF6_MyD88 NC_12mol 001	4	6.35654733258066	1.22850052407949	56	32	1	382
20211206 0.5nM 069-1R_TRAF6_MyD88 NC_12mol 001...4...55	20211206 0.5nM 069-1R_TRAF6_MyD88 NC_12mol 001...4...MyD88...542	10	MyD88 TRAF6Goff	20211206 0.5nM 069-1R_TRAF6_MyD88 NC_12mol 001	4	6.38221104395361	2.59325229886903	92	64	1	382
20211206 0.5nM 069-1R_TRAF6_MyD88 NC_12mol 001...4...56	20211206 0.5nM 069-1R_TRAF6_MyD88 NC_12mol 001...4...MyD88...565	10	MyD88 TRAF6Goff	20211206 0.5nM 069-1R_TRAF6_MyD88 NC_12mol 001	4	2.06717652647414	1.64324761874178	132	20	1	382
20211206 0.5nM 069-1R_TRAF6_MyD88 NC_12mol 001...4...59	20211206 0.5nM 069-1R_TRAF6_MyD88 NC_12mol 001...4...MyD88...634	10	MyD88 TRAF6Goff	20211206 0.5nM 069-1R_TRAF6_MyD88 NC_12mol 001	4	4.58612288422398	1.73965946151688	80	24	1	382
20211206 0.5nM 069-1R_TRAF6_MyD88 NC_12mol 001...4...60	20211206 0.5nM 069-1R_TRAF6_MyD88 NC_12mol 001...4...MyD88...598	10	MyD88 TRAF6Goff	20211206 0.5nM 069-1R_TRAF6_MyD88 NC_12mol 001	4	4.53651720807915	1.14780247862487	352	24	1	382
20211206 0.5nM 069-1R_TRAF6_MyD88 NC_12mol 001...4...62	20211206 0.5nM 069-1R_TRAF6_MyD88 NC_12mol 001...4...MyD88...704	10	MyD88 TRAF6Goff	20211206 0.5nM 069-1R_TRAF6_MyD88 NC_12mol 001	4	3.40628519433418	1.78156123359521	36	12	1	382
20211206 0.5nM 069-1R_TRAF6_MyD88 NC_12mol 001...4...63	20211206 0.5nM 069-1R_TRAF6_MyD88 NC_12mol 001...4...MyD88...694	10	MyD88 TRAF6Goff	20211206 0.5nM 069-1R_TRAF6_MyD88 NC_12mol 001	4	6.08181946158704	2.47427912194706	216	24	1	382
20211206 0.5nM 069-1R_TRAF6_MyD88 NC_12mol 001...4...7	20211206 0.5nM 069-1R_TRAF6_MyD88 NC_12mol 001...4...MyD88...90	10	MyD88 TRAF6Goff	20211206 0.5nM 069-1R_TRAF6_MyD88 NC_12mol 001	4	1.50794522010177	7.3819648132345	36	292	1	382
20211206 0.5nM 069-1R_TRAF6_MyD88 NC_12mol 001...5...11	20211206 0.5nM 069-1R_TRAF6_MyD88 NC_12mol 001...5...MyD88...37	10	MyD88 TRAF6Goff	20211206 0.5nM 069-1R_TRAF6_MyD88 NC_12mol 001	5	5.34297425953879	7.65544962545821	84	36	1	382
20211206 0.5nM 069-1R_TRAF6_MyD88 NC_12mol 001...5...12	20211206 0.5nM 069-1R_TRAF6_MyD88 NC_12mol 001...5...MyD88...45	10	MyD88 TRAF6Goff	20211206 0.5nM 069-1R_TRAF6_MyD88 NC_12mol 001	5	6.64034760772612	8.20843915913538	188	192	1	382
20211206 0.5nM 069-1R_TRAF6_MyD88 NC_12mol 001...5...13	20211206 0.5nM 069-1R_TRAF6_MyD88 NC_12mol 001...5...MyD88...98	10	MyD88 TRAF6Goff	20211206 0.5nM 069-1R_TRAF6_MyD88 NC_12mol 001	5	5.43413777493587	5.71582829987139	36	48	1	382
20211206 0.5nM 069-1R_TRAF6_MyD88 NC_12mol 001...5...14	20211206 0.5nM 069-1R_TRAF6_MyD88 NC_12mol 001...5...MyD88...100	10	MyD88 TRAF6Goff	20211206 0.5nM 069-1R_TRAF6_MyD88 NC_12mol 001	5	3.01309732333305	1.43132278927161	44	8	1	382
20211206 0.5nM 069-1R_TRAF6_MyD88 NC_12mol 001...5...15	20211206 0.5nM 069-1R_TRAF6_MyD88 NC_12mol 001...5...MyD88...73	10	MyD88 TRAF6Goff	20211206 0.5nM 069-1R_TRAF6_MyD88 NC_12mol 001	5	2.92785316719537	9.59940082578713	36	128	1	382
20211206 0.5nM 069-1R_TRAF6_MyD88 NC_12mol 001...5...17	20211206 0.5nM 069-1R_TRAF6_MyD88 NC_12mol 001...5...MyD88...105	10	MyD88 TRAF6Goff	20211206 0.5nM 069-1R_TRAF6_MyD88 NC_12mol 001	5	2.82158851916976	2.16727511409455	64	16	1	382
20211206 0.5nM 069-1R_TRAF6_MyD88 NC_12mol 001...5...2	20211206 0.5nM 069-1R_TRAF6_MyD88 NC_12mol 001...5...MyD88...5	10	MyD88 TRAF6Goff	20211206 0.5nM 069-1R_TRAF6_MyD88 NC_12mol 001	5	5.21403836316492	4.21253768292112	68	28	1	382
20211206 0.5nM 069-1R_TRAF6_MyD88 NC_12mol 001...5...22	20211206 0.5nM 069-1R_TRAF6_MyD88 NC_12mol 001...5...MyD88...174	10	MyD88 TRAF6Goff	20211206 0.5nM 069-1R_TRAF6_MyD88 NC_12mol 001	5	6.40912535973544	6.22709693233189	28	24	1	382
20211206 0.5nM 069-1R_TRAF6_MyD88 NC_12mol 001...5...25	20211206 0.5nM 069-1R_TRAF6_MyD88 NC_12mol 001...5...MyD88...256	10	MyD88 TRAF6Goff	20211206 0.5nM 069-1R_TRAF6_MyD88 NC_12mol 001	5	6.26024463987523	7.15137950672828	96	64	1	382
20211206 0.5nM 069-1R_TRAF6_MyD88 NC_12mol 001...5...26	20211206 0.5nM 069-1R_TRAF6_MyD88 NC_12mol 001...5...MyD88...266	10	MyD88 TRAF6Goff	20211206 0.5nM 069-1R_TRAF6_MyD88 NC_12mol 001	5	3.63483383177586	4.73903204860594	60	292	1	382
20211206 0.5nM 069-1R_TRAF6_MyD88 NC_12mol 001...5...31	20211206 0.5nM 069-1R_TRAF6_MyD88 NC_12mol 001...5...MyD88...408	10	MyD88 TRAF6Goff	20211206 0.5nM 069-1R_TRAF6_MyD88 NC_12mol 001	5	3.42450120565781	4.41864657037222	64	184	1	382
20211206 0.5nM 069-1R_TRAF6_MyD88 NC_12mol 001...5...32	20211206 0.5nM 069-1R_TRAF6_MyD88 NC_12mol 001...5...MyD88...22	10	MyD88 TRAF6Goff	20211206 0.5nM 069-1R_TRAF6_MyD88 NC_12mol 001	5	6.0304813746075	13.8576627265505	76	396	1	382
20211206 0.5nM 069-1R_TRAF6_MyD88 NC_12mol 001...5...33	20211206 0.5nM 069-1R_TRAF6_MyD88 NC_12mol 001...5...MyD88...354	10	MyD88 TRAF6Goff	20211206 0.5nM 069-1R_TRAF6_MyD88 NC_12mol 001	5	3.69687159169712	3.86534183302001	52	92	1	382
20211206 0.5nM 069-1R_TRAF6_MyD88 NC_12mol 001...5...34	20211206 0.5nM 069-1R_TRAF6_MyD88 NC_12mol 001...5...MyD88...137	10	MyD88 TRAF6Goff	20211206 0.5nM 069-1R_TRAF6_MyD88 NC_12mol 001	5	6.60412498724045	2.10383984594011	368	32	1	382
20211206 0.5nM 069-1R_TRAF6_MyD88 NC_12mol 001...5...35	20211206 0.5nM 069-1R_TRAF6_MyD88 NC_12mol 001...5...MyD88...369	10	MyD88 TRAF6Goff	20211206 0.5nM 069-1R_TRAF6_MyD88 NC_12mol 001	5	3.63345514505534	2.33820651838016	140	60	1	382
20211206 0.5nM 069-1R_TRAF6_MyD88 NC_12mol 001...5...36	20211206 0.5nM 069-1R_TRAF6_MyD88 NC_12mol 001...5...MyD88...373	10	MyD88 TRAF6Goff	20211206 0.5nM 069-1R_TRAF6_MyD88 NC_12mol 001	5	1.55067867960308	2.56109867698225	24	44	1	382
20211206 0.5nM 069-1R_TRAF6_MyD88 NC_12mol 001...5...37	20211206 0.5nM 069-1R_TRAF6_MyD88 NC_12mol 001...5...MyD88...375	10	MyD88 TRAF6Goff	20211206 0.5nM 069-1R_TRAF6_MyD88 NC_12mol 001	5	4.57063670382927	2.24568798555004	112	8	1	382
20211206 0.5nM 069-1R_TRAF6_MyD88 NC_12mol 001...5...38	20211206 0.5nM 069-1R_TRAF6_MyD88 NC_12mol 001...5...MyD88...377	10	MyD88 TRAF6Goff	20211206 0.5nM 069-1R_TRAF6_MyD88 NC_12mol 001	5	5.48291042440541	2.01924790091818	60	24	1	382
20211206 0.5nM 069-1R_TRAF6_MyD88 NC_12mol 001...5...39	20211206 0.5nM 069-1R_TRAF6_MyD88 NC_12mol 001...5...MyD88...382	10	MyD88 TRAF6Goff	20211206 0.5nM 069-1R_TRAF6_MyD88 NC_12mol 001	5	3.15387027574063	1.73130414246539	44	32	1	382
20211206 0.5nM 069-1R_TRAF6_MyD88 NC_12mol 001...5...41	20211206 0.5nM 069-1R_TRAF6_MyD88 NC_12mol 001...5...MyD88...359	10	MyD88 TRAF6Goff	20211206 0.5nM 069-1R_TRAF6_MyD88 NC_12mol 001	5	5.07710721105801	0.851536066197741	384	8	1	382
20211206 0.5nM 069-1R_TRAF6_MyD88 NC_12mol 001...5...43	20211206 0.5nM 069-1R_TRAF6_MyD88 NC_12mol 001...5...MyD88...448	10	MyD88 TRAF6Goff	20211206 0.5nM 069-1R_TRAF6_MyD88 NC_12mol 001	5	1.7761672293979	3.42546805852633	8	24	1	382
20211206 0.5nM 069-1R_TRAF6_MyD88 NC_12mol 001...5...45	20211206 0.5nM 069-1R_TRAF6_MyD88 NC_12mol 001...5...MyD88...418	10	MyD88 TRAF6Goff	20211206 0.5nM 069-1R_TRAF6_MyD88 NC_12mol 001	5	3.97538083571322	2.05160506885683	240	36	1	382
20211206 0.5nM 069-1R_TRAF6_MyD88 NC_12mol 001...5...47	20211206 0.5nM 069-1R_TRAF6_MyD88 NC_12mol 001...5...MyD88...403	10	MyD88 TRAF6Goff	20211206 0.5nM 069-1R_TRAF6_MyD88 NC_12mol 001	5	3.37428511364607	1.20913675395007	316	16	1	382
20211206 0.5nM 069-1R_TRAF6_MyD88 NC_12mol 001...5...49	20211206 0.5nM 069-1R_TRAF6_MyD88 NC_12mol 001...5...MyD88...506	10	MyD88 TRAF6Goff	20211206 0.5nM 069-1R_TRAF6_MyD88 NC_12mol 001	5	1.86103042302239	1.57897232407539	52	24	1	382
20211206 0.5nM 069-1R_TRAF6_MyD88 NC_12mol 001...5...5	20211206 0.5nM 069-1R_TRAF6_MyD88 NC_12mol 001...5...MyD88...46	10	MyD88 TRAF6Goff	20211206 0.5nM 069-1R_TRAF6_MyD88 NC_12mol 001	5	6.63648610089488	9.42452296973816	44	104	1	382
20211206 0.5nM 069-1R_TRAF6_MyD88 NC_12mol 001...5...50	20211206 0.5nM 069-1R_TRAF6_MyD88 NC_12mol 001...5...MyD88...295	10	MyD88 TRAF6Goff	20211206 0.5nM 069-1R_TRAF6_MyD88 NC_12mol 001	5	5.60985145017955	1.90502371913761	384	16	1	382
20211206 0.5nM 069-1R_TRAF6_MyD88 NC_12mol 001...5...51	20211206 0.5nM 069-1R_TRAF6_MyD88 NC_12mol 001...5...MyD88...555	10	MyD88 TRAF6Goff	20211206 0.5nM 069-1R_TRAF6_MyD88 NC_12mol 001	5	2.11864365879023	1.18876862956503	32	20	1	382
20211206 0.5nM 069-1R_TRAF6_MyD88 NC_12mol 001...5...52	20211206 0.5nM 069-1R_TRAF6_MyD88 NC_12mol 001...5...MyD88...580	10	MyD88 TRAF6Goff	20211206 0.5nM 069-1R_TRAF6_MyD88 NC_12mol 001	5	2.96340110257345	2.61958444471001	40	40	1	382
20211206 0.5nM 069-1R_TRAF6_MyD88 NC_12mol 001...5...53	20211206 0.5nM 069-1R_TRAF6_MyD88 NC_12mol 001...5...MyD88...527	10	MyD88 TRAF6Goff	20211206 0.5nM 069-1R_TRAF6_MyD88 NC_12mol 001	5	4.23964901957011	1.78959624452691	136	36	1	382
20211206 0.5nM 069-1R_TRAF6_MyD88 NC_12mol 001...5...54	20211206 0.5nM 069-1R_TRAF6_MyD88 NC_12mol 001...5...MyD88...503	10	MyD88 TRAF6Goff	20211206 0.5nM 069-1R_TRAF6_MyD88 NC_12mol 001	5	5.09253426172388	2.17122304833692	204	44	1	382
20211206 0.5nM 069-1R_TRAF6_MyD88 NC_12mol 001...5...56	20211206 0.5nM 069-1R_TRAF6_MyD88 NC_12mol 001...5...MyD88...524	10	MyD88 TRAF6Goff	20211206 0.5nM 069-1R_TRAF6_MyD88 NC_12mol 001	5	6.56255214507397	4.2181702187025	280	124	1	382
20211206 0.5nM 069-1R_TRAF6_MyD88 NC_12mol 001...5...57	20211206 0.5nM 069-1R_TRAF6_MyD88 NC_12mol 001...5...MyD88...438	10	MyD88 TRAF6Goff	20211206 0.5nM 069-1R_TRAF6_MyD88 NC_12mol 001	5	5.95709055469288	4.23922975950253	240	252	1	382
20211206 0.5nM 069-1R_TRAF6_MyD88 NC_12mol 001...5...58	20211206 0.5nM 069-1R_TRAF6_MyD88 NC_12mol 001...5...MyD88...601	10	MyD88 TRAF6Goff	20211206 0.5nM 069-1R_TRAF6_MyD88 NC_12mol 001	5	3.19800868719946	1.21537793159433	144	28	1	382
20211206 0.5nM 069-1R_TRAF6_MyD88 NC_12mol 001...5...59	20211206 0.5nM 069-1R_TRAF6_MyD88 NC_12mol 001...5...MyD88...609	10	MyD88 TRAF6Goff	20211206 0.5nM 069-1R_TRAF6_MyD88 NC_12mol 001	5	3.82004318595753	1.42317622179486	152	12	1	382
20211206 0.5nM 069-1R_TRAF6_MyD88 NC_12mol 001...5...60	20211206 0.5nM 069-1R_TRAF6_MyD88 NC_12mol 001...5...MyD88...719	10	MyD88 TRAF6Goff	20211206 0.5nM 069-1R_TRAF6_MyD88 NC_12mol 001	5	4.43304280812353	2.78964879251138	120	48	1	382
20211206 0.5nM 069-1R_TRAF6_MyD88 NC_12mol 001...5...61	20211206 0.5nM 069-1R_TRAF6_MyD88 NC_12mol 001...5...MyD88...687	10	MyD88 TRAF6Goff	20211206 0.5nM 069-1R_TRAF6_MyD88 NC_12mol 001	5	5.86554233619115	1.48504379367219	196	28	1	382
20211206 0.5nM 069-1R_TRAF6_MyD88 NC_12mol 001...5...63	20211206 0.5nM 069-1R_TRAF6_MyD88 NC_12mol 001...5...MyD88...686	10	MyD88 TRAF6Goff	20211206 0.5nM 069-1R_TRAF6_MyD88 NC_12mol 001	5	6.24718270740313	2.96188817286042	212	32	1	382
20211206 0.5nM 069-1R_TRAF6_MyD88 NC_12mol 001...5...64	20211206 0.5nM 069-1R_TRAF6_MyD88 NC_12mol 001...5...MyD88...704	10	MyD88 TRAF6Goff	20211206 0.5nM 069-1R_TRAF6_MyD88 NC_12mol 001	5	6.07736407250586	1.86449730010882	176	8	1	382
20211206 0.5nM 069-1R_TRAF6_MyD88 NC_12mol 001...5...65	20211206 0.5nM 069-1R_TRAF6_MyD88 NC_12mol 001...5...MyD88...722	10	MyD88 TRAF6Goff	20211206 0.5nM 069-1R_TRAF6_MyD88 NC_12mol 001	5	5.9275897162243	1.40584279931625	184	20	1	382
20211206 0.5nM 069-1R_TRAF6_MyD88 NC_12mol 001...5...66	20211206 0.5nM 069-1R_TRAF6_MyD88 NC_12mol 001...5...MyD88...760	10	MyD88 TRAF6Goff	20211206 0.5nM 069-1R_TRAF6_MyD88 NC_12mol 001	5	5.75153112600999	0.765194046288512	136	16	1	382
20211206 0.5nM 069-1R_TRAF6_MyD88 NC_12mol 001...5...67	20211206 0.5nM 069-1R_TRAF6_MyD88 NC_12mol 001...5...MyD88...797	10	MyD88 TRAF6Goff	20211206 0.5nM 069-1R_TRAF6_MyD88 NC_12mol 001	5	2.97297527310932	3.0196978206611	52	140	1	382
20211206 0.5nM 069-1R_TRAF6_MyD88 NC_12mol 001...5...68	20211206 0.5nM 069-1R_TRAF6_MyD88 NC_12mol 001...5...MyD88...834	10	MyD88 TRAF6Goff	20211206 0.5nM 069-1R_TRAF6_MyD88 NC_12mol 001	5	3.76438135033204	2.43865868079374	96	64	1	382
20211206 0.5nM 069-1R_TRAF6_MyD88 NC_12mol 001...5...70	20211206 0.5nM 069-1R_TRAF6_MyD88 NC_12mol 001...5...MyD88...861	10	MyD88 TRAF6Goff	20211206 0.5nM 069-1R_TRAF6_MyD88 NC_12mol 001	5	3.92293873698875	2.5234159222246	100	40	1	382
20211206 0.5nM 069-1R_TRAF6_MyD88 NC_12mol 001...5...71	20211206 0.5nM 069-1R_TRAF6_MyD88 NC_12mol 001...5...MyD88...885	10	MyD88 TRAF6Goff	20211206 0.5nM 069-1R_TRAF6_MyD88 NC_12mol 001	5	2.87816106210007	1.18554540012982	264	12	1	382
20211206 0.5nM 069-1R_TRAF6_MyD88 NC_12mol 001...5...72	20211206 0.5nM 069-1R_TRAF6_MyD88 NC_12mol 001...5...MyD88...858	10	MyD88 TRAF6Goff	20211206 0.5nM 069-1R_TRAF6_MyD88 NC_12mol 001	5	2.04995110283648	2.34547947614162	104	8	1	382
20211206 0.5nM 069-1R_TRAF6_MyD88 NC_12mol 001...5...73	20211206 0.5nM 069-1R_TRAF6_MyD88 NC_12mol 001...5...MyD88...879	10	MyD88 TRAF6Goff	20211206 0.5nM 069-1R_TRAF6_MyD88 NC_12mol 001	5	5.3071913562223	2.97827507461092	376	20	1	382
20211206 0.5nM 069-1R_TRAF6_MyD88 NC_12mol 001...5...74	20211206 0.5nM 069-1R_TRAF6_MyD88 NC_12mol 001...5...MyD88...946	10	MyD88 TRAF6Goff	20211206 0.5nM 069-1R_TRAF6_MyD88 NC_12mol 001	5	5.08802436543338	2.26297138278545	204	40	1	382
20211206 0.5nM 069-1R_TRAF6_MyD88 NC_12mol 001...5...75	20211206 0.5nM 069-1R_TRAF6_MyD88 NC_12mol 001...5...MyD88...937	10	MyD88 TRAF6Goff	20211206 0.5nM 069-1R_TRAF6_MyD88 NC_12mol 001	5	4.0529380358681	2.22264236088993	208	12	1	382
20211206 0.5nM 069-1R_TRAF6_MyD88 NC_12mol 001...5...76	20211206 0.5nM 069-1R_TRAF6_MyD88 NC_12mol 001...5...MyD88...1026	10	MyD88 TRAF6Goff	20211206 0.5nM 069-1R_TRAF6_MyD88 NC_12mol 001	5	4.28517159178574	0.868646400855795	68	16	1	382
20211206 0.5nM 069-1R_TRAF6_MyD88 NC_12mol 001...5...9	20211206 0.5nM 069-1R_TRAF6_MyD88 NC_12mol 001...5...MyD88...61	10	MyD88 TRAF6Goff	20211206 0.5nM 069-1R_TRAF6_MyD88 NC_12mol 001	5	5.13955607110327	7.42366915448684	40	40	1	382
20211206 0.5nM 069-1R_TRAF6_MyD88 NC_12mol 001...6...1	20211206 0.5nM 069-1R_TRAF6_MyD88 NC_12mol 001...6...MyD88...22	10	MyD88 TRAF6Goff	20211206 0.5nM 069-1R_TRAF6_MyD88 NC_12mol 001	6	3.73274584045962	7.40281960346845	8	56	1	382
20211206 0.5nM 069-1R_TRAF6_MyD88 NC_12mol 001...6...10	20211206 0.5nM 069-1R_TRAF6_MyD88 NC_12mol 001...6...MyD88...93	10	MyD88 TRAF6Goff	20211206 0.5nM 069-1R_TRAF6_MyD88 NC_12mol 001	6	3.05146806715984	7.64851575107619	80	36	1	382
20211206 0.5nM 069-1R_TRAF6_MyD88 NC_12mol 001...6...11	20211206 0.5nM 069-1R_TRAF6_MyD88 NC_12mol 001...6...MyD88...98	10	MyD88 TRAF6Goff	20211206 0.5nM 069-1R_TRAF6_MyD88 NC_12mol 001	6	1.77775795392711	5.37541004916503	24	112	1	382
20211206 0.5nM 069-1R_TRAF6_MyD88 NC_12mol 001...6...19	20211206 0.5nM 069-1R_TRAF6_MyD88 NC_12mol 001...6...MyD88...149	10	MyD88 TRAF6Goff	20211206 0.5nM 069-1R_TRAF6_MyD88 NC_12mol 001	6	4.13947126672512	8.15665063350181	84	268	1	382
20211206 0.5nM 069-1R_TRAF6_MyD88 NC_12mol 001...6...20	20211206 0.5nM 069-1R_TRAF6_MyD88 NC_12mol 001...6...MyD88...160	10	MyD88 TRAF6Goff	20211206 0.5nM 069-1R_TRAF6_MyD88 NC_12mol 001	6	4.0669626587154	6.25602734162981	124	68	1	382
20211206 0.5nM 069-1R_TRAF6_MyD88 NC_12mol 001...6...21	20211206 0.5nM 069-1R_TRAF6_MyD88 NC_12mol 001...6...MyD88...138	10	MyD88 TRAF6Goff	20211206 0.5nM 069-1R_TRAF6_MyD88 NC_12mol 001	6	4.68672039427996	9.5476349332279	132	172	1	382
20211206 0.5nM 069-1R_TRAF6_MyD88 NC_12mol 001...6...25	20211206 0.5nM 069-1R_TRAF6_MyD88 NC_12mol 001...6...MyD88...222	10	MyD88 TRAF6Goff	20211206 0.5nM 069-1R_TRAF6_MyD88 NC_12mol 001	6	3.35143095138951	5.01538106080428	148	72	1	382
20211206 0.5nM 069-1R_TRAF6_MyD88 NC_12mol 001...6...26	20211206 0.5nM 069-1R_TRAF6_MyD88 NC_12mol 001...6...MyD88...200	10	MyD88 TRAF6Goff	20211206 0.5nM 069-1R_TRAF6_MyD88 NC_12mol 001	6	2.81206696020473	3.7962515139343	88	8	1	382
20211206 0.5nM 069-1R_TRAF6_MyD88 NC_12mol 001...6...27	20211206 0.5nM 069-1R_TRAF6_MyD88 NC_12mol 001...6...MyD88...242	10	MyD88 TRAF6Goff	20211206 0.5nM 069-1R_TRAF6_MyD88 NC_12mol 001	6	4.77911612537889	6.86957038116452	72	60	1	382
20211206 0.5nM 069-1R_TRAF6_MyD88 NC_12mol 001...6...28	20211206 0.5nM 069-1R_TRAF6_MyD88 NC_12mol 001...6...MyD88...214	10	MyD88 TRAF6Goff	20211206 0.5nM 069-1R_TRAF6_MyD88 NC_12mol 001	6	3.01935117661996	2.45219455641712	48	12	1	382
20211206 0.5nM 069-1R_TRAF6_MyD88 NC_12mol 001...6...29	20211206 0.5nM 069-1R_TRAF6_MyD88 NC_12mol 001...6...MyD88...210	10	MyD88 TRAF6Goff	20211206 0.5nM 069-1R_TRAF6_MyD88 NC_12mol 001	6	5.85028615655379	11.9815732239865	280	452	1	382
20211206 0.5nM 069-1R_TRAF6_MyD88 NC_12mol 001...6...35	20211206 0.5nM 069-1R_TRAF6_MyD88 NC_12mol 001...6...MyD88...302	10	MyD88 TRAF6Goff	20211206 0.5nM 069-1R_TRAF6_MyD88 NC_12mol 001	6	2.12130127298878	2.71055018186164	12	20	1	382
20211206 0.5nM 069-1R_TRAF6_MyD88 NC_12mol 001...6...36	20211206 0.5nM 069-1R_TRAF6_MyD88 NC_12mol 001...6...MyD88...282	10	MyD88 TRAF6Goff	20211206 0.5nM 069-1R_TRAF6_MyD88 NC_12mol 001	6	6.08391235798445	6.37726505576932	168	72	1	382
20211206 0.5nM 069-1R_TRAF6_MyD88 NC_12mol 001...6...37	20211206 0.5nM 069-1R_TRAF6_MyD88 NC_12mol 001...6...MyD88...261	10	MyD88 TRAF6Goff	20211206 0.5nM 069-1R_TRAF6_MyD88 NC_12mol 001	6	4.02483386734291	5.37944892001721	204	184	1	382
20211206 0.5nM 069-1R_TRAF6_MyD88 NC_12mol 001...6...39	20211206 0.5nM 069-1R_TRAF6_MyD88 NC_12mol 001...6...MyD88...329	10	MyD88 TRAF6Goff	20211206 0.5nM 069-1R_TRAF6_MyD88 NC_12mol 001	6	4.24416843460146	3.6680254021935	108	44	1	382
20211206 0.5nM 069-1R_TRAF6_MyD88 NC_12mol 001...6...40	20211206 0.5nM 069-1R_TRAF6_MyD88 NC_12mol 001...6...MyD88...348	10	MyD88 TRAF6Goff	20211206 0.5nM 069-1R_TRAF6_MyD88 NC_12mol 001	6	2.44036792544298	2.21731821443406	48	36	1	382
20211206 0.5nM 069-1R_TRAF6_MyD88 NC_12mol 001...6...41	20211206 0.5nM 069-1R_TRAF6_MyD88 NC_12mol 001...6...MyD88...335	10	MyD88 TRAF6Goff	20211206 0.5nM 069-1R_TRAF6_MyD88 NC_12mol 001	6	2.47472698123971	2.6113116980544	40	8	1	382
20211206 0.5nM 069-1R_TRAF6_MyD88 NC_12mol 001...6...42	20211206 0.5nM 069-1R_TRAF6_MyD88 NC_12mol 001...6...MyD88...341	10	MyD88 TRAF6Goff	20211206 0.5nM 069-1R_TRAF6_MyD88 NC_12mol 001	6	3.47962707230969	3.17565592588868	104	100	1	382
20211206 0.5nM 069-1R_TRAF6_MyD88 NC_12mol 001...6...43	20211206 0.5nM 069-1R_TRAF6_MyD88 NC_12mol 001...6...MyD88...354	10	MyD88 TRAF6Goff	20211206 0.5nM 069-1R_TRAF6_MyD88 NC_12mol 001	6	3.84042245531887	3.71319425476212	8	68	1	382
20211206 0.5nM 069-1R_TRAF6_MyD88 NC_12mol 001...6...44	20211206 0.5nM 069-1R_TRAF6_MyD88 NC_12mol 001...6...MyD88...320	10	MyD88 TRAF6Goff	20211206 0.5nM 069-1R_TRAF6_MyD88 NC_12mol 001	6	2.9213095143734	3.31512819073861	128	48	1	382
20211206 0.5nM 069-1R_TRAF6_MyD88 NC_12mol 001...6...45	20211206 0.5nM 069-1R_TRAF6_MyD88 NC_12mol 001...6...MyD88...368	10	MyD88 TRAF6Goff	20211206 0.5nM 069-1R_TRAF6_MyD88 NC_12mol 001	6	2.98471003562447	4.8414644660417	56	132	1	382
20211206 0.5nM 069-1R_TRAF6_MyD88 NC_12mol 001...6...46	20211206 0.5nM 069-1R_TRAF6_MyD88 NC_12mol 001...6...MyD88...386	10	MyD88 TRAF6Goff	20211206 0.5nM 069-1R_TRAF6_MyD88 NC_12mol 001	6	4.37168231827142	6.86072558292327	24	116	1	382
20211206 0.5nM 069-1R_TRAF6_MyD88 NC_12mol 001...6...47	20211206 0.5nM 069-1R_TRAF6_MyD88 NC_12mol 001...6...MyD88...325	10	MyD88 TRAF6Goff	20211206 0.5nM 069-1R_TRAF6_MyD88 NC_12mol 001	6	1.65110019939293	3.39379119683331	152	116	1	382
20211206 0.5nM 069-1R_TRAF6_MyD88 NC_12mol 001...6...48	20211206 0.5nM 069-1R_TRAF6_MyD88 NC_12mol 001...6...MyD88...382	10	MyD88 TRAF6Goff	20211206 0.5nM 069-1R_TRAF6_MyD88 NC_12mol 001	6	5.65384246814322	2.92773900788673	120	28	1	382
20211206 0.5nM 069-1R_TRAF6_MyD88 NC_12mol 001...6...5	20211206 0.5nM 069-1R_TRAF6_MyD88 NC_12mol 001...6...MyD88...88	10	MyD88 TRAF6Goff	20211206 0.5nM 069-1R_TRAF6_MyD88 NC_12mol 001	6	4.12214925675858	9.11989024601465	28	192	1	382
20211206 0.5nM 069-1R_TRAF6_MyD88 NC_12mol 001...6...50	20211206 0.5nM 069-1R_TRAF6_MyD88 NC_12mol 001...6...MyD88...400	10	MyD88 TRAF6Goff	20211206 0.5nM 069-1R_TRAF6_MyD88 NC_12mol 001	6	4.88212061986901	2.92340486259431	64	20	1	382
20211206 0.5nM 069-1R_TRAF6_MyD88 NC_12mol 001...6...52	20211206 0.5nM 069-1R_TRAF6_MyD88 NC_12mol 001...6...MyD88...403	10	MyD88 TRAF6Goff	20211206 0.5nM 069-1R_TRAF6_MyD88 NC_12mol 001	6	1.67667077105243	3.36420389771948	64	92	1	382
20211206 0.5nM 069-1R_TRAF6_MyD88 NC_12mol 001...6...53	20211206 0.5nM 069-1R_TRAF6_MyD88 NC_12mol 001...6...MyD88...423	10	MyD88 TRAF6Goff	20211206 0.5nM 069-1R_TRAF6_MyD88 NC_12mol 001	6	1.33565516933601	1.83248886850948	20	44	1	382
20211206 0.5nM 069-1R_TRAF6_MyD88 NC_12mol 001...6...54	20211206 0.5nM 069-1R_TRAF6_MyD88 NC_12mol 001...6...MyD88...433	10	MyD88 TRAF6Goff	20211206 0.5nM 069-1R_TRAF6_MyD88 NC_12mol 001	6	6.58830677613455	4.72096479902039	76	68	1	382
20211206 0.5nM 069-1R_TRAF6_MyD88 NC_12mol 001...6...57	20211206 0.5nM 069-1R_TRAF6_MyD88 NC_12mol 001...6...MyD88...434	10	MyD88 TRAF6Goff	20211206 0.5nM 069-1R_TRAF6_MyD88 NC_12mol 001	6	2.55930956968266	2.05083591494908	80	8	1	382
20211206 0.5nM 069-1R_TRAF6_MyD88 NC_12mol 001...6...59	20211206 0.5nM 069-1R_TRAF6_MyD88 NC_12mol 001...6...MyD88...507	10	MyD88 TRAF6Goff	20211206 0.5nM 069-1R_TRAF6_MyD88 NC_12mol 001	6	5.54303395439091	4.73961159681836	48	268	1	382
20211206 0.5nM 069-1R_TRAF6_MyD88 NC_12mol 001...6...6	20211206 0.5nM 069-1R_TRAF6_MyD88 NC_12mol 001...6...MyD88...84	10	MyD88 TRAF6Goff	20211206 0.5nM 069-1R_TRAF6_MyD88 NC_12mol 001	6	3.26292930777474	1.72960948365404	72	8	1	382
20211206 0.5nM 069-1R_TRAF6_MyD88 NC_12mol 001...6...60	20211206 0.5nM 069-1R_TRAF6_MyD88 NC_12mol 001...6...MyD88...462	10	MyD88 TRAF6Goff	20211206 0.5nM 069-1R_TRAF6_MyD88 NC_12mol 001	6	5.29616045340062	3.67751835541697	64	36	1	382
20211206 0.5nM 069-1R_TRAF6_MyD88 NC_12mol 001...6...61	20211206 0.5nM 069-1R_TRAF6_MyD88 NC_12mol 001...6...MyD88...482	10	MyD88 TRAF6Goff	20211206 0.5nM 069-1R_TRAF6_MyD88 NC_12mol 001	6	3.75534367589921	3.09308557683753	196	84	1	382
20211206 0.5nM 069-1R_TRAF6_MyD88 NC_12mol 001...6...62	20211206 0.5nM 069-1R_TRAF6_MyD88 NC_12mol 001...6...MyD88...490	10	MyD88 TRAF6Goff	20211206 0.5nM 069-1R_TRAF6_MyD88 NC_12mol 001	6	4.12503719610181	3.09377521596234	84	80	1	382
20211206 0.5nM 069-1R_TRAF6_MyD88 NC_12mol 001...6...66	20211206 0.5nM 069-1R_TRAF6_MyD88 NC_12mol 001...6...MyD88...518	10	MyD88 TRAF6Goff	20211206 0.5nM 069-1R_TRAF6_MyD88 NC_12mol 001	6	3.31273600269599	4.49848187200879	88	84	1	382
20211206 0.5nM 069-1R_TRAF6_MyD88 NC_12mol 001...6...67	20211206 0.5nM 069-1R_TRAF6_MyD88 NC_12mol 001...6...MyD88...530	10	MyD88 TRAF6Goff	20211206 0.5nM 069-1R_TRAF6_MyD88 NC_12mol 001	6	3.80518332654623	7.36852934187093	144	100	1	382
20211206 0.5nM 069-1R_TRAF6_MyD88 NC_12mol 001...6...68	20211206 0.5nM 069-1R_TRAF6_MyD88 NC_12mol 001...6...MyD88...581	10	MyD88 TRAF6Goff	20211206 0.5nM 069-1R_TRAF6_MyD88 NC_12mol 001	6	4.26812610174775	3.18582809876806	64	44	1	382
20211206 0.5nM 069-1R_TRAF6_MyD88 NC_12mol 001...6...70	20211206 0.5nM 069-1R_TRAF6_MyD88 NC_12mol 001...6...MyD88...647	10	MyD88 TRAF6Goff	20211206 0.5nM 069-1R_TRAF6_MyD88 NC_12mol 001	6	3.78894702071443	4.030880248231	88	96	1	382
20211206 0.5nM 069-1R_TRAF6_MyD88 NC_12mol 001...6...71	20211206 0.5nM 069-1R_TRAF6_MyD88 NC_12mol 001...6...MyD88...618	10	MyD88 TRAF6Goff	20211206 0.5nM 069-1R_TRAF6_MyD88 NC_12mol 001	6	5.75771495218104	3.02088184968737	312	124	1	382
20211206 0.5nM 069-1R_TRAF6_MyD88 NC_12mol 001...6...72	20211206 0.5nM 069-1R_TRAF6_MyD88 NC_12mol 001...6...MyD88...737	10	MyD88 TRAF6Goff	20211206 0.5nM 069-1R_TRAF6_MyD88 NC_12mol 001	6	5.88385410260112	2.68965927304831	132	40	1	382
20211206 0.5nM 069-1R_TRAF6_MyD88 NC_12mol 001...6...73	20211206 0.5nM 069-1R_TRAF6_MyD88 NC_12mol 001...6...MyD88...719	10	MyD88 TRAF6Goff	20211206 0.5nM 069-1R_TRAF6_MyD88 NC_12mol 001	6	3.79879791392093	1.41104798525523	224	56	1	382
20211206 0.5nM 069-1R_TRAF6_MyD88 NC_12mol 001...6...74	20211206 0.5nM 069-1R_TRAF6_MyD88 NC_12mol 001...6...MyD88...738	10	MyD88 TRAF6Goff	20211206 0.5nM 069-1R_TRAF6_MyD88 NC_12mol 001	6	4.44517036315249	1.17557138246958	152	12	1	382
20211206 0.5nM 069-1R_TRAF6_MyD88 NC_12mol 001...6...77	20211206 0.5nM 069-1R_TRAF6_MyD88 NC_12mol 001...6...MyD88...856	10	MyD88 TRAF6Goff	20211206 0.5nM 069-1R_TRAF6_MyD88 NC_12mol 001	6	5.35047925450109	2.74471145936265	56	24	1	382
20211206 0.5nM 069-1R_TRAF6_MyD88 NC_12mol 001...6...78	20211206 0.5nM 069-1R_TRAF6_MyD88 NC_12mol 001...6...MyD88...835	10	MyD88 TRAF6Goff	20211206 0.5nM 069-1R_TRAF6_MyD88 NC_12mol 001	6	3.65431943430454	1.13330649569023	184	8	1	382
20211206 0.5nM 069-1R_TRAF6_MyD88 NC_12mol 001...6...9	20211206 0.5nM 069-1R_TRAF6_MyD88 NC_12mol 001...6...MyD88...59	10	MyD88 TRAF6Goff	20211206 0.5nM 069-1R_TRAF6_MyD88 NC_12mol 001	6	3.60393620171865	8.13125123649594	88	12	1	382
20211206 0.5nM 069-1R_TRAF6_MyD88 NC_12mol 001...7...10	20211206 0.5nM 069-1R_TRAF6_MyD88 NC_12mol 001...7...MyD88...75	10	MyD88 TRAF6Goff	20211206 0.5nM 069-1R_TRAF6_MyD88 NC_12mol 001	7	1.66264156623403	16.2851972302491	52	492	1	382
20211206 0.5nM 069-1R_TRAF6_MyD88 NC_12mol 001...7...100	20211206 0.5nM 069-1R_TRAF6_MyD88 NC_12mol 001...7...MyD88...1030	10	MyD88 TRAF6Goff	20211206 0.5nM 069-1R_TRAF6_MyD88 NC_12mol 001	7	5.24842834726658	2.90904895707918	56	44	1	382
20211206 0.5nM 069-1R_TRAF6_MyD88 NC_12mol 001...7...101	20211206 0.5nM 069-1R_TRAF6_MyD88 NC_12mol 001...7...MyD88...1025	10	MyD88 TRAF6Goff	20211206 0.5nM 069-1R_TRAF6_MyD88 NC_12mol 001	7	3.40534405544253	1.69189333100292	52	40	1	382
20211206 0.5nM 069-1R_TRAF6_MyD88 NC_12mol 001...7...11	20211206 0.5nM 069-1R_TRAF6_MyD88 NC_12mol 001...7...MyD88...7	10	MyD88 TRAF6Goff	20211206 0.5nM 069-1R_TRAF6_MyD88 NC_12mol 001	7	5.66779505672803	15.7706528245805	140	492	1	382
20211206 0.5nM 069-1R_TRAF6_MyD88 NC_12mol 001...7...12	20211206 0.5nM 069-1R_TRAF6_MyD88 NC_12mol 001...7...MyD88...87	10	MyD88 TRAF6Goff	20211206 0.5nM 069-1R_TRAF6_MyD88 NC_12mol 001	7	5.10070259837416	9.07293747423693	112	136	1	382
20211206 0.5nM 069-1R_TRAF6_MyD88 NC_12mol 001...7...15	20211206 0.5nM 069-1R_TRAF6_MyD88 NC_12mol 001...7...MyD88...131	10	MyD88 TRAF6Goff	20211206 0.5nM 069-1R_TRAF6_MyD88 NC_12mol 001	7	5.85116741557089	4.23323943246745	172	60	1	382
20211206 0.5nM 069-1R_TRAF6_MyD88 NC_12mol 001...7...16	20211206 0.5nM 069-1R_TRAF6_MyD88 NC_12mol 001...7...MyD88...146	10	MyD88 TRAF6Goff	20211206 0.5nM 069-1R_TRAF6_MyD88 NC_12mol 001	7	3.91096935119672	4.06261964358383	284	164	1	382
20211206 0.5nM 069-1R_TRAF6_MyD88 NC_12mol 001...7...17	20211206 0.5nM 069-1R_TRAF6_MyD88 NC_12mol 001...7...MyD88...196	10	MyD88 TRAF6Goff	20211206 0.5nM 069-1R_TRAF6_MyD88 NC_12mol 001	7	2.81183043115227	8.24752885385316	12	180	1	382
20211206 0.5nM 069-1R_TRAF6_MyD88 NC_12mol 001...7...18	20211206 0.5nM 069-1R_TRAF6_MyD88 NC_12mol 001...7...MyD88...176	10	MyD88 TRAF6Goff	20211206 0.5nM 069-1R_TRAF6_MyD88 NC_12mol 001	7	3.63649008254667	6.80173741485354	40	60	1	382
20211206 0.5nM 069-1R_TRAF6_MyD88 NC_12mol 001...7...19	20211206 0.5nM 069-1R_TRAF6_MyD88 NC_12mol 001...7...MyD88...164	10	MyD88 TRAF6Goff	20211206 0.5nM 069-1R_TRAF6_MyD88 NC_12mol 001	7	6.53416398557443	3.59842023331145	144	48	1	382
20211206 0.5nM 069-1R_TRAF6_MyD88 NC_12mol 001...7...2	20211206 0.5nM 069-1R_TRAF6_MyD88 NC_12mol 001...7...MyD88...10	10	MyD88 TRAF6Goff	20211206 0.5nM 069-1R_TRAF6_MyD88 NC_12mol 001	7	4.53429772966152	1.64742160576272	112	12	1	382
20211206 0.5nM 069-1R_TRAF6_MyD88 NC_12mol 001...7...21	20211206 0.5nM 069-1R_TRAF6_MyD88 NC_12mol 001...7...MyD88...169	10	MyD88 TRAF6Goff	20211206 0.5nM 069-1R_TRAF6_MyD88 NC_12mol 001	7	4.37229275441254	7.56759541800275	168	156	1	382
20211206 0.5nM 069-1R_TRAF6_MyD88 NC_12mol 001...7...22	20211206 0.5nM 069-1R_TRAF6_MyD88 NC_12mol 001...7...MyD88...225	10	MyD88 TRAF6Goff	20211206 0.5nM 069-1R_TRAF6_MyD88 NC_12mol 001	7	5.04198603762992	9.78249899422012	120	112	1	382
20211206 0.5nM 069-1R_TRAF6_MyD88 NC_12mol 001...7...27	20211206 0.5nM 069-1R_TRAF6_MyD88 NC_12mol 001...7...MyD88...257	10	MyD88 TRAF6Goff	20211206 0.5nM 069-1R_TRAF6_MyD88 NC_12mol 001	7	4.45720040937609	11.774949149812	44	60	1	382
20211206 0.5nM 069-1R_TRAF6_MyD88 NC_12mol 001...7...28	20211206 0.5nM 069-1R_TRAF6_MyD88 NC_12mol 001...7...MyD88...279	10	MyD88 TRAF6Goff	20211206 0.5nM 069-1R_TRAF6_MyD88 NC_12mol 001	7	1.5817192326925	5.82026509630586	12	228	1	382
20211206 0.5nM 069-1R_TRAF6_MyD88 NC_12mol 001...7...30	20211206 0.5nM 069-1R_TRAF6_MyD88 NC_12mol 001...7...MyD88...286	10	MyD88 TRAF6Goff	20211206 0.5nM 069-1R_TRAF6_MyD88 NC_12mol 001	7	4.72902888609872	3.33311697843825	52	80	1	382
20211206 0.5nM 069-1R_TRAF6_MyD88 NC_12mol 001...7...32	20211206 0.5nM 069-1R_TRAF6_MyD88 NC_12mol 001...7...MyD88...238	10	MyD88 TRAF6Goff	20211206 0.5nM 069-1R_TRAF6_MyD88 NC_12mol 001	7	4.34858224000392	1.87123400478331	212	16	1	382
20211206 0.5nM 069-1R_TRAF6_MyD88 NC_12mol 001...7...35	20211206 0.5nM 069-1R_TRAF6_MyD88 NC_12mol 001...7...MyD88...337	10	MyD88 TRAF6Goff	20211206 0.5nM 069-1R_TRAF6_MyD88 NC_12mol 001	7	5.21823796269566	2.86722405490647	52	16	1	382
20211206 0.5nM 069-1R_TRAF6_MyD88 NC_12mol 001...7...36	20211206 0.5nM 069-1R_TRAF6_MyD88 NC_12mol 001...7...MyD88...345	10	MyD88 TRAF6Goff	20211206 0.5nM 069-1R_TRAF6_MyD88 NC_12mol 001	7	6.18420269350875	8.9311885764885	164	72	1	382
20211206 0.5nM 069-1R_TRAF6_MyD88 NC_12mol 001...7...38	20211206 0.5nM 069-1R_TRAF6_MyD88 NC_12mol 001...7...MyD88...388	10	MyD88 TRAF6Goff	20211206 0.5nM 069-1R_TRAF6_MyD88 NC_12mol 001	7	2.41317582259458	4.00886260483564	32	184	1	382
20211206 0.5nM 069-1R_TRAF6_MyD88 NC_12mol 001...7...39	20211206 0.5nM 069-1R_TRAF6_MyD88 NC_12mol 001...7...MyD88...302	10	MyD88 TRAF6Goff	20211206 0.5nM 069-1R_TRAF6_MyD88 NC_12mol 001	7	6.70204618014062	8.92487153129657	260	204	1	382
20211206 0.5nM 069-1R_TRAF6_MyD88 NC_12mol 001...7...4	20211206 0.5nM 069-1R_TRAF6_MyD88 NC_12mol 001...7...MyD88...37	10	MyD88 TRAF6Goff	20211206 0.5nM 069-1R_TRAF6_MyD88 NC_12mol 001	7	3.39700345898047	9.85724267960186	32	156	1	382
20211206 0.5nM 069-1R_TRAF6_MyD88 NC_12mol 001...7...40	20211206 0.5nM 069-1R_TRAF6_MyD88 NC_12mol 001...7...MyD88...403	10	MyD88 TRAF6Goff	20211206 0.5nM 069-1R_TRAF6_MyD88 NC_12mol 001	7	2.69823965736808	3.55699752095397	92	168	1	382
20211206 0.5nM 069-1R_TRAF6_MyD88 NC_12mol 001...7...41	20211206 0.5nM 069-1R_TRAF6_MyD88 NC_12mol 001...7...MyD88...401	10	MyD88 TRAF6Goff	20211206 0.5nM 069-1R_TRAF6_MyD88 NC_12mol 001	7	2.72378595066301	4.25244637147997	40	28	1	382
20211206 0.5nM 069-1R_TRAF6_MyD88 NC_12mol 001...7...45	20211206 0.5nM 069-1R_TRAF6_MyD88 NC_12mol 001...7...MyD88...399	10	MyD88 TRAF6Goff	20211206 0.5nM 069-1R_TRAF6_MyD88 NC_12mol 001	7	5.99918149411826	2.61620485585577	128	16	1	382
20211206 0.5nM 069-1R_TRAF6_MyD88 NC_12mol 001...7...46	20211206 0.5nM 069-1R_TRAF6_MyD88 NC_12mol 001...7...MyD88...413	10	MyD88 TRAF6Goff	20211206 0.5nM 069-1R_TRAF6_MyD88 NC_12mol 001	7	3.8077431481005	5.40078243304496	316	88	1	382
20211206 0.5nM 069-1R_TRAF6_MyD88 NC_12mol 001...7...47	20211206 0.5nM 069-1R_TRAF6_MyD88 NC_12mol 001...7...MyD88...449	10	MyD88 TRAF6Goff	20211206 0.5nM 069-1R_TRAF6_MyD88 NC_12mol 001	7	4.97626325786166	6.98979455136321	44	56	1	382
20211206 0.5nM 069-1R_TRAF6_MyD88 NC_12mol 001...7...48	20211206 0.5nM 069-1R_TRAF6_MyD88 NC_12mol 001...7...MyD88...451	10	MyD88 TRAF6Goff	20211206 0.5nM 069-1R_TRAF6_MyD88 NC_12mol 001	7	3.57506226204842	7.10745938160199	64	56	1	382
20211206 0.5nM 069-1R_TRAF6_MyD88 NC_12mol 001...7...5	20211206 0.5nM 069-1R_TRAF6_MyD88 NC_12mol 001...7...MyD88...35	10	MyD88 TRAF6Goff	20211206 0.5nM 069-1R_TRAF6_MyD88 NC_12mol 001	7	2.15050648308738	5.09622541682877	52	44	1	382
20211206 0.5nM 069-1R_TRAF6_MyD88 NC_12mol 001...7...53	20211206 0.5nM 069-1R_TRAF6_MyD88 NC_12mol 001...7...MyD88...515	10	MyD88 TRAF6Goff	20211206 0.5nM 069-1R_TRAF6_MyD88 NC_12mol 001	7	4.26155575793041	4.46054004562203	64	52	1	382
20211206 0.5nM 069-1R_TRAF6_MyD88 NC_12mol 001...7...54	20211206 0.5nM 069-1R_TRAF6_MyD88 NC_12mol 001...7...MyD88...508	10	MyD88 TRAF6Goff	20211206 0.5nM 069-1R_TRAF6_MyD88 NC_12mol 001	7	5.1159324519519	7.63735685364889	236	116	1	382
20211206 0.5nM 069-1R_TRAF6_MyD88 NC_12mol 001...7...56	20211206 0.5nM 069-1R_TRAF6_MyD88 NC_12mol 001...7...MyD88...519	10	MyD88 TRAF6Goff	20211206 0.5nM 069-1R_TRAF6_MyD88 NC_12mol 001	7	5.62683765843214	2.89912716311112	116	36	1	382
20211206 0.5nM 069-1R_TRAF6_MyD88 NC_12mol 001...7...57	20211206 0.5nM 069-1R_TRAF6_MyD88 NC_12mol 001...7...MyD88...498	10	MyD88 TRAF6Goff	20211206 0.5nM 069-1R_TRAF6_MyD88 NC_12mol 001	7	4.68679018824242	2.20369986749291	60	40	1	382
20211206 0.5nM 069-1R_TRAF6_MyD88 NC_12mol 001...7...58	20211206 0.5nM 069-1R_TRAF6_MyD88 NC_12mol 001...7...MyD88...507	10	MyD88 TRAF6Goff	20211206 0.5nM 069-1R_TRAF6_MyD88 NC_12mol 001	7	3.30404288843515	3.02056645227929	100	72	1	382
20211206 0.5nM 069-1R_TRAF6_MyD88 NC_12mol 001...7...59	20211206 0.5nM 069-1R_TRAF6_MyD88 NC_12mol 001...7...MyD88...471	10	MyD88 TRAF6Goff	20211206 0.5nM 069-1R_TRAF6_MyD88 NC_12mol 001	7	5.04461096980451	2.76503737521196	188	44	1	382
20211206 0.5nM 069-1R_TRAF6_MyD88 NC_12mol 001...7...60	20211206 0.5nM 069-1R_TRAF6_MyD88 NC_12mol 001...7...MyD88...469	10	MyD88 TRAF6Goff	20211206 0.5nM 069-1R_TRAF6_MyD88 NC_12mol 001	7	5.84256931638777	3.57978723267603	340	120	1	382
20211206 0.5nM 069-1R_TRAF6_MyD88 NC_12mol 001...7...61	20211206 0.5nM 069-1R_TRAF6_MyD88 NC_12mol 001...7...MyD88...560	10	MyD88 TRAF6Goff	20211206 0.5nM 069-1R_TRAF6_MyD88 NC_12mol 001	7	6.04980238097518	3.29371619897858	88	36	1	382
20211206 0.5nM 069-1R_TRAF6_MyD88 NC_12mol 001...7...65	20211206 0.5nM 069-1R_TRAF6_MyD88 NC_12mol 001...7...MyD88...427	10	MyD88 TRAF6Goff	20211206 0.5nM 069-1R_TRAF6_MyD88 NC_12mol 001	7	1.77461656670451	8.28985725138074	40	320	1	382
20211206 0.5nM 069-1R_TRAF6_MyD88 NC_12mol 001...7...66	20211206 0.5nM 069-1R_TRAF6_MyD88 NC_12mol 001...7...MyD88...596	10	MyD88 TRAF6Goff	20211206 0.5nM 069-1R_TRAF6_MyD88 NC_12mol 001	7	3.5450386328417	5.68779927150055	156	404	1	382
20211206 0.5nM 069-1R_TRAF6_MyD88 NC_12mol 001...7...68	20211206 0.5nM 069-1R_TRAF6_MyD88 NC_12mol 001...7...MyD88...661	10	MyD88 TRAF6Goff	20211206 0.5nM 069-1R_TRAF6_MyD88 NC_12mol 001	7	3.22483632060322	4.68633797257309	16	8	1	382
20211206 0.5nM 069-1R_TRAF6_MyD88 NC_12mol 001...7...69	20211206 0.5nM 069-1R_TRAF6_MyD88 NC_12mol 001...7...MyD88...787	10	MyD88 TRAF6Goff	20211206 0.5nM 069-1R_TRAF6_MyD88 NC_12mol 001	7	2.74602577399334	5.3297720846466	16	68	1	382
20211206 0.5nM 069-1R_TRAF6_MyD88 NC_12mol 001...7...7	20211206 0.5nM 069-1R_TRAF6_MyD88 NC_12mol 001...7...MyD88...20	10	MyD88 TRAF6Goff	20211206 0.5nM 069-1R_TRAF6_MyD88 NC_12mol 001	7	5.78729282250448	12.9764321510528	156	172	1	382
20211206 0.5nM 069-1R_TRAF6_MyD88 NC_12mol 001...7...71	20211206 0.5nM 069-1R_TRAF6_MyD88 NC_12mol 001...7...MyD88...658	10	MyD88 TRAF6Goff	20211206 0.5nM 069-1R_TRAF6_MyD88 NC_12mol 001	7	4.9739562455492	1.75486946024814	248	84	1	382
20211206 0.5nM 069-1R_TRAF6_MyD88 NC_12mol 001...7...72	20211206 0.5nM 069-1R_TRAF6_MyD88 NC_12mol 001...7...MyD88...617	10	MyD88 TRAF6Goff	20211206 0.5nM 069-1R_TRAF6_MyD88 NC_12mol 001	7	4.19874499312787	3.23494408537731	140	128	1	382
20211206 0.5nM 069-1R_TRAF6_MyD88 NC_12mol 001...7...73	20211206 0.5nM 069-1R_TRAF6_MyD88 NC_12mol 001...7...MyD88...715	10	MyD88 TRAF6Goff	20211206 0.5nM 069-1R_TRAF6_MyD88 NC_12mol 001	7	2.49354732616772	2.88108631175965	92	60	1	382
20211206 0.5nM 069-1R_TRAF6_MyD88 NC_12mol 001...7...76	20211206 0.5nM 069-1R_TRAF6_MyD88 NC_12mol 001...7...MyD88...583	10	MyD88 TRAF6Goff	20211206 0.5nM 069-1R_TRAF6_MyD88 NC_12mol 001	7	3.18300318801202	2.72474054669572	268	52	1	382
20211206 0.5nM 069-1R_TRAF6_MyD88 NC_12mol 001...7...77	20211206 0.5nM 069-1R_TRAF6_MyD88 NC_12mol 001...7...MyD88...755	10	MyD88 TRAF6Goff	20211206 0.5nM 069-1R_TRAF6_MyD88 NC_12mol 001	7	4.05084857594902	3.21965799167264	76	104	1	382
20211206 0.5nM 069-1R_TRAF6_MyD88 NC_12mol 001...7...78	20211206 0.5nM 069-1R_TRAF6_MyD88 NC_12mol 001...7...MyD88...775	10	MyD88 TRAF6Goff	20211206 0.5nM 069-1R_TRAF6_MyD88 NC_12mol 001	7	2.06657923815718	2.87102277258319	28	72	1	382
20211206 0.5nM 069-1R_TRAF6_MyD88 NC_12mol 001...7...79	20211206 0.5nM 069-1R_TRAF6_MyD88 NC_12mol 001...7...MyD88...782	10	MyD88 TRAF6Goff	20211206 0.5nM 069-1R_TRAF6_MyD88 NC_12mol 001	7	3.42177078677685	3.4086915511858	36	20	1	382
20211206 0.5nM 069-1R_TRAF6_MyD88 NC_12mol 001...7...80	20211206 0.5nM 069-1R_TRAF6_MyD88 NC_12mol 001...7...MyD88...714	10	MyD88 TRAF6Goff	20211206 0.5nM 069-1R_TRAF6_MyD88 NC_12mol 001	7	5.19649382348684	2.94831683566541	400	36	1	382
20211206 0.5nM 069-1R_TRAF6_MyD88 NC_12mol 001...7...81	20211206 0.5nM 069-1R_TRAF6_MyD88 NC_12mol 001...7...MyD88...799	10	MyD88 TRAF6Goff	20211206 0.5nM 069-1R_TRAF6_MyD88 NC_12mol 001	7	5.70542688675498	5.93444076901493	16	92	1	382
20211206 0.5nM 069-1R_TRAF6_MyD88 NC_12mol 001...7...83	20211206 0.5nM 069-1R_TRAF6_MyD88 NC_12mol 001...7...MyD88...667	10	MyD88 TRAF6Goff	20211206 0.5nM 069-1R_TRAF6_MyD88 NC_12mol 001	7	5.14566982961004	3.10571036803489	304	60	1	382
20211206 0.5nM 069-1R_TRAF6_MyD88 NC_12mol 001...7...86	20211206 0.5nM 069-1R_TRAF6_MyD88 NC_12mol 001...7...MyD88...821	10	MyD88 TRAF6Goff	20211206 0.5nM 069-1R_TRAF6_MyD88 NC_12mol 001	7	3.4113240751335	0.953948604937771	204	8	1	382
20211206 0.5nM 069-1R_TRAF6_MyD88 NC_12mol 001...7...87	20211206 0.5nM 069-1R_TRAF6_MyD88 NC_12mol 001...7...MyD88...856	10	MyD88 TRAF6Goff	20211206 0.5nM 069-1R_TRAF6_MyD88 NC_12mol 001	7	1.86893451577731	2.68678304477813	32	44	1	382
20211206 0.5nM 069-1R_TRAF6_MyD88 NC_12mol 001...7...89	20211206 0.5nM 069-1R_TRAF6_MyD88 NC_12mol 001...7...MyD88...986	10	MyD88 TRAF6Goff	20211206 0.5nM 069-1R_TRAF6_MyD88 NC_12mol 001	7	3.73584273593186	6.86054636300415	40	156	1	382
20211206 0.5nM 069-1R_TRAF6_MyD88 NC_12mol 001...7...90	20211206 0.5nM 069-1R_TRAF6_MyD88 NC_12mol 001...7...MyD88...803	10	MyD88 TRAF6Goff	20211206 0.5nM 069-1R_TRAF6_MyD88 NC_12mol 001	7	4.18328450015521	1.96305383515107	204	24	1	382
20211206 0.5nM 069-1R_TRAF6_MyD88 NC_12mol 001...7...91	20211206 0.5nM 069-1R_TRAF6_MyD88 NC_12mol 001...7...MyD88...875	10	MyD88 TRAF6Goff	20211206 0.5nM 069-1R_TRAF6_MyD88 NC_12mol 001	7	3.35602115381954	1.04273720374768	128	8	1	382
20211206 0.5nM 069-1R_TRAF6_MyD88 NC_12mol 001...7...92	20211206 0.5nM 069-1R_TRAF6_MyD88 NC_12mol 001...7...MyD88...926	10	MyD88 TRAF6Goff	20211206 0.5nM 069-1R_TRAF6_MyD88 NC_12mol 001	7	2.22711360342469	2.38920344234152	36	104	1	382
20211206 0.5nM 069-1R_TRAF6_MyD88 NC_12mol 001...7...93	20211206 0.5nM 069-1R_TRAF6_MyD88 NC_12mol 001...7...MyD88...820	10	MyD88 TRAF6Goff	20211206 0.5nM 069-1R_TRAF6_MyD88 NC_12mol 001	7	6.23026882738905	5.05506903687825	200	188	1	382
20211206 0.5nM 069-1R_TRAF6_MyD88 NC_12mol 001...7...94	20211206 0.5nM 069-1R_TRAF6_MyD88 NC_12mol 001...7...MyD88...977	10	MyD88 TRAF6Goff	20211206 0.5nM 069-1R_TRAF6_MyD88 NC_12mol 001	7	2.25902013891517	3.95056586160406	144	44	1	382
20211206 0.5nM 069-1R_TRAF6_MyD88 NC_12mol 001...7...95	20211206 0.5nM 069-1R_TRAF6_MyD88 NC_12mol 001...7...MyD88...987	10	MyD88 TRAF6Goff	20211206 0.5nM 069-1R_TRAF6_MyD88 NC_12mol 001	7	5.59613047415166	4.15023557623211	8	24	1	382
20211206 0.5nM 069-1R_TRAF6_MyD88 NC_12mol 001...7...96	20211206 0.5nM 069-1R_TRAF6_MyD88 NC_12mol 001...7...MyD88...756	10	MyD88 TRAF6Goff	20211206 0.5nM 069-1R_TRAF6_MyD88 NC_12mol 001	7	6.13888819549407	2.14088911046522	356	8	1	382
20211206 0.5nM 069-1R_TRAF6_MyD88 NC_12mol 001...7...99	20211206 0.5nM 069-1R_TRAF6_MyD88 NC_12mol 001...7...MyD88...1044	10	MyD88 TRAF6Goff	20211206 0.5nM 069-1R_TRAF6_MyD88 NC_12mol 001	7	0.963871885101208	2.27529360507202	24	76	1	382
20211206 0.5nM 069-1R_TRAF6_MyD88 NC_12mol 001...8...11	20211206 0.5nM 069-1R_TRAF6_MyD88 NC_12mol 001...8...MyD88...69	10	MyD88 TRAF6Goff	20211206 0.5nM 069-1R_TRAF6_MyD88 NC_12mol 001	8	3.17580064369083	5.52536574009974	60	20	1	382
20211206 0.5nM 069-1R_TRAF6_MyD88 NC_12mol 001...8...13	20211206 0.5nM 069-1R_TRAF6_MyD88 NC_12mol 001...8...MyD88...128	10	MyD88 TRAF6Goff	20211206 0.5nM 069-1R_TRAF6_MyD88 NC_12mol 001	8	0.997168501417346	3.29831612074834	8	16	1	382
20211206 0.5nM 069-1R_TRAF6_MyD88 NC_12mol 001...8...14	20211206 0.5nM 069-1R_TRAF6_MyD88 NC_12mol 001...8...MyD88...104	10	MyD88 TRAF6Goff	20211206 0.5nM 069-1R_TRAF6_MyD88 NC_12mol 001	8	3.02611539255526	12.3349496552026	108	224	1	382
20211206 0.5nM 069-1R_TRAF6_MyD88 NC_12mol 001...8...15	20211206 0.5nM 069-1R_TRAF6_MyD88 NC_12mol 001...8...MyD88...130	10	MyD88 TRAF6Goff	20211206 0.5nM 069-1R_TRAF6_MyD88 NC_12mol 001	8	1.32262909180149	3.98269914994359	24	60	1	382
20211206 0.5nM 069-1R_TRAF6_MyD88 NC_12mol 001...8...16	20211206 0.5nM 069-1R_TRAF6_MyD88 NC_12mol 001...8...MyD88...199	10	MyD88 TRAF6Goff	20211206 0.5nM 069-1R_TRAF6_MyD88 NC_12mol 001	8	2.29856146485023	8.03795448642052	8	28	1	382
20211206 0.5nM 069-1R_TRAF6_MyD88 NC_12mol 001...8...18	20211206 0.5nM 069-1R_TRAF6_MyD88 NC_12mol 001...8...MyD88...171	10	MyD88 TRAF6Goff	20211206 0.5nM 069-1R_TRAF6_MyD88 NC_12mol 001	8	3.36228739464779	4.71687229780561	36	76	1	382
20211206 0.5nM 069-1R_TRAF6_MyD88 NC_12mol 001...8...19	20211206 0.5nM 069-1R_TRAF6_MyD88 NC_12mol 001...8...MyD88...152	10	MyD88 TRAF6Goff	20211206 0.5nM 069-1R_TRAF6_MyD88 NC_12mol 001	8	4.19158556191087	3.60572022946838	60	36	1	382
20211206 0.5nM 069-1R_TRAF6_MyD88 NC_12mol 001...8...2	20211206 0.5nM 069-1R_TRAF6_MyD88 NC_12mol 001...8...MyD88...30	10	MyD88 TRAF6Goff	20211206 0.5nM 069-1R_TRAF6_MyD88 NC_12mol 001	8	5.09418557572494	12.5551812272673	28	32	1	382
20211206 0.5nM 069-1R_TRAF6_MyD88 NC_12mol 001...8...22	20211206 0.5nM 069-1R_TRAF6_MyD88 NC_12mol 001...8...MyD88...190	10	MyD88 TRAF6Goff	20211206 0.5nM 069-1R_TRAF6_MyD88 NC_12mol 001	8	2.78821073506024	6.43830234674952	20	268	1	382
20211206 0.5nM 069-1R_TRAF6_MyD88 NC_12mol 001...8...24	20211206 0.5nM 069-1R_TRAF6_MyD88 NC_12mol 001...8...MyD88...211	10	MyD88 TRAF6Goff	20211206 0.5nM 069-1R_TRAF6_MyD88 NC_12mol 001	8	5.39343714948954	2.90628922975845	24	20	1	382
20211206 0.5nM 069-1R_TRAF6_MyD88 NC_12mol 001...8...25	20211206 0.5nM 069-1R_TRAF6_MyD88 NC_12mol 001...8...MyD88...207	10	MyD88 TRAF6Goff	20211206 0.5nM 069-1R_TRAF6_MyD88 NC_12mol 001	8	4.76874681052616	7.75363719169201	108	180	1	382
20211206 0.5nM 069-1R_TRAF6_MyD88 NC_12mol 001...8...26	20211206 0.5nM 069-1R_TRAF6_MyD88 NC_12mol 001...8...MyD88...227	10	MyD88 TRAF6Goff	20211206 0.5nM 069-1R_TRAF6_MyD88 NC_12mol 001	8	3.59453992722451	6.93219719287126	32	608	1	382
20211206 0.5nM 069-1R_TRAF6_MyD88 NC_12mol 001...8...29	20211206 0.5nM 069-1R_TRAF6_MyD88 NC_12mol 001...8...MyD88...242	10	MyD88 TRAF6Goff	20211206 0.5nM 069-1R_TRAF6_MyD88 NC_12mol 001	8	4.88072199346451	12.0805015074853	132	360	1	382
20211206 0.5nM 069-1R_TRAF6_MyD88 NC_12mol 001...8...3	20211206 0.5nM 069-1R_TRAF6_MyD88 NC_12mol 001...8...MyD88...28	10	MyD88 TRAF6Goff	20211206 0.5nM 069-1R_TRAF6_MyD88 NC_12mol 001	8	5.43867194959095	6.04129143715705	40	24	1	382
20211206 0.5nM 069-1R_TRAF6_MyD88 NC_12mol 001...8...30	20211206 0.5nM 069-1R_TRAF6_MyD88 NC_12mol 001...8...MyD88...213	10	MyD88 TRAF6Goff	20211206 0.5nM 069-1R_TRAF6_MyD88 NC_12mol 001	8	4.05499581733653	3.54770544363553	244	16	1	382
20211206 0.5nM 069-1R_TRAF6_MyD88 NC_12mol 001...8...31	20211206 0.5nM 069-1R_TRAF6_MyD88 NC_12mol 001...8...MyD88...239	10	MyD88 TRAF6Goff	20211206 0.5nM 069-1R_TRAF6_MyD88 NC_12mol 001	8	4.33344345817037	4.72659091634154	208	148	1	382
20211206 0.5nM 069-1R_TRAF6_MyD88 NC_12mol 001...8...32	20211206 0.5nM 069-1R_TRAF6_MyD88 NC_12mol 001...8...MyD88...226	10	MyD88 TRAF6Goff	20211206 0.5nM 069-1R_TRAF6_MyD88 NC_12mol 001	8	2.94605663892109	0.85962996355397	140	8	1	382
20211206 0.5nM 069-1R_TRAF6_MyD88 NC_12mol 001...8...33	20211206 0.5nM 069-1R_TRAF6_MyD88 NC_12mol 001...8...MyD88...133	10	MyD88 TRAF6Goff	20211206 0.5nM 069-1R_TRAF6_MyD88 NC_12mol 001	8	5.90045711817759	13.3926228938769	56	468	1	382
20211206 0.5nM 069-1R_TRAF6_MyD88 NC_12mol 001...8...34	20211206 0.5nM 069-1R_TRAF6_MyD88 NC_12mol 001...8...MyD88...253	10	MyD88 TRAF6Goff	20211206 0.5nM 069-1R_TRAF6_MyD88 NC_12mol 001	8	4.01179591925935	1.78516217509572	124	44	1	382
20211206 0.5nM 069-1R_TRAF6_MyD88 NC_12mol 001...8...35	20211206 0.5nM 069-1R_TRAF6_MyD88 NC_12mol 001...8...MyD88...304	10	MyD88 TRAF6Goff	20211206 0.5nM 069-1R_TRAF6_MyD88 NC_12mol 001	8	2.12579686582525	7.81146735834982	40	160	1	382
20211206 0.5nM 069-1R_TRAF6_MyD88 NC_12mol 001...8...36	20211206 0.5nM 069-1R_TRAF6_MyD88 NC_12mol 001...8...MyD88...322	10	MyD88 TRAF6Goff	20211206 0.5nM 069-1R_TRAF6_MyD88 NC_12mol 001	8	4.91665763253008	6.66621947743668	12	100	1	382
20211206 0.5nM 069-1R_TRAF6_MyD88 NC_12mol 001...8...39	20211206 0.5nM 069-1R_TRAF6_MyD88 NC_12mol 001...8...MyD88...366	10	MyD88 TRAF6Goff	20211206 0.5nM 069-1R_TRAF6_MyD88 NC_12mol 001	8	2.95530677692099	4.82749232043236	28	44	1	382
20211206 0.5nM 069-1R_TRAF6_MyD88 NC_12mol 001...8...4	20211206 0.5nM 069-1R_TRAF6_MyD88 NC_12mol 001...8...MyD88...31	10	MyD88 TRAF6Goff	20211206 0.5nM 069-1R_TRAF6_MyD88 NC_12mol 001	8	6.30594370921221	4.2132106188876	48	16	1	382
20211206 0.5nM 069-1R_TRAF6_MyD88 NC_12mol 001...8...40	20211206 0.5nM 069-1R_TRAF6_MyD88 NC_12mol 001...8...MyD88...368	10	MyD88 TRAF6Goff	20211206 0.5nM 069-1R_TRAF6_MyD88 NC_12mol 001	8	3.85011134746304	2.03963569341955	124	52	1	382
20211206 0.5nM 069-1R_TRAF6_MyD88 NC_12mol 001...8...42	20211206 0.5nM 069-1R_TRAF6_MyD88 NC_12mol 001...8...MyD88...386	10	MyD88 TRAF6Goff	20211206 0.5nM 069-1R_TRAF6_MyD88 NC_12mol 001	8	2.14788474410061	4.87185076237641	64	172	1	382
20211206 0.5nM 069-1R_TRAF6_MyD88 NC_12mol 001...8...43	20211206 0.5nM 069-1R_TRAF6_MyD88 NC_12mol 001...8...MyD88...433	10	MyD88 TRAF6Goff	20211206 0.5nM 069-1R_TRAF6_MyD88 NC_12mol 001	8	2.11196644962034	2.22341988743478	44	12	1	382
20211206 0.5nM 069-1R_TRAF6_MyD88 NC_12mol 001...8...44	20211206 0.5nM 069-1R_TRAF6_MyD88 NC_12mol 001...8...MyD88...435	10	MyD88 TRAF6Goff	20211206 0.5nM 069-1R_TRAF6_MyD88 NC_12mol 001	8	2.82408170953807	4.06080930929429	92	56	1	382
20211206 0.5nM 069-1R_TRAF6_MyD88 NC_12mol 001...8...45	20211206 0.5nM 069-1R_TRAF6_MyD88 NC_12mol 001...8...MyD88...415	10	MyD88 TRAF6Goff	20211206 0.5nM 069-1R_TRAF6_MyD88 NC_12mol 001	8	4.40049796959246	2.7567723863016	528	44	1	382
20211206 0.5nM 069-1R_TRAF6_MyD88 NC_12mol 001...8...46	20211206 0.5nM 069-1R_TRAF6_MyD88 NC_12mol 001...8...MyD88...496	10	MyD88 TRAF6Goff	20211206 0.5nM 069-1R_TRAF6_MyD88 NC_12mol 001	8	1.16199297028195	3.54082049106064	36	92	1	382
20211206 0.5nM 069-1R_TRAF6_MyD88 NC_12mol 001...8...49	20211206 0.5nM 069-1R_TRAF6_MyD88 NC_12mol 001...8...MyD88...538	10	MyD88 TRAF6Goff	20211206 0.5nM 069-1R_TRAF6_MyD88 NC_12mol 001	8	3.39754117153601	3.94216410558241	68	168	1	382
20211206 0.5nM 069-1R_TRAF6_MyD88 NC_12mol 001...8...5	20211206 0.5nM 069-1R_TRAF6_MyD88 NC_12mol 001...8...MyD88...45	10	MyD88 TRAF6Goff	20211206 0.5nM 069-1R_TRAF6_MyD88 NC_12mol 001	8	3.33102689680839	10.5676096658052	16	264	1	382
20211206 0.5nM 069-1R_TRAF6_MyD88 NC_12mol 001...8...50	20211206 0.5nM 069-1R_TRAF6_MyD88 NC_12mol 001...8...MyD88...575	10	MyD88 TRAF6Goff	20211206 0.5nM 069-1R_TRAF6_MyD88 NC_12mol 001	8	3.71831435479788	3.71690374573379	36	164	1	382
20211206 0.5nM 069-1R_TRAF6_MyD88 NC_12mol 001...8...51	20211206 0.5nM 069-1R_TRAF6_MyD88 NC_12mol 001...8...MyD88...587	10	MyD88 TRAF6Goff	20211206 0.5nM 069-1R_TRAF6_MyD88 NC_12mol 001	8	3.4937042560423	4.26834237894711	248	56	1	382
20211206 0.5nM 069-1R_TRAF6_MyD88 NC_12mol 001...8...52	20211206 0.5nM 069-1R_TRAF6_MyD88 NC_12mol 001...8...MyD88...537	10	MyD88 TRAF6Goff	20211206 0.5nM 069-1R_TRAF6_MyD88 NC_12mol 001	8	2.92939314538092	5.8655258709959	44	256	1	382
20211206 0.5nM 069-1R_TRAF6_MyD88 NC_12mol 001...8...53	20211206 0.5nM 069-1R_TRAF6_MyD88 NC_12mol 001...8...MyD88...625	10	MyD88 TRAF6Goff	20211206 0.5nM 069-1R_TRAF6_MyD88 NC_12mol 001	8	2.4106497170489	2.79354932111832	52	44	1	382
20211206 0.5nM 069-1R_TRAF6_MyD88 NC_12mol 001...8...55	20211206 0.5nM 069-1R_TRAF6_MyD88 NC_12mol 001...8...MyD88...652	10	MyD88 TRAF6Goff	20211206 0.5nM 069-1R_TRAF6_MyD88 NC_12mol 001	8	2.96871871319004	3.03144288691728	184	16	1	382
20211206 0.5nM 069-1R_TRAF6_MyD88 NC_12mol 001...8...56	20211206 0.5nM 069-1R_TRAF6_MyD88 NC_12mol 001...8...MyD88...686	10	MyD88 TRAF6Goff	20211206 0.5nM 069-1R_TRAF6_MyD88 NC_12mol 001	8	1.63410384389903	2.78608452551985	60	28	1	382
20211206 0.5nM 069-1R_TRAF6_MyD88 NC_12mol 001...8...57	20211206 0.5nM 069-1R_TRAF6_MyD88 NC_12mol 001...8...MyD88...721	10	MyD88 TRAF6Goff	20211206 0.5nM 069-1R_TRAF6_MyD88 NC_12mol 001	8	2.40838193532972	1.68521205082755	72	36	1	382
20211206 0.5nM 069-1R_TRAF6_MyD88 NC_12mol 001...8...7	20211206 0.5nM 069-1R_TRAF6_MyD88 NC_12mol 001...8...MyD88...54	10	MyD88 TRAF6Goff	20211206 0.5nM 069-1R_TRAF6_MyD88 NC_12mol 001	8	3.19432190349633	5.42802834188198	20	28	1	382
20211206 0.5nM 069-1R_TRAF6_MyD88 NC_12mol 001...8...9	20211206 0.5nM 069-1R_TRAF6_MyD88 NC_12mol 001...8...MyD88...81	10	MyD88 TRAF6Goff	20211206 0.5nM 069-1R_TRAF6_MyD88 NC_12mol 001	8	2.39509408735327	6.52076848426524	36	72	1	382
20211206 0.5nM 069-1R_TRAF6_MyD88 NC_12mol 001...9...1	20211206 0.5nM 069-1R_TRAF6_MyD88 NC_12mol 001...9...MyD88...20	10	MyD88 TRAF6Goff	20211206 0.5nM 069-1R_TRAF6_MyD88 NC_12mol 001	9	2.74698270649334	5.49005329238266	108	56	1	382
20211206 0.5nM 069-1R_TRAF6_MyD88 NC_12mol 001...9...10	20211206 0.5nM 069-1R_TRAF6_MyD88 NC_12mol 001...9...MyD88...138	10	MyD88 TRAF6Goff	20211206 0.5nM 069-1R_TRAF6_MyD88 NC_12mol 001	9	2.62590321793621	6.20943979034715	40	44	1	382
20211206 0.5nM 069-1R_TRAF6_MyD88 NC_12mol 001...9...12	20211206 0.5nM 069-1R_TRAF6_MyD88 NC_12mol 001...9...MyD88...130	10	MyD88 TRAF6Goff	20211206 0.5nM 069-1R_TRAF6_MyD88 NC_12mol 001	9	2.8325410216275	1.62358445523898	88	16	1	382
20211206 0.5nM 069-1R_TRAF6_MyD88 NC_12mol 001...9...13	20211206 0.5nM 069-1R_TRAF6_MyD88 NC_12mol 001...9...MyD88...150	10	MyD88 TRAF6Goff	20211206 0.5nM 069-1R_TRAF6_MyD88 NC_12mol 001	9	3.56883341699759	1.88083000714391	88	28	1	382
20211206 0.5nM 069-1R_TRAF6_MyD88 NC_12mol 001...9...14	20211206 0.5nM 069-1R_TRAF6_MyD88 NC_12mol 001...9...MyD88...180	10	MyD88 TRAF6Goff	20211206 0.5nM 069-1R_TRAF6_MyD88 NC_12mol 001	9	2.38438878831871	2.06705052063125	32	12	1	382
20211206 0.5nM 069-1R_TRAF6_MyD88 NC_12mol 001...9...15	20211206 0.5nM 069-1R_TRAF6_MyD88 NC_12mol 001...9...MyD88...190	10	MyD88 TRAF6Goff	20211206 0.5nM 069-1R_TRAF6_MyD88 NC_12mol 001	9	3.39907463156356	1.77302319900649	60	24	1	382
20211206 0.5nM 069-1R_TRAF6_MyD88 NC_12mol 001...9...17	20211206 0.5nM 069-1R_TRAF6_MyD88 NC_12mol 001...9...MyD88...187	10	MyD88 TRAF6Goff	20211206 0.5nM 069-1R_TRAF6_MyD88 NC_12mol 001	9	3.80846172686929	5.46188507944898	68	44	1	382
20211206 0.5nM 069-1R_TRAF6_MyD88 NC_12mol 001...9...18	20211206 0.5nM 069-1R_TRAF6_MyD88 NC_12mol 001...9...MyD88...194	10	MyD88 TRAF6Goff	20211206 0.5nM 069-1R_TRAF6_MyD88 NC_12mol 001	9	3.74012736549268	4.10573134595511	100	12	1	382
20211206 0.5nM 069-1R_TRAF6_MyD88 NC_12mol 001...9...20	20211206 0.5nM 069-1R_TRAF6_MyD88 NC_12mol 001...9...MyD88...220	10	MyD88 TRAF6Goff	20211206 0.5nM 069-1R_TRAF6_MyD88 NC_12mol 001	9	4.38903012716817	4.91707353169562	28	52	1	382
20211206 0.5nM 069-1R_TRAF6_MyD88 NC_12mol 001...9...23	20211206 0.5nM 069-1R_TRAF6_MyD88 NC_12mol 001...9...MyD88...232	10	MyD88 TRAF6Goff	20211206 0.5nM 069-1R_TRAF6_MyD88 NC_12mol 001	9	5.65539386070812	6.59003170588796	144	264	1	382
20211206 0.5nM 069-1R_TRAF6_MyD88 NC_12mol 001...9...24	20211206 0.5nM 069-1R_TRAF6_MyD88 NC_12mol 001...9...MyD88...233	10	MyD88 TRAF6Goff	20211206 0.5nM 069-1R_TRAF6_MyD88 NC_12mol 001	9	5.81211532655906	10.4686431663562	168	28	1	382
20211206 0.5nM 069-1R_TRAF6_MyD88 NC_12mol 001...9...25	20211206 0.5nM 069-1R_TRAF6_MyD88 NC_12mol 001...9...MyD88...265	10	MyD88 TRAF6Goff	20211206 0.5nM 069-1R_TRAF6_MyD88 NC_12mol 001	9	2.46797162513349	8.32030053050216	8	36	1	382
20211206 0.5nM 069-1R_TRAF6_MyD88 NC_12mol 001...9...27	20211206 0.5nM 069-1R_TRAF6_MyD88 NC_12mol 001...9...MyD88...277	10	MyD88 TRAF6Goff	20211206 0.5nM 069-1R_TRAF6_MyD88 NC_12mol 001	9	5.17152425032443	8.02319025059476	92	156	1	382
20211206 0.5nM 069-1R_TRAF6_MyD88 NC_12mol 001...9...28	20211206 0.5nM 069-1R_TRAF6_MyD88 NC_12mol 001...9...MyD88...234	10	MyD88 TRAF6Goff	20211206 0.5nM 069-1R_TRAF6_MyD88 NC_12mol 001	9	4.76329537999694	17.4604702132801	64	344	1	382
20211206 0.5nM 069-1R_TRAF6_MyD88 NC_12mol 001...9...29	20211206 0.5nM 069-1R_TRAF6_MyD88 NC_12mol 001...9...MyD88...276	10	MyD88 TRAF6Goff	20211206 0.5nM 069-1R_TRAF6_MyD88 NC_12mol 001	9	4.28593259433564	2.01615417781641	136	32	1	382
20211206 0.5nM 069-1R_TRAF6_MyD88 NC_12mol 001...9...30	20211206 0.5nM 069-1R_TRAF6_MyD88 NC_12mol 001...9...MyD88...300	10	MyD88 TRAF6Goff	20211206 0.5nM 069-1R_TRAF6_MyD88 NC_12mol 001	9	6.50990227626167	1.61842111563915	60	28	1	382
20211206 0.5nM 069-1R_TRAF6_MyD88 NC_12mol 001...9...5	20211206 0.5nM 069-1R_TRAF6_MyD88 NC_12mol 001...9...MyD88...47	10	MyD88 TRAF6Goff	20211206 0.5nM 069-1R_TRAF6_MyD88 NC_12mol 001	9	2.53354759935863	8.69634960813805	76	84	1	382
20211206 0.5nM 069-1R_TRAF6_MyD88 NC_12mol 001...9...7	20211206 0.5nM 069-1R_TRAF6_MyD88 NC_12mol 001...9...MyD88...80	10	MyD88 TRAF6Goff	20211206 0.5nM 069-1R_TRAF6_MyD88 NC_12mol 001	9	2.9347092861174	5.492423254073	44	116	1	382
20211206 0.5nM 069-1R_TRAF6_MyD88 NC_12mol 001...9...9	20211206 0.5nM 069-1R_TRAF6_MyD88 NC_12mol 001...9...MyD88...152	10	MyD88 TRAF6Goff	20211206 0.5nM 069-1R_TRAF6_MyD88 NC_12mol 001	9	2.11100898999091	8.40777695850691	8	136	1	382
20211207 0.5nM 069-1R_TRAF6_MyD88 NC_7p4mol 001...1...10	20211207 0.5nM 069-1R_TRAF6_MyD88 NC_7p4mol 001...1...MyD88...119	10	MyD88 TRAF6Goff	20211207 0.5nM 069-1R_TRAF6_MyD88 NC_7p4mol 001	1	5.68097558815164	16.9211958053804	64	48	1	450
20211207 0.5nM 069-1R_TRAF6_MyD88 NC_7p4mol 001...1...12	20211207 0.5nM 069-1R_TRAF6_MyD88 NC_7p4mol 001...1...MyD88...117	10	MyD88 TRAF6Goff	20211207 0.5nM 069-1R_TRAF6_MyD88 NC_7p4mol 001	1	5.4863426856161	6.50589307875654	144	104	1	450
20211207 0.5nM 069-1R_TRAF6_MyD88 NC_7p4mol 001...1...13	20211207 0.5nM 069-1R_TRAF6_MyD88 NC_7p4mol 001...1...MyD88...143	10	MyD88 TRAF6Goff	20211207 0.5nM 069-1R_TRAF6_MyD88 NC_7p4mol 001	1	2.68114977910208	4.20900457468566	16	104	1	450
20211207 0.5nM 069-1R_TRAF6_MyD88 NC_7p4mol 001...1...16	20211207 0.5nM 069-1R_TRAF6_MyD88 NC_7p4mol 001...1...MyD88...168	10	MyD88 TRAF6Goff	20211207 0.5nM 069-1R_TRAF6_MyD88 NC_7p4mol 001	1	4.44924338503605	3.49484868129744	52	36	1	450
20211207 0.5nM 069-1R_TRAF6_MyD88 NC_7p4mol 001...1...19	20211207 0.5nM 069-1R_TRAF6_MyD88 NC_7p4mol 001...1...MyD88...165	10	MyD88 TRAF6Goff	20211207 0.5nM 069-1R_TRAF6_MyD88 NC_7p4mol 001	1	6.36259621856362	12.4515623634508	32	216	1	450
20211207 0.5nM 069-1R_TRAF6_MyD88 NC_7p4mol 001...1...21	20211207 0.5nM 069-1R_TRAF6_MyD88 NC_7p4mol 001...1...MyD88...199	10	MyD88 TRAF6Goff	20211207 0.5nM 069-1R_TRAF6_MyD88 NC_7p4mol 001	1	2.55638580667237	4.35612173800221	20	88	1	450
20211207 0.5nM 069-1R_TRAF6_MyD88 NC_7p4mol 001...1...22	20211207 0.5nM 069-1R_TRAF6_MyD88 NC_7p4mol 001...1...MyD88...197	10	MyD88 TRAF6Goff	20211207 0.5nM 069-1R_TRAF6_MyD88 NC_7p4mol 001	1	5.74558621443358	9.70163644565976	164	148	1	450
20211207 0.5nM 069-1R_TRAF6_MyD88 NC_7p4mol 001...1...25	20211207 0.5nM 069-1R_TRAF6_MyD88 NC_7p4mol 001...1...MyD88...245	10	MyD88 TRAF6Goff	20211207 0.5nM 069-1R_TRAF6_MyD88 NC_7p4mol 001	1	3.56076058198421	6.64653746959556	84	216	1	450
20211207 0.5nM 069-1R_TRAF6_MyD88 NC_7p4mol 001...1...28	20211207 0.5nM 069-1R_TRAF6_MyD88 NC_7p4mol 001...1...MyD88...258	10	MyD88 TRAF6Goff	20211207 0.5nM 069-1R_TRAF6_MyD88 NC_7p4mol 001	1	4.48175760479679	5.29727589321859	8	16	1	450
20211207 0.5nM 069-1R_TRAF6_MyD88 NC_7p4mol 001...1...29	20211207 0.5nM 069-1R_TRAF6_MyD88 NC_7p4mol 001...1...MyD88...272	10	MyD88 TRAF6Goff	20211207 0.5nM 069-1R_TRAF6_MyD88 NC_7p4mol 001	1	2.20262988790855	11.0743272452877	8	356	1	450
20211207 0.5nM 069-1R_TRAF6_MyD88 NC_7p4mol 001...1...3	20211207 0.5nM 069-1R_TRAF6_MyD88 NC_7p4mol 001...1...MyD88...32	10	MyD88 TRAF6Goff	20211207 0.5nM 069-1R_TRAF6_MyD88 NC_7p4mol 001	1	4.69161796319216	14.1080041550974	56	84	1	450
20211207 0.5nM 069-1R_TRAF6_MyD88 NC_7p4mol 001...1...41	20211207 0.5nM 069-1R_TRAF6_MyD88 NC_7p4mol 001...1...MyD88...357	10	MyD88 TRAF6Goff	20211207 0.5nM 069-1R_TRAF6_MyD88 NC_7p4mol 001	1	2.16423623395964	2.52399042404553	8	60	1	450
20211207 0.5nM 069-1R_TRAF6_MyD88 NC_7p4mol 001...1...43	20211207 0.5nM 069-1R_TRAF6_MyD88 NC_7p4mol 001...1...MyD88...332	10	MyD88 TRAF6Goff	20211207 0.5nM 069-1R_TRAF6_MyD88 NC_7p4mol 001	1	6.59530327151851	6.1121226924018	184	196	1	450
20211207 0.5nM 069-1R_TRAF6_MyD88 NC_7p4mol 001...1...44	20211207 0.5nM 069-1R_TRAF6_MyD88 NC_7p4mol 001...1...MyD88...318	10	MyD88 TRAF6Goff	20211207 0.5nM 069-1R_TRAF6_MyD88 NC_7p4mol 001	1	5.93700412178665	4.83154393656842	188	80	1	450
20211207 0.5nM 069-1R_TRAF6_MyD88 NC_7p4mol 001...1...46	20211207 0.5nM 069-1R_TRAF6_MyD88 NC_7p4mol 001...1...MyD88...437	10	MyD88 TRAF6Goff	20211207 0.5nM 069-1R_TRAF6_MyD88 NC_7p4mol 001	1	3.45864192484237	8.93631087963685	44	80	1	450
20211207 0.5nM 069-1R_TRAF6_MyD88 NC_7p4mol 001...1...48	20211207 0.5nM 069-1R_TRAF6_MyD88 NC_7p4mol 001...1...MyD88...433	10	MyD88 TRAF6Goff	20211207 0.5nM 069-1R_TRAF6_MyD88 NC_7p4mol 001	1	4.17257813296096	2.48150030253181	124	16	1	450
20211207 0.5nM 069-1R_TRAF6_MyD88 NC_7p4mol 001...1...49	20211207 0.5nM 069-1R_TRAF6_MyD88 NC_7p4mol 001...1...MyD88...503	10	MyD88 TRAF6Goff	20211207 0.5nM 069-1R_TRAF6_MyD88 NC_7p4mol 001	1	5.31411394466195	5.92888393955342	40	224	1	450
20211207 0.5nM 069-1R_TRAF6_MyD88 NC_7p4mol 001...1...5	20211207 0.5nM 069-1R_TRAF6_MyD88 NC_7p4mol 001...1...MyD88...55	10	MyD88 TRAF6Goff	20211207 0.5nM 069-1R_TRAF6_MyD88 NC_7p4mol 001	1	4.9001754787265	11.0946703999778	60	452	1	450
20211207 0.5nM 069-1R_TRAF6_MyD88 NC_7p4mol 001...1...50	20211207 0.5nM 069-1R_TRAF6_MyD88 NC_7p4mol 001...1...MyD88...462	10	MyD88 TRAF6Goff	20211207 0.5nM 069-1R_TRAF6_MyD88 NC_7p4mol 001	1	1.78226911035107	5.36691196202017	56	112	1	450
20211207 0.5nM 069-1R_TRAF6_MyD88 NC_7p4mol 001...1...52	20211207 0.5nM 069-1R_TRAF6_MyD88 NC_7p4mol 001...1...MyD88...467	10	MyD88 TRAF6Goff	20211207 0.5nM 069-1R_TRAF6_MyD88 NC_7p4mol 001	1	6.34935020538504	6.2247435167092	392	32	1	450
20211207 0.5nM 069-1R_TRAF6_MyD88 NC_7p4mol 001...1...54	20211207 0.5nM 069-1R_TRAF6_MyD88 NC_7p4mol 001...1...MyD88...479	10	MyD88 TRAF6Goff	20211207 0.5nM 069-1R_TRAF6_MyD88 NC_7p4mol 001	1	3.63267707189669	3.58257932111492	76	32	1	450
20211207 0.5nM 069-1R_TRAF6_MyD88 NC_7p4mol 001...1...56	20211207 0.5nM 069-1R_TRAF6_MyD88 NC_7p4mol 001...1...MyD88...464	10	MyD88 TRAF6Goff	20211207 0.5nM 069-1R_TRAF6_MyD88 NC_7p4mol 001	1	4.00443029262302	1.41400467135084	44	20	1	450
20211207 0.5nM 069-1R_TRAF6_MyD88 NC_7p4mol 001...1...59	20211207 0.5nM 069-1R_TRAF6_MyD88 NC_7p4mol 001...1...MyD88...505	10	MyD88 TRAF6Goff	20211207 0.5nM 069-1R_TRAF6_MyD88 NC_7p4mol 001	1	4.88497956142583	3.05384660083033	80	28	1	450
20211207 0.5nM 069-1R_TRAF6_MyD88 NC_7p4mol 001...1...6	20211207 0.5nM 069-1R_TRAF6_MyD88 NC_7p4mol 001...1...MyD88...90	10	MyD88 TRAF6Goff	20211207 0.5nM 069-1R_TRAF6_MyD88 NC_7p4mol 001	1	3.54851603917517	11.4823988853899	12	136	1	450
20211207 0.5nM 069-1R_TRAF6_MyD88 NC_7p4mol 001...1...63	20211207 0.5nM 069-1R_TRAF6_MyD88 NC_7p4mol 001...1...MyD88...574	10	MyD88 TRAF6Goff	20211207 0.5nM 069-1R_TRAF6_MyD88 NC_7p4mol 001	1	3.08616816188784	4.87206647218694	16	136	1	450
20211207 0.5nM 069-1R_TRAF6_MyD88 NC_7p4mol 001...1...64	20211207 0.5nM 069-1R_TRAF6_MyD88 NC_7p4mol 001...1...MyD88...545	10	MyD88 TRAF6Goff	20211207 0.5nM 069-1R_TRAF6_MyD88 NC_7p4mol 001	1	4.71836208001423	2.19309874667401	108	64	1	450
20211207 0.5nM 069-1R_TRAF6_MyD88 NC_7p4mol 001...1...65	20211207 0.5nM 069-1R_TRAF6_MyD88 NC_7p4mol 001...1...MyD88...557	10	MyD88 TRAF6Goff	20211207 0.5nM 069-1R_TRAF6_MyD88 NC_7p4mol 001	1	3.07019158046658	4.09807415717738	56	80	1	450
20211207 0.5nM 069-1R_TRAF6_MyD88 NC_7p4mol 001...1...67	20211207 0.5nM 069-1R_TRAF6_MyD88 NC_7p4mol 001...1...MyD88...576	10	MyD88 TRAF6Goff	20211207 0.5nM 069-1R_TRAF6_MyD88 NC_7p4mol 001	1	2.82074098016895	1.72494114357174	16	8	1	450
20211207 0.5nM 069-1R_TRAF6_MyD88 NC_7p4mol 001...1...69	20211207 0.5nM 069-1R_TRAF6_MyD88 NC_7p4mol 001...1...MyD88...587	10	MyD88 TRAF6Goff	20211207 0.5nM 069-1R_TRAF6_MyD88 NC_7p4mol 001	1	4.49346897154905	2.789655265244	44	20	1	450
20211207 0.5nM 069-1R_TRAF6_MyD88 NC_7p4mol 001...1...70	20211207 0.5nM 069-1R_TRAF6_MyD88 NC_7p4mol 001...1...MyD88...605	10	MyD88 TRAF6Goff	20211207 0.5nM 069-1R_TRAF6_MyD88 NC_7p4mol 001	1	3.51019721057901	2.73625116670189	80	72	1	450
20211207 0.5nM 069-1R_TRAF6_MyD88 NC_7p4mol 001...1...71	20211207 0.5nM 069-1R_TRAF6_MyD88 NC_7p4mol 001...1...MyD88...616	10	MyD88 TRAF6Goff	20211207 0.5nM 069-1R_TRAF6_MyD88 NC_7p4mol 001	1	4.20078529253737	3.42128630959642	48	96	1	450
20211207 0.5nM 069-1R_TRAF6_MyD88 NC_7p4mol 001...1...73	20211207 0.5nM 069-1R_TRAF6_MyD88 NC_7p4mol 001...1...MyD88...581	10	MyD88 TRAF6Goff	20211207 0.5nM 069-1R_TRAF6_MyD88 NC_7p4mol 001	1	5.50896489200577	1.50332947761242	168	8	1	450
20211207 0.5nM 069-1R_TRAF6_MyD88 NC_7p4mol 001...1...75	20211207 0.5nM 069-1R_TRAF6_MyD88 NC_7p4mol 001...1...MyD88...619	10	MyD88 TRAF6Goff	20211207 0.5nM 069-1R_TRAF6_MyD88 NC_7p4mol 001	1	3.45734368438244	0.861209351527801	44	20	1	450
20211207 0.5nM 069-1R_TRAF6_MyD88 NC_7p4mol 001...1...78	20211207 0.5nM 069-1R_TRAF6_MyD88 NC_7p4mol 001...1...MyD88...639	10	MyD88 TRAF6Goff	20211207 0.5nM 069-1R_TRAF6_MyD88 NC_7p4mol 001	1	6.68789402577483	3.30727016720864	24	12	1	450
20211207 0.5nM 069-1R_TRAF6_MyD88 NC_7p4mol 001...1...8	20211207 0.5nM 069-1R_TRAF6_MyD88 NC_7p4mol 001...1...MyD88...85	10	MyD88 TRAF6Goff	20211207 0.5nM 069-1R_TRAF6_MyD88 NC_7p4mol 001	1	5.5665726258775	9.9622315843873	108	36	1	450
20211207 0.5nM 069-1R_TRAF6_MyD88 NC_7p4mol 001...1...80	20211207 0.5nM 069-1R_TRAF6_MyD88 NC_7p4mol 001...1...MyD88...677	10	MyD88 TRAF6Goff	20211207 0.5nM 069-1R_TRAF6_MyD88 NC_7p4mol 001	1	3.549271293197	2.56817567797843	56	20	1	450
20211207 0.5nM 069-1R_TRAF6_MyD88 NC_7p4mol 001...1...81	20211207 0.5nM 069-1R_TRAF6_MyD88 NC_7p4mol 001...1...MyD88...685	10	MyD88 TRAF6Goff	20211207 0.5nM 069-1R_TRAF6_MyD88 NC_7p4mol 001	1	3.05034356823746	2.61560367148372	16	12	1	450
20211207 0.5nM 069-1R_TRAF6_MyD88 NC_7p4mol 001...1...82	20211207 0.5nM 069-1R_TRAF6_MyD88 NC_7p4mol 001...1...MyD88...691	10	MyD88 TRAF6Goff	20211207 0.5nM 069-1R_TRAF6_MyD88 NC_7p4mol 001	1	1.95578049204771	3.06457510443174	12	48	1	450
20211207 0.5nM 069-1R_TRAF6_MyD88 NC_7p4mol 001...10...1	20211207 0.5nM 069-1R_TRAF6_MyD88 NC_7p4mol 001...10...MyD88...22	10	MyD88 TRAF6Goff	20211207 0.5nM 069-1R_TRAF6_MyD88 NC_7p4mol 001	10	5.03710482055461	2.84797736908004	20	20	1	450
20211207 0.5nM 069-1R_TRAF6_MyD88 NC_7p4mol 001...10...10	20211207 0.5nM 069-1R_TRAF6_MyD88 NC_7p4mol 001...10...MyD88...107	10	MyD88 TRAF6Goff	20211207 0.5nM 069-1R_TRAF6_MyD88 NC_7p4mol 001	10	1.33922981965983	1.63250792945441	8	20	1	450
20211207 0.5nM 069-1R_TRAF6_MyD88 NC_7p4mol 001...10...100	20211207 0.5nM 069-1R_TRAF6_MyD88 NC_7p4mol 001...10...MyD88...1062	10	MyD88 TRAF6Goff	20211207 0.5nM 069-1R_TRAF6_MyD88 NC_7p4mol 001	10	1.56368613603669	3.16501361438249	52	16	1	450
20211207 0.5nM 069-1R_TRAF6_MyD88 NC_7p4mol 001...10...101	20211207 0.5nM 069-1R_TRAF6_MyD88 NC_7p4mol 001...10...MyD88...1166	10	MyD88 TRAF6Goff	20211207 0.5nM 069-1R_TRAF6_MyD88 NC_7p4mol 001	10	2.5716662264797	1.84580265687133	28	12	1	450
20211207 0.5nM 069-1R_TRAF6_MyD88 NC_7p4mol 001...10...103	20211207 0.5nM 069-1R_TRAF6_MyD88 NC_7p4mol 001...10...MyD88...1200	10	MyD88 TRAF6Goff	20211207 0.5nM 069-1R_TRAF6_MyD88 NC_7p4mol 001	10	1.30779246486572	3.11853410532832	44	48	1	450
20211207 0.5nM 069-1R_TRAF6_MyD88 NC_7p4mol 001...10...104	20211207 0.5nM 069-1R_TRAF6_MyD88 NC_7p4mol 001...10...MyD88...1205	10	MyD88 TRAF6Goff	20211207 0.5nM 069-1R_TRAF6_MyD88 NC_7p4mol 001	10	2.52627590547365	5.15474816617517	40	40	1	450
20211207 0.5nM 069-1R_TRAF6_MyD88 NC_7p4mol 001...10...107	20211207 0.5nM 069-1R_TRAF6_MyD88 NC_7p4mol 001...10...MyD88...1153	10	MyD88 TRAF6Goff	20211207 0.5nM 069-1R_TRAF6_MyD88 NC_7p4mol 001	10	3.88970605852837	1.36644524832789	128	16	1	450
20211207 0.5nM 069-1R_TRAF6_MyD88 NC_7p4mol 001...10...108	20211207 0.5nM 069-1R_TRAF6_MyD88 NC_7p4mol 001...10...MyD88...1269	10	MyD88 TRAF6Goff	20211207 0.5nM 069-1R_TRAF6_MyD88 NC_7p4mol 001	10	4.14962733935534	3.30830501117285	56	64	1	450
20211207 0.5nM 069-1R_TRAF6_MyD88 NC_7p4mol 001...10...109	20211207 0.5nM 069-1R_TRAF6_MyD88 NC_7p4mol 001...10...MyD88...1308	10	MyD88 TRAF6Goff	20211207 0.5nM 069-1R_TRAF6_MyD88 NC_7p4mol 001	10	3.0208298959907	4.58550011803597	68	108	1	450
20211207 0.5nM 069-1R_TRAF6_MyD88 NC_7p4mol 001...10...110	20211207 0.5nM 069-1R_TRAF6_MyD88 NC_7p4mol 001...10...MyD88...1268	10	MyD88 TRAF6Goff	20211207 0.5nM 069-1R_TRAF6_MyD88 NC_7p4mol 001	10	2.86905659943088	2.76632074532815	24	16	1	450
20211207 0.5nM 069-1R_TRAF6_MyD88 NC_7p4mol 001...10...114	20211207 0.5nM 069-1R_TRAF6_MyD88 NC_7p4mol 001...10...MyD88...1431	10	MyD88 TRAF6Goff	20211207 0.5nM 069-1R_TRAF6_MyD88 NC_7p4mol 001	10	2.29706332245273	3.74378450292743	40	32	1	450
20211207 0.5nM 069-1R_TRAF6_MyD88 NC_7p4mol 001...10...115	20211207 0.5nM 069-1R_TRAF6_MyD88 NC_7p4mol 001...10...MyD88...1429	10	MyD88 TRAF6Goff	20211207 0.5nM 069-1R_TRAF6_MyD88 NC_7p4mol 001	10	2.3258491491874	2.64382858761635	32	36	1	450
20211207 0.5nM 069-1R_TRAF6_MyD88 NC_7p4mol 001...10...119	20211207 0.5nM 069-1R_TRAF6_MyD88 NC_7p4mol 001...10...MyD88...1537	10	MyD88 TRAF6Goff	20211207 0.5nM 069-1R_TRAF6_MyD88 NC_7p4mol 001	10	1.41265911881654	2.21591210229853	36	92	1	450
20211207 0.5nM 069-1R_TRAF6_MyD88 NC_7p4mol 001...10...120	20211207 0.5nM 069-1R_TRAF6_MyD88 NC_7p4mol 001...10...MyD88...1515	10	MyD88 TRAF6Goff	20211207 0.5nM 069-1R_TRAF6_MyD88 NC_7p4mol 001	10	1.12599057215622	2.58786495005403	12	36	1	450
20211207 0.5nM 069-1R_TRAF6_MyD88 NC_7p4mol 001...10...121	20211207 0.5nM 069-1R_TRAF6_MyD88 NC_7p4mol 001...10...MyD88...1523	10	MyD88 TRAF6Goff	20211207 0.5nM 069-1R_TRAF6_MyD88 NC_7p4mol 001	10	3.89778031724706	1.23140749541136	140	20	1	450
20211207 0.5nM 069-1R_TRAF6_MyD88 NC_7p4mol 001...10...122	20211207 0.5nM 069-1R_TRAF6_MyD88 NC_7p4mol 001...10...MyD88...1538	10	MyD88 TRAF6Goff	20211207 0.5nM 069-1R_TRAF6_MyD88 NC_7p4mol 001	10	5.0029541444104	4.51050971168907	72	52	1	450
20211207 0.5nM 069-1R_TRAF6_MyD88 NC_7p4mol 001...10...123	20211207 0.5nM 069-1R_TRAF6_MyD88 NC_7p4mol 001...10...MyD88...1472	10	MyD88 TRAF6Goff	20211207 0.5nM 069-1R_TRAF6_MyD88 NC_7p4mol 001	10	4.15511782220354	4.85534650289686	64	56	1	450
20211207 0.5nM 069-1R_TRAF6_MyD88 NC_7p4mol 001...10...124	20211207 0.5nM 069-1R_TRAF6_MyD88 NC_7p4mol 001...10...MyD88...1545	10	MyD88 TRAF6Goff	20211207 0.5nM 069-1R_TRAF6_MyD88 NC_7p4mol 001	10	4.72405525018491	0.82909302571045	40	20	1	450
20211207 0.5nM 069-1R_TRAF6_MyD88 NC_7p4mol 001...10...126	20211207 0.5nM 069-1R_TRAF6_MyD88 NC_7p4mol 001...10...MyD88...1542	10	MyD88 TRAF6Goff	20211207 0.5nM 069-1R_TRAF6_MyD88 NC_7p4mol 001	10	3.65390977705709	1.86622258618046	116	20	1	450
20211207 0.5nM 069-1R_TRAF6_MyD88 NC_7p4mol 001...10...127	20211207 0.5nM 069-1R_TRAF6_MyD88 NC_7p4mol 001...10...MyD88...1462	10	MyD88 TRAF6Goff	20211207 0.5nM 069-1R_TRAF6_MyD88 NC_7p4mol 001	10	6.52218643906229	4.25485573856707	180	52	1	450
20211207 0.5nM 069-1R_TRAF6_MyD88 NC_7p4mol 001...10...128	20211207 0.5nM 069-1R_TRAF6_MyD88 NC_7p4mol 001...10...MyD88...1587	10	MyD88 TRAF6Goff	20211207 0.5nM 069-1R_TRAF6_MyD88 NC_7p4mol 001	10	2.68282481087378	1.89267192933928	68	32	1	450
20211207 0.5nM 069-1R_TRAF6_MyD88 NC_7p4mol 001...10...129	20211207 0.5nM 069-1R_TRAF6_MyD88 NC_7p4mol 001...10...MyD88...1668	10	MyD88 TRAF6Goff	20211207 0.5nM 069-1R_TRAF6_MyD88 NC_7p4mol 001	10	2.81580822355397	1.71489940144428	8	8	1	450
20211207 0.5nM 069-1R_TRAF6_MyD88 NC_7p4mol 001...10...130	20211207 0.5nM 069-1R_TRAF6_MyD88 NC_7p4mol 001...10...MyD88...1567	10	MyD88 TRAF6Goff	20211207 0.5nM 069-1R_TRAF6_MyD88 NC_7p4mol 001	10	4.56275987641044	1.7854389897062	92	28	1	450
20211207 0.5nM 069-1R_TRAF6_MyD88 NC_7p4mol 001...10...131	20211207 0.5nM 069-1R_TRAF6_MyD88 NC_7p4mol 001...10...MyD88...1636	10	MyD88 TRAF6Goff	20211207 0.5nM 069-1R_TRAF6_MyD88 NC_7p4mol 001	10	2.78413682455194	1.93287083158461	12	12	1	450
20211207 0.5nM 069-1R_TRAF6_MyD88 NC_7p4mol 001...10...14	20211207 0.5nM 069-1R_TRAF6_MyD88 NC_7p4mol 001...10...MyD88...146	10	MyD88 TRAF6Goff	20211207 0.5nM 069-1R_TRAF6_MyD88 NC_7p4mol 001	10	4.733631914299	11.892354396312	156	144	1	450
20211207 0.5nM 069-1R_TRAF6_MyD88 NC_7p4mol 001...10...15	20211207 0.5nM 069-1R_TRAF6_MyD88 NC_7p4mol 001...10...MyD88...162	10	MyD88 TRAF6Goff	20211207 0.5nM 069-1R_TRAF6_MyD88 NC_7p4mol 001	10	5.48199979937262	1.36218356960544	64	8	1	450
20211207 0.5nM 069-1R_TRAF6_MyD88 NC_7p4mol 001...10...16	20211207 0.5nM 069-1R_TRAF6_MyD88 NC_7p4mol 001...10...MyD88...170	10	MyD88 TRAF6Goff	20211207 0.5nM 069-1R_TRAF6_MyD88 NC_7p4mol 001	10	3.21166431577593	2.11266717548006	32	32	1	450
20211207 0.5nM 069-1R_TRAF6_MyD88 NC_7p4mol 001...10...19	20211207 0.5nM 069-1R_TRAF6_MyD88 NC_7p4mol 001...10...MyD88...174	10	MyD88 TRAF6Goff	20211207 0.5nM 069-1R_TRAF6_MyD88 NC_7p4mol 001	10	2.74243708421338	1.80410571397642	16	16	1	450
20211207 0.5nM 069-1R_TRAF6_MyD88 NC_7p4mol 001...10...20	20211207 0.5nM 069-1R_TRAF6_MyD88 NC_7p4mol 001...10...MyD88...185	10	MyD88 TRAF6Goff	20211207 0.5nM 069-1R_TRAF6_MyD88 NC_7p4mol 001	10	2.72431245319075	1.93962632024838	36	8	1	450
20211207 0.5nM 069-1R_TRAF6_MyD88 NC_7p4mol 001...10...23	20211207 0.5nM 069-1R_TRAF6_MyD88 NC_7p4mol 001...10...MyD88...149	10	MyD88 TRAF6Goff	20211207 0.5nM 069-1R_TRAF6_MyD88 NC_7p4mol 001	10	6.18434597456606	7.94781227414967	104	216	1	450
20211207 0.5nM 069-1R_TRAF6_MyD88 NC_7p4mol 001...10...25	20211207 0.5nM 069-1R_TRAF6_MyD88 NC_7p4mol 001...10...MyD88...198	10	MyD88 TRAF6Goff	20211207 0.5nM 069-1R_TRAF6_MyD88 NC_7p4mol 001	10	5.09338161269536	8.7559054271836	80	312	1	450
20211207 0.5nM 069-1R_TRAF6_MyD88 NC_7p4mol 001...10...28	20211207 0.5nM 069-1R_TRAF6_MyD88 NC_7p4mol 001...10...MyD88...143	10	MyD88 TRAF6Goff	20211207 0.5nM 069-1R_TRAF6_MyD88 NC_7p4mol 001	10	5.96900697844954	12.0494802987893	144	220	1	450
20211207 0.5nM 069-1R_TRAF6_MyD88 NC_7p4mol 001...10...29	20211207 0.5nM 069-1R_TRAF6_MyD88 NC_7p4mol 001...10...MyD88...224	10	MyD88 TRAF6Goff	20211207 0.5nM 069-1R_TRAF6_MyD88 NC_7p4mol 001	10	4.38714308999217	2.46706138526698	64	32	1	450
20211207 0.5nM 069-1R_TRAF6_MyD88 NC_7p4mol 001...10...32	20211207 0.5nM 069-1R_TRAF6_MyD88 NC_7p4mol 001...10...MyD88...249	10	MyD88 TRAF6Goff	20211207 0.5nM 069-1R_TRAF6_MyD88 NC_7p4mol 001	10	5.52977642901846	1.72926651792445	92	16	1	450
20211207 0.5nM 069-1R_TRAF6_MyD88 NC_7p4mol 001...10...33	20211207 0.5nM 069-1R_TRAF6_MyD88 NC_7p4mol 001...10...MyD88...283	10	MyD88 TRAF6Goff	20211207 0.5nM 069-1R_TRAF6_MyD88 NC_7p4mol 001	10	3.72757522783697	4.4049180610467	32	36	1	450
20211207 0.5nM 069-1R_TRAF6_MyD88 NC_7p4mol 001...10...37	20211207 0.5nM 069-1R_TRAF6_MyD88 NC_7p4mol 001...10...MyD88...319	10	MyD88 TRAF6Goff	20211207 0.5nM 069-1R_TRAF6_MyD88 NC_7p4mol 001	10	5.28254594223429	11.8981108793503	44	132	1	450
20211207 0.5nM 069-1R_TRAF6_MyD88 NC_7p4mol 001...10...39	20211207 0.5nM 069-1R_TRAF6_MyD88 NC_7p4mol 001...10...MyD88...356	10	MyD88 TRAF6Goff	20211207 0.5nM 069-1R_TRAF6_MyD88 NC_7p4mol 001	10	3.91343984167829	4.111000742372	24	28	1	450
20211207 0.5nM 069-1R_TRAF6_MyD88 NC_7p4mol 001...10...4	20211207 0.5nM 069-1R_TRAF6_MyD88 NC_7p4mol 001...10...MyD88...43	10	MyD88 TRAF6Goff	20211207 0.5nM 069-1R_TRAF6_MyD88 NC_7p4mol 001	10	5.41266701266113	1.70951423758151	40	8	1	450
20211207 0.5nM 069-1R_TRAF6_MyD88 NC_7p4mol 001...10...40	20211207 0.5nM 069-1R_TRAF6_MyD88 NC_7p4mol 001...10...MyD88...388	10	MyD88 TRAF6Goff	20211207 0.5nM 069-1R_TRAF6_MyD88 NC_7p4mol 001	10	5.21737549441545	2.41359067934892	32	52	1	450
20211207 0.5nM 069-1R_TRAF6_MyD88 NC_7p4mol 001...10...41	20211207 0.5nM 069-1R_TRAF6_MyD88 NC_7p4mol 001...10...MyD88...398	10	MyD88 TRAF6Goff	20211207 0.5nM 069-1R_TRAF6_MyD88 NC_7p4mol 001	10	5.04006868208713	4.79657029084069	48	236	1	450
20211207 0.5nM 069-1R_TRAF6_MyD88 NC_7p4mol 001...10...42	20211207 0.5nM 069-1R_TRAF6_MyD88 NC_7p4mol 001...10...MyD88...333	10	MyD88 TRAF6Goff	20211207 0.5nM 069-1R_TRAF6_MyD88 NC_7p4mol 001	10	6.74706578877048	23.6474081168791	24	300	1	450
20211207 0.5nM 069-1R_TRAF6_MyD88 NC_7p4mol 001...10...45	20211207 0.5nM 069-1R_TRAF6_MyD88 NC_7p4mol 001...10...MyD88...412	10	MyD88 TRAF6Goff	20211207 0.5nM 069-1R_TRAF6_MyD88 NC_7p4mol 001	10	2.92414121223408	7.25576364283	56	60	1	450
20211207 0.5nM 069-1R_TRAF6_MyD88 NC_7p4mol 001...10...46	20211207 0.5nM 069-1R_TRAF6_MyD88 NC_7p4mol 001...10...MyD88...428	10	MyD88 TRAF6Goff	20211207 0.5nM 069-1R_TRAF6_MyD88 NC_7p4mol 001	10	2.42498002442254	6.25380292006259	28	28	1	450
20211207 0.5nM 069-1R_TRAF6_MyD88 NC_7p4mol 001...10...47	20211207 0.5nM 069-1R_TRAF6_MyD88 NC_7p4mol 001...10...MyD88...457	10	MyD88 TRAF6Goff	20211207 0.5nM 069-1R_TRAF6_MyD88 NC_7p4mol 001	10	3.91295513617212	3.567625654946	12	48	1	450
20211207 0.5nM 069-1R_TRAF6_MyD88 NC_7p4mol 001...10...48	20211207 0.5nM 069-1R_TRAF6_MyD88 NC_7p4mol 001...10...MyD88...464	10	MyD88 TRAF6Goff	20211207 0.5nM 069-1R_TRAF6_MyD88 NC_7p4mol 001	10	6.20573269060143	3.75779141259923	140	100	1	450
20211207 0.5nM 069-1R_TRAF6_MyD88 NC_7p4mol 001...10...51	20211207 0.5nM 069-1R_TRAF6_MyD88 NC_7p4mol 001...10...MyD88...475	10	MyD88 TRAF6Goff	20211207 0.5nM 069-1R_TRAF6_MyD88 NC_7p4mol 001	10	1.90594667388763	5.00655533717452	16	36	1	450
20211207 0.5nM 069-1R_TRAF6_MyD88 NC_7p4mol 001...10...52	20211207 0.5nM 069-1R_TRAF6_MyD88 NC_7p4mol 001...10...MyD88...473	10	MyD88 TRAF6Goff	20211207 0.5nM 069-1R_TRAF6_MyD88 NC_7p4mol 001	10	2.30040068094675	9.13193894809353	8	44	1	450
20211207 0.5nM 069-1R_TRAF6_MyD88 NC_7p4mol 001...10...53	20211207 0.5nM 069-1R_TRAF6_MyD88 NC_7p4mol 001...10...MyD88...486	10	MyD88 TRAF6Goff	20211207 0.5nM 069-1R_TRAF6_MyD88 NC_7p4mol 001	10	5.0048657759338	9.95125409311609	88	180	1	450
20211207 0.5nM 069-1R_TRAF6_MyD88 NC_7p4mol 001...10...54	20211207 0.5nM 069-1R_TRAF6_MyD88 NC_7p4mol 001...10...MyD88...493	10	MyD88 TRAF6Goff	20211207 0.5nM 069-1R_TRAF6_MyD88 NC_7p4mol 001	10	5.62039787639855	7.30396554015232	116	224	1	450
20211207 0.5nM 069-1R_TRAF6_MyD88 NC_7p4mol 001...10...55	20211207 0.5nM 069-1R_TRAF6_MyD88 NC_7p4mol 001...10...MyD88...599	10	MyD88 TRAF6Goff	20211207 0.5nM 069-1R_TRAF6_MyD88 NC_7p4mol 001	10	6.59833104586852	5.36785753472561	256	316	1	450
20211207 0.5nM 069-1R_TRAF6_MyD88 NC_7p4mol 001...10...56	20211207 0.5nM 069-1R_TRAF6_MyD88 NC_7p4mol 001...10...MyD88...508	10	MyD88 TRAF6Goff	20211207 0.5nM 069-1R_TRAF6_MyD88 NC_7p4mol 001	10	2.96127474087117	1.99347410200639	72	24	1	450
20211207 0.5nM 069-1R_TRAF6_MyD88 NC_7p4mol 001...10...57	20211207 0.5nM 069-1R_TRAF6_MyD88 NC_7p4mol 001...10...MyD88...505	10	MyD88 TRAF6Goff	20211207 0.5nM 069-1R_TRAF6_MyD88 NC_7p4mol 001	10	2.19955486627768	6.29251729979571	80	204	1	450
20211207 0.5nM 069-1R_TRAF6_MyD88 NC_7p4mol 001...10...59	20211207 0.5nM 069-1R_TRAF6_MyD88 NC_7p4mol 001...10...MyD88...517	10	MyD88 TRAF6Goff	20211207 0.5nM 069-1R_TRAF6_MyD88 NC_7p4mol 001	10	6.29237583457528	4.67795855455365	156	32	1	450
20211207 0.5nM 069-1R_TRAF6_MyD88 NC_7p4mol 001...10...6	20211207 0.5nM 069-1R_TRAF6_MyD88 NC_7p4mol 001...10...MyD88...39	10	MyD88 TRAF6Goff	20211207 0.5nM 069-1R_TRAF6_MyD88 NC_7p4mol 001	10	5.54160995318539	10.0821587900959	36	76	1	450
20211207 0.5nM 069-1R_TRAF6_MyD88 NC_7p4mol 001...10...60	20211207 0.5nM 069-1R_TRAF6_MyD88 NC_7p4mol 001...10...MyD88...549	10	MyD88 TRAF6Goff	20211207 0.5nM 069-1R_TRAF6_MyD88 NC_7p4mol 001	10	2.74878326243181	3.62423179544781	72	84	1	450
20211207 0.5nM 069-1R_TRAF6_MyD88 NC_7p4mol 001...10...62	20211207 0.5nM 069-1R_TRAF6_MyD88 NC_7p4mol 001...10...MyD88...521	10	MyD88 TRAF6Goff	20211207 0.5nM 069-1R_TRAF6_MyD88 NC_7p4mol 001	10	5.31735063168753	2.11847445654723	80	16	1	450
20211207 0.5nM 069-1R_TRAF6_MyD88 NC_7p4mol 001...10...66	20211207 0.5nM 069-1R_TRAF6_MyD88 NC_7p4mol 001...10...MyD88...566	10	MyD88 TRAF6Goff	20211207 0.5nM 069-1R_TRAF6_MyD88 NC_7p4mol 001	10	3.63999247945374	7.25131289157198	32	188	1	450
20211207 0.5nM 069-1R_TRAF6_MyD88 NC_7p4mol 001...10...67	20211207 0.5nM 069-1R_TRAF6_MyD88 NC_7p4mol 001...10...MyD88...554	10	MyD88 TRAF6Goff	20211207 0.5nM 069-1R_TRAF6_MyD88 NC_7p4mol 001	10	3.15020276133636	8.61893689092802	12	172	1	450
20211207 0.5nM 069-1R_TRAF6_MyD88 NC_7p4mol 001...10...68	20211207 0.5nM 069-1R_TRAF6_MyD88 NC_7p4mol 001...10...MyD88...578	10	MyD88 TRAF6Goff	20211207 0.5nM 069-1R_TRAF6_MyD88 NC_7p4mol 001	10	4.95170887883471	5.61583073323115	192	88	1	450
20211207 0.5nM 069-1R_TRAF6_MyD88 NC_7p4mol 001...10...71	20211207 0.5nM 069-1R_TRAF6_MyD88 NC_7p4mol 001...10...MyD88...618	10	MyD88 TRAF6Goff	20211207 0.5nM 069-1R_TRAF6_MyD88 NC_7p4mol 001	10	6.01696052197166	4.98105520401657	160	36	1	450
20211207 0.5nM 069-1R_TRAF6_MyD88 NC_7p4mol 001...10...72	20211207 0.5nM 069-1R_TRAF6_MyD88 NC_7p4mol 001...10...MyD88...610	10	MyD88 TRAF6Goff	20211207 0.5nM 069-1R_TRAF6_MyD88 NC_7p4mol 001	10	4.67611482350595	5.75781570133163	72	312	1	450
20211207 0.5nM 069-1R_TRAF6_MyD88 NC_7p4mol 001...10...74	20211207 0.5nM 069-1R_TRAF6_MyD88 NC_7p4mol 001...10...MyD88...628	10	MyD88 TRAF6Goff	20211207 0.5nM 069-1R_TRAF6_MyD88 NC_7p4mol 001	10	2.32074933752378	6.65632593758171	44	368	1	450
20211207 0.5nM 069-1R_TRAF6_MyD88 NC_7p4mol 001...10...77	20211207 0.5nM 069-1R_TRAF6_MyD88 NC_7p4mol 001...10...MyD88...605	10	MyD88 TRAF6Goff	20211207 0.5nM 069-1R_TRAF6_MyD88 NC_7p4mol 001	10	5.17440342029057	5.79001004284	188	64	1	450
20211207 0.5nM 069-1R_TRAF6_MyD88 NC_7p4mol 001...10...78	20211207 0.5nM 069-1R_TRAF6_MyD88 NC_7p4mol 001...10...MyD88...698	10	MyD88 TRAF6Goff	20211207 0.5nM 069-1R_TRAF6_MyD88 NC_7p4mol 001	10	3.77467116235893	5.92289446912656	64	144	1	450
20211207 0.5nM 069-1R_TRAF6_MyD88 NC_7p4mol 001...10...81	20211207 0.5nM 069-1R_TRAF6_MyD88 NC_7p4mol 001...10...MyD88...679	10	MyD88 TRAF6Goff	20211207 0.5nM 069-1R_TRAF6_MyD88 NC_7p4mol 001	10	3.90836298146231	5.67869939907841	112	36	1	450
20211207 0.5nM 069-1R_TRAF6_MyD88 NC_7p4mol 001...10...82	20211207 0.5nM 069-1R_TRAF6_MyD88 NC_7p4mol 001...10...MyD88...741	10	MyD88 TRAF6Goff	20211207 0.5nM 069-1R_TRAF6_MyD88 NC_7p4mol 001	10	6.29959151536727	3.94707493994914	52	120	1	450
20211207 0.5nM 069-1R_TRAF6_MyD88 NC_7p4mol 001...10...84	20211207 0.5nM 069-1R_TRAF6_MyD88 NC_7p4mol 001...10...MyD88...749	10	MyD88 TRAF6Goff	20211207 0.5nM 069-1R_TRAF6_MyD88 NC_7p4mol 001	10	4.09029312371216	4.6387147526275	56	8	1	450
20211207 0.5nM 069-1R_TRAF6_MyD88 NC_7p4mol 001...10...85	20211207 0.5nM 069-1R_TRAF6_MyD88 NC_7p4mol 001...10...MyD88...780	10	MyD88 TRAF6Goff	20211207 0.5nM 069-1R_TRAF6_MyD88 NC_7p4mol 001	10	2.96659463208883	3.82060141393091	48	28	1	450
20211207 0.5nM 069-1R_TRAF6_MyD88 NC_7p4mol 001...10...86	20211207 0.5nM 069-1R_TRAF6_MyD88 NC_7p4mol 001...10...MyD88...791	10	MyD88 TRAF6Goff	20211207 0.5nM 069-1R_TRAF6_MyD88 NC_7p4mol 001	10	2.20105867661658	2.35729001438325	12	44	1	450
20211207 0.5nM 069-1R_TRAF6_MyD88 NC_7p4mol 001...10...87	20211207 0.5nM 069-1R_TRAF6_MyD88 NC_7p4mol 001...10...MyD88...802	10	MyD88 TRAF6Goff	20211207 0.5nM 069-1R_TRAF6_MyD88 NC_7p4mol 001	10	6.34374787207833	4.14235673978992	104	116	1	450
20211207 0.5nM 069-1R_TRAF6_MyD88 NC_7p4mol 001...10...88	20211207 0.5nM 069-1R_TRAF6_MyD88 NC_7p4mol 001...10...MyD88...934	10	MyD88 TRAF6Goff	20211207 0.5nM 069-1R_TRAF6_MyD88 NC_7p4mol 001	10	3.50192598120448	4.44278073129933	12	280	1	450
20211207 0.5nM 069-1R_TRAF6_MyD88 NC_7p4mol 001...10...89	20211207 0.5nM 069-1R_TRAF6_MyD88 NC_7p4mol 001...10...MyD88...837	10	MyD88 TRAF6Goff	20211207 0.5nM 069-1R_TRAF6_MyD88 NC_7p4mol 001	10	3.83846292459109	2.34989678658686	284	40	1	450
20211207 0.5nM 069-1R_TRAF6_MyD88 NC_7p4mol 001...10...90	20211207 0.5nM 069-1R_TRAF6_MyD88 NC_7p4mol 001...10...MyD88...846	10	MyD88 TRAF6Goff	20211207 0.5nM 069-1R_TRAF6_MyD88 NC_7p4mol 001	10	3.95109249693722	4.82949628244015	52	60	1	450
20211207 0.5nM 069-1R_TRAF6_MyD88 NC_7p4mol 001...10...91	20211207 0.5nM 069-1R_TRAF6_MyD88 NC_7p4mol 001...10...MyD88...885	10	MyD88 TRAF6Goff	20211207 0.5nM 069-1R_TRAF6_MyD88 NC_7p4mol 001	10	2.59811346420713	3.2907320340501	32	40	1	450
20211207 0.5nM 069-1R_TRAF6_MyD88 NC_7p4mol 001...10...92	20211207 0.5nM 069-1R_TRAF6_MyD88 NC_7p4mol 001...10...MyD88...870	10	MyD88 TRAF6Goff	20211207 0.5nM 069-1R_TRAF6_MyD88 NC_7p4mol 001	10	4.51336449751382	1.91655085977841	96	8	1	450
20211207 0.5nM 069-1R_TRAF6_MyD88 NC_7p4mol 001...10...93	20211207 0.5nM 069-1R_TRAF6_MyD88 NC_7p4mol 001...10...MyD88...987	10	MyD88 TRAF6Goff	20211207 0.5nM 069-1R_TRAF6_MyD88 NC_7p4mol 001	10	3.10436056932257	5.55117169701395	36	236	1	450
20211207 0.5nM 069-1R_TRAF6_MyD88 NC_7p4mol 001...10...94	20211207 0.5nM 069-1R_TRAF6_MyD88 NC_7p4mol 001...10...MyD88...795	10	MyD88 TRAF6Goff	20211207 0.5nM 069-1R_TRAF6_MyD88 NC_7p4mol 001	10	2.64116563222288	7.38270361141402	24	292	1	450
20211207 0.5nM 069-1R_TRAF6_MyD88 NC_7p4mol 001...10...95	20211207 0.5nM 069-1R_TRAF6_MyD88 NC_7p4mol 001...10...MyD88...996	10	MyD88 TRAF6Goff	20211207 0.5nM 069-1R_TRAF6_MyD88 NC_7p4mol 001	10	2.74995827965786	3.25849030268732	76	164	1	450
20211207 0.5nM 069-1R_TRAF6_MyD88 NC_7p4mol 001...10...97	20211207 0.5nM 069-1R_TRAF6_MyD88 NC_7p4mol 001...10...MyD88...974	10	MyD88 TRAF6Goff	20211207 0.5nM 069-1R_TRAF6_MyD88 NC_7p4mol 001	10	6.0430127525682	6.54716991880227	12	64	1	450
20211207 0.5nM 069-1R_TRAF6_MyD88 NC_7p4mol 001...10...98	20211207 0.5nM 069-1R_TRAF6_MyD88 NC_7p4mol 001...10...MyD88...1050	10	MyD88 TRAF6Goff	20211207 0.5nM 069-1R_TRAF6_MyD88 NC_7p4mol 001	10	2.33279061165442	5.31700141414132	44	88	1	450
20211207 0.5nM 069-1R_TRAF6_MyD88 NC_7p4mol 001...10...99	20211207 0.5nM 069-1R_TRAF6_MyD88 NC_7p4mol 001...10...MyD88...1088	10	MyD88 TRAF6Goff	20211207 0.5nM 069-1R_TRAF6_MyD88 NC_7p4mol 001	10	3.62312884577681	6.01078841491695	128	112	1	450
20211207 0.5nM 069-1R_TRAF6_MyD88 NC_7p4mol 001...11...14	20211207 0.5nM 069-1R_TRAF6_MyD88 NC_7p4mol 001...11...MyD88...90	10	MyD88 TRAF6Goff	20211207 0.5nM 069-1R_TRAF6_MyD88 NC_7p4mol 001	11	1.22555402464919	4.12872145478826	8	68	1	450
20211207 0.5nM 069-1R_TRAF6_MyD88 NC_7p4mol 001...11...20	20211207 0.5nM 069-1R_TRAF6_MyD88 NC_7p4mol 001...11...MyD88...119	10	MyD88 TRAF6Goff	20211207 0.5nM 069-1R_TRAF6_MyD88 NC_7p4mol 001	11	6.50872615988897	2.05321799694181	376	32	1	450
20211207 0.5nM 069-1R_TRAF6_MyD88 NC_7p4mol 001...11...25	20211207 0.5nM 069-1R_TRAF6_MyD88 NC_7p4mol 001...11...MyD88...153	10	MyD88 TRAF6Goff	20211207 0.5nM 069-1R_TRAF6_MyD88 NC_7p4mol 001	11	2.80565967476746	2.08486311638648	8	12	1	450
20211207 0.5nM 069-1R_TRAF6_MyD88 NC_7p4mol 001...11...27	20211207 0.5nM 069-1R_TRAF6_MyD88 NC_7p4mol 001...11...MyD88...171	10	MyD88 TRAF6Goff	20211207 0.5nM 069-1R_TRAF6_MyD88 NC_7p4mol 001	11	6.50423867346962	6.3443850944859	112	180	1	450
20211207 0.5nM 069-1R_TRAF6_MyD88 NC_7p4mol 001...11...29	20211207 0.5nM 069-1R_TRAF6_MyD88 NC_7p4mol 001...11...MyD88...188	10	MyD88 TRAF6Goff	20211207 0.5nM 069-1R_TRAF6_MyD88 NC_7p4mol 001	11	1.36876429960423	4.52870761626341	16	72	1	450
20211207 0.5nM 069-1R_TRAF6_MyD88 NC_7p4mol 001...11...32	20211207 0.5nM 069-1R_TRAF6_MyD88 NC_7p4mol 001...11...MyD88...273	10	MyD88 TRAF6Goff	20211207 0.5nM 069-1R_TRAF6_MyD88 NC_7p4mol 001	11	0.578998749155309	1.38550807502546	20	48	1	450
20211207 0.5nM 069-1R_TRAF6_MyD88 NC_7p4mol 001...11...33	20211207 0.5nM 069-1R_TRAF6_MyD88 NC_7p4mol 001...11...MyD88...276	10	MyD88 TRAF6Goff	20211207 0.5nM 069-1R_TRAF6_MyD88 NC_7p4mol 001	11	3.0347232611083	5.17560605067589	72	268	1	450
20211207 0.5nM 069-1R_TRAF6_MyD88 NC_7p4mol 001...11...34	20211207 0.5nM 069-1R_TRAF6_MyD88 NC_7p4mol 001...11...MyD88...331	10	MyD88 TRAF6Goff	20211207 0.5nM 069-1R_TRAF6_MyD88 NC_7p4mol 001	11	1.4713636775418	2.94418634407139	16	28	1	450
20211207 0.5nM 069-1R_TRAF6_MyD88 NC_7p4mol 001...11...35	20211207 0.5nM 069-1R_TRAF6_MyD88 NC_7p4mol 001...11...MyD88...270	10	MyD88 TRAF6Goff	20211207 0.5nM 069-1R_TRAF6_MyD88 NC_7p4mol 001	11	2.9711337259585	8.50771609122764	32	168	1	450
20211207 0.5nM 069-1R_TRAF6_MyD88 NC_7p4mol 001...11...38	20211207 0.5nM 069-1R_TRAF6_MyD88 NC_7p4mol 001...11...MyD88...318	10	MyD88 TRAF6Goff	20211207 0.5nM 069-1R_TRAF6_MyD88 NC_7p4mol 001	11	3.91854644793934	3.716516968777	108	96	1	450
20211207 0.5nM 069-1R_TRAF6_MyD88 NC_7p4mol 001...11...39	20211207 0.5nM 069-1R_TRAF6_MyD88 NC_7p4mol 001...11...MyD88...285	10	MyD88 TRAF6Goff	20211207 0.5nM 069-1R_TRAF6_MyD88 NC_7p4mol 001	11	5.06505051530175	3.46529280143749	164	8	1	450
20211207 0.5nM 069-1R_TRAF6_MyD88 NC_7p4mol 001...11...41	20211207 0.5nM 069-1R_TRAF6_MyD88 NC_7p4mol 001...11...MyD88...360	10	MyD88 TRAF6Goff	20211207 0.5nM 069-1R_TRAF6_MyD88 NC_7p4mol 001	11	2.52556875865498	3.22437212784272	108	40	1	450
20211207 0.5nM 069-1R_TRAF6_MyD88 NC_7p4mol 001...11...45	20211207 0.5nM 069-1R_TRAF6_MyD88 NC_7p4mol 001...11...MyD88...384	10	MyD88 TRAF6Goff	20211207 0.5nM 069-1R_TRAF6_MyD88 NC_7p4mol 001	11	1.96686842723513	1.47578290275802	28	16	1	450
20211207 0.5nM 069-1R_TRAF6_MyD88 NC_7p4mol 001...11...47	20211207 0.5nM 069-1R_TRAF6_MyD88 NC_7p4mol 001...11...MyD88...390	10	MyD88 TRAF6Goff	20211207 0.5nM 069-1R_TRAF6_MyD88 NC_7p4mol 001	11	2.5101256318569	2.09564790737339	40	24	1	450
20211207 0.5nM 069-1R_TRAF6_MyD88 NC_7p4mol 001...11...48	20211207 0.5nM 069-1R_TRAF6_MyD88 NC_7p4mol 001...11...MyD88...431	10	MyD88 TRAF6Goff	20211207 0.5nM 069-1R_TRAF6_MyD88 NC_7p4mol 001	11	2.67422782839345	1.50313712100958	28	8	1	450
20211207 0.5nM 069-1R_TRAF6_MyD88 NC_7p4mol 001...11...9	20211207 0.5nM 069-1R_TRAF6_MyD88 NC_7p4mol 001...11...MyD88...54	10	MyD88 TRAF6Goff	20211207 0.5nM 069-1R_TRAF6_MyD88 NC_7p4mol 001	11	5.28171895131307	4.57622528198918	20	24	1	450
20211207 0.5nM 069-1R_TRAF6_MyD88 NC_7p4mol 001...12...1	20211207 0.5nM 069-1R_TRAF6_MyD88 NC_7p4mol 001...12...MyD88...11	10	MyD88 TRAF6Goff	20211207 0.5nM 069-1R_TRAF6_MyD88 NC_7p4mol 001	12	6.66860336431989	1.92786965537778	44	20	1	450
20211207 0.5nM 069-1R_TRAF6_MyD88 NC_7p4mol 001...12...10	20211207 0.5nM 069-1R_TRAF6_MyD88 NC_7p4mol 001...12...MyD88...103	10	MyD88 TRAF6Goff	20211207 0.5nM 069-1R_TRAF6_MyD88 NC_7p4mol 001	12	5.75227770596252	2.74793805468976	44	24	1	450
20211207 0.5nM 069-1R_TRAF6_MyD88 NC_7p4mol 001...12...14	20211207 0.5nM 069-1R_TRAF6_MyD88 NC_7p4mol 001...12...MyD88...131	10	MyD88 TRAF6Goff	20211207 0.5nM 069-1R_TRAF6_MyD88 NC_7p4mol 001	12	4.70208922507743	3.03911338722346	48	36	1	450
20211207 0.5nM 069-1R_TRAF6_MyD88 NC_7p4mol 001...12...16	20211207 0.5nM 069-1R_TRAF6_MyD88 NC_7p4mol 001...12...MyD88...157	10	MyD88 TRAF6Goff	20211207 0.5nM 069-1R_TRAF6_MyD88 NC_7p4mol 001	12	3.95146715661058	2.90544149124897	8	24	1	450
20211207 0.5nM 069-1R_TRAF6_MyD88 NC_7p4mol 001...12...17	20211207 0.5nM 069-1R_TRAF6_MyD88 NC_7p4mol 001...12...MyD88...129	10	MyD88 TRAF6Goff	20211207 0.5nM 069-1R_TRAF6_MyD88 NC_7p4mol 001	12	6.00759361834386	2.80839414352704	56	16	1	450
20211207 0.5nM 069-1R_TRAF6_MyD88 NC_7p4mol 001...12...18	20211207 0.5nM 069-1R_TRAF6_MyD88 NC_7p4mol 001...12...MyD88...130	10	MyD88 TRAF6Goff	20211207 0.5nM 069-1R_TRAF6_MyD88 NC_7p4mol 001	12	2.14360725482039	1.86815916437076	68	56	1	450
20211207 0.5nM 069-1R_TRAF6_MyD88 NC_7p4mol 001...12...2	20211207 0.5nM 069-1R_TRAF6_MyD88 NC_7p4mol 001...12...MyD88...55	10	MyD88 TRAF6Goff	20211207 0.5nM 069-1R_TRAF6_MyD88 NC_7p4mol 001	12	1.83500126638579	2.0625794789029	24	32	1	450
20211207 0.5nM 069-1R_TRAF6_MyD88 NC_7p4mol 001...12...22	20211207 0.5nM 069-1R_TRAF6_MyD88 NC_7p4mol 001...12...MyD88...220	10	MyD88 TRAF6Goff	20211207 0.5nM 069-1R_TRAF6_MyD88 NC_7p4mol 001	12	3.3441392842495	2.1472051381325	20	16	1	450
20211207 0.5nM 069-1R_TRAF6_MyD88 NC_7p4mol 001...12...23	20211207 0.5nM 069-1R_TRAF6_MyD88 NC_7p4mol 001...12...MyD88...159	10	MyD88 TRAF6Goff	20211207 0.5nM 069-1R_TRAF6_MyD88 NC_7p4mol 001	12	5.31768504457436	2.36545746103801	80	36	1	450
20211207 0.5nM 069-1R_TRAF6_MyD88 NC_7p4mol 001...12...24	20211207 0.5nM 069-1R_TRAF6_MyD88 NC_7p4mol 001...12...MyD88...181	10	MyD88 TRAF6Goff	20211207 0.5nM 069-1R_TRAF6_MyD88 NC_7p4mol 001	12	2.0098133350819	3.48989861816082	8	20	1	450
20211207 0.5nM 069-1R_TRAF6_MyD88 NC_7p4mol 001...12...27	20211207 0.5nM 069-1R_TRAF6_MyD88 NC_7p4mol 001...12...MyD88...193	10	MyD88 TRAF6Goff	20211207 0.5nM 069-1R_TRAF6_MyD88 NC_7p4mol 001	12	5.33597883806088	3.26409131759928	88	8	1	450
20211207 0.5nM 069-1R_TRAF6_MyD88 NC_7p4mol 001...12...3	20211207 0.5nM 069-1R_TRAF6_MyD88 NC_7p4mol 001...12...MyD88...69	10	MyD88 TRAF6Goff	20211207 0.5nM 069-1R_TRAF6_MyD88 NC_7p4mol 001	12	3.75848649184968	3.17417008080702	104	60	1	450
20211207 0.5nM 069-1R_TRAF6_MyD88 NC_7p4mol 001...12...30	20211207 0.5nM 069-1R_TRAF6_MyD88 NC_7p4mol 001...12...MyD88...267	10	MyD88 TRAF6Goff	20211207 0.5nM 069-1R_TRAF6_MyD88 NC_7p4mol 001	12	3.73173243141891	2.23457599119673	96	52	1	450
20211207 0.5nM 069-1R_TRAF6_MyD88 NC_7p4mol 001...12...32	20211207 0.5nM 069-1R_TRAF6_MyD88 NC_7p4mol 001...12...MyD88...316	10	MyD88 TRAF6Goff	20211207 0.5nM 069-1R_TRAF6_MyD88 NC_7p4mol 001	12	3.09219108198633	4.31293423907616	24	64	1	450
20211207 0.5nM 069-1R_TRAF6_MyD88 NC_7p4mol 001...12...34	20211207 0.5nM 069-1R_TRAF6_MyD88 NC_7p4mol 001...12...MyD88...305	10	MyD88 TRAF6Goff	20211207 0.5nM 069-1R_TRAF6_MyD88 NC_7p4mol 001	12	6.34733458381976	3.14776752606007	56	24	1	450
20211207 0.5nM 069-1R_TRAF6_MyD88 NC_7p4mol 001...12...42	20211207 0.5nM 069-1R_TRAF6_MyD88 NC_7p4mol 001...12...MyD88...483	10	MyD88 TRAF6Goff	20211207 0.5nM 069-1R_TRAF6_MyD88 NC_7p4mol 001	12	2.19138593132356	3.49633630648949	48	20	1	450
20211207 0.5nM 069-1R_TRAF6_MyD88 NC_7p4mol 001...12...43	20211207 0.5nM 069-1R_TRAF6_MyD88 NC_7p4mol 001...12...MyD88...479	10	MyD88 TRAF6Goff	20211207 0.5nM 069-1R_TRAF6_MyD88 NC_7p4mol 001	12	4.33934114714024	2.38730630329007	96	20	1	450
20211207 0.5nM 069-1R_TRAF6_MyD88 NC_7p4mol 001...12...45	20211207 0.5nM 069-1R_TRAF6_MyD88 NC_7p4mol 001...12...MyD88...527	10	MyD88 TRAF6Goff	20211207 0.5nM 069-1R_TRAF6_MyD88 NC_7p4mol 001	12	3.18020241080538	4.87072984726226	36	68	1	450
20211207 0.5nM 069-1R_TRAF6_MyD88 NC_7p4mol 001...12...46	20211207 0.5nM 069-1R_TRAF6_MyD88 NC_7p4mol 001...12...MyD88...529	10	MyD88 TRAF6Goff	20211207 0.5nM 069-1R_TRAF6_MyD88 NC_7p4mol 001	12	5.12029544911408	3.92213206718233	176	112	1	450
20211207 0.5nM 069-1R_TRAF6_MyD88 NC_7p4mol 001...12...47	20211207 0.5nM 069-1R_TRAF6_MyD88 NC_7p4mol 001...12...MyD88...541	10	MyD88 TRAF6Goff	20211207 0.5nM 069-1R_TRAF6_MyD88 NC_7p4mol 001	12	3.394712466036	3.19438788723188	64	44	1	450
20211207 0.5nM 069-1R_TRAF6_MyD88 NC_7p4mol 001...12...48	20211207 0.5nM 069-1R_TRAF6_MyD88 NC_7p4mol 001...12...MyD88...566	10	MyD88 TRAF6Goff	20211207 0.5nM 069-1R_TRAF6_MyD88 NC_7p4mol 001	12	3.51907546032496	3.03623564690644	92	92	1	450
20211207 0.5nM 069-1R_TRAF6_MyD88 NC_7p4mol 001...12...49	20211207 0.5nM 069-1R_TRAF6_MyD88 NC_7p4mol 001...12...MyD88...534	10	MyD88 TRAF6Goff	20211207 0.5nM 069-1R_TRAF6_MyD88 NC_7p4mol 001	12	4.53172423856358	3.09546988133268	104	32	1	450
20211207 0.5nM 069-1R_TRAF6_MyD88 NC_7p4mol 001...12...51	20211207 0.5nM 069-1R_TRAF6_MyD88 NC_7p4mol 001...12...MyD88...587	10	MyD88 TRAF6Goff	20211207 0.5nM 069-1R_TRAF6_MyD88 NC_7p4mol 001	12	5.44052746609512	0.617625404392669	68	8	1	450
20211207 0.5nM 069-1R_TRAF6_MyD88 NC_7p4mol 001...12...52	20211207 0.5nM 069-1R_TRAF6_MyD88 NC_7p4mol 001...12...MyD88...604	10	MyD88 TRAF6Goff	20211207 0.5nM 069-1R_TRAF6_MyD88 NC_7p4mol 001	12	4.25579952493837	2.40752822434572	52	28	1	450
20211207 0.5nM 069-1R_TRAF6_MyD88 NC_7p4mol 001...12...53	20211207 0.5nM 069-1R_TRAF6_MyD88 NC_7p4mol 001...12...MyD88...690	10	MyD88 TRAF6Goff	20211207 0.5nM 069-1R_TRAF6_MyD88 NC_7p4mol 001	12	2.85002502893516	4.02970249246071	8	84	1	450
20211207 0.5nM 069-1R_TRAF6_MyD88 NC_7p4mol 001...12...54	20211207 0.5nM 069-1R_TRAF6_MyD88 NC_7p4mol 001...12...MyD88...614	10	MyD88 TRAF6Goff	20211207 0.5nM 069-1R_TRAF6_MyD88 NC_7p4mol 001	12	2.80598961848058	3.24798507747328	12	68	1	450
20211207 0.5nM 069-1R_TRAF6_MyD88 NC_7p4mol 001...12...55	20211207 0.5nM 069-1R_TRAF6_MyD88 NC_7p4mol 001...12...MyD88...630	10	MyD88 TRAF6Goff	20211207 0.5nM 069-1R_TRAF6_MyD88 NC_7p4mol 001	12	3.24679041027708	1.6531163775901	28	40	1	450
20211207 0.5nM 069-1R_TRAF6_MyD88 NC_7p4mol 001...12...58	20211207 0.5nM 069-1R_TRAF6_MyD88 NC_7p4mol 001...12...MyD88...662	10	MyD88 TRAF6Goff	20211207 0.5nM 069-1R_TRAF6_MyD88 NC_7p4mol 001	12	4.33317068375148	3.08530808936251	84	76	1	450
20211207 0.5nM 069-1R_TRAF6_MyD88 NC_7p4mol 001...12...61	20211207 0.5nM 069-1R_TRAF6_MyD88 NC_7p4mol 001...12...MyD88...805	10	MyD88 TRAF6Goff	20211207 0.5nM 069-1R_TRAF6_MyD88 NC_7p4mol 001	12	4.48959625691349	1.71613959507979	64	20	1	450
20211207 0.5nM 069-1R_TRAF6_MyD88 NC_7p4mol 001...12...63	20211207 0.5nM 069-1R_TRAF6_MyD88 NC_7p4mol 001...12...MyD88...927	10	MyD88 TRAF6Goff	20211207 0.5nM 069-1R_TRAF6_MyD88 NC_7p4mol 001	12	5.11695136869211	1.75444890802754	120	12	1	450
20211207 0.5nM 069-1R_TRAF6_MyD88 NC_7p4mol 001...12...7	20211207 0.5nM 069-1R_TRAF6_MyD88 NC_7p4mol 001...12...MyD88...77	10	MyD88 TRAF6Goff	20211207 0.5nM 069-1R_TRAF6_MyD88 NC_7p4mol 001	12	4.7499246685648	1.6237830887546	88	8	1	450
20211207 0.5nM 069-1R_TRAF6_MyD88 NC_7p4mol 001...13...17	20211207 0.5nM 069-1R_TRAF6_MyD88 NC_7p4mol 001...13...MyD88...121	10	MyD88 TRAF6Goff	20211207 0.5nM 069-1R_TRAF6_MyD88 NC_7p4mol 001	13	6.50714661582868	6.49481697954693	88	48	1	450
20211207 0.5nM 069-1R_TRAF6_MyD88 NC_7p4mol 001...13...18	20211207 0.5nM 069-1R_TRAF6_MyD88 NC_7p4mol 001...13...MyD88...132	10	MyD88 TRAF6Goff	20211207 0.5nM 069-1R_TRAF6_MyD88 NC_7p4mol 001	13	3.49865126381185	2.2292777882896	88	16	1	450
20211207 0.5nM 069-1R_TRAF6_MyD88 NC_7p4mol 001...13...19	20211207 0.5nM 069-1R_TRAF6_MyD88 NC_7p4mol 001...13...MyD88...112	10	MyD88 TRAF6Goff	20211207 0.5nM 069-1R_TRAF6_MyD88 NC_7p4mol 001	13	4.7805653477271	7.71572514006258	168	64	1	450
20211207 0.5nM 069-1R_TRAF6_MyD88 NC_7p4mol 001...13...20	20211207 0.5nM 069-1R_TRAF6_MyD88 NC_7p4mol 001...13...MyD88...143	10	MyD88 TRAF6Goff	20211207 0.5nM 069-1R_TRAF6_MyD88 NC_7p4mol 001	13	1.46804914937959	6.41596077733066	12	52	1	450
20211207 0.5nM 069-1R_TRAF6_MyD88 NC_7p4mol 001...13...21	20211207 0.5nM 069-1R_TRAF6_MyD88 NC_7p4mol 001...13...MyD88...138	10	MyD88 TRAF6Goff	20211207 0.5nM 069-1R_TRAF6_MyD88 NC_7p4mol 001	13	3.35759641441154	1.43307290148467	48	20	1	450
20211207 0.5nM 069-1R_TRAF6_MyD88 NC_7p4mol 001...13...23	20211207 0.5nM 069-1R_TRAF6_MyD88 NC_7p4mol 001...13...MyD88...145	10	MyD88 TRAF6Goff	20211207 0.5nM 069-1R_TRAF6_MyD88 NC_7p4mol 001	13	5.44727224858426	3.00175445852156	224	28	1	450
20211207 0.5nM 069-1R_TRAF6_MyD88 NC_7p4mol 001...13...24	20211207 0.5nM 069-1R_TRAF6_MyD88 NC_7p4mol 001...13...MyD88...191	10	MyD88 TRAF6Goff	20211207 0.5nM 069-1R_TRAF6_MyD88 NC_7p4mol 001	13	2.1248713643727	4.69032326829756	120	140	1	450
20211207 0.5nM 069-1R_TRAF6_MyD88 NC_7p4mol 001...13...25	20211207 0.5nM 069-1R_TRAF6_MyD88 NC_7p4mol 001...13...MyD88...150	10	MyD88 TRAF6Goff	20211207 0.5nM 069-1R_TRAF6_MyD88 NC_7p4mol 001	13	5.19705442802191	6.75968193079144	132	160	1	450
20211207 0.5nM 069-1R_TRAF6_MyD88 NC_7p4mol 001...13...26	20211207 0.5nM 069-1R_TRAF6_MyD88 NC_7p4mol 001...13...MyD88...189	10	MyD88 TRAF6Goff	20211207 0.5nM 069-1R_TRAF6_MyD88 NC_7p4mol 001	13	1.66891393313551	3.83440832008743	8	156	1	450
20211207 0.5nM 069-1R_TRAF6_MyD88 NC_7p4mol 001...13...27	20211207 0.5nM 069-1R_TRAF6_MyD88 NC_7p4mol 001...13...MyD88...180	10	MyD88 TRAF6Goff	20211207 0.5nM 069-1R_TRAF6_MyD88 NC_7p4mol 001	13	3.33320510559383	2.19530628905402	96	68	1	450
20211207 0.5nM 069-1R_TRAF6_MyD88 NC_7p4mol 001...13...28	20211207 0.5nM 069-1R_TRAF6_MyD88 NC_7p4mol 001...13...MyD88...124	10	MyD88 TRAF6Goff	20211207 0.5nM 069-1R_TRAF6_MyD88 NC_7p4mol 001	13	5.79361226999632	4.40678924429287	528	148	1	450
20211207 0.5nM 069-1R_TRAF6_MyD88 NC_7p4mol 001...13...29	20211207 0.5nM 069-1R_TRAF6_MyD88 NC_7p4mol 001...13...MyD88...201	10	MyD88 TRAF6Goff	20211207 0.5nM 069-1R_TRAF6_MyD88 NC_7p4mol 001	13	4.71966608558712	2.01345320256507	64	52	1	450
20211207 0.5nM 069-1R_TRAF6_MyD88 NC_7p4mol 001...13...30	20211207 0.5nM 069-1R_TRAF6_MyD88 NC_7p4mol 001...13...MyD88...165	10	MyD88 TRAF6Goff	20211207 0.5nM 069-1R_TRAF6_MyD88 NC_7p4mol 001	13	6.07160225056087	1.7218660155372	372	52	1	450
20211207 0.5nM 069-1R_TRAF6_MyD88 NC_7p4mol 001...13...33	20211207 0.5nM 069-1R_TRAF6_MyD88 NC_7p4mol 001...13...MyD88...237	10	MyD88 TRAF6Goff	20211207 0.5nM 069-1R_TRAF6_MyD88 NC_7p4mol 001	13	2.46069092665396	4.17755586919438	68	56	1	450
20211207 0.5nM 069-1R_TRAF6_MyD88 NC_7p4mol 001...13...34	20211207 0.5nM 069-1R_TRAF6_MyD88 NC_7p4mol 001...13...MyD88...246	10	MyD88 TRAF6Goff	20211207 0.5nM 069-1R_TRAF6_MyD88 NC_7p4mol 001	13	6.52429822658757	2.11414058562513	68	16	1	450
20211207 0.5nM 069-1R_TRAF6_MyD88 NC_7p4mol 001...13...9	20211207 0.5nM 069-1R_TRAF6_MyD88 NC_7p4mol 001...13...MyD88...62	10	MyD88 TRAF6Goff	20211207 0.5nM 069-1R_TRAF6_MyD88 NC_7p4mol 001	13	5.46371306693833	6.0670987602437	40	168	1	450
20211207 0.5nM 069-1R_TRAF6_MyD88 NC_7p4mol 001...15...1	20211207 0.5nM 069-1R_TRAF6_MyD88 NC_7p4mol 001...15...MyD88...2	10	MyD88 TRAF6Goff	20211207 0.5nM 069-1R_TRAF6_MyD88 NC_7p4mol 001	15	5.03725718425445	6.26485820745056	20	20	1	450
20211207 0.5nM 069-1R_TRAF6_MyD88 NC_7p4mol 001...15...18	20211207 0.5nM 069-1R_TRAF6_MyD88 NC_7p4mol 001...15...MyD88...154	10	MyD88 TRAF6Goff	20211207 0.5nM 069-1R_TRAF6_MyD88 NC_7p4mol 001	15	4.71989079176543	8.12999795836984	124	64	1	450
20211207 0.5nM 069-1R_TRAF6_MyD88 NC_7p4mol 001...15...20	20211207 0.5nM 069-1R_TRAF6_MyD88 NC_7p4mol 001...15...MyD88...178	10	MyD88 TRAF6Goff	20211207 0.5nM 069-1R_TRAF6_MyD88 NC_7p4mol 001	15	2.74728990438806	4.48858456260657	16	56	1	450
20211207 0.5nM 069-1R_TRAF6_MyD88 NC_7p4mol 001...15...22	20211207 0.5nM 069-1R_TRAF6_MyD88 NC_7p4mol 001...15...MyD88...203	10	MyD88 TRAF6Goff	20211207 0.5nM 069-1R_TRAF6_MyD88 NC_7p4mol 001	15	1.71172290058744	5.03291569547577	20	68	1	450
20211207 0.5nM 069-1R_TRAF6_MyD88 NC_7p4mol 001...15...23	20211207 0.5nM 069-1R_TRAF6_MyD88 NC_7p4mol 001...15...MyD88...208	10	MyD88 TRAF6Goff	20211207 0.5nM 069-1R_TRAF6_MyD88 NC_7p4mol 001	15	3.6077407661183	3.02807959902005	84	28	1	450
20211207 0.5nM 069-1R_TRAF6_MyD88 NC_7p4mol 001...15...24	20211207 0.5nM 069-1R_TRAF6_MyD88 NC_7p4mol 001...15...MyD88...187	10	MyD88 TRAF6Goff	20211207 0.5nM 069-1R_TRAF6_MyD88 NC_7p4mol 001	15	5.55606414510116	1.12805524451084	160	12	1	450
20211207 0.5nM 069-1R_TRAF6_MyD88 NC_7p4mol 001...15...25	20211207 0.5nM 069-1R_TRAF6_MyD88 NC_7p4mol 001...15...MyD88...230	10	MyD88 TRAF6Goff	20211207 0.5nM 069-1R_TRAF6_MyD88 NC_7p4mol 001	15	2.68847343464637	7.44216879023351	28	68	1	450
20211207 0.5nM 069-1R_TRAF6_MyD88 NC_7p4mol 001...15...27	20211207 0.5nM 069-1R_TRAF6_MyD88 NC_7p4mol 001...15...MyD88...232	10	MyD88 TRAF6Goff	20211207 0.5nM 069-1R_TRAF6_MyD88 NC_7p4mol 001	15	5.45277564237872	1.97187444790497	16	32	1	450
20211207 0.5nM 069-1R_TRAF6_MyD88 NC_7p4mol 001...15...29	20211207 0.5nM 069-1R_TRAF6_MyD88 NC_7p4mol 001...15...MyD88...257	10	MyD88 TRAF6Goff	20211207 0.5nM 069-1R_TRAF6_MyD88 NC_7p4mol 001	15	3.45753923798321	4.3698994598749	28	80	1	450
20211207 0.5nM 069-1R_TRAF6_MyD88 NC_7p4mol 001...15...30	20211207 0.5nM 069-1R_TRAF6_MyD88 NC_7p4mol 001...15...MyD88...264	10	MyD88 TRAF6Goff	20211207 0.5nM 069-1R_TRAF6_MyD88 NC_7p4mol 001	15	3.05129160230781	3.67314551435042	16	28	1	450
20211207 0.5nM 069-1R_TRAF6_MyD88 NC_7p4mol 001...15...32	20211207 0.5nM 069-1R_TRAF6_MyD88 NC_7p4mol 001...15...MyD88...282	10	MyD88 TRAF6Goff	20211207 0.5nM 069-1R_TRAF6_MyD88 NC_7p4mol 001	15	4.95813329787198	2.23745875308172	104	12	1	450
20211207 0.5nM 069-1R_TRAF6_MyD88 NC_7p4mol 001...15...33	20211207 0.5nM 069-1R_TRAF6_MyD88 NC_7p4mol 001...15...MyD88...301	10	MyD88 TRAF6Goff	20211207 0.5nM 069-1R_TRAF6_MyD88 NC_7p4mol 001	15	3.91646222637438	6.83313684475651	12	356	1	450
20211207 0.5nM 069-1R_TRAF6_MyD88 NC_7p4mol 001...15...34	20211207 0.5nM 069-1R_TRAF6_MyD88 NC_7p4mol 001...15...MyD88...302	10	MyD88 TRAF6Goff	20211207 0.5nM 069-1R_TRAF6_MyD88 NC_7p4mol 001	15	4.30210800074231	4.26073155544503	116	72	1	450
20211207 0.5nM 069-1R_TRAF6_MyD88 NC_7p4mol 001...15...35	20211207 0.5nM 069-1R_TRAF6_MyD88 NC_7p4mol 001...15...MyD88...295	10	MyD88 TRAF6Goff	20211207 0.5nM 069-1R_TRAF6_MyD88 NC_7p4mol 001	15	5.06664626465857	5.9850961160903	108	68	1	450
20211207 0.5nM 069-1R_TRAF6_MyD88 NC_7p4mol 001...15...36	20211207 0.5nM 069-1R_TRAF6_MyD88 NC_7p4mol 001...15...MyD88...311	10	MyD88 TRAF6Goff	20211207 0.5nM 069-1R_TRAF6_MyD88 NC_7p4mol 001	15	3.22037003603823	3.34207864535555	60	128	1	450
20211207 0.5nM 069-1R_TRAF6_MyD88 NC_7p4mol 001...15...37	20211207 0.5nM 069-1R_TRAF6_MyD88 NC_7p4mol 001...15...MyD88...337	10	MyD88 TRAF6Goff	20211207 0.5nM 069-1R_TRAF6_MyD88 NC_7p4mol 001	15	5.1942987040237	2.14734665851965	32	16	1	450
20211207 0.5nM 069-1R_TRAF6_MyD88 NC_7p4mol 001...15...38	20211207 0.5nM 069-1R_TRAF6_MyD88 NC_7p4mol 001...15...MyD88...355	10	MyD88 TRAF6Goff	20211207 0.5nM 069-1R_TRAF6_MyD88 NC_7p4mol 001	15	2.88063259503264	3.82258662304756	16	132	1	450
20211207 0.5nM 069-1R_TRAF6_MyD88 NC_7p4mol 001...15...39	20211207 0.5nM 069-1R_TRAF6_MyD88 NC_7p4mol 001...15...MyD88...343	10	MyD88 TRAF6Goff	20211207 0.5nM 069-1R_TRAF6_MyD88 NC_7p4mol 001	15	6.31336615064785	4.48331363464184	224	24	1	450
20211207 0.5nM 069-1R_TRAF6_MyD88 NC_7p4mol 001...15...40	20211207 0.5nM 069-1R_TRAF6_MyD88 NC_7p4mol 001...15...MyD88...332	10	MyD88 TRAF6Goff	20211207 0.5nM 069-1R_TRAF6_MyD88 NC_7p4mol 001	15	5.58802446588855	5.0451665265498	72	196	1	450
20211207 0.5nM 069-1R_TRAF6_MyD88 NC_7p4mol 001...15...41	20211207 0.5nM 069-1R_TRAF6_MyD88 NC_7p4mol 001...15...MyD88...369	10	MyD88 TRAF6Goff	20211207 0.5nM 069-1R_TRAF6_MyD88 NC_7p4mol 001	15	5.44123784670615	4.89222037295397	164	52	1	450
20211207 0.5nM 069-1R_TRAF6_MyD88 NC_7p4mol 001...15...43	20211207 0.5nM 069-1R_TRAF6_MyD88 NC_7p4mol 001...15...MyD88...390	10	MyD88 TRAF6Goff	20211207 0.5nM 069-1R_TRAF6_MyD88 NC_7p4mol 001	15	3.89806160873584	2.13959385399756	44	12	1	450
20211207 0.5nM 069-1R_TRAF6_MyD88 NC_7p4mol 001...15...6	20211207 0.5nM 069-1R_TRAF6_MyD88 NC_7p4mol 001...15...MyD88...72	10	MyD88 TRAF6Goff	20211207 0.5nM 069-1R_TRAF6_MyD88 NC_7p4mol 001	15	3.94026888491238	3.31139481249632	12	8	1	450
20211207 0.5nM 069-1R_TRAF6_MyD88 NC_7p4mol 001...15...7	20211207 0.5nM 069-1R_TRAF6_MyD88 NC_7p4mol 001...15...MyD88...68	10	MyD88 TRAF6Goff	20211207 0.5nM 069-1R_TRAF6_MyD88 NC_7p4mol 001	15	4.11273128250384	2.06192330507873	8	8	1	450
20211207 0.5nM 069-1R_TRAF6_MyD88 NC_7p4mol 001...16...13	20211207 0.5nM 069-1R_TRAF6_MyD88 NC_7p4mol 001...16...MyD88...257	10	MyD88 TRAF6Goff	20211207 0.5nM 069-1R_TRAF6_MyD88 NC_7p4mol 001	16	4.59798773242242	2.3595783791862	76	48	1	450
20211207 0.5nM 069-1R_TRAF6_MyD88 NC_7p4mol 001...16...14	20211207 0.5nM 069-1R_TRAF6_MyD88 NC_7p4mol 001...16...MyD88...255	10	MyD88 TRAF6Goff	20211207 0.5nM 069-1R_TRAF6_MyD88 NC_7p4mol 001	16	6.55103720809892	8.39572137816353	100	132	1	450
20211207 0.5nM 069-1R_TRAF6_MyD88 NC_7p4mol 001...16...16	20211207 0.5nM 069-1R_TRAF6_MyD88 NC_7p4mol 001...16...MyD88...260	10	MyD88 TRAF6Goff	20211207 0.5nM 069-1R_TRAF6_MyD88 NC_7p4mol 001	16	6.36929633353884	4.62927654378086	96	36	1	450
20211207 0.5nM 069-1R_TRAF6_MyD88 NC_7p4mol 001...16...17	20211207 0.5nM 069-1R_TRAF6_MyD88 NC_7p4mol 001...16...MyD88...266	10	MyD88 TRAF6Goff	20211207 0.5nM 069-1R_TRAF6_MyD88 NC_7p4mol 001	16	4.12099718278235	5.02723409680855	88	96	1	450
20211207 0.5nM 069-1R_TRAF6_MyD88 NC_7p4mol 001...16...18	20211207 0.5nM 069-1R_TRAF6_MyD88 NC_7p4mol 001...16...MyD88...292	10	MyD88 TRAF6Goff	20211207 0.5nM 069-1R_TRAF6_MyD88 NC_7p4mol 001	16	5.4099633321302	7.60882378620976	24	140	1	450
20211207 0.5nM 069-1R_TRAF6_MyD88 NC_7p4mol 001...16...20	20211207 0.5nM 069-1R_TRAF6_MyD88 NC_7p4mol 001...16...MyD88...316	10	MyD88 TRAF6Goff	20211207 0.5nM 069-1R_TRAF6_MyD88 NC_7p4mol 001	16	5.5035550601812	6.81601627654002	60	28	1	450
20211207 0.5nM 069-1R_TRAF6_MyD88 NC_7p4mol 001...16...21	20211207 0.5nM 069-1R_TRAF6_MyD88 NC_7p4mol 001...16...MyD88...309	10	MyD88 TRAF6Goff	20211207 0.5nM 069-1R_TRAF6_MyD88 NC_7p4mol 001	16	5.3331615266689	8.33489303457342	44	44	1	450
20211207 0.5nM 069-1R_TRAF6_MyD88 NC_7p4mol 001...16...25	20211207 0.5nM 069-1R_TRAF6_MyD88 NC_7p4mol 001...16...MyD88...310	10	MyD88 TRAF6Goff	20211207 0.5nM 069-1R_TRAF6_MyD88 NC_7p4mol 001	16	6.26449521535749	5.19284085479043	200	52	1	450
20211207 0.5nM 069-1R_TRAF6_MyD88 NC_7p4mol 001...16...27	20211207 0.5nM 069-1R_TRAF6_MyD88 NC_7p4mol 001...16...MyD88...403	10	MyD88 TRAF6Goff	20211207 0.5nM 069-1R_TRAF6_MyD88 NC_7p4mol 001	16	4.96686364098021	5.81967023002253	232	168	1	450
20211207 0.5nM 069-1R_TRAF6_MyD88 NC_7p4mol 001...16...28	20211207 0.5nM 069-1R_TRAF6_MyD88 NC_7p4mol 001...16...MyD88...456	10	MyD88 TRAF6Goff	20211207 0.5nM 069-1R_TRAF6_MyD88 NC_7p4mol 001	16	4.84999397338587	4.22774498044185	68	64	1	450
20211207 0.5nM 069-1R_TRAF6_MyD88 NC_7p4mol 001...16...29	20211207 0.5nM 069-1R_TRAF6_MyD88 NC_7p4mol 001...16...MyD88...454	10	MyD88 TRAF6Goff	20211207 0.5nM 069-1R_TRAF6_MyD88 NC_7p4mol 001	16	4.99422407986855	5.52229591502634	80	96	1	450
20211207 0.5nM 069-1R_TRAF6_MyD88 NC_7p4mol 001...16...30	20211207 0.5nM 069-1R_TRAF6_MyD88 NC_7p4mol 001...16...MyD88...458	10	MyD88 TRAF6Goff	20211207 0.5nM 069-1R_TRAF6_MyD88 NC_7p4mol 001	16	6.6319958537947	8.29595593970864	88	240	1	450
20211207 0.5nM 069-1R_TRAF6_MyD88 NC_7p4mol 001...16...32	20211207 0.5nM 069-1R_TRAF6_MyD88 NC_7p4mol 001...16...MyD88...507	10	MyD88 TRAF6Goff	20211207 0.5nM 069-1R_TRAF6_MyD88 NC_7p4mol 001	16	4.02073306316701	2.08019758331046	44	52	1	450
20211207 0.5nM 069-1R_TRAF6_MyD88 NC_7p4mol 001...16...33	20211207 0.5nM 069-1R_TRAF6_MyD88 NC_7p4mol 001...16...MyD88...522	10	MyD88 TRAF6Goff	20211207 0.5nM 069-1R_TRAF6_MyD88 NC_7p4mol 001	16	6.03071381664501	2.48095009715727	148	48	1	450
20211207 0.5nM 069-1R_TRAF6_MyD88 NC_7p4mol 001...16...34	20211207 0.5nM 069-1R_TRAF6_MyD88 NC_7p4mol 001...16...MyD88...489	10	MyD88 TRAF6Goff	20211207 0.5nM 069-1R_TRAF6_MyD88 NC_7p4mol 001	16	4.88174786437198	2.92697766929439	100	12	1	450
20211207 0.5nM 069-1R_TRAF6_MyD88 NC_7p4mol 001...16...35	20211207 0.5nM 069-1R_TRAF6_MyD88 NC_7p4mol 001...16...MyD88...573	10	MyD88 TRAF6Goff	20211207 0.5nM 069-1R_TRAF6_MyD88 NC_7p4mol 001	16	3.84059166833097	1.75538128718365	100	16	1	450
20211207 0.5nM 069-1R_TRAF6_MyD88 NC_7p4mol 001...16...37	20211207 0.5nM 069-1R_TRAF6_MyD88 NC_7p4mol 001...16...MyD88...631	10	MyD88 TRAF6Goff	20211207 0.5nM 069-1R_TRAF6_MyD88 NC_7p4mol 001	16	2.61229089436575	1.74349609499437	12	24	1	450
20211207 0.5nM 069-1R_TRAF6_MyD88 NC_7p4mol 001...16...5	20211207 0.5nM 069-1R_TRAF6_MyD88 NC_7p4mol 001...16...MyD88...115	10	MyD88 TRAF6Goff	20211207 0.5nM 069-1R_TRAF6_MyD88 NC_7p4mol 001	16	3.67497769203466	9.69238133311	24	184	1	450
20211207 0.5nM 069-1R_TRAF6_MyD88 NC_7p4mol 001...16...8	20211207 0.5nM 069-1R_TRAF6_MyD88 NC_7p4mol 001...16...MyD88...133	10	MyD88 TRAF6Goff	20211207 0.5nM 069-1R_TRAF6_MyD88 NC_7p4mol 001	16	6.31270877031906	6.93041932787613	48	104	1	450
20211207 0.5nM 069-1R_TRAF6_MyD88 NC_7p4mol 001...17...1	20211207 0.5nM 069-1R_TRAF6_MyD88 NC_7p4mol 001...17...MyD88...106	10	MyD88 TRAF6Goff	20211207 0.5nM 069-1R_TRAF6_MyD88 NC_7p4mol 001	17	6.46522254477085	7.33574038025407	28	12	1	450
20211207 0.5nM 069-1R_TRAF6_MyD88 NC_7p4mol 001...17...5	20211207 0.5nM 069-1R_TRAF6_MyD88 NC_7p4mol 001...17...MyD88...126	10	MyD88 TRAF6Goff	20211207 0.5nM 069-1R_TRAF6_MyD88 NC_7p4mol 001	17	5.98950068333097	7.92803483823332	44	24	1	450
20211207 0.5nM 069-1R_TRAF6_MyD88 NC_7p4mol 001...18...1	20211207 0.5nM 069-1R_TRAF6_MyD88 NC_7p4mol 001...18...MyD88...88	10	MyD88 TRAF6Goff	20211207 0.5nM 069-1R_TRAF6_MyD88 NC_7p4mol 001	18	6.29365832997879	4.62044345296841	84	68	1	450
20211207 0.5nM 069-1R_TRAF6_MyD88 NC_7p4mol 001...18...11	20211207 0.5nM 069-1R_TRAF6_MyD88 NC_7p4mol 001...18...MyD88...171	10	MyD88 TRAF6Goff	20211207 0.5nM 069-1R_TRAF6_MyD88 NC_7p4mol 001	18	4.83127127245083	4.31825873361484	256	24	1	450
20211207 0.5nM 069-1R_TRAF6_MyD88 NC_7p4mol 001...18...13	20211207 0.5nM 069-1R_TRAF6_MyD88 NC_7p4mol 001...18...MyD88...196	10	MyD88 TRAF6Goff	20211207 0.5nM 069-1R_TRAF6_MyD88 NC_7p4mol 001	18	2.93297435844916	3.22803314684321	28	52	1	450
20211207 0.5nM 069-1R_TRAF6_MyD88 NC_7p4mol 001...18...16	20211207 0.5nM 069-1R_TRAF6_MyD88 NC_7p4mol 001...18...MyD88...239	10	MyD88 TRAF6Goff	20211207 0.5nM 069-1R_TRAF6_MyD88 NC_7p4mol 001	18	3.78624148974038	8.72604581883491	140	168	1	450
20211207 0.5nM 069-1R_TRAF6_MyD88 NC_7p4mol 001...18...18	20211207 0.5nM 069-1R_TRAF6_MyD88 NC_7p4mol 001...18...MyD88...277	10	MyD88 TRAF6Goff	20211207 0.5nM 069-1R_TRAF6_MyD88 NC_7p4mol 001	18	5.16214751681773	6.96170300898721	108	184	1	450
20211207 0.5nM 069-1R_TRAF6_MyD88 NC_7p4mol 001...18...19	20211207 0.5nM 069-1R_TRAF6_MyD88 NC_7p4mol 001...18...MyD88...304	10	MyD88 TRAF6Goff	20211207 0.5nM 069-1R_TRAF6_MyD88 NC_7p4mol 001	18	4.629489145373	7.40186595298717	28	48	1	450
20211207 0.5nM 069-1R_TRAF6_MyD88 NC_7p4mol 001...18...22	20211207 0.5nM 069-1R_TRAF6_MyD88 NC_7p4mol 001...18...MyD88...374	10	MyD88 TRAF6Goff	20211207 0.5nM 069-1R_TRAF6_MyD88 NC_7p4mol 001	18	6.48130253487805	28.4142208536708	76	84	1	450
20211207 0.5nM 069-1R_TRAF6_MyD88 NC_7p4mol 001...18...24	20211207 0.5nM 069-1R_TRAF6_MyD88 NC_7p4mol 001...18...MyD88...370	10	MyD88 TRAF6Goff	20211207 0.5nM 069-1R_TRAF6_MyD88 NC_7p4mol 001	18	5.09104010479689	2.92400904432507	100	48	1	450
20211207 0.5nM 069-1R_TRAF6_MyD88 NC_7p4mol 001...18...25	20211207 0.5nM 069-1R_TRAF6_MyD88 NC_7p4mol 001...18...MyD88...393	10	MyD88 TRAF6Goff	20211207 0.5nM 069-1R_TRAF6_MyD88 NC_7p4mol 001	18	5.56691183495074	2.45575408390304	24	12	1	450
20211207 0.5nM 069-1R_TRAF6_MyD88 NC_7p4mol 001...18...28	20211207 0.5nM 069-1R_TRAF6_MyD88 NC_7p4mol 001...18...MyD88...411	10	MyD88 TRAF6Goff	20211207 0.5nM 069-1R_TRAF6_MyD88 NC_7p4mol 001	18	1.77001371556467	2.67162456064896	8	12	1	450
20211207 0.5nM 069-1R_TRAF6_MyD88 NC_7p4mol 001...18...3	20211207 0.5nM 069-1R_TRAF6_MyD88 NC_7p4mol 001...18...MyD88...99	10	MyD88 TRAF6Goff	20211207 0.5nM 069-1R_TRAF6_MyD88 NC_7p4mol 001	18	2.62374932284237	10.341463557695	28	176	1	450
20211207 0.5nM 069-1R_TRAF6_MyD88 NC_7p4mol 001...18...4	20211207 0.5nM 069-1R_TRAF6_MyD88 NC_7p4mol 001...18...MyD88...84	10	MyD88 TRAF6Goff	20211207 0.5nM 069-1R_TRAF6_MyD88 NC_7p4mol 001	18	3.03395348529981	2.5790714017027	92	16	1	450
20211207 0.5nM 069-1R_TRAF6_MyD88 NC_7p4mol 001...18...5	20211207 0.5nM 069-1R_TRAF6_MyD88 NC_7p4mol 001...18...MyD88...127	10	MyD88 TRAF6Goff	20211207 0.5nM 069-1R_TRAF6_MyD88 NC_7p4mol 001	18	3.99450330100352	10.1943328380543	84	96	1	450
20211207 0.5nM 069-1R_TRAF6_MyD88 NC_7p4mol 001...18...7	20211207 0.5nM 069-1R_TRAF6_MyD88 NC_7p4mol 001...18...MyD88...130	10	MyD88 TRAF6Goff	20211207 0.5nM 069-1R_TRAF6_MyD88 NC_7p4mol 001	18	6.458726655289	14.8115999774388	48	124	1	450
20211207 0.5nM 069-1R_TRAF6_MyD88 NC_7p4mol 001...2...11	20211207 0.5nM 069-1R_TRAF6_MyD88 NC_7p4mol 001...2...MyD88...59	10	MyD88 TRAF6Goff	20211207 0.5nM 069-1R_TRAF6_MyD88 NC_7p4mol 001	2	5.50655637072485	9.77808218068833	236	124	1	450
20211207 0.5nM 069-1R_TRAF6_MyD88 NC_7p4mol 001...2...13	20211207 0.5nM 069-1R_TRAF6_MyD88 NC_7p4mol 001...2...MyD88...73	10	MyD88 TRAF6Goff	20211207 0.5nM 069-1R_TRAF6_MyD88 NC_7p4mol 001	2	2.41044583550855	4.90857503749405	40	96	1	450
20211207 0.5nM 069-1R_TRAF6_MyD88 NC_7p4mol 001...2...14	20211207 0.5nM 069-1R_TRAF6_MyD88 NC_7p4mol 001...2...MyD88...74	10	MyD88 TRAF6Goff	20211207 0.5nM 069-1R_TRAF6_MyD88 NC_7p4mol 001	2	2.81979573176243	5.61217400070217	100	12	1	450
20211207 0.5nM 069-1R_TRAF6_MyD88 NC_7p4mol 001...2...15	20211207 0.5nM 069-1R_TRAF6_MyD88 NC_7p4mol 001...2...MyD88...79	10	MyD88 TRAF6Goff	20211207 0.5nM 069-1R_TRAF6_MyD88 NC_7p4mol 001	2	5.5865162832686	4.98719202786866	192	120	1	450
20211207 0.5nM 069-1R_TRAF6_MyD88 NC_7p4mol 001...2...17	20211207 0.5nM 069-1R_TRAF6_MyD88 NC_7p4mol 001...2...MyD88...95	10	MyD88 TRAF6Goff	20211207 0.5nM 069-1R_TRAF6_MyD88 NC_7p4mol 001	2	2.30916434301669	4.85434568339702	12	152	1	450
20211207 0.5nM 069-1R_TRAF6_MyD88 NC_7p4mol 001...2...18	20211207 0.5nM 069-1R_TRAF6_MyD88 NC_7p4mol 001...2...MyD88...114	10	MyD88 TRAF6Goff	20211207 0.5nM 069-1R_TRAF6_MyD88 NC_7p4mol 001	2	3.45799382198528	8.73082571191616	24	116	1	450
20211207 0.5nM 069-1R_TRAF6_MyD88 NC_7p4mol 001...2...19	20211207 0.5nM 069-1R_TRAF6_MyD88 NC_7p4mol 001...2...MyD88...117	10	MyD88 TRAF6Goff	20211207 0.5nM 069-1R_TRAF6_MyD88 NC_7p4mol 001	2	4.19267910768889	6.91220253036829	100	216	1	450
20211207 0.5nM 069-1R_TRAF6_MyD88 NC_7p4mol 001...2...2	20211207 0.5nM 069-1R_TRAF6_MyD88 NC_7p4mol 001...2...MyD88...23	10	MyD88 TRAF6Goff	20211207 0.5nM 069-1R_TRAF6_MyD88 NC_7p4mol 001	2	4.85820689760532	7.88960328924693	120	108	1	450
20211207 0.5nM 069-1R_TRAF6_MyD88 NC_7p4mol 001...2...20	20211207 0.5nM 069-1R_TRAF6_MyD88 NC_7p4mol 001...2...MyD88...130	10	MyD88 TRAF6Goff	20211207 0.5nM 069-1R_TRAF6_MyD88 NC_7p4mol 001	2	3.02411634950616	6.93855426799296	68	220	1	450
20211207 0.5nM 069-1R_TRAF6_MyD88 NC_7p4mol 001...2...21	20211207 0.5nM 069-1R_TRAF6_MyD88 NC_7p4mol 001...2...MyD88...147	10	MyD88 TRAF6Goff	20211207 0.5nM 069-1R_TRAF6_MyD88 NC_7p4mol 001	2	1.99478427904456	2.8679657585848	16	24	1	450
20211207 0.5nM 069-1R_TRAF6_MyD88 NC_7p4mol 001...2...23	20211207 0.5nM 069-1R_TRAF6_MyD88 NC_7p4mol 001...2...MyD88...159	10	MyD88 TRAF6Goff	20211207 0.5nM 069-1R_TRAF6_MyD88 NC_7p4mol 001	2	4.05503726572292	2.90936873927242	60	12	1	450
20211207 0.5nM 069-1R_TRAF6_MyD88 NC_7p4mol 001...2...3	20211207 0.5nM 069-1R_TRAF6_MyD88 NC_7p4mol 001...2...MyD88...31	10	MyD88 TRAF6Goff	20211207 0.5nM 069-1R_TRAF6_MyD88 NC_7p4mol 001	2	4.21887289845424	10.4786960126704	24	104	1	450
20211207 0.5nM 069-1R_TRAF6_MyD88 NC_7p4mol 001...2...8	20211207 0.5nM 069-1R_TRAF6_MyD88 NC_7p4mol 001...2...MyD88...45	10	MyD88 TRAF6Goff	20211207 0.5nM 069-1R_TRAF6_MyD88 NC_7p4mol 001	2	4.32985171063872	8.85765427042747	80	112	1	450
20211207 0.5nM 069-1R_TRAF6_MyD88 NC_7p4mol 001...3...1	20211207 0.5nM 069-1R_TRAF6_MyD88 NC_7p4mol 001...3...MyD88...117	10	MyD88 TRAF6Goff	20211207 0.5nM 069-1R_TRAF6_MyD88 NC_7p4mol 001	3	5.20707168726103	3.26111651591043	8	12	1	450
20211207 0.5nM 069-1R_TRAF6_MyD88 NC_7p4mol 001...3...102	20211207 0.5nM 069-1R_TRAF6_MyD88 NC_7p4mol 001...3...MyD88...1181	10	MyD88 TRAF6Goff	20211207 0.5nM 069-1R_TRAF6_MyD88 NC_7p4mol 001	3	5.68900389552874	3.93753791313653	112	212	1	450
20211207 0.5nM 069-1R_TRAF6_MyD88 NC_7p4mol 001...3...103	20211207 0.5nM 069-1R_TRAF6_MyD88 NC_7p4mol 001...3...MyD88...1062	10	MyD88 TRAF6Goff	20211207 0.5nM 069-1R_TRAF6_MyD88 NC_7p4mol 001	3	6.28108963279276	1.96250093709284	164	20	1	450
20211207 0.5nM 069-1R_TRAF6_MyD88 NC_7p4mol 001...3...104	20211207 0.5nM 069-1R_TRAF6_MyD88 NC_7p4mol 001...3...MyD88...1215	10	MyD88 TRAF6Goff	20211207 0.5nM 069-1R_TRAF6_MyD88 NC_7p4mol 001	3	6.02331854531715	1.24118378179915	108	36	1	450
20211207 0.5nM 069-1R_TRAF6_MyD88 NC_7p4mol 001...3...106	20211207 0.5nM 069-1R_TRAF6_MyD88 NC_7p4mol 001...3...MyD88...1169	10	MyD88 TRAF6Goff	20211207 0.5nM 069-1R_TRAF6_MyD88 NC_7p4mol 001	3	5.61220586888098	5.86748012045489	68	184	1	450
20211207 0.5nM 069-1R_TRAF6_MyD88 NC_7p4mol 001...3...108	20211207 0.5nM 069-1R_TRAF6_MyD88 NC_7p4mol 001...3...MyD88...1188	10	MyD88 TRAF6Goff	20211207 0.5nM 069-1R_TRAF6_MyD88 NC_7p4mol 001	3	4.52044383822877	8.20494052616709	192	352	1	450
20211207 0.5nM 069-1R_TRAF6_MyD88 NC_7p4mol 001...3...110	20211207 0.5nM 069-1R_TRAF6_MyD88 NC_7p4mol 001...3...MyD88...1219	10	MyD88 TRAF6Goff	20211207 0.5nM 069-1R_TRAF6_MyD88 NC_7p4mol 001	3	4.78025558190937	3.34416269153156	96	48	1	450
20211207 0.5nM 069-1R_TRAF6_MyD88 NC_7p4mol 001...3...112	20211207 0.5nM 069-1R_TRAF6_MyD88 NC_7p4mol 001...3...MyD88...1261	10	MyD88 TRAF6Goff	20211207 0.5nM 069-1R_TRAF6_MyD88 NC_7p4mol 001	3	4.59569761396578	1.89720490638619	32	16	1	450
20211207 0.5nM 069-1R_TRAF6_MyD88 NC_7p4mol 001...3...113	20211207 0.5nM 069-1R_TRAF6_MyD88 NC_7p4mol 001...3...MyD88...1364	10	MyD88 TRAF6Goff	20211207 0.5nM 069-1R_TRAF6_MyD88 NC_7p4mol 001	3	1.4528246608573	3.37378589477051	16	88	1	450
20211207 0.5nM 069-1R_TRAF6_MyD88 NC_7p4mol 001...3...114	20211207 0.5nM 069-1R_TRAF6_MyD88 NC_7p4mol 001...3...MyD88...1367	10	MyD88 TRAF6Goff	20211207 0.5nM 069-1R_TRAF6_MyD88 NC_7p4mol 001	3	5.46039535343009	4.60449014154463	48	68	1	450
20211207 0.5nM 069-1R_TRAF6_MyD88 NC_7p4mol 001...3...116	20211207 0.5nM 069-1R_TRAF6_MyD88 NC_7p4mol 001...3...MyD88...1319	10	MyD88 TRAF6Goff	20211207 0.5nM 069-1R_TRAF6_MyD88 NC_7p4mol 001	3	5.67403548218179	0.927964119090593	60	8	1	450
20211207 0.5nM 069-1R_TRAF6_MyD88 NC_7p4mol 001...3...118	20211207 0.5nM 069-1R_TRAF6_MyD88 NC_7p4mol 001...3...MyD88...1429	10	MyD88 TRAF6Goff	20211207 0.5nM 069-1R_TRAF6_MyD88 NC_7p4mol 001	3	6.06176155396215	2.95018144705549	176	60	1	450
20211207 0.5nM 069-1R_TRAF6_MyD88 NC_7p4mol 001...3...120	20211207 0.5nM 069-1R_TRAF6_MyD88 NC_7p4mol 001...3...MyD88...1432	10	MyD88 TRAF6Goff	20211207 0.5nM 069-1R_TRAF6_MyD88 NC_7p4mol 001	3	6.36710281705916	1.88812193051347	136	16	1	450
20211207 0.5nM 069-1R_TRAF6_MyD88 NC_7p4mol 001...3...121	20211207 0.5nM 069-1R_TRAF6_MyD88 NC_7p4mol 001...3...MyD88...1196	10	MyD88 TRAF6Goff	20211207 0.5nM 069-1R_TRAF6_MyD88 NC_7p4mol 001	3	6.37647609137902	3.60243562237923	340	80	1	450
20211207 0.5nM 069-1R_TRAF6_MyD88 NC_7p4mol 001...3...122	20211207 0.5nM 069-1R_TRAF6_MyD88 NC_7p4mol 001...3...MyD88...1548	10	MyD88 TRAF6Goff	20211207 0.5nM 069-1R_TRAF6_MyD88 NC_7p4mol 001	3	5.52296716446748	1.58360937072279	48	8	1	450
20211207 0.5nM 069-1R_TRAF6_MyD88 NC_7p4mol 001...3...126	20211207 0.5nM 069-1R_TRAF6_MyD88 NC_7p4mol 001...3...MyD88...1468	10	MyD88 TRAF6Goff	20211207 0.5nM 069-1R_TRAF6_MyD88 NC_7p4mol 001	3	3.33654815653133	5.50168453605155	132	148	1	450
20211207 0.5nM 069-1R_TRAF6_MyD88 NC_7p4mol 001...3...132	20211207 0.5nM 069-1R_TRAF6_MyD88 NC_7p4mol 001...3...MyD88...1857	10	MyD88 TRAF6Goff	20211207 0.5nM 069-1R_TRAF6_MyD88 NC_7p4mol 001	3	2.38208011110239	3.20675229548116	32	124	1	450
20211207 0.5nM 069-1R_TRAF6_MyD88 NC_7p4mol 001...3...135	20211207 0.5nM 069-1R_TRAF6_MyD88 NC_7p4mol 001...3...MyD88...1852	10	MyD88 TRAF6Goff	20211207 0.5nM 069-1R_TRAF6_MyD88 NC_7p4mol 001	3	4.05406475414562	1.39319277333857	68	16	1	450
20211207 0.5nM 069-1R_TRAF6_MyD88 NC_7p4mol 001...3...137	20211207 0.5nM 069-1R_TRAF6_MyD88 NC_7p4mol 001...3...MyD88...1109	10	MyD88 TRAF6Goff	20211207 0.5nM 069-1R_TRAF6_MyD88 NC_7p4mol 001	3	5.05069051515812	12.4362685194651	96	624	1	450
20211207 0.5nM 069-1R_TRAF6_MyD88 NC_7p4mol 001...3...138	20211207 0.5nM 069-1R_TRAF6_MyD88 NC_7p4mol 001...3...MyD88...1984	10	MyD88 TRAF6Goff	20211207 0.5nM 069-1R_TRAF6_MyD88 NC_7p4mol 001	3	5.37189633965573	1.52310261751054	60	28	1	450
20211207 0.5nM 069-1R_TRAF6_MyD88 NC_7p4mol 001...3...139	20211207 0.5nM 069-1R_TRAF6_MyD88 NC_7p4mol 001...3...MyD88...1911	10	MyD88 TRAF6Goff	20211207 0.5nM 069-1R_TRAF6_MyD88 NC_7p4mol 001	3	2.7558621671298	1.17823172546472	104	8	1	450
20211207 0.5nM 069-1R_TRAF6_MyD88 NC_7p4mol 001...3...140	20211207 0.5nM 069-1R_TRAF6_MyD88 NC_7p4mol 001...3...MyD88...2099	10	MyD88 TRAF6Goff	20211207 0.5nM 069-1R_TRAF6_MyD88 NC_7p4mol 001	3	1.67606838988117	1.46873840662798	12	40	1	450
20211207 0.5nM 069-1R_TRAF6_MyD88 NC_7p4mol 001...3...141	20211207 0.5nM 069-1R_TRAF6_MyD88 NC_7p4mol 001...3...MyD88...2085	10	MyD88 TRAF6Goff	20211207 0.5nM 069-1R_TRAF6_MyD88 NC_7p4mol 001	3	5.38179685535727	0.824275241748426	96	8	1	450
20211207 0.5nM 069-1R_TRAF6_MyD88 NC_7p4mol 001...3...144	20211207 0.5nM 069-1R_TRAF6_MyD88 NC_7p4mol 001...3...MyD88...2192	10	MyD88 TRAF6Goff	20211207 0.5nM 069-1R_TRAF6_MyD88 NC_7p4mol 001	3	3.23070553920239	2.03140885944488	60	60	1	450
20211207 0.5nM 069-1R_TRAF6_MyD88 NC_7p4mol 001...3...145	20211207 0.5nM 069-1R_TRAF6_MyD88 NC_7p4mol 001...3...MyD88...2180	10	MyD88 TRAF6Goff	20211207 0.5nM 069-1R_TRAF6_MyD88 NC_7p4mol 001	3	6.5110416521096	2.68702717026943	52	72	1	450
20211207 0.5nM 069-1R_TRAF6_MyD88 NC_7p4mol 001...3...146	20211207 0.5nM 069-1R_TRAF6_MyD88 NC_7p4mol 001...3...MyD88...2126	10	MyD88 TRAF6Goff	20211207 0.5nM 069-1R_TRAF6_MyD88 NC_7p4mol 001	3	5.54958432768845	2.46950229690385	112	24	1	450
20211207 0.5nM 069-1R_TRAF6_MyD88 NC_7p4mol 001...3...22	20211207 0.5nM 069-1R_TRAF6_MyD88 NC_7p4mol 001...3...MyD88...237	10	MyD88 TRAF6Goff	20211207 0.5nM 069-1R_TRAF6_MyD88 NC_7p4mol 001	3	5.24070339423397	9.84609822101608	116	64	1	450
20211207 0.5nM 069-1R_TRAF6_MyD88 NC_7p4mol 001...3...38	20211207 0.5nM 069-1R_TRAF6_MyD88 NC_7p4mol 001...3...MyD88...518	10	MyD88 TRAF6Goff	20211207 0.5nM 069-1R_TRAF6_MyD88 NC_7p4mol 001	3	4.30199621084171	3.97932073820918	12	8	1	450
20211207 0.5nM 069-1R_TRAF6_MyD88 NC_7p4mol 001...3...39	20211207 0.5nM 069-1R_TRAF6_MyD88 NC_7p4mol 001...3...MyD88...460	10	MyD88 TRAF6Goff	20211207 0.5nM 069-1R_TRAF6_MyD88 NC_7p4mol 001	3	5.67722724735024	7.78052695683227	140	132	1	450
20211207 0.5nM 069-1R_TRAF6_MyD88 NC_7p4mol 001...3...41	20211207 0.5nM 069-1R_TRAF6_MyD88 NC_7p4mol 001...3...MyD88...581	10	MyD88 TRAF6Goff	20211207 0.5nM 069-1R_TRAF6_MyD88 NC_7p4mol 001	3	5.47548484626092	1.80502025033683	20	12	1	450
20211207 0.5nM 069-1R_TRAF6_MyD88 NC_7p4mol 001...3...56	20211207 0.5nM 069-1R_TRAF6_MyD88 NC_7p4mol 001...3...MyD88...720	10	MyD88 TRAF6Goff	20211207 0.5nM 069-1R_TRAF6_MyD88 NC_7p4mol 001	3	5.13434392726059	4.54953964828111	44	72	1	450
20211207 0.5nM 069-1R_TRAF6_MyD88 NC_7p4mol 001...3...57	20211207 0.5nM 069-1R_TRAF6_MyD88 NC_7p4mol 001...3...MyD88...683	10	MyD88 TRAF6Goff	20211207 0.5nM 069-1R_TRAF6_MyD88 NC_7p4mol 001	3	5.23810897228303	10.2262028683733	104	248	1	450
20211207 0.5nM 069-1R_TRAF6_MyD88 NC_7p4mol 001...3...58	20211207 0.5nM 069-1R_TRAF6_MyD88 NC_7p4mol 001...3...MyD88...733	10	MyD88 TRAF6Goff	20211207 0.5nM 069-1R_TRAF6_MyD88 NC_7p4mol 001	3	5.88994472790718	6.10146555043651	36	124	1	450
20211207 0.5nM 069-1R_TRAF6_MyD88 NC_7p4mol 001...3...63	20211207 0.5nM 069-1R_TRAF6_MyD88 NC_7p4mol 001...3...MyD88...772	10	MyD88 TRAF6Goff	20211207 0.5nM 069-1R_TRAF6_MyD88 NC_7p4mol 001	3	5.2387942819196	5.38677631115863	72	20	1	450
20211207 0.5nM 069-1R_TRAF6_MyD88 NC_7p4mol 001...3...66	20211207 0.5nM 069-1R_TRAF6_MyD88 NC_7p4mol 001...3...MyD88...812	10	MyD88 TRAF6Goff	20211207 0.5nM 069-1R_TRAF6_MyD88 NC_7p4mol 001	3	5.23011374163599	2.5071005615546	52	44	1	450
20211207 0.5nM 069-1R_TRAF6_MyD88 NC_7p4mol 001...3...69	20211207 0.5nM 069-1R_TRAF6_MyD88 NC_7p4mol 001...3...MyD88...835	10	MyD88 TRAF6Goff	20211207 0.5nM 069-1R_TRAF6_MyD88 NC_7p4mol 001	3	4.52728648229936	5.81090750798867	40	28	1	450
20211207 0.5nM 069-1R_TRAF6_MyD88 NC_7p4mol 001...3...70	20211207 0.5nM 069-1R_TRAF6_MyD88 NC_7p4mol 001...3...MyD88...841	10	MyD88 TRAF6Goff	20211207 0.5nM 069-1R_TRAF6_MyD88 NC_7p4mol 001	3	5.21505814912279	7.82234144833261	60	120	1	450
20211207 0.5nM 069-1R_TRAF6_MyD88 NC_7p4mol 001...3...72	20211207 0.5nM 069-1R_TRAF6_MyD88 NC_7p4mol 001...3...MyD88...784	10	MyD88 TRAF6Goff	20211207 0.5nM 069-1R_TRAF6_MyD88 NC_7p4mol 001	3	3.89971356794409	12.5066758667393	104	116	1	450
20211207 0.5nM 069-1R_TRAF6_MyD88 NC_7p4mol 001...3...74	20211207 0.5nM 069-1R_TRAF6_MyD88 NC_7p4mol 001...3...MyD88...895	10	MyD88 TRAF6Goff	20211207 0.5nM 069-1R_TRAF6_MyD88 NC_7p4mol 001	3	5.67563182500613	0.50615053817428	56	8	1	450
20211207 0.5nM 069-1R_TRAF6_MyD88 NC_7p4mol 001...3...75	20211207 0.5nM 069-1R_TRAF6_MyD88 NC_7p4mol 001...3...MyD88...936	10	MyD88 TRAF6Goff	20211207 0.5nM 069-1R_TRAF6_MyD88 NC_7p4mol 001	3	2.94382032845412	7.89772828169489	28	120	1	450
20211207 0.5nM 069-1R_TRAF6_MyD88 NC_7p4mol 001...3...77	20211207 0.5nM 069-1R_TRAF6_MyD88 NC_7p4mol 001...3...MyD88...987	10	MyD88 TRAF6Goff	20211207 0.5nM 069-1R_TRAF6_MyD88 NC_7p4mol 001	3	3.58081619883806	4.68038813424911	8	88	1	450
20211207 0.5nM 069-1R_TRAF6_MyD88 NC_7p4mol 001...3...81	20211207 0.5nM 069-1R_TRAF6_MyD88 NC_7p4mol 001...3...MyD88...959	10	MyD88 TRAF6Goff	20211207 0.5nM 069-1R_TRAF6_MyD88 NC_7p4mol 001	3	4.27909569241241	6.04981399821052	40	32	1	450
20211207 0.5nM 069-1R_TRAF6_MyD88 NC_7p4mol 001...3...82	20211207 0.5nM 069-1R_TRAF6_MyD88 NC_7p4mol 001...3...MyD88...1047	10	MyD88 TRAF6Goff	20211207 0.5nM 069-1R_TRAF6_MyD88 NC_7p4mol 001	3	4.41826532564936	7.80573525669863	16	92	1	450
20211207 0.5nM 069-1R_TRAF6_MyD88 NC_7p4mol 001...3...83	20211207 0.5nM 069-1R_TRAF6_MyD88 NC_7p4mol 001...3...MyD88...930	10	MyD88 TRAF6Goff	20211207 0.5nM 069-1R_TRAF6_MyD88 NC_7p4mol 001	3	5.61772009042963	5.61115153881717	308	40	1	450
20211207 0.5nM 069-1R_TRAF6_MyD88 NC_7p4mol 001...3...87	20211207 0.5nM 069-1R_TRAF6_MyD88 NC_7p4mol 001...3...MyD88...943	10	MyD88 TRAF6Goff	20211207 0.5nM 069-1R_TRAF6_MyD88 NC_7p4mol 001	3	5.56581322969466	3.77471757167085	140	64	1	450
20211207 0.5nM 069-1R_TRAF6_MyD88 NC_7p4mol 001...3...88	20211207 0.5nM 069-1R_TRAF6_MyD88 NC_7p4mol 001...3...MyD88...1063	10	MyD88 TRAF6Goff	20211207 0.5nM 069-1R_TRAF6_MyD88 NC_7p4mol 001	3	6.11629383018606	4.52876347404708	44	24	1	450
20211207 0.5nM 069-1R_TRAF6_MyD88 NC_7p4mol 001...3...92	20211207 0.5nM 069-1R_TRAF6_MyD88 NC_7p4mol 001...3...MyD88...1107	10	MyD88 TRAF6Goff	20211207 0.5nM 069-1R_TRAF6_MyD88 NC_7p4mol 001	3	6.58097654189026	6.68243234392543	64	76	1	450
20211207 0.5nM 069-1R_TRAF6_MyD88 NC_7p4mol 001...3...94	20211207 0.5nM 069-1R_TRAF6_MyD88 NC_7p4mol 001...3...MyD88...1202	10	MyD88 TRAF6Goff	20211207 0.5nM 069-1R_TRAF6_MyD88 NC_7p4mol 001	3	3.84916981730151	4.97856514593117	316	112	1	450
20211207 0.5nM 069-1R_TRAF6_MyD88 NC_7p4mol 001...3...99	20211207 0.5nM 069-1R_TRAF6_MyD88 NC_7p4mol 001...3...MyD88...1269	10	MyD88 TRAF6Goff	20211207 0.5nM 069-1R_TRAF6_MyD88 NC_7p4mol 001	3	3.24028068936875	2.85898609717712	20	52	1	450
20211207 0.5nM 069-1R_TRAF6_MyD88 NC_7p4mol 001...4...1	20211207 0.5nM 069-1R_TRAF6_MyD88 NC_7p4mol 001...4...MyD88...16	10	MyD88 TRAF6Goff	20211207 0.5nM 069-1R_TRAF6_MyD88 NC_7p4mol 001	4	3.84959235405798	1.73073864881075	16	8	1	450
20211207 0.5nM 069-1R_TRAF6_MyD88 NC_7p4mol 001...4...10	20211207 0.5nM 069-1R_TRAF6_MyD88 NC_7p4mol 001...4...MyD88...165	10	MyD88 TRAF6Goff	20211207 0.5nM 069-1R_TRAF6_MyD88 NC_7p4mol 001	4	4.18571470588582	8.92378931349408	76	160	1	450
20211207 0.5nM 069-1R_TRAF6_MyD88 NC_7p4mol 001...4...11	20211207 0.5nM 069-1R_TRAF6_MyD88 NC_7p4mol 001...4...MyD88...145	10	MyD88 TRAF6Goff	20211207 0.5nM 069-1R_TRAF6_MyD88 NC_7p4mol 001	4	6.58660171764037	6.84549931502424	100	72	1	450
20211207 0.5nM 069-1R_TRAF6_MyD88 NC_7p4mol 001...4...13	20211207 0.5nM 069-1R_TRAF6_MyD88 NC_7p4mol 001...4...MyD88...226	10	MyD88 TRAF6Goff	20211207 0.5nM 069-1R_TRAF6_MyD88 NC_7p4mol 001	4	2.40602910495045	4.29138940216733	12	88	1	450
20211207 0.5nM 069-1R_TRAF6_MyD88 NC_7p4mol 001...4...14	20211207 0.5nM 069-1R_TRAF6_MyD88 NC_7p4mol 001...4...MyD88...222	10	MyD88 TRAF6Goff	20211207 0.5nM 069-1R_TRAF6_MyD88 NC_7p4mol 001	4	3.8290382487178	4.85101751988884	68	68	1	450
20211207 0.5nM 069-1R_TRAF6_MyD88 NC_7p4mol 001...4...15	20211207 0.5nM 069-1R_TRAF6_MyD88 NC_7p4mol 001...4...MyD88...187	10	MyD88 TRAF6Goff	20211207 0.5nM 069-1R_TRAF6_MyD88 NC_7p4mol 001	4	6.37463146112649	7.85513821570376	268	356	1	450
20211207 0.5nM 069-1R_TRAF6_MyD88 NC_7p4mol 001...4...16	20211207 0.5nM 069-1R_TRAF6_MyD88 NC_7p4mol 001...4...MyD88...242	10	MyD88 TRAF6Goff	20211207 0.5nM 069-1R_TRAF6_MyD88 NC_7p4mol 001	4	3.5382630764414	8.20310899039582	20	120	1	450
20211207 0.5nM 069-1R_TRAF6_MyD88 NC_7p4mol 001...4...17	20211207 0.5nM 069-1R_TRAF6_MyD88 NC_7p4mol 001...4...MyD88...210	10	MyD88 TRAF6Goff	20211207 0.5nM 069-1R_TRAF6_MyD88 NC_7p4mol 001	4	3.85850804070346	8.39062075390807	92	352	1	450
20211207 0.5nM 069-1R_TRAF6_MyD88 NC_7p4mol 001...4...18	20211207 0.5nM 069-1R_TRAF6_MyD88 NC_7p4mol 001...4...MyD88...214	10	MyD88 TRAF6Goff	20211207 0.5nM 069-1R_TRAF6_MyD88 NC_7p4mol 001	4	3.23220047175178	6.62653792953682	96	252	1	450
20211207 0.5nM 069-1R_TRAF6_MyD88 NC_7p4mol 001...4...19	20211207 0.5nM 069-1R_TRAF6_MyD88 NC_7p4mol 001...4...MyD88...239	10	MyD88 TRAF6Goff	20211207 0.5nM 069-1R_TRAF6_MyD88 NC_7p4mol 001	4	6.34376511897091	10.2051204453198	160	60	1	450
20211207 0.5nM 069-1R_TRAF6_MyD88 NC_7p4mol 001...4...20	20211207 0.5nM 069-1R_TRAF6_MyD88 NC_7p4mol 001...4...MyD88...256	10	MyD88 TRAF6Goff	20211207 0.5nM 069-1R_TRAF6_MyD88 NC_7p4mol 001	4	4.0547630837327	5.9601330233977	32	48	1	450
20211207 0.5nM 069-1R_TRAF6_MyD88 NC_7p4mol 001...4...21	20211207 0.5nM 069-1R_TRAF6_MyD88 NC_7p4mol 001...4...MyD88...265	10	MyD88 TRAF6Goff	20211207 0.5nM 069-1R_TRAF6_MyD88 NC_7p4mol 001	4	3.28685370634376	7.11026266066429	40	284	1	450
20211207 0.5nM 069-1R_TRAF6_MyD88 NC_7p4mol 001...4...23	20211207 0.5nM 069-1R_TRAF6_MyD88 NC_7p4mol 001...4...MyD88...286	10	MyD88 TRAF6Goff	20211207 0.5nM 069-1R_TRAF6_MyD88 NC_7p4mol 001	4	3.80314293577588	7.0453445268144	88	96	1	450
20211207 0.5nM 069-1R_TRAF6_MyD88 NC_7p4mol 001...4...24	20211207 0.5nM 069-1R_TRAF6_MyD88 NC_7p4mol 001...4...MyD88...273	10	MyD88 TRAF6Goff	20211207 0.5nM 069-1R_TRAF6_MyD88 NC_7p4mol 001	4	5.45740787431293	8.12038719279103	104	184	1	450
20211207 0.5nM 069-1R_TRAF6_MyD88 NC_7p4mol 001...4...25	20211207 0.5nM 069-1R_TRAF6_MyD88 NC_7p4mol 001...4...MyD88...289	10	MyD88 TRAF6Goff	20211207 0.5nM 069-1R_TRAF6_MyD88 NC_7p4mol 001	4	2.29481316010466	9.40968456487114	40	88	1	450
20211207 0.5nM 069-1R_TRAF6_MyD88 NC_7p4mol 001...4...26	20211207 0.5nM 069-1R_TRAF6_MyD88 NC_7p4mol 001...4...MyD88...310	10	MyD88 TRAF6Goff	20211207 0.5nM 069-1R_TRAF6_MyD88 NC_7p4mol 001	4	2.34073400473107	3.96408817453688	16	96	1	450
20211207 0.5nM 069-1R_TRAF6_MyD88 NC_7p4mol 001...4...28	20211207 0.5nM 069-1R_TRAF6_MyD88 NC_7p4mol 001...4...MyD88...366	10	MyD88 TRAF6Goff	20211207 0.5nM 069-1R_TRAF6_MyD88 NC_7p4mol 001	4	3.41717094806205	3.994253248875	28	196	1	450
20211207 0.5nM 069-1R_TRAF6_MyD88 NC_7p4mol 001...4...31	20211207 0.5nM 069-1R_TRAF6_MyD88 NC_7p4mol 001...4...MyD88...348	10	MyD88 TRAF6Goff	20211207 0.5nM 069-1R_TRAF6_MyD88 NC_7p4mol 001	4	3.49471294073734	11.0993990749751	88	160	1	450
20211207 0.5nM 069-1R_TRAF6_MyD88 NC_7p4mol 001...4...32	20211207 0.5nM 069-1R_TRAF6_MyD88 NC_7p4mol 001...4...MyD88...368	10	MyD88 TRAF6Goff	20211207 0.5nM 069-1R_TRAF6_MyD88 NC_7p4mol 001	4	4.73823076671359	6.87275441936192	100	56	1	450
20211207 0.5nM 069-1R_TRAF6_MyD88 NC_7p4mol 001...4...33	20211207 0.5nM 069-1R_TRAF6_MyD88 NC_7p4mol 001...4...MyD88...358	10	MyD88 TRAF6Goff	20211207 0.5nM 069-1R_TRAF6_MyD88 NC_7p4mol 001	4	3.34938879506495	2.80887013280001	64	24	1	450
20211207 0.5nM 069-1R_TRAF6_MyD88 NC_7p4mol 001...4...34	20211207 0.5nM 069-1R_TRAF6_MyD88 NC_7p4mol 001...4...MyD88...349	10	MyD88 TRAF6Goff	20211207 0.5nM 069-1R_TRAF6_MyD88 NC_7p4mol 001	4	3.67599026872476	4.69458941487897	164	44	1	450
20211207 0.5nM 069-1R_TRAF6_MyD88 NC_7p4mol 001...4...35	20211207 0.5nM 069-1R_TRAF6_MyD88 NC_7p4mol 001...4...MyD88...379	10	MyD88 TRAF6Goff	20211207 0.5nM 069-1R_TRAF6_MyD88 NC_7p4mol 001	4	4.92402444301994	4.96142274439537	160	160	1	450
20211207 0.5nM 069-1R_TRAF6_MyD88 NC_7p4mol 001...4...36	20211207 0.5nM 069-1R_TRAF6_MyD88 NC_7p4mol 001...4...MyD88...410	10	MyD88 TRAF6Goff	20211207 0.5nM 069-1R_TRAF6_MyD88 NC_7p4mol 001	4	3.78612192420423	5.16503246149179	120	112	1	450
20211207 0.5nM 069-1R_TRAF6_MyD88 NC_7p4mol 001...4...37	20211207 0.5nM 069-1R_TRAF6_MyD88 NC_7p4mol 001...4...MyD88...394	10	MyD88 TRAF6Goff	20211207 0.5nM 069-1R_TRAF6_MyD88 NC_7p4mol 001	4	4.54270117110322	3.5935382726808	60	44	1	450
20211207 0.5nM 069-1R_TRAF6_MyD88 NC_7p4mol 001...4...38	20211207 0.5nM 069-1R_TRAF6_MyD88 NC_7p4mol 001...4...MyD88...399	10	MyD88 TRAF6Goff	20211207 0.5nM 069-1R_TRAF6_MyD88 NC_7p4mol 001	4	3.03247411613311	3.87060825944503	100	52	1	450
20211207 0.5nM 069-1R_TRAF6_MyD88 NC_7p4mol 001...4...40	20211207 0.5nM 069-1R_TRAF6_MyD88 NC_7p4mol 001...4...MyD88...444	10	MyD88 TRAF6Goff	20211207 0.5nM 069-1R_TRAF6_MyD88 NC_7p4mol 001	4	2.91639161657881	3.75281293846206	52	48	1	450
20211207 0.5nM 069-1R_TRAF6_MyD88 NC_7p4mol 001...4...41	20211207 0.5nM 069-1R_TRAF6_MyD88 NC_7p4mol 001...4...MyD88...439	10	MyD88 TRAF6Goff	20211207 0.5nM 069-1R_TRAF6_MyD88 NC_7p4mol 001	4	4.98299235598125	4.32678085953452	68	36	1	450
20211207 0.5nM 069-1R_TRAF6_MyD88 NC_7p4mol 001...4...42	20211207 0.5nM 069-1R_TRAF6_MyD88 NC_7p4mol 001...4...MyD88...409	10	MyD88 TRAF6Goff	20211207 0.5nM 069-1R_TRAF6_MyD88 NC_7p4mol 001	4	4.36552193006667	1.42769500266606	132	12	1	450
20211207 0.5nM 069-1R_TRAF6_MyD88 NC_7p4mol 001...4...43	20211207 0.5nM 069-1R_TRAF6_MyD88 NC_7p4mol 001...4...MyD88...496	10	MyD88 TRAF6Goff	20211207 0.5nM 069-1R_TRAF6_MyD88 NC_7p4mol 001	4	2.53705124073318	5.1240324855008	32	72	1	450
20211207 0.5nM 069-1R_TRAF6_MyD88 NC_7p4mol 001...4...44	20211207 0.5nM 069-1R_TRAF6_MyD88 NC_7p4mol 001...4...MyD88...478	10	MyD88 TRAF6Goff	20211207 0.5nM 069-1R_TRAF6_MyD88 NC_7p4mol 001	4	6.58182474019131	11.9945522211942	80	96	1	450
20211207 0.5nM 069-1R_TRAF6_MyD88 NC_7p4mol 001...4...45	20211207 0.5nM 069-1R_TRAF6_MyD88 NC_7p4mol 001...4...MyD88...499	10	MyD88 TRAF6Goff	20211207 0.5nM 069-1R_TRAF6_MyD88 NC_7p4mol 001	4	3.00177025084823	1.76406816062903	12	8	1	450
20211207 0.5nM 069-1R_TRAF6_MyD88 NC_7p4mol 001...4...46	20211207 0.5nM 069-1R_TRAF6_MyD88 NC_7p4mol 001...4...MyD88...511	10	MyD88 TRAF6Goff	20211207 0.5nM 069-1R_TRAF6_MyD88 NC_7p4mol 001	4	5.04213314966207	4.16102722546277	56	144	1	450
20211207 0.5nM 069-1R_TRAF6_MyD88 NC_7p4mol 001...4...47	20211207 0.5nM 069-1R_TRAF6_MyD88 NC_7p4mol 001...4...MyD88...384	10	MyD88 TRAF6Goff	20211207 0.5nM 069-1R_TRAF6_MyD88 NC_7p4mol 001	4	3.1187337226441	7.84048798207565	96	348	1	450
20211207 0.5nM 069-1R_TRAF6_MyD88 NC_7p4mol 001...4...48	20211207 0.5nM 069-1R_TRAF6_MyD88 NC_7p4mol 001...4...MyD88...520	10	MyD88 TRAF6Goff	20211207 0.5nM 069-1R_TRAF6_MyD88 NC_7p4mol 001	4	5.17998621761573	2.39855106417531	20	12	1	450
20211207 0.5nM 069-1R_TRAF6_MyD88 NC_7p4mol 001...4...49	20211207 0.5nM 069-1R_TRAF6_MyD88 NC_7p4mol 001...4...MyD88...505	10	MyD88 TRAF6Goff	20211207 0.5nM 069-1R_TRAF6_MyD88 NC_7p4mol 001	4	4.15460613209298	6.49677278480548	60	60	1	450
20211207 0.5nM 069-1R_TRAF6_MyD88 NC_7p4mol 001...4...50	20211207 0.5nM 069-1R_TRAF6_MyD88 NC_7p4mol 001...4...MyD88...534	10	MyD88 TRAF6Goff	20211207 0.5nM 069-1R_TRAF6_MyD88 NC_7p4mol 001	4	3.50422960407489	5.04703060704583	16	116	1	450
20211207 0.5nM 069-1R_TRAF6_MyD88 NC_7p4mol 001...4...51	20211207 0.5nM 069-1R_TRAF6_MyD88 NC_7p4mol 001...4...MyD88...506	10	MyD88 TRAF6Goff	20211207 0.5nM 069-1R_TRAF6_MyD88 NC_7p4mol 001	4	3.10620844547904	2.99761994193866	108	12	1	450
20211207 0.5nM 069-1R_TRAF6_MyD88 NC_7p4mol 001...4...52	20211207 0.5nM 069-1R_TRAF6_MyD88 NC_7p4mol 001...4...MyD88...535	10	MyD88 TRAF6Goff	20211207 0.5nM 069-1R_TRAF6_MyD88 NC_7p4mol 001	4	2.93096105019602	5.41825728452016	84	324	1	450
20211207 0.5nM 069-1R_TRAF6_MyD88 NC_7p4mol 001...4...53	20211207 0.5nM 069-1R_TRAF6_MyD88 NC_7p4mol 001...4...MyD88...602	10	MyD88 TRAF6Goff	20211207 0.5nM 069-1R_TRAF6_MyD88 NC_7p4mol 001	4	2.08629449852495	3.10225312227421	20	52	1	450
20211207 0.5nM 069-1R_TRAF6_MyD88 NC_7p4mol 001...4...54	20211207 0.5nM 069-1R_TRAF6_MyD88 NC_7p4mol 001...4...MyD88...651	10	MyD88 TRAF6Goff	20211207 0.5nM 069-1R_TRAF6_MyD88 NC_7p4mol 001	4	2.43807522418375	3.40161570133334	24	88	1	450
20211207 0.5nM 069-1R_TRAF6_MyD88 NC_7p4mol 001...4...56	20211207 0.5nM 069-1R_TRAF6_MyD88 NC_7p4mol 001...4...MyD88...690	10	MyD88 TRAF6Goff	20211207 0.5nM 069-1R_TRAF6_MyD88 NC_7p4mol 001	4	5.25383223996961	4.63942303237943	16	36	1	450
20211207 0.5nM 069-1R_TRAF6_MyD88 NC_7p4mol 001...4...57	20211207 0.5nM 069-1R_TRAF6_MyD88 NC_7p4mol 001...4...MyD88...742	10	MyD88 TRAF6Goff	20211207 0.5nM 069-1R_TRAF6_MyD88 NC_7p4mol 001	4	2.4360952470039	1.26072830670058	32	28	1	450
20211207 0.5nM 069-1R_TRAF6_MyD88 NC_7p4mol 001...4...58	20211207 0.5nM 069-1R_TRAF6_MyD88 NC_7p4mol 001...4...MyD88...729	10	MyD88 TRAF6Goff	20211207 0.5nM 069-1R_TRAF6_MyD88 NC_7p4mol 001	4	5.1014724037233	2.6238933159903	36	72	1	450
20211207 0.5nM 069-1R_TRAF6_MyD88 NC_7p4mol 001...4...6	20211207 0.5nM 069-1R_TRAF6_MyD88 NC_7p4mol 001...4...MyD88...98	10	MyD88 TRAF6Goff	20211207 0.5nM 069-1R_TRAF6_MyD88 NC_7p4mol 001	4	4.96947477691413	7.12295483601096	156	164	1	450
20211207 0.5nM 069-1R_TRAF6_MyD88 NC_7p4mol 001...4...60	20211207 0.5nM 069-1R_TRAF6_MyD88 NC_7p4mol 001...4...MyD88...764	10	MyD88 TRAF6Goff	20211207 0.5nM 069-1R_TRAF6_MyD88 NC_7p4mol 001	4	1.65442099626935	2.63545137116486	28	40	1	450
20211207 0.5nM 069-1R_TRAF6_MyD88 NC_7p4mol 001...4...61	20211207 0.5nM 069-1R_TRAF6_MyD88 NC_7p4mol 001...4...MyD88...790	10	MyD88 TRAF6Goff	20211207 0.5nM 069-1R_TRAF6_MyD88 NC_7p4mol 001	4	2.15598554582795	2.42627017666847	44	12	1	450
20211207 0.5nM 069-1R_TRAF6_MyD88 NC_7p4mol 001...4...62	20211207 0.5nM 069-1R_TRAF6_MyD88 NC_7p4mol 001...4...MyD88...781	10	MyD88 TRAF6Goff	20211207 0.5nM 069-1R_TRAF6_MyD88 NC_7p4mol 001	4	4.0177534323549	3.73233086008923	100	104	1	450
20211207 0.5nM 069-1R_TRAF6_MyD88 NC_7p4mol 001...4...63	20211207 0.5nM 069-1R_TRAF6_MyD88 NC_7p4mol 001...4...MyD88...841	10	MyD88 TRAF6Goff	20211207 0.5nM 069-1R_TRAF6_MyD88 NC_7p4mol 001	4	3.69438656252858	2.55578954142363	28	56	1	450
20211207 0.5nM 069-1R_TRAF6_MyD88 NC_7p4mol 001...4...64	20211207 0.5nM 069-1R_TRAF6_MyD88 NC_7p4mol 001...4...MyD88...774	10	MyD88 TRAF6Goff	20211207 0.5nM 069-1R_TRAF6_MyD88 NC_7p4mol 001	4	3.99336716195525	3.68553508771981	176	76	1	450
20211207 0.5nM 069-1R_TRAF6_MyD88 NC_7p4mol 001...4...65	20211207 0.5nM 069-1R_TRAF6_MyD88 NC_7p4mol 001...4...MyD88...864	10	MyD88 TRAF6Goff	20211207 0.5nM 069-1R_TRAF6_MyD88 NC_7p4mol 001	4	2.94738062483551	2.23648798661606	40	68	1	450
20211207 0.5nM 069-1R_TRAF6_MyD88 NC_7p4mol 001...4...66	20211207 0.5nM 069-1R_TRAF6_MyD88 NC_7p4mol 001...4...MyD88...850	10	MyD88 TRAF6Goff	20211207 0.5nM 069-1R_TRAF6_MyD88 NC_7p4mol 001	4	3.59821429239945	3.04960590577024	104	44	1	450
20211207 0.5nM 069-1R_TRAF6_MyD88 NC_7p4mol 001...4...67	20211207 0.5nM 069-1R_TRAF6_MyD88 NC_7p4mol 001...4...MyD88...912	10	MyD88 TRAF6Goff	20211207 0.5nM 069-1R_TRAF6_MyD88 NC_7p4mol 001	4	3.52405364748351	3.03579946740238	12	8	1	450
20211207 0.5nM 069-1R_TRAF6_MyD88 NC_7p4mol 001...4...8	20211207 0.5nM 069-1R_TRAF6_MyD88 NC_7p4mol 001...4...MyD88...149	10	MyD88 TRAF6Goff	20211207 0.5nM 069-1R_TRAF6_MyD88 NC_7p4mol 001	4	6.62142118322349	8.98384477476482	76	112	1	450
20211207 0.5nM 069-1R_TRAF6_MyD88 NC_7p4mol 001...4...9	20211207 0.5nM 069-1R_TRAF6_MyD88 NC_7p4mol 001...4...MyD88...171	10	MyD88 TRAF6Goff	20211207 0.5nM 069-1R_TRAF6_MyD88 NC_7p4mol 001	4	5.65244687818834	12.3140952790532	56	176	1	450
20211207 0.5nM 069-1R_TRAF6_MyD88 NC_7p4mol 001...5...1	20211207 0.5nM 069-1R_TRAF6_MyD88 NC_7p4mol 001...5...MyD88...146	10	MyD88 TRAF6Goff	20211207 0.5nM 069-1R_TRAF6_MyD88 NC_7p4mol 001	5	4.19067005060098	8.77879292253603	80	160	1	450
20211207 0.5nM 069-1R_TRAF6_MyD88 NC_7p4mol 001...5...11	20211207 0.5nM 069-1R_TRAF6_MyD88 NC_7p4mol 001...5...MyD88...291	10	MyD88 TRAF6Goff	20211207 0.5nM 069-1R_TRAF6_MyD88 NC_7p4mol 001	5	3.10236890446621	6.82884914171031	12	12	1	450
20211207 0.5nM 069-1R_TRAF6_MyD88 NC_7p4mol 001...5...2	20211207 0.5nM 069-1R_TRAF6_MyD88 NC_7p4mol 001...5...MyD88...129	10	MyD88 TRAF6Goff	20211207 0.5nM 069-1R_TRAF6_MyD88 NC_7p4mol 001	5	4.56612849489726	1.23780723557901	52	16	1	450
20211207 0.5nM 069-1R_TRAF6_MyD88 NC_7p4mol 001...5...7	20211207 0.5nM 069-1R_TRAF6_MyD88 NC_7p4mol 001...5...MyD88...226	10	MyD88 TRAF6Goff	20211207 0.5nM 069-1R_TRAF6_MyD88 NC_7p4mol 001	5	4.5983500867286	9.95967990230709	72	20	1	450
20211207 0.5nM 069-1R_TRAF6_MyD88 NC_7p4mol 001...5...8	20211207 0.5nM 069-1R_TRAF6_MyD88 NC_7p4mol 001...5...MyD88...246	10	MyD88 TRAF6Goff	20211207 0.5nM 069-1R_TRAF6_MyD88 NC_7p4mol 001	5	3.64036499537711	2.38107290494821	76	32	1	450
20211207 0.5nM 069-1R_TRAF6_MyD88 NC_7p4mol 001...5...9	20211207 0.5nM 069-1R_TRAF6_MyD88 NC_7p4mol 001...5...MyD88...253	10	MyD88 TRAF6Goff	20211207 0.5nM 069-1R_TRAF6_MyD88 NC_7p4mol 001	5	3.86571601852938	10.1046351469572	100	40	1	450
20211207 0.5nM 069-1R_TRAF6_MyD88 NC_7p4mol 001...6...1	20211207 0.5nM 069-1R_TRAF6_MyD88 NC_7p4mol 001...6...MyD88...16	10	MyD88 TRAF6Goff	20211207 0.5nM 069-1R_TRAF6_MyD88 NC_7p4mol 001	6	6.69654402064898	10.3437454689239	224	80	1	450
20211207 0.5nM 069-1R_TRAF6_MyD88 NC_7p4mol 001...6...11	20211207 0.5nM 069-1R_TRAF6_MyD88 NC_7p4mol 001...6...MyD88...84	10	MyD88 TRAF6Goff	20211207 0.5nM 069-1R_TRAF6_MyD88 NC_7p4mol 001	6	4.2111789797408	3.23817357328273	8	8	1	450
20211207 0.5nM 069-1R_TRAF6_MyD88 NC_7p4mol 001...6...14	20211207 0.5nM 069-1R_TRAF6_MyD88 NC_7p4mol 001...6...MyD88...60	10	MyD88 TRAF6Goff	20211207 0.5nM 069-1R_TRAF6_MyD88 NC_7p4mol 001	6	5.03437546347012	10.6087052762509	44	128	1	450
20211207 0.5nM 069-1R_TRAF6_MyD88 NC_7p4mol 001...6...15	20211207 0.5nM 069-1R_TRAF6_MyD88 NC_7p4mol 001...6...MyD88...92	10	MyD88 TRAF6Goff	20211207 0.5nM 069-1R_TRAF6_MyD88 NC_7p4mol 001	6	3.72136892627748	2.54252602429273	16	36	1	450
20211207 0.5nM 069-1R_TRAF6_MyD88 NC_7p4mol 001...6...17	20211207 0.5nM 069-1R_TRAF6_MyD88 NC_7p4mol 001...6...MyD88...68	10	MyD88 TRAF6Goff	20211207 0.5nM 069-1R_TRAF6_MyD88 NC_7p4mol 001	6	5.60530493176688	8.39086467227635	108	12	1	450
20211207 0.5nM 069-1R_TRAF6_MyD88 NC_7p4mol 001...6...18	20211207 0.5nM 069-1R_TRAF6_MyD88 NC_7p4mol 001...6...MyD88...90	10	MyD88 TRAF6Goff	20211207 0.5nM 069-1R_TRAF6_MyD88 NC_7p4mol 001	6	5.38826494875873	4.5365630287942	36	36	1	450
20211207 0.5nM 069-1R_TRAF6_MyD88 NC_7p4mol 001...6...21	20211207 0.5nM 069-1R_TRAF6_MyD88 NC_7p4mol 001...6...MyD88...110	10	MyD88 TRAF6Goff	20211207 0.5nM 069-1R_TRAF6_MyD88 NC_7p4mol 001	6	5.95723449665521	1.91601354245855	8	20	1	450
20211207 0.5nM 069-1R_TRAF6_MyD88 NC_7p4mol 001...6...23	20211207 0.5nM 069-1R_TRAF6_MyD88 NC_7p4mol 001...6...MyD88...122	10	MyD88 TRAF6Goff	20211207 0.5nM 069-1R_TRAF6_MyD88 NC_7p4mol 001	6	4.32835293871788	10.4176680856202	60	200	1	450
20211207 0.5nM 069-1R_TRAF6_MyD88 NC_7p4mol 001...6...25	20211207 0.5nM 069-1R_TRAF6_MyD88 NC_7p4mol 001...6...MyD88...144	10	MyD88 TRAF6Goff	20211207 0.5nM 069-1R_TRAF6_MyD88 NC_7p4mol 001	6	5.94271361836969	5.22994613702943	132	84	1	450
20211207 0.5nM 069-1R_TRAF6_MyD88 NC_7p4mol 001...6...26	20211207 0.5nM 069-1R_TRAF6_MyD88 NC_7p4mol 001...6...MyD88...162	10	MyD88 TRAF6Goff	20211207 0.5nM 069-1R_TRAF6_MyD88 NC_7p4mol 001	6	3.55175155137731	3.62294614039274	8	44	1	450
20211207 0.5nM 069-1R_TRAF6_MyD88 NC_7p4mol 001...6...30	20211207 0.5nM 069-1R_TRAF6_MyD88 NC_7p4mol 001...6...MyD88...145	10	MyD88 TRAF6Goff	20211207 0.5nM 069-1R_TRAF6_MyD88 NC_7p4mol 001	6	6.4939595012727	8.06319924731393	180	312	1	450
20211207 0.5nM 069-1R_TRAF6_MyD88 NC_7p4mol 001...6...31	20211207 0.5nM 069-1R_TRAF6_MyD88 NC_7p4mol 001...6...MyD88...181	10	MyD88 TRAF6Goff	20211207 0.5nM 069-1R_TRAF6_MyD88 NC_7p4mol 001	6	3.34020090061708	4.94038946779045	80	232	1	450
20211207 0.5nM 069-1R_TRAF6_MyD88 NC_7p4mol 001...6...32	20211207 0.5nM 069-1R_TRAF6_MyD88 NC_7p4mol 001...6...MyD88...183	10	MyD88 TRAF6Goff	20211207 0.5nM 069-1R_TRAF6_MyD88 NC_7p4mol 001	6	3.70826142114909	4.67754005555128	32	8	1	450
20211207 0.5nM 069-1R_TRAF6_MyD88 NC_7p4mol 001...6...34	20211207 0.5nM 069-1R_TRAF6_MyD88 NC_7p4mol 001...6...MyD88...177	10	MyD88 TRAF6Goff	20211207 0.5nM 069-1R_TRAF6_MyD88 NC_7p4mol 001	6	5.84180862651163	2.14000952717461	136	12	1	450
20211207 0.5nM 069-1R_TRAF6_MyD88 NC_7p4mol 001...6...36	20211207 0.5nM 069-1R_TRAF6_MyD88 NC_7p4mol 001...6...MyD88...212	10	MyD88 TRAF6Goff	20211207 0.5nM 069-1R_TRAF6_MyD88 NC_7p4mol 001	6	2.60128500303387	2.0381739998296	20	12	1	450
20211207 0.5nM 069-1R_TRAF6_MyD88 NC_7p4mol 001...6...37	20211207 0.5nM 069-1R_TRAF6_MyD88 NC_7p4mol 001...6...MyD88...220	10	MyD88 TRAF6Goff	20211207 0.5nM 069-1R_TRAF6_MyD88 NC_7p4mol 001	6	2.23012659420443	1.91361785357356	28	8	1	450
20211207 0.5nM 069-1R_TRAF6_MyD88 NC_7p4mol 001...6...38	20211207 0.5nM 069-1R_TRAF6_MyD88 NC_7p4mol 001...6...MyD88...233	10	MyD88 TRAF6Goff	20211207 0.5nM 069-1R_TRAF6_MyD88 NC_7p4mol 001	6	5.74449091563935	6.67510335592161	68	160	1	450
20211207 0.5nM 069-1R_TRAF6_MyD88 NC_7p4mol 001...6...39	20211207 0.5nM 069-1R_TRAF6_MyD88 NC_7p4mol 001...6...MyD88...216	10	MyD88 TRAF6Goff	20211207 0.5nM 069-1R_TRAF6_MyD88 NC_7p4mol 001	6	4.51268865913426	4.18994178617492	104	128	1	450
20211207 0.5nM 069-1R_TRAF6_MyD88 NC_7p4mol 001...6...42	20211207 0.5nM 069-1R_TRAF6_MyD88 NC_7p4mol 001...6...MyD88...294	10	MyD88 TRAF6Goff	20211207 0.5nM 069-1R_TRAF6_MyD88 NC_7p4mol 001	6	3.76536221265034	2.04507455070888	40	8	1	450
20211207 0.5nM 069-1R_TRAF6_MyD88 NC_7p4mol 001...6...44	20211207 0.5nM 069-1R_TRAF6_MyD88 NC_7p4mol 001...6...MyD88...307	10	MyD88 TRAF6Goff	20211207 0.5nM 069-1R_TRAF6_MyD88 NC_7p4mol 001	6	3.70725282916942	4.38427004180978	40	28	1	450
20211207 0.5nM 069-1R_TRAF6_MyD88 NC_7p4mol 001...6...45	20211207 0.5nM 069-1R_TRAF6_MyD88 NC_7p4mol 001...6...MyD88...380	10	MyD88 TRAF6Goff	20211207 0.5nM 069-1R_TRAF6_MyD88 NC_7p4mol 001	6	3.65174139210977	6.5312541641245	72	140	1	450
20211207 0.5nM 069-1R_TRAF6_MyD88 NC_7p4mol 001...6...46	20211207 0.5nM 069-1R_TRAF6_MyD88 NC_7p4mol 001...6...MyD88...331	10	MyD88 TRAF6Goff	20211207 0.5nM 069-1R_TRAF6_MyD88 NC_7p4mol 001	6	1.98885018528745	1.56825393138246	8	20	1	450
20211207 0.5nM 069-1R_TRAF6_MyD88 NC_7p4mol 001...6...48	20211207 0.5nM 069-1R_TRAF6_MyD88 NC_7p4mol 001...6...MyD88...260	10	MyD88 TRAF6Goff	20211207 0.5nM 069-1R_TRAF6_MyD88 NC_7p4mol 001	6	4.93871688186255	7.11273643206726	40	244	1	450
20211207 0.5nM 069-1R_TRAF6_MyD88 NC_7p4mol 001...6...49	20211207 0.5nM 069-1R_TRAF6_MyD88 NC_7p4mol 001...6...MyD88...348	10	MyD88 TRAF6Goff	20211207 0.5nM 069-1R_TRAF6_MyD88 NC_7p4mol 001	6	2.94546149624293	4.26241948964699	148	24	1	450
20211207 0.5nM 069-1R_TRAF6_MyD88 NC_7p4mol 001...6...51	20211207 0.5nM 069-1R_TRAF6_MyD88 NC_7p4mol 001...6...MyD88...304	10	MyD88 TRAF6Goff	20211207 0.5nM 069-1R_TRAF6_MyD88 NC_7p4mol 001	6	3.62011258954115	7.84070234383852	152	348	1	450
20211207 0.5nM 069-1R_TRAF6_MyD88 NC_7p4mol 001...6...55	20211207 0.5nM 069-1R_TRAF6_MyD88 NC_7p4mol 001...6...MyD88...345	10	MyD88 TRAF6Goff	20211207 0.5nM 069-1R_TRAF6_MyD88 NC_7p4mol 001	6	4.96764230668978	8.15837428527825	16	156	1	450
20211207 0.5nM 069-1R_TRAF6_MyD88 NC_7p4mol 001...6...56	20211207 0.5nM 069-1R_TRAF6_MyD88 NC_7p4mol 001...6...MyD88...423	10	MyD88 TRAF6Goff	20211207 0.5nM 069-1R_TRAF6_MyD88 NC_7p4mol 001	6	3.62938611287278	6.08708490627228	144	64	1	450
20211207 0.5nM 069-1R_TRAF6_MyD88 NC_7p4mol 001...6...58	20211207 0.5nM 069-1R_TRAF6_MyD88 NC_7p4mol 001...6...MyD88...462	10	MyD88 TRAF6Goff	20211207 0.5nM 069-1R_TRAF6_MyD88 NC_7p4mol 001	6	3.9533588040239	2.39425254470988	48	40	1	450
20211207 0.5nM 069-1R_TRAF6_MyD88 NC_7p4mol 001...6...59	20211207 0.5nM 069-1R_TRAF6_MyD88 NC_7p4mol 001...6...MyD88...463	10	MyD88 TRAF6Goff	20211207 0.5nM 069-1R_TRAF6_MyD88 NC_7p4mol 001	6	3.53869468477269	2.15108952144074	36	16	1	450
20211207 0.5nM 069-1R_TRAF6_MyD88 NC_7p4mol 001...6...60	20211207 0.5nM 069-1R_TRAF6_MyD88 NC_7p4mol 001...6...MyD88...479	10	MyD88 TRAF6Goff	20211207 0.5nM 069-1R_TRAF6_MyD88 NC_7p4mol 001	6	1.47858756998629	2.30148529130854	28	20	1	450
20211207 0.5nM 069-1R_TRAF6_MyD88 NC_7p4mol 001...6...62	20211207 0.5nM 069-1R_TRAF6_MyD88 NC_7p4mol 001...6...MyD88...499	10	MyD88 TRAF6Goff	20211207 0.5nM 069-1R_TRAF6_MyD88 NC_7p4mol 001	6	2.35083778911103	3.66082547919608	44	112	1	450
20211207 0.5nM 069-1R_TRAF6_MyD88 NC_7p4mol 001...6...64	20211207 0.5nM 069-1R_TRAF6_MyD88 NC_7p4mol 001...6...MyD88...502	10	MyD88 TRAF6Goff	20211207 0.5nM 069-1R_TRAF6_MyD88 NC_7p4mol 001	6	3.19642820013505	5.34572364689075	92	200	1	450
20211207 0.5nM 069-1R_TRAF6_MyD88 NC_7p4mol 001...6...66	20211207 0.5nM 069-1R_TRAF6_MyD88 NC_7p4mol 001...6...MyD88...521	10	MyD88 TRAF6Goff	20211207 0.5nM 069-1R_TRAF6_MyD88 NC_7p4mol 001	6	4.60406979337515	2.44415162699342	56	36	1	450
20211207 0.5nM 069-1R_TRAF6_MyD88 NC_7p4mol 001...6...68	20211207 0.5nM 069-1R_TRAF6_MyD88 NC_7p4mol 001...6...MyD88...505	10	MyD88 TRAF6Goff	20211207 0.5nM 069-1R_TRAF6_MyD88 NC_7p4mol 001	6	6.37312705732008	4.01832419223552	280	36	1	450
20211207 0.5nM 069-1R_TRAF6_MyD88 NC_7p4mol 001...6...71	20211207 0.5nM 069-1R_TRAF6_MyD88 NC_7p4mol 001...6...MyD88...586	10	MyD88 TRAF6Goff	20211207 0.5nM 069-1R_TRAF6_MyD88 NC_7p4mol 001	6	1.94418984143188	2.30104280143104	20	60	1	450
20211207 0.5nM 069-1R_TRAF6_MyD88 NC_7p4mol 001...6...72	20211207 0.5nM 069-1R_TRAF6_MyD88 NC_7p4mol 001...6...MyD88...617	10	MyD88 TRAF6Goff	20211207 0.5nM 069-1R_TRAF6_MyD88 NC_7p4mol 001	6	2.75994155379827	2.42838863872384	44	12	1	450
20211207 0.5nM 069-1R_TRAF6_MyD88 NC_7p4mol 001...6...73	20211207 0.5nM 069-1R_TRAF6_MyD88 NC_7p4mol 001...6...MyD88...616	10	MyD88 TRAF6Goff	20211207 0.5nM 069-1R_TRAF6_MyD88 NC_7p4mol 001	6	1.78189251282461	1.7767488894738	36	12	1	450
20211207 0.5nM 069-1R_TRAF6_MyD88 NC_7p4mol 001...6...8	20211207 0.5nM 069-1R_TRAF6_MyD88 NC_7p4mol 001...6...MyD88...67	10	MyD88 TRAF6Goff	20211207 0.5nM 069-1R_TRAF6_MyD88 NC_7p4mol 001	6	3.24811013668324	6.30807595989165	16	76	1	450
20211207 0.5nM 069-1R_TRAF6_MyD88 NC_7p4mol 001...7...1	20211207 0.5nM 069-1R_TRAF6_MyD88 NC_7p4mol 001...7...MyD88...14	10	MyD88 TRAF6Goff	20211207 0.5nM 069-1R_TRAF6_MyD88 NC_7p4mol 001	7	2.70239474118332	11.9708975524533	28	200	1	450
20211207 0.5nM 069-1R_TRAF6_MyD88 NC_7p4mol 001...7...10	20211207 0.5nM 069-1R_TRAF6_MyD88 NC_7p4mol 001...7...MyD88...90	10	MyD88 TRAF6Goff	20211207 0.5nM 069-1R_TRAF6_MyD88 NC_7p4mol 001	7	5.32395600986942	5.56427048571257	172	120	1	450
20211207 0.5nM 069-1R_TRAF6_MyD88 NC_7p4mol 001...7...11	20211207 0.5nM 069-1R_TRAF6_MyD88 NC_7p4mol 001...7...MyD88...104	10	MyD88 TRAF6Goff	20211207 0.5nM 069-1R_TRAF6_MyD88 NC_7p4mol 001	7	4.43947684765308	6.3923947974994	128	140	1	450
20211207 0.5nM 069-1R_TRAF6_MyD88 NC_7p4mol 001...7...12	20211207 0.5nM 069-1R_TRAF6_MyD88 NC_7p4mol 001...7...MyD88...110	10	MyD88 TRAF6Goff	20211207 0.5nM 069-1R_TRAF6_MyD88 NC_7p4mol 001	7	3.78514439843204	1.98406653808977	80	12	1	450
20211207 0.5nM 069-1R_TRAF6_MyD88 NC_7p4mol 001...7...13	20211207 0.5nM 069-1R_TRAF6_MyD88 NC_7p4mol 001...7...MyD88...116	10	MyD88 TRAF6Goff	20211207 0.5nM 069-1R_TRAF6_MyD88 NC_7p4mol 001	7	3.30624611719793	5.07457017461717	76	108	1	450
20211207 0.5nM 069-1R_TRAF6_MyD88 NC_7p4mol 001...7...14	20211207 0.5nM 069-1R_TRAF6_MyD88 NC_7p4mol 001...7...MyD88...113	10	MyD88 TRAF6Goff	20211207 0.5nM 069-1R_TRAF6_MyD88 NC_7p4mol 001	7	3.58942305225761	7.21315584860365	168	88	1	450
20211207 0.5nM 069-1R_TRAF6_MyD88 NC_7p4mol 001...7...2	20211207 0.5nM 069-1R_TRAF6_MyD88 NC_7p4mol 001...7...MyD88...11	10	MyD88 TRAF6Goff	20211207 0.5nM 069-1R_TRAF6_MyD88 NC_7p4mol 001	7	5.08135828792905	5.64893832229446	196	248	1	450
20211207 0.5nM 069-1R_TRAF6_MyD88 NC_7p4mol 001...7...4	20211207 0.5nM 069-1R_TRAF6_MyD88 NC_7p4mol 001...7...MyD88...79	10	MyD88 TRAF6Goff	20211207 0.5nM 069-1R_TRAF6_MyD88 NC_7p4mol 001	7	2.60727361102094	9.60068288131029	24	272	1	450
20211207 0.5nM 069-1R_TRAF6_MyD88 NC_7p4mol 001...7...6	20211207 0.5nM 069-1R_TRAF6_MyD88 NC_7p4mol 001...7...MyD88...57	10	MyD88 TRAF6Goff	20211207 0.5nM 069-1R_TRAF6_MyD88 NC_7p4mol 001	7	4.34522267663206	5.54147883930015	172	16	1	450
20211207 0.5nM 069-1R_TRAF6_MyD88 NC_7p4mol 001...7...7	20211207 0.5nM 069-1R_TRAF6_MyD88 NC_7p4mol 001...7...MyD88...60	10	MyD88 TRAF6Goff	20211207 0.5nM 069-1R_TRAF6_MyD88 NC_7p4mol 001	7	2.17149862912287	8.44368132373924	52	68	1	450
20211207 0.5nM 069-1R_TRAF6_MyD88 NC_7p4mol 001...7...8	20211207 0.5nM 069-1R_TRAF6_MyD88 NC_7p4mol 001...7...MyD88...63	10	MyD88 TRAF6Goff	20211207 0.5nM 069-1R_TRAF6_MyD88 NC_7p4mol 001	7	2.3533471150878	1.47771529949058	8	8	1	450
20211207 0.5nM 069-1R_TRAF6_MyD88 NC_7p4mol 001...8...1	20211207 0.5nM 069-1R_TRAF6_MyD88 NC_7p4mol 001...8...MyD88...33	10	MyD88 TRAF6Goff	20211207 0.5nM 069-1R_TRAF6_MyD88 NC_7p4mol 001	8	3.98869221247182	2.41506187465792	40	12	1	450
20211207 0.5nM 069-1R_TRAF6_MyD88 NC_7p4mol 001...8...16	20211207 0.5nM 069-1R_TRAF6_MyD88 NC_7p4mol 001...8...MyD88...178	10	MyD88 TRAF6Goff	20211207 0.5nM 069-1R_TRAF6_MyD88 NC_7p4mol 001	8	6.70651259132901	6.93140429029536	164	92	1	450
20211207 0.5nM 069-1R_TRAF6_MyD88 NC_7p4mol 001...8...18	20211207 0.5nM 069-1R_TRAF6_MyD88 NC_7p4mol 001...8...MyD88...187	10	MyD88 TRAF6Goff	20211207 0.5nM 069-1R_TRAF6_MyD88 NC_7p4mol 001	8	5.37622143398546	9.66395333942237	64	92	1	450
20211207 0.5nM 069-1R_TRAF6_MyD88 NC_7p4mol 001...8...19	20211207 0.5nM 069-1R_TRAF6_MyD88 NC_7p4mol 001...8...MyD88...214	10	MyD88 TRAF6Goff	20211207 0.5nM 069-1R_TRAF6_MyD88 NC_7p4mol 001	8	2.96635086228067	8.92951730915817	44	140	1	450
20211207 0.5nM 069-1R_TRAF6_MyD88 NC_7p4mol 001...8...20	20211207 0.5nM 069-1R_TRAF6_MyD88 NC_7p4mol 001...8...MyD88...216	10	MyD88 TRAF6Goff	20211207 0.5nM 069-1R_TRAF6_MyD88 NC_7p4mol 001	8	2.8716836257602	5.02859289873399	48	16	1	450
20211207 0.5nM 069-1R_TRAF6_MyD88 NC_7p4mol 001...8...21	20211207 0.5nM 069-1R_TRAF6_MyD88 NC_7p4mol 001...8...MyD88...208	10	MyD88 TRAF6Goff	20211207 0.5nM 069-1R_TRAF6_MyD88 NC_7p4mol 001	8	4.22328920510698	4.91496121179081	36	40	1	450
20211207 0.5nM 069-1R_TRAF6_MyD88 NC_7p4mol 001...8...23	20211207 0.5nM 069-1R_TRAF6_MyD88 NC_7p4mol 001...8...MyD88...280	10	MyD88 TRAF6Goff	20211207 0.5nM 069-1R_TRAF6_MyD88 NC_7p4mol 001	8	4.2134128277881	6.13369691407531	88	136	1	450
20211207 0.5nM 069-1R_TRAF6_MyD88 NC_7p4mol 001...8...24	20211207 0.5nM 069-1R_TRAF6_MyD88 NC_7p4mol 001...8...MyD88...278	10	MyD88 TRAF6Goff	20211207 0.5nM 069-1R_TRAF6_MyD88 NC_7p4mol 001	8	5.3488143291722	4.31842519954783	88	84	1	450
20211207 0.5nM 069-1R_TRAF6_MyD88 NC_7p4mol 001...8...27	20211207 0.5nM 069-1R_TRAF6_MyD88 NC_7p4mol 001...8...MyD88...311	10	MyD88 TRAF6Goff	20211207 0.5nM 069-1R_TRAF6_MyD88 NC_7p4mol 001	8	3.48158166057375	5.744732464219	44	112	1	450
20211207 0.5nM 069-1R_TRAF6_MyD88 NC_7p4mol 001...8...29	20211207 0.5nM 069-1R_TRAF6_MyD88 NC_7p4mol 001...8...MyD88...345	10	MyD88 TRAF6Goff	20211207 0.5nM 069-1R_TRAF6_MyD88 NC_7p4mol 001	8	3.53700968516911	5.97917722446957	28	24	1	450
20211207 0.5nM 069-1R_TRAF6_MyD88 NC_7p4mol 001...8...3	20211207 0.5nM 069-1R_TRAF6_MyD88 NC_7p4mol 001...8...MyD88...45	10	MyD88 TRAF6Goff	20211207 0.5nM 069-1R_TRAF6_MyD88 NC_7p4mol 001	8	2.81605026140593	2.57066291023851	12	36	1	450
20211207 0.5nM 069-1R_TRAF6_MyD88 NC_7p4mol 001...8...30	20211207 0.5nM 069-1R_TRAF6_MyD88 NC_7p4mol 001...8...MyD88...327	10	MyD88 TRAF6Goff	20211207 0.5nM 069-1R_TRAF6_MyD88 NC_7p4mol 001	8	5.42893418726603	1.36002809496635	208	8	1	450
20211207 0.5nM 069-1R_TRAF6_MyD88 NC_7p4mol 001...8...31	20211207 0.5nM 069-1R_TRAF6_MyD88 NC_7p4mol 001...8...MyD88...388	10	MyD88 TRAF6Goff	20211207 0.5nM 069-1R_TRAF6_MyD88 NC_7p4mol 001	8	2.15504481504146	3.45267744844344	24	56	1	450
20211207 0.5nM 069-1R_TRAF6_MyD88 NC_7p4mol 001...8...32	20211207 0.5nM 069-1R_TRAF6_MyD88 NC_7p4mol 001...8...MyD88...369	10	MyD88 TRAF6Goff	20211207 0.5nM 069-1R_TRAF6_MyD88 NC_7p4mol 001	8	4.83028163509678	16.5251173975527	20	44	1	450
20211207 0.5nM 069-1R_TRAF6_MyD88 NC_7p4mol 001...8...33	20211207 0.5nM 069-1R_TRAF6_MyD88 NC_7p4mol 001...8...MyD88...384	10	MyD88 TRAF6Goff	20211207 0.5nM 069-1R_TRAF6_MyD88 NC_7p4mol 001	8	6.05810931856284	13.2791878025075	48	136	1	450
20211207 0.5nM 069-1R_TRAF6_MyD88 NC_7p4mol 001...8...35	20211207 0.5nM 069-1R_TRAF6_MyD88 NC_7p4mol 001...8...MyD88...333	10	MyD88 TRAF6Goff	20211207 0.5nM 069-1R_TRAF6_MyD88 NC_7p4mol 001	8	5.91041762509096	2.1826274886441	208	24	1	450
20211207 0.5nM 069-1R_TRAF6_MyD88 NC_7p4mol 001...8...36	20211207 0.5nM 069-1R_TRAF6_MyD88 NC_7p4mol 001...8...MyD88...429	10	MyD88 TRAF6Goff	20211207 0.5nM 069-1R_TRAF6_MyD88 NC_7p4mol 001	8	4.05905088650187	1.2582248450383	128	12	1	450
20211207 0.5nM 069-1R_TRAF6_MyD88 NC_7p4mol 001...8...38	20211207 0.5nM 069-1R_TRAF6_MyD88 NC_7p4mol 001...8...MyD88...434	10	MyD88 TRAF6Goff	20211207 0.5nM 069-1R_TRAF6_MyD88 NC_7p4mol 001	8	3.48688998523073	1.36930584275883	168	8	1	450
20211207 0.5nM 069-1R_TRAF6_MyD88 NC_7p4mol 001...8...41	20211207 0.5nM 069-1R_TRAF6_MyD88 NC_7p4mol 001...8...MyD88...509	10	MyD88 TRAF6Goff	20211207 0.5nM 069-1R_TRAF6_MyD88 NC_7p4mol 001	8	5.81264090948922	13.7301507453989	288	220	1	450
20211207 0.5nM 069-1R_TRAF6_MyD88 NC_7p4mol 001...8...9	20211207 0.5nM 069-1R_TRAF6_MyD88 NC_7p4mol 001...8...MyD88...92	10	MyD88 TRAF6Goff	20211207 0.5nM 069-1R_TRAF6_MyD88 NC_7p4mol 001	8	5.74243860809261	3.53861132159718	52	44	1	450
20211207 0.5nM 069-1R_TRAF6_MyD88 NC_7p4mol 001...9...1	20211207 0.5nM 069-1R_TRAF6_MyD88 NC_7p4mol 001...9...MyD88...110	10	MyD88 TRAF6Goff	20211207 0.5nM 069-1R_TRAF6_MyD88 NC_7p4mol 001	9	4.61820531746052	3.80917602934594	20	48	1	450
20211207 0.5nM 069-1R_TRAF6_MyD88 NC_7p4mol 001...9...11	20211207 0.5nM 069-1R_TRAF6_MyD88 NC_7p4mol 001...9...MyD88...302	10	MyD88 TRAF6Goff	20211207 0.5nM 069-1R_TRAF6_MyD88 NC_7p4mol 001	9	3.13714995211167	1.52955575241142	16	16	1	450
20211207 0.5nM 069-1R_TRAF6_MyD88 NC_7p4mol 001...9...14	20211207 0.5nM 069-1R_TRAF6_MyD88 NC_7p4mol 001...9...MyD88...416	10	MyD88 TRAF6Goff	20211207 0.5nM 069-1R_TRAF6_MyD88 NC_7p4mol 001	9	4.01686314630687	1.65031299657526	104	12	1	450
20211207 0.5nM 069-1R_TRAF6_MyD88 NC_7p4mol 001...9...19	20211207 0.5nM 069-1R_TRAF6_MyD88 NC_7p4mol 001...9...MyD88...455	10	MyD88 TRAF6Goff	20211207 0.5nM 069-1R_TRAF6_MyD88 NC_7p4mol 001	9	4.58074151809759	2.95763439905195	56	12	1	450
20211207 0.5nM 069-1R_TRAF6_MyD88 NC_7p4mol 001...9...24	20211207 0.5nM 069-1R_TRAF6_MyD88 NC_7p4mol 001...9...MyD88...477	10	MyD88 TRAF6Goff	20211207 0.5nM 069-1R_TRAF6_MyD88 NC_7p4mol 001	9	6.03803211887012	2.07028325153694	76	16	1	450
20211207 0.5nM 069-1R_TRAF6_MyD88 NC_7p4mol 001...9...30	20211207 0.5nM 069-1R_TRAF6_MyD88 NC_7p4mol 001...9...MyD88...721	10	MyD88 TRAF6Goff	20211207 0.5nM 069-1R_TRAF6_MyD88 NC_7p4mol 001	9	5.46074565671232	3.48292864362698	116	48	1	450
20211207 0.5nM 069-1R_TRAF6_MyD88 NC_7p4mol 001...9...43	20211207 0.5nM 069-1R_TRAF6_MyD88 NC_7p4mol 001...9...MyD88...911	10	MyD88 TRAF6Goff	20211207 0.5nM 069-1R_TRAF6_MyD88 NC_7p4mol 001	9	3.88406614298314	4.53794498148454	12	60	1	450
20211207 0.5nM 069-1R_TRAF6_MyD88 NC_7p4mol 001...9...53	20211207 0.5nM 069-1R_TRAF6_MyD88 NC_7p4mol 001...9...MyD88...1023	10	MyD88 TRAF6Goff	20211207 0.5nM 069-1R_TRAF6_MyD88 NC_7p4mol 001	9	5.15443637543489	8.59231037043077	92	188	1	450
20211207 0.5nM 069-1R_TRAF6_MyD88 NC_7p4mol 001...9...55	20211207 0.5nM 069-1R_TRAF6_MyD88 NC_7p4mol 001...9...MyD88...1025	10	MyD88 TRAF6Goff	20211207 0.5nM 069-1R_TRAF6_MyD88 NC_7p4mol 001	9	4.46601959731508	2.81031619162903	52	28	1	450
20211207 0.5nM 069-1R_TRAF6_MyD88 NC_7p4mol 001...9...61	20211207 0.5nM 069-1R_TRAF6_MyD88 NC_7p4mol 001...9...MyD88...1377	10	MyD88 TRAF6Goff	20211207 0.5nM 069-1R_TRAF6_MyD88 NC_7p4mol 001	9	3.36301041262027	2.96565389083893	36	32	1	450
20211207 0.5nM 069-1R_TRAF6_MyD88 NC_7p4mol 001...9...69	20211207 0.5nM 069-1R_TRAF6_MyD88 NC_7p4mol 001...9...MyD88...1530	10	MyD88 TRAF6Goff	20211207 0.5nM 069-1R_TRAF6_MyD88 NC_7p4mol 001	9	5.12336280411362	9.89191824353869	28	80	1	450
20211207 0.5nM 069-1R_TRAF6_MyD88 NC_7p4mol 001...9...74	20211207 0.5nM 069-1R_TRAF6_MyD88 NC_7p4mol 001...9...MyD88...1606	10	MyD88 TRAF6Goff	20211207 0.5nM 069-1R_TRAF6_MyD88 NC_7p4mol 001	9	4.51153167605361	9.15381864530318	28	72	1	450
20211207 0.5nM 069-1R_TRAF6_MyD88 NC_7p4mol 001...9...75	20211207 0.5nM 069-1R_TRAF6_MyD88 NC_7p4mol 001...9...MyD88...1664	10	MyD88 TRAF6Goff	20211207 0.5nM 069-1R_TRAF6_MyD88 NC_7p4mol 001	9	4.83648352804047	4.72265766000017	32	32	1	450
20211207 0.5nM 069-1R_TRAF6_MyD88 NC_7p4mol 001...9...76	20211207 0.5nM 069-1R_TRAF6_MyD88 NC_7p4mol 001...9...MyD88...1612	10	MyD88 TRAF6Goff	20211207 0.5nM 069-1R_TRAF6_MyD88 NC_7p4mol 001	9	6.6901881289419	6.4776450023123	172	92	1	450
20211207 0.5nM 069-1R_TRAF6_MyD88 NC_7p4mol 001...9...77	20211207 0.5nM 069-1R_TRAF6_MyD88 NC_7p4mol 001...9...MyD88...1627	10	MyD88 TRAF6Goff	20211207 0.5nM 069-1R_TRAF6_MyD88 NC_7p4mol 001	9	5.95174126447792	6.28114831715672	128	64	1	450
20211207 0.5nM 069-1R_TRAF6_MyD88 NC_7p4mol 001...9...8	20211207 0.5nM 069-1R_TRAF6_MyD88 NC_7p4mol 001...9...MyD88...279	10	MyD88 TRAF6Goff	20211207 0.5nM 069-1R_TRAF6_MyD88 NC_7p4mol 001	9	4.98158399701901	1.50990967918578	120	20	1	450
20211207 0.5nM 069-1R_TRAF6_MyD88 NC_7p4mol 001...9...80	20211207 0.5nM 069-1R_TRAF6_MyD88 NC_7p4mol 001...9...MyD88...1749	10	MyD88 TRAF6Goff	20211207 0.5nM 069-1R_TRAF6_MyD88 NC_7p4mol 001	9	4.25001360427377	5.32099253918247	48	32	1	450
20211207 0.5nM 069-1R_TRAF6_MyD88 NC_7p4mol 001...9...82	20211207 0.5nM 069-1R_TRAF6_MyD88 NC_7p4mol 001...9...MyD88...1807	10	MyD88 TRAF6Goff	20211207 0.5nM 069-1R_TRAF6_MyD88 NC_7p4mol 001	9	6.48184819797574	3.07991196587991	16	20	1	450
20211207 0.5nM 069-1R_TRAF6_MyD88 NC_7p4mol 001...9...84	20211207 0.5nM 069-1R_TRAF6_MyD88 NC_7p4mol 001...9...MyD88...1728	10	MyD88 TRAF6Goff	20211207 0.5nM 069-1R_TRAF6_MyD88 NC_7p4mol 001	9	4.64803066915494	5.94974299829913	148	52	1	450
20211207 0.8nM 069-1R_TRAF6_MyD88 Grid_off_11mol 001...1...10	20211207 0.8nM 069-1R_TRAF6_MyD88 Grid_off_11mol 001...1...MyD88...84	10	MyD88 TRAF6Goff	20211207 0.8nM 069-1R_TRAF6_MyD88 Grid_off_11mol 001	1	3.08881786219946	2.69483324628543	8	48	1	509
20211207 0.8nM 069-1R_TRAF6_MyD88 Grid_off_11mol 001...1...11	20211207 0.8nM 069-1R_TRAF6_MyD88 Grid_off_11mol 001...1...MyD88...81	10	MyD88 TRAF6Goff	20211207 0.8nM 069-1R_TRAF6_MyD88 Grid_off_11mol 001	1	4.82006385760938	2.38154025531908	24	36	1	509
20211207 0.8nM 069-1R_TRAF6_MyD88 Grid_off_11mol 001...1...14	20211207 0.8nM 069-1R_TRAF6_MyD88 Grid_off_11mol 001...1...MyD88...118	10	MyD88 TRAF6Goff	20211207 0.8nM 069-1R_TRAF6_MyD88 Grid_off_11mol 001	1	3.08230563419368	5.63393677071024	40	20	1	509
20211207 0.8nM 069-1R_TRAF6_MyD88 Grid_off_11mol 001...1...15	20211207 0.8nM 069-1R_TRAF6_MyD88 Grid_off_11mol 001...1...MyD88...111	10	MyD88 TRAF6Goff	20211207 0.8nM 069-1R_TRAF6_MyD88 Grid_off_11mol 001	1	3.93234238859347	6.01594545153298	60	8	1	509
20211207 0.8nM 069-1R_TRAF6_MyD88 Grid_off_11mol 001...1...19	20211207 0.8nM 069-1R_TRAF6_MyD88 Grid_off_11mol 001...1...MyD88...148	10	MyD88 TRAF6Goff	20211207 0.8nM 069-1R_TRAF6_MyD88 Grid_off_11mol 001	1	6.17612142432908	4.95688076567147	32	24	1	509
20211207 0.8nM 069-1R_TRAF6_MyD88 Grid_off_11mol 001...1...7	20211207 0.8nM 069-1R_TRAF6_MyD88 Grid_off_11mol 001...1...MyD88...74	10	MyD88 TRAF6Goff	20211207 0.8nM 069-1R_TRAF6_MyD88 Grid_off_11mol 001	1	4.57299117262531	10.5042807305218	136	180	1	509
20211207 0.8nM 069-1R_TRAF6_MyD88 Grid_off_11mol 001...1...8	20211207 0.8nM 069-1R_TRAF6_MyD88 Grid_off_11mol 001...1...MyD88...78	10	MyD88 TRAF6Goff	20211207 0.8nM 069-1R_TRAF6_MyD88 Grid_off_11mol 001	1	6.1049015078243	4.25652261360089	32	44	1	509
20211207 0.8nM 069-1R_TRAF6_MyD88 Grid_off_11mol 001...10...102	20211207 0.8nM 069-1R_TRAF6_MyD88 Grid_off_11mol 001...10...MyD88...1216	10	MyD88 TRAF6Goff	20211207 0.8nM 069-1R_TRAF6_MyD88 Grid_off_11mol 001	10	2.97632576841906	8.38629664058858	16	88	1	509
20211207 0.8nM 069-1R_TRAF6_MyD88 Grid_off_11mol 001...10...103	20211207 0.8nM 069-1R_TRAF6_MyD88 Grid_off_11mol 001...10...MyD88...1307	10	MyD88 TRAF6Goff	20211207 0.8nM 069-1R_TRAF6_MyD88 Grid_off_11mol 001	10	5.60251997151111	2.56299588374826	172	48	1	509
20211207 0.8nM 069-1R_TRAF6_MyD88 Grid_off_11mol 001...10...104	20211207 0.8nM 069-1R_TRAF6_MyD88 Grid_off_11mol 001...10...MyD88...1260	10	MyD88 TRAF6Goff	20211207 0.8nM 069-1R_TRAF6_MyD88 Grid_off_11mol 001	10	3.02378742426697	6.15108599384565	56	100	1	509
20211207 0.8nM 069-1R_TRAF6_MyD88 Grid_off_11mol 001...10...105	20211207 0.8nM 069-1R_TRAF6_MyD88 Grid_off_11mol 001...10...MyD88...1224	10	MyD88 TRAF6Goff	20211207 0.8nM 069-1R_TRAF6_MyD88 Grid_off_11mol 001	10	4.10024630167269	16.2958351441813	24	264	1	509
20211207 0.8nM 069-1R_TRAF6_MyD88 Grid_off_11mol 001...10...106	20211207 0.8nM 069-1R_TRAF6_MyD88 Grid_off_11mol 001...10...MyD88...1353	10	MyD88 TRAF6Goff	20211207 0.8nM 069-1R_TRAF6_MyD88 Grid_off_11mol 001	10	3.44454394776183	2.41286400396016	32	24	1	509
20211207 0.8nM 069-1R_TRAF6_MyD88 Grid_off_11mol 001...10...108	20211207 0.8nM 069-1R_TRAF6_MyD88 Grid_off_11mol 001...10...MyD88...1375	10	MyD88 TRAF6Goff	20211207 0.8nM 069-1R_TRAF6_MyD88 Grid_off_11mol 001	10	3.66788195333892	1.73154276882387	60	28	1	509
20211207 0.8nM 069-1R_TRAF6_MyD88 Grid_off_11mol 001...10...109	20211207 0.8nM 069-1R_TRAF6_MyD88 Grid_off_11mol 001...10...MyD88...1428	10	MyD88 TRAF6Goff	20211207 0.8nM 069-1R_TRAF6_MyD88 Grid_off_11mol 001	10	4.32302392858013	1.46649682155806	104	8	1	509
20211207 0.8nM 069-1R_TRAF6_MyD88 Grid_off_11mol 001...10...11	20211207 0.8nM 069-1R_TRAF6_MyD88 Grid_off_11mol 001...10...MyD88...68	10	MyD88 TRAF6Goff	20211207 0.8nM 069-1R_TRAF6_MyD88 Grid_off_11mol 001	10	6.22600051558216	14.4685047928886	64	236	1	509
20211207 0.8nM 069-1R_TRAF6_MyD88 Grid_off_11mol 001...10...110	20211207 0.8nM 069-1R_TRAF6_MyD88 Grid_off_11mol 001...10...MyD88...1525	10	MyD88 TRAF6Goff	20211207 0.8nM 069-1R_TRAF6_MyD88 Grid_off_11mol 001	10	2.12701606016695	5.79684978206246	24	140	1	509
20211207 0.8nM 069-1R_TRAF6_MyD88 Grid_off_11mol 001...10...112	20211207 0.8nM 069-1R_TRAF6_MyD88 Grid_off_11mol 001...10...MyD88...1513	10	MyD88 TRAF6Goff	20211207 0.8nM 069-1R_TRAF6_MyD88 Grid_off_11mol 001	10	2.35919998967799	1.42736945127261	20	12	1	509
20211207 0.8nM 069-1R_TRAF6_MyD88 Grid_off_11mol 001...10...113	20211207 0.8nM 069-1R_TRAF6_MyD88 Grid_off_11mol 001...10...MyD88...1511	10	MyD88 TRAF6Goff	20211207 0.8nM 069-1R_TRAF6_MyD88 Grid_off_11mol 001	10	2.31733920163539	4.12733707810218	20	24	1	509
20211207 0.8nM 069-1R_TRAF6_MyD88 Grid_off_11mol 001...10...114	20211207 0.8nM 069-1R_TRAF6_MyD88 Grid_off_11mol 001...10...MyD88...1542	10	MyD88 TRAF6Goff	20211207 0.8nM 069-1R_TRAF6_MyD88 Grid_off_11mol 001	10	5.27293196343752	2.92481536962755	136	24	1	509
20211207 0.8nM 069-1R_TRAF6_MyD88 Grid_off_11mol 001...10...115	20211207 0.8nM 069-1R_TRAF6_MyD88 Grid_off_11mol 001...10...MyD88...1578	10	MyD88 TRAF6Goff	20211207 0.8nM 069-1R_TRAF6_MyD88 Grid_off_11mol 001	10	2.86299139890115	2.71625703094729	20	12	1	509
20211207 0.8nM 069-1R_TRAF6_MyD88 Grid_off_11mol 001...10...116	20211207 0.8nM 069-1R_TRAF6_MyD88 Grid_off_11mol 001...10...MyD88...1536	10	MyD88 TRAF6Goff	20211207 0.8nM 069-1R_TRAF6_MyD88 Grid_off_11mol 001	10	4.94820984393544	3.08688985550188	88	16	1	509
20211207 0.8nM 069-1R_TRAF6_MyD88 Grid_off_11mol 001...10...117	20211207 0.8nM 069-1R_TRAF6_MyD88 Grid_off_11mol 001...10...MyD88...1538	10	MyD88 TRAF6Goff	20211207 0.8nM 069-1R_TRAF6_MyD88 Grid_off_11mol 001	10	5.57875810160285	7.56517769297909	140	84	1	509
20211207 0.8nM 069-1R_TRAF6_MyD88 Grid_off_11mol 001...10...15	20211207 0.8nM 069-1R_TRAF6_MyD88 Grid_off_11mol 001...10...MyD88...98	10	MyD88 TRAF6Goff	20211207 0.8nM 069-1R_TRAF6_MyD88 Grid_off_11mol 001	10	5.48165933179591	15.9826500405527	72	176	1	509
20211207 0.8nM 069-1R_TRAF6_MyD88 Grid_off_11mol 001...10...21	20211207 0.8nM 069-1R_TRAF6_MyD88 Grid_off_11mol 001...10...MyD88...240	10	MyD88 TRAF6Goff	20211207 0.8nM 069-1R_TRAF6_MyD88 Grid_off_11mol 001	10	3.13848197287447	1.78585797645852	8	24	1	509
20211207 0.8nM 069-1R_TRAF6_MyD88 Grid_off_11mol 001...10...25	20211207 0.8nM 069-1R_TRAF6_MyD88 Grid_off_11mol 001...10...MyD88...220	10	MyD88 TRAF6Goff	20211207 0.8nM 069-1R_TRAF6_MyD88 Grid_off_11mol 001	10	4.19126838806924	8.9252443184556	52	148	1	509
20211207 0.8nM 069-1R_TRAF6_MyD88 Grid_off_11mol 001...10...26	20211207 0.8nM 069-1R_TRAF6_MyD88 Grid_off_11mol 001...10...MyD88...231	10	MyD88 TRAF6Goff	20211207 0.8nM 069-1R_TRAF6_MyD88 Grid_off_11mol 001	10	4.69918024222338	3.12069095556112	52	44	1	509
20211207 0.8nM 069-1R_TRAF6_MyD88 Grid_off_11mol 001...10...31	20211207 0.8nM 069-1R_TRAF6_MyD88 Grid_off_11mol 001...10...MyD88...279	10	MyD88 TRAF6Goff	20211207 0.8nM 069-1R_TRAF6_MyD88 Grid_off_11mol 001	10	6.60072441666159	1.84856807149962	152	12	1	509
20211207 0.8nM 069-1R_TRAF6_MyD88 Grid_off_11mol 001...10...33	20211207 0.8nM 069-1R_TRAF6_MyD88 Grid_off_11mol 001...10...MyD88...252	10	MyD88 TRAF6Goff	20211207 0.8nM 069-1R_TRAF6_MyD88 Grid_off_11mol 001	10	5.70019197037606	8.81597952449462	68	204	1	509
20211207 0.8nM 069-1R_TRAF6_MyD88 Grid_off_11mol 001...10...36	20211207 0.8nM 069-1R_TRAF6_MyD88 Grid_off_11mol 001...10...MyD88...338	10	MyD88 TRAF6Goff	20211207 0.8nM 069-1R_TRAF6_MyD88 Grid_off_11mol 001	10	4.51250732563166	2.88743234503675	52	20	1	509
20211207 0.8nM 069-1R_TRAF6_MyD88 Grid_off_11mol 001...10...37	20211207 0.8nM 069-1R_TRAF6_MyD88 Grid_off_11mol 001...10...MyD88...286	10	MyD88 TRAF6Goff	20211207 0.8nM 069-1R_TRAF6_MyD88 Grid_off_11mol 001	10	6.09645474529382	11.1901454918165	108	296	1	509
20211207 0.8nM 069-1R_TRAF6_MyD88 Grid_off_11mol 001...10...38	20211207 0.8nM 069-1R_TRAF6_MyD88 Grid_off_11mol 001...10...MyD88...315	10	MyD88 TRAF6Goff	20211207 0.8nM 069-1R_TRAF6_MyD88 Grid_off_11mol 001	10	5.00488454998674	5.36369248864105	68	56	1	509
20211207 0.8nM 069-1R_TRAF6_MyD88 Grid_off_11mol 001...10...4	20211207 0.8nM 069-1R_TRAF6_MyD88 Grid_off_11mol 001...10...MyD88...34	10	MyD88 TRAF6Goff	20211207 0.8nM 069-1R_TRAF6_MyD88 Grid_off_11mol 001	10	6.25982660133243	9.96828361525416	32	60	1	509
20211207 0.8nM 069-1R_TRAF6_MyD88 Grid_off_11mol 001...10...40	20211207 0.8nM 069-1R_TRAF6_MyD88 Grid_off_11mol 001...10...MyD88...339	10	MyD88 TRAF6Goff	20211207 0.8nM 069-1R_TRAF6_MyD88 Grid_off_11mol 001	10	5.15566699803433	8.15975297386262	56	132	1	509
20211207 0.8nM 069-1R_TRAF6_MyD88 Grid_off_11mol 001...10...51	20211207 0.8nM 069-1R_TRAF6_MyD88 Grid_off_11mol 001...10...MyD88...531	10	MyD88 TRAF6Goff	20211207 0.8nM 069-1R_TRAF6_MyD88 Grid_off_11mol 001	10	6.30740559418542	10.6310933651256	52	136	1	509
20211207 0.8nM 069-1R_TRAF6_MyD88 Grid_off_11mol 001...10...59	20211207 0.8nM 069-1R_TRAF6_MyD88 Grid_off_11mol 001...10...MyD88...519	10	MyD88 TRAF6Goff	20211207 0.8nM 069-1R_TRAF6_MyD88 Grid_off_11mol 001	10	3.90267294929238	3.13632248567291	188	60	1	509
20211207 0.8nM 069-1R_TRAF6_MyD88 Grid_off_11mol 001...10...60	20211207 0.8nM 069-1R_TRAF6_MyD88 Grid_off_11mol 001...10...MyD88...567	10	MyD88 TRAF6Goff	20211207 0.8nM 069-1R_TRAF6_MyD88 Grid_off_11mol 001	10	3.88677486303318	8.62267770217495	36	204	1	509
20211207 0.8nM 069-1R_TRAF6_MyD88 Grid_off_11mol 001...10...7	20211207 0.8nM 069-1R_TRAF6_MyD88 Grid_off_11mol 001...10...MyD88...79	10	MyD88 TRAF6Goff	20211207 0.8nM 069-1R_TRAF6_MyD88 Grid_off_11mol 001	10	4.76363524678996	11.3859624418746	24	24	1	509
20211207 0.8nM 069-1R_TRAF6_MyD88 Grid_off_11mol 001...10...70	20211207 0.8nM 069-1R_TRAF6_MyD88 Grid_off_11mol 001...10...MyD88...708	10	MyD88 TRAF6Goff	20211207 0.8nM 069-1R_TRAF6_MyD88 Grid_off_11mol 001	10	1.7784734385888	6.32607786188888	48	176	1	509
20211207 0.8nM 069-1R_TRAF6_MyD88 Grid_off_11mol 001...10...73	20211207 0.8nM 069-1R_TRAF6_MyD88 Grid_off_11mol 001...10...MyD88...728	10	MyD88 TRAF6Goff	20211207 0.8nM 069-1R_TRAF6_MyD88 Grid_off_11mol 001	10	1.60362394510474	9.90012909039215	16	180	1	509
20211207 0.8nM 069-1R_TRAF6_MyD88 Grid_off_11mol 001...10...75	20211207 0.8nM 069-1R_TRAF6_MyD88 Grid_off_11mol 001...10...MyD88...725	10	MyD88 TRAF6Goff	20211207 0.8nM 069-1R_TRAF6_MyD88 Grid_off_11mol 001	10	5.55488894730243	3.13574911998677	24	108	1	509
20211207 0.8nM 069-1R_TRAF6_MyD88 Grid_off_11mol 001...10...76	20211207 0.8nM 069-1R_TRAF6_MyD88 Grid_off_11mol 001...10...MyD88...739	10	MyD88 TRAF6Goff	20211207 0.8nM 069-1R_TRAF6_MyD88 Grid_off_11mol 001	10	3.89693198681966	2.84932396163489	64	20	1	509
20211207 0.8nM 069-1R_TRAF6_MyD88 Grid_off_11mol 001...10...83	20211207 0.8nM 069-1R_TRAF6_MyD88 Grid_off_11mol 001...10...MyD88...846	10	MyD88 TRAF6Goff	20211207 0.8nM 069-1R_TRAF6_MyD88 Grid_off_11mol 001	10	3.83312268701696	2.06844864259384	24	40	1	509
20211207 0.8nM 069-1R_TRAF6_MyD88 Grid_off_11mol 001...10...84	20211207 0.8nM 069-1R_TRAF6_MyD88 Grid_off_11mol 001...10...MyD88...689	10	MyD88 TRAF6Goff	20211207 0.8nM 069-1R_TRAF6_MyD88 Grid_off_11mol 001	10	3.28398134891326	8.23935911766091	164	328	1	509
20211207 0.8nM 069-1R_TRAF6_MyD88 Grid_off_11mol 001...10...89	20211207 0.8nM 069-1R_TRAF6_MyD88 Grid_off_11mol 001...10...MyD88...860	10	MyD88 TRAF6Goff	20211207 0.8nM 069-1R_TRAF6_MyD88 Grid_off_11mol 001	10	6.08080564893457	6.27540412159845	408	184	1	509
20211207 0.8nM 069-1R_TRAF6_MyD88 Grid_off_11mol 001...10...92	20211207 0.8nM 069-1R_TRAF6_MyD88 Grid_off_11mol 001...10...MyD88...1039	10	MyD88 TRAF6Goff	20211207 0.8nM 069-1R_TRAF6_MyD88 Grid_off_11mol 001	10	3.70011936289618	12.9935469165646	76	76	1	509
20211207 0.8nM 069-1R_TRAF6_MyD88 Grid_off_11mol 001...10...93	20211207 0.8nM 069-1R_TRAF6_MyD88 Grid_off_11mol 001...10...MyD88...1197	10	MyD88 TRAF6Goff	20211207 0.8nM 069-1R_TRAF6_MyD88 Grid_off_11mol 001	10	5.74523994540916	6.48643617440143	80	136	1	509
20211207 0.8nM 069-1R_TRAF6_MyD88 Grid_off_11mol 001...10...97	20211207 0.8nM 069-1R_TRAF6_MyD88 Grid_off_11mol 001...10...MyD88...1122	10	MyD88 TRAF6Goff	20211207 0.8nM 069-1R_TRAF6_MyD88 Grid_off_11mol 001	10	6.73456167163999	1.97458559904969	156	32	1	509
20211207 0.8nM 069-1R_TRAF6_MyD88 Grid_off_11mol 001...10...98	20211207 0.8nM 069-1R_TRAF6_MyD88 Grid_off_11mol 001...10...MyD88...1118	10	MyD88 TRAF6Goff	20211207 0.8nM 069-1R_TRAF6_MyD88 Grid_off_11mol 001	10	4.16075841709841	9.22644698713563	32	36	1	509
20211207 0.8nM 069-1R_TRAF6_MyD88 Grid_off_11mol 001...11...29	20211207 0.8nM 069-1R_TRAF6_MyD88 Grid_off_11mol 001...11...MyD88...545	10	MyD88 TRAF6Goff	20211207 0.8nM 069-1R_TRAF6_MyD88 Grid_off_11mol 001	11	2.33249512649275	6.80590126430288	12	124	1	509
20211207 0.8nM 069-1R_TRAF6_MyD88 Grid_off_11mol 001...11...33	20211207 0.8nM 069-1R_TRAF6_MyD88 Grid_off_11mol 001...11...MyD88...547	10	MyD88 TRAF6Goff	20211207 0.8nM 069-1R_TRAF6_MyD88 Grid_off_11mol 001	11	6.25727983845611	2.891637726827	64	32	1	509
20211207 0.8nM 069-1R_TRAF6_MyD88 Grid_off_11mol 001...11...39	20211207 0.8nM 069-1R_TRAF6_MyD88 Grid_off_11mol 001...11...MyD88...651	10	MyD88 TRAF6Goff	20211207 0.8nM 069-1R_TRAF6_MyD88 Grid_off_11mol 001	11	3.62604010781036	5.7497074164891	20	164	1	509
20211207 0.8nM 069-1R_TRAF6_MyD88 Grid_off_11mol 001...11...42	20211207 0.8nM 069-1R_TRAF6_MyD88 Grid_off_11mol 001...11...MyD88...725	10	MyD88 TRAF6Goff	20211207 0.8nM 069-1R_TRAF6_MyD88 Grid_off_11mol 001	11	4.85348914689263	2.51592972953827	40	40	1	509
20211207 0.8nM 069-1R_TRAF6_MyD88 Grid_off_11mol 001...11...46	20211207 0.8nM 069-1R_TRAF6_MyD88 Grid_off_11mol 001...11...MyD88...832	10	MyD88 TRAF6Goff	20211207 0.8nM 069-1R_TRAF6_MyD88 Grid_off_11mol 001	11	3.22399711678306	2.19278197825116	20	20	1	509
20211207 0.8nM 069-1R_TRAF6_MyD88 Grid_off_11mol 001...11...47	20211207 0.8nM 069-1R_TRAF6_MyD88 Grid_off_11mol 001...11...MyD88...834	10	MyD88 TRAF6Goff	20211207 0.8nM 069-1R_TRAF6_MyD88 Grid_off_11mol 001	11	2.61630805282765	2.63356844633676	80	20	1	509
20211207 0.8nM 069-1R_TRAF6_MyD88 Grid_off_11mol 001...11...48	20211207 0.8nM 069-1R_TRAF6_MyD88 Grid_off_11mol 001...11...MyD88...889	10	MyD88 TRAF6Goff	20211207 0.8nM 069-1R_TRAF6_MyD88 Grid_off_11mol 001	11	4.83351404783501	1.08895477771408	56	8	1	509
20211207 0.8nM 069-1R_TRAF6_MyD88 Grid_off_11mol 001...11...8	20211207 0.8nM 069-1R_TRAF6_MyD88 Grid_off_11mol 001...11...MyD88...202	10	MyD88 TRAF6Goff	20211207 0.8nM 069-1R_TRAF6_MyD88 Grid_off_11mol 001	11	5.1686872997733	0.81723809745079	12	8	1	509
20211207 0.8nM 069-1R_TRAF6_MyD88 Grid_off_11mol 001...13...1	20211207 0.8nM 069-1R_TRAF6_MyD88 Grid_off_11mol 001...13...MyD88...67	10	MyD88 TRAF6Goff	20211207 0.8nM 069-1R_TRAF6_MyD88 Grid_off_11mol 001	13	4.52025774487449	3.26144651780518	20	16	1	509
20211207 0.8nM 069-1R_TRAF6_MyD88 Grid_off_11mol 001...13...10	20211207 0.8nM 069-1R_TRAF6_MyD88 Grid_off_11mol 001...13...MyD88...172	10	MyD88 TRAF6Goff	20211207 0.8nM 069-1R_TRAF6_MyD88 Grid_off_11mol 001	13	6.15979025212561	6.14915202190641	24	104	1	509
20211207 0.8nM 069-1R_TRAF6_MyD88 Grid_off_11mol 001...13...16	20211207 0.8nM 069-1R_TRAF6_MyD88 Grid_off_11mol 001...13...MyD88...293	10	MyD88 TRAF6Goff	20211207 0.8nM 069-1R_TRAF6_MyD88 Grid_off_11mol 001	13	6.16732111261242	3.40776192001317	44	16	1	509
20211207 0.8nM 069-1R_TRAF6_MyD88 Grid_off_11mol 001...13...19	20211207 0.8nM 069-1R_TRAF6_MyD88 Grid_off_11mol 001...13...MyD88...366	10	MyD88 TRAF6Goff	20211207 0.8nM 069-1R_TRAF6_MyD88 Grid_off_11mol 001	13	6.21874627151352	2.32710668760889	248	12	1	509
20211207 0.8nM 069-1R_TRAF6_MyD88 Grid_off_11mol 001...13...20	20211207 0.8nM 069-1R_TRAF6_MyD88 Grid_off_11mol 001...13...MyD88...396	10	MyD88 TRAF6Goff	20211207 0.8nM 069-1R_TRAF6_MyD88 Grid_off_11mol 001	13	6.03135573158482	4.0673948025917	40	100	1	509
20211207 0.8nM 069-1R_TRAF6_MyD88 Grid_off_11mol 001...13...21	20211207 0.8nM 069-1R_TRAF6_MyD88 Grid_off_11mol 001...13...MyD88...422	10	MyD88 TRAF6Goff	20211207 0.8nM 069-1R_TRAF6_MyD88 Grid_off_11mol 001	13	2.89223165218733	5.02968640808167	92	20	1	509
20211207 0.8nM 069-1R_TRAF6_MyD88 Grid_off_11mol 001...13...23	20211207 0.8nM 069-1R_TRAF6_MyD88 Grid_off_11mol 001...13...MyD88...440	10	MyD88 TRAF6Goff	20211207 0.8nM 069-1R_TRAF6_MyD88 Grid_off_11mol 001	13	2.25809805138725	4.91055901595335	28	12	1	509
20211207 0.8nM 069-1R_TRAF6_MyD88 Grid_off_11mol 001...13...28	20211207 0.8nM 069-1R_TRAF6_MyD88 Grid_off_11mol 001...13...MyD88...497	10	MyD88 TRAF6Goff	20211207 0.8nM 069-1R_TRAF6_MyD88 Grid_off_11mol 001	13	3.08434676275037	5.29339550130183	12	84	1	509
20211207 0.8nM 069-1R_TRAF6_MyD88 Grid_off_11mol 001...13...32	20211207 0.8nM 069-1R_TRAF6_MyD88 Grid_off_11mol 001...13...MyD88...542	10	MyD88 TRAF6Goff	20211207 0.8nM 069-1R_TRAF6_MyD88 Grid_off_11mol 001	13	3.92088695167757	1.37593717736369	44	28	1	509
20211207 0.8nM 069-1R_TRAF6_MyD88 Grid_off_11mol 001...13...33	20211207 0.8nM 069-1R_TRAF6_MyD88 Grid_off_11mol 001...13...MyD88...569	10	MyD88 TRAF6Goff	20211207 0.8nM 069-1R_TRAF6_MyD88 Grid_off_11mol 001	13	5.80057084722956	4.73691687091704	68	140	1	509
20211207 0.8nM 069-1R_TRAF6_MyD88 Grid_off_11mol 001...13...34	20211207 0.8nM 069-1R_TRAF6_MyD88 Grid_off_11mol 001...13...MyD88...573	10	MyD88 TRAF6Goff	20211207 0.8nM 069-1R_TRAF6_MyD88 Grid_off_11mol 001	13	4.34261780348702	4.32280536332089	36	108	1	509
20211207 0.8nM 069-1R_TRAF6_MyD88 Grid_off_11mol 001...13...35	20211207 0.8nM 069-1R_TRAF6_MyD88 Grid_off_11mol 001...13...MyD88...590	10	MyD88 TRAF6Goff	20211207 0.8nM 069-1R_TRAF6_MyD88 Grid_off_11mol 001	13	2.12101065341583	1.26060625291724	20	8	1	509
20211207 0.8nM 069-1R_TRAF6_MyD88 Grid_off_11mol 001...13...36	20211207 0.8nM 069-1R_TRAF6_MyD88 Grid_off_11mol 001...13...MyD88...577	10	MyD88 TRAF6Goff	20211207 0.8nM 069-1R_TRAF6_MyD88 Grid_off_11mol 001	13	1.48647231988462	1.21996656965499	100	16	1	509
20211207 0.8nM 069-1R_TRAF6_MyD88 Grid_off_11mol 001...13...37	20211207 0.8nM 069-1R_TRAF6_MyD88 Grid_off_11mol 001...13...MyD88...599	10	MyD88 TRAF6Goff	20211207 0.8nM 069-1R_TRAF6_MyD88 Grid_off_11mol 001	13	1.55855651887116	1.05925975459707	12	8	1	509
20211207 0.8nM 069-1R_TRAF6_MyD88 Grid_off_11mol 001...13...38	20211207 0.8nM 069-1R_TRAF6_MyD88 Grid_off_11mol 001...13...MyD88...690	10	MyD88 TRAF6Goff	20211207 0.8nM 069-1R_TRAF6_MyD88 Grid_off_11mol 001	13	2.1918576058687	0.912928619415659	12	12	1	509
20211207 0.8nM 069-1R_TRAF6_MyD88 Grid_off_11mol 001...13...39	20211207 0.8nM 069-1R_TRAF6_MyD88 Grid_off_11mol 001...13...MyD88...642	10	MyD88 TRAF6Goff	20211207 0.8nM 069-1R_TRAF6_MyD88 Grid_off_11mol 001	13	2.69409495379981	1.26114425760002	20	16	1	509
20211207 0.8nM 069-1R_TRAF6_MyD88 Grid_off_11mol 001...13...42	20211207 0.8nM 069-1R_TRAF6_MyD88 Grid_off_11mol 001...13...MyD88...669	10	MyD88 TRAF6Goff	20211207 0.8nM 069-1R_TRAF6_MyD88 Grid_off_11mol 001	13	1.78303280724651	1.64319630911345	24	12	1	509
20211207 0.8nM 069-1R_TRAF6_MyD88 Grid_off_11mol 001...13...45	20211207 0.8nM 069-1R_TRAF6_MyD88 Grid_off_11mol 001...13...MyD88...708	10	MyD88 TRAF6Goff	20211207 0.8nM 069-1R_TRAF6_MyD88 Grid_off_11mol 001	13	4.39445939490733	2.93710451163748	24	16	1	509
20211207 0.8nM 069-1R_TRAF6_MyD88 Grid_off_11mol 001...13...48	20211207 0.8nM 069-1R_TRAF6_MyD88 Grid_off_11mol 001...13...MyD88...704	10	MyD88 TRAF6Goff	20211207 0.8nM 069-1R_TRAF6_MyD88 Grid_off_11mol 001	13	5.58141225787554	6.69636452284136	92	128	1	509
20211207 0.8nM 069-1R_TRAF6_MyD88 Grid_off_11mol 001...13...6	20211207 0.8nM 069-1R_TRAF6_MyD88 Grid_off_11mol 001...13...MyD88...108	10	MyD88 TRAF6Goff	20211207 0.8nM 069-1R_TRAF6_MyD88 Grid_off_11mol 001	13	4.39801613048364	1.76190702566047	8	12	1	509
20211207 0.8nM 069-1R_TRAF6_MyD88 Grid_off_11mol 001...13...9	20211207 0.8nM 069-1R_TRAF6_MyD88 Grid_off_11mol 001...13...MyD88...175	10	MyD88 TRAF6Goff	20211207 0.8nM 069-1R_TRAF6_MyD88 Grid_off_11mol 001	13	6.03618127647714	9.43076878357343	8	28	1	509
20211207 0.8nM 069-1R_TRAF6_MyD88 Grid_off_11mol 001...14...1	20211207 0.8nM 069-1R_TRAF6_MyD88 Grid_off_11mol 001...14...MyD88...29	10	MyD88 TRAF6Goff	20211207 0.8nM 069-1R_TRAF6_MyD88 Grid_off_11mol 001	14	4.13898105410162	6.37235882807396	76	56	1	509
20211207 0.8nM 069-1R_TRAF6_MyD88 Grid_off_11mol 001...14...10	20211207 0.8nM 069-1R_TRAF6_MyD88 Grid_off_11mol 001...14...MyD88...115	10	MyD88 TRAF6Goff	20211207 0.8nM 069-1R_TRAF6_MyD88 Grid_off_11mol 001	14	3.4145921874875	10.6232452271857	12	96	1	509
20211207 0.8nM 069-1R_TRAF6_MyD88 Grid_off_11mol 001...14...11	20211207 0.8nM 069-1R_TRAF6_MyD88 Grid_off_11mol 001...14...MyD88...107	10	MyD88 TRAF6Goff	20211207 0.8nM 069-1R_TRAF6_MyD88 Grid_off_11mol 001	14	5.21682149965049	12.5102339253708	128	60	1	509
20211207 0.8nM 069-1R_TRAF6_MyD88 Grid_off_11mol 001...14...12	20211207 0.8nM 069-1R_TRAF6_MyD88 Grid_off_11mol 001...14...MyD88...120	10	MyD88 TRAF6Goff	20211207 0.8nM 069-1R_TRAF6_MyD88 Grid_off_11mol 001	14	5.29905067450691	9.28689710928093	148	144	1	509
20211207 0.8nM 069-1R_TRAF6_MyD88 Grid_off_11mol 001...14...13	20211207 0.8nM 069-1R_TRAF6_MyD88 Grid_off_11mol 001...14...MyD88...99	10	MyD88 TRAF6Goff	20211207 0.8nM 069-1R_TRAF6_MyD88 Grid_off_11mol 001	14	6.5591177901644	9.76977356774248	248	408	1	509
[truncated: 5,854 more rows]
