# Supplementary material for: Myddosome clustering in IL‐1 receptor signaling regulates the formation of an NF‐kB activating signalosome
Source: EMBO Rep. 2023 Aug 21;24(10):e57233. doi: 10.15252/embr.202357233 (PMC10561168; doi:10.15252/embr.202357233)
Supplement: Supplementary file 19 — Source Data for Figure 7 [file EMBR-24-e57233-s020.zip › Figure 7/7A/MeanQueryLifetime_TRAF6.csv]

LIGAND_DENSITY_CAT	GROUP	SD_QUERY_LIFETIME	QUERY_LIFETIME	MAX_MyddosomeCluster
10	MyD88 TRAF6Goff	84.6521794328227	77.9316979316979	1
10	MyD88 TRAF6G1on	89.1326861614202	80.8542586750789	1
10	MyD88 TRAF6Goff	108.777194890221	102.786264891381	4
10	MyD88 TRAF6G1on	109.616884874026	114.928471248247	4
10	MyD88 TRAF6Goff	131.996566351908	132.131868131868	7
10	MyD88 TRAF6G1on	140.027337990177	143.846153846154	7
